# Supplementary material for: A hippocampus-accumbens code guides goal-directed appetitive behavior
Source: Nat Commun. 2024 Apr 12;15:3196. doi: 10.1038/s41467-024-47361-x (PMC11015045; doi:10.1038/s41467-024-47361-x)
Supplement: Supplementary file 8 — Source Data [file 41467_2024_47361_MOESM8_ESM.zip]

Archive with 90 entries (90 files):
- 2c.csv
- 1b.csv
- 1c.csv
- 1d.csv
- 1h.csv
- 1i.csv
- 1j.csv
- 2d.csv
- 2e,g.csv
- 2f,h.csv
- 3b.csv
- 3c.csv
- 3d.csv
- 3e.csv
- 3f.csv
- 3g-k.csv
- 4a.csv
- 4b.csv
- 4c-d.csv
- 4e.csv
- 4f.csv
- 4g.csv
- 5a,b.csv
- 5c.csv
- 5d,h.csv
- 5e,f.csv
- 5g.csv
- 6a.csv
- 6c.csv
- 6d.csv
- 6e,f.csv
- 7.csv
- 8a.csv
- 8b-e.csv
- 8f.csv
- 8g.csv
- S1f.csv
- S1g-j.csv
- S1k-n.csv
- S2a.csv
- S2b.csv
- S2c,d.csv
- S2e,f.csv
- S2g.csv
- S3e.csv
- S3f.csv
- S3g,h.csv
- S4.csv
- S5a.csv
- S5b-f.csv
- S5g.csv
- S5h,i.csv
- S5j.csv
- S5k-m.csv
- S5n,o.csv
- S5p.csv
- S5q.csv
- S5r.csv
- S6a,b.csv
- S6c.csv
- S6d.csv
- S7a.csv
- S7b.csv
- S7c.csv
- S7d.csv
- S7e.csv
- S7f.csv
- S7g.csv
- S7h.csv
- S7i.csv
- S7j.csv
- S8a,d.csv
- S8b,c.csv
- S8f.csv
- S8g.csv
- S8h-j.csv
- S8k.csv
- S8l.csv
- S8m.csv
- S8n.csv
- S9a.csv
- S9c.csv
- S9d.csv
- S9e.csv
- S9f.csv
- S9g.csv
- S9h.csv
- S9i.csv
- S10.csv
- S11.csv
