# Supplementary material for: A hippocampus-accumbens code guides goal-directed appetitive behavior
Source: Nat Commun. 2024 Apr 12;15:3196. doi: 10.1038/s41467-024-47361-x (PMC11015045; doi:10.1038/s41467-024-47361-x)
Supplement: Supplementary file 8 — Source Data [file 41467_2024_47361_MOESM8_ESM.zip › 2c.csv]

	Figure 2c	Unnamed: 1	Unnamed: 2
0
1	Time	MotionEnergy_Mouth	Licking
2	-2	-0.354927849017804	0.00103856197354211
3	-1.96	-0.413307111161214	0.00106846409327655
4	-1.92	-0.546141744857436	0.00109472000674739
5	-1.88	-0.768003132802552	0.000873854566641927
6	-1.84	-0.927077297620044	0.000842174780456656
7	-1.8	-0.828775239320119	0.000692196912426648
8	-1.76	-0.563541207482182	0.00082267326763433
9	-1.72	-0.359723085712425	0.000978425642599347
10	-1.68	-0.303236405201893	0.00107391507769137
11	-1.64	-0.301186044681361	0.00106425506416997
12	-1.6	-0.216768271397982	0.000971274174527186
13	-1.56	-0.0359713327641524	0.000989475677187604
14	-1.52	0.0899696338686993	0.000850501374432657
15	-1.48	0.0715932343142018	0.000950423932089156
16	-1.44	-0.0376403880314629	0.00112118416950609
17	-1.4	-0.136395371465841	0.00107267225041219
18	-1.36	-0.138900589164213	0.0044647508894737
19	-1.32	-0.0631442939852574	0.00126701709181897
20	-1.28	0.059162726665582	0.00130641756200001
21	-1.24	0.161571249708782	0.00125607767595564
22	-1.2	0.140313385021289	0.000806014837403233
23	-1.16	0.0339770676779224	0.00103380124602381
24	-1.12	0.0153844090665015	0.0011837304349773
25	-1.08	0.134663996880342	0.00105012975899189
26	-1.04	0.317636713778294	0.00111932694015762
27	-1	0.365495876477381	0.00080101364630046
28	-0.96	0.13614505210548	0.000692972161339647
29	-0.92	-0.161689822877365	0.000487086034911523
30	-0.88	-0.337731067178003	0.000595275006890203
31	-0.84	-0.40019996446584	0.000744156471378058
32	-0.8	-0.395060845295048	0.000766547452084654
33	-0.76	-0.347029811056229	0.000768067220282408
34	-0.72	-0.315782760810837	0.000687917450377108
35	-0.68	-0.341731247813846	0.00060039704352795
36	-0.64	-0.428914981880404	0.00067848674881752
37	-0.6	-0.548309548258233	0.000668772586437386
38	-0.56	-0.599910913577023	0.000728156136764167
39	-0.52	-0.472774436236372	0.000726668348519162
40	-0.48	-0.271902610767785	0.000706056746538437
41	-0.44	-0.152933878508924	0.000628416095541487
42	-0.4	-0.151396723559849	0.000571107590180715
43	-0.36	-0.191500233092933	0.000423793237417479
44	-0.32	-0.119463501492429	0.000631133640395365
45	-0.28	0.0170373903498815	0.000699467088619326
46	-0.24	0.10067244828994	0.000587572481118677
47	-0.2	0.0887869572970662	0.000517873522464678
48	-0.16	0.0334261424008323	0.000503532578286489
49	-0.12	0.0479644109620704	0.000269696631769525
50	-0.08	0.136461622853575	0.000381958135446645
51	-0.04	0.214661063599001	0.000356722196735932
52	0	0.2907385525669	0.00349345681522074
53	0.04	0.488058028417597	0.00541526709023252
54	0.08	0.879341240135579	0.00169239923420498
55	0.12	1.25998791598321	0.0151855252056155
56	0.16	1.48336315887765	0.0301299139240844
57	0.2	1.68987599886178	0.0432184127813427
58	0.24	2.14633424673848	0.0219115657330251
59	0.28	2.74174684769902	0.0261283051487715
60	0.32	2.87978038550646	0.0117752347877528
61	0.36	2.29599598665908	0.072794265153704
62	0.4	1.43728359670441	0.0259552189237722
63	0.44	1.04683155266666	0.0856631001162897
64	0.48	1.5995116772694	0.0872610233644799
65	0.52	2.88019197120801	0.0186124680325561
66	0.56	4.08243218405251	0.0539207605611302
67	0.6	4.44093896320071	0.0227165766753152
68	0.64	3.7695693930874	0.0480930643340919
69	0.68	2.72528591913976	0.0318371276330477
70	0.72	2.12635768167313	0.0200109975770204
71	0.76	2.09532255958945	0.00626560231709835
72	0.8	2.30167271244257	0.0294056312896863
73	0.84	2.4354095571352	0.0302387959194268
74	0.88	2.32634171869081	0.0175202211532468
75	0.92	2.04742836724802	0.0220906134962113
76	0.96	1.71116018269272	0.0102699296271139
77	1	1.42417538023376	0.00711890407102581
78	1.04	1.3287446674189	0.00591661216930667
79	1.08	1.45066505646712	0.00537690740709515
80	1.12	1.75892169648706	0.068163724505604
81	1.16	2.06507517128159	0.0550592573560866
82	1.2	2.13493114351291	0.0358806999211409
83	1.24	2.08412215654134	0.0414283479218784
84	1.28	2.17521450330253	0.0640919942821764
85	1.32	2.39664110796837	0.00784064057494835
86	1.36	2.4431274408773	0.0187694293919895
87	1.4	2.26245735447927	0.00904808475879758
88	1.44	2.1331858410777	0.0286257992716272
89	1.48	2.1855454670422	0.0226331404834935
90	1.52	2.11686627862857	0.152087837381191
91	1.56	1.6509085675712	0.100148784821825
92	1.6	1.07441742033243	0.0240595777440016
93	1.64	0.837266058509709	0.0171691525798544
94	1.68	1.00953985750296	0.010358798352706
95	1.72	1.39272092353899	0.0239311218996743
96	1.76	1.71573307792711	0.029942962185162
97	1.8	1.7586184977495	0.0289962132778795
98	1.84	1.59726680856506	0.00442552469262666
99	1.88	1.47401034404931	0.0226363193381018
100	1.92	1.56430434799948	0.0129558805000867
101	1.96	1.68481145958973	0.00415485376380758
102	2	1.6347137524465	0.00615754261218364
103	2.04	1.56374914949169	0.0325855951849185
104	2.08	1.70987941797233	0.0117254777317021
105	2.12	1.94103794571236	0.0125991389953707
106	2.16	2.00881061951805	0.0310583457447542
107	2.2	1.94459578973449	0.00869637365248145
108	2.24	1.96366051323848	0.0102764757981399
109	2.28	2.18229099387171	0.0126803314614773
110	2.32	2.38846778758436	0.00584806158231609
111	2.36	2.21249702535792	0.00166408024976885
112	2.4	1.77453742938585	0.00265509494873715
113	2.44	1.57890559454417	0.0186318060542001
114	2.48	1.74694332036645	0.0082135047326628
115	2.52	2.12961207282801	0.0146017830324218
116	2.56	2.46095203820149	0.0114648808097268
117	2.6	2.35768057490278	0.00961344761094926
118	2.64	1.90798909977913	0.0088965042684112
119	2.68	1.63654665785115	0.00710436678975262
120	2.72	1.73249148289881	0.0102917754961901
121	2.76	2.03430263707119	0.0083533516027236
122	2.8	2.2341039174499	0.00536966292713851
123	2.84	1.99767289405329	0.00451991680438574
124	2.88	1.42029814169682	0.0095084190166916
125	2.92	0.996854504499622	0.0146201760982799
126	2.96	0.823202367160763	0.0395427797257257
127	3	0.717649139563814	0.00451486523879256
128	-2	-0.914269046674959	0.000519167883556875
129	-1.96	-0.94295809661763	0.000573101910419548
130	-1.92	-0.947482748779834	0.000691469330051641
131	-1.88	-0.929215057638299	0.000722790407315476
132	-1.84	-0.960656051062411	0.000603894108975458
133	-1.8	-1.07821531078599	0.000559487305805479
134	-1.76	-1.20870888711362	0.000453994795919836
135	-1.72	-1.25479776636406	0.000496147524974153
136	-1.68	-1.11006744180948	0.000565794569307829
137	-1.64	-0.866520531756273	0.000704248351941478
138	-1.6	-0.806051718274748	0.00069760553663043
139	-1.56	-0.983189939873636	0.000596415471690472
140	-1.52	-1.18427665246873	0.000492208975311501
141	-1.48	-1.19770083566489	0.000373428630357596
142	-1.44	-0.988636647305275	0.000459048424155764
143	-1.4	-0.771742982165995	0.000530675094734705
144	-1.36	-0.797098125083176	0.000651849179462955
145	-1.32	-0.999155855739081	0.000663331221451814
146	-1.28	-1.13622520812607	0.000620678801481232
147	-1.24	-1.09435808630599	0.000446297674250612
148	-1.2	-0.918283291873771	0.000445545127332254
149	-1.16	-0.786705619116561	0.000303340008361654
150	-1.12	-0.812482069147453	0.000462779773439101
151	-1.08	-0.936690737073373	0.000531180741445806
152	-1.04	-1.08946312101131	0.000478238824691462
153	-1	-1.19381590409408	0.000492634902911071
154	-0.96	-1.2031969128634	0.000354835762594665
155	-0.92	-1.16264133103929	0.000360465449293857
156	-0.88	-1.09900689372752	0.000368566808007091
157	-0.84	-1.01836632133379	0.000530611856311395
158	-0.8	-0.937221460627217	0.000472023539352446
159	-0.76	-0.839209221581853	0.000591386632677275
160	-0.72	-0.7173993612057	0.000418053108520417
161	-0.68	-0.533788360694751	0.000544023864825755
162	-0.64	-0.186815766495929	0.000301425646955603
163	-0.6	0.254656321361345	0.000451028447656609
164	-0.56	0.498487809239472	0.00124075597202955
165	-0.52	0.403857989485196	0.00741045176542052
166	-0.48	0.153893360107869	0.0064909932748006
167	-0.44	-0.0378279520459751	0.00553817520639938
168	-0.4	-0.00538594003869094	0.00433679661056727
169	-0.36	0.289861436800071	0.00996366522054966
170	-0.32	0.651858902834516	0.0248453518562239
171	-0.28	0.889624692872962	0.025077078472355
172	-0.24	0.912297853609354	0.0233102347256617
173	-0.2	0.737917176433372	0.022029956141525
174	-0.16	0.521758648269841	0.022002385561796
175	-0.12	0.412718207224816	0.0134926303515039
176	-0.08	0.383172308115379	0.00882372458501863
177	-0.04	0.374065042701973	0.0077984978543248
178	0	0.330844499570246	0.0104870924427052
179	0.04	0.18920603472307	0.00859000801159059
180	0.08	-0.0300704676528297	0.0095997655951814
181	0.12	-0.16400302621317	0.00906240157968294
182	0.16	-0.119198185253449	0.0102012930453562
183	0.2	0.0442632599362612	0.00951189729502534
184	0.24	0.258003291454364	0.00944067612552644
185	0.28	0.402977746511229	0.0100439375845358
186	0.32	0.44995378739854	0.0112570773897134
187	0.36	0.531489438229968	0.0110907858387873
188	0.4	0.655770833024322	0.0101309709174804
189	0.44	0.71592965374114	0.010168271723723
190	0.48	0.686004738643996	0.00948992798030837
191	0.52	0.509740320028249	0.00822805328298636
192	0.56	0.318791044282758	0.00929771605267481
193	0.6	0.39738289767393	0.013954861544485
194	0.64	0.686710605995201	0.0100815588309671
195	0.68	1.0107298404792	0.0122963780306249
196	0.72	1.29852979128479	0.033375099899389
197	0.76	1.38532134601424	0.0240775748180916
198	0.8	1.31792752836167	0.0227429785953943
199	0.84	1.30369744011394	0.0333023050481567
200	0.88	1.2534951988675	0.0279317837386692
201	0.92	1.13220534681959	0.0252919813103466
202	0.96	1.08652240352458	0.0181683643890978
203	1	1.05404458998059	0.0140229591900321
204	1.04	1.00982825828295	0.0137172992124611
205	1.08	1.04300515478866	0.0279087625742771
206	1.12	1.0743832148257	0.0332581279811711
207	1.16	1.06407275307071	0.0308072893637398
208	1.2	1.00300362952498	0.0824713749124761
209	1.24	0.775069660650993	0.0461226040988604
210	1.28	0.540778951053212	0.0477311121987755
211	1.32	0.555275297361548	0.0486770709663465
212	1.36	0.781653367940718	0.0507199580220148
213	1.4	1.06732339247823	0.0375539839302099
214	1.44	1.27611824156719	0.0309762566455352
215	1.48	1.37536964987794	0.0461313137143159
216	1.52	1.41786250859958	0.0106845743497917
217	1.56	1.38312648609534	0.0119153727535974
218	1.6	1.21173142771284	0.0140264492861363
219	1.64	0.911672681340749	0.00593970790550059
220	1.68	0.598471314579267	0.00565512780824721
221	1.72	0.44530328910743	0.0524942652378517
222	1.76	0.438819225095786	0.0754369792075239
223	1.8	0.426116799435787	0.0187067916274431
224	1.84	0.341232871041015	0.0139150094769872
225	1.88	0.249993138960253	0.00629741172035438
226	1.92	0.315712893555972	0.0080424595961768
227	1.96	0.590083472295981	0.00578967605672938
228	2	0.895348030101167	0.0112985713812753
229	2.04	1.02282779707198	0.0565199713678984
230	2.08	0.938171709352288	0.0510469351197773
231	2.12	0.776742907775457	0.0433586179924382
232	2.16	0.707378088278932	0.0165841099994357
233	2.2	0.766364566015284	0.0132630829509863
234	2.24	0.839381494567946	0.0110996961234531
235	2.28	0.842192753796668	0.00961181127089725
236	2.32	0.805022655817751	0.00536508169479297
237	2.36	0.846176802653351	0.00724163266252606
238	2.4	1.02826982100107	0.00773163919873963
239	2.44	1.44149825618807	0.0044713508961601
240	2.48	2.17999550472281	0.00363177362055232
241	2.52	3.05593857813689	0.00236128691685957
242	2.56	3.7316750032093	0.0026560774626768
243	2.6	3.89617167777575	0.0016043245898816
244	2.64	3.57188080635002	0.00240792014427303
245	2.68	3.09739459046911	0.00227533032194074
246	2.72	2.82312361871254	0.00193312354002489
247	2.76	2.81975944419451	0.00230605415425693
248	2.8	2.92888822987503	0.00183580988555158
249	2.84	2.88148922919661	0.00208761492396948
250	2.88	2.73006067630703	0.00174363379420623
251	2.92	2.67830037515875	0.00189117976135555
252	2.96	2.78113833840312	0.00150604238841008
253	3	3.05032707990936	0.00193964397756335
254	-2	-0.627201253113685	0.000677496832022988
255	-1.96	-0.584382226337994	0.000848852473225921
256	-1.92	-0.528578173447981	0.00084246361820886
257	-1.88	-0.471869027724653	0.000785744366984504
258	-1.84	-0.44000067291172	0.000674058022631935
259	-1.8	-0.479939458142691	0.000779257987324935
260	-1.76	-0.579937480530925	0.000990357062628629
261	-1.72	-0.695779633427234	0.00119043725316099
262	-1.68	-0.807793916517983	0.00116677675192938
263	-1.64	-0.933268562102283	0.00105976019791043
264	-1.6	-1.11282145871228	0.000837619966492923
265	-1.56	-1.27815159838155	0.000736119995678796
266	-1.52	-1.25664984259654	0.000872394072435722
267	-1.48	-1.01566430604413	0.000863705528563262
268	-1.44	-0.726463621319231	0.000965791132339832
269	-1.4	-0.588047265778357	0.000955775696232528
270	-1.36	-0.63380893206586	0.000864977033360827
271	-1.32	-0.776798773816779	0.00079004611245434
272	-1.28	-0.925673357634728	0.000686354661218908
273	-1.24	-1.03215252194631	0.000659360699222229
274	-1.2	-1.10270470841003	0.000774159801203883
275	-1.16	-1.15788681232239	0.000863278038786365
276	-1.12	-1.12672076749706	0.000855468234361322
277	-1.08	-0.953957301385161	0.000973310497803109
278	-1.04	-0.686434210087299	0.000726818415524945
279	-1	-0.42822849824215	0.000934355307797993
280	-0.96	-0.315648033741195	0.00100536428292347
281	-0.92	-0.392821560386297	0.00100228037455196
282	-0.88	-0.535747035189212	0.00128938536314
283	-0.84	-0.652319673691147	0.00129011388819326
284	-0.8	-0.752310641587949	0.00122046775836222
285	-0.76	-0.765739854400577	0.00109667246492351
286	-0.72	-0.457953776765545	0.000957065134605357
287	-0.68	0.207721884913056	0.000666951149419122
288	-0.64	0.82452861561156	0.000596626430567521
289	-0.6	0.926383414250832	0.000677348219206668
290	-0.56	0.421823030943288	0.000873018925226595
291	-0.52	-0.298621210637073	0.000727418386664234
292	-0.48	-0.73147734951013	0.000316866818471864
293	-0.44	-0.819461495433256	0.0004099473929585
294	-0.4	-0.840363331900935	0.00024794691182329
295	-0.36	-0.924524894123916	0.000601959995777966
296	-0.32	-1.02998564280997	0.000457529029058941
297	-0.28	-1.12256942486797	0.000320552052580522
298	-0.24	-1.21895914620334	0.000258255475233907
299	-0.2	-1.30400682311541	0.000297616361041532
300	-0.16	-1.3519964121211	0.000590634294926916
301	-0.12	-1.33449249338614	0.000540930862005688
302	-0.08	-1.13609065998445	0.000412883783027101
303	-0.04	-0.761066739786069	0.000407895797032588
304	0	-0.361857764550119	0.0025896753815055
305	0.04	0.0687874412097479	0.00224073278169379
306	0.08	0.458590448460344	0.00336606573799968
307	0.12	0.588289823306194	0.0026976474704324
308	0.16	0.402456571868158	0.0023831145125938
309	0.2	-0.0888107960997648	0.00233596818388193
310	0.24	-0.658367398616436	0.00218781090969339
311	0.28	-0.918299332600407	0.00197264590931252
312	0.32	-0.907778554975426	0.00145672122303509
313	0.36	-0.834484816277946	0.00138485430827541
314	0.4	-0.676461481263188	0.000826326151635414
315	0.44	-0.392218349647379	0.00096569557708829
316	0.48	-0.0788585718957384	0.00062127324414026
317	0.52	0.104907538438523	0.00266033492882602
318	0.56	0.201613737884498	0.00642410182753162
319	0.6	0.339772942238709	0.0106102755975862
320	0.64	0.459819470034209	0.0104774242487042
321	0.68	0.45428968694561	0.00929676396285059
322	0.72	0.239626320360749	0.00776237680369745
323	0.76	-0.0151047087134953	0.00677204404698521
324	0.8	-0.0706807506326698	0.0353041907422823
325	0.84	-0.0212715692342454	0.0599816455788934
326	0.88	0.0122245335079731	0.0428950550884337
327	0.92	0.0641091687506439	0.0306708468011168
328	0.96	0.137721708770514	0.0172289815074676
329	1	0.3144371364457	0.0200687883964918
330	1.04	0.524641171989397	0.0177398664101217
331	1.08	0.549454525391346	0.0191633794015335
332	1.12	0.352804796548169	0.0326037867158213
333	1.16	0.0262834299493617	0.0178086907908045
334	1.2	-0.325121847779914	0.0172505491671262
335	1.24	-0.655018838110464	0.0104514487661648
336	1.28	-0.91624835721012	0.0134478407172534
337	1.32	-0.981524483649868	0.0082799965338867
338	1.36	-0.850673134008482	0.00819026223380215
339	1.4	-0.65937663539509	0.00931581769620861
340	1.44	-0.435997326954395	0.00892852471645207
341	1.48	-0.225050569612798	0.00792226359056891
342	1.52	-0.0767312715812478	0.0077686115649908
343	1.56	-0.0243774760579001	0.00979873650395579
344	1.6	-0.0217858005047286	0.0105565563695345
345	1.64	0.0423548762499653	0.0109836791299383
346	1.68	0.15865370095418	0.00864843090294505
347	1.72	0.153853374933556	0.0107254328906801
348	1.76	0.037562495627302	0.0102000964700807
349	1.8	-0.00592102806126139	0.0109707777370568
350	1.84	0.0804422730679408	0.00962621509378115
351	1.88	0.212895767404511	0.0093431392852432
352	1.92	0.287815154704617	0.00848073723270911
353	1.96	0.315120089474144	0.00872125839949638
354	2	0.361580302033643	0.00918175809742325
355	2.04	0.498583021988895	0.00962353485773818
356	2.08	0.697755938077241	0.00774720849648503
357	2.12	0.881022148187759	0.0145138081303908
358	2.16	0.994339131758537	0.0193827049598948
359	2.2	0.955077449002301	0.0130552409137449
360	2.24	0.830752719005847	0.0127705012907703
361	2.28	0.794880112802177	0.0111373335654635
362	2.32	0.777978209746514	0.0100265958217349
363	2.36	0.694839153621412	0.0123631491028625
364	2.4	0.564499892248994	0.023027507903271
365	2.44	0.416908030339526	0.0305202086837776
366	2.48	0.381742117640561	0.0295062973351735
367	2.52	0.500543071809873	0.0263162621118362
368	2.56	0.674660242483928	0.0285096568903216
369	2.6	0.839318629741732	0.0160248620086445
370	2.64	0.900306038016534	0.01714125651375
371	2.68	0.810917929090293	0.00943078928082646
372	2.72	0.633783243556199	0.00333674014979745
373	2.76	0.473757072785197	0.00417053344597479
374	2.8	0.428308954304708	0.00921010497075343
375	2.84	0.50171989688497	0.0376504201896965
376	2.88	0.669129732213619	0.0289237082698003
377	2.92	0.851128961186499	0.0167491537478986
378	2.96	0.957765004505742	0.0183748060832081
379	3	0.973438087820143	0.0420883044653366
380	-2	-0.224321395106955	0.000917392965248997
381	-1.96	-0.642815921844507	0.000892144086539231
382	-1.92	-0.831011610713822	0.000757785611359521
383	-1.88	-0.74653914680384	0.000610745774014557
384	-1.84	-0.612802503232687	0.000676046472802716
385	-1.8	-0.610823104658159	0.000713068004742404
386	-1.76	-0.734305703064888	0.000883782665319209
387	-1.72	-0.881288235263856	0.000979316975666971
388	-1.68	-1.00306814477615	0.000901870870745762
389	-1.64	-1.0423382595663	0.000713244461738796
390	-1.6	-0.934513708943827	0.000560670647565208
391	-1.56	-0.791760269048898	0.000494114264816107
392	-1.52	-0.730263222132273	0.000541798682957062
393	-1.48	-0.722327763661725	0.000648067244980057
394	-1.44	-0.691449314256302	0.000676108517708037
395	-1.4	-0.613388846886717	0.000785103483892875
396	-1.36	-0.532736259456657	0.000849761245609554
397	-1.32	-0.465330171827047	0.000620016138218993
398	-1.28	-0.399488667561069	0.000587058243292574
399	-1.24	-0.413131471943938	0.000525448206788249
400	-1.2	-0.528654410606134	0.000583891477142463
401	-1.16	-0.626962686661608	0.000646511942612218
402	-1.12	-0.613245312633665	0.000760162142306035
403	-1.08	-0.499148860125486	0.000722035558970043
404	-1.04	-0.370131450308658	0.000601890307090551
405	-1	-0.29753124853297	0.000621205721883732
406	-0.96	-0.289846967169022	0.000557082965710507
407	-0.92	-0.309830255894246	0.000482430610691296
408	-0.88	-0.306795102050199	0.000593256230079737
409	-0.84	-0.302354712474279	0.000601667250220927
410	-0.8	-0.305361065314236	0.000454585742675857
411	-0.76	-0.305050063894661	0.000390301282884691
412	-0.72	-0.340150081543813	0.000312064719802592
413	-0.68	-0.369491630427881	0.000315991896917015
414	-0.64	-0.331377558045014	0.000430393305561194
415	-0.6	-0.269559949284054	0.000363409207959201
416	-0.56	-0.172445752558792	0.000507647721339998
417	-0.52	-0.0860284331493203	0.000490843527632151
418	-0.48	-0.108735041085664	0.000387301991668372
419	-0.44	-0.117965967197151	0.00043718162177006
420	-0.4	0.0259881823323152	0.000373608314845976
421	-0.36	0.240944485640136	0.000394406679489893
422	-0.32	0.344215751600423	0.000423298046472365
423	-0.28	0.332312433147851	0.000382857609639384
424	-0.24	0.359540900042395	0.000422524391400541
425	-0.2	0.609068593010574	0.000376649830868514
426	-0.16	1.11197675895225	0.000417008274991503
427	-0.12	1.62152455645323	0.000431561267778001
428	-0.08	1.82650607501825	0.00042234565444525
429	-0.04	1.66614627523905	0.000371807565365366
430	0	1.4126552765606	0.00134652199708065
431	0.04	1.29551257714189	0.0096872092998666
432	0.08	1.34042173358466	0.0109127757814803
433	0.12	1.53706757564896	0.0108112625878041
434	0.16	1.6970108174859	0.0105156646245374
435	0.2	1.54067274776041	0.0106234600426232
436	0.24	1.08497164222471	0.00986648160768902
437	0.28	0.482179625619473	0.00930894202873484
438	0.32	-0.00487278278575097	0.00946658896115889
439	0.36	-0.08943053707633	0.00834253005911902
440	0.4	0.0754056840567056	0.00796113709386621
441	0.44	0.202504168871559	0.00765720041938381
442	0.48	0.334055405450807	0.00780354802117187
443	0.52	0.536455086064574	0.00729960349520939
444	0.56	0.637989978333111	0.00713278689729722
445	0.6	0.516828833589196	0.00710275467975217
446	0.64	0.267382100754858	0.00691682349622464
447	0.68	0.133303884853581	0.00655182274342065
448	0.72	0.464725384314876	0.00622271573487511
449	0.76	1.17286454574139	0.00656117886799534
450	0.8	1.71853516828715	0.00606002046193167
451	0.84	1.77348457069186	0.00555548393259287
452	0.88	1.3793216411256	0.00591000505199933
453	0.92	0.847703328344854	0.00843210543834135
454	0.96	0.50471943843423	0.0409769841499745
455	1	0.306469918688925	0.0218665328470206
456	1.04	0.0865094509827712	0.0160225847773982
457	1.08	-0.160251444725128	0.00901718208560664
458	1.12	-0.343962008573755	0.00843107074318218
459	1.16	-0.279199869938791	0.0122398071998861
460	1.2	-0.0512325239770349	0.0122251576722939
461	1.24	0.0828929416463733	0.0144622579906274
462	1.28	0.103192381563506	0.0145964272083675
463	1.32	0.169504886173018	0.011865167093253
464	1.36	0.487094720774054	0.0146228749054224
465	1.4	0.968408938022758	0.0145923113623992
466	1.44	1.16346550911846	0.0131572644182113
467	1.48	0.99020480948224	0.0126698736464657
468	1.52	0.795497377491118	0.00766919905238416
469	1.56	0.806129787028822	0.00253329250799655
470	1.6	0.973550744964459	0.00393420815785931
471	1.64	1.05127999858651	0.00446298428911328
472	1.68	0.959539981268647	0.00535942428997019
473	1.72	0.8174648562854	0.00529958627268353
474	1.76	0.838007984323437	0.00579796576986449
475	1.8	1.05998140237945	0.00543680023729394
476	1.84	1.21628157349625	0.00521192906558197
477	1.88	1.27247432426451	0.0105074751448583
478	1.92	1.32898238518266	0.0472765368884184
479	1.96	1.30911339690597	0.0364248401410076
480	2	1.1977143076693	0.0317467199314321
481	2.04	0.907422223429653	0.0211820744889119
482	2.08	0.43477888694151	0.0184061403575255
483	2.12	0.126711665321998	0.0106125842590534
484	2.16	0.252610903352122	0.00899817488948748
485	2.2	0.695042602747619	0.00747049439232831
486	2.24	1.07698227997592	0.00719988162146021
487	2.28	1.244047925304	0.00757235854250967
488	2.32	1.24484047572479	0.0101919834862151
489	2.36	1.18449656460665	0.00917671940653675
490	2.4	1.29938720163122	0.00988751342103811
491	2.44	1.56057316115678	0.00807849963409982
492	2.48	1.69249628852842	0.00918524772269843
493	2.52	1.56264612711992	0.00688545349087183
494	2.56	1.10613951360926	0.00781095826635635
495	2.6	0.534670035640951	0.00680898071401043
496	2.64	0.283461955364885	0.00717281166777095
497	2.68	0.341633704560134	0.00589909302074334
498	2.72	0.406192995663305	0.0055937918571971
499	2.76	0.332052502263668	0.00507838563937287
500	2.8	0.104921094673302	0.00404374032089098
501	2.84	-0.158822159983258	0.00421869449334747
502	2.88	-0.325423645244029	0.00341415363625486
503	2.92	-0.340248671306731	0.00363983810576639
504	2.96	-0.127357240683902	0.00269122098397152
505	3	0.167235179693865	0.0029045367742414
506	-2	-0.773747565102038	0.000549180894052677
507	-1.96	-0.677148010951188	0.000469885900912044
508	-1.92	-0.643742167076212	0.000621637733854227
509	-1.88	-0.68857983679239	0.000607564389998471
510	-1.84	-0.784344818945322	0.000659017074382612
511	-1.8	-0.900681734443465	0.000765715220230177
512	-1.76	-0.954619319563172	0.000693879546415218
513	-1.72	-0.915569668151453	0.000600550725621695
514	-1.68	-0.854684802401846	0.000524553337055834
515	-1.64	-0.844512210668297	0.000518391654588239
516	-1.6	-0.880872146645044	0.000564844801405282
517	-1.56	-0.882929030129149	0.00063979417741836
518	-1.52	-0.782068398279004	0.000800846048634994
519	-1.48	-0.651421187732515	0.000839110991402051
520	-1.44	-0.597661345099866	0.000841377473059425
521	-1.4	-0.65857855709276	0.000629216589199874
522	-1.36	-0.823980963599037	0.000650199708188516
523	-1.32	-1.00751386605811	0.000566031762115642
524	-1.28	-1.09778659430563	0.000687270786159596
525	-1.24	-1.06985532430786	0.000832959678305506
526	-1.2	-0.984441900860856	0.000830538923868736
527	-1.16	-0.895735450081946	0.000591202184119146
528	-1.12	-0.849715285966853	0.000685119009770942
529	-1.08	-0.811880699517998	0.00051798690651534
530	-1.04	-0.77279197517238	0.000556299317352766
531	-1	-0.736600572453491	0.00072995126753923
532	-0.96	-0.655994026237969	0.000692196911288656
533	-0.92	-0.462469489580715	0.000665503019677914
534	-0.88	-0.0338105240439153	0.000563298011099371
535	-0.84	0.513458711300937	0.000728893134216036
536	-0.8	0.80815453358615	0.000519684725678588
537	-0.76	0.782740107334718	0.000946487752423569
538	-0.72	0.733797789678256	0.00152360406323879
539	-0.68	0.855834937155269	0.00159959034141753
540	-0.64	1.02185058619524	0.00200556493850649
541	-0.6	0.949225664621066	0.016467106133351
542	-0.56	0.633440654040492	0.0154037746926922
543	-0.52	0.361443511923297	0.00839911950414693
544	-0.48	0.260494243001158	0.014599797550838
545	-0.44	0.152986995973036	0.017865018697732
546	-0.4	-0.047580034468885	0.00882300954389385
547	-0.36	-0.216760409678841	0.0150790349851622
548	-0.32	-0.250700488328792	0.00598334417870422
549	-0.28	-0.142559924882642	0.00930109090614582
550	-0.24	-0.0221394502940745	0.00511289564722936
551	-0.2	-0.0520084369227973	0.00502280771259464
552	-0.16	-0.19709500769231	0.00849814553353916
553	-0.12	-0.337943803220235	0.00647539379306445
554	-0.08	-0.39046581496798	0.00604853991893867
555	-0.04	-0.258076457159576	0.00354448748756923
556	0	0.0904899230821758	0.0142580631067188
557	0.04	0.534816828392756	0.0120669830466544
558	0.08	0.801754344255722	0.0107256463128877
559	0.12	0.639504138100044	0.00897184879837672
560	0.16	0.143033046294182	0.00406474159213474
561	0.2	-0.255344591247043	0.00551008560353075
562	0.24	-0.321869225840252	0.00667689871354603
563	0.28	-0.221889493044857	0.00627447599885432
564	0.32	-0.110360430123874	0.00418277605500152
565	0.36	-0.00593141944609344	0.00315463386583277
566	0.4	0.0971467014291146	0.00110994125092719
567	0.44	0.175580590544357	0.00580770859948593
568	0.48	0.285259223509286	0.0182168375734018
569	0.52	0.495071022831507	0.00612216541503067
570	0.56	0.713198087541516	0.0050656559944944
571	0.6	0.759993791114896	0.00437811361969054
572	0.64	0.538120157517068	0.00256815299914122
573	0.68	0.136441733090851	0.00156684805267968
574	0.72	-0.170320947017715	0.0017614557609025
575	0.76	-0.290977063054553	0.00371517507067696
576	0.8	-0.322688475699251	0.0134946428095582
577	0.84	-0.261768566097445	0.00981987060459532
578	0.88	-0.0892547285993575	0.00556899813519758
579	0.92	0.293273309593818	0.0367813223426497
580	0.96	0.844011622448504	0.0703463594016559
581	1	1.27225691462067	0.0517165673782928
582	1.04	1.31986047711435	0.0411935096195257
583	1.08	1.02501948292216	0.0327026016929091
584	1.12	0.630418232887909	0.0257538918179648
585	1.16	0.419045282111773	0.0228072081429896
586	1.2	0.375028194418292	0.0206880607887947
587	1.24	0.35490860915434	0.0164025483089225
588	1.28	0.323726225032408	0.00139376721420958
589	1.32	0.219614762740031	0.00223809543477086
590	1.36	0.0393047348054859	0.00115799316074735
591	1.4	-0.023330475334073	0.00150231109434315
592	1.44	0.0917609969362619	0.00205366242758245
593	1.48	0.202393507447899	0.00758527447029011
594	1.52	0.274398640043551	0.029534496566205
595	1.56	0.290328874497311	0.0307878651634434
596	1.6	0.309855726627134	0.0117313860952065
597	1.64	0.380039232225344	0.00952986588912512
598	1.68	0.406813675747652	0.00312257150585518
599	1.72	0.424426780926681	0.00605305440602757
600	1.76	0.593346110924178	0.00472830471681477
601	1.8	0.774599606981	0.00434119533949898
602	1.84	0.71217203188276	0.00954153546539687
603	1.88	0.369103265895235	0.00290472163642525
604	1.92	-0.0488754760161249	0.00446514738759237
605	1.96	-0.200322769774294	0.00533322973718788
606	2	0.0117240681637665	0.00770583633793678
607	2.04	0.471158769378534	0.00475966080762329
608	2.08	0.961101279190881	0.00399788954049111
609	2.12	1.20166668849619	0.00298376205412306
610	2.16	1.05846779165165	0.00356051537166015
611	2.2	0.689763116477659	0.00261074083329712
612	2.24	0.323212385959113	0.0028396996253981
613	2.28	0.149160811618701	0.0022796327985074
614	2.32	0.289463087531513	0.00331602621851566
615	2.36	0.545362978320041	0.00357051063607099
616	2.4	0.647274661929238	0.00407937753686517
617	2.44	0.588217846949067	0.00448383868195725
618	2.48	0.417307788270427	0.00454759189115457
619	2.52	0.187632773663428	0.00451607672985694
620	2.56	-0.0177771937716209	0.00442844125295725
621	2.6	-0.277549859750983	0.00504247000953738
622	2.64	-0.575148286962288	0.00439274249775953
623	2.68	-0.739485134456524	0.00498423516064269
624	2.72	-0.517167847778528	0.00458352691699737
625	2.76	0.323694941783723	0.00481113442057682
626	2.8	1.43761844460402	0.00446236577969325
627	2.84	2.10518409170967	0.00517084804221366
628	2.88	1.88274860367796	0.00453065455384959
629	2.92	0.968586057336131	0.00470886633857126
630	2.96	0.0623268507673815	0.00448005759293613
631	3	-0.413676221089022	0.00410650569158361
632	-2	-0.173085412437281	0.00139489836299817
633	-1.96	0.515980847757637	0.00105149497620746
634	-1.92	0.815500274286094	0.00141013373400905
635	-1.88	0.660624806589873	0.00494099830516875
636	-1.84	0.397540157987564	0.00598144680118551
637	-1.8	0.330035426649223	0.00449545211370862
638	-1.76	0.403352715752073	0.00657984480104876
639	-1.72	0.492156273031624	0.0192836882178216
640	-1.68	0.536360127016338	0.0168918872818203
641	-1.64	0.590456670717242	0.00982460585165149
642	-1.6	0.655611507390425	0.0077893925264067
643	-1.56	0.65536188556537	0.00815287017613705
644	-1.52	0.688511199123315	0.00387629154481452
645	-1.48	0.874277028978033	0.00251891549538652
646	-1.44	1.07810713173158	0.0033140218755834
647	-1.4	1.04847478902121	0.00285083335460908
648	-1.36	0.782025413264076	0.0082254996320946
649	-1.32	0.513188385890987	0.0104328803231483
650	-1.28	0.4400346428804	0.00854530092585012
651	-1.24	0.539142644855223	0.00848793073709777
652	-1.2	0.600969704416632	0.00760729091003243
653	-1.16	0.540253072355661	0.00888005906825888
654	-1.12	0.514197420463521	0.0157292542259583
655	-1.08	0.569392142664921	0.0180124235988218
656	-1.04	0.623294399823546	0.0179004802677536
657	-1	0.659674439553454	0.0156765522397152
658	-0.96	0.698348002981391	0.0137298774311809
659	-0.92	0.675841810076496	0.012490516303615
660	-0.88	0.575468919023228	0.0111363571139381
661	-0.84	0.532425074151753	0.0103591518335828
662	-0.8	0.556666318186307	0.00774127186855957
663	-0.76	0.500030792259308	0.0093794667924094
664	-0.72	0.303140431826883	0.00768913814693318
665	-0.68	0.180270671160648	0.00685493617060672
666	-0.64	0.331990100297065	0.00693047219626338
667	-0.6	0.520338150176111	0.00748239888721632
668	-0.56	0.571299778827659	0.00886126516751773
669	-0.52	0.570555061030329	0.00945373819557831
670	-0.48	0.669231168973684	0.00838324789135563
671	-0.44	0.88922214112379	0.00860068899975964
672	-0.4	0.885366577695623	0.00803034999787767
673	-0.36	0.588272847885896	0.00825438238148386
674	-0.32	0.39853815508216	0.00808703670692381
675	-0.28	0.488029493334168	0.00651998977935947
676	-0.24	0.709645688351758	0.00683040426524083
677	-0.2	0.769119892683703	0.00803464891093504
678	-0.16	0.494846605378358	0.0113521197746467
679	-0.12	0.148375780164643	0.0118793699239232
680	-0.08	0.0771100359556633	0.0097388129710321
681	-0.04	0.288323519490733	0.00932579776663989
682	0	0.511244349050066	0.0126556486651405
683	0.04	0.570969770047863	0.0107854854743538
684	0.08	0.506226012716877	0.00977419874642723
685	0.12	0.473190559042519	0.0173740837154624
686	0.16	0.597665527810106	0.0169564484167288
687	0.2	0.767206539186569	0.0133367487926968
688	0.24	0.868746492352232	0.0248860275788344
689	0.28	0.870968586382461	0.0285693877230905
690	0.32	0.825395536444362	0.0187456998897297
691	0.36	0.788012127700126	0.0183865815500015
692	0.4	0.714630289678675	0.0136722332921976
693	0.44	0.556349785119277	0.011024165837612
694	0.48	0.383485697828085	0.00876065654769125
695	0.52	0.372420438661544	0.0100691313024737
696	0.56	0.654876092676514	0.00673627136368999
697	0.6	1.06015176120728	0.00969344287760776
698	0.64	1.31692797616213	0.00856858804785717
699	0.68	1.36117257805172	0.0147731828345139
700	0.72	1.20865163639516	0.0138545515207533
701	0.76	1.07173036929754	0.0135171466986017
702	0.8	1.17907404468889	0.0245811190067246
703	0.84	1.39569776957443	0.0245166269346419
704	0.88	1.5293309524753	0.0223025082834089
705	0.92	1.61975232320526	0.056654411968133
706	0.96	1.63667086106938	0.0460766478031754
707	1	1.58285489732637	0.0424310710867533
708	1.04	1.50392493325439	0.0301346536701496
709	1.08	1.34410678031047	0.0319981104787946
710	1.12	1.13250013894537	0.0244228509044767
711	1.16	1.0321981287063	0.0201974526960665
712	1.2	1.09929121288124	0.0168994746356274
713	1.24	1.23852697212773	0.0111801147059101
714	1.28	1.28736278787383	0.00804648511478935
715	1.32	1.12517129625747	0.0124033425579063
716	1.36	0.912175357976487	0.00441762217841756
717	1.4	0.903672318480362	0.00631575338050323
718	1.44	1.0552374730575	0.00863769251679132
719	1.48	1.07970759791448	0.0155771988453585
720	1.52	0.890235285851428	0.0122184206354308
721	1.56	0.684870517353324	0.0130777898138474
722	1.6	0.75949540229645	0.0477747375803839
723	1.64	1.1441837526113	0.0550049715250473
724	1.68	1.5573828672746	0.00572799697449124
725	1.72	2.0323142080397	0.00988893118587688
726	1.76	2.62374757982583	0.0105441587553475
727	1.8	3.13532017741099	0.00951664215364098
728	1.84	3.43507339335485	0.0104974591091367
729	1.88	3.50578546380856	0.0064102964999678
730	1.92	3.50312078604703	0.00616082255224024
731	1.96	3.57923080549603	0.00520471928587358
732	2	3.59764719079971	0.00638166009047484
733	2.04	3.4603289568496	0.00392688286128456
734	2.08	3.18470915801189	0.00488516775107448
735	2.12	2.91209655076892	0.00390217663700443
736	2.16	2.82038718332866	0.0046096265296589
737	2.2	2.84863633301471	0.00350873519394476
738	2.24	2.97194264325206	0.00431092715289911
739	2.28	3.1636959944926	0.00335256003269722
740	2.32	3.28637343434017	0.00318083448595499
741	2.36	3.33000563274971	0.00276130862680501
742	2.4	3.33050854444371	0.00282749268280201
743	2.44	3.30909162242377	0.00281274637193219
744	2.48	3.35673829801156	0.00234519784814669
745	2.52	3.41831943516613	0.00263243770810169
746	2.56	3.43544786006609	0.00208974774118725
747	2.6	3.48788564354421	0.00212314299949971
748	2.64	3.37641879031655	0.00172386694183286
749	2.68	2.96984308329876	0.00204637802713659
750	2.72	2.57747372290796	0.00204652150947596
751	2.76	2.36919367031141	0.0019630151621761
752	2.8	2.40641311693039	0.00234133120052963
753	2.84	2.4887209290343	0.00188993725034741
754	2.88	2.37750034899758	0.00198350763690961
755	2.92	2.25609001992216	0.00249417444583296
756	2.96	2.21711323619637	0.00239407285477691
757	3	2.12801799985423	0.00227757098107991
758	-2	-0.746309438756988	0.000399668062128034
759	-1.96	-0.706166009175331	0.000466157442119281
760	-1.92	-0.565838429856788	0.000426555675331762
761	-1.88	-0.476069880557689	0.000445639263958862
762	-1.84	-0.47959243772031	0.000435643733237481
763	-1.8	-0.562583819032049	0.000436278768597633
764	-1.76	-0.681056907542926	0.000345419068788063
765	-1.72	-0.801537395697614	0.000378183598662763
766	-1.68	-0.94101932680824	0.000480478993231587
767	-1.64	-1.04550116932409	0.000525528030026012
768	-1.6	-1.02724858149673	0.000556781691837084
769	-1.56	-0.893505686396456	0.000527058326071199
770	-1.52	-0.726126408368979	0.000397795478129867
771	-1.48	-0.604754093377213	0.000389375911807385
772	-1.44	-0.531836283361579	0.000421231807882524
773	-1.4	-0.322415050901161	0.000570828414142331
774	-1.36	0.110945759529571	0.000521344832041022
775	-1.32	0.534672087398341	0.000456427520130327
776	-1.28	0.807644639240002	0.000385652227320631
777	-1.24	1.04130855299045	0.000633733636180309
778	-1.2	1.41532336133055	0.000971403726616527
779	-1.16	1.92282619266127	0.000991787645899787
780	-1.12	2.23635512826425	0.000875235942209959
781	-1.08	2.114147739996	0.000962074813850358
782	-1.04	1.70541282654865	0.000691651296839811
783	-1	1.382975674138	0.000653738359041022
784	-0.96	1.27929280256568	0.000851763040528259
785	-0.92	1.14791852016664	0.00087359531483715
786	-0.88	0.819857167086475	0.000861945631444939
787	-0.84	0.340596147879551	0.000919448254266601
788	-0.8	-0.160723729671315	0.000719999341536693
789	-0.76	-0.522809381319297	0.000557805356611916
790	-0.72	-0.749690676805098	0.000671776518468728
791	-0.68	-0.856413341229034	0.000631067172676026
792	-0.64	-0.817257258446808	0.000838981008770374
793	-0.6	-0.748073232030805	0.000711737290083047
794	-0.56	-0.778666470708678	0.000790682991205313
795	-0.52	-0.892467787096927	0.000654559156148467
796	-0.48	-1.00018803203942	0.00057112227826935
797	-0.44	-1.0604098972769	0.000513186786981709
798	-0.4	-1.11090711376677	0.000706626853689873
799	-0.36	-1.22149186670165	0.000712302852380209
800	-0.32	-1.32967304273159	0.000769344118132806
801	-0.28	-1.34455862653832	0.000700330123596551
802	-0.24	-1.28231411837239	0.000661050767940493
803	-0.2	-1.14088040072637	0.000516039702837309
804	-0.16	-0.929331033897743	0.000433481525436922
805	-0.12	-0.652676279883143	0.000515388999868048
806	-0.08	-0.21798760521814	0.000551376285217953
807	-0.04	0.221864165016855	0.000786374058693407
808	0	0.385279388255954	0.00335608151120476
809	0.04	0.374006894438008	0.00263751595463411
810	0.08	0.406799146652779	0.00901255874429315
811	0.12	0.511354817841872	0.00801984890100672
812	0.16	0.59478555745356	0.00788137077309985
813	0.2	0.500549935095321	0.00864970340259954
814	0.24	0.381548283888314	0.0300170285877157
815	0.28	0.54048005346048	0.0639737941242205
816	0.32	0.847740649119113	0.0392094366202931
817	0.36	0.952892615028662	0.0245319248416299
818	0.4	0.808651377328794	0.0158808456399569
819	0.44	0.692557644649966	0.0195765781854986
820	0.48	0.757038059752554	0.0189811655788752
821	0.52	0.812110004673917	0.0167802922841829
822	0.56	0.712765618264036	0.0181778848771492
823	0.6	0.535064711866946	0.0154078436911709
824	0.64	0.417356980722178	0.00651902722384164
825	0.68	0.370450515846294	0.00786167496908922
826	0.72	0.208744875653925	0.00868621140316677
827	0.76	-0.0424448387099524	0.00835481481624688
828	0.8	-0.145281152869827	0.00882646246396885
829	0.84	-0.10886554251205	0.00932277462751201
830	0.88	-0.143880233473166	0.00995991611258007
831	0.92	-0.28732070937249	0.0109726870383186
832	0.96	-0.42784985376936	0.0096574284585376
833	1	-0.468074359834371	0.00888312715609446
834	1.04	-0.391950286118706	0.00961875902167881
835	1.08	-0.338668743068151	0.00981538018710494
836	1.12	-0.325839047380989	0.00994255854387375
837	1.16	-0.146669291420589	0.0117724989891265
838	1.2	0.20304170096749	0.00977703340792071
839	1.24	0.55108712095795	0.0138948553709151
840	1.28	0.837892414467595	0.0141947924481488
841	1.32	0.963539530295365	0.0107370407375311
842	1.36	0.890170022361214	0.011893201667508
843	1.4	0.723140259910519	0.0125051715995106
844	1.44	0.565093073236012	0.00924917506432057
845	1.48	0.572582476073432	0.00752919922999037
846	1.52	0.775530916770752	0.00878284149201828
847	1.56	1.01248149229293	0.00887068237432786
848	1.6	1.14207116430758	0.00873729669711406
849	1.64	1.13844262153534	0.0151317713097285
850	1.68	1.10496117235277	0.027938484304534
851	1.72	1.05329402877927	0.0168919467943025
852	1.76	0.900412713586679	0.0147355456813821
853	1.8	0.765316624988295	0.0183118136291184
854	1.84	0.752569811387902	0.013403449542448
855	1.88	0.894180495719779	0.0147539668000736
856	1.92	1.20289854051915	0.0443512097192241
857	1.96	1.36174349226063	0.0392261826374478
858	2	1.17343045462221	0.0318701077778708
859	2.04	0.873280168750107	0.0362380590252906
860	2.08	0.660921458212333	0.0322816358353123
861	2.12	0.567287402985409	0.0302985907529878
862	2.16	0.551674860697775	0.0381738455515848
863	2.2	0.563577982730832	0.0239420736640522
864	2.24	0.616442393041984	0.00891034152596018
865	2.28	0.703203925890107	0.0141941398429354
866	2.32	0.664782429815067	0.0344790702634535
867	2.36	0.482390396771926	0.00553177745452068
868	2.4	0.339994661356694	0.00237265371099846
869	2.44	0.398838875838029	0.018587209979141
870	2.48	0.621342359051104	0.0556362116527334
871	2.52	0.837890693695062	0.0350884082729009
872	2.56	0.912602352734201	0.0345723779543007
873	2.6	0.900236308377665	0.044503872478375
874	2.64	0.923276841852389	0.0397112184099206
875	2.68	1.00278113602778	0.0181304069606709
876	2.72	1.20682955197902	0.0144100951483375
877	2.76	1.61506642798733	0.0110231917022715
878	2.8	2.0547985532478	0.00752327799669484
879	2.84	2.40699840004767	0.0104599607070995
880	2.88	2.63110833357043	0.00390205840994398
881	2.92	2.63250276379918	0.00440440191405394
882	2.96	2.57381963680045	0.00278565280593205
883	3	2.58457582269513	0.00416576524145434
884	-2	-0.327009308771484	0.00117351612803521
885	-1.96	-0.342053824755457	0.00124769419810205
886	-1.92	-0.463243698097829	0.00102989862323313
887	-1.88	-0.564350747432862	0.00105168644558066
888	-1.84	-0.584587167168923	0.000762278178575753
889	-1.8	-0.557197476014257	0.000637271568742523
890	-1.76	-0.487863107791064	0.00060311564408246
891	-1.72	-0.362139570249355	0.000728662901209797
892	-1.68	-0.223888604175237	0.00099798556230073
893	-1.64	-0.173877732488274	0.000688551313597016
894	-1.6	-0.217473888737275	0.000820211924747832
895	-1.56	-0.265242107276879	0.000668057162546545
896	-1.52	-0.291385849497118	0.000471169646205895
897	-1.48	-0.32939853764456	0.000375065056681842
898	-1.44	-0.374200210777031	0.000559232334032436
899	-1.4	-0.26184388169294	0.000659971146171918
900	-1.36	0.0843152401167947	0.000445036436960498
901	-1.32	0.411145883030154	0.000512925155393615
902	-1.28	0.434163034805501	0.000306421915105337
903	-1.24	0.168198589167763	0.000429905716985788
904	-1.2	-0.125870406955042	0.000353319362109198
905	-1.16	-0.260298828985969	0.000579058152733473
906	-1.12	-0.283309544181653	0.00045375450324459
907	-1.08	-0.332222457781352	0.000477958063684109
908	-1.04	-0.462634812969483	0.000432803619569332
909	-1	-0.621996631715181	0.000307378674889758
910	-0.96	-0.743425491524476	0.000294214270821663
911	-0.92	-0.755710960825831	0.000303892640724026
912	-0.88	-0.614116297448295	0.000282578309663881
913	-0.84	-0.477358193480422	0.000306421915776224
914	-0.8	-0.529900179980008	0.000381606545022618
915	-0.76	-0.737353808684159	0.000446015617430093
916	-0.72	-0.95700853971867	0.000448641247069088
917	-0.68	-1.11387306915328	0.000375422773530975
918	-0.64	-1.20145976141655	0.000319372150370202
919	-0.6	-1.2035467317352	0.000304085825315744
920	-0.56	-1.05734257525592	0.000453106930596666
921	-0.52	-0.784938478893205	0.00047090248894755
922	-0.48	-0.603282136979538	0.000593652055453943
923	-0.44	-0.685029481066926	0.000686880056663746
924	-0.4	-0.94691736372721	0.000514737475143113
925	-0.36	-1.17596829154926	0.000518067882270215
926	-0.32	-1.23112425930416	0.000420853227409483
927	-0.28	-1.13163705094638	0.000439344716200146
928	-0.24	-0.913988470255295	0.000478747281547375
929	-0.2	-0.621620758405508	0.000586142930975582
930	-0.16	-0.412540634341794	0.00057905815434245
931	-0.12	-0.375673099986552	0.000560206596062885
932	-0.08	-0.321593650708146	0.000516251005333556
933	-0.04	-0.150778616924201	0.000360744626964408
934	0	-0.000498211029474018	0.00112719160155116
935	0.04	0.0157651937268839	0.00484750239347038
936	0.08	-0.0647036801087231	0.00370984201182126
937	0.12	0.016737832643406	0.00368983349503322
938	0.16	0.360872978881638	0.00360479412912915
939	0.2	0.578498006236307	0.0125765687724195
940	0.24	0.398630012286098	0.0145110902084668
941	0.28	0.0455163642386625	0.00105789822094736
942	0.32	-0.170341799644441	0.00584803999265475
943	0.36	-0.0958609123873215	0.0353264428690225
944	0.4	0.185861372134882	0.0487103233986874
945	0.44	0.424377370714395	0.016716928075459
946	0.48	0.596040229474955	0.0138217918157494
947	0.52	0.797911742750052	0.0419596352507804
948	0.56	0.999148940813448	0.0384913068746601
949	0.6	1.10049200553344	0.0329312944543381
950	0.64	0.989221213473605	0.0266204964908729
951	0.68	0.674135268189216	0.00962857224855523
952	0.72	0.328797313500352	0.00811232507422164
953	0.76	0.0830288711184129	0.00552181513104759
954	0.8	-0.0438046499520733	0.00714055137200575
955	0.84	-0.0755990265440094	0.00712617965430269
956	0.88	-0.0587319032048394	0.0139130769510432
957	0.92	-0.0310090091357295	0.0124163812282453
958	0.96	-0.0960899646920795	0.0127796110214486
959	1	-0.247490449955256	0.0081268151132814
960	1.04	-0.388543185983182	0.0124847602711303
961	1.08	-0.469488011295344	0.00972678585421532
962	1.12	-0.499383364115692	0.0126097432548918
963	1.16	-0.498163639140439	0.0130216534786843
964	1.2	-0.400047300739605	0.00982320971659996
965	1.24	-0.219877631010535	0.00903936964307067
966	1.28	-0.048066763030575	0.00864629365570009
967	1.32	0.0884613865679378	0.00971360474423441
968	1.36	0.18496965361132	0.0102777689886694
969	1.4	0.312896261645949	0.00951736502391263
970	1.44	0.488297624584081	0.0119456942886213
971	1.48	0.658606284693366	0.0121747222156418
972	1.52	0.811619501009598	0.00945605504223675
973	1.56	0.85503870098048	0.0109120071269507
974	1.6	0.652688783675674	0.0127518746396856
975	1.64	0.35304240062476	0.0104015623721573
976	1.68	0.274772035065449	0.00983220637641177
977	1.72	0.482075753574973	0.0145689376791601
978	1.76	0.751753821779292	0.0114954243798711
979	1.8	0.879110386466014	0.00939792438161761
980	1.84	0.862872545289809	0.0215989981657923
981	1.88	0.890832437607393	0.0154303737644583
982	1.92	0.988564033590827	0.0156188290082144
983	1.96	1.01776507604442	0.0147034641690329
984	2	1.06864035461183	0.0135855924981736
985	2.04	1.13956273099385	0.0123694277527135
986	2.08	1.10703703631631	0.0183369697172731
987	2.12	0.986844348344074	0.0288715839388819
988	2.16	0.76612970805759	0.0218158428064732
989	2.2	0.605022346701675	0.0209130782803972
990	2.24	0.695102583072151	0.020451397275299
991	2.28	0.859500139414827	0.0175465741702916
992	2.32	0.920518512729146	0.0165995904119853
993	2.36	0.861893033616382	0.0180270311333089
994	2.4	0.72377757006785	0.0161357561015285
995	2.44	0.630611742082173	0.0166293524755451
996	2.48	0.617275751535862	0.0142855285098586
997	2.52	0.6275071295893	0.02507169162075
998	2.56	0.640131115641331	0.0263529664227195
999	2.6	0.667200048999628	0.0200493133775327
1000	2.64	0.7449904790624	0.0373619651361469
1001	2.68	0.831136495680676	0.0182463776887141
1002	2.72	0.829567109956205	0.0075427452348624
1003	2.76	0.747220375566175	0.00549244906513588
1004	2.8	0.708499636930815	0.00827812294929732
1005	2.84	0.820363017893291	0.00602883447649349
1006	2.88	0.965328350777983	0.00628329453689282
1007	2.92	0.979563679506904	0.0196768979763092
1008	2.96	0.905022589752807	0.0135518286965814
1009	3	0.813340557079218	0.00891067292015657
1010	-2	-0.99253930120021	0.000782534701095134
1011	-1.96	-0.909460423165122	0.000892698730923955
1012	-1.92	-0.668474976128479	0.000712503049057309
1013	-1.88	-0.386020256358155	0.000734568395881044
1014	-1.84	-0.171881896286517	0.000685608644468123
1015	-1.8	-0.105725399602323	0.000873854567015529
1016	-1.76	-0.221964344993454	0.00100506383175682
1017	-1.72	-0.494581984430021	0.000980481340373153
1018	-1.68	-0.789644466918926	0.000910342629971596
1019	-1.64	-0.949426354742764	0.000672375694215088
1020	-1.6	-1.0138720198225	0.000691165944514099
1021	-1.56	-1.02069594687031	0.000802175357940997
1022	-1.52	-0.895683073345911	0.000895335621016873
1023	-1.48	-0.641750585826089	0.000960259312440946
1024	-1.44	-0.326868037442445	0.000797392094660416
1025	-1.4	-0.0808359668401813	0.000714196572735356
1026	-1.36	-0.0422668041995963	0.00056162747282691
1027	-1.32	-0.214569087828786	0.000517727701855778
1028	-1.28	-0.486581962995615	0.00045281058737087
1029	-1.24	-0.728536210841377	0.000627012764015622
1030	-1.2	-0.805916818735179	0.000534957848276168
1031	-1.16	-0.766130913404546	0.000441155038662652
1032	-1.12	-0.749037168690777	0.000527121992308823
1033	-1.08	-0.70324044504847	0.000267948983034888
1034	-1.04	-0.466429067652058	0.000351199736370726
1035	-1	-0.0810193672760219	0.000242472795063458
1036	-0.96	0.224870968284872	0.000342688055204732
1037	-0.92	0.395345170415666	0.00046854492456781
1038	-0.88	0.522273696277741	0.00045596777301125
1039	-0.84	0.596350554151396	0.000459340741307025
1040	-0.8	0.553762494027548	0.00044373380620712
1041	-0.76	0.349042206164638	0.000385107996922633
1042	-0.72	-0.00449386762722617	0.000351414661777551
1043	-0.68	-0.351691119020763	0.000339663518521013
1044	-0.64	-0.621672691196458	0.000390645046581324
1045	-0.6	-0.76850249750233	0.000483125705479469
1046	-0.56	-0.744475575362412	0.000514737473948532
1047	-0.52	-0.647323943661512	0.000435643733561776
1048	-0.48	-0.572459635420184	0.000368544043786601
1049	-0.44	-0.550883025397272	0.000354054679245379
1050	-0.4	-0.634839946474623	0.000268449472198777
1051	-0.36	-0.730416347521532	0.000319293334932548
1052	-0.32	-0.684686793880179	0.00038632600814143
1053	-0.28	-0.486693543651872	0.000497633302965852
1054	-0.24	-0.229803712281891	0.00042180898838148
1055	-0.2	-0.0738942703711839	0.000358762434039998
1056	-0.16	-0.0347208626815106	0.000299862977501756
1057	-0.12	0.144840821506716	0.000240108507456183
1058	-0.08	0.505873207460009	0.000306941669391234
1059	-0.04	0.673297180338822	0.000369930022738415
1060	0	0.499323444591161	0.0029731853877142
1061	0.04	0.276570402087942	0.00322296627151524
1062	0.08	0.320977511983122	0.00230250070734398
1063	0.12	0.597241494152177	0.0018373584020479
1064	0.16	0.782400871081128	0.00175943994709375
1065	0.2	0.671690494557015	0.00173659001196772
1066	0.24	0.392808402275179	0.0016586517958849
1067	0.28	0.127991009098033	0.00182746918044569
1068	0.32	-0.113414205525912	0.00150244510313145
1069	0.36	-0.339110943482877	0.00149384369644697
1070	0.4	-0.410993678786008	0.00107015874949643
1071	0.44	-0.28563579968896	0.000807595383816308
1072	0.48	-0.131391485082037	0.00071414958645976
1073	0.52	-0.0156330456330872	0.000627012766007319
1074	0.56	0.119758232996413	0.000401678141094644
1075	0.6	0.286516589392767	0.000379843715749894
1076	0.64	0.375918643507757	0.00352657457080591
1077	0.68	0.201867329763882	0.00805200368152105
1078	0.72	-0.267376818174912	0.00315518695384632
1079	0.76	-0.730943517859015	0.00270021191814553
1080	0.8	-0.87465108341247	0.0096366404946789
1081	0.84	-0.640004789946779	0.0380773766120608
1082	0.88	-0.214007448776125	0.0417748789583265
1083	0.92	0.149834759817838	0.00422953051981031
1084	0.96	0.340516125406866	0.00396768980989434
1085	1	0.37025915597593	0.00386240004578686
1086	1.04	0.349528220695458	0.00390477286175951
1087	1.08	0.370410177593831	0.00265381809667193
1088	1.12	0.299193798535495	0.00498223680967146
1089	1.16	0.0349029647592249	0.00591142439790537
1090	1.2	-0.260011692594752	0.00253546402583218
1091	1.24	-0.361457118957762	0.00215992035042558
1092	1.28	-0.184237450261	0.00170145150970328
1093	1.32	0.127102762298086	0.0118421077731291
1094	1.36	0.432158784816878	0.0223617309253453
1095	1.4	0.68984655647806	0.0134861654740152
1096	1.44	0.877370957052599	0.0107961917761368
1097	1.48	0.909786677402334	0.00625130728031413
1098	1.52	0.723517908890988	0.00489535116860122
1099	1.56	0.501941234566577	0.00359364313284196
1100	1.6	0.459875740429438	0.00346788852498881
1101	1.64	0.501307131848703	0.00272917493574529
1102	1.68	0.54041090808941	0.00318202640759943
1103	1.72	0.653878870571377	0.00322137025854504
1104	1.76	0.897309854260191	0.00402870839465834
1105	1.8	1.28890316822794	0.00387969450424628
1106	1.84	1.72754372802495	0.00419978400476189
1107	1.88	1.9712305659259	0.00472153446783409
1108	1.92	1.94757745821067	0.00455778410139537
1109	1.96	1.77784970577583	0.0048782333990448
1110	2	1.59620963884529	0.00483345151388316
1111	2.04	1.43352621809873	0.00463058142811401
1112	2.08	1.10271290584688	0.00455688759794277
1113	2.12	0.547692485738329	0.00461973995052588
1114	2.16	0.103437633478022	0.00407377990202709
1115	2.2	0.0622843245150616	0.00427700971099597
1116	2.24	0.265799866314249	0.00424457665769404
1117	2.28	0.25718109404914	0.00411231381054045
1118	2.32	-0.130929698461943	0.0038190959246265
1119	2.36	-0.548347810042664	0.00376681905355014
1120	2.4	-0.609024270694347	0.00343123301604854
1121	2.44	-0.276528349854	0.00317036221924437
1122	2.48	0.168831116476315	0.00312957055849104
1123	2.52	0.372573048116939	0.00298587569505192
1124	2.56	0.245168087905232	0.00265789615737669
1125	2.6	-0.0569794296856904	0.00227916168768024
1126	2.64	-0.30442356664365	0.00209595706295723
1127	2.68	-0.289774334967111	0.00176545671240024
1128	2.72	-0.0936347164858371	0.00178097030297763
1129	2.76	-0.000725310855318942	0.00158174260784056
1130	2.8	-0.0316505459314616	0.00143214129058483
1131	2.84	-0.0523099909368583	0.0011561950510319
1132	2.88	-0.00181302885800284	0.000898469137911726
1133	2.92	0.0889409294797572	0.000688831494893013
1134	2.96	0.0678391918196741	0.000667554659003533
1135	3	-0.0865766884785301	0.000674568122644687
1136	-2	0.162898651547834	0.00141824914076172
1137	-1.96	0.215238730720056	0.00149132561501479
1138	-1.92	0.36018386935465	0.00130008971958745
1139	-1.88	0.435523934220623	0.00126701710555333
1140	-1.84	0.347007117243174	0.00130192106833425
1141	-1.8	0.215888501890295	0.00110229601871935
1142	-1.76	0.10948853243324	0.000934220620065164
1143	-1.72	0.137711478891926	0.0012156188790898
1144	-1.68	0.412724364747581	0.00127380571088529
1145	-1.64	0.801770879531811	0.0011242926427017
1146	-1.6	1.09218227411193	0.00109495755451657
1147	-1.56	1.20509412646001	0.00080175691917614
1148	-1.52	1.12540830073748	0.000851536476012902
1149	-1.48	0.940546525484689	0.000796644752736002
1150	-1.44	0.741780890958169	0.000920287320207786
1151	-1.4	0.468107206040574	0.000846278929342483
1152	-1.36	0.212614687685542	0.00445902560385839
1153	-1.32	0.152370514931749	0.00624891935332636
1154	-1.28	0.334073907403652	0.000517095350468632
1155	-1.24	0.549533903083935	0.000686599083076724
1156	-1.2	0.535516113930179	0.00553240976158688
1157	-1.16	0.38067190338833	0.027602030413693
1158	-1.12	0.313203330252637	0.0189760364113498
1159	-1.08	0.347366521226597	0.01967766894598
1160	-1.04	0.509883552300415	0.0184503243610226
1161	-1	0.732636201740479	0.017672717544118
1162	-0.96	0.872531224756918	0.0166728052275042
1163	-0.92	0.954678366467733	0.0165915707210762
1164	-0.88	0.884610802385729	0.016303741997934
1165	-0.84	0.747519267105651	0.0146407267348326
1166	-0.8	0.819637835396362	0.0149619069518893
1167	-0.76	0.999355493484947	0.0149095563769729
1168	-0.72	1.02548639574387	0.0143704485409285
1169	-0.68	0.931684204593388	0.0135749667926057
1170	-0.64	0.977262030451914	0.0139645257645222
1171	-0.6	1.36077551806074	0.0140871058574314
1172	-0.56	1.84162932660552	0.0133452883227264
1173	-0.52	2.07787656153001	0.0134523785773577
1174	-0.48	1.99129547499837	0.0135522620007487
1175	-0.44	1.7092732086664	0.0134912107495427
1176	-0.4	1.39651695598097	0.0125151829675272
1177	-0.36	1.00156193021996	0.012496291283932
1178	-0.32	0.584339792858128	0.0124562628818898
1179	-0.28	0.357980353459097	0.0117467969103512
1180	-0.24	0.26288615898655	0.0110766534070101
1181	-0.2	0.251018456080903	0.0112504895543548
1182	-0.16	0.318747839715065	0.0108445053051319
1183	-0.12	0.288850260825567	0.00811053882053702
1184	-0.08	0.114890694216391	0.00772164451934135
1185	-0.04	-0.118406338606905	0.00296247754052744
1186	0	-0.270123182076343	0.0037730211194132
1187	0.04	-0.232995991858154	0.00301473236890147
1188	0.08	-0.188396863068837	0.00250852935512302
1189	0.12	-0.32555606551628	0.00395362716448721
1190	0.16	-0.45135956824528	0.00412737459790035
1191	0.2	-0.310848540632484	0.0273644630165745
1192	0.24	0.0969701601220815	0.0594890897022086
1193	0.28	0.500575360006357	0.0223635787380834
1194	0.32	0.602240811426727	0.0215646347169834
1195	0.36	0.425488597274764	0.00853075067141186
1196	0.4	0.243767192140191	0.00294766653932556
1197	0.44	0.268541939704023	0.00963707235050761
1198	0.48	0.529792734379059	0.0437314058741424
1199	0.52	0.802976977675548	0.0588472901734027
1200	0.56	0.951797392531003	0.0288221622652372
1201	0.6	1.17921132882273	0.0271641133766916
1202	0.64	1.58112978787479	0.0250071801317526
1203	0.68	1.89479688351455	0.0218437610235323
1204	0.72	1.77252483352633	0.0216841732817754
1205	0.76	1.24108362182123	0.0203875057989471
1206	0.8	0.911209572834545	0.0195611445222084
1207	0.84	1.19686262686151	0.0174347193214555
1208	0.88	1.64609570459975	0.0175365517136469
1209	0.92	1.62020311189218	0.0183954055151139
1210	0.96	1.11978969339848	0.0170261059064863
1211	1	0.846398035738767	0.0170160589517995
1212	1.04	1.20035723685899	0.0165232085080887
1213	1.08	1.70273226624938	0.0166470018676815
1214	1.12	1.74890781943804	0.0154083055540321
1215	1.16	1.29519778872778	0.0154394050036573
1216	1.2	0.708243858681922	0.0161335955636748
1217	1.24	0.269363663013076	0.015181993607089
1218	1.28	-0.117537530715943	0.014724218278839
1219	1.32	-0.573387250527675	0.0143600578941529
1220	1.36	-0.965604122157626	0.0144965401398301
1221	1.4	-1.11865418554838	0.0134232762195399
1222	1.44	-1.01363005899119	0.0132170552433543
1223	1.48	-0.837318687863998	0.0134704301723599
1224	1.52	-0.734948130088275	0.0130400714989511
1225	1.56	-0.716218453854134	0.012385549025612
1226	1.6	-0.744639753260293	0.0118467267058519
1227	1.64	-0.741085781728513	0.0119381455946989
1228	1.68	-0.618540986563845	0.0108569502114821
1229	1.72	-0.354155661262225	0.0104458550114658
1230	1.76	-0.017256738606999	0.0104073226622944
1231	1.8	0.197960572752549	0.0103407185269714
1232	1.84	0.175810634726469	0.00971411590237254
1233	1.88	0.0527312669218278	0.00922985736966394
1234	1.92	0.0437528354733312	0.00943584505437004
1235	1.96	0.216654178444469	0.00873056501036321
1236	2	0.410584398527975	0.00839082899318414
1237	2.04	0.437477733742097	0.00829735596208752
1238	2.08	0.265683290860806	0.00825375722489889
1239	2.12	0.0526804433739152	0.00795212836413093
1240	2.16	-0.0780428588337297	0.00738298125342221
1241	2.2	-0.166066853333435	0.00743027788518571
1242	2.24	-0.324338900281534	0.00739494268138595
1243	2.28	-0.582170559670803	0.00722864573975265
1244	2.32	-0.819951217337558	0.00732095495837821
1245	2.36	-0.917082244067624	0.00771647113065112
1246	2.4	-0.917008213781181	0.00780244705839753
1247	2.44	-0.909954229552173	0.00735631482431907
1248	2.48	-0.897078953938677	0.00728082278941949
1249	2.52	-0.857599436716843	0.00744891603514575
1250	2.56	-0.821164324300065	0.00728690074813306
1251	2.6	-0.823487259562223	0.00705595095380254
1252	2.64	-0.846473255394931	0.00733546202561735
1253	2.68	-0.838796056504161	0.00742363929295733
1254	2.72	-0.775494477294804	0.00716877300882687
1255	2.76	-0.74591483148274	0.00679437684137871
1256	2.8	-0.816458173827019	0.00694383663824664
1257	2.84	-0.883975662357452	0.0066571363758002
1258	2.88	-0.870264496193964	0.00628360556433924
1259	2.92	-0.785478572366868	0.0065845416048842
1260	2.96	-0.62943687507256	0.00670109872247603
1261	3	-0.384534266425902	0.00647391019366763
1262	-2	-0.17370810163016	0.00037497557472652
1263	-1.96	-0.0906624124013688	0.000425610572892995
1264	-1.92	-0.22750066521521	0.000546562414136617
1265	-1.88	-0.472992002382604	0.000493162539056854
1266	-1.84	-0.639773341993928	0.000407463648246889
1267	-1.8	-0.699818093906344	0.000452717941069496
1268	-1.76	-0.692482977997386	0.000385107997053737
1269	-1.72	-0.628658740784566	0.000416041484176025
1270	-1.68	-0.560173398900481	0.000394576810299416
1271	-1.64	-0.54570453956008	0.000353675351877515
1272	-1.6	-0.586017543086308	0.000316336851447521
1273	-1.56	-0.6138888218334	0.000266599263948072
1274	-1.52	-0.59536700400125	0.000341633741198458
1275	-1.48	-0.558705070536103	0.000297193228977741
1276	-1.44	-0.504397797519784	0.000261130631975397
1277	-1.4	-0.490392620713665	0.000183918846352253
1278	-1.36	-0.485314521556715	0.00034851402405539
1279	-1.32	-0.376589278152725	0.000334561868342179
1280	-1.28	-0.192274261129648	0.000425984927080945
1281	-1.24	-0.00894986938272931	0.000387713335527177
1282	-1.2	0.0739748721945702	0.000433016790486081
1283	-1.16	-0.0131513407085005	0.000297616360828104
1284	-1.12	-0.0684776968535975	0.000235130344655703
1285	-1.08	0.096310247960244	0.00027413942797229
1286	-1.04	0.307526591460836	0.000321075061543359
1287	-1	0.329029593473311	0.000363039654860819
1288	-0.96	0.105109958871686	0.000362114122035032
1289	-0.92	-0.202912114331533	0.000306969000703387
1290	-0.88	-0.34934604253586	0.000284707881357612
1291	-0.84	-0.322134517472997	0.000262891695135994
1292	-0.8	-0.33340133197	0.000259033940875134
1293	-0.76	-0.442284369481282	0.000319792169838753
1294	-0.72	-0.610979202393286	0.000339663519138685
1295	-0.68	-0.800929002606342	0.000533434488689128
1296	-0.64	-0.927945939795664	0.000578115664438073
1297	-0.6	-0.954610176426739	0.000523544779939674
1298	-0.56	-0.898874873281373	0.000373540943860541
1299	-0.52	-0.813269821872706	0.000373428631220828
1300	-0.48	-0.727037031990974	0.000418053108838721
1301	-0.44	-0.557113740044697	0.000459048425436495
1302	-0.4	-0.338788927094827	0.000651990737893066
1303	-0.36	-0.22439890262961	0.000629469869686259
1304	-0.32	-0.229878588131852	0.000599725956979323
1305	-0.28	-0.360093231221029	0.000464589069328825
1306	-0.24	-0.495901430380703	0.000412700871389171
1307	-0.2	-0.50563755464115	0.000545640673527692
1308	-0.16	-0.422285211046687	0.000600774197533062
1309	-0.12	-0.206548173094424	0.000816942566336627
1310	-0.08	0.164526078741277	0.000813391945284028
1311	-0.04	0.397984644812771	0.00104178813213021
1312	0	0.278497473595351	0.00283257664901069
1313	0.04	-0.101034911540297	0.00426920359436158
1314	0.08	-0.486993666214411	0.00286264188060286
1315	0.12	-0.572468542687713	0.00484467710142924
1316	0.16	-0.328864351041677	0.0171505813634356
1317	0.2	-0.0153174969493691	0.0318595592574421
1318	0.24	0.200165327198683	0.0241544807564068
1319	0.28	0.350288920162035	0.0204022652335912
1320	0.32	0.401792814283523	0.0173943679822397
1321	0.36	0.359949300471273	0.0149529776031674
1322	0.4	0.238907572630469	0.0123556978642586
1323	0.44	0.0271421785097398	0.0103168395441115
1324	0.48	-0.146638171707878	0.0246853311850304
1325	0.52	-0.0996056966242543	0.0346679881654504
1326	0.56	0.0662230372596911	0.0224769489863515
1327	0.6	0.190451349541164	0.0174285757337979
1328	0.64	0.289243952564637	0.0143015870061262
1329	0.68	0.330048620972217	0.0130869144361231
1330	0.72	0.303036947863206	0.0116815761667456
1331	0.76	0.176261915341327	0.0116439513005571
1332	0.8	-0.076321517677811	0.00663459582079624
1333	0.84	-0.329599151169338	0.0054344048297251
1334	0.88	-0.426210879943213	0.00752037791702563
1335	0.92	-0.395591648335921	0.00714501804131985
1336	0.96	-0.288023654999154	0.00284218312481564
1337	1	-0.11921745448681	0.00446668024289556
1338	1.04	0.0558035019554045	0.00372360194136685
1339	1.08	0.168171735098596	0.00729380873940542
1340	1.12	0.151600227181325	0.00572166619786842
1341	1.16	-0.0269801063290018	0.00487481156793524
1342	1.2	-0.261939739700738	0.00490398084502997
1343	1.24	-0.313874814893506	0.00336716220142056
1344	1.28	-0.132474959893781	0.00443657230639291
1345	1.32	0.117704725098553	0.00981686708634211
1346	1.36	0.23382766161403	0.00307449352360346
1347	1.4	0.167269160106726	0.0144308803829525
1348	1.44	0.079169415427412	0.00773167711055218
1349	1.48	0.154877197322333	0.00849344022460417
1350	1.52	0.404956225321125	0.0135458644642771
1351	1.56	0.680517462882601	0.0044258356414478
1352	1.6	0.766544215895392	0.00733710303489101
1353	1.64	0.553658093986092	0.00689796753133766
1354	1.68	0.210165209639474	0.0156292377105922
1355	1.72	-0.00965740667781709	0.0144624453158341
1356	1.76	-0.0108214651776866	0.0122444343165721
1357	1.8	0.110340892994645	0.00213455168968339
1358	1.84	0.17523047192778	0.00265602690070627
1359	1.88	0.149388240104515	0.004738986316394
1360	1.92	0.172268232795526	0.0094794064818687
1361	1.96	0.33615696231508	0.00753721746336675
1362	2	0.543690339076401	0.00606502850583928
1363	2.04	0.580452346364298	0.00516064903024277
1364	2.08	0.354537129622637	0.00502911734378321
1365	2.12	-0.0569070165733001	0.00223174777234681
1366	2.16	-0.426250623774115	0.00254649153712999
1367	2.2	-0.569279924747372	0.0028466397346493
1368	2.24	-0.556459478551707	0.00630053220711111
1369	2.28	-0.456135283654279	0.00480760202168324
1370	2.32	-0.239857801659469	0.00361175998464305
1371	2.36	-0.0472401256431386	0.00482182916950685
1372	2.4	0.0344188427887923	0.0085211547970715
1373	2.44	0.0318061239401734	0.0117139174968241
1374	2.48	-0.000722243626584335	0.0216655419583044
1375	2.52	0.055597435999897	0.0061059190816707
1376	2.56	0.204225914864429	0.00277648527109099
1377	2.6	0.354761431225253	0.00347824643918918
1378	2.64	0.502596186374939	0.0237649817441487
1379	2.68	0.697473513385014	0.0147278688928726
1380	2.72	0.847958448887171	0.00942770005551083
1381	2.76	0.776026131750694	0.00520233956165922
1382	2.8	0.494125923195906	0.00706348864080964
1383	2.84	0.264503127719446	0.0035856852772211
1384	2.88	0.276391412544117	0.00234233427135546
1385	2.92	0.477622748554043	0.00294367926495474
1386	2.96	0.60722715745549	0.00223445270657738
1387	3	0.709233498946311	0.00242118239238555
1388	-2	-0.4232731385468	0.000905584119956627
1389	-1.96	-0.608270451804338	0.000715780614957252
1390	-1.92	-0.908899923088739	0.000681694037727426
1391	-1.88	-1.16135748724109	0.000747878761464791
1392	-1.84	-1.2372007010245	0.000845038853925096
1393	-1.8	-1.14804550821846	0.000779957456801132
1394	-1.76	-0.997130862915054	0.00078654473548798
1395	-1.72	-0.873952785238753	0.000700809128456285
1396	-1.68	-0.802674390546267	0.000472023537821146
1397	-1.64	-0.720884408415153	0.000515275042000679
1398	-1.6	-0.608981717871329	0.000547788992103053
1399	-1.56	-0.572743068495969	0.000520055888183862
1400	-1.52	-0.633882112770028	0.000678919378220971
1401	-1.48	-0.690921312328125	0.000401155652438548
1402	-1.44	-0.629692351482168	0.000341633741452671
1403	-1.4	-0.415857324857616	0.000192303312730547
1404	-1.36	-0.180219535745486	0.00043993627192136
1405	-1.32	-0.103490109741529	0.000417410443192256
1406	-1.28	-0.209146414783796	0.000485775267633926
1407	-1.24	-0.320031982695352	0.000449295257221296
1408	-1.2	-0.28635461331355	0.000469885901175819
1409	-1.16	-0.120581179382211	0.000368179645172454
1410	-1.12	0.0209358407086086	0.000375221600284299
1411	-1.08	0.0285058888260617	0.000438962643601345
1412	-1.04	-0.00168460050920499	0.000501010430551463
1413	-1	0.00718708525936153	0.000690109124927656
1414	-0.96	0.0195310203222417	0.000674120250239395
1415	-0.92	-0.0510272251524202	0.000698566956252605
1416	-0.88	-0.256119696607253	0.000579738691854627
1417	-0.84	-0.512478018869907	0.000493655626062681
1418	-0.8	-0.76109098283991	0.000540698172923128
1419	-0.76	-0.980463874609759	0.000771608949692049
1420	-0.72	-1.07815960505536	0.000858434557834368
1421	-0.68	-1.02204952410569	0.00104489995795609
1422	-0.64	-0.879870444568183	0.000859811437081734
1423	-0.6	-0.729702417254441	0.000802175359851078
1424	-0.56	-0.637774045989783	0.000770259564501392
1425	-0.52	-0.628193243617034	0.000841227896201398
1426	-0.48	-0.701411339995583	0.000947904891364247
1427	-0.44	-0.789769442142947	0.00100000105526819
1428	-0.4	-0.81809655678832	0.000916487180099165
1429	-0.36	-0.780554841269179	0.00101644335744829
1430	-0.32	-0.687180590256765	0.000893647407045342
1431	-0.28	-0.542729424546206	0.000787482801496748
1432	-0.24	-0.343357452483815	0.00067146423596154
1433	-0.2	-0.113836530931348	0.000735310378499155
1434	-0.16	0.112001661043961	0.000831881296974132
1435	-0.12	0.268625053588669	0.000754590436527633
1436	-0.08	0.339356746716846	0.000747441147261196
1437	-0.04	0.341246323660902	0.00125490829872058
1438	0	0.212466225245035	0.00282374868190267
1439	0.04	0.0415110808782417	0.00387245669959717
1440	0.08	0.0195151217537768	0.00282921304782768
1441	0.12	0.0768030578343525	0.00351567418359108
1442	0.16	0.107898989193462	0.00323128517733691
1443	0.2	0.216250153669672	0.000960075827727492
1444	0.24	0.433029320480726	0.000496958500641829
1445	0.28	0.641059706127102	0.000442389414519228
1446	0.32	0.639359842086368	0.000414101133337532
1447	0.36	0.298643151046534	0.000506605509716948
1448	0.4	-0.21612744210532	0.000718401247045898
1449	0.44	-0.50995507525137	0.000565156620564437
1450	0.48	-0.385020325160552	0.000878192814852618
1451	0.52	0.0141691240005579	0.000736302323835978
1452	0.56	0.452873191571128	0.00620237463246597
1453	0.6	0.743738199241029	0.0312465460893353
1454	0.64	0.795913086842479	0.0704962597629793
1455	0.68	0.703350392780757	0.0452157806493743
1456	0.72	0.500313765841825	0.0350040228530815
1457	0.76	0.218761109924626	0.0277959747472213
1458	0.8	0.0301225016993986	0.013509879880001
1459	0.84	0.0775152488670308	0.00942549738354914
1460	0.88	0.274664685161974	0.00900038238704251
1461	0.92	0.37375714014048	0.00773485029013184
1462	0.96	0.289075106303202	0.0284170009961259
1463	1	0.121941034479776	0.0369089954061057
1464	1.04	0.00821226114706497	0.0107398257518088
1465	1.08	0.0498357397867267	0.0105189853992388
1466	1.12	0.21306490404586	0.00845542646672058
1467	1.16	0.283294683758818	0.00133738835929851
1468	1.2	0.150310076271673	0.00373609214593829
1469	1.24	-0.113096526287593	0.00272962983304765
1470	1.28	-0.256917120118914	0.0186659646105347
1471	1.32	-0.0891305075755697	0.0182806122998692
1472	1.36	0.270724238995682	0.0038478457987819
1473	1.4	0.53380204179043	0.00366396866351293
1474	1.44	0.588815575331488	0.0035615637407037
1475	1.48	0.490204762811241	0.00519696189056297
1476	1.52	0.293835003664963	0.00343895058450513
1477	1.56	0.0725239120308471	0.00195751569316444
1478	1.6	0.0365715989518098	0.0111853959878244
1479	1.64	0.352110456626693	0.021811458021361
1480	1.68	0.761685996298453	0.00976839811472382
1481	1.72	0.948820351533074	0.00790817841494559
1482	1.76	0.910588341300094	0.00549947078627681
1483	1.8	0.767324441638515	0.00613079794441986
1484	1.84	0.672682655663116	0.00686571715027426
1485	1.88	0.620579364561053	0.00607690173812945
1486	1.92	0.558142943342146	0.00922723469156962
1487	1.96	0.677859518550274	0.0151541927168733
1488	2	0.95924635505376	0.0163036467954956
1489	2.04	1.08767508920888	0.0150306473580823
1490	2.08	0.936291762059623	0.0145576628738487
1491	2.12	0.573800716753205	0.0127873942752067
1492	2.16	0.228984461864563	0.0132879662777577
1493	2.2	0.183077184603128	0.0128162078711063
1494	2.24	0.424005420823857	0.0113130553085241
1495	2.28	0.854888802917124	0.0110789889949058
1496	2.32	1.41437084936802	0.0107564607564908
1497	2.36	1.89291819068756	0.0109460474701491
1498	2.4	2.10762377199497	0.00999498489923968
1499	2.44	2.00964990563077	0.01033804821046
1500	2.48	1.68156162790967	0.0102891013948877
1501	2.52	1.4968436491272	0.00971882070256389
1502	2.56	1.58770881219154	0.00919305815072064
1503	2.6	1.62452086251091	0.00905950075611116
1504	2.64	1.41563019434794	0.0092365920101771
1505	2.68	0.986855283123842	0.00859993978549302
1506	2.72	0.491299892440192	0.00856980974635541
1507	2.76	0.144905593464808	0.00858956178283961
1508	2.8	-0.080929240241443	0.00835287049496129
1509	2.84	-0.281645294777005	0.00782052545779586
1510	2.88	-0.43508428905812	0.00749413554757447
1511	2.92	-0.536384119014086	0.00786102074810213
1512	2.96	-0.560324851514055	0.00752842912667616
1513	3	-0.489984032789847	0.00733491303069542
1514	-2	-0.663067836268243	0.00100228037807104
1515	-1.96	-0.770229109751895	0.0010953329203456
1516	-1.92	-0.772819208204228	0.00103002080519728
1517	-1.88	-0.563103235841026	0.000945361389398657
1518	-1.84	-0.207346498298345	0.00103558503538919
1519	-1.8	0.142952543669048	0.0010203070016283
1520	-1.76	0.337732759756899	0.00120869782020836
1521	-1.72	0.317562485147458	0.00116031640639448
1522	-1.68	0.139540261855006	0.00124381518382778
1523	-1.64	-0.0573874500004074	0.00122332398239295
1524	-1.6	-0.112507664068894	0.00122063960256864
1525	-1.56	0.0433941852499115	0.00110979007377696
1526	-1.52	0.288892562500349	0.000916294930399141
1527	-1.48	0.398650425313423	0.000952258187056173
1528	-1.44	0.2963776399254	0.00107610021608546
1529	-1.4	0.106023434025501	0.00103424748371152
1530	-1.36	0.022483228081727	0.000810167550550346
1531	-1.32	0.148457731548401	0.000937805790641896
1532	-1.28	0.394966890131028	0.000635095698046003
1533	-1.24	0.512085767410655	0.000620624734687106
1534	-1.2	0.378094570954967	0.000762553273446125
1535	-1.16	0.0778733494097052	0.000820508497448636
1536	-1.12	-0.180797624446844	0.001108973349824
1537	-1.08	-0.252382495536196	0.00106093908103076
1538	-1.04	-0.224850276601952	0.00128408466611402
1539	-1	-0.250120767977845	0.000984826936612807
1540	-0.96	-0.375715779252164	0.000968090343648896
1541	-0.92	-0.558711260059861	0.000798233341502115
1542	-0.88	-0.76040714759347	0.000837780207374268
1543	-0.84	-0.942739730669559	0.00101317790170625
1544	-0.8	-0.989335677789976	0.00091652379632045
1545	-0.76	-0.785267793049212	0.000982396113848699
1546	-0.72	-0.432866490147071	0.000695039276247759
1547	-0.68	-0.115355999166154	0.000582697704921597
1548	-0.64	0.0383593447653121	0.000640357776314084
1549	-0.6	0.0379731550285363	0.000813226903132832
1550	-0.56	0.0457507979600638	0.000779946703343622
1551	-0.52	0.168960535640285	0.00109311715858704
1552	-0.48	0.361206214333856	0.000830589431241509
1553	-0.44	0.601489151488653	0.000693879547710951
1554	-0.4	0.854428457173072	0.000672063691700963
1555	-0.36	0.971844709448849	0.000539642061738238
1556	-0.32	0.937925503176984	0.000612501504873839
1557	-0.28	0.910192450498984	0.00072537414987202
1558	-0.24	0.93709704830798	0.00065661943604537
1559	-0.2	0.958861100315067	0.000987549148707576
1560	-0.16	0.836759764846325	0.000710793685946817
1561	-0.12	0.498203739849072	0.000564607110663212
1562	-0.08	0.102811182502942	0.000649102042670412
1563	-0.04	-0.21615672880248	0.00102923859789756
1564	0	-0.394389532905259	0.0033443746917665
1565	0.04	-0.366824087831576	0.0107600127695453
1566	0.08	-0.216867256577543	0.0103414656913433
1567	0.12	-0.0554088746557957	0.0131689550994895
1568	0.16	0.0784009435409764	0.0357483782019955
1569	0.2	0.126972819150171	0.0287565678260266
1570	0.24	0.0681950263718813	0.0250784471938616
1571	0.28	-0.110363695155898	0.0221142073747142
1572	0.32	-0.344634780927752	0.0201000041917213
1573	0.36	-0.470763279641666	0.0140485861700276
1574	0.4	-0.420980653347872	0.00685154649754436
1575	0.44	-0.357919752470432	0.00404457010208848
1576	0.48	-0.288663390299687	0.00409688640693461
1577	0.52	-0.0947767150734722	0.00307828961684816
1578	0.56	0.0927789063324946	0.00391556921843059
1579	0.6	0.214204569543381	0.00295993624658794
1580	0.64	0.349293676584829	0.00385648749065743
1581	0.68	0.577089572627646	0.00275524986505755
1582	0.72	1.06801680817878	0.00343303207824241
1583	0.76	1.64103553873766	0.00223120639410471
1584	0.8	1.86046953317829	0.00213250695639413
1585	0.84	1.59636337899965	0.00221206465318141
1586	0.88	1.04862512532089	0.0018882319005148
1587	0.92	0.753843963120873	0.00225860303042815
1588	0.96	0.997929231570223	0.00145233770712793
1589	1	1.3502231974261	0.0019819801594631
1590	1.04	1.30070979074316	0.00171593066300211
1591	1.08	0.768196485414209	0.00214320046897913
1592	1.12	0.114274534796316	0.00202906992365308
1593	1.16	-0.292148003842606	0.00204488520543748
1594	1.2	-0.458989096006679	0.00207453336466099
1595	1.24	-0.526876716709106	0.00149092052227721
1596	1.28	-0.56637265133865	0.00161113429998667
1597	1.32	-0.626390379839775	0.00142111517869057
1598	1.36	-0.69889625099224	0.00182099396369982
1599	1.4	-0.712043535313085	0.00159613032591513
1600	1.44	-0.629815646315504	0.00183507854767321
1601	1.48	-0.566823001735077	0.00161620848894507
1602	1.52	-0.668446449217449	0.00130430955324852
1603	1.56	-0.896493435709227	0.00135676945843063
1604	1.6	-1.09532953609611	0.00133789009954078
1605	1.64	-1.13690661716963	0.00153788108476703
1606	1.68	-1.04405635333673	0.00153842650597995
1607	1.72	-0.928584571207804	0.00161533100389666
1608	1.76	-0.833486227495745	0.00153195077845455
1609	1.8	-0.696527173016726	0.00135288692336959
1610	1.84	-0.465304433182354	0.00126194156846605
1611	1.88	-0.175636462609716	0.00139746413711776
1612	1.92	0.0533257680458697	0.00146933664434372
1613	1.96	0.103242230853905	0.00144353073060379
1614	2	-0.0514977272146685	0.00154354404668815
1615	2.04	-0.208859004058931	0.00138099606011049
1616	2.08	-0.131682391080137	0.00129283571582683
1617	2.12	0.067372528397954	0.00107601445355094
1618	2.16	0.134589048389944	0.00120369001344877
1619	2.2	0.000252806965199162	0.00124973660464771
1620	2.24	-0.236052232430014	0.00118750194283785
1621	2.28	-0.373336055158442	0.00128795313554415
1622	2.32	-0.300907053362101	0.00110854205784541
1623	2.36	-0.145458629762454	0.000965834567632808
1624	2.4	-0.0286856764875806	0.000701766161421487
1625	2.44	-0.0957242028167497	0.000801840623942216
1626	2.48	-0.276910692007001	0.000970020923572638
1627	2.52	-0.217025663547144	0.000915058059672327
1628	2.56	0.137354403359191	0.00100915396221516
1629	2.6	0.459093421092674	0.000962728604709079
1630	2.64	0.434737440276218	0.0008861053077578
1631	2.68	0.070837633684454	0.000717010230420324
1632	2.72	-0.262982368714869	0.000744517140111144
1633	2.76	-0.366041848471483	0.00091681666069508
1634	2.8	-0.389035054947007	0.000915607984896671
1635	2.84	-0.427744659749377	0.00105818367640853
1636	2.88	-0.476807310028694	0.00101167805409271
1637	2.92	-0.491954014675413	0.000866604936655689
1638	2.96	-0.458255937509748	0.000755257212409572
1639	3	-0.421365369302566	0.00128136388922248
1640	-2	-0.46414739743703	0.000867765854495988
1641	-1.96	-0.639998715768638	0.00076719289772052
1642	-1.92	-0.783076801609621	0.000681681732588881
1643	-1.88	-0.791360568021842	0.000760515224614782
1644	-1.84	-0.66681805187443	0.000882490723019286
1645	-1.8	-0.459082231844937	0.000867920525972414
1646	-1.76	-0.265138140365482	0.00087791573228454
1647	-1.72	-0.165088903518925	0.00091409489278161
1648	-1.68	-0.178572631712948	0.00068816131197107
1649	-1.64	-0.261152583054735	0.000795590959988702
1650	-1.6	-0.332887709698619	0.000738952354268146
1651	-1.56	-0.386223698869824	0.000792495283808785
1652	-1.52	-0.500065938603141	0.000926854815154036
1653	-1.48	-0.701528200003749	0.000929611421055253
1654	-1.44	-0.820031415365057	0.000788174970927478
1655	-1.4	-0.733902264951534	0.000754901671000148
1656	-1.36	-0.557283758834488	0.000553214286851006
1657	-1.32	-0.400290546569242	0.00104413692939635
1658	-1.28	-0.345457681668728	0.000722558229072057
1659	-1.24	-0.327551099073266	0.000941154481014171
1660	-1.2	-0.130856636284088	0.000944047075283068
1661	-1.16	0.202140871054937	0.000618498811174736
1662	-1.12	0.39344866905558	0.00066932431279961
1663	-1.08	0.338844731689214	0.000530611854535792
1664	-1.04	0.154438104564166	0.000344762679063945
1665	-1	0.0132042835986552	0.000729031238483934
1666	-0.96	0.00761937419313123	0.000370722917329226
1667	-0.92	0.154074097289924	0.00076850400286749
1668	-0.88	0.408461806599612	0.000325409375516041
1669	-0.84	0.645284625592576	0.00059047802965626
1670	-0.8	0.660590943685491	0.000657385589553314
1671	-0.76	0.400004457207418	0.000668960725640591
1672	-0.72	0.11790931820021	0.000715123958783263
1673	-0.68	0.0285776314190151	0.000354244191752488
1674	-0.64	0.135364492099108	0.000347090872971342
1675	-0.6	0.327913822658408	0.000333280547693589
1676	-0.56	0.50685275905943	0.000413675468524135
1677	-0.52	0.591549604540703	0.000446541979299077
1678	-0.48	0.443683154442939	0.000512908801322561
1679	-0.44	0.111133399857709	0.000851378825462832
1680	-0.4	-0.101144622690979	0.00213082644153266
1681	-0.36	-0.0540354555764842	0.00234049973878701
1682	-0.32	0.226554361675326	0.00261053194335851
1683	-0.28	0.572244007916759	0.0023783890235553
1684	-0.24	0.700786807731153	0.00235550634757475
1685	-0.2	0.555822871191239	0.00248783269457719
1686	-0.16	0.289968744925873	0.00243287627010049
1687	-0.12	0.0122278226107096	0.00266613110071012
1688	-0.08	-0.17916150120385	0.00492882620714285
1689	-0.04	-0.177388571921782	0.0042892418432617
1690	0	0.0522175791239637	0.00944114969387596
1691	0.04	0.362510023449315	0.00949433994561502
1692	0.08	0.595226822872188	0.00835415497031797
1693	0.12	0.689125850421481	0.00778371556919626
1694	0.16	0.698847760203323	0.00749270583447917
1695	0.2	0.689028917467362	0.00689807087638889
1696	0.24	0.495743747226358	0.00611237886198161
1697	0.28	0.0602719913826914	0.00616075711058828
1698	0.32	-0.387222127294888	0.00587405545100191
1699	0.36	-0.676590861124352	0.00511241648292715
1700	0.4	-0.728927745256429	0.00486723338144745
1701	0.44	-0.472098023319487	0.00421116078433545
1702	0.48	-0.0188045475396165	0.0037069032864015
1703	0.52	0.401168636922487	0.00388008368260866
1704	0.56	0.606643362290295	0.00204711170893975
1705	0.6	0.65268654420487	0.0112505081494476
1706	0.64	0.696432835466135	0.0100504346411238
1707	0.68	0.824934173106558	0.00930105028538076
1708	0.72	0.928041029053902	0.00723203382610494
1709	0.76	0.815490840710302	0.00676646207062756
1710	0.8	0.505238232514879	0.0162975857490224
1711	0.84	0.141990809784797	0.0169705330608242
1712	0.88	-0.0770822123858999	0.00697046223281569
1713	0.92	0.0928447419611725	0.0286580703492312
1714	0.96	0.505239956367218	0.0497144363663304
1715	1	0.781803588966487	0.0341469348712601
1716	1.04	0.847547705614846	0.021263382406978
1717	1.08	0.838508017055757	0.01568554892896
1718	1.12	0.944217393380198	0.0105435213525622
1719	1.16	1.07711073142777	0.0095176038131917
1720	1.2	0.932339157337972	0.00833227149641918
1721	1.24	0.556160207828566	0.00785812275115856
1722	1.28	0.228042506406312	0.00682970777916191
1723	1.32	0.110434510580697	0.00649099331441944
1724	1.36	0.20535899059436	0.00648808718585757
1725	1.4	0.329456274737824	0.00575482916203039
1726	1.44	0.449239346987287	0.00587731091309166
1727	1.48	0.64650248581503	0.00544105746674157
1728	1.52	0.831410269162194	0.00553647835468155
1729	1.56	0.961751449437747	0.00483752347897032
1730	1.6	1.01364759289595	0.00490986396701172
1731	1.64	0.897422116505469	0.00529491900431877
1732	1.68	0.666962173465509	0.00516458811113703
1733	1.72	0.503874532093474	0.0051015004746629
1734	1.76	0.626693771160572	0.00472591056251657
1735	1.8	1.07280990375231	0.00475475116244517
1736	1.84	1.47796515186402	0.00414725461929911
1737	1.88	1.46928754953264	0.00400103598830582
1738	1.92	1.05240634308447	0.00406200800098752
1739	1.96	0.50844723252867	0.00400331666885863
1740	2	0.122891582392342	0.00387526337449974
1741	2.04	0.0214026639032834	0.00343225243095603
1742	2.08	0.115162943577945	0.00350285792502713
1743	2.12	0.215413696738722	0.00310032153745589
1744	2.16	0.198657654990996	0.00302671082308008
1745	2.2	0.0720833785754109	0.00295181041206749
1746	2.24	-0.0260889968543334	0.00310754351417495
1747	2.28	-0.00838554208568192	0.00322805375454488
1748	2.32	0.136445592270825	0.00288552675356646
1749	2.36	0.321623489247737	0.00298825736526272
1750	2.4	0.398964284272666	0.00282145709746952
1751	2.44	0.316033856562126	0.00275688143177502
1752	2.48	0.136548991382788	0.00275240141568766
1753	2.52	-0.00430728085623075	0.00292072150993236
1754	2.56	-0.0208797277422269	0.00315516569687084
1755	2.6	-0.0369732879564444	0.00301960669028062
1756	2.64	-0.152061535276342	0.00312441937992957
1757	2.68	-0.29736150592206	0.00300046454592492
1758	2.72	-0.408528319711239	0.00306617885023226
1759	2.76	-0.432134363037048	0.00289273685474906
1760	2.8	-0.299825005251735	0.00306914063353654
1761	2.84	-0.0394577773902256	0.00342190972152238
1762	2.88	0.143597499122129	0.00340294246022324
1763	2.92	0.0805393653574832	0.00328354688760918
1764	2.96	-0.172393614051467	0.00333033768457044
1765	3	-0.340376244005298	0.00322941529843947
1766	-2	0.133217309171473	0.00131471375244668
1767	-1.96	0.39571549372836	0.00146861133959738
1768	-1.92	0.602525432928794	0.00184572713287497
1769	-1.88	0.654083548154678	0.00195126566373236
1770	-1.84	0.596502917684901	0.00207323887818077
1771	-1.8	0.465205368072526	0.00229210021481139
1772	-1.76	0.449668677969218	0.00212844312326205
1773	-1.72	0.620958417745525	0.00195878386072308
1774	-1.68	0.68925133401906	0.00233355350851912
1775	-1.64	0.485915076116527	0.00234914739639735
1776	-1.6	0.0882347873152208	0.00228668778883174
1777	-1.56	-0.373641297963422	0.00246532272553564
1778	-1.52	-0.638233297853016	0.0024753512994204
1779	-1.48	-0.576586758857535	0.0024092297859382
1780	-1.44	-0.360373543337255	0.00234190442741331
1781	-1.4	-0.159941783009868	0.00256040573457117
1782	-1.36	-0.0348332071212967	0.00261577141906418
1783	-1.32	-0.0609435069493501	0.0027276621019434
1784	-1.28	-0.237732969948569	0.00282810975313344
1785	-1.24	-0.421998701615825	0.00276678713571604
1786	-1.2	-0.600375586390117	0.00292950926635684
1787	-1.16	-0.711059090083468	0.00252099291975107
1788	-1.12	-0.630510648674912	0.00265101890333699
1789	-1.08	-0.465315243243391	0.00283399794416138
1790	-1.04	-0.334033436969071	0.00287889896525666
1791	-1	-0.134383134674506	0.00294671292357411
1792	-0.96	0.207401109772861	0.0029390044339531
1793	-0.92	0.57529454109061	0.00275578570795587
1794	-0.88	0.765704811268096	0.00262789557296481
1795	-0.84	0.714458875081573	0.00223668930755319
1796	-0.8	0.698882078812697	0.00259448168184734
1797	-0.76	0.92821382802298	0.00261551482515025
1798	-0.72	1.1651714928678	0.00237613397920752
1799	-0.68	1.05792866249668	0.00273689504771348
1800	-0.64	0.717024298389076	0.00240021491544763
1801	-0.6	0.548134097028749	0.00234634228240386
1802	-0.56	0.631558096064176	0.00211214140446695
1803	-0.52	0.729879121478619	0.00223174776907387
1804	-0.48	0.65061825410072	0.00235048623954414
1805	-0.44	0.396991398105853	0.00216920290182008
1806	-0.4	0.198537284957418	0.00245066338432747
1807	-0.36	0.282775787963961	0.00210484017022968
1808	-0.32	0.641620316083257	0.00193201655127814
1809	-0.28	1.09681802483315	0.00171969605424425
1810	-0.24	1.41737271868633	0.00175087442682016
1811	-0.2	1.42243144927941	0.00187903916117878
1812	-0.16	1.11418603745065	0.00176507175767292
1813	-0.12	0.687171404814048	0.00195480951292354
1814	-0.08	0.368976155183655	0.00168211668223583
1815	-0.04	0.245396403192118	0.00129053000735979
1816	0	0.239809256497062	0.00394034474793163
1817	0.04	0.18770033444861	0.00398958776854206
1818	0.08	0.12036889785309	0.00218965075493437
1819	0.12	0.238522497593668	0.0018093840286165
1820	0.16	0.490027134126947	0.00936186897760207
1821	0.2	0.677274389883079	0.0111975699231477
1822	0.24	0.734547583230597	0.00717631378356635
1823	0.28	0.844818058013881	0.009575965432079791
1824	0.32	1.10073270660488	0.00577755661231257
1825	0.36	1.28073573443595	0.00765385474634662
1826	0.4	1.19313454875572	0.00776217255043872
1827	0.44	0.909425306709787	0.00687417743104908
1828	0.48	0.781387362552604	0.0160816555021898
1829	0.52	0.973368271627553	0.0361319329926804
1830	0.56	1.16983133713422	0.0254553776983905
1831	0.6	1.18484497480591	0.0202404722301209
1832	0.64	1.02776558579355	0.0158988120698653
1833	0.68	0.716002985320291	0.0168530142358691
1834	0.72	0.574194715349197	0.0205274777415788
1835	0.76	0.680143857228204	0.0418569664190251
1836	0.8	0.818952144062543	0.0279569153361349
1837	0.84	0.995112849848247	0.0243008879354918
1838	0.88	1.12221303722108	0.0198459311278881
1839	0.92	1.11595705589096	0.0142194844000973
1840	0.96	1.00742836308767	0.0137851624834276
1841	1	0.719465084474625	0.0101975751480162
1842	1.04	0.28096991117064	0.00937590264063331
1843	1.08	-0.0879604905144148	0.00793394168324117
1844	1.12	-0.246287038363192	0.00968566856169165
1845	1.16	-0.158124854832378	0.00865754162991237
1846	1.2	0.224011465239985	0.023513782085918
1847	1.24	0.743856530814641	0.0189937809270136
1848	1.28	1.12640212417453	0.0186995822531239
1849	1.32	1.34274793956663	0.0159505246832751
1850	1.36	1.44019449919619	0.0177932442300455
1851	1.4	1.51890541003287	0.0154976565315843
1852	1.44	1.64729587876605	0.014731555098342
1853	1.48	1.66800029204802	0.0131805961702872
1854	1.52	1.52378898857509	0.0114315229917719
1855	1.56	1.33475363409743	0.00941043592746909
1856	1.6	1.16228499318605	0.00855151911942698
1857	1.64	1.08936541092662	0.00957965402120727
1858	1.68	1.10554154046027	0.00888639045494594
1859	1.72	1.16167608645825	0.00932021135364763
1860	1.76	1.2579321181015	0.00901874968148871
1861	1.8	1.29958590103652	0.00953673437631671
1862	1.84	1.21032910454283	0.0090106596445553
1863	1.88	1.1634873456635	0.00876113044817181
1864	1.92	1.44746777550307	0.00926161124536089
1865	1.96	1.96540934910399	0.00889246725493206
1866	2	2.27945910773811	0.00895732738198263
1867	2.04	2.15369612445631	0.00884326522443022
1868	2.08	1.96638442592432	0.00918118690991509
1869	2.12	2.10533787078473	0.00832408671415564
1870	2.16	2.27580225081794	0.00777177822368737
1871	2.2	1.95486154033089	0.00827102568941249
1872	2.24	1.16497619208374	0.00815195328864668
1873	2.28	0.426696385566949	0.00753810784909729
1874	2.32	0.0817452847069651	0.0072987667679142
1875	2.36	-0.0395196330919784	0.00771545345977298
1876	2.4	-0.200171398950977	0.00706505629415676
1877	2.44	-0.387436544813595	0.00680086859673881
1878	2.48	-0.453702719917341	0.00651739907395287
1879	2.52	-0.362095178577546	0.00632511912392241
1880	2.56	-0.29661928723611	0.00591658802975721
1881	2.6	-0.36505492904552	0.00589572440722945
1882	2.64	-0.483821618299303	0.00578790936375413
1883	2.68	-0.583159586578543	0.00512398880044515
1884	2.72	-0.623903506307253	0.0046692330681903
1885	2.76	-0.546314869380348	0.00450991990869061
1886	2.8	-0.346194121355322	0.00451080342124314
1887	2.84	-0.0229526278501591	0.00433841161235502
1888	2.88	0.390833423381747	0.00413588458168338
1889	2.92	0.618919730682397	0.00428975038470991
1890	2.96	0.466788580870338	0.00401088726422604
1891	3	0.0846071921973257	0.00371983297313351
1892	-2	0.504440121564188	0.0236643636934778
1893	-1.96	0.495764491271199	0.0208387888002971
1894	-1.92	0.40527422075868	0.00989846894184386
1895	-1.88	0.357438455374238	0.00394426038168112
1896	-1.84	0.351033870965273	0.00281412102969959
1897	-1.8	0.274765244923006	0.00316432048270797
1898	-1.76	0.221180893862558	0.0196042113704976
1899	-1.72	0.331141084406811	0.0282274500686997
1900	-1.68	0.530649981221461	0.0170994590102152
1901	-1.64	0.685997270106875	0.0153773793922869
1902	-1.6	0.778363683598298	0.0130102145137928
1903	-1.56	0.899375795557342	0.00899194928175141
1904	-1.52	1.10159687571953	0.00954608973664691
1905	-1.48	1.23327289756645	0.00831117625740303
1906	-1.44	1.21597797022784	0.00800341383840921
1907	-1.4	1.18593542523756	0.00788520193931809
1908	-1.36	1.18637153533143	0.00745266668280477
1909	-1.32	1.04611543321274	0.0068971805999574
1910	-1.28	0.763296364960954	0.00865402141348517
1911	-1.24	0.694778598007576	0.0115294405381708
1912	-1.2	0.91384907113849	0.010599320576671
1913	-1.16	1.08198580771	0.0106125210032309
1914	-1.12	0.912911056893671	0.0109905443710179
1915	-1.08	0.450368511182247	0.0101614709675405
1916	-1.04	0.0315599741423404	0.00845308361867801
1917	-1	-0.0882048557129011	0.00749641337629843
1918	-0.96	-0.0488899907927298	0.0068767240574593
1919	-0.92	0.0301139528173903	0.00760464377774473
1920	-0.88	0.143445906845241	0.00593840693453555
1921	-0.84	0.247293828738018	0.00776671609844864
1922	-0.8	0.403754035233989	0.00898798792376569
1923	-0.76	0.64419051753757	0.00825196413373002
1924	-0.72	0.811197576011654	0.00618078052612555
1925	-0.68	0.74351467318059	0.00831834510889511
1926	-0.64	0.466534371838609	0.00983173273709698
1927	-0.6	0.17930323944946	0.0103412711084915
1928	-0.56	0.0965189335330595	0.0138902948670464
1929	-0.52	0.213261885220187	0.0157317455583557
1930	-0.48	0.410685835366921	0.0269016888919585
1931	-0.44	0.624077297239653	0.0190144010026338
1932	-0.4	0.753829780403255	0.0156666553839716
1933	-0.36	0.711791791190493	0.0137676334324799
1934	-0.32	0.57154381597496	0.00912792929543141
1935	-0.28	0.462285136910443	0.00986229487274607
1936	-0.24	0.427036823021197	0.0107421160011508
1937	-0.2	0.422437011329576	0.0106590220239338
1938	-0.16	0.29247469446269	0.0111730716321692
1939	-0.12	0.0743675570165337	0.00983333261754925
1940	-0.08	-0.0850608512810347	0.0141748137103256
1941	-0.04	-0.121579914087711	0.0125191502717587
1942	0	0.01154959141434	0.0136463888030813
1943	0.04	0.216801743020923	0.0121040380998018
1944	0.08	0.323250700710135	0.00869835703229098
1945	0.12	0.284565218055098	0.00844198458132492
1946	0.16	0.181599706486947	0.00818607691065568
1947	0.2	0.232009289203327	0.0100744197725356
1948	0.24	0.476517554663274	0.00750597024916092
1949	0.28	0.721972938033427	0.00935914452510879
1950	0.32	0.799352875793498	0.0100598953456814
1951	0.36	0.598231763625675	0.00854526176975693
1952	0.4	0.378296349391604	0.00776040532920629
1953	0.44	0.427887398399816	0.00688999434597072
1954	0.48	0.587465923920626	0.00626102810840394
1955	0.52	0.709122519029749	0.00698007100264871
1956	0.56	0.868493580282195	0.00455212605004658
1957	0.6	1.01399799351684	0.0053676752351045
1958	0.64	1.1953879877267	0.00453610272938477
1959	0.68	1.4414376093474	0.00924855909793296
1960	0.72	1.56860942149103	0.0103021106120486
1961	0.76	1.60175511071089	0.0104922750757747
1962	0.8	1.57641895776378	0.00585317787510435
1963	0.84	1.40277773697275	0.00614448863634603
1964	0.88	1.18720554755577	0.00543994723389738
1965	0.92	1.02236062614983	0.025710645481918
1966	0.96	0.876836019688649	0.0407879705607643
1967	1	0.773377390479659	0.0261314647291899
1968	1.04	0.736980190776485	0.0211172257303488
1969	1.08	0.780759952529117	0.0250416572753381
1970	1.12	0.810977468421704	0.0156216948163434
1971	1.16	0.761662250826597	0.0161592397013854
1972	1.2	0.650085699063795	0.00926459732978928
1973	1.24	0.46003129908045	0.00550415513909565
1974	1.28	0.252594494078737	0.00599735894388788
1975	1.32	0.0961554784494904	0.00671506594832096
1976	1.36	0.00624155634958207	0.0138197135410964
1977	1.4	0.0480281653268312	0.00964023981273665
1978	1.44	0.163219983832855	0.010420160943927
1979	1.48	0.183916532497797	0.0140479989926596
1980	1.52	0.0952796667178008	0.0232084550343255
1981	1.56	0.0326767676042069	0.0117692773934631
1982	1.6	0.00420611664962929	0.010623923685007
1983	1.64	-0.0981395732075514	0.0111588141097313
1984	1.68	-0.266917211814093	0.00980985278227624
1985	1.72	-0.35521012080112	0.00883927991258881
1986	1.76	-0.250872848739635	0.0068198823420131
1987	1.8	-0.0262170473256072	0.00643303869331415
1988	1.84	0.149078725996106	0.0130845448789615
1989	1.88	0.298431193036168	0.00875481681873599
1990	1.92	0.482517272024246	0.00671533578720768
1991	1.96	0.549035405512089	0.00609920351281312
1992	2	0.397327182871977	0.00602458731242573
1993	2.04	0.0930033258423892	0.00581784762389764
1994	2.08	-0.136559242526612	0.00506965730810951
1995	2.12	-0.125475348924439	0.00393895846990871
1996	2.16	0.0563754353553802	0.0114052864583084
1997	2.2	0.275570656849935	0.0202000163080463
1998	2.24	0.482201814740394	0.00963723606503022
[truncated: 159,787 more rows]
