# Supplementary material for: A hippocampus-accumbens code guides goal-directed appetitive behavior
Source: Nat Commun. 2024 Apr 12;15:3196. doi: 10.1038/s41467-024-47361-x (PMC11015045; doi:10.1038/s41467-024-47361-x)
Supplement: Supplementary file 8 — Source Data [file 41467_2024_47361_MOESM8_ESM.zip › 1b.csv]

	Figure 1b	Unnamed: 1	Unnamed: 2	Unnamed: 3	Unnamed: 4	Unnamed: 5	Unnamed: 6	Unnamed: 7	Unnamed: 8
0
1	Day 1					Day 5
2	Time	Position	Licking	Reward_Licking		Time	Position	Licking	Reward_Licking
3	400.646000146865	374.896575927734	False	False		400.648000001907	-234.622924804687	False	False
4	400.688000202178	375.509643554687	False	False		400.6859998703	-232.789932250976	False	False
5	400.731000185012	376.12271118164	False	False		400.730000019073	-231.262435913085	False	False
6	400.776000022888	377.348876953125	False	False		400.770999908447	-229.734939575195	False	False
7	400.813000202178	378.575042724609	False	False		400.809999942779	-227.901947021484	False	False
8	400.855000019073	379.801208496093	False	False		400.855000019073	-225.763458251953	False	False
9	400.893000125885	381.027374267578	False	False		400.897000074386	-223.624969482421	False	False
10	400.935000181198	382.56005859375	False	False		400.934000015258	-221.79197692871	False	False
11	400.976999998092	384.092742919921	False	False		400.977999925613	-219.653488159179	False	False
12	401.015000104904	385.625427246093	False	False		401.022000074386	-217.820495605468	False	False
13	401.063000202178	387.158111572265	False	False		401.063999891281	-215.987503051757	False	False
14	401.103000164032	388.38427734375	False	False		401.105999946594	-213.849014282226	False	False
15	401.141000032424	389.303894042968	False	False		401.145999908447	-212.016021728515	False	False
16	401.186000108718	390.223510742187	False	False		401.18799996376	-209.877532958984	False	False
17	401.226999998092	390.83657836914	False	False		401.226999998092	-208.044540405273	False	False
18	401.265000104904	391.449645996093	False	False		401.266000032424	-205.906051635742	False	False
19	401.313000202178	392.062713623046	False	False		401.312000036239	-204.073059082031	False	False
20	401.348999977111	392.369262695312	False	False		401.349999904632	-202.24006652832	False	False
21	401.394999980926	392.982330322265	False	False		401.391999959945	-200.101577758789	False	False
22	401.435000181198	393.901947021484	False	False		401.434000015258	-197.963088989257	False	False
23	401.476999998092	395.128112792968	False	False		401.477999925613	-195.824600219726	False	False
24	401.517000198364	396.047729492187	False	False		401.519999980926	-193.991607666015	False	False
25	401.557000160217	397.273895263671	False	False		401.559999942779	-192.158615112304	False	False
26	401.601000070571	398.806579589843	False	False		401.601999998092	-190.020126342773	False	False
27	401.644999980926	400.339263916015	False	False		401.642999887466	-187.881637573242	False	False
28	401.686000108718	401.871948242187	False	False		401.680999994277	-185.74314880371	False	False
29	401.728000164032	403.711181640625	False	False		401.723999977111	-183.604660034179	False	False
30	401.767000198364	404.937347412109	False	False		401.763999938964	-181.771667480468	False	False
31	401.807000160217	406.163513183593	False	False		401.806999921798	-179.633178710937	False	False
32	401.851999998092	407.389678955078	False	False		401.848999977111	-177.800186157226	False	False
33	401.890000104904	408.002746582031	False	False		401.889999866485	-176.272689819335	False	False
34	401.936000108718	408.92236328125	False	False		401.930000066757	-174.134201049804	False	False
35	401.976999998092	409.841979980468	False	False		401.971999883651	-172.301208496093	False	False
36	402.017000198364	410.148529052734	False	False		402.013999938964	-170.162719726562	False	False
37	402.060000181198	410.455078125	False	False		402.055000066757	-167.71873474121	False	False
38	402.100000143051	410.455078125	False	False		402.09399986267	-165.580245971679	False	False
39	402.144999980926	410.455078125	False	False		402.139999866485	-163.747253417968	False	False
40	402.183000087738	410.455078125	False	False		402.177000045776	-161.608764648437	False	False
41	402.226999998092	410.761627197265	False	False		402.221999883651	-159.775772094726	False	False
42	402.265000104904	411.068176269531	False	False		402.266000032424	-157.331787109375	False	False
43	402.311000108718	411.681243896484	False	False		402.305999994277	-155.193298339843	False	False
44	402.351999998092	412.294311523437	False	False		402.34399986267	-152.749313354492	False	False
45	402.394000053405	412.90737915039	False	False		402.389999866485	-150.61082458496	False	False
46	402.430000066757	413.520446777343	False	False		402.430000066757	-148.166839599609	False	False
47	402.475000143051	413.826995849609	False	False		402.473999977111	-146.028350830078	False	False
48	402.519000053405	414.440063476562	False	False		402.512000083923	-143.584365844726	False	False
49	402.557000160217	414.746612548828	False	False		402.555999994277	-141.140380859375	False	False
50	402.603000164032	415.053161621093	False	False		402.596999883651	-138.696395874023	False	False
51	402.641000032424	415.972778320312	False	False		402.634000062942	-136.557907104492	False	False
52	402.688000202178	417.198944091796	False	False		402.680000066757	-134.11392211914	False	False
53	402.726000070571	418.731628417968	False	False		402.72000002861	-131.975433349609	False	False
54	402.769999980926	420.570861816406	False	False		402.763999938964	-129.531448364257	False	False
55	402.809000015258	422.410095214843	False	False		402.803999900817	-127.392951965332	False	False
56	402.851000070571	423.636260986328	False	False		402.845999956131	-125.254455566406	False	False
57	402.893000125885	424.862426757812	False	False		402.888000011444	-122.81046295166	False	False
58	402.937000036239	426.088592529296	False	False		402.931999921798	-120.671966552734	False	False
59	402.975000143051	427.314758300781	False	False		402.973000049591	-118.533470153808	False	False
60	403.019000053405	428.540924072265	False	False		403.014999866485	-116.089477539062	False	False
61	403.061000108718	429.460540771484	False	False		403.055999994277	-113.950981140136	False	False
62	403.098999977111	430.993225097656	False	False		403.09299993515	-112.117988586425	False	False
63	403.144999980926	432.21939086914	False	False		403.138000011444	-109.9794921875	False	False
64	403.185000181198	433.752075195312	False	False		403.177000045776	-108.146499633789	False	False
65	403.229000091552	435.59130859375	False	False		403.220999956131	-106.008003234863	False	False
66	403.265000104904	437.430541992187	False	False		403.256000041961	-104.175010681152	False	False
67	403.309000015258	439.269775390625	False	False		403.303999900817	-102.342018127441	False	False
68	403.353000164032	441.109008789062	False	False		403.34399986267	-100.50902557373	False	False
69	403.390000104904	442.9482421875	False	False		403.384000062942	-98.9815292358398	False	False
70	403.433000087738	444.787475585937	False	False		403.427999973297	-97.4540328979492	False	False
71	403.476000070571	446.626708984375	False	False		403.46799993515	-95.6210403442382	False	False
72	403.518000125885	448.159393310546	False	False		403.506000041961	-93.7880477905273	False	False
73	403.555999994277	449.998626708984	False	False		403.552000045776	-91.9550552368164	False	False
74	403.598999977111	451.837860107421	False	False		403.59299993515	-90.4275588989257	False	False
75	403.641000032424	453.370544433593	False	False		403.631000041961	-88.9000625610351	False	False
76	403.685000181198	455.209777832031	False	False		403.677999973297	-87.0670700073242	False	False
77	403.726999998092	456.435943603515	False	False		403.716000080108	-85.2340774536132	False	False
78	403.769000053405	457.662109375	False	False		403.757999897003	-83.0955810546875	False	False
79	403.805000066757	459.194793701171	False	False		403.799999952316	-80.9570846557617	False	False
80	403.848999977111	-448.773834228515	False	False		403.84399986267	-79.1240921020507	False	False
81	403.894999980926	-447.547668457031	False	False		403.885999917984	-76.985595703125	False	False
82	403.935000181198	-446.014984130859	False	False		403.925999879837	-75.152603149414	False	False
83	403.975000143051	-444.482299804687	False	False		403.96799993515	-73.0141067504882	False	False
84	404.019000053405	-442.949615478515	False	False		404.009999990463	-70.5701141357421	False	False
85	404.060000181198	-441.723449707031	False	False		404.048000097274	-68.1261215209961	False	False
86	404.098000049591	-440.190765380859	False	False		404.089999914169	-65.9876251220703	False	False
87	404.142000198364	-438.964599609375	False	False		404.129999876022	-63.5436325073242	False	False
88	404.185000181198	-437.73843383789	False	False		404.171999931335	-61.0996398925781	False	False
89	404.226999998092	-436.818817138671	False	False		404.213999986648	-58.655647277832	False	False
90	404.269000053405	-435.899200439453	False	False		404.253999948501	-56.2116546630859	False	False
91	404.309000015258	-434.979583740234	False	False		404.296000003814	-53.7676620483398	False	False
92	404.350000143051	-433.75341796875	False	False		404.339999914169	-51.3236694335937	False	False
93	404.393000125885	-432.527252197265	False	False		404.379999876022	-48.8796768188476	False	False
94	404.436000108718	-431.301086425781	False	False		404.421999931335	-46.4356842041015	False	False
95	404.475000143051	-430.074920654296	False	False		404.463000059127	-43.9916915893554	False	False
96	404.517000198364	-428.542236328125	False	False		404.50200009346	-41.2421989440918	False	False
97	404.554000139236	-427.622619628906	False	False		404.543999910354	-38.7982063293457	False	False
98	404.598000049591	-426.703002929687	False	False		404.585999965667	-36.048713684082	False	False
99	404.638000011444	-425.783386230468	False	False		404.62599992752	-33.9102210998535	False	False
100	404.682000160217	-424.86376953125	False	False		404.667999982833	-31.1607303619384	False	False
101	404.72200012207	-424.250701904296	False	False		404.710000038147	-28.4112396240234	False	False
102	404.764000177383	-423.637634277343	False	False		404.75	-25.6617488861084	False	False
103	404.801000118255	-423.02456665039	False	False		404.796000003814	-22.9122581481933	False	False
104	404.84700012207	-422.104949951171	False	False		404.835999965667	-20.1627674102783	False	False
105	404.887000083923	-421.185333251953	False	False		404.874000072479	-17.4132766723632	False	False
106	404.923000097274	-420.265716552734	False	False		404.917999982833	-14.6637859344482	False	False
107	404.969000101089	-419.03955078125	False	False		404.958999872207	-11.6087951660156	False	False
108	405.011000156402	-417.506866455078	False	False		405.00200009346	-8.553804397583	False	False
109	405.051000118255	-416.280700683593	False	False		405.043999910354	-5.19331550598144	False	False
110	405.09500002861	-415.054534912109	False	False		405.082000017166	-1.8328263759613	False	False
111	405.134999990463	-413.828369140625	False	False		405.12599992752	1.52766275405883	False	False
112	405.177000045776	-412.60220336914	False	False		405.167999982833	5.19365119934082	False	False
113	405.218000173568	-411.682586669921	False	False		405.210000038147	8.55414009094238	False	False
114	405.259999990463	-410.456420898437	False	False		405.25200009346	12.5256271362304	False	False
115	405.300000190734	-409.536804199218	False	False		405.292000055313	16.1916160583496	False	False
116	405.344000101089	-408.6171875	False	False		405.333999872207	19.8576049804687	False	False
117	405.384999990463	-407.391021728515	False	False		405.37599992752	23.5235939025878	False	False
118	405.427000045776	-406.164855957031	False	False		405.417000055313	27.189582824707	False	False
119	405.467000007629	-404.938690185546	False	False		405.457000017166	31.1610698699951	False	False
120	405.513000011444	-403.712524414062	False	False		405.50200009346	35.1325569152832	False	False
121	405.552999973297	-402.17984008789	False	False		405.539999961853	39.1040458679199	False	False
122	405.59500002861	-400.647155761718	False	False		405.579999923706	42.4645347595214	False	False
123	405.633000135421	-399.420989990234	False	False		405.62599992752	46.4360237121582	False	False
124	405.677000045776	-398.19482421875	False	False		405.665999889373	50.1020126342773	False	False
125	405.717000007629	-396.968658447265	False	False		405.703999996185	54.073501586914	False	False
126	405.761000156402	-396.049041748046	False	False		405.75	57.7394905090332	False	False
127	405.799000024795	-395.435974121093	False	False		405.792000055313	61.4054794311523	False	False
128	405.842000007629	-394.82290649414	False	False		405.831000089645	64.7659683227539	False	False
129	405.886000156402	-393.903289794921	False	False		405.87599992752	67.8209609985351	False	False
130	405.927999973297	-393.290222167968	False	False		405.917999982833	71.1814498901367	False	False
131	405.965000152587	-392.37060546875	False	False		405.960000038147	74.2364425659179	False	False
132	406.008000135421	-391.757537841796	False	False		406	77.2914352416992	False	False
133	406.051000118255	-390.837921142578	False	False		406.039999961853	80.0409240722656	False	False
134	406.092000007629	-389.611755371093	False	False		406.088000059127	82.4849166870117	False	False
135	406.134000062942	-388.079071044921	False	False		406.121999979019	84.9289093017578	False	False
136	406.171000003814	-386.54638671875	False	False		406.167999982833	87.3729019165039	False	False
137	406.213999986648	-385.013702392578	False	False		406.207999944686	89.81689453125	False	False
138	406.257000207901	-383.481018066406	False	False		406.25200009346	92.2608871459961	False	False
139	406.299000024795	-381.948333740234	False	False		406.292000055313	94.3993835449218	False	False
140	406.337000131607	-380.72216796875	False	False		406.332000017166	96.2323760986328	False	False
141	406.383000135421	-379.189483642578	False	False		406.37599992752	98.0653686523437	False	False
142	406.423000097274	-377.963317871093	False	False		406.415999889373	99.8983612060546	False	False
143	406.461000204086	-376.737152099609	False	False		406.456000089645	101.731353759765	False	False
144	406.507000207901	-375.510986328125	False	False		406.5	103.869850158691	False	False
145	406.549000024795	-374.28482055664	False	False		406.543999910354	105.702842712402	False	False
146	406.593000173568	-372.752136230468	False	False		406.583999872207	107.841339111328	False	False
147	406.625	-371.525970458984	False	False		406.62599992752	109.979835510253	False	False
148	406.671000003814	-370.2998046875	False	False		406.665999889373	112.118331909179	False	False
149	406.717000007629	-369.073638916015	False	False		406.710000038147	114.562324523925	False	False
150	406.757000207901	-367.847473144531	False	False		406.75200009346	117.311813354492	False	False
151	406.797000169754	-367.234405517578	False	False		406.792000055313	120.366806030273	False	False
152	406.841000080108	-366.621337890625	False	False		406.832000017166	123.421798706054	False	False
153	406.881000041961	-366.621337890625	False	False		406.87599992752	126.476791381835	False	False
154	406.923000097274	-366.92788696289	False	False		406.917999982833	129.837280273437	False	False
155	406.963000059127	-366.92788696289	False	False		406.956000089645	133.197769165039	False	False
156	407.00400018692	-367.234436035156	False	False		407.00200009346	136.55825805664	False	False
157	407.044000148773	-367.234436035156	False	False		407.042000055313	140.224243164062	False	False
158	407.088000059127	-366.92788696289	False	False		407.082000017166	143.584732055664	False	False
159	407.126000165939	-366.314819335937	False	False		407.12599992752	146.945220947265	False	False
160	407.170000076293	-365.701751708984	False	False		407.167999982833	150.611206054687	False	False
161	407.210000038147	-364.782135009765	False	False		407.210000038147	154.582687377929	False	False
162	407.248000144958	-363.555969238281	False	False		407.25300002098	158.248672485351	False	False
163	407.292999982833	-362.329803466796	False	False		407.292000055313	161.303665161132	False	False
164	407.335000038147	-360.797119140625	False	False		407.333999872207	164.969650268554	False	False
165	407.37700009346	-359.264434814453	False	False		407.375	168.941131591796	False	False
166	407.415000200271	-357.731750488281	False	False		407.415999889373	172.607116699218	False	False
167	407.457000017166	-356.199066162109	False	False		407.457999944686	175.96760559082	False	False
168	407.501000165939	-354.666381835937	False	False		407.50200009346	179.328094482421	False	False
169	407.542000055313	-353.133697509765	False	False		407.539000034332	182.688583374023	False	False
170	407.582000017166	-351.601013183593	False	False		407.585999965667	186.354568481445	False	False
171	407.626000165939	-350.068328857421	False	False		407.62599992752	190.020553588867	False	False
172	407.667000055313	-348.53564453125	False	False		407.667999982833	193.381042480468	False	False
173	407.709000110626	-347.309478759765	False	False		407.710000038147	197.35252380371	False	False
174	407.749000072479	-345.776794433593	False	False		407.75	200.713012695312	False	False
175	407.792999982833	-344.550628662109	False	False		407.793999910354	204.378997802734	False	False
176	407.835000038147	-343.324462890625	False	False		407.833999872207	207.739486694335	False	False
177	407.87700009346	-342.09829711914	False	False		407.874000072479	211.099975585937	False	False
178	407.91200017929	-340.872131347656	False	False		407.917999982833	214.765960693359	False	False
179	407.958000183105	-339.645965576171	False	False		407.960000038147	218.12644958496	False	False
180	408	-338.419799804687	False	False		408	221.792434692382	False	False
181	408.038000106811	-337.193634033203	False	False		408.039000034332	225.152923583984	False	False
182	408.084000110626	-336.274017333984	False	False		408.085999965667	228.513412475585	False	False
183	408.126000165939	-335.354400634765	False	False		408.125	232.179397583007	False	False
184	408.163000106811	-334.128234863281	False	False		408.164000034332	235.539886474609	False	False
185	408.209000110626	-333.208618164062	False	False		408.207000017166	238.90037536621	False	False
186	408.248000144958	-332.595550537109	False	False		408.25099992752	242.260864257812	False	False
187	408.292000055313	-331.982482910156	False	False		408.287999868392	245.621353149414	False	False
188	408.328999996185	-331.369415283203	False	False		408.333999872207	248.981842041015	False	False
189	408.37700009346	-331.369415283203	False	False		408.371000051498	252.036834716796	False	False
190	408.415000200271	-331.062866210937	False	False		408.417000055313	255.397323608398	False	False
191	408.457000017166	-331.062866210937	False	False		408.454999923706	258.146820068359	False	False
192	408.496000051498	-331.062866210937	False	False		408.5	260.896301269531	False	False
193	408.542000055313	-331.062866210937	False	False		408.537999868392	263.951293945312	False	False
194	408.583000183105	-330.756317138671	False	False		408.579999923706	266.395294189453	False	False
195	408.621999979019	-330.449768066406	False	False		408.624000072479	269.144775390625	False	False
196	408.667000055313	-330.14321899414	False	False		408.664000034332	271.588775634765	False	False
197	408.709000110626	-330.14321899414	False	False		408.708999872207	273.727264404296	False	False
198	408.749000072479	-330.14321899414	False	False		408.746999979019	275.865753173828	False	False
199	408.789000034332	-330.449768066406	False	False		408.792000055313	278.004241943359	False	False
200	408.831000089645	-330.756317138671	False	False		408.832999944686	279.837249755859	False	False
201	408.87700009346	-330.756317138671	False	False		408.872999906539	281.670257568359	False	False
202	408.913000106811	-330.756317138671	False	False		408.911000013351	283.19775390625	False	False
203	408.956000089645	-330.756317138671	False	False		408.953999996185	284.72525024414	False	False
204	408.998000144958	-330.449768066406	False	False		408.996000051498	286.252746582031	False	False
205	409.041000127792	-330.449768066406	False	False		409.036000013351	288.085754394531	False	False
206	409.078999996185	-330.14321899414	False	False		409.078000068664	289.613250732421	False	False
207	409.125	-330.14321899414	False	False		409.118999958038	291.446258544921	False	False
208	409.161000013351	-330.14321899414	False	False		409.161999940872	292.973754882812	False	False
209	409.203000068664	-330.14321899414	False	False		409.200999975204	294.806762695312	False	False
210	409.249000072479	-330.14321899414	False	False		409.241999864578	296.334259033203	False	False
211	409.28500008583	-330.14321899414	False	False		409.28299999237	297.861755371093	False	False
212	409.330000162124	-330.14321899414	False	False		409.326999902725	299.389251708984	False	False
213	409.371999979019	-330.14321899414	False	False		409.368000030517	301.222259521484	False	False
214	409.414000034332	-330.14321899414	False	False		409.40599989891	303.055267333984	False	False
215	409.453000068664	-330.14321899414	False	False		409.451999902725	304.888275146484	False	False
216	409.495000123977	-330.14321899414	False	False		409.493999958038	306.721282958984	False	False
217	409.539000034332	-330.14321899414	False	False		409.533999919891	308.554290771484	False	False
218	409.580000162124	-330.14321899414	False	False		409.575999975204	310.692779541015	False	False
219	409.617000102996	-330.14321899414	False	False		409.611999988555	312.220275878906	False	False
220	409.66200017929	-330.14321899414	False	False		409.654000043869	314.053283691406	False	False
221	409.703000068664	-330.14321899414	False	False		409.697999954223	315.580780029296	False	False
222	409.739000082016	-330.14321899414	False	False		409.739000082016	317.108276367187	False	False
223	409.78299999237	-330.14321899414	False	False		409.782000064849	318.024780273437	False	False
224	409.825000047683	-330.14321899414	False	False		409.822000026702	318.635772705078	False	False
225	409.867000102996	-330.14321899414	False	False		409.865999937057	319.246765136718	False	False
226	409.909000158309	-330.14321899414	False	False		409.904999971389	319.857757568359	False	False
227	409.949000120162	-330.14321899414	False	False		409.950000047683	320.774261474609	False	False
228	409.990000009536	-330.14321899414	False	False		409.990000009536	321.38525390625	False	False
229	410.034000158309	-330.14321899414	True	False		410.032000064849	321.99624633789	False	False
230	410.072000026702	-330.14321899414	False	False		410.073999881744	322.3017578125	False	False
231	410.115000009536	-330.14321899414	False	False		410.115999937057	322.607269287109	True	False
232	410.15799999237	-330.14321899414	False	False		410.154999971389	322.607269287109	False	False
233	410.199000120162	-330.14321899414	False	False		410.200000047683	322.912780761718	False	False
234	410.241000175476	-330.14321899414	False	False		410.237999916076	322.912780761718	False	False
235	410.282000064849	-330.14321899414	False	False		410.282000064849	323.523773193359	False	False
236	410.322000026702	-330.14321899414	False	False		410.323999881744	324.74575805664	False	False
237	410.363000154495	-330.14321899414	False	False		410.364000082016	326.273254394531	False	False
238	410.405000209808	-330.14321899414	False	False		410.407000064849	327.800750732421	False	False
239	410.447000026702	-330.14321899414	False	False		410.447999954223	329.328247070312	False	False
240	410.486999988555	-330.14321899414	False	False		410.487999916076	330.855743408203	False	False
241	410.529000043869	-330.14321899414	False	False		410.533999919891	332.688751220703	False	False
242	410.571000099182	-330.14321899414	False	False		410.572000026702	334.216247558593	False	False
243	410.613000154495	-330.14321899414	False	False		410.615999937057	335.743743896484	False	False
244	410.656000137329	-330.14321899414	False	False		410.65799999237	337.882232666015	False	False
245	410.696000099182	-330.14321899414	False	False		410.700000047683	339.715240478515	False	False
246	410.738000154495	-330.14321899414	False	False		410.737999916076	341.853729248046	False	False
247	410.777000188827	-330.14321899414	False	False		410.779999971389	344.297729492187	False	False
248	410.823000192642	-330.14321899414	False	False		410.825999975204	346.741729736328	False	False
249	410.863000154495	-330.14321899414	False	False		410.861999988555	348.880218505859	False	False
250	410.905000209808	-330.14321899414	False	False		410.90599989891	351.01870727539	False	False
251	410.945000171661	-330.14321899414	False	False		410.945999860763	352.85171508789	False	False
252	410.986999988555	-330.14321899414	False	False		410.987999916076	354.68472290039	False	False
253	411.029000043869	-330.14321899414	False	False		411.026000022888	356.212219238281	False	False
254	411.069000005722	-330.14321899414	False	False		411.069999933242	357.739715576171	False	False
255	411.111999988555	-330.14321899414	False	False		411.111999988555	358.961700439453	False	False
256	411.154000043869	-330.14321899414	False	False		411.154000043869	360.183685302734	False	False
257	411.195000171661	-330.14321899414	False	False		411.195999860763	361.711181640625	False	False
258	411.239000082016	-330.14321899414	False	False		411.237999916076	362.933166503906	False	False
259	411.277000188827	-330.14321899414	False	False		411.277999877929	364.460662841796	False	False
260	411.323000192642	-330.14321899414	False	False		411.315999984741	365.988159179687	False	False
261	411.359000205993	-330.14321899414	False	False		411.361999988555	367.515655517578	False	False
262	411.405000209808	-330.14321899414	False	False		411.400000095367	369.348663330078	False	False
263	411.445000171661	-330.14321899414	False	False		411.441999912261	371.181671142578	False	False
264	411.489000082016	-330.14321899414	False	False		411.487999916076	373.320159912109	False	False
265	411.525000095367	-330.14321899414	False	False		411.529000043869	375.45864868164	False	False
266	411.569000005722	-330.14321899414	False	False		411.569999933242	377.597137451171	False	False
267	411.615000009536	-330.14321899414	False	False		411.611000061035	379.735626220703	False	False
268	411.653000116348	-330.14321899414	False	False		411.650000095367	381.874114990234	False	False
269	411.695000171661	-330.14321899414	False	False		411.68799996376	383.707122802734	False	False
270	411.739000082016	-330.14321899414	False	False		411.737999916076	385.845611572265	False	False
271	411.773000001907	-330.14321899414	False	False		411.773999929428	387.678619384765	False	False
272	411.819000005722	-330.14321899414	False	False		411.819000005722	389.206115722656	False	False
273	411.861999988555	-330.14321899414	False	False		411.858999967575	390.733612060546	False	False
274	411.904000043869	-330.14321899414	False	False		411.901000022888	391.955596923828	True	True
275	411.944000005722	-330.14321899414	False	False		411.94000005722	393.483093261718	True	True
276	411.986000061035	-330.14321899414	False	False		411.983999967575	395.010589599609	False	False
277	412.031000137329	-330.14321899414	False	False		412.023999929428	396.5380859375	False	False
278	412.069000005722	-330.14321899414	False	False		412.063999891281	398.06558227539	True	True
279	412.109000205993	-330.14321899414	False	False		412.108000040054	399.593078613281	True	True
280	412.154000043869	-330.14321899414	False	False		412.150000095367	400.815063476562	False	False
281	412.19200015068	-330.14321899414	False	False		412.19000005722	401.426055908203	True	True
282	412.236000061035	-330.14321899414	False	False		412.236000061035	401.731567382812	False	False
283	412.276000022888	-330.14321899414	False	False		412.272000074386	401.731567382812	True	True
284	412.320000171661	-330.14321899414	False	False		412.315999984741	401.120574951171	True	True
285	412.361999988555	-330.14321899414	False	False		412.358000040054	400.509582519531	False	False
286	412.401000022888	-330.14321899414	False	False		412.398999929428	399.89859008789	True	True
287	412.447000026702	-330.14321899414	True	False		412.43799996376	399.28759765625	True	True
288	412.491000175476	-330.14321899414	False	False		412.483000040054	398.98208618164	True	True
289	412.525000095367	-330.14321899414	False	False		412.519999980926	398.676574707031	True	True
290	412.571000099182	-330.14321899414	False	False		412.5609998703	398.371063232421	True	True
291	412.613000154495	-330.14321899414	False	False		412.605999946594	398.371063232421	True	True
292	412.655000209808	-330.14321899414	False	False		412.645999908447	398.065551757812	True	True
293	412.697000026702	-330.14321899414	False	False		412.68799996376	398.065551757812	True	True
294	412.736999988555	-330.14321899414	False	False		412.727999925613	397.760040283203	True	True
295	412.780000209808	-330.14321899414	False	False		412.769000053405	397.760040283203	True	True
296	412.820000171661	-330.14321899414	False	False		412.8109998703	397.760040283203	False	False
297	412.863000154495	-330.14321899414	False	False		412.851000070571	397.760040283203	False	False
298	412.905000209808	-330.14321899414	False	False		412.889999866485	397.760040283203	False	False
299	412.947000026702	-330.14321899414	False	False		412.931999921798	397.760040283203	True	True
300	412.989000082016	-330.14321899414	False	False		412.974999904632	397.760040283203	True	True
301	413.028000116348	-330.14321899414	False	False		413.019000053405	397.760040283203	False	False
302	413.070000171661	-330.14321899414	False	False		413.055999994277	398.065551757812	False	False
303	413.111999988555	-330.14321899414	False	False		413.101999998092	398.065551757812	True	True
304	413.154000043869	-330.14321899414	False	False		413.141999959945	398.065551757812	True	True
305	413.195000171661	-330.14321899414	False	False		413.181999921798	398.065551757812	True	True
306	413.233000040054	-330.14321899414	False	False		413.226999998092	398.065551757812	True	True
307	413.279000043869	-330.14321899414	False	False		413.267999887466	398.065551757812	True	True
308	413.31700015068	-330.14321899414	False	False		413.305999994277	398.065551757812	True	True
309	413.363000154495	-330.14321899414	False	False		413.351000070571	398.065551757812	True	True
310	413.403000116348	-330.14321899414	False	False		413.392999887466	398.065551757812	True	True
311	413.449000120162	-330.14321899414	True	False		413.438999891281	398.065551757812	True	True
312	413.489000082016	-330.14321899414	False	False		413.471999883651	398.371063232421	True	True
313	413.527000188827	-330.14321899414	False	False		413.516000032424	398.371063232421	True	True
314	413.571000099182	-330.14321899414	False	False		413.559999942779	398.371063232421	False	False
315	413.609000205993	-330.14321899414	False	False		413.598000049591	398.371063232421	False	False
316	413.655000209808	-330.14321899414	False	False		413.644000053405	398.371063232421	True	True
317	413.695000171661	-330.14321899414	False	False		413.680999994277	398.371063232421	True	True
318	413.738000154495	-330.14321899414	False	False		413.724999904632	398.371063232421	False	False
319	413.779000043869	-330.14321899414	False	False		413.764999866485	398.371063232421	True	True
320	413.819000005722	-330.14321899414	False	False		413.805999994277	398.371063232421	True	True
321	413.859000205993	-330.14321899414	False	False		413.849999904632	398.371063232421	True	True
322	413.905000209808	-330.14321899414	False	False		413.889999866485	398.065551757812	True	True
323	413.947000026702	-330.14321899414	False	False		413.930000066757	397.760040283203	True	True
324	413.986999988555	-330.14321899414	False	False		413.97000002861	397.760040283203	False	False
325	414.029000043869	-330.14321899414	False	False		414.013999938964	397.760040283203	True	True
326	414.070000171661	-330.14321899414	False	False		414.053999900817	397.760040283203	False	False
327	414.111999988555	-330.14321899414	False	False		414.098000049591	398.065551757812	True	True
328	414.149000167846	-330.14321899414	False	False		414.135999917984	398.065551757812	True	True
329	414.195000171661	-330.14321899414	False	False		414.177999973297	398.065551757812	True	True
330	414.236999988555	-330.14321899414	False	False		414.223999977111	398.371063232421	True	True
331	414.275000095367	-330.14321899414	False	False		414.262000083923	398.371063232421	True	True
332	414.321000099182	-330.14321899414	False	False		414.305999994277	398.371063232421	False	False
333	414.358000040054	-330.14321899414	False	False		414.348000049591	398.676574707031	True	True
334	414.404000043869	-330.14321899414	False	False		414.385999917984	398.98208618164	False	False
335	414.44200015068	-330.14321899414	False	False		414.430000066757	399.28759765625	True	True
336	414.484000205993	-330.14321899414	False	False		414.470999956131	399.593109130859	True	True
337	414.524000167846	-330.14321899414	False	False		414.510999917984	399.898620605468	False	False
338	414.568000078201	-330.14321899414	False	False		414.549999952316	400.204132080078	False	False
339	414.604000091552	-330.14321899414	False	False		414.59399986267	400.815124511718	False	False
340	414.649000167846	-330.14321899414	False	False		414.635999917984	401.731628417968	False	False
341	414.690999984741	-330.14321899414	False	False		414.675999879837	403.259124755859	False	False
342	414.732000112533	-330.14321899414	False	False		414.71799993515	404.78662109375	False	False
343	414.772000074386	-330.14321899414	False	False		414.757999897003	406.31411743164	False	False
344	414.815999984741	-330.14321899414	False	False		414.802000045776	408.14712524414	False	False
345	414.855000019073	-330.14321899414	False	False		414.84399986267	410.285614013671	False	False
346	414.899000167846	-330.14321899414	False	False		414.884000062942	412.424102783203	False	False
347	414.940999984741	-330.14321899414	False	False		414.925999879837	414.868103027343	False	False
348	414.981000185012	-330.14321899414	False	False		414.963999986648	417.006591796875	False	False
349	415.025000095367	-330.14321899414	False	False		415.007999897003	419.145080566406	False	False
350	415.06700015068	-330.14321899414	False	False		415.052000045776	421.283569335937	False	False
351	415.109000205993	-330.14321899414	False	False		415.09399986267	423.116577148437	False	False
352	415.151000022888	-330.14321899414	False	False		415.131999969482	424.949584960937	False	False
353	415.193000078201	-330.14321899414	False	False		415.177999973297	426.477081298828	False	False
354	415.233000040054	-330.14321899414	False	False		415.21799993515	428.004577636718	False	False
355	415.275000095367	-330.14321899414	False	False		415.256000041961	429.532073974609	False	False
356	415.31700015068	-330.14321899414	False	False		415.302000045776	431.0595703125	False	False
357	415.355000019073	-330.14321899414	False	False		415.342000007629	431.97607421875	False	False
358	415.401000022888	-330.14321899414	False	False		415.381999969482	432.892578125	False	False
359	415.44000005722	-330.14321899414	False	False		415.430000066757	433.80908203125	False	False
360	415.484000205993	-330.14321899414	False	False		415.46799993515	434.42007446289	False	False
361	415.526000022888	-330.14321899414	False	False		415.509999990463	435.031066894531	False	False
362	415.568000078201	-330.14321899414	False	False		415.549000024795	435.33657836914	False	False
363	415.608000040054	-330.14321899414	False	False		415.59299993515	435.33657836914	False	False
364	415.650000095367	-330.14321899414	False	False		415.632999897003	435.64208984375	False	False
365	415.688000202178	-330.14321899414	False	False		415.677999973297	435.947601318359	False	False
366	415.732000112533	-330.14321899414	False	False		415.71799993515	436.864105224609	False	False
367	415.776000022888	-330.14321899414	False	False		415.756000041961	438.08609008789	False	False
368	415.815999984741	-330.14321899414	False	False		415.802000045776	439.613586425781	False	False
369	415.858000040054	-330.14321899414	False	False		415.84500002861	441.446594238281	False	False
370	415.900000095367	-330.14321899414	False	False		415.881999969482	443.279602050781	False	False
371	415.94200015068	-330.14321899414	False	False		415.925999879837	445.112609863281	False	False
372	415.984000205993	-330.14321899414	False	False		415.966000080108	446.945617675781	False	False
373	416.026000022888	-330.14321899414	False	False		416.009000062942	448.778625488281	False	False
374	416.068000078201	-330.14321899414	False	False		416.052000045776	450.611633300781	False	False
375	416.106000185012	-330.14321899414	False	False		416.089999914169	452.444641113281	False	False
376	416.148000001907	-330.14321899414	False	False		416.135999917984	454.277648925781	False	False
377	416.19200015068	-330.14321899414	False	False		416.175999879837	-448.472503662109	False	False
378	416.234000205993	-330.14321899414	False	False		416.216000080108	-446.639495849609	False	False
379	416.274000167846	-330.14321899414	False	False		416.259000062942	-445.111999511718	False	False
380	416.318000078201	-330.14321899414	False	False		416.302000045776	-443.278991699218	False	False
381	416.358000040054	-330.14321899414	False	False		416.342000007629	-441.751495361328	False	False
382	416.396000146865	-330.14321899414	False	False		416.385999917984	-440.223999023437	False	False
383	416.44000005722	-330.14321899414	False	False		416.425999879837	-438.390991210937	False	False
384	416.484000205993	-330.14321899414	False	False		416.47000002861	-436.863494873046	False	False
385	416.526000022888	-330.14321899414	False	False		416.509999990463	-435.641510009765	False	False
386	416.565999984741	-330.14321899414	False	False		416.553999900817	-433.808502197265	False	False
387	416.608000040054	-330.14321899414	False	False		416.589999914169	-431.975494384765	False	False
388	416.650000095367	-330.14321899414	False	False		416.631000041961	-430.142486572265	False	False
389	416.688000202178	-329.836669921875	False	False		416.674000024795	-428.309478759765	False	False
390	416.731000185012	-329.530120849609	False	False		416.71799993515	-426.781982421875	False	False
391	416.775000095367	-328.61050415039	False	False		416.756999969482	-424.948974609375	False	False
392	416.81500005722	-327.690887451171	False	False		416.800999879837	-423.115966796875	False	False
393	416.855000019073	-326.771270751953	False	False		416.841000080108	-421.282958984375	False	False
394	416.901000022888	-325.851654052734	False	False		416.884999990463	-419.144470214843	False	False
395	416.940999984741	-324.62548828125	False	False		416.924999952316	-417.311462402343	False	False
396	416.981000185012	-323.092803955078	False	False		416.964999914169	-415.478454589843	False	False
397	417.025000095367	-321.866638183593	False	False		417.009999990463	-413.950958251953	False	False
398	417.06700015068	-320.640472412109	False	False		417.049000024795	-412.117950439453	False	False
399	417.105000019073	-319.414306640625	False	False		417.092000007629	-410.590454101562	False	False
400	417.149000167846	-318.18814086914	False	False		417.134000062942	-409.062957763671	False	False
401	417.193000078201	-316.961975097656	False	False		417.171999931335	-407.535461425781	False	False
402	417.233000040054	-315.735809326171	False	False		417.21799993515	-406.00796508789	False	False
403	417.276000022888	-314.509643554687	False	False		417.259999990463	-404.48046875	False	False
404	417.313000202178	-312.976959228515	False	False		417.299999952316	-402.6474609375	False	False
405	417.359000205993	-311.444274902343	False	False		417.34399986267	-401.119964599609	False	False
406	417.403000116348	-310.218109130859	False	False		417.384000062942	-399.286956787109	False	False
407	417.439000129699	-308.685424804687	False	False		417.425999879837	-397.759460449218	False	False
408	417.481000185012	-307.152740478515	False	False		417.46799993515	-396.231964111328	False	False
409	417.519999980926	-305.313507080078	False	False		417.510999917984	-394.704467773437	False	False
410	417.56500005722	-303.780822753906	False	False		417.550999879837	-393.787963867187	False	False
411	417.603000164032	-302.248138427734	False	False		417.588000059127	-392.871459960937	False	False
412	417.647000074386	-300.408905029296	False	False		417.634000062942	-391.954956054687	False	False
413	417.687000036239	-298.569671630859	False	False		417.675999879837	-391.038452148437	False	False
414	417.726999998092	-296.730438232421	False	False		417.716000080108	-390.121948242187	False	False
415	417.769000053405	-294.584655761718	False	False		417.759999990463	-388.899963378906	False	False
416	417.811000108718	-292.438873291015	False	False		417.802000045776	-387.677978515625	False	False
417	417.853000164032	-290.599639892578	False	False		417.84299993515	-386.761474609375	False	False
418	417.892000198364	-288.76040649414	False	False		417.884000062942	-385.539489746093	False	False
419	417.935000181198	-287.227722167968	False	False		417.925999879837	-384.622985839843	False	False
420	417.976999998092	-285.695037841796	False	False		417.96799993515	-383.706481933593	False	False
421	418.019000053405	-284.775421142578	False	False		418.010999917984	-382.484497070312	False	False
422	418.059000015258	-284.162353515625	False	False		418.052999973297	-381.262512207031	False	False
423	418.098999977111	-283.242736816406	False	False		418.09399986267	-380.04052734375	False	False
424	418.144999980926	-282.629669189453	False	False		418.135999917984	-378.513031005859	False	False
425	418.186000108718	-282.0166015625	False	False		418.175999879837	-376.985534667968	False	False
426	418.226999998092	-281.096984863281	False	False		418.21799993515	-375.763549804687	False	False
427	418.269000053405	-279.870819091796	False	False		418.256999969482	-374.236053466796	False	False
428	418.311000108718	-278.951202392578	False	False		418.302000045776	-373.014068603515	False	False
429	418.354000091552	-277.725036621093	False	False		418.342000007629	-371.486572265625	False	False
430	418.394000053405	-276.498870849609	False	False		418.381000041961	-369.653564453125	False	False
431	418.432000160217	-275.57925415039	False	False		418.423000097274	-368.126068115234	False	False
432	418.480000019073	-274.353088378906	False	False		418.464999914169	-366.598571777343	False	False
433	418.521000146865	-273.433471679687	False	False		418.506000041961	-364.765563964843	False	False
434	418.559000015258	-272.513854980468	False	False		418.543999910354	-363.238067626953	False	False
435	418.603000164032	-271.59423828125	False	False		418.589999914169	-361.405059814453	False	False
436	418.644000053405	-270.981170654296	False	False		418.631999969482	-359.877563476562	False	False
437	418.684000015258	-270.368103027343	False	False		418.670000076293	-358.655578613281	False	False
438	418.728000164032	-269.75503540039	False	False		418.710000038147	-357.12808227539	False	False
439	418.771000146865	-269.75503540039	False	False		418.756000041961	-355.6005859375	False	False
440	418.809000015258	-269.75503540039	False	False		418.796999931335	-354.073089599609	False	False
441	418.853000164032	-269.75503540039	False	False		418.838000059127	-352.545593261718	False	False
442	418.891000032424	-269.75503540039	False	False		418.879999876022	-351.323608398437	False	False
443	418.936000108718	-269.75503540039	False	False		418.920000076293	-350.101623535156	False	False
444	418.978000164032	-269.141967773437	False	False		418.963999986648	-349.185119628906	False	False
445	419.016000032424	-268.528900146484	False	False		419.006000041961	-347.963134765625	False	False
446	419.064000129699	-267.302734375	False	False		419.049000024795	-347.046630859375	False	False
447	419.104000091552	-266.076568603515	False	False		419.088999986648	-346.435638427734	False	False
448	419.142000198364	-265.156951904296	False	False		419.129999876022	-345.824645996093	False	False
449	419.185000181198	-264.850402832031	False	False		419.170000076293	-345.519134521484	False	False
450	419.223999977111	-264.543853759765	False	False		419.216000080108	-345.519134521484	False	False
451	419.266000032424	-264.543853759765	False	False		419.25200009346	-345.519134521484	False	False
452	419.308000087738	-264.850402832031	False	False		419.298000097274	-345.213623046875	False	False
453	419.348999977111	-264.850402832031	False	False		419.339999914169	-344.602630615234	False	False
454	419.391000032424	-264.850402832031	False	False		419.381999969482	-343.991638183593	False	False
455	419.430999994277	-263.930786132812	False	False		419.420000076293	-343.380645751953	False	False
456	419.469000101089	-263.011169433593	False	False		419.466000080108	-342.464141845703	False	False
457	419.515000104904	-261.785003662109	False	False		419.506000041961	-341.547637939453	False	False
458	419.554000139236	-260.558837890625	False	False		419.543999910354	-340.020141601562	False	False
459	419.596000194549	-259.026153564453	False	False		419.589999914169	-338.492645263671	False	False
460	419.640000104904	-257.493469238281	False	False		419.629999876022	-336.659637451171	False	False
461	419.677999973297	-256.267303466796	False	False		419.667999982833	-334.826629638671	False	False
462	419.723000049591	-255.041152954101	False	False		419.711999893188	-332.993621826171	False	False
463	419.765000104904	-254.121536254882	False	False		419.754999876022	-331.160614013671	False	False
464	419.807000160217	-253.201919555664	False	False		419.796999931335	-329.327606201171	False	False
465	419.84700012207	-252.588836669921	False	False		419.838000059127	-327.18911743164	False	False
466	419.890000104904	-251.975753784179	False	False		419.879999876022	-325.35610961914	False	False
467	419.932000160217	-251.05613708496	False	False		419.918999910354	-323.82861328125	False	False
468	419.971000194549	-250.136520385742	False	False		419.961999893188	-322.301116943359	False	False
469	420.015000104904	-248.910369873046	False	False		420.003999948501	-320.773620605468	False	False
470	420.055999994277	-247.990753173828	False	False		420.042999982833	-319.551635742187	False	False
471	420.09700012207	-246.764602661132	False	False		420.086999893188	-318.329650878906	False	False
472	420.143000125885	-245.844985961914	False	False		420.124000072479	-317.107666015625	False	False
473	420.182000160217	-245.231903076171	False	False		420.167999982833	-315.885681152343	False	False
474	420.226000070571	-244.312286376953	False	False		420.210000038147	-314.663696289062	False	False
475	420.266000032424	-243.69920349121	False	False		420.25200009346	-313.136199951171	False	False
476	420.308000087738	-242.779586791992	False	False		420.293999910354	-311.303192138671	False	False
477	420.348999977111	-242.16650390625	False	False		420.332999944686	-309.775695800781	False	False
478	420.389000177383	-241.553421020507	False	False		420.37800002098	-308.5537109375	False	False
479	420.430999994277	-241.246887207031	False	False		420.417999982833	-307.331726074218	False	False
480	420.468000173568	-240.940353393554	False	False		420.460000038147	-305.804229736328	False	False
481	420.513000011444	-240.940353393554	False	False		420.5	-304.276733398437	False	False
482	420.555000066757	-240.940353393554	False	False		420.540999889373	-303.054748535156	False	False
483	420.59500002861	-240.633819580078	False	False		420.581000089645	-301.527252197265	False	False
484	420.632000207901	-240.327285766601	False	False		420.62599992752	-299.388763427734	False	False
485	420.680000066757	-239.714202880859	False	False		420.667999982833	-297.555755615234	False	False
486	420.721000194549	-238.488052368164	False	False		420.710000038147	-295.417266845703	False	False
487	420.761000156402	-237.261901855468	False	False		420.75200009346	-293.278778076171	False	False
488	420.802000045776	-236.035751342773	False	False		420.792000055313	-291.445770263671	False	False
489	420.84700012207	-234.809600830078	False	False		420.835000038147	-289.918273925781	False	False
490	420.887000083923	-233.889984130859	False	False		420.87599992752	-288.6962890625	False	False
491	420.925000190734	-233.276901245117	False	False		420.920000076293	-288.085296630859	False	False
492	420.967000007629	-232.663818359375	False	False		420.960000038147	-287.474304199218	False	False
493	421.009999990463	-231.744201660156	False	False		421.003999948501	-286.863311767578	False	False
494	421.052000045776	-231.131118774414	False	False		421.043999910354	-286.252319335937	False	False
495	421.094000101089	-230.211502075195	False	False		421.085999965667	-285.641326904296	False	False
496	421.134000062942	-229.598419189453	False	False		421.124000072479	-284.724822998046	False	False
497	421.176000118255	-228.98533630371	False	False		421.167999982833	-283.502838134765	False	False
498	421.217000007629	-228.065719604492	False	False		421.210000038147	-282.280853271484	False	False
499	421.259000062942	-227.759185791015	False	False		421.25099992752	-281.364349365234	False	False
500	421.299000024795	-227.146102905273	False	False		421.292999982833	-280.142364501953	False	False
501	421.337000131607	-226.533020019531	False	False		421.335000038147	-278.920379638671	False	False
502	421.38000011444	-225.613403320312	False	False		421.37700009346	-278.003875732421	False	False
503	421.424000024795	-225.00032043457	False	False		421.417999982833	-276.78189086914	False	False
504	421.466000080108	-224.387237548828	False	False		421.457999944686	-275.559906005859	False	False
505	421.50500011444	-223.467620849609	False	False		421.50200009346	-274.337921142578	False	False
506	421.549000024795	-222.54800415039	False	False		421.543999910354	-273.115936279296	False	False
507	421.588999986648	-221.628387451171	False	False		421.585999965667	-272.199432373046	False	False
508	421.634000062942	-221.015304565429	False	False		421.624000072479	-271.282928466796	False	False
509	421.674000024795	-220.09568786621	False	False		421.667999982833	-270.671936035156	False	False
510	421.713000059127	-219.176071166992	False	False		421.710000038147	-270.060943603515	False	False
511	421.757000207901	-217.949920654296	False	False		421.75099992752	-269.449951171875	False	False
512	421.797000169754	-216.723770141601	False	False		421.792000055313	-268.838958740234	False	False
513	421.838999986648	-215.497619628906	False	False		421.833999872207	-267.922454833984	False	False
514	421.882000207901	-213.964920043945	False	False		421.871999979019	-266.700469970703	False	False
515	421.922000169754	-212.432220458984	False	False		421.917999982833	-266.089477539062	False	False
516	421.963000059127	-210.592987060546	False	False		421.960000038147	-265.172973632812	False	False
517	422.007000207901	-209.060287475585	False	False		421.996999979019	-264.561981201171	False	False
518	422.047000169754	-207.83413696289	False	False		422.042999982833	-263.950988769531	False	False
519	422.091000080108	-206.607986450195	False	False		422.082999944686	-263.33999633789	False	False
520	422.12700009346	-205.994903564453	False	False		422.12599992752	-262.72900390625	False	False
521	422.170000076293	-205.38182067871	False	False		422.170000076293	-261.507019042968	False	False
522	422.213999986648	-204.768737792968	False	False		422.210000038147	-260.590515136718	False	False
523	422.25400018692	-204.462203979492	False	False		422.247999906539	-259.674011230468	False	False
524	422.298000097274	-204.155670166015	False	False		422.292000055313	-258.757507324218	False	False
525	422.334000110626	-203.542587280273	False	False		422.333999872207	-257.535522460937	False	False
526	422.38000011444	-202.929504394531	False	False		422.375	-256.924530029296	False	False
527	422.421000003814	-202.009887695312	False	False		422.418999910354	-256.313537597656	False	False
528	422.465000152587	-201.39680480957	False	False		422.460999965667	-255.702545166015	False	False
529	422.507000207901	-200.477188110351	False	False		422.499000072479	-255.397048950195	False	False
530	422.547000169754	-199.557571411132	False	False		422.542000055313	-254.786056518554	False	False
531	422.591000080108	-198.94448852539	False	False		422.582999944686	-253.869552612304	False	False
532	422.63000011444	-198.637954711914	False	False		422.621999979019	-252.953048706054	False	False
533	422.670000076293	-198.331420898437	False	False		422.66000008583	-251.425552368164	False	False
534	422.715000152587	-197.718338012695	False	False		422.704999923706	-249.898056030273	False	False
535	422.75200009346	-197.411804199218	False	False		422.746000051498	-248.065063476562	False	False
536	422.795000076293	-197.105270385742	False	False		422.787999868392	-246.232070922851	False	False
537	422.836000204086	-197.105270385742	False	False		422.829999923706	-244.39907836914	False	False
538	422.87900018692	-196.798736572265	False	False		422.865999937057	-242.87158203125	False	False
539	422.919000148773	-196.492202758789	False	False		422.911999940872	-241.649581909179	False	False
540	422.960000038147	-195.57258605957	False	False		422.953000068664	-240.427581787109	False	False
541	423.001000165939	-194.346435546875	False	False		422.993999958038	-239.205581665039	False	False
542	423.042999982833	-193.120285034179	False	False		423.029999971389	-238.289077758789	False	False
543	423.084000110626	-191.894134521484	False	False		423.075999975204	-237.372573852539	False	False
544	423.126000165939	-190.667984008789	False	False		423.114000082016	-236.761581420898	False	False
545	423.167999982833	-189.441833496093	False	False		423.154000043869	-235.539581298828	False	False
546	423.208000183105	-187.909133911132	False	False		423.200000047683	-234.928588867187	False	False
547	423.25200009346	-186.376434326171	False	False		423.240000009536	-234.012084960937	False	False
548	423.292000055313	-184.84373474121	False	False		423.28299999237	-233.706588745117	False	False
549	423.333000183105	-183.617584228515	False	False		423.323999881744	-233.401092529296	False	False
550	423.375	-182.697967529296	False	False		423.365999937057	-233.095596313476	False	False
551	423.416000127792	-182.084884643554	False	False		423.40799999237	-232.790100097656	False	False
552	423.459000110626	-182.084884643554	False	False		423.447999954223	-232.179107666015	False	False
553	423.496000051498	-182.084884643554	False	False		423.491999864578	-231.873611450195	False	False
554	423.542999982833	-182.391418457031	False	False		423.533999919891	-230.957107543945	False	False
555	423.584000110626	-182.697952270507	False	False		423.575999975204	-230.346115112304	False	False
556	423.621000051498	-183.31103515625	False	False		423.611999988555	-229.735122680664	False	False
557	423.667000055313	-183.924118041992	False	False		423.65799999237	-228.818618774414	False	False
558	423.707000017166	-183.924118041992	False	False		423.700000047683	-227.902114868164	False	False
559	423.75200009346	-183.924118041992	False	False		423.741999864578	-226.985610961914	False	False
560	423.788000106811	-183.617584228515	False	False		423.783999919891	-226.069107055664	False	False
561	423.833000183105	-183.311050415039	False	False		423.825999975204	-225.152603149414	False	False
562	423.873000144958	-183.004516601562	False	False		423.864000082016	-224.236099243164	False	False
563	423.914000034332	-182.39143371582	False	False		423.90799999237	-223.014099121093	False	False
564	423.959000110626	-181.471817016601	False	False		423.950000047683	-222.097595214843	False	False
565	423.996999979019	-180.552200317382	False	False		423.991999864578	-221.181091308593	False	False
566	424.039000034332	-179.326049804687	False	False		424.033999919891	-220.570098876953	False	False
567	424.078000068664	-178.406433105468	False	False		424.075000047683	-219.959106445312	False	False
568	424.121999979019	-177.48681640625	False	False		424.115999937057	-219.348114013671	False	False
569	424.16200017929	-176.567199707031	False	False		424.15799999237	-218.431610107421	False	False
570	424.205000162124	-175.954116821289	False	False		424.195999860763	-216.904113769531	False	False
571	424.243000030517	-175.341033935546	False	False		424.241999864578	-214.460128784179	False	False
572	424.28700017929	-174.727951049804	False	False		424.283999919891	-211.710632324218	False	False
573	424.327000141143	-173.808334350585	False	False		424.323999881744	-209.266647338867	False	False
574	424.373000144958	-172.888717651367	False	False		424.366999864578	-207.433654785156	False	False
575	424.413000106811	-171.969100952148	False	False		424.408999919891	-205.600662231445	False	False
576	424.450999975204	-170.742950439453	False	False		424.451999902725	-204.073165893554	False	False
577	424.496000051498	-169.516799926757	False	False		424.491999864578	-202.545669555664	False	False
578	424.536000013351	-167.984100341796	False	False		424.533999919891	-201.323669433593	False	False
579	424.580000162124	-166.451400756835	False	False		424.573999881744	-199.490676879882	False	False
580	424.621000051498	-164.918701171875	False	False		424.615999937057	-198.268676757812	False	False
581	424.663000106811	-163.692550659179	False	False		424.65799999237	-196.741180419921	False	False
582	424.705000162124	-162.466400146484	False	False		424.700000047683	-195.519180297851	False	False
583	424.743000030517	-161.240249633789	False	False		424.740000009536	-194.297180175781	False	False
584	424.78500008583	-160.014099121093	False	False		424.782000064849	-193.07518005371	False	False
585	424.830000162124	-158.481399536132	False	False		424.825999975204	-191.85317993164	False	False
586	424.871999979019	-156.948699951171	False	False		424.864000082016	-190.63117980957	False	False
587	424.91000008583	-155.41600036621	False	False		424.904999971389	-189.71467590332	False	False
588	424.953999996185	-153.88330078125	False	False		424.948999881744	-188.49267578125	False	False
589	424.996000051498	-152.044067382812	False	False		424.987999916076	-187.576171875	False	False
590	425.039000034332	-150.204833984375	False	False		425.032000064849	-186.65966796875	False	False
591	425.075000047683	-148.365600585937	False	False		425.072000026702	-185.7431640625	False	False
592	425.121000051498	-146.5263671875	False	False		425.111999988555	-184.82666015625	False	False
593	425.163000106811	-144.380584716796	False	False		425.15799999237	-183.91015625	False	False
594	425.205000162124	-142.541351318359	False	False		425.197999954223	-182.99365234375	False	False
595	425.246999979019	-140.089035034179	False	False		425.240000009536	-182.0771484375	False	False
596	425.289000034332	-137.943252563476	False	False		425.283999919891	-180.855148315429	False	False
597	425.325999975204	-135.490936279296	False	False		425.325999975204	-179.633148193359	False	False
598	425.371999979019	-133.345153808593	False	False		425.364000082016	-178.716644287109	False	False
599	425.415000200271	-131.19937133789	False	False		425.40799999237	-177.494644165039	False	False
600	425.457000017166	-128.74705505371	False	False		425.450000047683	-176.272644042968	False	False
601	425.499000072479	-126.294738769531	False	False		425.491999864578	-174.745147705078	False	False
602	425.53700017929	-123.842422485351	False	False		425.536000013351	-173.523147583007	False	False
603	425.580000162124	-121.390106201171	False	False		425.575999975204	-171.995651245117	False	False
604	425.623000144958	-118.937789916992	False	False		425.611999988555	-170.773651123046	False	False
605	425.659000158309	-116.792015075683	False	False		425.65799999237	-169.246154785156	False	False
606	425.705000162124	-114.033157348632	False	False		425.700000047683	-167.718658447265	False	False
607	425.746999979019	-111.274299621582	False	False		425.740999937057	-166.191162109375	False	False
608	425.789000034332	-108.515441894531	False	False		425.779000043869	-164.052673339843	False	False
609	425.828000068664	-105.75658416748	False	False		425.825000047683	-162.219680786132	False	False
610	425.869000196456	-103.3042678833	False	False		425.866999864578	-160.081192016601	False	False
611	425.91200017929	-100.54541015625	False	False		425.90799999237	-158.55369567871	False	False
612	425.953999996185	-97.7865524291992	False	False		425.947999954223	-156.720703125	False	False
613	425.996000051498	-95.0276947021484	False	False		425.991999864578	-154.887710571289	False	False
614	426.03700017929	-91.9623031616211	False	False		426.03299999237	-153.054718017578	False	False
615	426.078999996185	-89.5099868774414	False	False		426.073999881744	-150.916229248046	False	False
616	426.119000196456	-87.0576705932617	False	False		426.115999937057	-148.777740478515	False	False
617	426.163000106811	-84.2988128662109	False	False		426.15799999237	-146.639251708984	False	False
618	426.205000162124	-81.5399551391601	False	False		426.195999860763	-145.111755371093	False	False
619	426.245000123977	-78.7810974121093	False	False		426.240000009536	-143.278762817382	False	False
620	426.282000064849	-76.0222396850586	False	False		426.283999919891	-141.445770263671	False	False
621	426.328999996185	-73.5699234008789	False	False		426.325999975204	-139.61277770996	False	False
622	426.367000102996	-70.8110656738281	False	False		426.361999988555	-137.77978515625	False	False
623	426.411000013351	-68.0522079467773	False	False		426.40599989891	-135.946792602539	False	False
624	426.450000047683	-65.5998916625976	False	False		426.447999954223	-134.419296264648	False	False
625	426.495000123977	-62.8410377502441	False	False		426.490000009536	-132.586303710937	False	False
626	426.534000158309	-60.3887214660644	False	False		426.533999919891	-130.753311157226	False	False
627	426.578000068664	-57.6298675537109	False	False		426.575999975204	-128.920318603515	False	False
628	426.618000030517	-55.4840927124023	False	False		426.614000082016	-127.087326049804	False	False
629	426.657000064849	-53.0317764282226	False	False		426.66000008583	-125.254333496093	False	False
630	426.702000141143	-50.2729225158691	False	False		426.700000047683	-123.421340942382	False	False
631	426.742000102996	-47.8206062316894	False	False		426.741999864578	-121.588348388671	False	False
632	426.779000043869	-45.3682899475097	False	False		426.779999971389	-119.75535583496	False	False
633	426.822000026702	-42.91597366333	False	False		426.825999975204	-117.616859436035	False	False
634	426.861999988555	-40.4636573791503	False	False		426.865999937057	-115.783866882324	False	False
635	426.907000064849	-37.3982620239257	False	False		426.904000043869	-113.950874328613	False	False
636	426.947000026702	-34.6394081115722	False	False		426.950000047683	-111.812377929687	False	False
637	426.986999988555	-31.8805541992187	False	False		426.993999958038	-109.673881530761	False	False
638	427.029000043869	-29.1217002868652	False	False		427.03299999237	-107.535385131835	False	False
639	427.069000005722	-26.0563049316406	False	False		427.069999933242	-105.702392578125	False	False
640	427.113000154495	-22.6843719482421	False	False		427.115000009536	-103.869400024414	False	False
641	427.153000116348	-19.3124389648437	False	False		427.15599989891	-102.036407470703	False	False
642	427.197000026702	-15.9405050277709	False	False		427.195999860763	-99.8979110717773	False	False
643	427.239000082016	-12.8751106262207	False	False		427.240000009536	-98.0649185180664	False	False
644	427.275000095367	-9.80971622467041	False	False		427.276000022888	-95.9264221191406	False	False
645	427.31700015068	-6.43778228759765	False	False		427.320999860763	-93.7879257202148	False	False
646	427.365000009536	-3.37238788604736	True	False		427.362999916076	-91.9549331665039	False	False
647	427.406000137329	-0.000454187393188476	False	False		427.402999877929	-89.8164367675781	False	False
648	427.448000192642	3.0649402141571	False	False		427.444999933242	-87.9834442138671	False	False
649	427.490000009536	6.13033485412597	False	False		427.483000040054	-85.8449478149414	False	False
650	427.530000209808	9.19572925567627	False	False		427.529999971389	-83.7064514160156	False	False
651	427.568000078201	11.6480445861816	False	False		427.570999860763	-81.5679550170898	False	False
652	427.611999988555	14.4068994522094	False	False		427.608999967575	-79.7349624633789	False	False
653	427.652000188827	17.1657543182373	False	False		427.652999877929	-77.5964660644531	False	False
654	427.694000005722	19.9246101379394	False	False		427.695999860763	-75.7634735107421	False	False
655	427.736000061035	22.3769264221191	False	False		427.736000061035	-73.6249771118164	False	False
656	427.776000022888	25.1357803344726	False	False		427.779999971389	-71.4864807128906	False	False
657	427.824000120162	27.5880966186523	False	False		427.818000078201	-69.6534881591796	False	False
658	427.860000133514	29.7338733673095	False	False		427.859999895095	-67.8204956054687	False	False
659	427.900000095367	32.1861877441406	False	False		427.901999950408	-65.6819992065429	False	False
660	427.946000099182	34.6385040283203	False	False		427.944000005722	-63.5435066223144	False	False
661	427.984000205993	36.7842788696289	False	False		427.986000061035	-61.4050140380859	False	False
662	428.026000022888	38.9300537109375	False	False		428.029999971389	-59.2665214538574	False	False
663	428.072000026702	41.075828552246	False	False		428.069999933242	-57.4335289001464	False	False
664	428.114000082016	43.2216033935546	False	False		428.109999895095	-55.6005363464355	False	False
665	428.154000043869	45.0608406066894	False	False		428.154000043869	-53.462043762207	False	False
666	428.19200015068	46.9000778198242	False	False		428.195999860763	-51.3235511779785	False	False
667	428.238000154495	48.7393150329589	False	False		428.237999916076	-48.8795585632324	False	False
668	428.278000116348	50.5785522460937	False	False		428.279000043869	-46.7410659790039	False	False
669	428.322000026702	52.1112480163574	False	False		428.315999984741	-44.9080734252929	False	False
670	428.360000133514	53.9504852294921	False	False		428.361999988555	-42.7695808410644	False	False
671	428.404000043869	55.4831809997558	False	False		428.401000022888	-40.0200881958007	False	False
672	428.446000099182	57.0158767700195	False	False		428.441999912261	-37.5760955810546	False	False
673	428.488000154495	58.2420349121093	False	False		428.486000061035	-35.1321029663085	False	False
674	428.530000209808	59.774730682373	False	False		428.527999877929	-32.3826103210449	False	False
675	428.574000120162	61.0008888244628	False	False		428.569999933242	-29.6331195831298	False	False
676	428.611999988555	62.2270469665527	False	False		428.609999895095	-26.5781288146972	False	False
677	428.652000188827	63.4532051086425	False	False		428.654000043869	-23.2176399230957	False	False
678	428.693000078201	64.6793594360351	False	False		428.694999933242	-19.8571510314941	False	False
679	428.732000112533	65.5989761352539	False	False		428.736999988555	-16.4966621398925	False	False
680	428.777000188827	66.8251342773437	False	False		428.776000022888	-13.136173248291	False	False
681	428.819000005722	68.0512924194336	False	False		428.822000026702	-9.77568435668945	False	False
682	428.857000112533	68.9709091186523	False	False		428.861999988555	-5.4986982345581	False	False
683	428.901000022888	69.8905258178711	False	False		428.901999950408	-1.22171211242675	False	False
684	428.940999984741	70.8101425170898	False	False		428.947999954223	3.05527400970459	False	False
685	428.981000185012	72.0363006591796	False	False		428.986000061035	6.72126197814941	False	False
686	429.025000095367	72.9559173583984	False	False		429.026000022888	10.6927490234375	False	False
687	429.063000202178	73.8755340576171	False	False		429.069999933242	14.9697351455688	False	False
688	429.107000112533	75.101692199707	False	False		429.108000040054	18.9412231445312	False	False
689	429.151000022888	76.0213088989257	False	False		429.154000043869	23.5237083435058	False	False
690	429.190999984741	76.9409255981445	False	False		429.194000005722	28.1061935424804	False	False
691	429.231000185012	77.8605422973632	False	False		429.236000061035	32.0776824951171	False	False
692	429.275000095367	79.0867004394531	False	False		429.276000022888	36.0491714477539	False	False
693	429.31500005722	80.3128585815429	False	False		429.320999860763	40.0206604003906	False	False
694	429.355000019073	81.5390167236328	False	False		429.358999967575	43.6866493225097	False	False
695	429.400000095367	82.4586334228515	False	False		429.404000043869	47.6581382751464	False	False
696	429.44000005722	83.6847915649414	False	False		429.445999860763	51.9351234436035	False	False
697	429.484000205993	84.9109497070312	False	False		429.486999988555	56.5176086425781	False	False
698	429.522000074386	86.1371078491211	False	False		429.526000022888	60.1835975646972	False	False
699	429.562000036239	87.0567245483398	False	False		429.569999933242	64.4605865478515	False	False
700	429.609000205993	88.2828826904296	False	False		429.609999895095	68.7375717163086	False	False
701	429.651000022888	89.2024993896484	False	False		429.651999950408	73.6255569458007	False	False
702	429.693000078201	90.1221160888671	False	False		429.695999860763	77.2915420532226	False	False
703	429.731000185012	90.7351913452148	False	False		429.737999916076	81.8740234375	False	False
704	429.775000095367	91.6548080444336	False	False		429.779999971389	86.151008605957	False	False
705	429.81500005722	91.9613494873046	False	False		429.815999984741	90.1224975585937	False	False
706	429.859000205993	92.5744247436523	False	False		429.864000082016	94.7049865722656	False	False
707	429.896000146865	93.4940414428711	False	False		429.900000095367	97.7599792480468	False	False
708	429.94200015068	94.4136581420898	False	False		429.941999912261	102.647964477539	False	False
709	429.980000019073	95.3332748413086	False	False		429.987999916076	106.924949645996	False	False
710	430.026000022888	96.2528915405273	False	False		430.027999877929	111.201934814453	False	False
711	430.064000129699	96.865966796875	False	False		430.069999933242	115.173423767089	False	False
712	430.104000091552	97.7855834960937	False	False		430.111999988555	118.533912658691	False	False
713	430.149000167846	98.3986587524414	False	False		430.154000043869	122.505401611328	False	False
714	430.187000036239	98.7052001953125	False	False		430.194000005722	126.782386779785	False	False
715	430.233000040054	99.3182754516601	False	False		430.236000061035	130.448379516601	False	False
716	430.269000053405	99.9313507080078	False	False		430.277999877929	135.030868530273	False	False
717	430.313000202178	100.237892150878	False	False		430.315999984741	138.085861206054	False	False
718	430.359000205993	100.850967407226	False	False		430.361999988555	141.751846313476	False	False
719	430.397000074386	101.157508850097	False	False		430.400000095367	146.028839111328	False	False
720	430.439000129699	101.770584106445	False	False		430.444000005722	150.00032043457	False	False
721	430.483000040054	102.077125549316	False	False		430.486000061035	153.666305541992	False	False
722	430.525000095367	102.690200805664	False	False		430.526000022888	157.332290649414	False	False
723	430.56700015068	102.996742248535	False	False		430.569999933242	160.692779541015	False	False
724	430.608000040054	103.303283691406	False	False		430.608000040054	164.664260864257	False	False
725	430.647000074386	103.609825134277	False	False		430.650000095367	168.330245971679	False	False
726	430.690999984741	104.222900390625	False	False		430.694000005722	171.38523864746	False	False
727	430.732000112533	105.142517089843	False	False		430.736000061035	175.051223754882	False	False
728	430.774000167846	106.368675231933	False	False		430.779999971389	178.411712646484	False	False
729	430.815999984741	107.901374816894	False	False		430.815999984741	182.077697753906	False	False
730	430.856000185012	109.434074401855	False	False		430.861999988555	185.438186645507	False	False
731	430.900000095367	111.273307800292	False	False		430.901999950408	188.187683105468	False	False
732	430.939000129699	113.11254119873	False	False		430.941999912261	191.85366821289	False	False
733	430.982000112533	114.951774597167	False	False		430.987999916076	195.214157104492	False	False
734	431.024000167846	117.097549438476	False	False		431.029999971389	198.574645996093	False	False
735	431.061000108718	118.936782836914	False	False		431.065999984741	201.629638671875	False	False
736	431.105000019073	121.082557678222	False	False		431.111999988555	204.990127563476	False	False
737	431.143000125885	123.228332519531	False	False		431.152999877929	208.045120239257	False	False
738	431.187000036239	125.374107360839	False	False		431.194999933242	211.405609130859	False	False
739	431.229000091552	127.519882202148	False	False		431.234999895095	214.15510559082	False	False
740	431.265000104904	129.665664672851	False	False		431.279000043869	217.210098266601	False	False
741	431.307000160217	131.504898071289	False	False		431.319000005722	220.265090942382	False	False
742	431.353000164032	133.650680541992	False	False		431.359999895095	223.014587402343	False	False
743	431.393000125885	135.489913940429	False	False		431.400000095367	226.069580078125	False	False
744	431.433000087738	137.635696411132	False	False		431.445999860763	228.819076538085	False	False
745	431.479000091552	139.781478881835	False	False		431.486000061035	231.874069213867	False	False
746	431.519000053405	141.620712280273	False	False		431.529999971389	234.623565673828	False	False
747	431.561000108718	143.45994567871	False	False		431.569999933242	237.373062133789	False	False
748	431.603000164032	144.992645263671	False	False		431.611999988555	240.42805480957	False	False
749	431.644999980926	146.525344848632	False	False		431.654000043869	243.177551269531	False	False
750	431.683000087738	148.058044433593	False	False		431.694000005722	245.927047729492	False	False
751	431.729000091552	149.590744018554	False	False		431.730999946594	248.676544189453	False	False
752	431.769000053405	150.81689453125	False	False		431.776999950408	251.426040649414	False	False
753	431.811000108718	152.34959411621	False	False		431.815999984741	254.175537109375	False	False
754	431.850000143051	153.575744628906	False	False		431.855999946594	256.925018310546	False	False
755	431.894000053405	155.108444213867	False	False		431.901000022888	259.674499511718	False	False
756	431.932000160217	156.334594726562	False	False		431.943000078201	262.118499755859	False	False
757	431.978000164032	157.560745239257	False	False		431.980000019073	264.5625	False	False
758	432.019999980926	158.786895751953	False	False		432.023999929428	266.700988769531	False	False
759	432.062000036239	160.013046264648	False	False		432.065999984741	269.144989013671	False	False
760	432.104000091552	161.239196777343	False	False		432.105000019073	271.588989257812	False	False
761	432.142000198364	162.158813476562	False	False		432.150000095367	273.727478027343	False	False
762	432.182000160217	163.384963989257	False	False		432.19000005722	276.171478271484	False	False
763	432.228000164032	164.304580688476	False	False		432.230000019073	278.309967041015	False	False
764	432.268000125885	165.530731201171	False	False		432.270999908447	280.448455810546	False	False
765	432.308000087738	166.756881713867	False	False		432.313999891281	282.281463623046	False	False
766	432.354000091552	167.983032226562	False	False		432.355999946594	284.114471435546	False	False
767	432.392000198364	168.902648925781	False	False		432.391999959945	285.947479248046	False	False
768	432.430000066757	169.822265625	False	False		432.44000005722	288.085968017578	False	False
769	432.473999977111	170.741882324218	False	False		432.477999925613	289.918975830078	False	False
770	432.518000125885	171.968032836914	False	False		432.519999980926	292.362976074218	False	False
771	432.562000036239	172.887649536132	False	False		432.555999994277	294.50146484375	False	False
772	432.601999998092	173.807266235351	False	False		432.598000049591	296.94546508789	False	False
773	432.644000053405	174.420349121093	False	False		432.644000053405	299.389465332031	False	False
774	432.686000108718	175.339965820312	False	False		432.681999921798	301.833465576171	False	False
775	432.723999977111	176.259582519531	False	False		432.727999925613	304.582946777343	False	False
776	432.769999980926	176.872665405273	False	False		432.764999866485	307.026947021484	False	False
777	432.812000036239	177.485748291015	False	False		432.809999942779	309.776428222656	False	False
778	432.850000143051	178.405364990234	False	False		432.849999904632	312.220428466796	False	False
779	432.894000053405	179.324981689453	False	False		432.894000053405	314.358917236328	False	False
780	432.936000108718	180.244598388671	False	False		432.931999921798	316.802917480468	False	False
781	432.973999977111	181.16421508789	False	False		432.976999998092	319.246917724609	False	False
782	433.019999980926	182.390365600585	False	False		433.014999866485	321.69091796875	False	False
783	433.058000087738	183.309982299804	False	False		433.059999942779	324.13491821289	False	False
784	433.104000091552	184.5361328125	False	False		433.101999998092	326.578918457031	False	False
785	433.142000198364	185.762283325195	False	False		433.139999866485	329.022918701171	False	False
786	433.184000015258	186.681900024414	False	False		433.184999942779	330.855926513671	False	False
787	433.228000164032	187.908050537109	False	False		433.223999977111	332.994415283203	False	False
788	433.268000125885	188.521133422851	False	False		433.269999980926	335.132904052734	False	False
789	433.311000108718	189.44075012207	False	False		433.308000087738	336.965911865234	False	False
790	433.351000070571	190.053833007812	False	False		433.351999998092	339.104400634765	False	False
791	433.390000104904	190.666915893554	False	False		433.391999959945	340.937408447265	False	False
792	433.436000108718	191.279998779296	False	False		433.4359998703	343.075897216796	False	False
793	433.475000143051	191.893081665039	False	False		433.476000070571	345.214385986328	False	False
794	433.518000125885	192.506164550781	False	False		433.516000032424	347.352874755859	False	False
795	433.557000160217	193.119247436523	False	False		433.559999942779	349.49136352539	False	False
796	433.601000070571	194.038864135742	False	False		433.601999998092	351.32437133789	False	False
797	433.639000177383	194.95848083496	False	False		433.639999866485	353.462860107421	False	False
798	433.683000087738	195.878097534179	False	False		433.68799996376	355.295867919921	False	False
799	433.721000194549	196.797714233398	False	False		433.726999998092	357.128875732421	False	False
800	433.765000104904	197.717330932617	False	False		433.766000032424	358.961883544921	False	False
801	433.805000066757	198.943481445312	False	False		433.808000087738	360.489379882812	False	False
802	433.84700012207	200.169631958007	False	False		433.851999998092	362.016876220703	False	False
803	433.891000032424	201.089248657226	False	False		433.894000053405	363.544372558593	False	False
804	433.930999994277	202.008865356445	False	False		433.9359998703	364.766357421875	False	False
805	433.969000101089	202.621948242187	False	False		433.976000070571	365.377349853515	False	False
806	434.011000156402	203.541564941406	False	False		434.016000032424	365.988342285156	False	False
807	434.059000015258	204.154647827148	True	False		434.059999942779	366.599334716796	True	False
808	434.094000101089	204.76773071289	False	False		434.099999904632	366.904846191406	True	False
809	434.140000104904	205.380813598632	False	False		434.139999866485	367.210357666015	True	False
810	434.182000160217	205.993896484375	False	False		434.184999942779	367.515869140625	True	False
811	434.22000002861	206.606979370117	False	False		434.223999977111	367.515869140625	True	False
812	434.266000032424	207.220062255859	False	False		434.266000032424	367.515869140625	True	False
813	434.305999994277	207.833145141601	False	False		434.306999921798	367.515869140625	False	False
814	434.344000101089	208.446228027343	False	False		434.348999977111	367.210357666015	False	False
815	434.390000104904	209.365844726562	False	False		434.391000032424	367.210357666015	False	False
816	434.432000160217	209.978927612304	False	False		434.433000087738	366.904846191406	True	False
817	434.47000002861	210.898544311523	False	False		434.476000070571	366.904846191406	True	False
818	434.516000032424	211.511627197265	False	False		434.513000011444	366.904846191406	True	False
819	434.555999994277	212.431243896484	False	False		434.558000087738	366.904846191406	False	False
820	434.596000194549	213.350860595703	False	False		434.596999883651	366.599334716796	False	False
821	434.636000156402	214.270477294921	False	False		434.637000083923	366.599334716796	False	False
822	434.682000160217	215.19009399414	False	False		434.678999900817	366.904846191406	False	False
823	434.72200012207	216.109710693359	False	False		434.720999956131	367.515838623046	False	False
824	434.766000032424	217.029327392578	False	False		434.760999917984	368.126831054687	False	False
825	434.804000139236	217.64241027832	False	False		434.805999994277	369.348815917968	False	False
826	434.848000049591	218.562026977539	False	False		434.846999883651	370.876312255859	False	False
827	434.888000011444	219.175109863281	False	False		434.881999969482	372.40380859375	False	False
828	434.930000066757	220.0947265625	False	False		434.930000066757	373.93130493164	False	False
829	434.973999977111	220.707809448242	False	False		434.970999956131	375.458801269531	False	False
830	435.012000083923	221.320892333984	False	False		435.009000062942	376.680786132812	False	False
831	435.054000139236	221.933975219726	False	False		435.049000024795	377.902770996093	False	False
832	435.098000049591	222.547058105468	False	False		435.09299993515	378.819274902343	False	False
833	435.134000062942	223.16014099121	False	False		435.138999938964	379.735778808593	True	True
834	435.182000160217	223.773223876953	False	False		435.171000003814	380.346771240234	True	True
835	435.22000002861	224.386306762695	False	False		435.22000002861	380.957763671875	True	True
836	435.264000177383	224.999389648437	False	False		435.257999897003	381.568756103515	False	False
837	435.307000160217	225.612472534179	False	False		435.296999931335	382.179748535156	False	False
838	435.348999977111	226.225555419921	False	False		435.341000080108	383.096252441406	False	False
839	435.391000032424	226.838638305664	False	False		435.384000062942	383.707244873046	True	True
840	435.429000139236	227.758255004882	False	False		435.420000076293	384.012756347656	True	True
841	435.473000049591	228.371337890625	False	False		435.464999914169	384.012756347656	True	True
842	435.511000156402	228.984420776367	False	False		435.507999897003	384.012756347656	False	False
843	435.552999973297	229.904037475585	False	False		435.546999931335	383.401763916015	True	True
844	435.598999977111	230.823654174804	False	False		435.591000080108	383.096252441406	False	False
845	435.639000177383	231.743270874023	False	False		435.631000041961	382.790740966796	True	True
846	435.682000160217	232.662887573242	False	False		435.670000076293	382.790740966796	False	False
847	435.72000002861	233.58250427246	False	False		435.71799993515	382.790740966796	False	False
848	435.762000083923	234.502120971679	False	False		435.75300002098	382.485229492187	True	True
849	435.805999994277	235.421737670898	False	False		435.796999931335	382.485229492187	True	True
850	435.84500002861	236.03482055664	False	False		435.835000038147	382.485229492187	True	True
851	435.891000032424	236.647903442382	False	False		435.879999876022	382.485229492187	True	True
852	435.927000045776	236.954437255859	False	False		435.918999910354	382.485229492187	True	True
853	435.973000049591	237.260971069335	False	False		435.960999965667	382.485229492187	True	True
854	436.015000104904	237.567504882812	False	False		436.00300002098	382.485229492187	True	True
855	436.055000066757	237.567504882812	False	False		436.042000055313	382.485229492187	True	True
856	436.094000101089	237.874038696289	False	False		436.085999965667	382.485229492187	True	True
857	436.140000104904	237.874038696289	False	False		436.124000072479	382.485229492187	True	True
858	436.177999973297	238.180572509765	False	False		436.167999982833	382.485229492187	True	True
859	436.223999977111	238.793655395507	False	False		436.210000038147	382.485229492187	True	True
860	436.266000032424	239.40673828125	False	False		436.247999906539	382.485229492187	False	False
861	436.308000087738	240.326354980468	False	False		436.296000003814	382.485229492187	True	True
862	436.348999977111	241.552505493164	False	False		436.332000017166	382.485229492187	False	False
863	436.388000011444	242.778656005859	False	False		436.37800002098	382.485229492187	True	True
864	436.429000139236	244.31135559082	False	False		436.414000034332	382.485229492187	False	False
865	436.473000049591	246.150588989257	False	False		436.460000038147	382.485229492187	False	False
866	436.513000011444	247.683288574218	False	False		436.497999906539	382.485229492187	False	False
867	436.557000160217	249.522521972656	False	False		436.542999982833	382.485229492187	True	True
868	436.598999977111	251.361755371093	False	False		436.581000089645	382.485229492187	True	True
869	436.639000177383	253.200988769531	False	False		436.62599992752	382.485229492187	True	True
870	436.684000015258	254.733688354492	False	False		436.667999982833	382.485229492187	True	True
871	436.72000002861	256.266387939453	False	False		436.710000038147	382.485229492187	True	True
872	436.766000032424	258.10562133789	False	False		436.75200009346	382.485229492187	True	True
873	436.807000160217	259.638305664062	False	False		436.792000055313	382.485229492187	True	True
874	436.848999977111	261.4775390625	False	False		436.835999965667	382.485229492187	False	False
875	436.887000083923	263.010223388671	False	False		436.874000072479	382.485229492187	False	False
876	436.933000087738	264.849456787109	False	False		436.914000034332	382.485229492187	False	False
877	436.971000194549	266.688690185546	False	False		436.961999893188	382.485229492187	True	True
878	437.014000177383	268.221374511718	False	False		436.997999906539	382.179718017578	False	False
879	437.054000139236	269.75405883789	False	False		437.043999910354	382.179718017578	False	False
880	437.098000049591	271.286743164062	False	False		437.085000038147	382.179718017578	False	False
881	437.139000177383	272.512908935546	False	False		437.12700009346	382.179718017578	True	True
882	437.177999973297	273.739074707031	False	False		437.162999868392	382.179718017578	False	False
883	437.213999986648	274.965240478515	False	False		437.207999944686	382.179718017578	False	False
884	437.261000156402	276.497924804687	False	False		437.246000051498	382.179718017578	False	False
885	437.299000024795	278.030609130859	False	False		437.289999961853	382.179718017578	False	False
886	437.340000152587	279.563293457031	False	False		437.329999923706	382.179718017578	False	False
887	437.384999990463	281.095977783203	False	False		437.371999979019	382.179718017578	False	False
888	437.427000045776	282.628662109375	False	False		437.411999940872	382.179718017578	False	False
889	437.467000007629	284.161346435546	False	False		437.450000047683	382.179718017578	False	False
890	437.509000062942	285.387512207031	False	False		437.496000051498	382.179718017578	False	False
891	437.552999973297	286.613677978515	False	False		437.536000013351	382.179718017578	False	False
892	437.592000007629	287.533294677734	False	False		437.579999923706	382.179718017578	False	False
893	437.634000062942	288.452911376953	False	False		437.618000030517	382.179718017578	False	False
894	437.674000024795	289.065979003906	False	False		437.661999940872	382.179718017578	False	False
895	437.715000152587	289.985595703125	False	False		437.701999902725	382.179718017578	False	False
896	437.757000207901	290.905212402343	False	False		437.746000051498	382.179718017578	False	False
897	437.799000024795	291.824829101562	False	False		437.78500008583	382.179718017578	False	False
898	437.838999986648	292.437896728515	False	False		437.828999996185	382.179718017578	False	False
899	437.87900018692	293.357513427734	False	False		437.871000051498	382.179718017578	False	False
900	437.922000169754	294.277130126953	False	False		437.907000064849	382.179718017578	False	False
901	437.958000183105	294.890197753906	False	False		437.956000089645	382.179718017578	False	False
902	438.00500011444	295.809814453125	False	False		437.997999906539	382.179718017578	False	False
903	438.045000076293	296.729431152343	False	False		438.036000013351	381.874206542968	False	False
904	438.085000038147	297.342498779296	False	False		438.079999923706	381.263214111328	False	False
905	438.12900018692	298.262115478515	False	False		438.119999885559	380.652221679687	False	False
906	438.173000097274	299.181732177734	False	False		438.158999919891	380.041229248046	False	False
907	438.215000152587	300.101348876953	False	False		438.204999923706	378.819244384765	False	False
908	438.257000207901	301.020965576171	False	False		438.246000051498	377.902740478515	False	False
909	438.298000097274	301.94058227539	False	False		438.286000013351	376.680755615234	False	False
910	438.340000152587	302.860198974609	False	False		438.328000068664	376.069763183593	False	False
911	438.382000207901	304.086364746093	False	False		438.368000030517	375.458770751953	False	False
912	438.419000148773	304.699432373046	False	False		438.41000008583	375.458770751953	False	False
913	438.462000131607	305.619049072265	False	False		438.453999996185	375.764282226562	False	False
914	438.50200009346	306.232116699218	False	False		438.494999885559	376.069793701171	True	True
915	438.549000024795	306.538665771484	False	False		438.536000013351	376.680786132812	False	False
916	438.585000038147	306.84521484375	False	False		438.578000068664	377.597290039062	False	False
917	438.62900018692	307.151763916015	False	False		438.618999958038	378.513793945312	False	False
918	438.672000169754	307.458312988281	False	False		438.65599989891	379.430297851562	False	False
919	438.712000131607	307.764862060546	False	False		438.701999902725	380.346801757812	False	False
920	438.75300002098	307.764862060546	False	False		438.740999937057	381.568786621093	False	False
921	438.794000148773	308.071411132812	False	False		438.78299999237	382.790771484375	False	False
922	438.833000183105	308.684478759765	False	False		438.820999860763	384.012756347656	False	False
923	438.87900018692	309.297546386718	False	False		438.865999937057	385.234741210937	False	False
924	438.917000055313	309.910614013671	False	False		438.904999971389	386.762237548828	False	False
925	438.963000059127	311.136779785156	False	False		438.950000047683	387.984222412109	False	False
926	439.001000165939	312.056396484375	False	False		438.990000009536	389.20620727539	False	False
927	439.045000076293	312.976013183593	False	False		439.033999919891	390.428192138671	False	False
928	439.083000183105	314.202178955078	False	False		439.072000026702	391.650177001953	False	False
929	439.124000072479	315.121795654296	False	False		439.115000009536	392.872161865234	False	False
930	439.167000055313	316.347961425781	False	False		439.152999877929	394.094146728515	False	False
931	439.203000068664	317.574127197265	False	False		439.198999881744	395.621643066406	False	False
932	439.249000072479	318.493743896484	False	False		439.237999916076	396.843627929687	False	False
933	439.291000127792	320.026428222656	False	False		439.282000064849	398.065612792968	False	False
934	439.335000038147	321.25259399414	False	False		439.322000026702	399.28759765625	False	False
935	439.373000144958	322.785278320312	False	False		439.365000009536	400.509582519531	False	False
936	439.417000055313	324.011444091796	False	False		439.407000064849	402.037078857421	False	False
937	439.455000162124	325.544128417968	False	False		439.447999954223	403.564575195312	False	False
938	439.501000165939	327.07681274414	False	False		439.487999916076	404.786560058593	False	False
939	439.542999982833	328.609497070312	False	False		439.529999971389	406.314056396484	False	False
940	439.585000038147	330.142181396484	False	False		439.565999984741	407.841552734375	False	False
941	439.625	331.368347167968	False	False		439.611000061035	409.369049072265	False	False
942	439.661000013351	332.594512939453	False	False		439.652999877929	411.202056884765	False	False
943	439.706000089645	333.514129638671	False	False		439.691999912261	413.340545654296	False	False
944	439.75	334.43374633789	False	False		439.736000061035	415.784545898437	False	False
945	439.790000200271	335.659912109375	False	False		439.776000022888	418.228546142578	False	False
946	439.834000110626	336.272979736328	False	False		439.818000078201	420.672546386718	False	False
947	439.876000165939	337.192596435546	False	False		439.858000040054	423.116546630859	False	False
948	439.917999982833	338.112213134765	False	False		439.904000043869	425.866027832031	False	False
949	439.960000038147	339.33837890625	False	False		439.945999860763	428.921020507812	False	False
950	440	340.257995605468	False	False		439.987999916076	-447.250518798828	False	False
951	440.038000106811	341.484161376953	False	False		440.03099989891	-444.195526123046	False	False
952	440.084000110626	342.710327148437	False	False		440.068000078201	-441.140533447265	False	False
953	440.121999979019	343.936492919921	False	False		440.109999895095	-437.780029296875	False	False
954	440.167999982833	345.469177246093	False	False		440.151000022888	-434.114044189453	False	False
955	440.208000183105	346.695343017578	False	False		440.194000005722	-430.753540039062	False	False
956	440.248000144958	348.22802734375	False	False		440.237999916076	-427.698547363281	False	False
957	440.292000055313	349.454193115234	False	False		440.276000022888	-424.33804321289	False	False
958	440.330000162124	350.986877441406	False	False		440.318000078201	-420.672058105468	False	False
959	440.371999979019	352.21304321289	False	False		440.361999988555	-417.311553955078	False	False
960	440.417999982833	353.439208984375	False	False		440.404000043869	-413.951049804687	False	False
961	440.456000089645	354.971893310546	False	False		440.445999860763	-410.285064697265	False	False
962	440.50400018692	356.198059082031	True	False		440.487999916076	-406.924560546875	False	False
963	440.538000106811	357.424224853515	False	False		440.529999971389	-403.564056396484	False	False
964	440.584000110626	358.343841552734	False	False		440.568000078201	-399.898071289062	False	False
965	440.621999979019	359.263458251953	False	False		440.611999988555	-395.926574707031	False	False
966	440.664000034332	359.876525878906	False	False		440.648000001907	-392.260589599609	False	False
967	440.708000183105	360.489593505859	False	False		440.691999912261	-387.983612060546	False	False
968	440.75200009346	361.102661132812	False	False		440.737999916076	-384.623107910156	False	False
969	440.790000200271	361.715728759765	False	False		440.779999971389	-380.651611328125	False	False
970	440.834000110626	362.022277832031	False	False		440.819999933242	-377.596618652343	False	False
971	440.876000165939	362.635345458984	False	False		440.861999988555	-373.930633544921	False	False
972	440.917999982833	362.94189453125	False	False		440.901999950408	-370.87564086914	False	False
973	440.958000183105	363.554962158203	False	False		440.944000005722	-367.209655761718	False	False
974	440.999000072479	364.474578857421	False	False		440.986000061035	-363.543670654296	False	False
975	441.042000055313	365.087646484375	False	False		441.029999971389	-360.183166503906	False	False
976	441.085000038147	366.007263183593	False	False		441.069999933242	-356.822662353515	False	False
977	441.123000144958	366.926879882812	False	False		441.111999988555	-353.462158203125	False	False
978	441.167000055313	367.846496582031	False	False		441.151000022888	-349.796173095703	False	False
979	441.209000110626	369.072662353515	False	False		441.194999933242	-346.130187988281	False	False
980	441.251000165939	370.298828125	False	False		441.233999967575	-342.76968383789	False	False
981	441.289000034332	371.524993896484	False	False		441.276999950408	-339.4091796875	False	False
982	441.336000204086	372.751159667968	False	False		441.318000078201	-336.354187011718	False	False
983	441.371000051498	373.977325439453	False	False		441.359999895095	-332.993682861328	False	False
984	441.413000106811	375.203491210937	False	False		441.400000095367	-329.633178710937	False	False
985	441.459000110626	376.429656982421	False	False		441.441999912261	-326.578186035156	False	False
986	441.501000165939	377.655822753906	False	False		441.483000040054	-323.217681884765	False	False
987	441.539000034332	378.575439453125	False	False		441.526000022888	-320.468200683593	False	False
988	441.585000038147	379.495056152343	False	False		441.565999984741	-317.718719482421	False	False
989	441.62700009346	380.414672851562	False	False		441.605000019073	-314.66372680664	False	False
990	441.667000055313	381.027740478515	False	False		441.650000095367	-311.914245605468	False	False
991	441.709000110626	381.640808105468	False	False		441.68799996376	-309.164764404296	False	False
992	441.751000165939	382.253875732421	False	False		441.731999874115	-306.720764160156	False	False
993	441.791000127792	382.866943359375	False	False		441.773999929428	-304.276763916015	False	False
994	441.828999996185	383.480010986328	False	False		441.815999984741	-302.138275146484	False	False
995	441.87700009346	384.093078613281	False	False		441.855999946594	-299.999786376953	False	False
996	441.915000200271	384.706146240234	False	False		441.895999908447	-298.166778564453	False	False
997	441.959000110626	385.625762939453	False	False		441.941999912261	-296.028289794921	False	False
998	442	386.238830566406	False	False		441.983999967575	-294.195281982421	False	False
999	442.040000200271	387.158447265625	False	False		442.022000074386	-292.362274169921	False	False
1000	442.082000017166	388.078063964843	False	False		442.065999984741	-290.529266357421	False	False
1001	442.126000165939	389.304229736328	False	False		442.108000040054	-289.30728149414	False	False
1002	442.164000034332	390.223846435546	False	False		442.150000095367	-287.77978515625	False	False
1003	442.208000183105	391.143463134765	False	False		442.19000005722	-286.557800292968	False	False
1004	442.25	392.063079833984	False	False		442.231999874115	-285.335815429687	False	False
1005	442.292000055313	392.982696533203	False	False		442.273999929428	-284.419311523437	False	False
1006	442.334000110626	393.595764160156	False	False		442.312000036239	-283.197326660156	False	False
1007	442.371999979019	394.208831787109	False	False		442.358000040054	-281.975341796875	False	False
1008	442.417999982833	394.821899414062	False	False		442.400000095367	-280.447845458984	False	False
1009	442.456000089645	395.128448486328	False	False		442.441999912261	-279.225860595703	False	False
1010	442.498000144958	396.048065185546	False	False		442.483000040054	-278.003875732421	False	False
1011	442.540000200271	396.967681884765	False	False		442.520999908447	-276.78189086914	False	False
1012	442.582000017166	397.887298583984	False	False		442.565999984741	-275.25439453125	False	False
1013	442.621999979019	399.113464355468	False	False		442.608000040054	-274.032409667968	False	False
1014	442.666000127792	400.339630126953	False	False		442.650000095367	-272.504913330078	False	False
1015	442.708000183105	401.565795898437	False	False		442.691999912261	-270.977416992187	False	False
1016	442.75	402.791961669921	False	False		442.733999967575	-269.144409179687	False	False
1017	442.788000106811	404.018127441406	False	False		442.772000074386	-267.616912841796	False	False
1018	442.834000110626	404.937744140625	False	False		442.815999984741	-265.783905029296	False	False
1019	442.876000165939	406.163909912109	False	False		442.858000040054	-263.950897216796	False	False
1020	442.914000034332	407.083526611328	False	False		442.900000095367	-262.117889404296	False	False
1021	442.960000038147	408.003143310546	False	False		442.94000005722	-260.590393066406	False	False
1022	443	408.309692382812	False	False		442.983999967575	-258.757385253906	False	False
1023	443.042000055313	408.309692382812	False	False		443.023999929428	-257.229888916015	False	False
1024	443.084000110626	408.309692382812	False	False		443.063999891281	-255.396896362304	False	False
1025	443.121999979019	408.003143310546	False	False		443.108000040054	-253.563903808593	False	False
1026	443.167000055313	408.003143310546	False	False		443.148000001907	-252.036407470703	False	False
1027	443.207000017166	408.003143310546	False	False		443.19000005722	-250.203414916992	False	False
1028	443.25	408.309692382812	False	False		443.231999874115	-248.370422363281	False	False
1029	443.290000200271	408.922760009765	False	False		443.272000074386	-246.53742980957	False	False
1030	443.332000017166	409.535827636718	False	False		443.315999984741	-244.398941040039	False	False
1031	443.374000072479	410.455444335937	False	False		443.355999946594	-242.565948486328	False	False
1032	443.417999982833	411.06851196289	False	False		443.400000095367	-240.427459716796	False	False
1033	443.460000038147	411.681579589843	False	False		443.44000005722	-238.594467163085	False	False
1034	443.50200009346	411.681579589843	False	False		443.483999967575	-236.455978393554	False	False
1035	443.539000034332	411.375030517578	False	False		443.522000074386	-234.622985839843	False	False
1036	443.584000110626	411.375030517578	False	False		443.565999984741	-232.789993286132	False	False
1037	443.621999979019	411.375030517578	False	False		443.605999946594	-231.262496948242	False	False
1038	443.667999982833	411.375030517578	False	False		443.650000095367	-229.735000610351	False	False
1039	443.705000162124	411.375030517578	False	False		443.69000005722	-228.20750427246	False	False
1040	443.751000165939	411.068481445312	False	False		443.733999967575	-226.68000793457	False	False
1041	443.792000055313	411.068481445312	False	False		443.773999929428	-225.152511596679	False	False
1042	443.832000017166	411.068481445312	False	False		443.815999984741	-223.319519042968	False	False
1043	443.87800002098	411.068481445312	False	False		443.855999946594	-221.486526489257	False	False
1044	443.917999982833	411.068481445312	False	False		443.900000095367	-219.348037719726	False	False
1045	443.960000038147	411.375030517578	False	False		443.94000005722	-217.209548950195	False	False
1046	444.00200009346	411.988098144531	False	False		443.980999946594	-215.376556396484	False	False
1047	444.041000127792	412.601165771484	False	False		444.022000074386	-213.543563842773	False	False
1048	444.083000183105	413.520782470703	False	False		444.065999984741	-211.405075073242	False	False
1049	444.123000144958	414.746948242187	False	False		444.108000040054	-209.26658630371	False	False
1050	444.167000055313	415.973114013671	False	False		444.145999908447	-206.51708984375	False	False
1051	444.207000017166	417.199279785156	False	False		444.191999912261	-204.073104858398	False	False
1052	444.251000165939	418.118896484375	False	False		444.233999967575	-201.629119873046	False	False
1053	444.292000055313	419.345062255859	False	False		444.273999929428	-199.490631103515	False	False
1054	444.334000110626	420.264678955078	False	False		444.315999984741	-197.352142333984	False	False
1055	444.376000165939	421.184295654296	False	False		444.358000040054	-194.908157348632	False	False
1056	444.417999982833	422.410461425781	False	False		444.398000001907	-192.464172363281	False	False
1057	444.453999996185	423.636627197265	False	False		444.441999912261	-189.71467590332	False	False
1058	444.499000072479	424.86279296875	False	False		444.483999967575	-187.270690917968	False	False
1059	444.536000013351	425.782409667968	False	False		444.523999929428	-185.132202148437	False	False
1060	444.581000089645	427.008575439453	False	False		444.56500005722	-182.688217163085	False	False
1061	444.620000123977	428.234741210937	False	False		444.605999946594	-180.549728393554	False	False
1062	444.663000106811	429.154357910156	False	False		444.645999908447	-178.105743408203	False	False
1063	444.702000141143	430.073974609375	False	False		444.684000015258	-175.356246948242	False	False
1064	444.744000196456	430.687042236328	False	False		444.727999925613	-172.91226196289	False	False
1065	444.782000064849	431.606658935546	False	False		444.769999980926	-170.773773193359	False	False
1066	444.821000099182	432.2197265625	False	False		444.808000087738	-168.329788208007	False	False
1067	444.866000175476	432.832794189453	False	False		444.851999998092	-165.885803222656	False	False
1068	444.907000064849	433.445861816406	False	False		444.894000053405	-163.441818237304	False	False
1069	444.944000005722	434.058929443359	False	False		444.9359998703	-160.692321777343	False	False
1070	444.989000082016	434.671997070312	False	False		444.977999925613	-158.248336791992	False	False
1071	445.029000043869	435.285064697265	False	False		445.016000032424	-155.498840332031	False	False
1072	445.068000078201	436.204681396484	False	False		445.0609998703	-153.054855346679	False	False
1073	445.110000133514	437.124298095703	False	False		445.101000070571	-150.610870361328	False	False
1074	445.150000095367	438.350463867187	False	False		445.144000053405	-147.861373901367	False	False
1075	445.190999984741	439.576629638671	False	False		445.181999921798	-145.417388916015	False	False
1076	445.232000112533	440.802795410156	False	False		445.221999883651	-142.973403930664	False	False
1077	445.271000146865	441.722412109375	False	False		445.263999938964	-140.529418945312	False	False
1078	445.31500005722	442.948577880859	False	False		445.303999900817	-138.08543395996	False	False
1079	445.351999998092	443.868194580078	False	False		445.34399986267	-135.641448974609	False	False
1080	445.397000074386	444.787811279296	False	False		445.382999897003	-133.502960205078	False	False
1081	445.435000181198	445.707427978515	False	False		445.425999879837	-131.058975219726	False	False
1082	445.475000143051	446.627044677734	False	False		445.466000080108	-128.614990234375	False	False
1083	445.517000198364	447.240112304687	False	False		445.509999990463	-126.476493835449	False	False
1084	445.559000015258	448.159729003906	False	False		445.548000097274	-124.337997436523	False	False
1085	445.603000164032	449.079345703125	False	False		445.588999986648	-122.199501037597	False	False
1086	445.644999980926	449.998962402343	False	False		445.634000062942	-120.061004638671	False	False
1087	445.687000036239	451.225128173828	False	False		445.675999879837	-117.922508239746	False	False
1088	445.729000091552	452.451293945312	False	False		445.71799993515	-116.089515686035	False	False
1089	445.765000104904	453.677459716796	False	False		445.757999897003	-114.256523132324	False	False
1090	445.809000015258	454.903625488281	False	False		445.799999952316	-112.423530578613	False	False
1091	445.851999998092	456.129791259765	False	False		445.84399986267	-110.590538024902	False	False
1092	445.889000177383	457.049407958984	False	False		445.888000011444	-108.757545471191	False	False
1093	445.934000015258	457.969024658203	False	False		445.924000024795	-106.92455291748	False	False
1094	445.976000070571	458.582092285156	False	False		445.97000002861	-105.397056579589	False	False
1095	446.015000104904	-449.386932373046	False	False		446.006000041961	-103.869560241699	False	False
1096	446.060000181198	-448.773864746093	False	False		446.049999952316	-102.342063903808	False	False
1097	446.101000070571	-448.16079711914	False	False		446.09299993515	-100.814567565917	False	False
1098	446.142000198364	-447.547729492187	False	False		446.134000062942	-99.5925750732421	False	False
1099	446.180999994277	-446.934661865234	False	False		446.175999879837	-98.0650787353515	False	False
1100	446.225000143051	-446.628112792968	False	False		446.21799993515	-96.8430862426757	False	False
1101	446.265000104904	-446.321563720703	False	False		446.257999897003	-95.3155899047851	False	False
1102	446.308000087738	-446.015014648437	False	False		446.300999879837	-93.7880935668945	False	False
1103	446.348000049591	-445.708465576171	False	False		446.338999986648	-92.2605972290039	False	False
1104	446.387000083923	-445.401916503906	False	False		446.384999990463	-90.7331008911132	False	False
1105	446.430000066757	-445.401916503906	False	False		446.427000045776	-89.2056045532226	False	False
1106	446.473999977111	-445.09536743164	False	False		446.470999956131	-87.678108215332	False	False
1107	446.516000032424	-444.788818359375	False	False		446.506999969482	-86.1506118774414	False	False
1108	446.558000087738	-444.482269287109	False	False		446.553999900817	-84.9286193847656	False	False
1109	446.598999977111	-444.175720214843	False	False		446.59399986267	-83.401123046875	False	False
1110	446.639000177383	-443.56265258789	False	False		446.631999969482	-81.8736267089843	False	False
1111	446.680999994277	-442.949584960937	False	False		446.677999973297	-80.3461303710937	False	False
1112	446.723000049591	-442.336517333984	False	False		446.716000080108	-78.5131378173828	False	False
1113	446.764000177383	-441.1103515625	False	False		446.759999990463	-76.9856414794921	False	False
1114	446.805999994277	-440.190734863281	False	False		446.802000045776	-75.7636489868164	False	False
1115	446.844000101089	-438.964569091796	False	False		446.84399986267	-74.2361526489257	False	False
1116	446.890000104904	-437.738403320312	False	False		446.884000062942	-72.4031600952148	False	False
1117	446.930999994277	-436.818786621093	False	False		446.927999973297	-70.5701675415039	False	False
1118	446.97200012207	-435.592620849609	False	False		446.967000007629	-69.0426712036132	False	False
1119	447.012000083923	-434.366455078125	False	False		447.009999990463	-67.2096786499023	False	False
1120	447.055000066757	-433.446838378906	False	False		447.049999952316	-65.6821823120117	False	False
1121	447.093000173568	-432.527221679687	False	False		447.092000007629	-64.1546859741211	False	False
1122	447.137000083923	-431.607604980468	False	False		447.134000062942	-62.3216934204101	False	False
1123	447.177000045776	-430.994537353515	False	False		447.175999879837	-60.1832008361816	False	False
1124	447.219000101089	-430.381469726562	False	False		447.21799993515	-58.3502082824707	False	False
1125	447.261000156402	-429.768402099609	False	False		447.259999990463	-56.5172157287597	False	False
1126	447.302999973297	-429.461853027343	False	False		447.302000045776	-54.6842231750488	False	False
1127	447.34500002861	-429.155303955078	False	False		447.339999914169	-52.8512306213378	False	False
1128	447.384999990463	-428.542236328125	False	False		447.385999917984	-50.7127380371093	False	False
1129	447.427000045776	-428.235687255859	False	False		447.427999973297	-48.5742454528808	False	False
1130	447.468000173568	-427.622619628906	False	False		447.46799993515	-46.4357528686523	False	False
1131	447.509999990463	-427.009552001953	False	False		447.507999897003	-44.6027603149414	False	False
1132	447.550000190734	-426.396484375	False	False		447.552000045776	-42.4642677307128	False	False
1133	447.594000101089	-425.476867675781	False	False		447.59399986267	-40.6312751770019	False	False
1134	447.634000062942	-424.557250976562	False	False		447.634999990463	-38.1872825622558	False	False
1135	447.677999973297	-423.331085205078	False	False		447.674999952316	-35.7432899475097	False	False
1136	447.718000173568	-422.411468505859	False	False		447.71799993515	-33.2992973327636	False	False
1137	447.763000011444	-421.185302734375	False	False		447.759999990463	-30.8553047180175	False	False
1138	447.802999973297	-420.265686035156	False	False		447.802000045776	-28.4113121032714	False	False
1139	447.84500002861	-419.039520263671	False	False		447.839999914169	-25.6618213653564	False	False
1140	447.884999990463	-418.119903564453	False	False		447.885999917984	-22.6068305969238	False	False
1141	447.927000045776	-416.893737792968	False	False		447.925999879837	-19.2463417053222	False	False
1142	447.969000101089	-415.97412109375	False	False		447.96799993515	-16.1913509368896	False	False
1143	448.011000156402	-415.054504394531	False	False		448.009999990463	-12.830862045288	False	False
1144	448.051000118255	-414.134887695312	False	False		448.049000024795	-9.47037315368652	False	False
1145	448.093000173568	-413.215270996093	False	False		448.088999986648	-6.72088193893432	False	False
1146	448.134999990463	-412.60220336914	False	False		448.137000083923	-3.05489373207092	False	False
1147	448.177000045776	-411.682586669921	False	False		448.171999931335	9.65595245361328e-05	False	False
1148	448.219000101089	-411.069519042968	False	False		448.216000080108	3.66608476638793	False	False
1149	448.257000207901	-410.456451416015	False	False		448.257999897003	7.02657413482666	False	False
1150	448.299000024795	-409.843383789062	False	False		448.298000097274	10.3870630264282	False	False
1151	448.34500002861	-409.230316162109	False	False		448.34399986267	14.053050994873	False	False
1152	448.387000083923	-408.617248535156	False	False		448.385999917984	17.4135398864746	False	False
1153	448.427999973297	-408.004180908203	False	False		448.427999973297	20.7740287780761	False	False
1154	448.469000101089	-407.084564208984	False	False		448.46799993515	24.1345176696777	False	False
1155	448.511000156402	-406.471496582031	False	False		448.509999990463	27.4950065612792	False	False
1156	448.552999973297	-405.551879882812	False	False		448.548000097274	31.1609954833984	False	False
1157	448.59500002861	-404.938812255859	False	False		448.589999914169	34.521484375	False	False
1158	448.639000177383	-404.325744628906	False	False		448.635999917984	38.1874732971191	False	False
1159	448.677999973297	-403.712677001953	False	False		448.673000097274	41.5479621887207	False	False
1160	448.718000173568	-403.406127929687	False	False		448.716000080108	44.9084510803222	False	False
1161	448.756000041961	-403.406127929687	False	False		448.756000041961	48.2689399719238	False	False
1162	448.801000118255	-403.099578857421	False	False		448.802000045776	51.6294288635253	False	False
1163	448.84500002861	-403.099578857421	False	False		448.839999914169	55.2954177856445	False	False
1164	448.884999990463	-403.099578857421	False	False		448.884000062942	58.9614067077636	False	False
1165	448.923000097274	-403.099578857421	False	False		448.921999931335	62.9328956604003	False	False
1166	448.969000101089	-403.099578857421	False	False		448.96799993515	66.5988845825195	False	False
1167	449.009000062942	-403.099578857421	False	False		449.009999990463	70.5703735351562	False	False
1168	449.051000118255	-403.099578857421	False	False		449.048000097274	74.2363586425781	False	False
1169	449.09500002861	-402.793029785156	False	False		449.09399986267	77.5968475341796	False	False
1170	449.137000083923	-402.179962158203	False	False		449.131999969482	81.2628326416015	False	False
1171	449.179000139236	-401.56689453125	False	False		449.177999973297	84.6233215332031	False	False
1172	449.215000152587	-400.953826904296	False	False		449.213999986648	87.6783142089843	False	False
1173	449.261000156402	-400.647277832031	False	False		449.259999990463	91.0388031005859	False	False
1174	449.302999973297	-400.034210205078	False	False		449.302000045776	94.3992919921875	False	False
1175	449.34500002861	-399.727661132812	False	False		449.339999914169	97.759780883789	False	False
1176	449.387000083923	-399.727661132812	False	False		449.385999917984	100.81477355957	False	False
1177	449.427000045776	-399.727661132812	False	False		449.427999973297	103.869766235351	False	False
1178	449.467000007629	-399.727661132812	False	False		449.46799993515	106.924758911132	False	False
1179	449.508000135421	-400.034210205078	False	False		449.512000083923	109.674247741699	False	False
1180	449.550000190734	-400.034210205078	False	False		449.552000045776	112.72924041748	False	False
1181	449.594000101089	-400.034210205078	False	False		449.59399986267	115.784233093261	False	False
1182	449.636000156402	-400.034210205078	False	False		449.631999969482	118.533721923828	False	False
1183	449.680000066757	-400.340759277343	False	False		449.677999973297	121.283210754394	False	False
1184	449.719000101089	-400.340759277343	False	False		449.716000080108	123.42170715332	False	False
1185	449.757000207901	-400.340759277343	False	False		449.759000062942	125.865699768066	False	False
1186	449.802000045776	-400.340759277343	False	False		449.800999879837	127.698692321777	False	False
1187	449.84500002861	-400.340759277343	False	False		449.839999914169	129.226181030273	False	False
1188	449.884999990463	-400.340759277343	False	False		449.884000062942	130.142684936523	False	False
1189	449.926000118255	-400.340759277343	False	False		449.924000024795	131.059188842773	False	False
1190	449.969000101089	-400.340759277343	False	False		449.96799993515	131.364685058593	False	False
1191	450.012000083923	-400.340759277343	False	False		450.009999990463	131.364685058593	False	False
1192	450.052000045776	-400.340759277343	False	False		450.049999952316	131.364685058593	False	False
1193	450.091000080108	-400.340759277343	False	False		450.09399986267	131.364685058593	False	False
1194	450.134999990463	-400.340759277343	False	False		450.134000062942	131.059188842773	False	False
1195	450.179000139236	-400.340759277343	False	False		450.177999973297	131.059188842773	False	False
1196	450.217000007629	-400.340759277343	False	False		450.216000080108	131.364685058593	False	False
1197	450.261000156402	-400.340759277343	False	False		450.257999897003	131.670181274414	False	False
1198	450.299000024795	-400.340759277343	False	False		450.302000045776	131.975677490234	False	False
1199	450.34500002861	-400.340759277343	False	False		450.342000007629	131.975677490234	False	False
1200	450.383000135421	-400.340759277343	False	False		450.385999917984	131.670181274414	False	False
1201	450.427000045776	-400.340759277343	False	False		450.424000024795	131.670181274414	True	False
1202	450.467000007629	-400.340759277343	False	False		450.46799993515	131.364685058593	True	False
1203	450.511000156402	-400.340759277343	False	False		450.509999990463	131.364685058593	False	False
1204	450.549000024795	-400.340759277343	False	False		450.548000097274	131.364685058593	False	False
1205	450.59500002861	-400.340759277343	False	False		450.59399986267	131.364685058593	True	False
1206	450.637000083923	-400.340759277343	False	False		450.634000062942	131.364685058593	False	False
1207	450.675000190734	-400.340759277343	False	False		450.677999973297	131.670181274414	False	False
1208	450.717000007629	-400.340759277343	False	False		450.71799993515	132.586685180664	False	False
1209	450.759000062942	-400.340759277343	False	False		450.757999897003	134.114181518554	False	False
1210	450.799000024795	-400.340759277343	False	False		450.799000024795	135.947174072265	False	False
1211	450.84500002861	-400.340759277343	False	False		450.84299993515	137.780166625976	False	False
1212	450.884999990463	-400.340759277343	False	False		450.882999897003	139.613159179687	False	False
1213	450.927999973297	-400.340759277343	False	False		450.925999879837	141.751647949218	False	False
1214	450.967000007629	-400.340759277343	False	False		450.963999986648	143.89013671875	False	False
1215	451.011000156402	-400.340759277343	False	False		451.009999990463	146.028625488281	False	False
1216	451.050000190734	-400.340759277343	False	False		451.048000097274	148.472610473632	False	False
1217	451.09500002861	-400.340759277343	False	False		451.09399986267	150.611099243164	False	False
1218	451.137000083923	-400.340759277343	False	False		451.131999969482	152.749588012695	False	False
1219	451.174000024795	-400.340759277343	False	False		451.174000024795	154.888076782226	False	False
1220	451.22000002861	-400.340759277343	False	False		451.21799993515	157.026565551757	False	False
1221	451.259999990463	-400.340759277343	False	False		451.257999897003	159.165054321289	False	False
1222	451.302000045776	-400.340759277343	False	False		451.298000097274	161.30354309082	False	False
1223	451.342000007629	-400.340759277343	False	False		451.34399986267	163.747528076171	False	False
1224	451.384999990463	-400.340759277343	False	False		451.384000062942	165.886016845703	False	False
1225	451.427000045776	-400.340759277343	False	False		451.421999931335	167.719009399414	False	False
1226	451.469000101089	-400.340759277343	False	False		451.47000002861	169.552001953125	False	False
1227	451.511000156402	-400.340759277343	False	False		451.506000041961	171.384994506835	False	False
1228	451.549000024795	-400.340759277343	False	False		451.552000045776	172.912490844726	False	False
1229	451.591000080108	-400.340759277343	False	False		451.59399986267	174.439987182617	False	False
1230	451.637000083923	-400.340759277343	False	False		451.632999897003	175.967483520507	False	False
1231	451.677000045776	-400.340759277343	False	False		451.677000045776	177.189483642578	False	False
1232	451.719000101089	-400.340759277343	False	False		451.713999986648	178.105987548828	False	False
1233	451.757000207901	-400.340759277343	False	False		451.759000062942	179.327987670898	False	False
1234	451.802000045776	-400.340759277343	False	False		451.800999879837	180.244491577148	False	False
1235	451.844000101089	-400.340759277343	False	False		451.838000059127	181.160995483398	False	False
1236	451.883000135421	-400.340759277343	False	False		451.885999917984	182.382995605468	False	False
1237	451.927000045776	-400.340759277343	False	False		451.927999973297	183.299499511718	False	False
1238	451.969000101089	-400.340759277343	False	False		451.963999986648	184.521499633789	False	False
1239	452.009000062942	-400.340759277343	False	False		452.009999990463	185.438003540039	False	False
1240	452.052999973297	-400.340759277343	False	False		452.052000045776	186.354507446289	False	False
1241	452.09500002861	-400.340759277343	False	False		452.092000007629	187.271011352539	False	False
1242	452.134999990463	-400.340759277343	False	False		452.134000062942	188.493011474609	False	False
1243	452.177000045776	-400.340759277343	False	False		452.171999931335	189.715011596679	False	False
1244	452.215000152587	-400.340759277343	False	False		452.21799993515	191.24250793457	False	False
1245	452.261000156402	-400.340759277343	True	False		452.259999990463	193.075500488281	False	False
1246	452.302999973297	-400.340759277343	False	False		452.302000045776	194.908493041992	False	False
1247	452.343000173568	-400.340759277343	False	False		452.338000059127	197.046981811523	False	False
1248	452.387000083923	-400.340759277343	False	False		452.385999917984	199.185470581054	False	False
1249	452.425000190734	-400.340759277343	False	False		452.427999973297	201.629455566406	False	False
1250	452.469000101089	-400.340759277343	False	False		452.466000080108	203.767944335937	False	False
1251	452.509000062942	-400.340759277343	False	False		452.509999990463	205.906433105468	False	False
1252	452.551000118255	-400.340759277343	False	False		452.548000097274	208.044921875	False	False
1253	452.593000173568	-400.340759277343	False	False		452.59399986267	210.183410644531	False	False
1254	452.637000083923	-400.340759277343	False	False		452.634000062942	212.627395629882	False	False
1255	452.676000118255	-400.340759277343	False	False		452.677999973297	215.071380615234	False	False
1256	452.719000101089	-400.340759277343	False	False		452.71799993515	217.209869384765	False	False
1257	452.761000156402	-400.340759277343	False	False		452.756000041961	219.348358154296	False	False
1258	452.802999973297	-400.340759277343	False	False		452.802000045776	221.486846923828	False	False
1259	452.84500002861	-400.340759277343	False	False		452.84299993515	223.319839477539	False	False
1260	452.884999990463	-400.340759277343	False	False		452.881999969482	225.45832824707	False	False
1261	452.925000190734	-400.340759277343	False	False		452.925999879837	227.902313232421	False	False
1262	452.971000194549	-400.340759277343	False	False		452.966000080108	230.040802001953	False	False
1263	453.007000207901	-400.340759277343	False	False		453.009999990463	232.484786987304	False	False
1264	453.052000045776	-400.340759277343	False	False		453.049999952316	234.623275756835	False	False
1265	453.093000173568	-400.340759277343	False	False		453.09399986267	236.456268310546	False	False
1266	453.134999990463	-400.340759277343	False	False		453.134999990463	238.289260864257	False	False
1267	453.176000118255	-400.340759277343	False	False		453.175999879837	239.816757202148	False	False
1268	453.215000152587	-400.340759277343	False	False		453.21799993515	241.038757324218	False	False
1269	453.261000156402	-400.340759277343	False	False		453.259999990463	242.566253662109	False	False
1270	453.301000118255	-400.340759277343	False	False		453.299000024795	243.482757568359	False	False
1271	453.34500002861	-400.340759277343	False	False		453.34299993515	244.704757690429	False	False
1272	453.383000135421	-400.340759277343	False	False		453.382999897003	245.9267578125	False	False
1273	453.425000190734	-400.340759277343	False	False		453.421999931335	246.84326171875	False	False
1274	453.469000101089	-400.340759277343	False	False		453.466000080108	248.06526184082	False	False
1275	453.509999990463	-400.340759277343	False	False		453.509999990463	248.98176574707	False	False
1276	453.552000045776	-400.340759277343	False	False		453.549999952316	250.20376586914	False	False
1277	453.592000007629	-400.340759277343	False	False		453.59399986267	251.12026977539	False	False
1278	453.634999990463	-400.340759277343	False	False		453.635999917984	252.34226989746	False	False
1279	453.675000190734	-400.340759277343	False	False		453.674000024795	253.564270019531	False	False
1280	453.721000194549	-400.340759277343	False	False		453.713999986648	254.786270141601	False	False
1281	453.763000011444	-400.340759277343	False	False		453.757999897003	255.702774047851	False	False
1282	453.800000190734	-400.340759277343	False	False		453.802000045776	256.619262695312	False	False
1283	453.842000007629	-400.340759277343	False	False		453.839999914169	257.535766601562	False	False
1284	453.881000041961	-400.340759277343	False	False		453.885999917984	258.146759033203	False	False
1285	453.927000045776	-400.340759277343	False	False		453.927999973297	259.063262939453	False	False
1286	453.967000007629	-400.340759277343	False	False		453.96799993515	260.285247802734	False	False
1287	454.009000062942	-400.340759277343	False	False		454.006000041961	261.507232666015	False	False
1288	454.052000045776	-400.340759277343	False	False		454.049000024795	262.729217529296	False	False
1289	454.094000101089	-400.340759277343	False	False		454.09399986267	264.256713867187	False	False
1290	454.136000156402	-400.340759277343	False	False		454.135999917984	266.089721679687	False	False
1291	454.177000045776	-400.340759277343	False	False		454.174000024795	267.311706542968	False	False
1292	454.219000101089	-400.340759277343	False	False		454.21799993515	268.839202880859	False	False
1293	454.259999990463	-400.340759277343	False	False		454.257999897003	269.755706787109	False	False
1294	454.302000045776	-400.340759277343	False	False		454.298000097274	270.97769165039	False	False
1295	454.338999986648	-400.340759277343	False	False		454.34399986267	271.588684082031	False	False
1296	454.384999990463	-400.340759277343	False	False		454.385999917984	272.505187988281	False	False
1297	454.425000190734	-400.340759277343	False	False		454.423000097274	273.421691894531	False	False
1298	454.469000101089	-400.340759277343	False	False		454.46799993515	274.338195800781	True	False
1299	454.511000156402	-400.340759277343	False	False		454.509999990463	274.949188232421	False	False
1300	454.552999973297	-400.340759277343	False	False		454.549999952316	275.560180664062	False	False
1301	454.59500002861	-400.340759277343	False	False		454.59399986267	276.171173095703	False	False
1302	454.637000083923	-400.340759277343	False	False		454.635999917984	277.087677001953	False	False
1303	454.674000024795	-400.340759277343	False	False		454.677999973297	278.004180908203	True	False
1304	454.72000002861	-400.340759277343	False	False		454.716000080108	278.920684814453	False	False
1305	454.762000083923	-400.340759277343	False	False		454.759999990463	279.531677246093	False	False
1306	454.798000097274	-400.340759277343	False	False		454.799000024795	280.142669677734	False	False
1307	454.844000101089	-400.340759277343	False	False		454.84299993515	280.448181152343	False	False
1308	454.884999990463	-400.340759277343	False	False		454.884999990463	281.364685058593	False	False
1309	454.924000024795	-400.340759277343	False	False		454.927000045776	282.281188964843	True	False
1310	454.968000173568	-400.340759277343	False	False		454.967000007629	283.503173828125	False	False
1311	455.00500011444	-400.340759277343	False	False		455.004999876022	285.030670166015	True	False
1312	455.048000097274	-400.340759277343	False	False		455.052000045776	286.252655029296	True	False
1313	455.090000152587	-400.340759277343	False	False		455.09399986267	286.863647460937	False	False
1314	455.134000062942	-400.340759277343	False	False		455.131999969482	287.474639892578	False	False
1315	455.167999982833	-400.340759277343	False	False		455.177999973297	288.085632324218	False	False
1316	455.212000131607	-400.340759277343	False	False		455.213999986648	288.391143798828	True	False
1317	455.256000041961	-400.340759277343	False	False		455.262000083923	289.002136230468	True	False
1318	455.296000003814	-400.340759277343	False	False		455.302000045776	289.307647705078	False	False
1319	455.336000204086	-400.340759277343	False	False		455.34399986267	289.307647705078	True	False
1320	455.382000207901	-400.340759277343	False	False		455.385999917984	289.307647705078	True	False
1321	455.424000024795	-400.340759277343	False	False		455.425999879837	289.002136230468	True	False
1322	455.462000131607	-400.340759277343	False	False		455.467000007629	288.696624755859	True	False
1323	455.50400018692	-400.340759277343	False	False		455.506999969482	288.39111328125	True	False
1324	455.544000148773	-400.340759277343	False	False		455.548000097274	288.39111328125	True	False
1325	455.592000007629	-400.340759277343	False	False		455.589999914169	288.08560180664	True	False
1326	455.62800002098	-400.340759277343	False	False		455.629999876022	287.780090332031	False	False
1327	455.670000076293	-400.340759277343	False	False		455.671000003814	287.780090332031	True	False
1328	455.713999986648	-400.340759277343	False	False		455.713000059127	287.780090332031	False	False
1329	455.756000041961	-400.340759277343	False	False		455.75200009346	288.08560180664	False	False
1330	455.794000148773	-400.340759277343	False	False		455.793999910354	288.696594238281	False	False
1331	455.840000152587	-400.340759277343	False	False		455.833999872207	290.224090576171	False	False
1332	455.87800002098	-400.340759277343	False	False		455.869999885559	291.751586914062	False	False
1333	455.922000169754	-400.340759277343	False	False		455.914000034332	293.890075683593	False	False
1334	455.960000038147	-400.340759277343	False	False		455.960000038147	296.028564453125	False	False
1335	456.006000041961	-400.340759277343	False	False		455.997999906539	297.861572265625	False	False
1336	456.044000148773	-400.340759277343	False	False		456.043999910354	299.694580078125	False	False
1337	456.084000110626	-400.340759277343	False	False		456.082000017166	301.527587890625	False	False
1338	456.126000165939	-400.340759277343	False	False		456.125	302.749572753906	False	False
1339	456.170000076293	-400.340759277343	False	False		456.168999910354	303.971557617187	False	False
1340	456.213000059127	-400.340759277343	False	False		456.203999996185	304.888061523437	False	False
1341	456.25300002098	-400.340759277343	False	False		456.25	306.110046386718	False	False
1342	456.292999982833	-400.340759277343	False	False		456.286000013351	307.637542724609	False	False
1343	456.338999986648	-400.340759277343	False	False		456.328000068664	308.85952758789	False	False
1344	456.37700009346	-400.340759277343	False	False		456.368999958038	310.081512451171	False	False
1345	456.419000148773	-400.340759277343	False	False		456.408999919891	311.303497314453	False	False
1346	456.465000152587	-400.340759277343	False	False		456.454999923706	312.220001220703	False	False
1347	456.50300002098	-400.340759277343	False	False		456.491999864578	312.830993652343	False	False
1348	456.547000169754	-400.340759277343	False	False		456.537999868392	313.441986083984	False	False
1349	456.591000080108	-400.340759277343	False	False		456.578000068664	313.747497558593	False	False
1350	456.62700009346	-400.340759277343	False	False		456.621999979019	314.053009033203	True	False
1351	456.669000148773	-400.340759277343	False	False		456.661000013351	314.358520507812	True	False
1352	456.709000110626	-400.340759277343	False	False		456.707000017166	314.664031982421	True	False
1353	456.75300002098	-400.340759277343	False	False		456.746999979019	314.664031982421	True	False
1354	456.799000024795	-400.340759277343	False	False		456.787999868392	314.969543457031	False	False
1355	456.837000131607	-400.340759277343	False	False		456.825999975204	315.27505493164	False	False
1356	456.87900018692	-400.340759277343	False	False		456.871000051498	315.58056640625	False	False
1357	456.920000076293	-400.340759277343	False	False		456.912999868392	316.4970703125	False	False
1358	456.960000038147	-400.340759277343	False	False		456.953999996185	317.719055175781	True	False
1359	457.00400018692	-400.340759277343	False	False		456.991999864578	319.246551513671	False	False
1360	457.046000003814	-400.340759277343	False	False		457.036000013351	321.079559326171	False	False
1361	457.086000204086	-400.340759277343	False	False		457.073999881744	323.218048095703	False	False
1362	457.126000165939	-400.340759277343	False	False		457.119999885559	325.356536865234	False	False
1363	457.172000169754	-400.340759277343	False	False		457.15799999237	326.884033203125	False	False
1364	457.216000080108	-399.72769165039	False	False		457.203999996185	328.411529541015	False	False
1365	457.256000041961	-399.114624023437	False	False		457.241999864578	329.939025878906	False	False
1366	457.294000148773	-398.195007324218	False	False		457.289999961853	331.466522216796	False	False
1367	457.336000204086	-397.275390625	False	False		457.328000068664	332.688507080078	False	False
1368	457.382000207901	-396.355773925781	False	False		457.371999979019	333.910491943359	False	False
1369	457.422000169754	-395.436157226562	False	False		457.411999940872	335.13247680664	False	False
1370	457.463999986648	-394.209991455078	False	False		457.451999902725	336.354461669921	False	False
1371	457.50400018692	-392.677307128906	False	False		457.494999885559	337.576446533203	False	False
1372	457.542000055313	-390.838073730468	False	False		457.536000013351	339.103942871093	False	False
1373	457.584000110626	-388.998840332031	False	False		457.575999975204	340.631439208984	False	False
1374	457.631000041961	-387.466156005859	False	False		457.621999979019	341.853424072265	False	False
1375	457.673000097274	-385.933471679687	False	False		457.661999940872	343.075408935546	False	False
1376	457.713000059127	-384.400787353515	False	False		457.701999902725	344.602905273437	False	False
1377	457.75500011444	-382.868103027343	False	False		457.741999864578	346.130401611328	False	False
1378	457.797000169754	-381.335418701171	False	False		457.779999971389	347.657897949218	False	False
1379	457.838999986648	-379.189636230468	False	False		457.825999975204	349.185394287109	False	False
1380	457.875	-377.350402832031	False	False		457.864000082016	351.018402099609	False	False
1381	457.919000148773	-375.511169433593	False	False		457.908999919891	352.5458984375	True	False
1382	457.965000152587	-373.671936035156	True	False		457.947999954223	354.07339477539	False	False
1383	458.007000207901	-371.832702636718	False	False		457.991999864578	355.600891113281	False	False
1384	458.042999982833	-369.993469238281	False	False		458.033999919891	357.128387451171	False	False
1385	458.087000131607	-368.460784912109	False	False		458.070999860763	358.655883789062	False	False
1386	458.131000041961	-366.621551513671	False	False		458.118000030517	360.488891601562	False	False
1387	458.169000148773	-365.0888671875	False	False		458.15799999237	362.321899414062	False	False
1388	458.209000110626	-363.249633789062	False	False		458.200000047683	364.460388183593	False	False
1389	458.25300002098	-361.410400390625	False	False		458.243000030517	366.598876953125	False	False
1390	458.299000024795	-359.877716064453	False	False		458.282000064849	369.042877197265	False	False
1391	458.337000131607	-358.651550292968	False	False		458.325999975204	371.486877441406	False	False
1392	458.37900018692	-357.118865966796	False	False		458.366999864578	373.930877685546	False	False
1393	458.421000003814	-355.892700195312	False	False		458.40599989891	376.374877929687	False	False
1394	458.463000059127	-354.36001586914	False	False		458.450000047683	378.818878173828	False	False
1395	458.50300002098	-352.827331542968	False	False		458.487999916076	380.957366943359	False	False
1396	458.545000076293	-350.988098144531	False	False		458.53299999237	383.09585571289	False	False
1397	458.590000152587	-349.148864746093	False	False		458.570999860763	385.234344482421	False	False
1398	458.631000041961	-347.00308227539	False	False		458.616999864578	387.372833251953	False	False
1399	458.673000097274	-345.163848876953	False	False		458.65799999237	389.205841064453	False	False
1400	458.713000059127	-343.631164550781	False	False		458.695999860763	391.038848876953	False	False
1401	458.757000207901	-341.791931152343	False	False		458.737999916076	392.566345214843	False	False
1402	458.797000169754	-339.952697753906	False	False		458.783999919891	394.093841552734	False	False
1403	458.843000173568	-338.420013427734	False	False		458.823999881744	395.010345458984	False	False
1404	458.883000135421	-336.887329101562	False	False		458.861999988555	395.315856933593	False	False
1405	458.920000076293	-335.661163330078	False	False		458.90599989891	395.926849365234	False	False
1406	458.966000080108	-335.048095703125	False	False		458.950000047683	396.537841796875	False	False
1407	459.007000207901	-334.741546630859	False	False		458.991999864578	397.148834228515	False	False
1408	459.050000190734	-334.741546630859	False	False		459.029000043869	397.759826660156	False	False
1409	459.091000080108	-334.741546630859	False	False		459.069999933242	397.759826660156	False	False
1410	459.131000041961	-334.741546630859	False	False		459.121999979019	397.759826660156	True	True
1411	459.173000097274	-334.434997558593	False	False		459.15599989891	397.759826660156	True	True
1412	459.215000152587	-333.515380859375	False	False		459.200000047683	397.454315185546	True	True
1413	459.25500011444	-332.595764160156	False	False		459.237999916076	397.148803710937	False	False
1414	459.301000118255	-331.676147460937	False	False		459.282000064849	397.148803710937	True	True
1415	459.338000059127	-330.756530761718	False	False		459.325999975204	397.148803710937	True	True
1416	459.37900018692	-330.143463134765	False	False		459.361999988555	396.843292236328	True	True
1417	459.425000190734	-329.223846435546	False	False		459.408999919891	396.843292236328	True	True
1418	459.463999986648	-328.610778808593	False	False		459.447999954223	396.843292236328	False	False
1419	459.508000135421	-327.99771118164	False	False		459.493999958038	396.537780761718	True	True
1420	459.544000148773	-327.078094482421	False	False		459.533999919891	396.232269287109	False	False
1421	459.590000152587	-325.851928710937	False	False		459.572999954223	395.9267578125	True	True
1422	459.632000207901	-324.625762939453	False	False		459.615999937057	395.62124633789	True	True
1423	459.674000024795	-323.399597167968	False	False		459.65799999237	395.315734863281	True	True
1424	459.716000080108	-322.173431396484	False	False		459.700000047683	395.315734863281	True	True
1425	459.75400018692	-321.253814697265	False	False		459.740000009536	395.315734863281	True	True
1426	459.792999982833	-320.334197998046	False	False		459.783999919891	395.010223388671	True	True
1427	459.838000059127	-319.108032226562	False	False		459.819999933242	395.010223388671	True	True
1428	459.874000072479	-318.188415527343	False	False		459.865999937057	395.010223388671	True	True
1429	459.919000148773	-317.57534790039	False	False		459.904000043869	395.010223388671	True	True
1430	459.960000038147	-316.655731201171	False	False		459.950000047683	395.010223388671	True	True
1431	460	-316.042663574218	False	False		459.987999916076	395.010223388671	True	True
1432	460.042000055313	-315.429595947265	False	False		460.033999919891	395.010223388671	False	False
1433	460.083000183105	-315.123046875	False	False		460.075000047683	394.704711914062	True	True
1434	460.120000123977	-314.816497802734	False	False		460.114000082016	394.704711914062	True	True
1435	460.164000034332	-314.816497802734	False	False		460.15799999237	394.704711914062	False	False
1436	460.203000068664	-314.816497802734	False	False		460.200000047683	394.704711914062	True	True
1437	460.246999979019	-314.816497802734	False	False		460.241999864578	394.704711914062	True	True
1438	460.289000034332	-314.816497802734	False	False		460.283999919891	394.704711914062	False	False
1439	460.331000089645	-315.123046875	False	False		460.325999975204	394.704711914062	True	True
1440	460.367000102996	-315.123046875	False	False		460.364000082016	394.704711914062	True	True
1441	460.413000106811	-315.123046875	False	False		460.40799999237	394.704711914062	True	True
1442	460.455000162124	-315.123046875	False	False		460.450000047683	394.704711914062	True	True
1443	460.494000196456	-315.123046875	False	False		460.490000009536	394.704711914062	False	False
1444	460.539000034332	-314.816497802734	False	False		460.533999919891	394.704711914062	True	True
1445	460.581000089645	-314.203430175781	False	False		460.572000026702	394.704711914062	True	True
1446	460.620000123977	-312.977264404296	False	False		460.615999937057	394.704711914062	True	True
1447	460.666000127792	-311.751098632812	False	False		460.66000008583	395.010223388671	True	True
1448	460.703000068664	-310.831481933593	False	False		460.697999954223	395.010223388671	False	False
1449	460.744000196456	-309.911865234375	False	False		460.737999916076	395.010223388671	False	False
1450	460.786000013351	-309.298797607421	False	False		460.783999919891	395.010223388671	False	False
1451	460.832000017166	-308.992248535156	False	False		460.823999881744	395.010223388671	False	False
1452	460.871999979019	-308.379180908203	False	False		460.861999988555	395.010223388671	False	False
1453	460.914000034332	-307.459564208984	False	False		460.90799999237	395.010223388671	False	False
1454	460.956000089645	-306.539947509765	False	False		460.945999860763	395.010223388671	False	False
1455	460.994000196456	-305.313781738281	False	False		460.991999864578	395.010223388671	False	False
1456	461.03700017929	-303.474548339843	False	False		461.03099989891	395.010223388671	True	True
1457	461.075000047683	-301.635314941406	False	False		461.073999881744	394.704711914062	True	True
1458	461.121000051498	-300.102630615234	False	False		461.112999916076	394.704711914062	False	False
1459	461.163000106811	-298.87646484375	False	False		461.15599989891	394.704711914062	True	True
1460	461.205000162124	-297.650299072265	False	False		461.194000005722	394.704711914062	False	False
1461	461.243000030517	-296.424133300781	False	False		461.239000082016	394.704711914062	True	True
1462	461.28700017929	-295.197967529296	False	False		461.273999929428	394.704711914062	False	False
1463	461.330000162124	-294.278350830078	False	False		461.320999860763	394.704711914062	False	False
1464	461.368000030517	-293.358734130859	False	False		461.358000040054	394.704711914062	True	True
1465	461.414000034332	-292.745666503906	False	False		461.402999877929	394.704711914062	False	False
1466	461.457000017166	-291.826049804687	False	False		461.44000005722	394.704711914062	False	False
1467	461.498000144958	-290.906433105468	False	False		461.483000040054	394.704711914062	False	False
1468	461.540000200271	-290.599884033203	False	False		461.523999929428	394.704711914062	True	True
1469	461.580000162124	-290.293334960937	False	False		461.566999912261	394.704711914062	False	False
1470	461.626000165939	-290.293334960937	False	False		461.608000040054	394.704711914062	False	False
1471	461.663000106811	-290.293334960937	False	False		461.648000001907	394.704711914062	False	False
1472	461.707000017166	-290.293334960937	False	False		461.690999984741	394.704711914062	False	False
1473	461.746999979019	-290.293334960937	False	False		461.727999925613	394.704711914062	False	False
1474	461.789000034332	-290.293334960937	False	False		461.770999908447	394.704711914062	False	False
1475	461.828999996185	-290.293334960937	False	False		461.8109998703	394.704711914062	False	False
1476	461.870000123977	-290.293334960937	False	False		461.851999998092	394.704711914062	False	False
1477	461.91200017929	-290.599884033203	False	False		461.892999887466	394.704711914062	False	False
1478	461.955000162124	-290.599884033203	False	False		461.931999921798	394.704711914062	True	True
1479	461.996000051498	-290.599884033203	False	False		461.977999925613	394.704711914062	False	False
1480	462.038000106811	-290.599884033203	False	False		462.014999866485	395.010223388671	False	False
1481	462.077000141143	-290.906433105468	False	False		462.059000015258	395.010223388671	False	False
1482	462.121000051498	-290.906433105468	False	False		462.098999977111	395.010223388671	False	False
1483	462.16000008583	-290.906433105468	False	False		462.144999980926	395.315734863281	False	False
1484	462.203000068664	-290.906433105468	False	False		462.180999994277	395.315734863281	False	False
1485	462.244000196456	-290.906433105468	False	False		462.226999998092	395.315734863281	True	True
1486	462.284000158309	-290.906433105468	False	False		462.269000053405	395.315734863281	True	True
1487	462.323000192642	-290.906433105468	False	False		462.3109998703	395.315734863281	False	False
1488	462.369000196456	-290.906433105468	False	False		462.349999904632	395.010223388671	False	False
1489	462.409000158309	-290.906433105468	False	False		462.394000053405	395.010223388671	False	False
1490	462.453000068664	-290.906433105468	False	False		462.431999921798	394.704711914062	False	False
1491	462.491000175476	-290.906433105468	False	False		462.477999925613	394.704711914062	False	False
1492	462.53299999237	-290.906433105468	False	False		462.519999980926	394.704711914062	False	False
1493	462.575000047683	-290.906433105468	False	False		462.559000015258	394.399200439453	False	False
1494	462.618000030517	-290.906433105468	False	False		462.601999998092	394.399200439453	False	False
1495	462.657000064849	-290.906433105468	False	False		462.639999866485	394.399200439453	False	False
1496	462.693000078201	-290.906433105468	False	False		462.68799996376	394.399200439453	False	False
1497	462.739000082016	-290.906433105468	False	False		462.726000070571	394.399200439453	False	False
1498	462.777000188827	-290.906433105468	False	False		462.767999887466	394.399200439453	False	False
1499	462.819000005722	-290.906433105468	False	False		462.809999942779	394.399200439453	False	False
1500	462.861999988555	-290.906433105468	False	False		462.849999904632	394.399200439453	False	False
1501	462.902000188827	-290.906433105468	False	False		462.891000032424	394.399200439453	False	False
1502	462.946000099182	-290.906433105468	False	False		462.934000015258	394.399200439453	False	False
1503	462.988000154495	-290.906433105468	False	False		462.970999956131	394.399200439453	True	True
1504	463.030000209808	-290.906433105468	False	False		463.019000053405	394.399200439453	False	False
1505	463.068000078201	-290.906433105468	False	False		463.055999994277	394.399200439453	False	False
1506	463.116000175476	-290.906433105468	False	False		463.098000049591	394.399200439453	True	True
1507	463.155000209808	-290.906433105468	False	False		463.141999959945	394.399200439453	False	False
1508	463.197000026702	-290.906433105468	False	False		463.181999921798	394.399200439453	False	False
1509	463.236999988555	-290.906433105468	False	False		463.22000002861	394.399200439453	False	False
1510	463.275000095367	-290.906433105468	False	False		463.263999938964	394.399200439453	False	False
1511	463.319000005722	-290.906433105468	False	False		463.302000045776	394.399200439453	False	False
1512	463.359000205993	-290.906433105468	False	False		463.348000049591	394.704711914062	False	False
1513	463.404000043869	-290.906433105468	False	False		463.385999917984	395.010223388671	False	False
1514	463.444000005722	-290.906433105468	False	False		463.430999994277	395.926727294921	True	True
1515	463.485000133514	-290.906433105468	False	False		463.471999883651	397.148712158203	False	False
1516	463.529000043869	-290.906433105468	False	False		463.512000083923	398.981719970703	False	False
1517	463.571000099182	-290.906433105468	False	False		463.555999994277	400.814727783203	False	False
1518	463.613000154495	-290.906433105468	False	False		463.59299993515	402.953216552734	False	False
1519	463.655000209808	-290.906433105468	False	False		463.638999938964	404.786224365234	False	False
1520	463.693000078201	-290.906433105468	False	False		463.677999973297	406.619232177734	False	False
1521	463.739000082016	-290.906433105468	False	False		463.721999883651	408.452239990234	False	False
1522	463.777000188827	-290.906433105468	False	False		463.759999990463	410.285247802734	False	False
1523	463.81700015068	-290.906433105468	False	False		463.805999994277	412.423736572265	False	False
1524	463.861000061035	-290.906433105468	False	False		463.845999956131	414.256744384765	False	False
1525	463.903000116348	-290.906433105468	False	False		463.888000011444	416.395233154296	False	False
1526	463.947000026702	-290.906433105468	False	False		463.930000066757	417.922729492187	False	False
1527	463.989000082016	-290.906433105468	False	False		463.973999977111	419.450225830078	False	False
1528	464.025000095367	-290.906433105468	False	False		464.012000083923	421.283233642578	False	False
1529	464.071000099182	-290.906433105468	False	False		464.053999900817	422.810729980468	False	False
1530	464.111999988555	-290.906433105468	False	False		464.09500002861	424.94921875	False	False
1531	464.154000043869	-290.906433105468	False	False		464.137000083923	427.087707519531	False	False
1532	464.194000005722	-290.906433105468	False	False		464.178999900817	429.531707763671	False	False
1533	464.238000154495	-290.906433105468	False	False		464.223000049591	431.670196533203	False	False
1534	464.282000064849	-290.906433105468	False	False		464.264999866485	433.808685302734	False	False
1535	464.322000026702	-290.906433105468	False	False		464.302000045776	435.947174072265	False	False
1536	464.364000082016	-290.906433105468	False	False		464.348000049591	438.391174316406	False	False
1537	464.402000188827	-290.906433105468	False	False		464.388000011444	441.140655517578	False	False
1538	464.44200015068	-290.906433105468	False	False		464.427999973297	443.89013671875	False	False
1539	464.486000061035	-290.906433105468	False	False		464.471999883651	446.639617919921	False	False
1540	464.528000116348	-290.906433105468	False	False		464.512000083923	-447.250518798828	False	False
1541	464.572000026702	-290.906433105468	False	False		464.555000066757	-444.501037597656	False	False
1542	464.614000082016	-290.906433105468	False	False		464.596999883651	-441.446044921875	False	False
1543	464.654000043869	-290.906433105468	False	False		464.638000011444	-438.391052246093	False	False
1544	464.696000099182	-290.906433105468	False	False		464.677999973297	-435.336059570312	False	False
1545	464.738000154495	-290.906433105468	False	False		464.720999956131	-432.58657836914	False	False
1546	464.780000209808	-290.906433105468	False	False		464.762000083923	-429.531585693359	False	False
1547	464.822000026702	-290.906433105468	False	False		464.805999994277	-426.476593017578	False	False
1548	464.860000133514	-290.906433105468	False	False		464.845999956131	-423.727111816406	False	False
1549	464.904000043869	-290.906433105468	False	False		464.889999866485	-420.977630615234	False	False
1550	464.946000099182	-290.906433105468	False	False		464.928999900817	-418.533630371093	False	False
1551	464.988000154495	-290.906433105468	False	False		464.971999883651	-416.395141601562	False	False
1552	465.030000209808	-290.906433105468	False	False		465.010999917984	-414.562133789062	False	False
1553	465.072000026702	-290.906433105468	False	False		465.053999900817	-412.729125976562	False	False
1554	465.114000082016	-290.906433105468	False	False		465.09399986267	-410.896118164062	False	False
1555	465.154000043869	-290.906433105468	False	False		465.138999938964	-409.368621826171	False	False
1556	465.196000099182	-290.906433105468	False	False		465.174000024795	-408.14663696289	False	False
1557	465.238000154495	-290.906433105468	False	False		465.21799993515	-406.924652099609	False	False
1558	465.280000209808	-290.906433105468	False	False		465.257999897003	-405.702667236328	False	False
1559	465.320000171661	-290.906433105468	False	False		465.302000045776	-404.786163330078	False	False
1560	465.361999988555	-290.906433105468	False	False		465.34399986267	-403.258666992187	False	False
1561	465.402000188827	-290.906433105468	False	False		465.385999917984	-402.036682128906	False	False
1562	465.445000171661	-290.906433105468	False	False		465.427999973297	-400.509185791015	False	False
1563	465.486999988555	-290.906433105468	False	False		465.466000080108	-398.676177978515	False	False
1564	465.529000043869	-290.906433105468	False	False		465.509999990463	-396.843170166015	False	False
1565	465.571000099182	-290.906433105468	False	False		465.548000097274	-395.010162353515	False	False
1566	465.613000154495	-290.906433105468	False	False		465.59399986267	-392.871673583984	False	False
1567	465.653000116348	-290.906433105468	False	False		465.635999917984	-391.344177246093	False	False
1568	465.699000120162	-290.906433105468	False	False		465.675999879837	-389.511169433593	False	False
1569	465.738000154495	-290.906433105468	False	False		465.71799993515	-387.678161621093	False	False
1570	465.776000022888	-290.906433105468	False	False		465.759000062942	-385.539672851562	False	False
1571	465.822000026702	-290.906433105468	False	False		465.799000024795	-383.401184082031	False	False
1572	465.864000082016	-290.906433105468	False	False		465.842000007629	-380.95718383789	False	False
1573	465.902000188827	-290.906433105468	False	False		465.884000062942	-378.818695068359	False	False
1574	465.946000099182	-290.906433105468	False	False		465.924000024795	-376.985687255859	False	False
1575	465.988000154495	-290.906433105468	False	False		465.96799993515	-374.847198486328	False	False
1576	466.030000209808	-290.906433105468	False	False		466.007999897003	-372.403198242187	False	False
1577	466.072000026702	-290.906433105468	False	False		466.052000045776	-369.959197998046	False	False
1578	466.113000154495	-290.906433105468	False	False		466.09399986267	-367.209716796875	False	False
1579	466.152000188827	-290.906433105468	False	False		466.131999969482	-364.765716552734	False	False
1580	466.196000099182	-290.906433105468	False	False		466.177000045776	-362.627227783203	False	False
1581	466.236000061035	-290.906433105468	False	False		466.217000007629	-360.488739013671	False	False
1582	466.278000116348	-290.906433105468	False	False		466.259999990463	-358.35025024414	False	False
1583	466.320000171661	-290.906433105468	False	False		466.305000066757	-356.211761474609	False	False
1584	466.364000082016	-290.906433105468	False	False		466.341000080108	-354.378753662109	False	False
1585	466.403000116348	-290.906433105468	False	False		466.384000062942	-352.545745849609	False	False
1586	466.443000078201	-290.906433105468	False	False		466.425999879837	-350.712738037109	False	False
1587	466.488000154495	-290.906433105468	False	False		466.467000007629	-349.185241699218	False	False
1588	466.530000209808	-290.906433105468	False	False		466.509000062942	-347.352233886718	False	False
1589	466.569000005722	-290.906433105468	False	False		466.550999879837	-345.519226074218	False	False
1590	466.611000061035	-290.906433105468	False	False		466.59299993515	-343.075225830078	False	False
1591	466.654000043869	-290.906433105468	False	False		466.634999990463	-340.936737060546	False	False
1592	466.696000099182	-290.906433105468	False	False		466.674999952316	-338.798248291015	False	False
1593	466.738000154495	-290.906433105468	False	False		466.71899986267	-336.659759521484	False	False
1594	466.780000209808	-290.906433105468	False	False		466.760999917984	-334.521270751953	False	False
1595	466.822000026702	-290.906433105468	False	False		466.799000024795	-332.077270507812	False	False
1596	466.864000082016	-290.906433105468	False	False		466.84299993515	-329.32778930664	False	False
1597	466.904000043869	-290.906433105468	False	False		466.881000041961	-326.8837890625	False	False
1598	466.943000078201	-290.906433105468	False	False		466.924999952316	-324.134307861328	False	False
1599	466.989000082016	-290.906433105468	False	False		466.967000007629	-321.690307617187	False	False
1600	467.027000188827	-290.906433105468	False	False		467.010999917984	-318.940826416015	False	False
1601	467.069000005722	-290.906433105468	False	False		467.049999952316	-316.496826171875	False	False
1602	467.113000154495	-290.906433105468	False	False		467.089999914169	-314.358337402343	False	False
1603	467.155000209808	-290.906433105468	False	False		467.131999969482	-311.914337158203	False	False
1604	467.197000026702	-290.906433105468	False	False		467.175999879837	-309.775848388671	False	False
1605	467.235000133514	-290.906433105468	False	False		467.216000080108	-308.248352050781	False	False
1606	467.279000043869	-290.906433105468	False	False		467.259999990463	-306.72085571289	False	False
1607	467.319000005722	-290.906433105468	False	False		467.302000045776	-305.193359375	False	False
1608	467.363000154495	-290.906433105468	False	False		467.341000080108	-303.971374511718	False	False
1609	467.405000209808	-290.906433105468	False	False		467.382999897003	-302.443878173828	False	False
1610	467.445000171661	-290.906433105468	False	False		467.427000045776	-300.916381835937	False	False
1611	467.489000082016	-290.906433105468	False	False		467.46899986267	-299.388885498046	False	False
1612	467.525000095367	-290.906433105468	False	False		467.509000062942	-297.861389160156	False	False
1613	467.570000171661	-290.906433105468	False	False		467.549000024795	-296.639404296875	False	False
1614	467.610000133514	-290.906433105468	False	False		467.592000007629	-295.417419433593	False	False
1615	467.650000095367	-290.906433105468	False	False		467.631999969482	-294.500915527343	False	False
1616	467.696000099182	-290.906433105468	False	False		467.674000024795	-293.278930664062	False	False
1617	467.736999988555	-290.906433105468	False	False		467.71799993515	-292.056945800781	False	False
1618	467.779000043869	-290.906433105468	False	False		467.759000062942	-290.52944946289	False	False
1619	467.821000099182	-290.906433105468	False	False		467.799000024795	-289.307464599609	False	False
1620	467.863000154495	-290.906433105468	False	False		467.842000007629	-288.085479736328	False	False
1621	467.905000209808	-290.906433105468	False	False		467.882999897003	-287.474487304687	False	False
1622	467.947000026702	-290.906433105468	False	False		467.924999952316	-286.863494873046	False	False
1623	467.989000082016	-290.906433105468	False	False		467.961999893188	-286.252502441406	False	False
1624	468.027000188827	-290.906433105468	False	False		468.006000041961	-286.252502441406	False	False
1625	468.069000005722	-290.906433105468	False	False		468.048000097274	-285.946990966796	False	False
1626	468.111000061035	-290.906433105468	False	False		468.089999914169	-285.946990966796	False	False
1627	468.157000064849	-290.906433105468	False	False		468.131999969482	-285.946990966796	False	False
1628	468.197000026702	-290.906433105468	False	False		468.170000076293	-286.252502441406	False	False
1629	468.240000009536	-290.906433105468	False	False		468.213999986648	-286.252502441406	False	False
1630	468.278000116348	-290.906433105468	False	False		468.253999948501	-286.558013916015	False	False
1631	468.320000171661	-290.906433105468	False	False		468.296000003814	-286.558013916015	False	False
1632	468.364000082016	-290.906433105468	False	False		468.339999914169	-286.558013916015	False	False
1633	468.404000043869	-290.906433105468	False	False		468.381999969482	-286.558013916015	False	False
1634	468.444000005722	-290.906433105468	False	False		468.423000097274	-286.558013916015	False	False
1635	468.488000154495	-290.906433105468	False	False		468.461999893188	-286.558013916015	False	False
1636	468.531000137329	-290.906433105468	False	False		468.506000041961	-286.558013916015	False	False
1637	468.570000171661	-290.906433105468	False	False		468.543999910354	-286.558013916015	False	False
1638	468.609000205993	-290.906433105468	False	False		468.589999914169	-286.558013916015	False	False
1639	468.651000022888	-290.906433105468	False	False		468.629999876022	-286.558013916015	False	False
1640	468.690999984741	-290.906433105468	False	False		468.671999931335	-286.558013916015	False	False
1641	468.735000133514	-290.906433105468	False	False		468.713999986648	-286.558013916015	False	False
1642	468.773000001907	-290.906433105468	False	False		468.756000041961	-286.558013916015	False	False
1643	468.81700015068	-290.906433105468	False	False		468.798000097274	-286.558013916015	False	False
1644	468.855000019073	-290.906433105468	False	False		468.835999965667	-286.558013916015	False	False
1645	468.901000022888	-290.906433105468	False	False		468.884000062942	-286.558013916015	False	False
1646	468.940999984741	-290.906433105468	False	False		468.921999931335	-286.558013916015	False	False
1647	468.981000185012	-290.906433105468	False	False		468.960000038147	-286.558013916015	False	False
1648	469.025000095367	-290.906433105468	False	False		469.007999897003	-286.558013916015	False	False
1649	469.06500005722	-290.906433105468	False	False		469.048000097274	-286.558013916015	False	False
1650	469.110000133514	-290.906433105468	False	False		469.085999965667	-286.558013916015	False	False
1651	469.150000095367	-290.906433105468	False	False		469.131999969482	-286.558013916015	False	False
1652	469.19200015068	-290.906433105468	False	False		469.171999931335	-286.558013916015	False	False
1653	469.234000205993	-290.906433105468	False	False		469.213999986648	-286.558013916015	False	False
1654	469.276000022888	-290.906433105468	False	False		469.256000041961	-286.558013916015	False	False
1655	469.312000036239	-290.906433105468	False	False		469.296000003814	-286.558013916015	False	False
1656	469.356000185012	-290.906433105468	False	False		469.339999914169	-286.558013916015	False	False
1657	469.399000167846	-290.906433105468	False	False		469.381000041961	-286.558013916015	False	False
1658	469.439000129699	-290.906433105468	False	False		469.421000003814	-286.558013916015	False	False
1659	469.483000040054	-290.906433105468	False	False		469.463999986648	-286.558013916015	False	False
1660	469.525000095367	-290.906433105468	False	False		469.506000041961	-286.558013916015	False	False
1661	469.56700015068	-290.906433105468	False	False		469.542999982833	-286.558013916015	False	False
1662	469.609000205993	-290.906433105468	False	False		469.586999893188	-286.558013916015	False	False
1663	469.651000022888	-290.906433105468	False	False		469.631000041961	-286.558013916015	False	False
1664	469.693000078201	-290.906433105468	False	False		469.671000003814	-286.558013916015	False	False
1665	469.729000091552	-290.906433105468	False	False		469.711999893188	-286.558013916015	False	False
1666	469.775000095367	-290.906433105468	False	False		469.757999897003	-286.558013916015	False	False
1667	469.81500005722	-290.906433105468	False	False		469.798000097274	-286.558013916015	False	False
1668	469.857000112533	-290.906433105468	False	False		469.838999986648	-286.558013916015	False	False
1669	469.903000116348	-290.906433105468	True	False		469.881000041961	-286.558013916015	False	False
1670	469.94000005722	-290.906433105468	False	False		469.921999931335	-286.558013916015	False	False
1671	469.984000205993	-290.906433105468	False	False		469.963000059127	-286.558013916015	False	False
1672	470.026000022888	-290.906433105468	False	False		470.004999876022	-286.558013916015	False	False
1673	470.068000078201	-290.906433105468	False	False		470.043999910354	-286.558013916015	False	False
1674	470.108000040054	-290.906433105468	False	False		470.086999893188	-286.558013916015	False	False
1675	470.150000095367	-290.906433105468	False	False		470.129999876022	-286.558013916015	False	False
1676	470.19200015068	-290.906433105468	False	False		470.171999931335	-286.558013916015	False	False
1677	470.232000112533	-290.906433105468	False	False		470.213999986648	-286.558013916015	False	False
1678	470.274000167846	-290.906433105468	False	False		470.256000041961	-286.558013916015	False	False
1679	470.318000078201	-290.906433105468	False	False		470.296999931335	-286.558013916015	False	False
1680	470.356000185012	-290.906433105468	False	False		470.342000007629	-286.558013916015	False	False
1681	470.400000095367	-290.906433105468	False	False		470.381000041961	-286.558013916015	False	False
1682	470.44000005722	-290.906433105468	False	False		470.421000003814	-286.558013916015	False	False
1683	470.484000205993	-290.906433105468	False	False		470.463999986648	-286.558013916015	False	False
1684	470.526000022888	-290.906433105468	False	False		470.503999948501	-286.558013916015	False	False
1685	470.565999984741	-290.906433105468	False	False		470.548000097274	-286.558013916015	False	False
1686	470.608000040054	-290.906433105468	False	False		470.589999914169	-286.558013916015	False	False
1687	470.650000095367	-290.906433105468	False	False		470.629999876022	-286.558013916015	False	False
1688	470.69200015068	-290.906433105468	False	False		470.671999931335	-286.558013916015	False	False
1689	470.734000205993	-290.906433105468	False	False		470.713999986648	-286.558013916015	False	False
1690	470.776000022888	-290.906433105468	False	False		470.75200009346	-286.558013916015	False	False
1691	470.815999984741	-290.906433105468	False	False		470.798000097274	-286.558013916015	False	False
1692	470.856000185012	-290.906433105468	False	False		470.839999914169	-286.558013916015	False	False
1693	470.898000001907	-290.906433105468	False	False		470.879999876022	-286.558013916015	False	False
1694	470.94000005722	-290.906433105468	False	False		470.921999931335	-286.558013916015	False	False
1695	470.984000205993	-290.906433105468	False	False		470.960000038147	-286.558013916015	False	False
1696	471.026000022888	-290.906433105468	False	False		471.003999948501	-286.558013916015	False	False
1697	471.068000078201	-290.906433105468	False	False		471.046999931335	-286.558013916015	False	False
1698	471.106000185012	-290.906433105468	False	False		471.088999986648	-286.558013916015	False	False
1699	471.150000095367	-290.906433105468	False	False		471.128999948501	-286.558013916015	False	False
1700	471.19000005722	-290.906433105468	False	False		471.171999931335	-286.558013916015	False	False
1701	471.232000112533	-290.906433105468	False	False		471.213999986648	-286.558013916015	False	False
1702	471.275000095367	-290.906433105468	False	False		471.253999948501	-286.558013916015	False	False
1703	471.318000078201	-290.906433105468	False	False		471.298000097274	-286.558013916015	False	False
1704	471.358000040054	-290.906433105468	False	False		471.339999914169	-286.558013916015	False	False
1705	471.394999980926	-290.906433105468	False	False		471.381999969482	-286.558013916015	False	False
1706	471.440999984741	-290.906433105468	False	False		471.421999931335	-286.558013916015	False	False
1707	471.483000040054	-290.906433105468	False	False		471.463999986648	-286.558013916015	False	False
1708	471.523000001907	-290.906433105468	False	False		471.50300002098	-286.558013916015	False	False
1709	471.56700015068	-290.906433105468	False	False		471.546999931335	-286.558013916015	False	False
1710	471.609000205993	-290.906433105468	False	False		471.583999872207	-286.558013916015	False	False
1711	471.651000022888	-290.906433105468	False	False		471.629999876022	-286.558013916015	False	False
1712	471.690999984741	-290.906433105468	False	False		471.671999931335	-286.558013916015	False	False
1713	471.732000112533	-290.906433105468	False	False		471.711999893188	-286.558013916015	False	False
1714	471.775000095367	-290.906433105468	False	False		471.756000041961	-286.558013916015	False	False
1715	471.81500005722	-290.906433105468	False	False		471.798000097274	-286.558013916015	False	False
1716	471.857000112533	-290.906433105468	False	False		471.836999893188	-286.863525390625	False	False
1717	471.899000167846	-290.906433105468	False	False		471.881000041961	-286.863525390625	False	False
1718	471.943000078201	-290.906433105468	False	False		471.923000097274	-286.863525390625	False	False
1719	471.983000040054	-290.906433105468	False	False		471.963000059127	-286.863525390625	False	False
1720	472.022000074386	-290.906433105468	False	False		472.006000041961	-286.863525390625	False	False
1721	472.06700015068	-290.906433105468	False	False		472.043999910354	-286.863525390625	False	False
1722	472.109000205993	-290.906433105468	False	False		472.089999914169	-286.863525390625	False	False
1723	472.150000095367	-290.906433105468	False	False		472.131999969482	-286.863525390625	False	False
1724	472.188000202178	-290.906433105468	False	False		472.170000076293	-286.863525390625	False	False
1725	472.235000133514	-290.906433105468	False	False		472.213999986648	-286.863525390625	False	False
1726	472.275000095367	-290.906433105468	False	False		472.25200009346	-286.863525390625	False	False
1727	472.31700015068	-290.906433105468	False	False		472.298000097274	-286.863525390625	False	False
1728	472.358000040054	-290.906433105468	False	False		472.338000059127	-286.863525390625	False	False
1729	472.399000167846	-290.906433105468	False	False		472.37800002098	-286.863525390625	False	False
1730	472.439000129699	-290.906433105468	False	False		472.421999931335	-286.863525390625	False	False
1731	472.482000112533	-290.906433105468	False	False		472.463999986648	-286.863525390625	False	False
1732	472.524000167846	-290.906433105468	False	False		472.506000041961	-286.863525390625	False	False
1733	472.565999984741	-290.906433105468	False	False		472.548000097274	-286.863525390625	False	False
1734	472.603000164032	-290.906433105468	False	False		472.588000059127	-286.863525390625	False	False
1735	472.649000167846	-290.906433105468	False	False		472.631999969482	-286.863525390625	False	False
1736	472.689000129699	-290.906433105468	False	False		472.671999931335	-286.863525390625	False	False
1737	472.733000040054	-290.906433105468	False	False		472.710000038147	-286.863525390625	False	False
1738	472.773000001907	-290.906433105468	False	False		472.756000041961	-286.863525390625	False	False
1739	472.81700015068	-290.906433105468	False	False		472.798000097274	-286.863525390625	False	False
1740	472.858000040054	-290.906433105468	False	False		472.839999914169	-286.863525390625	False	False
1741	472.898000001907	-290.906433105468	False	False		472.881999969482	-286.863525390625	False	False
1742	472.94000005722	-290.906433105468	False	False		472.921999931335	-286.863525390625	False	False
1743	472.984000205993	-290.906433105468	False	False		472.963999986648	-286.863525390625	False	False
1744	473.022000074386	-290.906433105468	False	False		473.006000041961	-286.863525390625	False	False
1745	473.06700015068	-290.906433105468	False	False		473.046000003814	-286.863525390625	False	False
1746	473.109000205993	-290.906433105468	False	False		473.088999986648	-286.863525390625	False	False
1747	473.151000022888	-290.906433105468	False	False		473.12800002098	-286.863525390625	False	False
1748	473.19000005722	-290.906433105468	False	False		473.171999931335	-286.863525390625	False	False
1749	473.235000133514	-290.906433105468	False	False		473.213999986648	-286.863525390625	False	False
1750	473.277000188827	-290.906433105468	False	False		473.254999876022	-286.863525390625	False	False
1751	473.318000078201	-290.906433105468	False	False		473.292999982833	-286.863525390625	False	False
1752	473.356000185012	-290.906433105468	False	False		473.338000059127	-286.863525390625	False	False
1753	473.394999980926	-290.906433105468	False	False		473.378999948501	-286.863525390625	False	False
1754	473.440999984741	-290.906433105468	False	False		473.417999982833	-286.863525390625	False	False
1755	473.482000112533	-290.906433105468	False	False		473.461999893188	-286.863525390625	False	False
1756	473.522000074386	-290.906433105468	False	False		473.50200009346	-286.863525390625	False	False
1757	473.56500005722	-290.906433105468	False	False		473.542000055313	-286.863525390625	False	False
1758	473.605000019073	-290.906433105468	False	False		473.585999965667	-286.863525390625	False	False
1759	473.648000001907	-290.906433105468	False	False		473.624000072479	-286.863525390625	False	False
1760	473.688000202178	-290.906433105468	False	False		473.667999982833	-286.863525390625	False	False
1761	473.726000070571	-290.906433105468	False	False		473.707999944686	-286.863525390625	False	False
1762	473.774000167846	-290.906433105468	False	False		473.75200009346	-286.863525390625	False	False
1763	473.811000108718	-290.906433105468	False	False		473.793999910354	-286.863525390625	False	False
1764	473.855000019073	-290.906433105468	False	False		473.829999923706	-286.863525390625	False	False
1765	473.897000074386	-290.906433105468	False	False		473.87599992752	-286.863525390625	False	False
1766	473.933000087738	-290.906433105468	False	False		473.915999889373	-286.863525390625	False	False
1767	473.979000091552	-290.906433105468	False	False		473.960000038147	-286.863525390625	False	False
1768	474.019000053405	-290.906433105468	False	False		473.997999906539	-286.863525390625	False	False
1769	474.059000015258	-290.906433105468	False	False		474.043999910354	-286.863525390625	False	False
1770	474.101999998092	-290.906433105468	False	False		474.082999944686	-286.863525390625	False	False
1771	474.139000177383	-290.906433105468	False	False		474.122999906539	-286.863525390625	False	False
1772	474.187000036239	-290.906433105468	False	False		474.164999961853	-286.863525390625	False	False
1773	474.226999998092	-290.906433105468	False	False		474.210999965667	-286.863525390625	False	False
1774	474.269000053405	-290.906433105468	False	False		474.25099992752	-286.863525390625	False	False
1775	474.310000181198	-290.906433105468	False	False		474.292999982833	-286.863525390625	False	False
1776	474.353000164032	-290.906433105468	False	False		474.331000089645	-286.863525390625	False	False
1777	474.394999980926	-290.906433105468	False	False		474.374000072479	-286.863525390625	False	False
1778	474.437000036239	-290.906433105468	False	False		474.417999982833	-286.863525390625	False	False
1779	474.479000091552	-290.906433105468	False	False		474.457999944686	-286.863525390625	False	False
1780	474.519000053405	-290.906433105468	False	False		474.496000051498	-286.863525390625	False	False
1781	474.558000087738	-290.906433105468	False	False		474.542000055313	-286.863525390625	False	False
1782	474.601999998092	-290.906433105468	False	False		474.585999965667	-286.863525390625	False	False
1783	474.641000032424	-290.906433105468	False	False		474.621999979019	-286.863525390625	False	False
1784	474.684000015258	-290.906433105468	False	False		474.667999982833	-286.863525390625	False	False
1785	474.723999977111	-290.906433105468	False	False		474.707000017166	-286.863525390625	False	False
1786	474.759999990463	-290.906433105468	False	False		474.746999979019	-286.863525390625	False	False
1787	474.808000087738	-290.906433105468	False	False		474.793999910354	-286.863525390625	False	False
1788	474.848999977111	-290.906433105468	False	False		474.831000089645	-286.863525390625	False	False
1789	474.890000104904	-290.906433105468	False	False		474.871999979019	-286.863525390625	False	False
1790	474.927999973297	-290.906433105468	False	False		474.917000055313	-286.863525390625	False	False
1791	474.973000049591	-290.906433105468	False	False		474.950999975204	-286.558013916015	False	False
1792	475.015000104904	-290.906433105468	False	False		474.991999864578	-286.252502441406	False	False
1793	475.057000160217	-290.906433105468	False	False		475.037999868392	-285.641510009765	False	False
1794	475.09500002861	-290.906433105468	False	False		475.078000068664	-285.030517578125	False	False
1795	475.139000177383	-290.906433105468	False	False		475.121999979019	-284.419525146484	False	False
1796	475.184000015258	-290.906433105468	False	False		475.161999940872	-283.808532714843	False	False
1797	475.223999977111	-290.906433105468	False	False		475.203999996185	-282.892028808593	False	False
1798	475.262000083923	-290.906433105468	False	False		475.246000051498	-282.281036376953	False	False
1799	475.307000160217	-290.906433105468	False	False		475.287999868392	-281.670043945312	False	False
1800	475.346000194549	-290.906433105468	False	False		475.325999975204	-280.753540039062	False	False
1801	475.391000032424	-290.906433105468	False	False		475.371999979019	-280.448028564453	False	False
1802	475.430999994277	-290.906433105468	False	False		475.411000013351	-280.448028564453	False	False
1803	475.473000049591	-290.906433105468	False	False		475.456000089645	-280.448028564453	False	False
1804	475.515000104904	-290.906433105468	False	False		475.491999864578	-280.753540039062	False	False
1805	475.557000160217	-290.906433105468	False	False		475.537999868392	-280.753540039062	False	False
1806	475.59700012207	-290.906433105468	False	False		475.579999923706	-280.753540039062	False	False
1807	475.639000177383	-290.906433105468	False	False		475.621999979019	-280.142547607421	False	False
1808	475.680999994277	-290.906433105468	False	False		475.661999940872	-279.531555175781	False	False
1809	475.721000194549	-290.906433105468	False	False		475.703999996185	-278.615051269531	False	False
1810	475.765000104904	-290.906433105468	False	False		475.743999958038	-277.698547363281	False	False
1811	475.807000160217	-290.906433105468	False	False		475.787999868392	-276.782043457031	False	False
1812	475.848999977111	-290.906433105468	False	False		475.829999923706	-275.56005859375	False	False
1813	475.891000032424	-290.906433105468	False	False		475.869999885559	-274.6435546875	False	False
1814	475.932000160217	-290.906433105468	False	False		475.90799999237	-273.421569824218	False	False
1815	475.973999977111	-290.906433105468	False	False		475.953999996185	-272.505065917968	False	False
1816	476.015000104904	-290.906433105468	False	False		475.996000051498	-271.588562011718	False	False
1817	476.057000160217	-290.906433105468	False	False		476.036000013351	-270.977569580078	False	False
1818	476.098999977111	-290.906433105468	False	False		476.078000068664	-270.366577148437	False	False
1819	476.141000032424	-290.906433105468	False	False		476.121999979019	-270.061065673828	False	False
1820	476.183000087738	-290.906433105468	False	False		476.161999940872	-269.755554199218	False	False
1821	476.221000194549	-290.906433105468	False	False		476.203999996185	-269.450042724609	False	False
1822	476.263000011444	-290.906433105468	False	False		476.243999958038	-268.533538818359	False	False
1823	476.305000066757	-290.906433105468	False	False		476.287999868392	-267.617034912109	False	False
1824	476.348999977111	-290.906433105468	False	False		476.332000017166	-266.395050048828	False	False
1825	476.391000032424	-290.906433105468	False	False		476.368000030517	-265.173065185546	False	False
1826	476.430999994277	-290.906433105468	False	False		476.411999940872	-263.951080322265	False	False
1827	476.473000049591	-290.906433105468	False	False		476.453999996185	-262.729095458984	False	False
1828	476.513000011444	-290.906433105468	False	False		476.491999864578	-261.507110595703	False	False
1829	476.557000160217	-290.906433105468	False	False		476.537999868392	-260.590606689453	False	False
1830	476.598999977111	-290.906433105468	False	False		476.579999923706	-259.368621826171	False	False
1831	476.641000032424	-290.906433105468	False	False		476.619999885559	-258.452117919921	False	False
1832	476.683000087738	-290.906433105468	False	False		476.664000034332	-257.535614013671	False	False
1833	476.719000101089	-290.906433105468	False	False		476.701999902725	-256.619110107421	False	False
1834	476.765000104904	-290.906433105468	False	False		476.746000051498	-256.008117675781	False	False
1835	476.805000066757	-290.906433105468	False	False		476.786000013351	-255.091613769531	False	False
1836	476.848000049591	-290.906433105468	False	False		476.829999923706	-254.175109863281	False	False
1837	476.890000104904	-290.906433105468	False	False		476.871999979019	-253.56411743164	False	False
1838	476.930999994277	-290.906433105468	False	False		476.90799999237	-252.64761352539	False	False
1839	476.975000143051	-290.906433105468	False	False		476.953999996185	-251.73110961914	False	False
1840	477.016000032424	-290.906433105468	False	False		476.994999885559	-250.81460571289	False	False
1841	477.058000087738	-290.906433105468	False	False		477.036999940872	-250.20361328125	False	False
1842	477.098000049591	-290.906433105468	False	False		477.078000068664	-249.287109375	False	False
1843	477.140000104904	-290.906433105468	False	False		477.119999885559	-248.37060546875	False	False
1844	477.179000139236	-290.906433105468	False	False		477.16000008583	-247.759613037109	False	False
1845	477.223000049591	-290.906433105468	False	False		477.203999996185	-247.148620605468	False	False
1846	477.265000104904	-290.906433105468	False	False		477.241999864578	-246.537628173828	False	False
1847	477.307000160217	-290.906433105468	False	False		477.287999868392	-246.232131958007	False	False
1848	477.348999977111	-290.906433105468	False	False		477.329999923706	-245.926635742187	False	False
1849	477.386000156402	-290.906433105468	False	False		477.368000030517	-245.315643310546	False	False
1850	477.430000066757	-290.906433105468	False	False		477.41000008583	-245.010147094726	False	False
1851	477.473999977111	-290.906433105468	False	False		477.451999902725	-244.093643188476	False	False
1852	477.509999990463	-290.906433105468	False	False		477.493999958038	-243.482650756835	False	False
1853	477.559000015258	-290.906433105468	False	False		477.536000013351	-242.566146850585	False	False
1854	477.598999977111	-290.906433105468	False	False		477.579999923706	-241.955154418945	False	False
1855	477.641000032424	-290.906433105468	False	False		477.621999979019	-241.038650512695	False	False
1856	477.682000160217	-290.906433105468	False	False		477.661000013351	-240.733154296875	False	False
1857	477.723999977111	-290.906433105468	False	False		477.703999996185	-239.816650390625	False	False
1858	477.766000032424	-290.906433105468	False	False		477.744999885559	-239.205657958984	False	False
1859	477.805999994277	-290.906433105468	False	False		477.786000013351	-238.289154052734	False	False
1860	477.848000049591	-290.906433105468	False	False		477.828000068664	-237.067153930664	False	False
1861	477.889000177383	-290.906433105468	False	False		477.868000030517	-236.150650024414	False	False
1862	477.930000066757	-290.906433105468	False	False		477.911999940872	-235.539657592773	False	False
1863	477.973000049591	-290.906433105468	False	False		477.951999902725	-234.928665161132	False	False
1864	478.012000083923	-290.906433105468	False	False		477.996000051498	-234.928665161132	False	False
1865	478.055999994277	-290.906433105468	False	False		478.036999940872	-234.928665161132	False	False
1866	478.09700012207	-290.906433105468	False	False		478.075999975204	-235.234161376953	False	False
1867	478.138000011444	-290.906433105468	False	False		478.119999885559	-235.234161376953	False	False
1868	478.182000160217	-290.906433105468	False	False		478.161999940872	-235.234161376953	False	False
1869	478.225000143051	-290.906433105468	False	False		478.203999996185	-234.623168945312	False	False
1870	478.263000011444	-290.906433105468	False	False		478.243000030517	-233.706665039062	False	False
1871	478.311000108718	-290.906433105468	True	False		478.286000013351	-232.790161132812	False	False
1872	478.350000143051	-290.906433105468	False	False		478.325999975204	-231.873657226562	False	False
1873	478.390000104904	-290.906433105468	False	False		478.368000030517	-231.568161010742	False	False
1874	478.434000015258	-290.906433105468	False	False		478.411999940872	-230.957168579101	False	False
1875	478.475000143051	-290.906433105468	False	False		478.453000068664	-230.651672363281	False	False
1876	478.516000032424	-290.906433105468	False	False		478.493000030517	-230.04067993164	False	False
1877	478.558000087738	-290.906433105468	False	False		478.53500008583	-229.4296875	False	False
1878	478.59700012207	-290.906433105468	False	False		478.576999902725	-228.51318359375	False	False
1879	478.640000104904	-290.906433105468	False	False		478.619999885559	-227.5966796875	False	False
1880	478.682000160217	-290.906433105468	False	False		478.661999940872	-226.68017578125	False	False
1881	478.72200012207	-290.906433105468	False	False		478.700000047683	-226.069183349609	False	False
1882	478.768000125885	-290.906433105468	False	False		478.743999958038	-225.152679443359	False	False
1883	478.802999973297	-290.906433105468	False	False		478.779999971389	-224.236175537109	False	False
1884	478.848999977111	-290.906433105468	True	False		478.825999975204	-223.014175415039	False	False
1885	478.893000125885	-290.906433105468	False	False		478.864000082016	-222.097671508789	False	False
1886	478.933000087738	-290.906433105468	False	False		478.904999971389	-221.181167602539	False	False
1887	478.97200012207	-290.906433105468	False	False		478.944999933242	-220.264663696289	False	False
1888	479.015000104904	-290.906433105468	False	False		478.990000009536	-219.348159790039	False	False
1889	479.054000139236	-290.906433105468	False	False		479.032000064849	-218.126159667968	False	False
1890	479.094000101089	-290.906433105468	False	False		479.073999881744	-217.209655761718	False	False
1891	479.140000104904	-290.906433105468	False	False		479.114000082016	-215.682159423828	False	False
1892	479.182000160217	-290.906433105468	False	False		479.157000064849	-214.460159301757	False	False
1893	479.221000194549	-290.906433105468	False	False		479.195999860763	-212.932662963867	False	False
1894	479.264000177383	-290.906433105468	False	False		479.236000061035	-211.710662841796	False	False
1895	479.305999994277	-290.906433105468	False	False		479.279999971389	-209.877670288085	False	False
1896	479.346000194549	-290.906433105468	False	False		479.319999933242	-208.044677734375	False	False
1897	479.389000177383	-290.906433105468	True	False		479.359999895095	-206.517181396484	False	False
1898	479.427999973297	-290.906433105468	False	False		479.404999971389	-205.295181274414	False	False
1899	479.47200012207	-290.906433105468	False	False		479.441999912261	-204.378677368164	False	False
1900	479.512000083923	-290.906433105468	False	False		479.486999988555	-203.767684936523	False	False
1901	479.548000097274	-290.906433105468	False	False		479.526999950408	-203.462188720703	False	False
1902	479.594000101089	-290.906433105468	False	False		479.569000005722	-203.462188720703	False	False
1903	479.636000156402	-290.906433105468	False	False		479.612999916076	-203.156692504882	False	False
1904	479.675000190734	-290.906433105468	False	False		479.654000043869	-202.545700073242	False	False
1905	479.72000002861	-290.906433105468	False	False		479.694000005722	-201.934707641601	False	False
1906	479.759000062942	-290.906433105468	False	False		479.737999916076	-200.712707519531	False	False
1907	479.797000169754	-290.906433105468	False	False		479.777999877929	-199.49070739746	False	False
1908	479.841000080108	-290.906433105468	False	False		479.818000078201	-198.26870727539	False	False
1909	479.882000207901	-290.906433105468	False	False		479.859999895095	-197.04670715332	False	False
1910	479.920000076293	-290.906433105468	False	False		479.900000095367	-195.519210815429	False	False
1911	479.963999986648	-290.906433105468	False	False		479.944000005722	-193.686218261718	False	False
1912	480.006000041961	-290.906433105468	False	False		479.981999874115	-192.158721923828	False	False
1913	480.046000003814	-290.906433105468	False	False		480.026999950408	-190.631225585937	False	False
1914	480.088000059127	-290.906433105468	False	False		480.06500005722	-189.409225463867	False	False
1915	480.12900018692	-290.906433105468	False	False		480.108999967575	-187.881729125976	False	False
1916	480.173000097274	-290.906433105468	False	False		480.144999980926	-186.965225219726	False	False
1917	480.211000204086	-290.906433105468	False	False		480.191999912261	-186.048721313476	False	False
1918	480.257000207901	-290.906433105468	False	False		480.231999874115	-185.132217407226	False	False
1919	480.299000024795	-290.906433105468	False	False		480.272000074386	-184.521224975585	False	False
1920	480.338999986648	-290.906433105468	False	False		480.313999891281	-183.910232543945	False	False
1921	480.383000135421	-290.906433105468	False	False		480.358000040054	-182.993728637695	False	False
1922	480.424000024795	-290.906433105468	False	False		480.400000095367	-182.077224731445	False	False
1923	480.463000059127	-290.906433105468	False	False		480.44000005722	-180.855224609375	False	False
1924	480.50300002098	-290.906433105468	False	False		480.483999967575	-179.327728271484	False	False
1925	480.551000118255	-290.906433105468	True	False		480.522000074386	-178.105728149414	False	False
1926	480.588000059127	-290.906433105468	False	False		480.563999891281	-176.883728027343	False	False
1927	480.62800002098	-290.906433105468	False	False		480.608000040054	-175.661727905273	False	False
1928	480.674000024795	-290.906433105468	False	False		480.650000095367	-174.745223999023	False	False
1929	480.713000059127	-290.906433105468	False	False		480.691999912261	-173.828720092773	False	False
1930	480.758000135421	-290.906433105468	False	False		480.733999967575	-172.912216186523	False	False
1931	480.798000097274	-290.906433105468	False	False		480.772000074386	-172.301223754882	False	False
1932	480.840000152587	-290.906433105468	False	False		480.81500005722	-171.690231323242	False	False
1933	480.882000207901	-290.906433105468	False	False		480.858000040054	-170.773727416992	False	False
1934	480.925000190734	-290.906433105468	False	False		480.900000095367	-170.162734985351	False	False
1935	480.962000131607	-290.906433105468	False	False		480.943000078201	-169.55174255371	False	False
1936	481.006000041961	-290.906433105468	False	False		480.981999874115	-168.94075012207	False	False
1937	481.047000169754	-290.906433105468	False	False		481.023999929428	-168.329757690429	False	False
1938	481.088000059127	-290.906433105468	False	False		481.065999984741	-168.024261474609	False	False
1939	481.13000011444	-290.906433105468	False	False		481.108000040054	-167.718765258789	False	False
1940	481.172000169754	-290.906433105468	False	False		481.150000095367	-167.718765258789	False	False
1941	481.213999986648	-290.906433105468	False	False		481.19000005722	-168.024261474609	False	False
1942	481.25400018692	-290.906433105468	False	False		481.233000040054	-168.024261474609	False	False
1943	481.298000097274	-290.906433105468	False	False		481.272000074386	-168.329757690429	False	False
1944	481.340000152587	-290.906433105468	False	False		481.31500005722	-168.329757690429	False	False
1945	481.381000041961	-290.906433105468	False	False		481.358000040054	-168.329757690429	False	False
1946	481.423000097274	-290.906433105468	False	False		481.400000095367	-168.329757690429	False	False
1947	481.462000131607	-290.906433105468	False	False		481.44000005722	-168.024261474609	False	False
1948	481.50400018692	-290.906433105468	False	False		481.477999925613	-167.718765258789	False	False
1949	481.547000169754	-290.906433105468	False	False		481.523999929428	-167.413269042968	False	False
1950	481.586000204086	-290.906433105468	False	False		481.565999984741	-166.802276611328	False	False
1951	481.626000165939	-290.906433105468	False	False		481.608000040054	-165.885772705078	False	False
1952	481.670000076293	-290.906433105468	False	False		481.648000001907	-164.358276367187	False	False
1953	481.708000183105	-290.906433105468	False	False		481.691999912261	-162.830780029296	False	False
1954	481.75200009346	-290.906433105468	False	False		481.733000040054	-161.608779907226	False	False
1955	481.792000055313	-290.906433105468	False	False		481.773999929428	-160.386779785156	False	False
1956	481.834000110626	-290.906433105468	False	False		481.812000036239	-159.164779663085	False	False
1957	481.87700009346	-290.906433105468	False	False		481.858000040054	-158.248275756835	False	False
1958	481.917000055313	-290.906433105468	False	False		481.900000095367	-157.026275634765	False	False
1959	481.959000110626	-290.906433105468	False	False		481.94000005722	-155.498779296875	False	False
1960	481.998000144958	-290.906433105468	False	False		481.986000061035	-153.971282958984	False	False
1961	482.039000034332	-290.906433105468	False	False		482.023000001907	-152.138290405273	False	False
1962	482.082000017166	-290.906433105468	False	False		482.062000036239	-150.610794067382	False	False
1963	482.124000072479	-290.906433105468	False	False		482.108000040054	-148.777801513671	False	False
1964	482.165000200271	-290.906433105468	False	False		482.145999908447	-147.250305175781	False	False
1965	482.207000017166	-290.906433105468	False	False		482.19000005722	-145.41731262207	False	False
1966	482.245000123977	-290.906433105468	False	False		482.233999967575	-143.889816284179	False	False
1967	482.289000034332	-290.906433105468	False	False		482.269999980926	-142.056823730468	False	False
1968	482.328000068664	-290.906433105468	False	False		482.315999984741	-140.529327392578	False	False
1969	482.371999979019	-290.906433105468	False	False		482.358000040054	-139.001831054687	False	False
1970	482.41200017929	-290.906433105468	False	False		482.398000001907	-137.474334716796	False	False
1971	482.453999996185	-290.906433105468	False	False		482.441999912261	-135.946838378906	False	False
1972	482.494000196456	-290.906433105468	False	False		482.480000019073	-134.724838256835	False	False
1973	482.536000013351	-290.906433105468	False	False		482.526000022888	-133.502838134765	False	False
1974	482.580000162124	-290.906433105468	False	False		482.56500005722	-131.975341796875	False	False
1975	482.621999979019	-290.906433105468	False	False		482.602999925613	-130.753341674804	False	False
1976	482.66000008583	-290.906433105468	False	False		482.645999908447	-129.225845336914	False	False
1977	482.702000141143	-290.906433105468	False	False		482.68799996376	-127.392852783203	False	False
1978	482.746000051498	-290.906433105468	False	False		482.731999874115	-125.559860229492	False	False
1979	482.788000106811	-290.906433105468	False	False		482.773000001907	-123.726867675781	False	False
1980	482.825000047683	-290.906433105468	False	False		482.81500005722	-122.19937133789	False	False
1981	482.869000196456	-290.906433105468	False	False		482.852999925613	-120.366378784179	False	False
1982	482.913000106811	-290.906433105468	False	False		482.898000001907	-118.838882446289	False	False
1983	482.953000068664	-290.906433105468	False	False		482.9359998703	-117.005889892578	False	False
1984	482.996999979019	-290.906433105468	False	False		482.980999946594	-115.172897338867	False	False
1985	483.03500008583	-290.906433105468	False	False		483.022000074386	-113.339904785156	False	False
1986	483.081000089645	-290.906433105468	False	False		483.065999984741	-111.506912231445	False	False
1987	483.121000051498	-290.906433105468	False	False		483.108000040054	-109.673919677734	False	False
1988	483.163000106811	-290.906433105468	False	False		483.150000095367	-107.840927124023	False	False
1989	483.205000162124	-290.906433105468	False	False		483.190999984741	-106.007934570312	False	False
1990	483.246999979019	-290.906433105468	False	False		483.233000040054	-104.174942016601	False	False
1991	483.289000034332	-290.906433105468	False	False		483.275000095367	-102.34194946289	False	False
1992	483.327000141143	-290.906433105468	False	False		483.316999912261	-100.814453125	False	False
1993	483.371000051498	-290.906433105468	False	False		483.358999967575	-99.2869567871093	False	False
1994	483.413000106811	-290.906433105468	False	False		483.395999908447	-97.4539642333984	False	False
1995	483.453000068664	-290.906433105468	False	False		483.441999912261	-95.6209716796875	False	False
1996	483.496999979019	-290.906433105468	False	False		483.483999967575	-93.7879791259765	False	False
1997	483.53700017929	-290.906433105468	False	False		483.523000001907	-92.2604827880859	False	False
1998	483.581000089645	-290.906433105468	False	False		483.56500005722	-90.7329864501953	False	False
[truncated: 12,070 more rows]
