# Supplementary material for: A hippocampus-accumbens code guides goal-directed appetitive behavior
Source: Nat Commun. 2024 Apr 12;15:3196. doi: 10.1038/s41467-024-47361-x (PMC11015045; doi:10.1038/s41467-024-47361-x)
Supplement: Supplementary file 8 — Source Data [file 41467_2024_47361_MOESM8_ESM.zip › 1c.csv]

	Figure 1c	Unnamed: 1	Unnamed: 2	Unnamed: 3	Unnamed: 4	Unnamed: 5
0
1	Position / Day	1.0	2.0	3.0	4.0	5.0
2	1	0.112252964426877	0.0983026874115983	0.0858085808580858	0.0890778871978513	0.0403853278992219
3	2	0.0981684981684981	0.0743034055727554	0.0361588618850029	0.0533661740558292	0.0160895417978314
4	3	0.0661592505854801	0.0509828009828009	0.0365272631021704	0.047682119205298	0.029618082618862
5	4	0.0425090720580611	0.0344615384615384	0.0533678756476683	0.0218097447795823	0.0154307758251178
6	5	0.0537065052950075	0.028125	0.0293566520924422	0.0206971677559912	0.0279394644935972
7	6	0.0394088669950738	0.0389419544452608	0.0325900514579759	0.0319708619991906	0.023598820058997
8	7	0.0334310850439882	0.0203166226912928	0.028005657708628	0.0268493150684931	0.016969336111938
9	8	0.0208252988816043	0.0216411181244364	0.0111140513363323	0.0298748486071861	0.0151225114854517
10	9	0.0216473072861668	0.0213135068153655	0.0291433617898145	0.0117914476488137	0.0263426587706759
11	10	0.0236784140969163	0.00899153737658674	0.0167487684729064	0.0105281628355851	0.00956284153005464
12	11	0.0167410714285714	0.00525297207630633	0.0166835187057633	0.0118343195266272	0.0129589632829373
13	12	0.0152921900600764	0.0125680228038351	0.0165865148689763	0.0244420828905419	0.0122557138125207
14	13	0.0113471434226151	0.0119159981123171	0.0185683530678148	0.0104259376986649	0.0211992731677771
15	14	0.015356820234869	0.00867743865948533	0.00893437296946068	0.00610207100591716	0.0408035153797865
16	15	0.0100863603401674	0.00984111927910837	0.00702390033053648	0.00738623710192264	0.00690131124913733
17	16	0.0157099697885196	0.0214232947549864	0.0109913563120264	0.00708306503541532	0.00499921887205124
18	17	0.0379572118702553	0.0110599078341013	0.0400641025641025	0.0123411978221415	0.0045101478326234
19	18	0.0289283366206443	0.0291146761734997	0.0219579139981701	0.00712453690510116	0.0150829562594268
20	19	0.0245051837888784	0.015026660203587	0.0281030444964871	0.00509613157285151	0.0222965440356744
21	20	0.0403225806451612	0.0190197512801755	0.0157830837717523	0.0127287191726332	0.00727272727272727
22	21	0.0413732394366197	0.0193379219927892	0.0217895224849327	0.00365084633255891	0.0127768313458262
23	22	0.038117927337701	0.0105340519353258	0.0192391779623961	0.0064516129032258	0.0144101876675603
24	23	0.02819332566168	0.0222222222222222	0.0155642023346303	0.00544824170381376	0.0121042830540037
25	24	0.0281167108753315	0.0233082706766917	0.0112068965517241	0.0102865540044085	0.0215633423180593
26	25	0.0188953488372093	0.0118593816179584	0.0281744500192975	0.00994431185361973	0.0701914311759343
27	26	0.0301790281329923	0.0136919315403422	0.0238095238095238	0.0268181818181818	0.0490956072351421
28	27	0.0395622895622895	0.0334470989761092	0.0580886945658963	0.00516647531572904	0.0282548476454293
29	28	0.0272290443139348	0.0198604401502952	0.0413625304136253	0.0408590885280251	0.0774223458507186
30	29	0.0397175639894086	0.0320048309178744	0.0167276529012023	0.0119760479041916	0.0366320393657736
31	30	0.029379760609358	0.03125	0.028816199376947	0.010091743119266	0.0653487095002745
32	31	0.0201134605466735	0.0263157894736842	0.0439678284182305	0.00879765395894428	0.0645724258289703
33	32	0.017921146953405	0.0155627940644227	0.0571715145436308	0.0275768535262206	0.0171673819742489
34	33	0.0229268292682926	0.0209567198177676	0.0801014860456687	0.0210176991150442	0.0585898709036742
35	34	0.0293209876543209	0.0545302013422818	0.0608913998744507	0.0540821632865314	0.0651204281891168
36	35	0.0260736196319018	0.0547476475620188	0.0579987253027406	0.0699071545603495	0.0364700585321927
37	36	0.0163934426229508	0.0327380952380952	0.0624349635796045	0.0450402144772117	0.0618556701030927
38	37	0.0175544794188861	0.0275657336726039	0.0553613053613053	0.04062681369704	0.0762916465475615
39	38	0.0521920668058455	0.0507364975450081	0.0861297539149888	0.0488786658999425	0.0663058186738836
40	39	0.0120292887029288	0.016905737704918	0.0682901005823186	0.0396586345381526	0.0499752597723899
41	40	0.0374015748031496	0.0513918629550321	0.0804851157662624	0.0602605863192182	0.122851153039832
42	41	0.0436105476673428	0.0800956365809922	0.106778910057598	0.0962360992301112	0.158306652436855
43	42	0.0536165907941325	0.0535077288941736	0.0966224882428388	0.122517670817906	0.158214285714285
44	43	0.0443840579710144	0.0784313725490196	0.1187648456057	0.0882007056056448	0.180213191205862
45	44	0.0451807228915662	0.117291936179387	0.0960334029227557	0.121621621621621	0.174952969631819
46	45	0.0430292598967297	0.120317002881844	0.138665404637955	0.123561477892186	0.264166901606991
47	46	0.0684410646387832	0.126567844925883	0.15474060822898	0.19448777951118	0.28507885159725
48	47	0.166597938144329	0.20961485175949	0.205988162933735	0.364330326162387	0.392013917653881
49	48	0.219606674612634	0.20374757699763	0.241878980891719	0.294952486733308	0.241113596818294
50	49	0.201714438789177	0.186028853454821	0.163885955649419	0.220657276995305	0.191452696880923
51	50	0.112873134328358	0.132391116238823	0.117311350665821	0.144774298495323	0.119505494505494
