# Supplementary material for: A hippocampus-accumbens code guides goal-directed appetitive behavior
Source: Nat Commun. 2024 Apr 12;15:3196. doi: 10.1038/s41467-024-47361-x (PMC11015045; doi:10.1038/s41467-024-47361-x)
Supplement: Supplementary file 8 — Source Data [file 41467_2024_47361_MOESM8_ESM.zip › 1d.csv]

	Figure 1d	Unnamed: 1	Unnamed: 2	Unnamed: 3	Unnamed: 4	Unnamed: 5	Unnamed: 6	Unnamed: 7	Unnamed: 8	Unnamed: 9	Unnamed: 10	Unnamed: 11	Unnamed: 12
0
1	left panel: rewarded laps							right panel: relative licking in zone
2	Cohort	Mouse	Day	Sex	Rewarded_Laps			Cohort	Mouse	Day	Sex	Reward_Zone	Relative licking
3	1	280	1	m	18			1	280	1	m	Non-reward	0.0354211177330484
4	1	280	2	m	27			1	280	1	m	Anticipation	0.0474683544303797
5	1	280	3	m	32			1	280	1	m	Reward	0.118041582830315
6	1	280	4	m	13			1	280	2	m	Non-reward	0.0669398907103825
7	1	280	5	m	27			1	280	2	m	Anticipation	0.123318385650224
8	1	283	1	m	6			1	280	2	m	Reward	0.230309072781655
9	1	283	2	m	25			1	280	3	m	Non-reward	0.0591322603219034
10	1	283	3	m	46			1	280	3	m	Anticipation	0.120300751879699
11	1	283	4	m	18			1	280	3	m	Reward	0.210342417889587
12	1	283	5	m	51			1	280	4	m	Non-reward	0.0299852832965415
13	1	284	1	m	8			1	280	4	m	Anticipation	0.0769230769230769
14	1	284	2	m	23			1	280	4	m	Reward	0.261036468330134
15	1	284	3	m	39			1	280	5	m	Non-reward	0.0270099709705919
16	1	284	4	m	36			1	280	5	m	Anticipation	0.0790513833992094
17	1	284	5	m	49			1	280	5	m	Reward	0.167136150234741
18	2	384	1	f	1			1	283	1	m	Non-reward	0.0609663546673412
19	2	384	2	f	17			1	283	1	m	Anticipation	0.058252427184466
20	2	384	3	f	8			1	283	1	m	Reward	0.227941176470588
21	2	384	4	f	14			1	283	2	m	Non-reward	0.0818823529411764
22	2	384	5	f	9			1	283	2	m	Anticipation	0.212121212121212
23	2	385	1	f	1			1	283	2	m	Reward	0.308457711442786
24	2	385	2	f	14			1	283	3	m	Non-reward	0.0798483736854976
25	2	385	3	f	8			1	283	3	m	Anticipation	0.253561253561253
26	2	385	4	f	16			1	283	3	m	Reward	0.416835016835016
27	2	385	5	f	32			1	283	4	m	Non-reward	0.0367573846664454
28	2	386	1	f	2			1	283	4	m	Anticipation	0.0242424242424242
29	2	386	2	f	0			1	283	4	m	Reward	0.266775777414075
30	2	386	3	f	44			1	283	5	m	Non-reward	0.0269728935772466
31	2	386	4	f	69			1	283	5	m	Anticipation	0.0386861313868613
32	2	386	5	f	50			1	283	5	m	Reward	0.197874679369732
33	2	387	1	f	5			1	284	1	m	Non-reward	0.0194122404960905
34	2	387	2	f	0			1	284	1	m	Anticipation	0.0160427807486631
35	2	387	3	f	3			1	284	1	m	Reward	0.0969267139479905
36	2	387	4	f	43			1	284	2	m	Non-reward	0.107657657657657
37	2	387	5	f	36			1	284	2	m	Anticipation	0.271582733812949
38	2	388	1	f	1			1	284	2	m	Reward	0.375824175824175
39	2	388	2	f	1			1	284	3	m	Non-reward	0.0700012891581797
40	2	388	3	f	21			1	284	3	m	Anticipation	0.138655462184873
41	2	388	4	f	28			1	284	3	m	Reward	0.146608315098468
42	2	388	5	f	14			1	284	4	m	Non-reward	0.0501804239963915
43	2	390	1	f	1			1	284	4	m	Anticipation	0.275650842266462
44	2	390	2	f	3			1	284	4	m	Reward	0.447058823529411
45	2	390	3	f	10			1	284	5	m	Non-reward	0.0310288513881328
46	2	390	4	f	7			1	284	5	m	Anticipation	0.0993071593533487
47	2	390	5	f	7			1	284	5	m	Reward	0.301874163319946
48	2	391	1	f	2			2	384	1	f	Non-reward	0.0396595744680851
49	2	391	2	f	2			2	384	1	f	Anticipation	0.015
50	2	391	3	f	5			2	384	1	f	Reward	0.0117647058823529
51	2	391	4	f	11			2	384	2	f	Non-reward	0.0512614570537654
52	2	391	5	f	5			2	384	2	f	Anticipation	0.0568769389865563
53	2	392	1	f				2	384	2	f	Reward	0.195800227014755
54	2	392	2	f	2			2	384	3	f	Non-reward	0.0232195845697329
55	2	392	3	f	0			2	384	3	f	Anticipation	0.0146726862302483
56	2	392	4	f	0			2	384	3	f	Reward	0.0665154950869236
57	2	392	5	f	0			2	384	4	f	Non-reward	0.00964853823197056
58	2	393	1	f	1			2	384	4	f	Anticipation	0.0101054481546572
59	2	393	2	f	11			2	384	4	f	Reward	0.0230574857864813
60	2	393	3	f	110			2	384	5	f	Non-reward	0.00748754824026124
61	2	393	4	f	19			2	384	5	f	Anticipation	0.00834990059642147
62	2	393	5	f	1			2	384	5	f	Reward	0.0109890109890109
63	3	207	1	m	2			2	385	1	f	Non-reward	0.0277975259490971
64	3	207	2	m	5			2	385	1	f	Anticipation	0
65	3	207	3	m	16			2	385	1	f	Reward	0.00167879127028539
66	3	207	4	m	27			2	385	2	f	Non-reward	0.0971780091198485
67	3	207	5	m	18			2	385	2	f	Anticipation	0.0922855082912761
68	3	208	1	m	7			2	385	2	f	Reward	0.21418826739427
69	3	208	2	m	5			2	385	3	f	Non-reward	0.041416776483877
70	3	208	3	m	11			2	385	3	f	Anticipation	0.0111969111969111
71	3	208	4	m	23			2	385	3	f	Reward	0.0313813393107312
72	3	208	5	m	35			2	385	4	f	Non-reward	0.0157304032756944
73	3	209	1	m	14			2	385	4	f	Anticipation	0.00275
74	3	209	2	m	9			2	385	4	f	Reward	0.0182684670373312
75	3	209	3	m	14			2	385	5	f	Non-reward	0.0302099178582293
76	3	209	4	m	12			2	385	5	f	Anticipation	0.0293668954996186
77	3	209	5	m	23			2	385	5	f	Reward	0.135737439222042
78	3	210	1	m	1			2	386	1	f	Non-reward	0.0128516740596706
79	3	210	2	m	12			2	386	1	f	Anticipation	0
80	3	210	3	m	21			2	386	1	f	Reward	0.00527169505271695
81	3	210	4	m	28			2	386	2	f	Non-reward	0.0064805136628341
82	3	210	5	m	46			2	386	2	f	Anticipation	0
83	3	211	1	m	18			2	386	2	f	Reward	0
84	3	211	2	m	14			2	386	3	f	Non-reward	0.0530293969909345
85	3	211	3	m	6			2	386	3	f	Anticipation	0.0674282529952633
86	3	211	4	m	22			2	386	3	f	Reward	0.303750357858574
87	3	211	5	m	51			2	386	4	f	Non-reward	0.11679075452828
88	3	212	1	m	7			2	386	4	f	Anticipation	0.204016913319238
89	3	212	2	m	18			2	386	4	f	Reward	0.375386322212536
90	3	212	3	m	25			2	386	5	f	Non-reward	0.041555650090679
91	3	212	4	m	29			2	386	5	f	Anticipation	0.0583884167453572
92								2	386	5	f	Reward	0.246210995542347
93								2	387	1	f	Non-reward	0.0599609721483058
94								2	387	1	f	Anticipation	0
95								2	387	1	f	Reward	0.0851825340014316
96								2	387	2	f	Non-reward	0.0138606840086387
97								2	387	2	f	Anticipation	0.00146735143066764
98								2	387	2	f	Reward	0
99								2	387	3	f	Non-reward	0.016400924156422
100								2	387	3	f	Anticipation	0.00284900284900284
101								2	387	3	f	Reward	0.00343839541547277
102								2	387	4	f	Non-reward	0.0740085167513211
103								2	387	4	f	Anticipation	0.141141141141141
104								2	387	4	f	Reward	0.548584905660377
105								2	387	5	f	Non-reward	0.0254935196123752
106								2	387	5	f	Anticipation	0.257323568575233
107								2	387	5	f	Reward	0.365032194155522
108								2	388	1	f	Non-reward	0.00115812917594654
109								2	388	1	f	Anticipation	0
110								2	388	1	f	Reward	0.00057372346528973
111								2	388	2	f	Non-reward	0.00260960334029227
112								2	388	2	f	Anticipation	0
113								2	388	2	f	Reward	0.0372184133202742
114								2	388	3	f	Non-reward	0.0230533683289588
115								2	388	3	f	Anticipation	0.1553738317757
116								2	388	3	f	Reward	0.429037520391517
117								2	388	4	f	Non-reward	0.0328294897837256
118								2	388	4	f	Anticipation	0.218181818181818
119								2	388	4	f	Reward	0.516433353621424
120								2	388	5	f	Non-reward	0.00927316789841575
121								2	388	5	f	Anticipation	0.0043424317617866
122								2	388	5	f	Reward	0.19277885235332
123								2	390	1	f	Non-reward	0.00319680319680319
124								2	390	1	f	Anticipation	0
125								2	390	1	f	Reward	0.00587947084762371
126								2	390	2	f	Non-reward	0.00713497609415226
127								2	390	2	f	Anticipation	0
128								2	390	2	f	Reward	0.00694042799305957
129								2	390	3	f	Non-reward	0.0187423326820846
130								2	390	3	f	Anticipation	0.0090543259557344
131								2	390	3	f	Reward	0.154446177847113
132								2	390	4	f	Non-reward	0.0167123701768401
133								2	390	4	f	Anticipation	0.00455136540962288
134								2	390	4	f	Reward	0.0879207920792079
135								2	390	5	f	Non-reward	0.0169964733542319
136								2	390	5	f	Anticipation	0.0144927536231884
137								2	390	5	f	Reward	0.197359735973597
138								2	391	1	f	Non-reward	0.0245411641321447
139								2	391	1	f	Anticipation	0.00245499181669394
140								2	391	1	f	Reward	0.0473933649289099
141								2	391	2	f	Non-reward	0.0217264110465343
142								2	391	2	f	Anticipation	0.0104094378903539
143								2	391	2	f	Reward	0.0467969104952294
144								2	391	3	f	Non-reward	0.0206048275224267
145								2	391	3	f	Anticipation	0.00922509225092251
146								2	391	3	f	Reward	0.0261895241903238
147								2	391	4	f	Non-reward	0.0068824730242053
148								2	391	4	f	Anticipation	0.00506072874493927
149								2	391	4	f	Reward	0.0132244262932711
150								2	391	5	f	Non-reward	0.0338135461470694
151								2	391	5	f	Anticipation	0.193864229765013
152								2	391	5	f	Reward	0.152610441767068
153								2	392	1	f	Non-reward	0.0151465974250784
154								2	392	1	f	Reward	0.00542075374290139
155								2	392	2	f	Non-reward	0.00784069695084007
156								2	392	2	f	Anticipation	0
157								2	392	2	f	Reward	0.0304925723221266
158								2	392	3	f	Non-reward	0.0122573305442401
159								2	392	3	f	Anticipation	0.0116618075801749
160								2	392	3	f	Reward	0
161								2	392	4	f	Non-reward	0.00752783257374781
162								2	392	4	f	Anticipation	0.00390625
163								2	392	4	f	Reward	0
164								2	392	5	f	Non-reward	0.0115608275606422
165								2	392	5	f	Anticipation	0
166								2	392	5	f	Reward	0
167								2	393	1	f	Non-reward	0.000855216822617969
168								2	393	1	f	Anticipation	0
169								2	393	1	f	Reward	0.0015015015015015
170								2	393	2	f	Non-reward	0.0104840915306773
171								2	393	2	f	Anticipation	0
172								2	393	2	f	Reward	0.0549936788874841
173								2	393	3	f	Non-reward	0.0423611411749426
174								2	393	3	f	Anticipation	0.227424749163879
175								2	393	3	f	Reward	0.607132906101978
176								2	393	4	f	Non-reward	0.0143262566173661
177								2	393	4	f	Anticipation	0.0952380952380952
178								2	393	4	f	Reward	0.21675392670157
179								2	393	5	f	Non-reward	0.0133766798500817
180								2	393	5	f	Anticipation	0.00776053215077605
181								2	393	5	f	Reward	0.00445434298440979
182								3	207	1	m	Non-reward	0.0321822879962414
183								3	207	1	m	Anticipation	0.0454545454545454
184								3	207	1	m	Reward	0.177685950413223
185								3	207	2	m	Non-reward	0.0103738317757009
186								3	207	2	m	Anticipation	0.0978473581213307
187								3	207	2	m	Reward	0.0941686367218282
188								3	207	3	m	Non-reward	0.0228873973402259
189								3	207	3	m	Anticipation	0.066259808195292
190								3	207	3	m	Reward	0.169865642994241
191								3	207	4	m	Non-reward	0.0204387693889793
192								3	207	4	m	Anticipation	0.107289527720739
193								3	207	4	m	Reward	0.367754830113257
194								3	207	5	m	Non-reward	0.0780600642985964
195								3	207	5	m	Anticipation	0.103885804916732
196								3	207	5	m	Reward	0.299957026214009
197								3	208	1	m	Non-reward	0.0125820568927789
198								3	208	1	m	Anticipation	0.0472560975609756
199								3	208	1	m	Reward	0.135007849293563
200								3	208	2	m	Non-reward	0.0147671726267043
201								3	208	2	m	Anticipation	0.0383239652529381
202								3	208	2	m	Reward	0.22933549432739
203								3	208	3	m	Non-reward	0.0248317189295682
204								3	208	3	m	Anticipation	0.165492957746478
205								3	208	3	m	Reward	0.170273348519362
206								3	208	4	m	Non-reward	0.0201403977937489
207								3	208	4	m	Anticipation	0.108125
208								3	208	4	m	Reward	0.181023174464363
209								3	208	5	m	Non-reward	0.021625796485808
210								3	208	5	m	Anticipation	0.150024119633381
211								3	208	5	m	Reward	0.209863210943124
212								3	209	1	m	Non-reward	0.0317061382310294
213								3	209	1	m	Anticipation	0.0329087048832271
214								3	209	1	m	Reward	0.200520833333333
215								3	209	2	m	Non-reward	0.0139928596107336
216								3	209	2	m	Anticipation	0.0892857142857142
217								3	209	2	m	Reward	0.185493955814922
218								3	209	3	m	Non-reward	0.0212277154934754
219								3	209	3	m	Anticipation	0.186299081035923
220								3	209	3	m	Reward	0.108701472556894
221								3	209	4	m	Non-reward	0.0108866795627333
222								3	209	4	m	Anticipation	0.088235294117647
223								3	209	4	m	Reward	0.209821428571428
224								3	209	5	m	Non-reward	0.0199075557182737
225								3	209	5	m	Anticipation	0.223952924887504
226								3	209	5	m	Reward	0.228670767584915
227								3	210	1	m	Non-reward	0.00816711166954609
228								3	210	1	m	Anticipation	0.0271493212669683
229								3	210	1	m	Reward	0.0603060306030603
230								3	210	2	m	Non-reward	0.00671061226913712
231								3	210	2	m	Anticipation	0.0284697508896797
232								3	210	2	m	Reward	0.125111973723499
233								3	210	3	m	Non-reward	0.0276119086943632
234								3	210	3	m	Anticipation	0.100985221674876
235								3	210	3	m	Reward	0.26367461430575
236								3	210	4	m	Non-reward	0.0123830489818381
237								3	210	4	m	Anticipation	0.0905976398934145
238								3	210	4	m	Reward	0.256662256662256
239								3	210	5	m	Non-reward	0.0175401962831488
240								3	210	5	m	Anticipation	0.199322033898305
241								3	210	5	m	Reward	0.288866308607925
242								3	211	1	m	Non-reward	0.0352103670233172
243								3	211	1	m	Anticipation	0.0691666666666666
244								3	211	1	m	Reward	0.290770298403886
245								3	211	2	m	Non-reward	0.00536338435579124
246								3	211	2	m	Anticipation	0.127136752136752
247								3	211	2	m	Reward	0.271619975639464
248								3	211	3	m	Non-reward	0.00976601427033922
249								3	211	3	m	Anticipation	0.0423976608187134
250								3	211	3	m	Reward	0.195402298850574
251								3	211	4	m	Non-reward	0.0121581825830879
252								3	211	4	m	Anticipation	0.227616645649432
253								3	211	4	m	Reward	0.376984126984127
254								3	211	5	m	Non-reward	0.0274985970103566
255								3	211	5	m	Anticipation	0.400292397660818
256								3	211	5	m	Reward	0.417102206736353
257								3	212	1	m	Non-reward	0.0409944023707606
258								3	212	1	m	Anticipation	0.0730897009966777
259								3	212	1	m	Reward	0.177703269069572
260								3	212	2	m	Non-reward	0.0156622998544395
261								3	212	2	m	Anticipation	0.071563088512241
262								3	212	2	m	Reward	0.163305879011644
263								3	212	3	m	Non-reward	0.023822738334116
264								3	212	3	m	Anticipation	0.0619047619047619
265								3	212	3	m	Reward	0.173076923076923
266								3	212	4	m	Non-reward	0.032102861883036
267								3	212	4	m	Anticipation	0.125176803394625
268								3	212	4	m	Reward	0.326079326079326
