# Supplementary material for: A hippocampus-accumbens code guides goal-directed appetitive behavior
Source: Nat Commun. 2024 Apr 12;15:3196. doi: 10.1038/s41467-024-47361-x (PMC11015045; doi:10.1038/s41467-024-47361-x)
Supplement: Supplementary file 8 — Source Data [file 41467_2024_47361_MOESM8_ESM.zip › 1h.csv]

	Figure 1h	Unnamed: 1	Unnamed: 2	Unnamed: 3	Unnamed: 4	Unnamed: 5
0
1	Day	Group	Mouse	Sex	Position	Appetitive Licking [z]
2	4	ArchT	37	male	15	0.023329067507092002
3	4	ArchT	37	male	16	0.0276617058879529
4	4	ArchT	37	male	17	0.0313780182325422
5	4	ArchT	37	male	18	0.037027550248034
6	4	ArchT	37	male	19	0.0354931420324752
7	4	ArchT	37	male	20	0.0381424571712001
8	4	ArchT	37	male	21	0.0425667790082071
9	4	ArchT	37	male	22	0.0265875973090477
10	4	ArchT	37	male	23	0.114317437478127
11	4	ArchT	37	male	24	0.171981346320438
12	4	ArchT	37	male	25	0.00597041103578278
13	4	ArchT	37	male	26	0.00496583244318687
14	4	ArchT	37	male	27	0.00337703791916771
15	4	ArchT	37	male	28	0.00332772019749745
16	4	ArchT	37	male	29	0.00297528549832782
17	4	ArchT	37	male	30	0.00604435295755389
18	5	ArchT	37	male	15	0.00945625398204416
19	5	ArchT	37	male	16	0.0087749955493471
20	5	ArchT	37	male	17	0.0137116403103025
21	5	ArchT	37	male	18	0.0176318593019328
22	5	ArchT	37	male	19	0.0232260736652139
23	5	ArchT	37	male	20	0.0249290883887586
24	5	ArchT	37	male	21	0.0287170657835616
25	5	ArchT	37	male	22	0.0301916519042241
26	5	ArchT	37	male	23	0.05700575893949281
27	5	ArchT	37	male	24	0.0670376812684167
28	5	ArchT	37	male	25	0.010742526417251399
29	5	ArchT	37	male	26	0.00562933679359509
30	5	ArchT	37	male	27	0.00205985302367582
31	5	ArchT	37	male	28	0.00419896375460324
32	5	ArchT	37	male	29	0.0033205657488983
33	5	ArchT	37	male	30	0.00495386063232141
34	4	ArchT	38	male	15	0.0220548715347567
35	4	ArchT	38	male	16	0.0206816277025754
36	4	ArchT	38	male	17	0.0183156594296861
37	4	ArchT	38	male	18	0.0212168922141786
38	4	ArchT	38	male	19	0.0237512180731698
39	4	ArchT	38	male	20	0.037859025917629505
40	4	ArchT	38	male	21	0.0371335720371518
41	4	ArchT	38	male	22	0.0659605134143495
42	4	ArchT	38	male	23	0.0712183189531465
43	4	ArchT	38	male	24	0.0904696410911255
44	4	ArchT	38	male	25	0.06876611119913881
45	4	ArchT	38	male	26	0.051194573274166905
46	4	ArchT	38	male	27	0.038364023010711804
47	4	ArchT	38	male	28	0.023014173991266602
48	4	ArchT	38	male	29	0.015077713486152599
49	4	ArchT	38	male	30	0.0130353189913689
50	5	ArchT	38	male	15	0.00958126123644666
51	5	ArchT	38	male	16	0.00853963532219211
52	5	ArchT	38	male	17	0.0121080461970308
53	5	ArchT	38	male	18	0.0183852574811243
54	5	ArchT	38	male	19	0.0227230326287043
55	5	ArchT	38	male	20	0.0178102521668131
56	5	ArchT	38	male	21	0.0216733345162063
57	5	ArchT	38	male	22	0.024400180180917802
58	5	ArchT	38	male	23	0.0368481963955209
59	5	ArchT	38	male	24	0.0623038325822982
60	5	ArchT	38	male	25	0.0152395283101225
61	5	ArchT	38	male	26	0.014623645728291
62	5	ArchT	38	male	27	0.00890801928817003
63	5	ArchT	38	male	28	0.00380300752160477
64	5	ArchT	38	male	29	0.0006416965578447609
65	5	ArchT	38	male	30	0.000238523532181204
66	4	ArchT	39	male	15	0.0131945893706845
67	4	ArchT	39	male	16	0.0159895527015484
68	4	ArchT	39	male	17	0.014885962771042599
69	4	ArchT	39	male	18	0.0123884922185888
70	4	ArchT	39	male	19	0.010593961610956899
71	4	ArchT	39	male	20	0.0155332068128002
72	4	ArchT	39	male	21	0.0166203870285823
73	4	ArchT	39	male	22	0.0347770457200772
74	4	ArchT	39	male	23	0.0366836923235075
75	4	ArchT	39	male	24	0.0483446928414345
76	4	ArchT	39	male	25	0.0513254456247379
77	4	ArchT	39	male	26	0.0473291309521388
78	4	ArchT	39	male	27	0.022576561241757602
79	4	ArchT	39	male	28	0.0025085326671892604
80	4	ArchT	39	male	29	0.0069065310692658895
81	4	ArchT	39	male	30	0.008614000528888239
82	5	ArchT	39	male	15	0.025027673291306902
83	5	ArchT	39	male	16	0.0193234750413658
84	5	ArchT	39	male	17	0.0183583218165932
85	5	ArchT	39	male	18	0.0212867794223702
86	5	ArchT	39	male	19	0.0224765824510658
87	5	ArchT	39	male	20	0.0197970532098531
88	5	ArchT	39	male	21	0.0231149943642211
89	5	ArchT	39	male	22	0.0276835739147
90	5	ArchT	39	male	23	0.0344259205831972
91	5	ArchT	39	male	24	0.0814420386595869
92	5	ArchT	39	male	25	0.0281895235476238
93	5	ArchT	39	male	26	0.022975580393911302
94	5	ArchT	39	male	27	0.00224416793942329
95	5	ArchT	39	male	28	0.00332047569281892
96	5	ArchT	39	male	29	0.00377979562317271
97	5	ArchT	39	male	30	0.00391547632292376
98	4	ArchT	41	female	15	0.006377195419830129
99	4	ArchT	41	female	16	0.013526581525512602
100	4	ArchT	41	female	17	0.00365393571652884
101	4	ArchT	41	female	18	0.00356014590400385
102	4	ArchT	41	female	19	0.0209264538880688
103	4	ArchT	41	female	20	0.0300132693065641
104	4	ArchT	41	female	21	0.0255184662689379
105	4	ArchT	41	female	22	0.031509905637580105
106	4	ArchT	41	female	23	0.059032329629326204
107	4	ArchT	41	female	24	0.141453659264833
108	4	ArchT	41	female	25	0.010345474659836701
109	4	ArchT	41	female	26	0.00556908727185182
110	4	ArchT	41	female	27	0.00429860214700743
111	4	ArchT	41	female	28	0.0024826115812153597
112	4	ArchT	41	female	29	0.0032570581268285
113	4	ArchT	41	female	30	0.00414376949959
114	5	ArchT	41	female	15	0.00360834005428377
115	5	ArchT	41	female	16	0.00891642166230337
116	5	ArchT	41	female	17	0.0114186557648659
117	5	ArchT	41	female	18	0.00665241848131521
118	5	ArchT	41	female	19	0.006440229097293989
119	5	ArchT	41	female	20	0.00853788812592387
120	5	ArchT	41	female	21	0.0123289440941516
121	5	ArchT	41	female	22	0.0274922541732145
122	5	ArchT	41	female	23	0.0262421146097754
123	5	ArchT	41	female	24	0.0172027882489144
124	5	ArchT	41	female	25	0.035822332495968896
125	5	ArchT	41	female	26	0.0460353497645106
126	5	ArchT	41	female	27	0.0232285655213915
127	5	ArchT	41	female	28	0.00654717402844868
128	5	ArchT	41	female	29	3.18747384678799e-05
129	5	ArchT	41	female	30	3.64740992106755e-05
130	4	ArchT	42	female	15	0.00745709189073056
131	4	ArchT	42	female	16	0.00345949959334902
132	4	ArchT	42	female	17	0.006257920793924301
133	4	ArchT	42	female	18	0.0140913524413799
134	4	ArchT	42	female	19	0.0145155160572468
135	4	ArchT	42	female	20	0.016798664772428102
136	4	ArchT	42	female	21	0.023554397140121
137	4	ArchT	42	female	22	0.0294505990063907
138	4	ArchT	42	female	23	0.042890002136928
139	4	ArchT	42	female	24	0.0499953970303384
140	4	ArchT	42	female	25	0.0021350184249372597
141	4	ArchT	42	female	26	0.00020277257393400998
142	4	ArchT	42	female	27	0.00315104083702504
143	4	ArchT	42	female	28	0.00857176322743206
144	4	ArchT	42	female	29	0.00823560954893657
145	4	ArchT	42	female	30	0.0103793765302928
146	5	ArchT	42	female	15	0.00845144472392151
147	5	ArchT	42	female	16	0.00460186755572669
148	5	ArchT	42	female	17	0.00565358779038775
149	5	ArchT	42	female	18	0.0110430936383246
150	5	ArchT	42	female	19	0.027077196983150198
151	5	ArchT	42	female	20	0.0126722661783072
152	5	ArchT	42	female	21	0.0173618945237907
153	5	ArchT	42	female	22	0.0269676639643635
154	5	ArchT	42	female	23	0.0611999876489712
155	5	ArchT	42	female	24	0.0220755312804524
156	5	ArchT	42	female	25	0.00617603681416644
157	5	ArchT	42	female	26	0.00195063497545318
158	5	ArchT	42	female	27	0.00409568749710243
159	5	ArchT	42	female	28	0.0035070147229553004
160	5	ArchT	42	female	29	0.00186770885654102
161	5	ArchT	42	female	30	0.00200821682101346
162	4	EYFP	34	male	15	0.0139447792546112
163	4	EYFP	34	male	16	0.008146523417806709
164	4	EYFP	34	male	17	0.0059762185112906
165	4	EYFP	34	male	18	0.009884850980678461
166	4	EYFP	34	male	19	0.0178903123462887
167	4	EYFP	34	male	20	0.024118269527837702
168	4	EYFP	34	male	21	0.0124033421466938
169	4	EYFP	34	male	22	0.027111301906855397
170	4	EYFP	34	male	23	0.0398365062129944
171	4	EYFP	34	male	24	0.08663418244833171
172	4	EYFP	34	male	25	0.0231438766681054
173	4	EYFP	34	male	26	0.00403056938080583
174	4	EYFP	34	male	27	0.001965045740687
175	4	EYFP	34	male	28	0.00375482752307527
176	4	EYFP	34	male	29	0.00419982390529309
177	4	EYFP	34	male	30	0.0032092526064780203
178	5	EYFP	34	male	15	0.00976352877206149
179	5	EYFP	34	male	16	0.0132093950482554
180	5	EYFP	34	male	17	0.013985986970943701
181	5	EYFP	34	male	18	0.0154509206497719
182	5	EYFP	34	male	19	0.0185040705870076
183	5	EYFP	34	male	20	0.023330283420945404
184	5	EYFP	34	male	21	0.0206186332074027
185	5	EYFP	34	male	22	0.0229353660221116
186	5	EYFP	34	male	23	0.047604365999848894
187	5	EYFP	34	male	24	0.0943846033873172
188	5	EYFP	34	male	25	0.008999873067002541
189	5	EYFP	34	male	26	0.00224501326667055
190	5	EYFP	34	male	27	0.000868982640147117
191	5	EYFP	34	male	28	0.00150911891893755
192	5	EYFP	34	male	29	0.0014079973831953
193	5	EYFP	34	male	30	0.00214972257035333
194	4	EYFP	35	male	15	0.0212543697979755
195	4	EYFP	35	male	16	0.0227880535477172
196	4	EYFP	35	male	17	0.0296178584694637
197	4	EYFP	35	male	18	0.0341089276579392
198	4	EYFP	35	male	19	0.0389274329834779
199	4	EYFP	35	male	20	0.0430066281032233
200	4	EYFP	35	male	21	0.0370296681430307
201	4	EYFP	35	male	22	0.05554551558331
202	4	EYFP	35	male	23	0.08279673619763331
203	4	EYFP	35	male	24	0.0935186479038915
204	4	EYFP	35	male	25	0.024898919443948703
205	4	EYFP	35	male	26	0.0109366976847931
206	4	EYFP	35	male	27	0.00287837518935236
207	4	EYFP	35	male	28	0.00249090178159345
208	4	EYFP	35	male	29	0.0007688443120917501
209	4	EYFP	35	male	30	0.0028956596769328397
210	5	EYFP	35	male	15	0.00807457007013277
211	5	EYFP	35	male	16	0.0161842799014349
212	5	EYFP	35	male	17	0.0205225380484367
213	5	EYFP	35	male	18	0.026227924942855103
214	5	EYFP	35	male	19	0.0238992827350824
215	5	EYFP	35	male	20	0.0260281034812513
216	5	EYFP	35	male	21	0.022169437649940803
217	5	EYFP	35	male	22	0.0286604824236957
218	5	EYFP	35	male	23	0.0643927607459415
219	5	EYFP	35	male	24	0.0543826860663814
220	5	EYFP	35	male	25	0.0109121976494286
221	5	EYFP	35	male	26	0.0193010959835172
222	5	EYFP	35	male	27	0.00206797643073239
223	5	EYFP	35	male	28	0.00249370410907034
224	5	EYFP	35	male	29	0.00294037003670499
225	5	EYFP	35	male	30	0.0028135652477110596
226	4	EYFP	45	female	15	0.017132462630979797
227	4	EYFP	45	female	16	0.0263227865236186
228	4	EYFP	45	female	17	0.03451836590479
229	4	EYFP	45	female	18	0.0333125877812925
230	4	EYFP	45	female	19	0.041344850487745895
231	4	EYFP	45	female	20	0.0445115046262973
232	4	EYFP	45	female	21	0.059734466207824105
233	4	EYFP	45	female	22	0.06450661957490919
234	4	EYFP	45	female	23	0.107290724786155
235	4	EYFP	45	female	24	0.152171812979392
236	4	EYFP	45	female	25	0.00421805323947513
237	4	EYFP	45	female	26	0.0029547163259078
238	4	EYFP	45	female	27	0.00106423230226451
239	4	EYFP	45	female	28	0.0018164342520214
240	4	EYFP	45	female	29	0.00406933321283742
241	4	EYFP	45	female	30	0.0038803852312379403
242	5	EYFP	45	female	15	0.00336212826829543
243	5	EYFP	45	female	16	0.00953366339611263
244	5	EYFP	45	female	17	0.011462652097079098
245	5	EYFP	45	female	18	0.022304487578222
246	5	EYFP	45	female	19	0.0234293131429401
247	5	EYFP	45	female	20	0.0357287548875604
248	5	EYFP	45	female	21	0.0294510978509972
249	5	EYFP	45	female	22	0.0455003583564792
250	5	EYFP	45	female	23	0.0902778290674254
251	5	EYFP	45	female	24	0.023376676244605897
252	5	EYFP	45	female	25	0.00294327573849108
253	5	EYFP	45	female	26	0.0032170621418254504
254	5	EYFP	45	female	27	0.00274926758379891
255	5	EYFP	45	female	28	0.00469518690473699
256	5	EYFP	45	female	29	0.00480832864508408
257	5	EYFP	45	female	30	0.0029242666592292
258	4	EYFP	46	female	15	0.0126058640185065
259	4	EYFP	46	female	16	0.0100395469912439
260	4	EYFP	46	female	17	0.0132733807701321
261	4	EYFP	46	female	18	0.0166381522933811
262	4	EYFP	46	female	19	0.0273077654775772
263	4	EYFP	46	female	20	0.0401697269166822
264	4	EYFP	46	female	21	0.0468332627436444
265	4	EYFP	46	female	22	0.049267698248913694
266	4	EYFP	46	female	23	0.0629532023431637
267	4	EYFP	46	female	24	0.0692723714774776
268	4	EYFP	46	female	25	0.0330215749075695
269	4	EYFP	46	female	26	0.0202143377499521
270	4	EYFP	46	female	27	0.0114583311970749
271	4	EYFP	46	female	28	0.022468128247661902
272	4	EYFP	46	female	29	0.00599903379034749
273	4	EYFP	46	female	30	0.0055546958664895296
274	5	EYFP	46	female	15	0.0110315773536512
275	5	EYFP	46	female	16	0.012885965746866799
276	5	EYFP	46	female	17	0.0107617504044886
277	5	EYFP	46	female	18	0.0194947202198229
278	5	EYFP	46	female	19	0.0194791154401961
279	5	EYFP	46	female	20	0.0309538147705313
280	5	EYFP	46	female	21	0.024987903058345702
281	5	EYFP	46	female	22	0.0388643499768841
282	5	EYFP	46	female	23	0.0762087460144876
283	5	EYFP	46	female	24	0.111869018733204
284	5	EYFP	46	female	25	0.004944119305365379
285	5	EYFP	46	female	26	0.0057738415349255605
286	5	EYFP	46	female	27	0.00580885921332167
287	5	EYFP	46	female	28	0.005860285114819929
288	5	EYFP	46	female	29	0.00277782156125338
289	5	EYFP	46	female	30	0.00284687227499816
290	4	EYFP	47	female	15	0.0071267437277442
291	4	EYFP	47	female	16	0.0121359415728917
292	4	EYFP	47	female	17	0.0148467545198334
293	4	EYFP	47	female	18	0.0161806534145991
294	4	EYFP	47	female	19	0.0113631372837356
295	4	EYFP	47	female	20	0.0349683570250848
296	4	EYFP	47	female	21	0.040971931212093804
297	4	EYFP	47	female	22	0.0373762066673411
298	4	EYFP	47	female	23	0.06362346047184769
299	4	EYFP	47	female	24	0.0846030408390455
300	4	EYFP	47	female	25	0.00331126637771744
301	4	EYFP	47	female	26	0.0013940332337879099
302	4	EYFP	47	female	27	0.000952464784947165
303	4	EYFP	47	female	28	0.0025647015600220803
304	4	EYFP	47	female	29	0.00318666564950774
305	4	EYFP	47	female	30	0.0021689582773641598
306	5	EYFP	47	female	15	0.00500164120896116
307	5	EYFP	47	female	16	0.00406213246623798
308	5	EYFP	47	female	17	0.00730611868119012
309	5	EYFP	47	female	18	0.0114137606178132
310	5	EYFP	47	female	19	0.0173186549571569
311	5	EYFP	47	female	20	0.023107478790834197
312	5	EYFP	47	female	21	0.0361909882344303
313	5	EYFP	47	female	22	0.0438409821662868
314	5	EYFP	47	female	23	0.06568502877110449
315	5	EYFP	47	female	24	0.107437997283965
316	5	EYFP	47	female	25	0.00215879514039426
317	5	EYFP	47	female	26	0.0046712164365494
318	5	EYFP	47	female	27	0.00766991680424326
319	5	EYFP	47	female	28	0.0123119694152316
320	5	EYFP	47	female	29	0.011084140823185401
321	5	EYFP	47	female	30	0.00882408393704776
