# Supplementary material for: A hippocampus-accumbens code guides goal-directed appetitive behavior
Source: Nat Commun. 2024 Apr 12;15:3196. doi: 10.1038/s41467-024-47361-x (PMC11015045; doi:10.1038/s41467-024-47361-x)
Supplement: Supplementary file 8 — Source Data [file 41467_2024_47361_MOESM8_ESM.zip › 1i.csv]

	Figure 1i	Unnamed: 1	Unnamed: 2	Unnamed: 3	Unnamed: 4
0
1	Day	Group	Mouse	Sex	Licking near reward zone start [z]
2	4	ArchT	37	male	0.10429546036920401
3	5	ArchT	37	male	0.051411697370711204
4	4	ArchT	38	male	0.0758828244862072
5	5	ArchT	38	male	0.0411840697195789
6	4	ArchT	39	male	0.039935143628339706
7	5	ArchT	39	male	0.0478505110524947
8	4	ArchT	41	female	0.0773319648439133
9	5	ArchT	41	female	0.0236457190106348
10	4	ArchT	42	female	0.0407786660578857
11	5	ArchT	42	female	0.0367477276312624
12	4	EYFP	34	male	0.051193996856060506
13	5	EYFP	34	male	0.0549747784697592
14	4	EYFP	35	male	0.0772869665616116
15	5	EYFP	35	male	0.0491453097453396
16	4	EYFP	45	female	0.107989719113485
17	5	EYFP	45	female	0.0530516212228368
18	4	EYFP	46	female	0.0604977573565183
19	5	EYFP	46	female	0.0756473715748586
20	4	EYFP	47	female	0.061867569326078106
21	5	EYFP	47	female	0.0723213360737856
