# Supplementary material for: A hippocampus-accumbens code guides goal-directed appetitive behavior
Source: Nat Commun. 2024 Apr 12;15:3196. doi: 10.1038/s41467-024-47361-x (PMC11015045; doi:10.1038/s41467-024-47361-x)
Supplement: Supplementary file 8 — Source Data [file 41467_2024_47361_MOESM8_ESM.zip › 1j.csv]

	Figure 1j	Unnamed: 1	Unnamed: 2	Unnamed: 3	Unnamed: 4
0
1	Day	Group	Mouse	Sex	Relative licking near reward zone start [%]
2	6	ArchT	37	male	0.212085842383491
3	7	ArchT	37	male	0.409832432151559
4	8	ArchT	37	male	0.343326303045134
5	6	ArchT	38	male	0.310785078053252
6	7	ArchT	38	male	0.576910073953615
7	8	ArchT	38	male	0.59556635028461
8	6	ArchT	39	male	0.349865579227886
9	7	ArchT	39	male	0.271637174734176
10	8	ArchT	39	male	0.274294542824726
11	6	ArchT	41	female	0.264982323433083
12	7	ArchT	41	female	0.326632530243284
13	8	ArchT	41	female	0.250454160643031
14	6	ArchT	42	female	0.313900834773198
15	7	ArchT	42	female	0.389009839239217
16	8	ArchT	42	female	0.398303609743979
17	6	EYFP	34	male	0.377504299175551
18	7	EYFP	34	male	0.544808639104199
19	8	EYFP	34	male	0.691986731745014
20	6	EYFP	35	male	0.281123249958337
21	7	EYFP	35	male	0.556130532344681
22	8	EYFP	35	male	0.689081668727687
23	6	EYFP	45	female	0.00998973545430335
24	7	EYFP	45	female	0.549490881194435
25	8	EYFP	45	female	0.596399932710139
26	6	EYFP	47	female	0.302663901606145
27	7	EYFP	47	female	0.553754976443795
28	8	EYFP	47	female	0.603224028953713
