# Supplementary material for: A hippocampus-accumbens code guides goal-directed appetitive behavior
Source: Nat Commun. 2024 Apr 12;15:3196. doi: 10.1038/s41467-024-47361-x (PMC11015045; doi:10.1038/s41467-024-47361-x)
Supplement: Supplementary file 8 — Source Data [file 41467_2024_47361_MOESM8_ESM.zip › 2d.csv]

	Figure 2d	Unnamed: 1	Unnamed: 2	Unnamed: 3	Unnamed: 4	Unnamed: 5	Unnamed: 6	Unnamed: 7	Unnamed: 8	Unnamed: 9	Unnamed: 10	Unnamed: 11	Unnamed: 12	Unnamed: 13	Unnamed: 14	Unnamed: 15	Unnamed: 16	Unnamed: 17	Unnamed: 18	Unnamed: 19	Unnamed: 20	Unnamed: 21	Unnamed: 22	Unnamed: 23	Unnamed: 24	Unnamed: 25	Unnamed: 26	Unnamed: 27	Unnamed: 28	Unnamed: 29	Unnamed: 30	Unnamed: 31	Unnamed: 32	Unnamed: 33	Unnamed: 34	Unnamed: 35	Unnamed: 36	Unnamed: 37	Unnamed: 38	Unnamed: 39	Unnamed: 40	Unnamed: 41	Unnamed: 42	Unnamed: 43	Unnamed: 44	Unnamed: 45
0
1	Mouse 38 (ChR2)
2	Laps / Time [s]	-0.9	-0.8	-0.7	-0.6	-0.5	-0.4	-0.3	-0.2	-0.1	0.0	0.1	0.2	0.3	0.4	0.5	0.6	0.7	0.8	0.9	1.0	1.1	1.2	1.3	1.4	1.5	1.6	1.7	1.8	1.9	2.0	2.1	2.2	2.3	2.4	2.5	2.6	2.7	2.8	2.9	3.0	3.1	3.2	3.3	3.4	3.5
3	1	1.10847730971132	0.188224101384689	0.991501104484128	1.81503304289441	2.20876737803864	2.49310669453988	1.73506227086392	0.2771708222801	0.396059819199306	0.0	0.174190653823743	0.881257374387058	1.35816689912098	1.90175682931234	2.16537100821918	1.43086794773357	0.284526517160772	0.236629849354465	-0.0860910305836249	0.0522151933659125	0.744855579717628	0.263454266117738	0.071182023825107	0.218779327530378	0.0533962006615648	0.0474151689312354	0.168149618120256	-0.0483090667514104	0.145435546872794	0.222557523913599	-0.235785979296751	0.185508811567555	-0.034034136208024	0.276581932431063	0.604700382482735	0.106887615451685	-0.0797556966645998	-0.142126232392294	0.0694485105076626	-0.0252085640484522	0.337937682138381	-0.0759579879869285	0.0551977869461125	0.327763707736034	0.239156764840218
4	2	0.502312184764013	0.0210250107512074	0.402598638474737	0.0198039519037896	-0.396216504390828	0.190533447451877	0.58815850476762	0.473263513142431	0.243487467245231	0.0	0.209289016978682	0.376978555735067	0.0965683991583207	0.800095472141237	-0.135622623272261	0.524902286922677	0.241081439959679	0.218675310862972	0.48291769762571	0.18608669824303	0.441110332777582	0.468539483959822	0.555482306886125	0.287577330417056	0.666559784121231	0.582904122619324	0.411734500128756	-0.112838571840945	0.329113870486579	0.285662191381349	0.600363518300527	0.298225174827472	0.259602861953085	0.173857037601344	0.0734565998638389	0.0219451694789504	-0.0519550783429074	0.038492768844318	0.494629475565079	0.227025545924666	-0.00729349027280212	0.0735104420598021	0.398971992468709	0.286258416679427	0.448450036379344
5	3	0.334624553224379	0.743894929311177	0.466405014997779	-0.178924659217048	-0.11903893349761	0.200256731865126	-0.00378201081672296	0.29436863584849	0.316619840261444	0.0	0.184658046187743	-0.0930561861573376	0.16689334911744	1.07006449726155	1.29138951902722	0.20247497165522	0.00620711026978276	-0.13371569993948	0.181908133051133	0.0140611755583223	0.0824993013150338	0.126525932916122	-0.360220282273232	0.066219592548655	0.173301597399935	0.0494595585790508	0.166158630541461	-0.104534550108211	0.896077475503195	2.09929475034479	0.134661532738868	0.192845580989701	-0.076859954801049	-0.163056322432907	0.176972402809192	0.4822589743018	0.17644659782191	0.297121629873697	0.0812974613441043	0.758421612465661	1.24815628959445	1.31521153649789	0.192310093209685	0.0218885398123515	0.0691844343421751
6	4	0.0607235807089377	0.185498248520936	0.0363382007519022	0.161942801268435	-0.0394856952265511	0.333503109774943	-0.0535110737935518	-0.203854182783969	0.0301024822308583	0.0	-0.0715069842176372	0.04157864554702	0.581507599830837	0.779666099852185	0.503292934300838	0.874027702520916	0.661010810339435	0.813696274917727	0.968988758085303	0.965937944829018	1.14907696622928	0.666254922859074	0.426188562337732	0.276423340022789	0.0667895569391655	0.113520035056884	-0.875427306197999	0.114086918558797	0.597694441812353	-0.546975533341889	0.0494482619875272	-0.502911197532728	-0.387574758584232	-0.533385587029981	-1.25712372933848	-1.00966749074393	-0.975345658224509	-0.633132436257905	-1.24049617357856	-1.53211812388802	-1.42032661404323	-0.892590936573857	-1.15001986484905	-0.793849483991536	-0.717407943203803
7	5	0.27552870865771	0.417311935452832	0.339131599824346	0.624649282859582	0.379839380861181	0.335674842818115	0.156809747447282	-0.0987550965175378	-0.0636268047305107	0.0	-0.0421756043900025	0.242926598811532	0.199338333645152	0.765937073426453	0.776771825078442	0.379019717785304	0.537449425798871	0.26416653821965	0.841844300106016	0.43675146224825	1.28667840023493	1.37374181794347	1.14481066906685	0.669165482329688	0.607409217104714	0.702744233861227	0.664969605478054	0.702877739033779	0.564118331042469	0.60049364916652	0.353522870589528	0.321984400854341	0.3427274369444	0.206080344859028	-0.241409041113864	-0.169962647705308	0.110610355840154	0.293752164711057	-0.0080760359765299	0.45838766261358	0.0184489477568773	0.661789981736604	0.44713024238783	0.72964655309332	1.05165574776542
8	6	0.473562359336374	0.723759415110719	0.557581272274808	0.327680230325944	0.0996511949724253	0.45260718206004	0.0394512186160569	-0.0584146747686922	0.0291839373019043	0.0	-0.0188438883332619	0.42432770562493	0.7726135057259	0.760480379593597	0.851627441783442	1.0948820818761	1.64031849130014	1.316197714267	1.55597021669975	1.11412839294377	1.5547049984491	0.853327065326315	0.85151007459878	0.634868443628023	0.477431515287708	0.858560468090353	0.98288738009287	0.580750581489773	0.75978307180773	1.06833069052614	0.181791939538319	0.494193896601006	0.0998392758858446	0.608927361638305	0.517711492936453	0.286020894839469	0.536816083128644	0.630866809467003	0.251528879902286	0.523624891826621	0.633936988308756	0.112346803337215	0.136663083364282	0.473457462415083	0.610862159677443
9	7	0.0194515569318447	-0.3174641504461	-0.0611311382576734	-0.212132970572001	0.200742338591661	0.195804847841949	0.179775864723803	0.280531044776947	0.108955478536433	0.0	0.274640532487787	-0.0909642627997343	0.335812602551111	0.441029496129146	0.124861079401705	0.583421565194698	-0.0381079511876106	0.867732126735694	0.806679917909706	0.425778657445303	0.647391522231362	1.02568620423342	0.694151782272188	0.0537849794607545	0.33529222579612	0.741510174827844	0.500666109999142	1.16081295115049	1.09087751353546	0.947426499046309	0.960022492013118	1.11421245718978	1.10458247968834	0.880763258539635	0.703082251353051	0.736366117833129	1.1660817107789	1.33434708228503	1.20348897987409	0.955566206720517	0.364588248759376	0.635471124121258	0.458568554786939	0.244986392902334	0.838037495471533
10	8	-0.319051688327622	-0.108706073269028	0.101256631349608	0.131229422841415	-0.19680085511278	-0.0629651472269837	-0.118958243558156	-0.0432710803498329	0.116737363006406	0.0	-0.0980821424224872	0.101039795475946	0.267102331634967	0.307566135636687	0.338996774270967	0.409770507002434	0.724720505644113	1.03419884613689	0.742424318487373	0.838178189384146	0.407865490886404	-0.315768928172651	-0.431647896932243	-0.496434582865167	-0.364500956915784	-0.576860446154181	-0.960317083646618	-0.630728462898084	-0.466691977764275	-0.935459447480302	-0.484826088048299	-0.42026562736381	-0.710386157963492	-0.87857157307507	-1.27792691611067	-0.663557238119638	-1.15171831472008	-0.778422154403758	-1.39307512743677	-1.41007943185945	-1.46880028827113	-1.55494457421479	-1.47151557808826	-1.0107281966753	-0.749866718375714
11	9	-0.018217734403095	-0.0355665115127555	-0.0500653199608829	0.0121513180459247	0.137414673473055	-0.272281452076099	-0.113917616394923	-0.103361758515485	-0.099152971273539	0.0	-0.187374216258762	-0.231718032676398	-0.132816814013957	-0.0164689633516446	0.294403846003888	0.185110349975631	-0.122619072756716	0.645339943843486	0.51724041039902	0.457442123232154	0.788642048717104	0.324041407474508	0.622639663240222	0.472624742239913	0.174734944142609	0.0464562790325542	0.360347185541647	0.420979659973492	0.206036772291723	0.424184957786586	-0.227662996446357	0.450128387119998	0.719208502525485	-0.0320974309521351	0.366375750981764	0.263272493690495	0.552124578441952	0.668794455317178	0.392250520512149	0.833681559121818	0.690785691416108	0.517498178078332	0.738162129176406	0.828698735297031	0.370692516033599
12	10	0.3108669409963	0.504284393593262	-0.198706164646772	0.127490691174036	-0.295907613057358	-0.0991236294773736	-0.132582519771577	-0.148775816948249	0.233658112238846	0.0	0.241400385283996	0.514285398107215	0.44340911579815	0.367069391043111	0.113781763878678	0.861081955343816	0.527171288020137	0.37700569689652	0.552964487357183	0.692373669424573	0.57890351542117	0.594465963980288	0.367339922403755	0.570053589570781	0.573647519474084	0.654133093318295	0.136002159405659	-0.135461683520294	0.0630087197942892	0.161358899524746	0.0430045101316715	-0.0808102408187798	-0.273545349945918	0.32565036486723	0.330963724025819	-0.19733355542216	-0.214421630672892	-0.0295719825561901	0.0657784386433102	0.208580706019252	0.373449471201288	-0.124533184829558	0.23327549521685	0.306629985630034	0.104197412870272
13	11	0.423696857007377	0.0505523937772265	0.333327205706932	0.323897045837374	0.282993701729098	-0.0931026929042597	0.254575585307107	0.0508235119737935	-0.177976038947025	0.0	0.0127586932265457	-0.164095755562062	-0.134460541435136	-0.106754843824038	-0.307225477383209	-0.0760762354254747	0.376786220261203	-0.0171423575736378	0.203275269145628	0.34060939938821	0.571497205942112	0.0859380131166228	-0.243585028717481	-0.339680584830599	0.000140840621593252	0.212995912797221	0.221194890899684	-0.0326720900300322	0.0389365635113179	-0.0277601266429846	0.0726913658198484	-0.0665146243090969	0.0177999072257014	0.364980255156144	0.0224898999247588	0.501074401092781	-0.146528235361989	-0.106106096710823	-0.0262362604591411	-0.344104740856398	0.145320527031826	0.163763313011509	-0.235286728634999	-0.310203816402965	-0.0184784362620237
14	12	0.124680333937326	1.44489273946464	2.27925077369705	0.631266444730774	0.483513776214808	2.32212148523821	2.18808830706422	0.484847360850519	0.134103011648862	0.0	1.55404862246888	2.34978140964729	2.31383169427662	0.692208181694201	0.659379113054684	1.54466247529358	0.701318222567595	1.09458279555521	1.95259750623689	1.7121313637428	0.770022038288583	1.35671183944915	0.693853229496207	0.787537330091481	0.736358195548164	0.738523620105162	0.224943011941836	0.281237008392683	0.70275010222046	2.14662878920963	1.79341752849538	0.534867054318365	0.602587773158836	-0.0938426930035477	1.49524267484833	1.75042446166421	1.90936457022207	0.371563527252765	-0.00131099145266443	0.353286669130397	0.98750519197336	1.40651513717027	1.76455459044352	1.98850731676478	0.850530645442784
15	13	0.029788378302909	0.564005951963156	0.048148126999444	0.174756216944829	0.362835369856462	0.229257136232016	0.493769027392532	0.16932563731056	0.0247662364712608	0.0	0.500670217850605	0.411675523118464	0.442754206907741	0.328255329530783	0.325194540063803	0.619302767471326	0.784895981600683	0.51526629435302	0.471958683466961	0.775187514794498	-0.259771723990016	-0.329661241694042	-0.287039642002328	-0.548164022795563	-0.510736361152044	-0.56115187545016	-1.32362676363809	-0.848037179604659	-0.265492493988359	-1.30579971525093	-1.09586488533865	-1.504679583331	-1.59762148319228	-1.60733713873852	-1.54175983810793	-1.38158722740214	-1.32400571293556	-1.15608026613801	-1.23800784255476	-0.893689493422284	-0.50031782287866	-1.00389023778797	-0.785901818373229	-0.983259434068245	-0.599576864745336
16	14	0.0768958985013515	-0.027082037733605	0.310230077310533	-0.158578470920124	0.175720241657839	-0.0447683922081469	0.0797596578070822	0.0668234467137363	0.288287108466294	0.0	0.056008500774159	0.279742777422967	0.295231284655749	0.200078627162402	0.369468376297584	0.220506385652666	0.948594302533687	0.91138010245727	0.335941119618315	1.08381949117689	0.832875099854215	1.08477603373187	1.54759812199991	1.1501342978541	0.963740977841143	0.918769540403533	0.135820973814338	0.124987102416234	-0.121450682433415	0.298008632371773	0.696583777047347	0.160775878034942	-0.0994623805141017	-0.0817904035196808	-0.343926782862656	-0.128699719885026	-0.542074133001461	-0.345179677558913	-0.65039685570359	-0.53544303377709	-0.75655195321401	-0.43635035989467	-0.590545459885665	-0.201326827171273	-0.423458014786592
17	15	0.0232610023279822	-0.144648013063718	0.0146704579556942	-0.10093577880854	-0.173443464984395	-0.0197658075687748	-0.0428702714142153	0.134894800018381	-0.122957970502425	0.0	-0.260269067435017	0.264449393134684	0.616810622014029	0.348181490015602	0.601934037940273	0.335251147281489	0.26871847776775	0.168119249361225	0.660028447003822	0.629715437385478	0.459656842006709	0.39973018448162	0.841331405509047	0.498092687766466	0.679882279961093	1.44568467454314	1.90170166673555	1.234187834112	0.379371819339287	0.424250976827958	-0.0588795955289311	-0.425462206173661	-0.173643576034242	-0.856503168052225	-0.157571313766751	-0.548274641367106	-0.513461480470894	-0.142197092830033	-0.410294551481946	-0.548066167905352	-0.822201728081135	-0.0118046447242319	0.0457165723512278	0.0394036849062691	-0.295310067378453
18	16	0.373330490217838	-0.149150218267318	0.247092106904135	0.156407031294913	-0.137561969289805	-0.0585803092080452	0.219912507698281	0.191882436530576	0.0625037474822848	0.0	0.136716192015341	-0.0105947357593569	0.177080967455004	0.291083088222883	0.745820337975542	0.889072268377717	1.48593897812024	0.646999662543575	1.16518385181625	0.815504756524373	0.424065243258232	0.689302316910973	0.254098781119422	0.56235738314561	0.284654153974091	0.417194128141229	0.0159631107857553	0.216145607906583	-0.721343411614471	0.139586553225209	-0.135634213281746	-0.0209862795802694	-0.860180575365619	0.184949556932645	-0.102168134247482	-0.149228267445118	-0.144527124863517	-0.438350150012314	-0.0893798058068096	0.0901054284259769	-0.911555126271396	-0.614252897642302	-0.674391402935704	-0.480835750478803	-0.369943126559538
19	17	1.10781843967842	1.05927111754215	0.689197860116624	0.850303686649445	0.768876094439348	0.664085537159594	0.359951218002397	0.791159868246046	0.372883908080203	0.0	0.345119526876774	0.171790348188443	0.384880008024413	0.149368667939768	0.91472829481769	0.934939804270215	0.770042724254879	1.21654226473413	0.963792325984433	0.856395630369279	1.31459462523351	0.901376603890644	0.558949186812033	0.717523256462733	0.647779420776667	0.740793648165488	0.577834006950945	0.548473432036126	0.639585284070572	0.322421887035165	0.406349693696505	0.553333607152942	0.363411349315187	0.622314996265653	0.824732311291409	0.685581777157216	0.444580440301068	0.541519426344956	0.608733265656672	0.290828988268092	0.40672864299398	0.0971743072491336	0.127450199495328	0.223002492252446	0.151094992517152
20	18	0.438531922439558	0.442127906268593	0.679004080001866	0.317815078328237	0.0372313650271732	0.0227704074960988	0.029213865933993	-0.093912526478421	-0.128923010953844	0.0	0.018172988163943	-0.158673391630719	-0.0914676213129496	0.193995045854476	0.0357309722802619	-0.00176754980099609	0.483905782611576	0.554335776200967	0.929850029598406	0.522621989233693	0.633319636917439	0.769965115204022	0.242482217308609	0.133681223328986	0.260657406107265	-0.0977398703702193	-0.408501327609305	-0.964001239573129	-1.05359729441767	-1.22800639791387	-1.33091922694802	-0.584329693786013	-0.966928377158577	-0.397066096098794	-0.355137843050464	-0.0780965648004344	-0.152628981620673	0.288111204398284	-0.25854934476177	-0.624668795154032	-1.13895698073188	-0.606499768132571	-0.766550903802231	-0.263446930668697	-0.381935118652285
21	19	0.0819714424020205	-0.23159949181989	-0.16042054888338	-0.153143049889488	0.227216854435664	-0.116594908586024	-0.0108043828929578	-0.199817631885512	-0.192882845070831	0.0	0.157557963249496	0.451496301657223	0.284542948566625	0.3199639247704	0.853673738648008	0.503237771724047	1.25846611651304	1.24802102391412	0.604847091463562	0.761840371845858	0.976311883572232	1.14279738172297	1.28815649321675	0.414095341048214	1.24416727240578	1.623363627804	0.918596570515139	0.872206017105995	0.760545224963123	0.333453082012481	0.406733631099328	0.884881819758374	0.260775800254791	0.281490814929513	0.571041821265627	0.209659897282211	0.471946359912572	0.408932798721915	0.677155840261415	0.0376662104463425	0.122245845109494	0.224801584484319	-0.151941943463463	0.256698464259665	0.401150474125
22	20	-0.266017418721756	-0.436100954627265	-0.286520732337145	-0.167903147032468	-0.564117010661642	-0.672665371776282	-0.405236612658976	-0.20765541247718	-0.00897374823020641	0.0	0.00609795878804797	-0.190840215930785	-0.266632569478361	0.933593749371133	1.20217182664423	1.42403835125814	1.90700416942956	2.05820141810635	1.49678282572904	2.04622761792722	1.05349943952746	1.79111478433233	0.951195452763739	0.441899186967485	0.589340979153081	1.4244479627326	0.0355646042960047	-0.0344965629155888	0.94224444442556	0.855536942704503	0.049467920990958	0.0131429240473301	-0.0869186159444665	-0.125922225460022	-0.111487088709573	-0.0263694722137313	0.299692411344717	-0.37621566903477	-0.473923996974111	-0.0716831817036099	-0.430907750123974	-0.324117842853518	-0.26123001125943	-0.401941088822673	-0.316386719690911
23	21	0.274302368286982	0.0245177114577408	0.182692585971612	-0.0886566772403165	0.340040902087508	-0.00404623369119119	0.0712137129649654	0.78877628743456	0.277265889699675	0.0	0.253749026909132	-0.146416149700638	0.0460713146668659	0.216823696815962	1.78070783606843	1.82987118921519	2.02683386433382	1.89475881092692	1.322755165583	1.76771323480071	2.07809632957825	0.27859654015577	0.0805514461766021	0.150937867198687	2.11302744449505	1.37479460158988	1.70244563682864	1.77614459992881	1.65365155018662	1.04196239198426	0.336330338544447	-0.0663711429258487	0.412048310638744	0.299006986986296	0.0575458641842386	0.0620461621710874	-0.0387349853716626	0.0089058219720838	-0.14111188649886	0.149418989120192	0.104730700015576	-0.0150194786210802	-0.130720049259986	-0.167122655254471	0.365891464636056
24	22	0.0511861765743963	-0.293091680879377	-0.292850491314899	-0.382774294022612	-0.140736751634887	-0.0901262611012542	-0.0329097585789708	-0.113927152478677	-0.412500907844593	0.0	-0.353609722306177	-0.0177048398061261	-0.0727672143629359	-0.203350384143811	-0.0642701236114343	0.110698674646612	0.538478295881406	0.361974921683916	-0.128778796025692	0.501073960965839	0.383398687445009	-0.268299917045453	0.135854863588909	-0.0272049798595375	-0.302956392750142	0.123119790508276	0.0080642992580637	0.0277745041231054	-0.140832405890386	0.0264979892809351	-0.0857156023016902	-0.0449447364031002	-0.274003081966097	-0.10437096959459	-0.0166450141286363	0.0715097716882731	0.161708507026055	0.204957434319783	0.358201126570119	0.463225244547348	0.119662886793065	-0.0842958994942335	0.0387907347843765	0.210331384287453	-0.401891354478173
25	23	-0.13175933568016	-0.0067735536447534	-0.100000509055772	0.089311879548687	-0.127657059158293	0.0751603312581756	-0.00177253790634421	0.0944323163974889	-0.169798920482706	0.0	-0.164928182319271	-0.0350584583121537	0.135919122122511	0.16077206360144	0.62962887908679	0.55408959853114	0.751923138159957	0.774904073043542	0.973348068741577	0.912785134366644	1.03673691150518	0.547006635645824	0.468974329378991	0.756121949191208	0.181383648444679	0.163050894200616	0.604947733824409	-0.0490066679552398	-0.438169551256917	-0.241832296523548	-0.302286519543689	-0.348200562183109	-0.311685283691349	-0.628499219934427	-0.702493948339937	-0.571412994987118	-0.284191433848565	-0.0777959580987212	0.125787546615623	0.0407085145817388	-0.257347651499822	-0.0643198579559345	-0.495657465393729	-0.609303816883105	-0.417955401042737
26	24	0.173860998743826	0.823903552258721	0.178389904981936	0.0867425651674749	0.264863259169595	0.313504181635635	0.438696236498084	-0.0910311620949911	-0.15557020326828	0.0	-0.147719072159357	-0.54766462542483	-0.231504864527257	0.0697301917508493	-0.141557294964649	0.0967176021918213	0.127921868868685	0.231263088126855	0.316799852180918	0.0580925018467977	-0.106576445703353	0.470525923560211	-0.0987069759718267	-0.00618099607119565	0.0096710560160742	0.0267341907400656	0.0571777713513452	-0.0645977247656195	-0.368813467407175	-0.0486592610886429	-0.0382358814188912	-0.0417857986279467	-0.21587346274715	-0.335557769051416	-0.108692576042792	-0.163293990981846	-0.264462303524996	-0.299962209160457	-0.265269789755465	-0.644947790737737	-0.428032254099777	-0.297407125550385	-0.36484997758117	-0.312130692157138	-0.31257844796662
27	25	2.01307285535027	0.197782778321451	0.739974571925534	0.172190863706099	0.11691913543365	-0.00669271699631807	0.313596021457632	0.0764512235804668	-0.0919439853736928	0.0	0.073582476169388	0.472052723923671	0.184770278558075	0.190286976364089	0.706869983820026	0.451422066912925	0.171047854036481	0.986199188626044	0.773630639089969	0.553710502524685	0.0260828028651967	0.39438102833171	0.00680054809722549	0.645241648826332	0.596487760445056	-0.139999979133177	-0.0640814558620916	-0.129757344927804	0.338000180164213	0.223929839720249	-0.000813354589701303	0.246687336826035	0.753650049573264	0.510761154969804	-0.238779135923571	0.565573977550228	0.379992691746145	0.2451932525653	0.257936101221916	0.0422583482551886	-0.147501649449772	-0.0247360144212104	-0.0498857481683513	0.267866832134053	0.0445763501522452
28	26	0.346631069506228	0.282854915033236	0.321987481742938	0.232347854331085	0.184600242849297	0.292781831511872	0.351233183525771	0.273588775804243	0.39141618653819	0.0	0.23823748636636	0.0527506811459287	0.635379431008241	0.397259751953485	0.251624974284727	0.17971145948122	0.12842332016515	0.113612608423785	0.146932271895185	0.317569780912295	0.45761729375526	0.798367973892007	0.336441837369876	0.356477002627448	0.234117311348832	0.656658835132202	0.0848759868044209	0.213053129299744	0.356679167603026	0.110610355840155	0.403745902704799	0.278352709829637	0.278615612323278	0.345105296105634	0.472395876229824	0.156563129650513	0.412652458221787	0.424724700127046	0.438709146888397	0.637366604153535	1.41062680306691	1.25476024765736	1.17395587519782	0.825172438233888	1.31724712360685
29	27	0.0601621254393152	-0.160709712284589	0.200230617666539	-0.0274169743368315	-0.0861636515291339	0.0493071279479722	0.101197507630335	-0.140426315431459	0.12363356535913	0.0	-0.108174546631494	0.297827446780452	0.268138537166544	-0.0853987109031052	-0.0822170332359239	0.0198561803009639	0.120490032026964	0.0482355655520164	0.0170050379675842	0.249728027162643	-0.0866422162245895	0.0063369477178141	0.000974147632687077	0.0669821858309906	-0.0326468560853299	-0.0813276833941544	-0.0955861825316883	0.0196433055697848	0.580500442677464	1.19241846688991	0.341613622361967	0.71448329967103	1.36338651124082	1.28058733676898	0.685221313191326	1.03764283946179	0.235251958606543	1.15933896602012	0.507086095000103	-0.284659142079439	-0.369773530977703	-1.18035664132229	-1.209786903003	-1.24310099153313	-0.424126274194256
30	28	0.400040180558106	0.213223018299541	0.521478832855094	0.511658427096538	0.539241182581704	0.195949502897044	0.294415729431335	0.0791054824615774	0.129170215586537	0.0	0.113118785994324	0.491668741623022	0.263434313696346	0.70773351288117	0.724267468311321	1.25149333207232	1.16651772986992	0.712955178926742	1.08550165635104	-0.0264275689701386	-0.0801782185293799	-0.601274434362478	0.563766522906447	0.352229484214563	-0.0808508792064687	0.13254041429408	0.417604033033658	-0.380561922591751	-0.0621016181658398	-0.155410583897141	-0.321513465025888	-0.278945414112175	0.768027382985268	-0.741931523020777	-1.02372118414423	-0.564473366776069	-0.403178579075944	-0.771881868038519	0.357258668077291	-0.0710177097665815	-0.497723714679688	-0.294391375740518	-0.941639269879651	-1.02711705692342	-0.742751186096654
31	29	0.248955751087573	0.186386131272897	0.233989821244494	0.0214019061229504	0.19559373361854	0.469871308087764	0.283273769173496	0.260059860428359	0.205965031600099	0.0	0.0931244058334218	0.451589021733105	0.344159316597266	0.472328976934567	0.85018910693542	1.03671959984545	0.659722412069818	1.0787945618746	1.27399614238739	1.19801966906888	0.912715741018714	-0.416498580863131	0.148616344286091	-0.087737838893401	0.881214682073638	0.339254541950279	0.715407419541255	-0.720363689040512	0.33543071907402	0.447294116319413	0.152538608888484	-0.943310138462283	-1.41975914370539	-1.30159797004007	-0.335307483530126	-0.223223289268589	-0.320352556860609	-1.10009039740441	-1.31251135770578	-1.19129702344047	0.164147397123313	-0.0531572117317986	-0.901694522252094	-1.17331901151205	-0.99585469349015
32	30	-0.346727897433574	-0.685414528919074	-0.196901644182607	-0.419699183988839	-0.336639014240106	-0.306558685065353	-0.28691405911474	-0.411585150386275	-0.122582395511509	0.0	-0.128288788029732	-0.159107356796004	-0.128191373266463	0.136023285498898	-0.00290014313297565	0.568212685279371	0.478575992047135	0.430562103765147	0.217793149761263	0.755331187784553	0.443474401294618	0.513769569330629	0.890843045776291	0.391422495024365	0.352380741173795	0.498272406267979	0.394777876124845	0.500318116296622	0.047437468696321	0.0414405923960624	0.233545733159533	-0.391501131038088	0.243035897002248	-0.401803622507639	0.317296608789996	-0.479941999367609	-0.235497989567389	-0.73265936872357	-0.372752603542363	-0.541756948184914	-0.422807800583569	-0.435637647665816	-0.208340249999678	0.112333306110979	0.288446874546414
33
34
35	Mouse 43 (EYFP)
36	Laps / Time [s]	-0.9	-0.8	-0.7	-0.6	-0.5	-0.4	-0.3	-0.2	-0.1	0.0	0.1	0.2	0.3	0.4	0.5	0.6	0.7	0.8	0.9	1.0	1.1	1.2	1.3	1.4	1.5	1.6	1.7	1.8	1.9	2.0	2.1	2.2	2.3	2.4	2.5	2.6	2.7	2.8	2.9	3.0	3.1	3.2	3.3	3.4	3.5
37	1	-0.0910824404899864	-0.669564352341822	-0.430091842586197	-0.0520407155649901	-0.397475102742481	-0.228999486500801	-0.230169156663295	-0.294572362668676	-0.0974078442773845	0.0	-0.718268391634977	-0.0135977671023842	-0.115982918756928	-0.368966852775418	-0.38336127022886	-0.40776243617283	-0.185612971146492	-0.0280328371546228	0.0850727679814266	-0.476743687144135	-0.306213415923507	-0.462149052712758	-0.429296129470846	-0.169416600891635	-0.269590227740751	-0.568764300576956	-0.441507139190073	0.579593121937098	0.677520780568547	1.27057389595908	-0.496914288260599	-0.0010937540702169	1.24993584853368	-0.264009926340518	-0.281094327427877	0.957508115471845	0.93127113908654	1.33390853610387	-0.158787410737111	-0.170699676574692	0.770473709221032	0.555949476753412	0.961250849113792	1.17781380355333	1.37323588361061
38	2	0.280667885181134	0.255462805309376	0.392162030673243	0.903185465268928	1.49293084154008	1.49664908989918	0.199348629052287	0.381744538634066	0.603982338125802	0.0	0.238987138813796	-0.0274743618276387	0.304871060081974	0.013595306858653	0.180403346468428	0.61934093681295	0.401727809763568	0.127670248024798	0.170178104903676	0.318745897490278	-0.0371599899340128	0.443018548922279	0.224999833120637	0.1239388783658	0.166968072606767	0.166351840129331	0.285614615243349	-0.0305800094976663	0.476735720640625	0.280465325113932	0.0212269829128589	-0.204445433982105	-0.21441680182469	0.204678688518716	-0.0258415800713606	0.272135291303453	-0.00218961692077479	0.121255338227369	0.093693462015578	0.508626102811318	0.24372896571954	0.19946484627997	0.0814488289653579	0.182859841256807	0.21975553072141
39	3	0.617490130600302	0.456554809931383	-0.375681677999127	0.29864078571885	-0.132272192501253	-0.358911836645973	-0.224129726921034	0.280710529405809	0.00690918447847452	0.0	0.122638112358771	-0.179095082575742	0.148442905928627	-0.217304776501737	-0.175225939267797	-0.0119180064062864	-0.165510436773258	0.214469404178752	-0.110423119387789	0.0677920160134245	-0.0124758959609536	-0.0301453664384865	-0.41162583891207	0.1251405316968	-0.336512137554571	-0.473884298156155	0.839618039205377	0.646177978359743	0.652452537110029	0.644079507611486	-0.589799970251097	0.652142546399897	0.975446455442859	0.630001290054736	0.654523242250463	0.870147320820395	0.807654552649528	1.04863073994277	0.422394325723565	0.165457951573659	-0.018032532159581	0.250584024835928	0.425709211265209	0.148479809584595	0.386799870883844
40	4	-0.322988294918587	0.0890551996554714	0.104458551347635	-0.320516804358894	-0.0926537161529842	-0.0482891953382887	0.0704358407887657	0.0806622538981519	0.023749435664127	0.0	-0.117643231812103	0.0724314499181651	-0.0761717233163811	-0.0352934850232698	0.0651553376603505	-0.0635127149291476	-0.365707146986031	0.182363574949883	0.205913262253929	0.46786337881911	0.00919627391279054	0.179539683764311	0.341154500320897	-0.0659101638679777	-0.179742243831513	-0.0409131503232016	0.108214171980555	0.0245777177203002	-0.100255166355635	-0.0869188880155394	0.125680496618568	0.112045122933435	0.361981049277886	0.235259869561017	-0.0187681450352121	0.135436300248513	0.386782180559872	0.248696080658385	0.120572562014727	0.379977966480596	1.06168373879039	0.472781640346721	0.443433392877146	0.278670050116931	0.145041911856391
41	5	0.294628245347713	0.591005489679389	0.151711046839378	0.154333549502382	0.452483106556234	0.451975476266362	0.262590717171002	0.575961919344298	0.0724612071518665	0.0	0.34493062298491	-0.280199618790961	0.118229472746911	-0.17601966075727	0.117694779775995	0.903971103100427	0.316862170873417	0.222625112147705	0.783334223285298	0.624924167074768	0.0728371558248875	0.550890981333123	0.157696702682943	0.453445647627453	0.227810368697383	0.600073362300303	0.819947570493128	0.647794592800073	0.521686482390128	0.538018048895738	0.493123872752052	0.372072969063299	0.57693043529315	0.484036083872361	0.683363859430165	0.326189657785205	0.0546994189571817	0.345775072357031	0.601190898726588	1.10333566515973	0.876691920608797	0.406697150637217	0.856873134345896	0.387912369668204	0.490023145569487
42	6	0.109734719760904	-0.546787529098395	-0.157331532220554	-0.196024839771425	-0.259596131932269	-0.314808687439102	-0.447031089293415	0.140962944904512	-0.128703667546369	0.0	-0.13026885117727	-0.0675140084717983	0.0296722967153141	-0.101498995293456	0.153849467259651	0.3496982238726	-0.214399814427498	-0.267944324684573	-0.0679792288459233	0.232511074386477	0.302757593562403	-0.215428899233923	-0.0572375704065442	-0.078755565006466	0.179398512635925	-0.184823467217701	-0.498317447268631	0.0454450364305492	-0.0914612008701292	0.26094364257019	-0.18053022475228	0.105415000386757	-0.314366663648728	0.0297838277644621	-0.542798653928864	-0.153517920128255	-0.236850124247084	-0.139975801395981	-0.291575785804065	-0.277292079318528	-0.453535270791947	-0.384364698207803	-0.254030006222106	-0.0601420638629299	-0.417182709419624
43	7	-0.169150074487421	-0.171310871410202	-0.276602273838082	-0.0509500075108214	-0.0213283215236919	-0.205413129849713	-0.569363779966127	-0.263838997978431	-0.0481707521758005	0.0	-0.274568472353617	-0.131531190520306	-0.00982843939724749	-0.147549017372955	-0.351913849084248	0.365150194667071	-0.371056888402311	0.00466872252058824	0.0758274063484754	-0.284003155599408	-0.0969147411409724	-0.175652615823466	-0.412983073370453	0.116293495239377	-0.10654659534865	0.0751657179392439	-0.104155238441916	0.0350595275598784	0.0243104883893057	0.378977233054312	0.132457882325728	0.0486775623844293	0.19107564946548	0.210230755693271	-0.159559107187467	0.258136621627345	0.0392269461316172	0.392687116978161	0.367691626441409	0.482974781588504	0.211170920261983	0.330604623738088	0.0964284329634371	0.152213053715008	-0.0171528192939793
44	8	0.395991458618099	0.470419103437981	0.542636043533678	0.656350383261506	0.285437946312556	0.646722629460047	0.0922717926023302	0.348741189061161	0.375564406381273	0.0	0.615455509034593	0.1953080887644	0.0363328794224734	0.45180817969264	0.356069903673038	0.309776668927539	0.780899167763719	0.11259223427747	0.308075000346787	0.496464883739032	0.044008839863841	0.457144448345629	0.856531394776185	0.463072229884278	0.187208966401265	0.683417281865471	1.09764348124696	0.875252560871578	0.0366748533011113	0.161597243387077	0.656261814487183	-0.0993872860908361	0.471680388390847	0.581006473383445	0.0244384210633286	0.571634116312178	0.872423749198542	0.343457522762234	0.555309813383298	0.433358109025533	0.296858749176212	0.353147602738217	1.04984340579333	0.367910002361169	0.231581922337325
45	9	-0.0677152798399037	0.0416760601888026	-0.146715346211466	0.164034993461314	0.0348883648888644	0.145056907627705	0.372478909278948	0.0115467439118008	0.267162435795902	0.0	0.31134841320839	-0.231894607600115	0.111924336681679	0.22050906822994	0.0865526631629796	0.393081810365324	0.701018568445311	0.271670422392718	-0.0876877727587735	0.385776526646125	0.165727641148384	0.320111801378952	0.636197472469014	0.275991430465962	0.138406283049934	0.143258000842339	0.191529740165582	0.964466856288334	1.24834735116457	0.978063803309474	0.980164851455925	1.25279266012347	1.63995535838044	0.959771891167946	0.255517633598243	0.622662734467934	1.73597234486844	0.769489260265158	0.583076827060487	0.608472048626329	0.320781104828303	0.800562958671554	0.299690138247441	0.187378723218718	0.201211502174664
46	10	0.232392982687379	0.363018686360139	0.27955831525836	0.0821647598911393	0.112301925517188	0.352642315537612	-0.0996645907056822	-0.134757390133163	0.394062744687296	0.0	-0.0325706981396035	0.444063332426798	0.571704526144676	0.62089499076983	0.397546449810686	0.258027082204075	0.34427209774619	0.0857288329764153	0.373418253766416	0.328791072644798	-0.121252877983638	0.0973961288310454	0.19515883397804	0.369936188805514	0.184159435719201	0.443937039915263	0.187847458226745	0.44569037361437	0.564936747103514	0.815569976814067	0.548612912792488	0.792358397291367	0.475472444061881	0.401413484338291	0.423460431340422	0.771812784737589	0.418187308943201	0.174259414944822	0.664533973992746	0.482738363881381	0.245275638945226	-0.110381881016676	-0.0922821021951085	0.220715377239971	0.404237726987254
47	11	-0.195364674370218	-0.0862815677346933	-0.331768084714023	-0.140445473639715	-0.498291438977758	0.0189610984364166	0.0503316662530445	-0.0702621007195571	0.235973691706457	0.0	-0.182089667814476	0.0947759692573094	-0.0298582208487154	-0.0283297065648552	-0.136677786097066	-0.00474827040123065	-0.0353672923352062	-0.270435731503042	0.0501442191116192	0.31142995271491	0.0151740804073079	0.0156012255808309	0.156056540195471	-0.109453783357693	0.114543559019708	-0.132899906116101	-0.107182978393789	0.0184920119649998	0.148615122989812	0.0229034632839817	0.274419686185111	0.00182409499499536	0.152305488586623	0.0960172207969352	0.0921139855401427	0.242485605399573	0.605772692635341	-0.0414368307745587	0.0780602532662413	-0.177571254470418	0.108569735776946	0.132731555152209	0.149548375445183	0.684026719384031	0.736284522169684
48	12	-0.167347770222616	-0.508219108205498	-0.540052670461446	-0.100163903028653	-0.0911045826835673	-0.284528007595399	-0.366381956695163	-0.197197555949968	-0.0340016227554591	0.0	0.0863544378109224	0.147722874596627	-0.111198916244363	0.753461943900975	1.10538586826907	1.28301230249175	-0.132752291492229	-0.558864865574893	1.52579723754528	0.237030073502852	0.449788319589318	0.442718633495998	0.415858278210991	0.873404683520514	-0.0393056739310159	0.0791789612371604	-0.198982052736337	0.0308382179349797	0.256770717738671	-0.0379876862178689	-0.104955637735802	0.348167483653936	0.0816292468389798	0.561315502640103	-0.0351790251125371	-0.101246410270385	-0.0729462266303045	-0.0238654185828839	0.304961151864322	-0.0802298367737763	0.116955066494145	0.37268592121576	0.08632257179688	-0.00304250141426003	0.190889022405298
49	13	-0.0976437933666537	0.274628455438873	0.189477311121438	0.264839028477935	-0.106398160643534	0.140767765568503	0.428097990773748	-0.255876009101756	-0.259378458939288	0.0	-0.307359303729932	-0.212034465811637	0.356673132005037	-0.160001951059084	-0.0699228213935772	0.0460049176110941	-0.062087530881998	-0.056313338844854	-0.0239907738587122	0.336517058042034	0.211982683538818	0.121869813387854	-0.42221379069548	0.0586513904707447	-0.31272591538894	0.0869048294799325	-0.0246749559249147	-0.157303883767193	0.152766257091139	0.261850300962371	0.16959713591972	0.0983744857548223	0.189097262042198	0.28485522001165	0.511434646762186	0.259318710162959	0.303466143756991	0.0602910843403629	-0.0757730466774621	-0.0101206226289443	0.316673552187357	-0.0309666192268561	-0.0611477177766767	0.219182528240965	-0.271358322902245
50	14	-0.536551509323011	-0.397125279514796	-0.694591943201543	-0.600466064061589	-0.373930804543751	-0.364478665282915	-0.379081031908876	-0.104123138118947	0.169884632972881	0.0	-0.00977630566103848	-0.0679280323454214	-0.273473429584303	-0.00713517543835545	-0.39783957027809	-0.697044689047094	-0.0327722038166358	0.00642006459381785	-0.662205880496243	-0.227711724639208	0.153127092838383	-0.358150566942859	0.216189700319183	-0.174919111728176	0.114193735792023	0.380552374814601	-0.154186872114217	-0.470557931477099	0.0703341507145423	-0.435261634746708	-0.215645400682269	0.186128450785411	-0.0654590020294595	-0.445538775738742	-0.202475715989115	-0.181255293726206	-0.196541139491589	-0.0312722752218428	0.295800024290549	-0.105961994576329	-0.225588885762566	-0.449277526128934	-0.206356809052327	0.102022089972495	-0.135208434817218
51	15	0.0465718280594423	0.203154626104465	0.0247351733190974	0.0414083622399546	0.213400721163701	-0.525239894419236	-0.00370711868507617	-0.395413652804656	-0.313474766718934	0.0	0.137584913107101	-0.0306242938848281	0.0994722230767944	0.163475815207549	0.435034472242193	-0.117055936487125	-0.0453381915599369	0.278399540460961	-0.201507902967043	0.312253782901475	-0.120389566742911	-0.453513714370683	0.288293820666634	0.378628815680187	-0.0979636250517105	0.251411252501931	0.250640610441746	0.296825945926462	0.0909921143987121	0.324181044510369	0.0956050713947263	0.0358339185628919	0.0638769481558297	-0.277394940937385	0.183031472545675	0.00678336058479278	0.111738529702741	0.0708349860455383	-0.26626233805367	-0.205724526413406	0.164550121636843	0.243565652397573	0.506961923658851	0.056992951886984	-0.0408433262630206
52	16	0.139742078241517	0.197771729975046	-0.00546232685559772	-0.191107984097375	0.307305998449089	0.338994406324897	0.144229562807239	-0.0351210336531586	-0.106287215366702	0.0	0.342751549965841	-0.222795923355329	-0.0372281738317061	0.180151698681064	-0.094758513242264	-0.176140095545635	-0.108963960546256	0.0225541086741503	0.118986759198269	0.0529709220043134	-0.0988802415732805	0.0914753765601993	0.114550822596438	-0.106666912982552	0.277320547853131	0.144765075859399	0.392456205530817	0.0808405629914326	-0.380920708447502	-0.274906580134963	0.242117974693453	0.211927269477634	0.0963637636996453	0.201862412373264	-0.289671440001647	0.0129870408847278	0.134866343784117	0.272161416748789	0.0396581917113589	-0.574622492364351	-0.852610820658811	-0.937637195472735	-0.155200961149328	-0.307898800033847	0.495787730940633
53	17	-0.097152916165046	-0.0349401471616832	-0.0555893242610986	-0.0761803927466721	-0.0786237662351515	-0.296854414461066	-0.0286730862970537	-0.00641537841528233	0.0688804981327888	0.0	0.156749743155354	-0.00914367155872808	0.101785437956446	0.0563897235549846	0.151213374678894	0.143383004654777	0.0741888840234911	0.0749713586844786	0.165713231149387	-0.0748429573926022	0.223801225805686	-0.0398550112098556	0.0929310207678303	0.463334655882274	-0.100184990832064	0.245028091564081	-0.186509202791432	0.643797516818105	0.250128293973338	0.140378226977729	0.592774639231054	0.128294564160208	0.578433761367382	0.280939566381738	0.25816719894229	0.0755813819753546	0.506115716969779	0.0600670850063597	0.477683734558384	0.252539332829921	0.163255213352984	0.219215331490715	0.71108822888268	0.143185599383963	0.17661738282949
54	18	0.277504128897265	0.409755702212962	0.127792557284578	0.652846527570413	0.0401512948477709	0.208235966645116	0.136131143370884	-0.199007006637039	0.400121036298163	0.0	-0.0707450114176541	0.134646093392942	0.16180050638106	0.10230208914	-0.102258273370691	0.269368102878162	0.0826520053043818	0.109674385212258	0.475520125928482	0.115444945461037	-0.236271029734543	0.0594494466753632	0.640320372344665	0.607695080225121	0.875947989766266	0.178078298987973	0.44516071828538	0.439680935414737	0.146805789457204	0.146073808369938	0.487876172873386	0.350665216813428	0.131810018143177	0.449973775104866	0.797794715856092	0.338915092753181	0.550384171124494	0.271310875344572	0.311792077161251	0.28847435569472	0.260275979283325	-0.0601963063794797	0.391902299227906	0.378432347645081	0.984242764017634
55	19	0.0224152806350322	0.0963948096324439	-0.173543835482431	0.101295615145009	0.0708506847436326	0.0204167426440479	-0.244640661753648	-0.211746617295085	-0.565827589643138	0.0	-0.313195704787137	0.318406383855371	-0.259264350491946	-0.0481633714446068	-0.0217069647493711	0.390086405045348	-0.20840712931613	0.231577001849862	-0.16846214347839	-0.280769575255358	0.188870216692147	0.152609738728049	0.295880978024752	0.0415945206822827	0.149760776487311	0.323267005386994	-0.354070076982956	0.178511887656983	-0.0546912181447443	-0.384952344996171	-0.148190320905557	-0.366082978504589	-0.0747290832541862	0.405175782775624	0.261859321856053	0.25896701246386	-0.0895725537658053	0.364525058450418	0.00922509391078468	0.240176373771677	0.381814245539784	0.484256920035853	0.116670498302569	-0.00405225573422565	0.452487206962453
56	20	0.167857274983903	0.442954465430804	0.254452933834947	-0.00781279685460822	0.0615829466081736	0.11130798704978	0.216245348689294	0.123969104217355	0.197117773760398	0.0	0.0221969047152716	0.181965132619891	0.23120480211967	0.327855945718013	0.276641989201172	0.0308725441927532	0.344457553261738	0.328802319473284	0.182003676438347	0.160994835136321	0.291354715331647	0.339506019866524	0.219923295912985	0.342654311761226	0.507043580319834	0.0154664979479315	0.402839839930074	0.152794842780207	0.495993571332811	0.682983107424145	0.495081640989776	0.390096011711346	0.323222603845368	0.464039457134033	0.418176765041495	0.402597330190855	0.32874760833888	0.512006829161387	-0.315540434217441	0.775248573685452	0.42702180987304	0.496194139774136	0.186136065825532	0.243210791527963	0.226135528488748
57	21	-0.0572215202450597	0.0980185704950408	0.329279489602675	-0.211967219149651	-0.464507606369743	0.430200679082687	-0.152489655403073	0.279605879970497	0.234795820731526	0.0	-0.263852939359574	-0.249180865827896	0.0431273696812883	0.0309096821576481	-0.247398829285258	0.201783567419402	0.299928313271515	0.452165149342591	0.113042458880281	0.348699950690047	0.300770536708832	-0.0536918905720206	-0.0412369652600139	-0.0599976124095689	0.110781494891302	0.114865265176179	0.365961255017126	0.668652539153251	0.0760420333254074	0.393743498774556	0.36340916218662	-0.302455803664709	0.516862764514474	-0.0901737904719272	-0.0371472200975032	0.0838071483134154	-0.497476043912558	0.109112512405836	0.0611198350143897	0.208371162895869	0.20225405974438	0.114217635302555	0.389363796315153	0.329219975135272	0.393635716668236
58	22	-0.731770209231845	-0.875285949893644	-1.00789718741195	-0.994506432246378	-0.843645575347827	-0.5119050219327	0.0821679230616508	0.805463178411802	0.732601420149603	0.0	0.333347326880531	0.509844977848436	-0.172262282807399	-0.250739605963311	-0.466502512572362	-0.471618882297567	-0.780491118767729	-0.58036540415977	-0.502556564371965	-0.382967631231867	-0.517059701167434	-0.689268444385063	-0.718800507207699	-0.321519646565519	-0.555478867273971	-0.635188069612439	-0.701040827793355	-0.62973710673979	-0.193819758461483	-0.651140524274516	-0.153165870965765	-0.721924196665089	-0.670262241480241	-0.744564999642148	-1.02666111488648	-0.608794809172971	-1.04136353142417	-1.02161550645716	-1.02944845387947	-0.865266197257679	-0.741878296333206	-0.597937753587152	-0.338333655151372	-0.156199351486344	-1.01944065099877
59	23	0.418157083091646	0.611900573997462	0.860616336605697	0.515012895537533	0.491114790859363	0.479650055071935	0.21122024229107	0.242047682015418	0.418576144607195	0.0	0.533088189076251	0.19194493558384	0.396593046787611	0.364163871239784	0.524365804967877	0.793730861829991	0.445435445502032	0.248469621080651	0.226539359924056	0.659383980936548	0.594084660440691	0.834101469833229	0.757771939454661	0.705203560186558	0.65633773057946	0.382814041730362	0.387652872531793	0.475124846769001	0.62518026673174	0.500099600965733	0.402686133274105	0.540106444360143	0.816039883366727	0.725207801965007	0.796617547807941	0.562036236898883	0.787938745159948	0.729598516943969	0.932083722444619	0.910424791025238	0.967767097522054	1.50373634916201	1.12659762110169	1.08876129845052	1.08925440158693
60	24	-1.93097290316644	-1.90551617550732	-1.6873309832132	-1.79189719951269	-2.08011053506298	-1.66574984235751	-0.884648583144449	-0.343805120055115	-0.471018348518225	0.0	0.40698125021094	-0.696369527874572	-1.60099001816557	-1.30556934002748	-1.21992966159771	-1.33247620563445	-1.54893688422746	-1.70585673566366	-1.33092273744989	-1.46341857782176	-1.72824085321143	-1.43974704987579	-1.57699244934798	-1.69816449075188	-1.99158616228113	-1.69869496616211	-1.77373650037016	-1.3974421045275	-1.69927066319522	-1.65899366160823	-1.26427168875543	-1.38312114292261	-1.55754668289652	-1.31582293297237	-1.13911991023015	-1.56136369246825	-0.987801799460984	-1.19579584213919	-1.26231579498912	-1.23594608259679	-1.29080295715277	-1.28040760730718	-1.9852141310173	-1.4690234816593	-1.25157273069618
61	25	0.0981111225211197	-0.49548324649028	-0.874306538579697	-0.374599170757396	-0.651906128692775	-0.213372838401414	-0.0476646448939521	-0.586332666752582	-0.157242494828376	0.0	-0.498744943905544	-0.199581532125508	-0.560580006918935	-0.343741153718103	-0.106628017700706	-0.664617622279607	-0.391869261669229	-0.117826109929456	-0.641829204678675	-0.421814762593171	-0.0939312855762613	-0.211335990900901	-0.428286609459807	-0.585100904724491	-0.523577589738183	-0.197517387635025	-0.0443795165860096	-0.36824518128093	0.0909232275742382	-0.244554436068592	-0.103788662125966	-0.105033779762884	-0.447865229072757	-0.116288106134061	-0.45559285463248	-0.36042676101208	0.130725050657714	0.179552219291893	-0.308461258612586	-0.0313679904184331	-0.255060028264239	-0.573111785558926	-0.111255501850181	0.0716258958278898	-0.14685229977917
62	26	0.104126301289458	0.332702743022955	0.0394497739209865	0.175811360121361	0.583317813791682	0.0902736060747361	0.418869382229062	0.466319751609472	0.327739494181402	0.0	0.253574626822906	0.391328710975144	0.265953753197099	0.303250110926499	0.493085914705913	0.654709752156181	0.51973445472111	0.587796277463724	0.660339727048891	0.302847568190288	0.640682145327615	0.537187423750297	0.471008741852227	0.306941413759017	0.31040309384329	0.73515667615062	0.0643918420224324	0.396153131777579	0.233882484534931	0.556857072381301	0.244475122496877	0.620857852804935	0.804601858796953	0.546423998798494	-0.134011584819217	0.233170185397514	0.639288475831118	0.491419509618642	-0.0645324273785014	0.127098417088987	0.620927091092799	0.10078775054621	0.23553119929823	0.255616043347492	0.563160216820655
63	27	-0.0831009412080955	0.0196671883872735	-0.271636213289408	0.154604996394058	-0.0492882886020856	-0.118650174424947	-0.0936635876274132	-0.108543493177146	-0.152465755892542	0.0	-0.338019681189485	-0.227256813857862	-0.282426959448948	-0.376483834609964	-0.265196232436814	-0.0777961871057583	-0.492604761324767	-0.412051929695422	-0.306086303330727	-0.562186780384341	-0.460923382716764	-0.461902559721784	-0.31775851967282	-0.32661445986946	-0.296099353944512	-0.30433261816823	-0.131205618266543	-0.0729787955711272	-0.0387332572228882	-0.775742496903108	0.217035321235938	0.190992704105399	-0.00818359073124004	-0.213287667106528	-0.751915270675289	-0.366860298369187	-0.583323788669315	-0.266546906245247	-0.439276752516039	0.113696063631539	0.0525536178057153	-0.156500204148332	0.162430445930713	-0.127207722203331	0.0140875899138213
64	28	-0.376958310186697	0.18655372148752	-0.265311043810937	-0.195689426542737	-0.408965846820781	-0.00703301674627877	0.0105052407322563	-0.0778232497868017	-0.204089870185714	0.0	-0.197024987425393	-0.128102430840247	-0.0127232090331716	0.16249253779631	-0.0771909671478813	-0.35102183499999	0.318061949733002	-0.286808653534229	-0.218376154069446	0.348085944147416	-0.061960418289219	0.239136393600156	-0.0588359087505854	-0.296889326491157	-0.0386758515358268	0.00318168091676829	-0.540882124062253	-0.22592277598323	0.147588381272654	-0.339799726106245	0.171479808146411	0.0237764983451703	-0.0443483534987477	-0.0816297154568335	0.0470841445278505	0.0289772192840163	-0.160901580183462	0.150712890811288	0.147097152607657	-0.0531892979240738	-0.117637374088933	-0.336498781945745	-0.328779591507386	-0.184879349896738	-0.376178647232831
65	29	-0.139769961003804	-0.117989188942496	-0.294501015600471	-0.19981689544246	-0.0765056135370451	-0.0387488387665193	-0.0957733052041556	-0.127666147618579	-0.311107895095049	0.0	-0.146922943920595	-0.288849015668643	-0.21983015811459	0.524051596697063	0.205736241859745	0.446439107789901	0.470579839361753	0.260629317144912	0.245238735289258	0.00611640022470882	0.321795779635732	0.263102682176019	0.506449372881516	0.419512325924151	0.429485568238149	0.301594015432006	0.392042298811658	0.5902063790846	0.37705941448860403	0.198183176450475	0.445375462416775	0.570457885499734	0.580267345873912	0.376914025799536	1.94071816289468	1.03868210006608	0.384275309352235	0.405443480724472	0.0870097998791308	0.255024764770758	1.13956896328832	0.17486674368304	0.275201457919318	0.30999645070086	0.762647439603134
66	30	0.228757679688362	0.00691902545339943	-0.487964273029856	-0.415687701312294	-0.148250069681886	-0.396958685867854	-0.51391445528878	0.197254961637029	0.314875582637698	0.0	-0.375466933867732	-0.218841960215888	-0.466482830622512	0.200259739314077	-0.0676140583835339	-0.365659465119431	-0.375294482497621	0.0655089098308639	-0.0650226016533286	-0.645636841893341	0.0196697657854679	-0.321019162697914	-0.091331745188082	-0.321007681560501	-0.260240481480918	0.6341439890347	0.239514568207982	-0.00109187959880259	-0.216105349105542	-0.218543684952095	-0.191605421948933	-0.383463428920937	0.0994922564900342	-0.415379116455722	-0.348182713734176	-0.0568311615730414	-0.216632661345264	-0.0210381299178729	-0.23205510921496	-0.0443181276471928	-0.20374836492493	-0.306808794906459	-0.198865601199726	-0.278855739941405	-0.459718683369716
67	31	0.0769953191940185	0.677134053684894	0.56769995227705	0.0872229038480385	0.320912083518374	0.174634192073209	0.172546265226658	0.0943477696936158	0.297519266040809	0.0	0.0944376271670366	-0.0027751549288022	0.458764460265397	0.338642005699017	-0.0683460394708	0.0552425470494615	0.496810489406035	-0.0398175217815705	-0.237885535394532	0.0621096730755788	0.0932960740757562	0.266572328763803	0.345245534182505	0.299715443611534	-0.332811462364982	0.426629576729608	0.204868478749409	0.491208514430075	0.0873803594468359	-0.233753146007347	0.250209130553078	-0.0660793349131142	0.177035389954868	0.273112008064742	0.0306073064876363	0.255206354189014	0.00991970272422887	0.658880685361821	0.295544158942503	0.82892207100672	1.56761200861874	1.47122610272551	1.59365497721267	0.893303369127447	1.48773328377175
68	32	0.166880558222614	0.168971999703067	0.359386897995023	0.306979371805156	0.165562804818393	-0.401876713086538	0.143759890563505	0.0415157928828839	0.307842683045883	0.0	0.183568977223711	0.218486044956107	0.143232226860393	0.505226631747106	-0.0143030369719971	0.0962073624910186	0.0347148591285824	0.409660221325298	0.125062389669718	0.666565901005797	0.452772595235273	-0.0187239778025136	0.350669200065184	0.15551095185946	0.115679020078892	0.47726209564464	0.125989081475139	0.118524819149119	0.167051369430237	0.0852820058530426	0.100382864720731	0.231549822014356	0.342975197836454	0.781239501479869	0.272782804022614	0.00247254494986359	0.72381518685868	-0.0395868446431539	0.165512076935745	-0.0516667585178466	-0.0867166794117269	-0.769700372608189	-0.629359283595355	-0.696950145395137	-0.740743186737412
69	33	-0.328158790005878	-0.30969138047819	-0.448231805388707	-0.382028286744399	0.0383659779801579	-0.145199484609652	-0.215997918462612	0.212886530223878	0.246618814868002	0.0	0.143786484626695	0.103877816672606	0.245435554787754	0.145026213158297	0.194993177566806	0.553736897557813	0.517472904959813	0.67766288893264	0.325717408143276	-0.0195608121345145	0.031900340300081	0.0565352293985161	0.221837716999255	0.39350801830314	0.264457339236208	0.197809453712258	0.227081316471702	0.487886716775091	0.294318957564362	0.576490168819728	0.708419801670027	0.664370074898462	0.758660438905017	0.597388650617239	0.514157316491389	1.50124939421315	1.27183939847263	1.01219183573093	0.544395469264881	1.12814640310772	0.489680585918532	-0.0729249045179674	0.070819638810834	0.30790442344809	0.724153528948953
70	34	-0.0707317729632908	-0.324915368686903	0.169535161208587	0.0470800441216319	-0.430753999613282	-0.333854254243624	-0.156266715302794	-0.102814405608408	-0.205880224695253	0.0	-0.285748639949468	-0.239076644823827	-0.22565121193709	-0.184132841656012	-0.116983417874286	-0.0749136015340267	-0.315531179014833	-0.0565199993182753	-0.650570450655656	-0.304273923782071	-0.380335404748401	-0.293409487465059	-0.42376784465236	-0.0705934135420262	-0.355642992808442	0.037777862573936	-0.324231420929627	-0.475580109013738	-0.47930714395759	-0.5339961361675301	-0.125144397794091	-0.572458415116596	-0.234317713366427	0.230292403158782	0.145854729523397	0.0545335282370204	-0.0977143203536148	0.162352186749168	-0.315651730957662	-0.311284564025842	0.511817624703011	0.424908460507933	0.887928205192613	1.06686993257577	0.435815775358547
71	35	0.0102764380652539	-0.076816190019494	-0.25015324787404	-0.0986213302091867	-0.0565569029742435	-0.0489727916321742	-0.181323594778363	0.410453122733528	0.428567545863019	0.0	0.183795319646983	-0.214255245819673	0.22152280580166	0.658238210284586	0.535257772583786	0.288402071390807	-0.172261462726155	0.258651984111802	0.302275971563404	0.450606760670567	-0.134481842835268	-0.342944269058119	0.173557073936794	-0.185243114505567	0.167440087939768	0.0765764919873964	-0.133869242146197	-0.310496231641685	0.163107598729112	-0.0747402129282084	0.353641994573726	0.156349309199485	0.229781844007324	-0.119745334348725	0.0138044275758056	0.234382616939146	0.0676772046393016	0.11351576291238	0.168291332270766	0.323739606492312	0.209698874429477	0.40397916708655	0.319737375713954	0.289866970801046	-0.166537998571659
72	36	-0.086140279451844	-0.10873433779801	-0.376014396675157	-0.230432519896997	-0.652913188460082	-0.213208002071423	-0.439692065088759	-0.0999046402011699	-0.426646212663409	0.0	-0.0975402288210161	-0.200123254364227	-0.0701470550365072	-0.302726196166215	0.164264147591706	-0.0865434079603719	-0.0781403869192007	0.0635196270424875	-0.0431747000844983	0.13104347648921	0.976743941124913	0.251986598071643	0.508690303457256	0.243031310890048	0.539710930891735	-0.17469019190671	-0.191131414990054	0.0282618741305518	0.0201543166460523	-0.174224385760268	0.131974971627631	0.36351764721972	-0.445220701370636	0.0384497434214823	0.153328949978805	0.120958117353747	0.35624516675027	0.600480122597196	0.224730377854838	0.161784221910649	1.69434876987924	1.24965725521974	1.02110705608604	0.952821468318358	0.878545069910714
73	37	-0.594704056088638	-0.332304417847426	-0.306039558699834	-0.0573616369832751	-0.187880612939885	-0.344465051147395	0.0646552052561351	0.058618470066532	-0.0225153305467679	0.0	-0.355007078381156	-0.0955279837578152	0.100866244036681	-0.305932128056905	0.0444540268247262	-0.145703014493306	0.0459995285057782	-0.0631265738178114	-0.121176141810117	-0.481983889137144	-0.221270103624127	-0.105928254090873	-0.436674986193055	-0.0490638206502289	-0.267434585614359	-0.223596791267069	0.0919568814047356	0.173623500517537	-0.181982120017083	-0.396845514656219	-0.52741533564994	-0.293981084091942	0.9915897547258	-0.332881637888553	0.978384103612385	-0.581315409703406	-0.128126213196315	-0.26000699263538	-0.377695797533743	-0.518025171100238	-0.272054571878177	-0.165559875956809	-0.59902014367442	-0.488095486028854	0.147517854285693
74	38	0.187500681015108	0.0117648855226346	0.52712959591373	0.465991484803051	-0.0313410448918531	0.350060699782332	0.196541256646052	0.331200471338894	0.00835276177637656	0.0	0.0265435696159984	0.311562805876396	0.302372975459092	0.030667406727356	0.362881849946898	0.236021373573057	0.374172728510653	0.240516356024437	0.461001290434918	0.570223693727415	0.436666199608301	0.955607518612255	0.9542719577296	0.125859625793092	0.610914602033565	0.841800861167275	0.382084052268973	0.299759025071915	0.213932133809642	0.332193003952742	0.0748889990967149	0.679207336223522	0.702860470918741	0.519193083945781	0.774124710918144	0.66025643022542	1.16835252624435	0.887130266142458	0.576456428334271	0.867587730104232	0.711284228299933	0.834185000965627	0.710249520079265	1.015095743415	0.654870136616563
75	39	-0.311644345382915	-0.263234832410724	-0.104099004299488	-0.22603126101633	-0.377715010865739	-0.196160621794495	-0.0990276218882261	-0.0614564197877115	-0.00973553590777853	0.0	0.217146500821696	0.403925158878927	0.436036025749721	0.0463509918959507	0.00432311685358533	0.193527926693176	-0.0127977192718881	0.273673763716701	0.219705154302152	0.221114522496744	-0.39349419407646	-0.126330938199314	-0.298016235274513	0.14635685355349	0.021607969227806	-0.447796693711674	-0.12988774770786	0.101620835935382	0.0050207716830777	0.275770008530154	-0.35897533436513	-0.446098305455897	-0.379871941691227	-0.0742841306022278	0.118289455832167	-0.161285729668921	-0.12897113118629	0.0691210162461302	0.173128054291857	-0.1595865213319	0.230929254821774	-0.331466529125255	-0.476424089768005	0.112278611778973	0.254026491588205
