# Supplementary material for: A hippocampus-accumbens code guides goal-directed appetitive behavior
Source: Nat Commun. 2024 Apr 12;15:3196. doi: 10.1038/s41467-024-47361-x (PMC11015045; doi:10.1038/s41467-024-47361-x)
Supplement: Supplementary file 8 — Source Data [file 41467_2024_47361_MOESM8_ESM.zip › 2e,g.csv]

	Figure 2e,g	Unnamed: 1	Unnamed: 2	Unnamed: 3	Unnamed: 4
0
1	Time from stimulation onset [s]	Group	Mouse	Mouth motion [z]	Velocity
2	-1.7	ChR2	38	0.150141960382475	-0.584891111485792
3	-1.7	ChR2	39	0.106798953997967	-0.920512952095154
4	-1.7	ChR2	41	0.12665604906228	-0.563564430446937
5	-1.7	ChR2	42
6	-1.7	EYFP	40	0.0101695715602935	-0.374864186258567
7	-1.7	EYFP	43	0.0225974898335036	-0.321734400610514
8	-1.7	EYFP	44	0.0459811717876068	0.142690982044293
9	-1.6	ChR2	38	0.107778081109132	-0.611689819109124
10	-1.6	ChR2	39	0.12101568608917	-0.887552616839932
11	-1.6	ChR2	41	-0.0225532531769445	-0.219192137076542
12	-1.6	ChR2	42	0.195316446688146	-0.158554322208456
13	-1.6	EYFP	40	0.0247598689132019	-0.534232573782722
14	-1.6	EYFP	43	0.0138704085604433	-0.360580293236856
15	-1.6	EYFP	44	-0.0506631622421474	0.0213450739304953
16	-1.5	ChR2	38	0.101736484613772	-0.623348350940702
17	-1.5	ChR2	39	0.0762295521868567	-0.851139789129083
18	-1.5	ChR2	41	-0.0625310122049612	-0.173339749960598
19	-1.5	ChR2	42	0.10147682724904	-0.186190194069942
20	-1.5	EYFP	40	0.0177653873656394	-0.531427192546752
21	-1.5	EYFP	43	-0.0390864094033381	-0.369208677181821
22	-1.5	EYFP	44	-0.0676043248461624	0.000344576668119628
23	-1.4	ChR2	38	0.149435551754224	-0.632226020594544
24	-1.4	ChR2	39	0.099013327398295	-0.837950252391085
25	-1.4	ChR2	41	-0.0255400966820695	-0.12243849241385
26	-1.4	ChR2	42	0.221039015923604	-0.268492142673516
27	-1.4	EYFP	40	0.00283470056511352	-0.550237181929347
28	-1.4	EYFP	43	-0.0301927478249751	-0.394142507118188
29	-1.4	EYFP	44	-0.0774360574847837	0.0448752079272761
30	-1.3	ChR2	38	0.134400774106262	-0.647797868869735
31	-1.3	ChR2	39	0.134198662760244	-0.819960956147185
32	-1.3	ChR2	41	-0.0614010418574998	-0.0899770442120783
33	-1.3	ChR2	42	0.245500477575594	-0.306640607781643
34	-1.3	EYFP	40	0.0274842645121084	-0.572695035938018
35	-1.3	EYFP	43	0.0501896365992511	-0.419042368967238
36	-1.3	EYFP	44	-0.00836436962685774	0.0819281726946472
37	-1.2	ChR2	38	0.151493291514883	-0.668393980290679
38	-1.2	ChR2	39	0.0989527545627122	-0.793396954675757
39	-1.2	ChR2	41	0.00898908058955795	-0.0836715096505252
40	-1.2	ChR2	42	0.211418882264258	-0.229704504662195
41	-1.2	EYFP	40	0.087154729298762	-0.580860767614975
42	-1.2	EYFP	43	-0.0296472504333561	-0.427314347404785
43	-1.2	EYFP	44	-0.0761389432158258	0.0790010552467891
44	-1.1	ChR2	38	0.124309569181615	-0.689868419637537
45	-1.1	ChR2	39	0.0560244701720443	-0.765834871122918
46	-1.1	ChR2	41	0.0303520237713525	-0.0878559389755896
47	-1.1	ChR2	42	0.234225087103773	-0.189690931547269
48	-1.1	EYFP	40	0.000237285270849141	-0.57240394084752
49	-1.1	EYFP	43	-0.0236094731782445	-0.433837970055126
50	-1.1	EYFP	44	-0.0889827073094676	0.0522944939443966
51	-1	ChR2	38	0.137579077939376	-0.722212723245931
52	-1	ChR2	39	0.0928385444632536	-0.744815922245315
53	-1	ChR2	41	-0.0290762890996157	-0.0896606823334731
54	-1	ChR2	42	-0.0160073555720819	-0.257347148893794
55	-1	EYFP	40	0.0762284994303754	-0.554493416657808
56	-1	EYFP	43	0.0495805650394647	-0.452347071632009
57	-1	EYFP	44	-0.0998838976325213	-0.0122426852050221
58	-0.9	ChR2	38	0.1119395478329	-0.748687325781626
59	-0.9	ChR2	39	0.0825766791931946	-0.736585759686826
60	-0.9	ChR2	41	-0.0743663592175419	-0.083494266242715
61	-0.9	ChR2	42	0.0567177258248815	-0.311494468369902
62	-0.9	EYFP	40	0.0628372257176303	-0.5344161513985
63	-0.9	EYFP	43	-0.0450454153466679	-0.466445443553705
64	-0.9	EYFP	44	-0.086129396213296	-0.107547016397664
65	-0.8	ChR2	38	0.0940074504401477	-0.739949466595832
66	-0.8	ChR2	39	0.0756321249301527	-0.718630507433366
67	-0.8	ChR2	41	-0.116561531299788	-0.0776391301273133
68	-0.8	ChR2	42	-0.0386316146227568	-0.298481164120293
69	-0.8	EYFP	40	0.0385463621112663	-0.51715396032701
70	-0.8	EYFP	43	-0.0183305335415494	-0.457877869733572
71	-0.8	EYFP	44	0.166590473561513	-0.163151304254769
72	-0.7	ChR2	38	0.152572314625929	-0.695316054729817
73	-0.7	ChR2	39	0.0677452871173026	-0.657686852683314
74	-0.7	ChR2	41	-0.0943803184504519	-0.0994871483101552
75	-0.7	ChR2	42	0.0782844249779277	-0.228714742959494
76	-0.7	EYFP	40	0.0677107654096657	-0.482474108321575
77	-0.7	EYFP	43	-0.0844804512846227	-0.414100112066017
78	-0.7	EYFP	44	0.21669893583042	-0.161335554325446
79	-0.6	ChR2	38	0.0606679645006274	-0.630652382148409
80	-0.6	ChR2	39	0.0667497557316924	-0.562406786143292
81	-0.6	ChR2	41	-0.0728162021814037	-0.139599293682741
82	-0.6	ChR2	42	0.0816365512043116	-0.132109760256206
83	-0.6	EYFP	40	0.0626542539077819	-0.417248234332029
84	-0.6	EYFP	43	-0.0265710453922361	-0.324933280707702
85	-0.6	EYFP	44	0.0524220056215316	-0.150566210127885
86	-0.5	ChR2	38	0.0882386254098511	-0.553923588034487
87	-0.5	ChR2	39	0.0239731496993135	-0.473249274523209
88	-0.5	ChR2	41	-0.0791351566073608	-0.177535033150713
89	-0.5	ChR2	42	0.198356836630396	-0.0204945698925467
90	-0.5	EYFP	40	0.0274900759537193	-0.330998312176463
91	-0.5	EYFP	43	-0.0833645194126556	-0.222146497493072
92	-0.5	EYFP	44	0.0521138534049269	-0.184269811652613
93	-0.4	ChR2	38	0.0867123031315319	-0.454560865364187
94	-0.4	ChR2	39	0.0219882716232014	-0.377313333363801
95	-0.4	ChR2	41	-0.0278855056147108	-0.20052956477148
96	-0.4	ChR2	42	-0.0214197429389836	0.0370444362840567
97	-0.4	EYFP	40	0.038886151186482	-0.234449732306563
98	-0.4	EYFP	43	-0.0444385376364554	-0.163391877491261
99	-0.4	EYFP	44	0.244580544724515	-0.218706887174355
100	-0.3	ChR2	38	0.0917983262197664	-0.340251370968246
101	-0.3	ChR2	39	0.027250728975432	-0.270182386284782
102	-0.3	ChR2	41	-0.010156312241574	-0.178622527388537
103	-0.3	ChR2	42	-0.0197139386872315	0.0205243638738439
104	-0.3	EYFP	40	-0.012970210002607	-0.139121949835643
105	-0.3	EYFP	43	-0.0586864385068947	-0.157818128381418
106	-0.3	EYFP	44	0.255981952258797	-0.19743111271274
107	-0.2	ChR2	38	0.0394323429712078	-0.237478057238893
108	-0.2	ChR2	39	0.019567094218405	-0.192617434939372
109	-0.2	ChR2	41	-0.0165273445104328	-0.122803086473129
110	-0.2	ChR2	42	-0.0457120050043752	0.0382987432758139
111	-0.2	EYFP	40	-0.0167006296948166	-0.0840867741312501
112	-0.2	EYFP	43	-0.00122968185475012	-0.140750035766733
113	-0.2	EYFP	44	0.0379892395238159	-0.145034096379306
114	-0.1	ChR2	38	0.0121121608174155	-0.131864481425073
115	-0.1	ChR2	39	0.00864701318288152	-0.121026007622581
116	-0.1	ChR2	41	-0.063405102621141	-0.0573376747623471
117	-0.1	ChR2	42	-0.00220734231734748	0.0377001126013314
118	-0.1	EYFP	40	-0.0525235446797134	-0.053087053401502
119	-0.1	EYFP	43	0.0140760416309264	-0.0863347648758747
120	-0.1	EYFP	44	0.0393481668224831	-0.0925158679689926
121	0	ChR2	38	0	0
122	0	ChR2	39	0	0
123	0	ChR2	41	0	0
124	0	ChR2	42	0	0
125	0	EYFP	40	0	0
126	0	EYFP	43	0	0
127	0	EYFP	44	0	0
128	0.1	ChR2	38	0.0490913059932443	0.138056970315433
129	0.1	ChR2	39	0.014813454445453	0.121667524001364
130	0.1	ChR2	41	0.037272131066619	0.0358546937365284
131	0.1	ChR2	42	-0.108745099150933	0.0120443724588827
132	0.1	EYFP	40	-0.0455907290620885	0.0463122506002502
133	0.1	EYFP	43	0.0257821473514679	0.0891370567148895
134	0.1	EYFP	44	-0.189153862552023	0.0946468786825852
135	0.2	ChR2	38	0.0762432116918945	0.229726812858474
136	0.2	ChR2	39	0.147923105574696	0.150380331563906
137	0.2	ChR2	41	-0.0319095324731191	0.0473376336416008
138	0.2	ChR2	42	0.0877582897184294	0.0757125288960043
139	0.2	EYFP	40	0.0449260774658093	0.0167488011752708
140	0.2	EYFP	43	-0.00892125796729392	0.146307183559459
141	0.2	EYFP	44	-0.141023235564824	0.0905067575930445
142	0.3	ChR2	38	0.190717875684075	0.19113850878582
143	0.3	ChR2	39	0.154621770875229	0.0859073830756406
144	0.3	ChR2	41	-0.0367644337762472	0.0480742017966551
145	0.3	ChR2	42	0.157348492659542	0.158147759157436
146	0.3	EYFP	40	0.0809080536641647	-0.108627204429162
147	0.3	EYFP	43	-0.00126621732453229	0.149592245726146
148	0.3	EYFP	44	-0.173132797491561	0.00485704082921377
149	0.4	ChR2	38	0.245149121877007	-0.05621966917455
150	0.4	ChR2	39	0.202299845478504	-0.0445701514503152
151	0.4	ChR2	41	0.0375120875378189	0.015831208477626
152	0.4	ChR2	42	0.106953570440978	0.245183243261119
153	0.4	EYFP	40	0.0266636930297473	-0.322114796957559
154	0.4	EYFP	43	0.0240414313367238	0.0905102687314876
155	0.4	EYFP	44	-0.028915808355791	-0.0377358900544987
156	0.5	ChR2	38	0.281140760867924	-0.505666837403531
157	0.5	ChR2	39	0.213005748079796	-0.226029609521704
158	0.5	ChR2	41	0.13895582734877	-0.052559571211797
159	0.5	ChR2	42	0.0417649310440186	0.275135380172593
160	0.5	EYFP	40	0.0710793234632265	-0.576391786707267
161	0.5	EYFP	43	-0.00225764156730394	-0.00961104964276385
162	0.5	EYFP	44	0.115528236018058	0.0406383748021961
163	0.6	ChR2	38	0.340240434390691	-1.07643590963449
164	0.6	ChR2	39	0.240305408180183	-0.442076531539192
165	0.6	ChR2	41	0.106200562621384	-0.141365060708163
166	0.6	ChR2	42	-0.0291598117679117	0.26075238472573
167	0.6	EYFP	40	0.10515574799444	-0.807590658553816
168	0.6	EYFP	43	0.0834457395364105	-0.110671849236112
169	0.6	EYFP	44	-0.0215947916189691	0.0811552314805118
170	0.7	ChR2	38	0.406651106501946	-1.70832176329239
171	0.7	ChR2	39	0.224120018056817	-0.650665013546758
172	0.7	ChR2	41	0.16224990376256	-0.25299400805404
173	0.7	ChR2	42	-0.1474222002209	0.217537762093539
174	0.7	EYFP	40	0.0571702977880222	-1.00247367112355
175	0.7	EYFP	43	0.0151006945934029	-0.180789096352631
176	0.7	EYFP	44	-0.00528076147059478	-0.000643093354686805
177	0.8	ChR2	38	0.464422564834561	-2.33367562064322
178	0.8	ChR2	39	0.215359909389291	-0.810564822778595
179	0.8	ChR2	41	0.27123489815418	-0.369442376356651
180	0.8	ChR2	42	-0.24662701692064	0.0985560683344982
181	0.8	EYFP	40	0.0606823804231311	-1.14132786953458
182	0.8	EYFP	43	0.0228178797628722	-0.219694386477083
183	0.8	EYFP	44	0.0345548588437742	-0.107042592348992
184	0.9	ChR2	38	0.43639554674813	-2.88273905841887
185	0.9	ChR2	39	0.174462598208789	-0.92231951792381
186	0.9	ChR2	41	0.327316173128136	-0.47034483314009
187	0.9	ChR2	42	0.0219778266566735	-0.0826660926205248
188	0.9	EYFP	40	0.0963086870607001	-1.19006999367548
189	0.9	EYFP	43	0.0464618334762423	-0.248149166626821
190	0.9	EYFP	44	-0.17779590331348	-0.154963308404195
191	1	ChR2	38	0.417826156819953	-3.34039337930657
192	1	ChR2	39	0.205525575587111	-1.0107414107658
193	1	ChR2	41	0.158201241372263	-0.551307667585805
194	1	ChR2	42	-0.127028714006396	-0.247007566471997
195	1	EYFP	40	0.0595015149305921	-1.16107934087776
196	1	EYFP	43	0.0439872342125012	-0.290138214108984
197	1	EYFP	44	-0.0963903863662156	-0.173886407350289
198	1.1	ChR2	38	0.387861646779142	-3.68657722398188
199	1.1	ChR2	39	0.174714593095299	-1.07573566644103
200	1.1	ChR2	41	0.165541748020049	-0.625488421016936
201	1.1	ChR2	42	-0.00693455883245947	-0.338902437014543
202	1.1	EYFP	40	0.0141659747789004	-1.06196709151123
203	1.1	EYFP	43	0.0333605374184077	-0.344035656464009
204	1.1	EYFP	44	-0.0710362886098859	-0.178249229104635
205	1.2	ChR2	38	0.325376786593112	-3.88873095791259
206	1.2	ChR2	39	0.152863827090713	-1.11296405326311
207	1.2	ChR2	41	0.178325073903591	-0.697421287134091
208	1.2	ChR2	42	-0.0174006904248006	-0.352148187219169
209	1.2	EYFP	40	0.0103115854478076	-0.934963508578348
210	1.2	EYFP	43	0.0118139474576002	-0.395436395075371
211	1.2	EYFP	44	0.129127825799098	-0.161196939192581
212	1.3	ChR2	38	0.258539266811861	-3.97689585173101
213	1.3	ChR2	39	0.185294239236403	-1.13665413781775
214	1.3	ChR2	41	0.218545370258523	-0.77227559910371
215	1.3	ChR2	42	-0.0947813846713508	-0.298757343239272
216	1.3	EYFP	40	0.0393985564487461	-0.826784247785235
217	1.3	EYFP	43	0.0330284618039062	-0.425808887493358
218	1.3	EYFP	44	0.107510876936113	-0.100603962127547
219	1.4	ChR2	38	0.25654363544151	-4.00776799027572
220	1.4	ChR2	39	0.213418218654174	-1.16719881604456
221	1.4	ChR2	41	0.0233666679967204	-0.837422172999023
222	1.4	ChR2	42	0.151778277317844	-0.226543231306027
223	1.4	EYFP	40	0.0752181951676337	-0.726292786937645
224	1.4	EYFP	43	0.0620976616525504	-0.430995532172209
225	1.4	EYFP	44	0.100492322910123	-0.00440165668720494
226	1.5	ChR2	38	0.252548090265639	-3.99537793900987
227	1.5	ChR2	39	0.210559608832353	-1.20582014482965
228	1.5	ChR2	41	0.199879395163074	-0.867843906742
229	1.5	ChR2	42	0.200173232930997	-0.183397520977342
230	1.5	EYFP	40	0.0439545589629977	-0.634497389767157
231	1.5	EYFP	43	0.00990741170830327	-0.425181556213474
232	1.5	EYFP	44	0.0709791004280317	0.0191311203303964
233	1.6	ChR2	38	0.254679500919213	-3.93728992765152
234	1.6	ChR2	39	0.194867066672975	-1.22721835460938
235	1.6	ChR2	41	0.182560196578805	-0.86136851357787
236	1.6	ChR2	42	0.265292330548088	-0.197542677943266
237	1.6	EYFP	40	0.011205570924463	-0.551870243012698
238	1.6	EYFP	43	0.0588043489318483	-0.426845977609789
239	1.6	EYFP	44	0.306825635210494	-0.0346772386456798
240	1.7	ChR2	38	0.134153924755582	-3.86422934616619
241	1.7	ChR2	39	0.219880497925905	-1.24953643589424
242	1.7	ChR2	41	0.0792415596481257	-0.843448451900918
243	1.7	ChR2	42	0.290111435639404	-0.255403529215952
244	1.7	EYFP	40	0.0243895729022335	-0.4722092542975
245	1.7	EYFP	43	0.0334039345110233	-0.438295692132213
246	1.7	EYFP	44	0.190207948809972	-0.0605998995579544
247	1.8	ChR2	38	0.0770992030358275	-3.79549537663862
248	1.8	ChR2	39	0.22249064703959	-1.29704364856656
249	1.8	ChR2	41	0.20308564288207	-0.83256323372519
250	1.8	ChR2	42	-0.0886958853596805	-0.314395767032054
251	1.8	EYFP	40	0.0554634465751176	-0.43069968374571
252	1.8	EYFP	43	0.0746579899971104	-0.464522003234408
253	1.8	EYFP	44	0.177787095483464	-0.0307854968741389
254	1.9	ChR2	38	0.0626011406153616	-3.7126005432735
255	1.9	ChR2	39	0.217702968458586	-1.35843785702037
256	1.9	ChR2	41	0.10385935155376	-0.829892908973243
257	1.9	ChR2	42	0.184734332986271	-0.361901239822514
258	1.9	EYFP	40	0.0252301649585346	-0.449279630905146
259	1.9	EYFP	43	0.0919589530389953	-0.499778970848737
260	1.9	EYFP	44	0.103064615017703	0.0127241297423012
261	2	ChR2	38	0.0910566950657882	-3.58542466395656
262	2	ChR2	39	0.213812635860028	-1.40089219336109
263	2	ChR2	41	-0.00996581333457935	-0.83298544587494
264	2	ChR2	42	-0.0145359189899507	-0.413553326347728
265	2	EYFP	40	0.018605912488858	-0.482048194591637
266	2	EYFP	43	0.0703503786014583	-0.520775685159188
267	2	EYFP	44	0.163099551789546	0.023909274780856
268	2.1	ChR2	38	-0.0245196928717002	-3.4288489374337
269	2.1	ChR2	39	0.155178880320809	-1.41022863458349
270	2.1	ChR2	41	0.0821426636710167	-0.844370901629946
271	2.1	ChR2	42	0.203515237173249	-0.435786405988157
272	2.1	EYFP	40	0.0723466695842067	-0.489705123818452
273	2.1	EYFP	43	0.0811700783161861	-0.515377467647092
274	2.1	EYFP	44	0.141820906486592	0.0222062359251345
275	2.2	ChR2	38	-0.0736940679960248	-3.29548341710234
276	2.2	ChR2	39	0.174326030694037	-1.39788568851038
277	2.2	ChR2	41	0.103571653593894	-0.870291914142779
278	2.2	ChR2	42	0.155872057566729	-0.440569988052942
279	2.2	EYFP	40	0.0340386045158934	-0.496655816249839
280	2.2	EYFP	43	0.0450997653971386	-0.505455071523162
281	2.2	EYFP	44	0.115729981858534	0.0181001270199836
282	2.3	ChR2	38	-0.0577806259813749	-3.19927621479754
283	2.3	ChR2	39	0.194599971052807	-1.38619458637608
284	2.3	ChR2	41	-0.0686876051643215	-0.912793058523008
285	2.3	ChR2	42	0.112734785414857	-0.477633557984613
286	2.3	EYFP	40	0.0613290494873737	-0.550481171680795
287	2.3	EYFP	43	0.13773813654829	-0.525820290242978
288	2.3	EYFP	44	0.206468098128398	0.0362885813360147
289	2.4	ChR2	38	-0.116302337046165	-3.14829023842284
290	2.4	ChR2	39	0.205522911192757	-1.3707078365755
291	2.4	ChR2	41	0.118503853663357	-0.944026358431548
292	2.4	ChR2	42	-0.0653530279170272	-0.502652789606671
293	2.4	EYFP	40	0.0390350335813085	-0.666363677114039
294	2.4	EYFP	43	0.112133438517987	-0.603384416152709
295	2.4	EYFP	44	0.167946035196575	0.0818977681739527
296	2.5	ChR2	38	-0.0969633909394336	-3.15365723512921
297	2.5	ChR2	39	0.310224199606841	-1.33401935060577
298	2.5	ChR2	41	-0.0585725179212698	-0.934673431200656
299	2.5	ChR2	42	0.225119800044714	-0.535431952940673
300	2.5	EYFP	40	0.0245976600174844	-0.812530455407601
301	2.5	EYFP	43	0.0634299659712367	-0.722813832740352
302	2.5	EYFP	44	0.190484379383226	0.105638184125162
303	2.6	ChR2	38	-0.0563863850291703	-3.18500477535485
304	2.6	ChR2	39	0.248678808421271	-1.29537927619633
305	2.6	ChR2	41	-0.00379989148662241	-0.895385063149761
306	2.6	ChR2	42	0.074798151221105	-0.587250826248347
307	2.6	EYFP	40	0.0303251601294036	-0.962298111247293
308	2.6	EYFP	43	0.0944538964315115	-0.847720334990732
309	2.6	EYFP	44	0.220202296538231	0.0947884371865238
310	2.7	ChR2	38	-0.0845077063681512	-3.19956223561804
311	2.7	ChR2	39	0.215208782574156	-1.28679096024044
312	2.7	ChR2	41	-0.11343301129241	-0.855544982990027
313	2.7	ChR2	42	0.031121102396918	-0.643778334283946
314	2.7	EYFP	40	0.0398026166602192	-1.10801888823124
315	2.7	EYFP	43	0.176838967937125	-0.961830063135715
316	2.7	EYFP	44	0.277208530008243	0.102877083062087
317	2.8	ChR2	38	-0.0609248975957835	-3.20405128619683
318	2.8	ChR2	39	0.20919920501928	-1.3173764404394
319	2.8	ChR2	41	-0.161988762267701	-0.812724009423954
320	2.8	ChR2	42	-0.112893175722106	-0.656449614416331
321	2.8	EYFP	40	0.0338315542379146	-1.25373597662047
322	2.8	EYFP	43	0.13359900613964	-1.0579317198639
323	2.8	EYFP	44	0.0913485025662425	0.161712246850249
324	2.9	ChR2	38	-0.086829425390089	-3.21269072794012
325	2.9	ChR2	39	0.197295875936838	-1.34570756411671
326	2.9	ChR2	41	-0.115816503928173	-0.771200577560717
327	2.9	ChR2	42	-0.113470253780389	-0.584045966637617
328	2.9	EYFP	40	0.0845863859882778	-1.40150992687002
329	2.9	EYFP	43	0.068823757932559	-1.13604343307681
330	2.9	EYFP	44	0.136548189478971	0.279649657235208
331	3	ChR2	38	-0.124385553389823	-3.20900744552938
332	3	ChR2	39	0.22796139712513	-1.33886403758522
333	3	ChR2	41	-0.084950946308188	-0.738661144375539
334	3	ChR2	42	0.132181991075799	-0.47188264996557
335	3	EYFP	40	0.0664363529598859	-1.54152001044901
336	3	EYFP	43	0.0990689007646154	-1.20585436418547
337	3	EYFP	44	0.168648724434971	0.418854864160011
338	3.1	ChR2	38	-0.18548787137002	-3.17124437292837
339	3.1	ChR2	39	0.163620902261685	-1.33681147198251
340	3.1	ChR2	41	-0.0892522876727583	-0.708520200320052
341	3.1	ChR2	42	-0.0136065084099421	-0.426574179499062
342	3.1	EYFP	40	0.168064064818999	-1.65221729549018
343	3.1	EYFP	43	0.138484218393286	-1.28715634922057
344	3.1	EYFP	44	0.158805285251238	0.491080057395347
345	3.2	ChR2	38	-0.159646858238944	-3.12315571253607
346	3.2	ChR2	39	0.157140166333663	-1.36335627912822
347	3.2	ChR2	41	-0.107213974744991	-0.697098824915532
348	3.2	ChR2	42	0.0246060435734789	-0.45519173386527
349	3.2	EYFP	40	0.127648929535896	-1.71723632905561
350	3.2	EYFP	43	0.0717298846312053	-1.38258367372407
351	3.2	EYFP	44	0.0704732677193003	0.49566945564141
352	3.3	ChR2	38	-0.154297964140656	-3.11627834943857
353	3.3	ChR2	39	0.198642846682311	-1.36939476230067
354	3.3	ChR2	41	-0.249897976550305	-0.718183392004912
355	3.3	ChR2	42	-0.12924005513229	-0.481007283057083
356	3.3	EYFP	40	0.100485710144052	-1.76686650200129
357	3.3	EYFP	43	0.130983868996547	-1.49160400063812
358	3.3	EYFP	44	0.194570287421752	0.491537831653334
359	3.4	ChR2	38	-0.151709865991418	-3.16085871847663
360	3.4	ChR2	39	0.181013802396869	-1.34469583038731
361	3.4	ChR2	41	-0.135473128882354	-0.757715549709544
362	3.4	ChR2	42	-0.127801546239279	-0.475428884984783
363	3.4	EYFP	40	0.133193756613489	-1.8314725090439
364	3.4	EYFP	43	0.152816760664021	-1.60987117946469
365	3.4	EYFP	44	0.147564472244427	0.491377908222567
366	3.5	ChR2	38	-0.170021225590036	-3.21983502812618
367	3.5	ChR2	39	0.241989433021477	-1.32858256952195
368	3.5	ChR2	41	-0.0855721312006398	-0.7929502071179
369	3.5	ChR2	42	-0.00889516216624686	-0.462942616777543
370	3.5	EYFP	40	0.136876691945851	-1.88186036034295
371	3.5	EYFP	43	0.217644140146475	-1.74343294334061
372	3.5	EYFP	44	0.266853265713288	0.505960090853529
373	3.6	ChR2	38	-0.192600892991347	-3.27969850803593
374	3.6	ChR2	39	0.232419623588936	-1.31577741153107
375	3.6	ChR2	41	-0.147897190596043	-0.820381668846934
376	3.6	ChR2	42	-0.0461898626256125	-0.449153639812514
377	3.6	EYFP	40	0.107378944451685	-1.93052799437379
378	3.6	EYFP	43	0.276988532090645	-1.88990131401399
379	3.6	EYFP	44	0.18797058655715	0.551291559192934
380	3.7	ChR2	38	-0.17257574370001	-3.34541765095158
381	3.7	ChR2	39	0.274736421635078	-1.29347991032905
382	3.7	ChR2	41	-0.0312040576129567	-0.844503463368819
383	3.7	ChR2	42	-0.154052474715568	-0.441916843522557
384	3.7	EYFP	40	0.109331911511305	-1.99398239826275
385	3.7	EYFP	43	0.13298892119161	-2.03069455911571
386	3.7	EYFP	44	0.197842975701999	0.608589470494701
387	3.8	ChR2	38	-0.180367718582949	-3.41412077510791
388	3.8	ChR2	39	0.297104264725532	-1.26923815736972
389	3.8	ChR2	41	-0.104192875106127	-0.870933897605377
390	3.8	ChR2	42	-0.0827054827137427	-0.505805561352203
391	3.8	EYFP	40	0.0465912743840343	-2.05366437633091
392	3.8	EYFP	43	0.193050609940598	-2.15173951369767
393	3.8	EYFP	44	0.209442745981098	0.629285601982975
394	3.9	ChR2	38	-0.173237957006826	-3.47292424893607
395	3.9	ChR2	39	0.3277203434864	-1.26374021851907
396	3.9	ChR2	41	-0.300258653215484	-0.900157476442986
397	3.9	ChR2	42	-0.169042008549947	-0.618727399927063
398	3.9	EYFP	40	0.0202902031480696	-2.09650949605389
399	3.9	EYFP	43	0.276223963164731	-2.23760714226342
400	3.9	EYFP	44	0.0735096620789125	0.597473231966468
401	4	ChR2	38	-0.115774410778475	-3.49139360757325
402	4	ChR2	39	0.334907468567494	-1.27530173234066
403	4	ChR2	41	-0.11170494836412	-0.934498840367346
404	4	ChR2	42	-0.595645151175516	-0.70440596491171
405	4	EYFP	40	0.0293879227499706	-2.13055690942924
406	4	EYFP	43	0.179870647014799	-2.28398696836065
407	4	EYFP	44	-0.0725190869646635	0.545248452212881
408	4.1	ChR2	38	-0.134509047305205	-3.49392139822457
409	4.1	ChR2	39	0.377313075276138	-1.29559066571788
410	4.1	ChR2	41	-0.238186426110318	-0.961160784894607
411	4.1	ChR2	42	-0.390292898845101	-0.771552162299201
412	4.1	EYFP	40	0.100790327950029	-2.16846213432455
413	4.1	EYFP	43	0.349038681763415	-2.3138812547999
414	4.1	EYFP	44	0.182851136664988	0.471316129477336
415	4.2	ChR2	38	-0.0734819111546342	-3.51513404472466
416	4.2	ChR2	39	0.33438188085083	-1.30889559447123
417	4.2	ChR2	41	-0.151005143632816	-0.962031028399054
418	4.2	ChR2	42	-0.636369017407158	-0.815930695684274
419	4.2	EYFP	40	0.0580840600204727	-2.21612575910281
420	4.2	EYFP	43	0.24283522238872	-2.34543650407456
421	4.2	EYFP	44	0.0558080991450537	0.392917169953146
422	4.3	ChR2	38	-0.0590618155130218	-3.55020905439539
423	4.3	ChR2	39	0.327663516418049	-1.29006082668709
424	4.3	ChR2	41	-0.255327890473148	-0.920580626087586
425	4.3	ChR2	42	-0.934516371226505	-0.775643298171841
426	4.3	EYFP	40	0.115680508878724	-2.26542450125033
427	4.3	EYFP	43	0.191191283970245	-2.38559391301266
428	4.3	EYFP	44	-0.0806284648860416	0.34381122115844
429	4.4	ChR2	38	-0.131697476203224	-3.58390532590715
430	4.4	ChR2	39	0.31102466115693	-1.25856433851737
431	4.4	ChR2	41	-0.319541658671304	-0.829621065600094
432	4.4	ChR2	42	-0.717094964927904	-0.662377672058745
433	4.4	EYFP	40	0.0611479911283212	-2.30891169359749
434	4.4	EYFP	43	0.390290368687956	-2.42791144500668
435	4.4	EYFP	44	-0.00232437870662179	0.305489741618427
436	4.5	ChR2	38	-0.15264349262094	-3.60981413884326
437	4.5	ChR2	39	0.326490755321623	-1.25435265896112
438	4.5	ChR2	41	-0.272340300103584	-0.756565754529576
439	4.5	ChR2	42	-0.580177384831599	-0.588983265054539
440	4.5	EYFP	40	0.0143874230469857	-2.32814104212923
441	4.5	EYFP	43	0.193539578742416	-2.4662809724863
442	4.5	EYFP	44	0.0215308128432273	0.281256550305343
443	4.6	ChR2	38	-0.154647686444688	-3.61053687041137
444	4.6	ChR2	39	0.317430860328878	-1.25163728544905
445	4.6	ChR2	41	-0.1103902037945	-0.731854143882692
446	4.6	ChR2	42	-0.762443453242901	-0.588729394662544
447	4.6	EYFP	40	0.0562000308872808	-2.33932781036408
448	4.6	EYFP	43	0.267336455001524	-2.50443514386191
449	4.6	EYFP	44	0.00764794800351183	0.311644585144641
450	4.7	ChR2	38	-0.19935673324878	-3.58399470004751
451	4.7	ChR2	39	0.327734106591267	-1.22049938336912
452	4.7	ChR2	41	-0.208897459263471	-0.738865525708757
453	4.7	ChR2	42	-0.608403474804038	-0.581807852621634
454	4.7	EYFP	40	0.0480345546183342	-2.33798574881083
455	4.7	EYFP	43	0.16500256714872	-2.54472361765579
456	4.7	EYFP	44	-0.00346204503834371	0.359700700180619
457	4.8	ChR2	38	-0.271549803598101	-3.54628243944817
458	4.8	ChR2	39	0.351333576271734	-1.19385032281014
459	4.8	ChR2	41	-0.123574577476847	-0.765552010730345
460	4.8	ChR2	42	-0.720849846152522	-0.550244199730274
461	4.8	EYFP	40	0.0310664951199183	-2.32614894574215
462	4.8	EYFP	43	0.0672297353490902	-2.58464339701623
463	4.8	EYFP	44	0.0480766847130591	0.368735663403373
464	4.9	ChR2	38	-0.242876800654876	-3.49382896657982
465	4.9	ChR2	39	0.302372494237803	-1.20109505700424
466	4.9	ChR2	41	-0.184176712626258	-0.79399435655831
467	4.9	ChR2	42	-0.326498156633312	-0.53393181489476
468	4.9	EYFP	40	0.0206603935969365	-2.30285353686476
469	4.9	EYFP	43	0.167791141098506	-2.61616601848662
470	4.9	EYFP	44	-0.040735062026545	0.331040932958769
