# Supplementary material for: A hippocampus-accumbens code guides goal-directed appetitive behavior
Source: Nat Commun. 2024 Apr 12;15:3196. doi: 10.1038/s41467-024-47361-x (PMC11015045; doi:10.1038/s41467-024-47361-x)
Supplement: Supplementary file 8 — Source Data [file 41467_2024_47361_MOESM8_ESM.zip › 2f,h.csv]

	Figure 2f,h	Unnamed: 1	Unnamed: 2	Unnamed: 3	Unnamed: 4	Unnamed: 5
0
1	Group	Mouse	Sex	pre/post stimulation	Mouth motion [z]	Velocity [cm/s]
2	ChR2	38	m	post	0.453345373995853	2.65901547339585
3	ChR2	38	m	pre	0.270164489615661	4.08843517423697
4	ChR2	39	m	post	-0.0576180815630661	5.42670754704579
5	ChR2	39	m	pre	-0.250698799997679	6.12977862701878
6	EYFP	40	m	post	0.0529070244431507	4.43881707038783
7	EYFP	40	m	pre	-0.0118580171132373	4.78534779511326
8	ChR2	41	f	post	0.956286096382213	0.450346688776913
9	ChR2	41	f	pre	0.719327306168689	0.95736028219096
10	ChR2	42	f	post	1.1154884594625	0.362082029562318
11	ChR2	42	f	pre	0.996950147873179	0.822249004188101
12	EYFP	43	f	post	-0.00552595764524578	3.38419579532437
13	EYFP	43	f	pre	-0.0755699436790496	3.9395721543382898
14	EYFP	44	f	post	1.30804599625917	1.3257680624784
15	EYFP	44	f	pre	1.32650983635391	1.15247565450563
