# Supplementary material for: A hippocampus-accumbens code guides goal-directed appetitive behavior
Source: Nat Commun. 2024 Apr 12;15:3196. doi: 10.1038/s41467-024-47361-x (PMC11015045; doi:10.1038/s41467-024-47361-x)
Supplement: Supplementary file 8 — Source Data [file 41467_2024_47361_MOESM8_ESM.zip › 3b.csv]

	Figure 3b	Unnamed: 1	Unnamed: 2	Unnamed: 3	Unnamed: 4	Unnamed: 5	Unnamed: 6
0
1	dHPC-				dHPC-->NAc
2	F	C	S		F	C	S
3	0	0	0		-0.0245620437567728	0	0
4	-0.00510387401027932	0	0		-0.0304529111023635	0	0
5	-0.00127017055875802	0	0		0.0216043662682383	0	0
6	-0.00687276434285452	0	0		-0.0268960007896441	0	0
7	-0.00149197932516563	0	0		0.00740173430656885	0	0
8	-0.00673304696583109	0	0		-0.0106202909367779	0	0
9	0.00248693694405537	0	0		-0.000210628132606491	0	0
10	0.000693893873446133	0	0		-0.00177146913139136	0	0
11	0.00319592042085903	0	0		-0.0214284627452444	0	0
12	0.00114478491477171	0	0		-0.00843320526732597	0	0
13	0.00595635752121122	0	0		-0.0195018534505677	0	0
14	-0.000386045040413093	0	0		-0.0144452927795443	0	0
15	0.00123518109378055	0	0		-0.000575355368165673	0	0
16	0.00229115101523441	0	0		-0.0249286100903755	0	0
17	-6.32625445309659e-05	0	0		0.00474000214754036	0	0
18	0.0110334587850379	0	0		-0.016180699805806	0	0
19	0.0104499213720178	0	0		-0.0183175431739099	0	0
20	0.0157758473643636	0	0		-0.0202721837077405	0	0
21	0.0111402865719433	0	0		-0.000424699806730641	0	0
22	0.0074309947794789	0	0		-0.00249582346132352	0	0
23	0.00383231285206787	0	0		0.0322876185428096	0	0
24	0.0105308318262147	0	0		0.01684023837325	0	0
25	0.000984841424472078	0	0		0.0156127816354361	0	0
26	0.00655688165927157	0	0		-0.0231379640509469	0	0
27	0.000970504449064561	0	0		0.0113385436394452	0	0
28	0.00190237002935812	0	0		-2.47992400905961e-06	0	0
29	0.00649057580347154	0	0		-0.0329774622823498	0	0
30	0.00391915571622261	0	0		0.0302714984256251	0.0194403515191198	0.0194403515191198
31	0.00198072225004911	0	0		0.00413577483156006	0.0317196658216608	0
32	-0.00183572707324828	0	0		0.0871549780752407	0.0391687035615569	0
33	0.00455663789886701	0	0		0.0269119927282689	0.0433727816872329	0
34	0.00043916708408461	0	0		0.0710924931063614	0.0454095485449625	0
35	-0.00411702142687469	0	0		0.0406260697844689	0.0460109471239103	0
36	0.00408612869574695	0	0		0.0477785754582977	0.0456735366194239	0
37	-0.00604228348565893	0	0		0.0178655131972467	0.0447336366839271	0
38	-0.000370892493595837	0	0		0.0297252856331786	0.0434185096482015	0
39	0.00342586034122336	0	0		0.0160876134581135	0.0650147512800158	0.0231335308872702
40	-0.00627647699700606	0	0		0.144916022928648	0.0779699849318478	0
41	0.00214741024310497	0	0		0.136570436903908	0.0851260785576463	0
42	-0.00515967276319773	0	0		0.0933017503702611	0.0884145624611225	0
43	0.00112597001246613	0	0		0.0426716172727157	0.089147071314946	0
44	-0.00515209015400855	0	0		0.0869781503474531	0.0882131785902329	0
45	-0.00306415880298253	0	0		0.0684049694760749	0.0862151485254411	0
46	-0.00357088468520668	0	0		0.0742017176758174	0.0835597177104941	0
47	0.0007603606157649	0	0		0.0822911357458238	0.0860712066026917	0.00555060027867602
48	-0.00746331943725815	0	0		0.0703065940448333	0.0939984076551125	0.00766073189729255
49	0.00448423432018955	0	0		0.109395958517418	0.0976459893409188	0
50	0.00121946864427853	0	0		0.123213120097478	0.0984651737530497	0
51	-0.00420654049205155	0	0		0.0756221087495451	0.0974402114419406	0
52	-0.00322504830248678	0	0		0.110374001213194	0.0952374716438737	0
53	0.00391137458028617	0	0		0.116367250838347	0.0923069898840448	0
54	-0.00388692971983916	0	0		0.112971642296676	0.088951630736558	0
55	-0.00177770939169671	0	0		0.139554629439368	0.0853741909830205	0
56	-0.00333299836565648	0	0		0.123629799164688	0.0817094765541949	0
57	-0.00470284831230038	0	0		0.116066730991355	0.0780461442736473	0
58	0.0106264610440402	0	0		0.135258153816834	0.0744415719557076	0
59	-0.00677859846506872	0	0		0.0844809850079176	0.0709319799224293	0
60	-0.000340194874490023	0	0		0.0613157409286685	0.0675393182397713	0
61	-0.0105814839403077	0	0		0.0375466900732633	0.0642759511738653	0
62	-0.00236845035029836	0	0		0.0275288516810872	0.0611478414930523	0
63	-0.00538945322019327	0	0		-0.0147781421615729	0.058156713217142	0
64	0.000666736699632793	0	0		0.0063918233008826	0.0553015188140507	0
65	0.00398133920986396	0	0		0.0235714586545325	0.0525794328949362	0
66	-0.00392162663822659	0	0		0.0207240739327869	0.0499865236511008	0
67	-0.00828575302894393	0	0		-0.00940084938625987	0.04751820504336	0
68	-0.00455628123136251	0	0		0.0283311674775452	0.0451695398999237	0
69	0.00441327615624408	0	0		0.0131257499319655	0.0429354416993748	0
70	0.000778174924715202	0	0		0.00217959845635118	0.0408108075713855	0
71	-0.000571254855446592	0	0		0.00359216020112765	0.0387906046644538	0
72	-0.00883308901447985	0	0		0.0589501757508521	0.0368699249575116	0
73	-0.00140896334707904	0	0		0.0232166853093456	0.0350440187751577	0
74	-0.00465197399941742	0	0		0.0260670832941947	0.0333083139854476	0
75	-0.00041306589484734	0	0		0.000666333644189874	0.0316584256248056	0
76	-0.000920970549762959	0	0		0.0400871086471378	0.030090159173076	0
77	-0.0016569844734769	0	0		0.0315763912155582	0.0285995096657127	0
78	-0.00539789006010618	0	0		0.0191239720119825	0.0271826581248031	0
79	-0.0101580834446283	0	0		0.0563236641222157	0.0258359663105845	0
80	0.00539931969027058	0	0		-0.0136135013983913	0.0245559704684882	0
81	-0.00416682193848791	0	0		0.00217981368438386	0.0233393745246241	0
82	-0.00449030711858309	0	0		0.0174707029269228	0.0221830430316457	0
83	-0.00788502651118427	0	0		-0.0127687789017079	0.0210839940644304	0
84	0.000269323945880907	0	0		0.0163579022345435	0.0200393921954839	0
85	-0.00483158114186112	0	0		0.0369669594826737	0.0190465416329213	0
86	0	0	0		0.0149800274039115	0.0181028795720974	0
87	0.00488396672335035	0	0		-0.0139532931923806	0.0172059697905753	0
88	-0.00863125158539368	0	0		0.0140364328386361	0.0163534965018153	0
89	0.00639688396401235	0	0		0.0108165614686312	0.015543258473454	0
90	-0.00950997311256629	0	0		-0.0133947886653686	0.0147731634097937	0
91	-0.0100937495109428	0	0		0.00754995957586303	0.0140412225940856	0
92	0.0040906044405252	0	0		0.013120618415827	0.0133455457836413	0
93	0.00508568731940973	0	0		0.0242855478277852	0.0126843363492701	0
94	-0.000250364824792877	0	0		-0.0183282006636264	0.012055886649678	0
95	0.00265945073965132	0	0		0.0117850059304484	0.0114585736310547	0
96	-0.00497995151350773	0	0		0.0187901343970061	0.0108908546419631	0
97	-0.00527671153004343	0	0		0.0344547846060416	0.0103512634537296	0
98	-0.00132345182199536	0	0		0.0591068556685764	0.00983840647674623	0
99	-0.0112184792774624	0	0		0.0244657357242283	0.00935095916337661	0
100	-0.00636505557551227	0	0		0.00504006570652833	0.00888766258849771	0
101	-0.0108437842880455	0	0		0.0351260865575527	0.00844732019906035	0
102	-0.00642858159929112	0	0		-0.0115465506933104	0.00802879472442274	0
103	0.000949554086194312	0	0		0.0192585679220263	0.00763100523957767	0
104	0.00231312051529372	0	0		0.0211444859583505	0.0072529243737571	0
105	0.00251976170223851	0	0		0.0253830652361373	0.00689357565725175	0
106	0.00126443061687106	0	0		0.0388565947397663	0.00655203099962483	0
107	0.00326523066316373	0	0		0.040810541284792	0.00622740829282891	0
108	0.00276501867069753	0	0		0.0904939383712502	0.00591886913304999	0
109	-0.00468243411887526	0	0		0.067107798718948	0.00562561665540517	0
110	-0.00430414857777235	0	0		0.0345336792045948	0.00534689347590843	0
111	0.00175010599403537	0	0		0.0957496415710624	0.00508197973539385	0
112	-0.00316191225508384	0	0		0.0256475144164342	0.00483019124034749	0
113	-0.00319702288969785	0	0		0.0197572415677858	0.00459087769584853	0
114	-0.000691112226897585	0	0		0.0242572927270985	0.0043634210260571	0
115	-0.00366285171566669	0	0		0.0552094118689547	0.00414723377791248	0
116	-0.000460884338879174	0	0		0.015052809529663	0.00394175760391923	0
117	0.00241565299081409	0	0		0.023761135188088	0.00374646182010347	0
118	-0.00387301818848008	0	0		-0.0147984663999146	0.00356084203541505	0
119	-0.00184211991911863	0	0		0.000828103181464421	0.00338441884903618	0
120	0.00238229294340948	0	0		0.0552688570310835	0.00321673661223203	0
121	-0.00258221881270278	0	0		0.00410114172031101	0.00584923682770754	0.00279187457616182
122	-0.00384053851373623	0	0		0.0103919552126015	0.0239075863168146	0.0164463664008668
123	0.00165852818222572	0	0		0.0474487011468323	0.0352215789701216	0
124	-0.0016268709977423	0	0		0.0596905869246969	0.0419903170545915	0
125	-0.00436575067866003	0	0		0.0684095076386756	0.045709374960452	0
126	-0.00500112701271223	0	0		0.020635987968923	0.0473952138568695	0
127	-0.00384190086438482	0	0		0.0349621337334767	0.0477380438442019	0
128	0.00850095052546183	0.00313585654258186	0.00313585654258186		0.0353709659698382	0.0556816672278975	0.00847572138373446
129	0.00336055890999403	0.00515136376207603	0		0.096329992788206	0.0755369577420621	0.0155918344614185
130	0.00500084406811094	0.00680129753693838	0.000406748139334196		0.100696057924676	0.0871988302068763	0
131	0.00478339478726952	0.0077759421030853	0		0.115465134536304	0.0933717782373671	0
132	0.0117809534464446	0.00828907224560855	0		0.0706932919572814	0.095893490912256	0
133	0.00877138895350162	0.00848933692538177	0		0.08851114481449	0.0960114288909912	0
134	0.00701165365836211	0.00847996555400838	0		0.0759340439481283	0.0945712129386566	0
135	0.00774397200080118	0.00833251872512838	0		0.154601240113507	0.1275227480581	0.0353778071956789
136	0.0101206549443759	0.00809648285652683	0		0.12967815815302	0.146842449805718	0
137	0.00989927494349065	0.00780596451853027	0		0.142708312160954	0.15703123837154	0
138	0.0156960169878409	0.00748436080867365	0		0.194098099065338	0.16114740259354	0
139	-0.00202066792804862	0.0071476173511973	0		0.165402166930414	0.161266911405327	0
140	0.00788866526895027	0.00680650071787549	0		0.183936975459313	0.158796952667088	0
141	0.00159038956418278	0.00646818311354866	0		0.10663936029733	0.154689493492179	0
142	0.00767401544311409	0.00613734717777521	0		0.155584893051064	0.180913925223899	0.031327187710987
143	-0.00188489049033771	0.00581695595177875	0		0.222790328038737	0.21351299854176	0.0184780966479953
144	0.0129205092995306	0.00550878923243107	0		0.27271025351656	0.231246222548127	0
145	0.00915478525009458	0.00521381694945989	0		0.243462611702377	0.239074646268597	0
146	0.00692704171247503	0.00493245885758766	0		0.237760264016268	0.240366686788335	0
147	-0.00255209747857801	0.00466476493985532	0		0.285653001944624	0.237406426750503	0
148	-0.00105738685762787	0.00441054052349019	0		0.150340545997622	0.231739832495611	0
149	-0.00833369863332444	0.00416943285556763	0		0.229527174054526	0.229527168124181	0.00511660076284664
150	0.00180252274399745	0.00394099082344749	0		0.198767321318889	0.247910303265404	0.0234412499576778
151	0.00618516061900552	0.00372470597230682	0		0.370398752292983	0.281760784440819	0.0258645031739591
152	0.00840521866768167	0.00352004050688544	0		0.312056955121128	0.299226189828668	0
153	-0.0055677506615968	0.00332644624429279	0		0.217126363434308	0.30580742295002	0
154	0.00158307591963709	0.00314337728431561	0		0.372733180296814	0.327223032955066	0.0219851407416925
155	0.000312294959558577	0.00297029832604443	0		0.380202965840263	0.335919540609701	0
156	0.00967009420132854	0.00280668997518699	0		0.283178594475093	0.336243871685514	0
157	-0.000420409516916582	0.00265205197866123	0		0.326416911937976	0.331142628623307	0
158	0.014094266345676	0.00250590503857544	0		0.30980111462043	0.32260924987983	0
159	0.00838362377804738	0.00236779165925401	0		0.361730848000738	0.311988573071204	0
160	0.00919955886432655	0.0022372763425539	0		0.24035935614067	0.300184265351469	0
161	0.00859230423450486	0.00211394535019795	0		0.320700802249186	0.316486391061105	0.0286863010685669
162	0.00597699320951998	0.00199740618456337	0		0.376346317595542	0.322041836724856	0
163	0.00025097303830139	0.00188728689247232	0		0.327682675791599	0.320551739076402	0
164	0.00126967279954952	0.0017832352638704	0		0.297600684617223	0.314523638109121	0
165	0.0047742355226813	0.00168491797454446	0		0.26924396619367	0.305652687456678	0
166	0.0110952324886693	0.00159201970622215	0		0.372344740444522	0.370092255309692	0.0750109592175882
167	0.00549707950666221	0.00544771103431892	0.00394346876790345		0.432420281492283	0.405966883475657	0
168	0.00786930309461422	0.00789935583770923	0		0.400240374536224	0.422780865651215	0
169	0.0184142673158529	0.0184142664074917	0.00902991958785638		0.431113923505492	0.437914863987587	0.0109261599943218
170	0.0454101433335874	0.0486442314582251	0.0236033179021963		0.434341904252916	0.462223222426074	0.0214272556015671
171	0.0730048818869522	0.0791981033791724	0.0114309470100754		0.503979601814762	0.47066017013981	0
172	0.111350990543909	0.0980256128092387	0		0.465037362760785	0.468688122329366	0
173	0.110655270395652	0.10880724831117	0		0.504742971619249	0.460008062890409	0
174	0.125485660573116	0.114103917191276	0		0.517269155554665	0.447122101294699	0
175	0.113864076816392	0.115695625824767	0		0.382899822968694	0.431716629469499	0
176	0.0978666515153505	0.114817810526571	0		0.370240239120576	0.414923276349263	0
177	0.117655559914478	0.119422881459306	0.00709663810540364		0.423900330122643	0.397496622228684	0
178	0.124898497990486	0.128877287619471	0.00840733761599088		0.285837289906418	0.379935213256084	0
179	0.148757229323139	0.132964450805193	0		0.474510667073133	0.404764748931458	0.0422007940680142
180	0.125764200188985	0.133444428462619	0		0.424263192676471	0.414446725844372	0
181	0.130298533243055	0.131537873989102	0		0.374915144482834	0.414168689094395	0
182	0.126620594430134	0.128089429200312	0		0.404455075232873	0.407446569685425	0
183	0.134195971747614	0.134195968508731	0.0105142411212617		0.369461510694499	0.400758207650028	0.00409970947968184
184	0.127577969195278	0.139180326104485	0.00319334261185461		0.51952637028643	0.440653782247133	0.0505561426157821
185	0.158674250106943	0.142839806581428	0.00269145331006746		0.399272436399927	0.459523165275737	0
186	0.157839831755846	0.142873262019557	0		0.488912890410276	0.464643171419024	0.000161799132000581
187	0.120693195242993	0.140515201370889	0		0.456708410426997	0.460618658263592	0
188	0.138319360485103	0.138319358229642	0.00169987255934202		0.432482315845024	0.450737221542504	0
189	0.14300546062004	0.143005460500711	0.00843827315759773		0.503239527894364	0.536571945445824	0.0993520608044691
190	0.140413679314357	0.147260472981668	0.00354737419042702		0.645812666246649	0.583668901552858	0
191	0.174183133913202	0.158706947628301	0.0110939760588769		0.664405843999101	0.604941688235487	0
192	0.157166327462564	0.163610726330065	0		0.555142667049885	0.609158950256205	0
193	0.160645714839112	0.164118635510957	0		0.579882013606123	0.602267231532021	0
194	0.167159926150629	0.164481792647278	0.00276229445199033		0.571546320527213	0.588292015263766	0
195	0.158729504849499	0.161981157694041	0		0.615693603264829	0.606229022905839	0.0362775882663935
196	0.169546283255819	0.165915645436234	0.00828181591235581		0.576705700839369	0.608266246037984	0
197	0.164305162219979	0.165746017859132	0		0.628147234609417	0.599977191927075	-1.7347234759768e-18
198	0.162210133643183	0.162873010175633	0		0.671373916677457	0.585133462907945	0
199	0.181361151787916	0.181253627120625	0.0229883407041454		0.52563484865621	0.566280467324084	0
200	0.185613508452439	0.190354094275419	0		0.517517285193412	0.545129524356156	0
201	0.209577640756599	0.197930529843546	0.00474679566281757		0.536671334267398	0.522824901994437	0
202	0.192538927092033	0.199629025458783	0		0.492244796115849	0.50012566412072	0
203	0.200803659834856	0.200803652465763	0.00338027183898105		0.437183610325428	0.477529489502224	0
204	0.214011098241517	0.215633107668951	0.0174001009759392		0.485389665624142	0.455356965479675	0
205	0.229741563025667	0.225700668403199	0.00388141493382478		0.446357448229289	0.433808960054687	0
206	0.223985921163895	0.228579161204162	0		0.381628622480516	0.413005657719813	0
207	0.246979352848597	0.241664494959839	0.0149951814814993		0.415881175791357	0.453303452660875	0.0602903455315324
208	0.243031548941944	0.246266931366466	0		0.528385530238708	0.475013381598769	0.00277994498608578
209	0.247966619430997	0.249466898036115	0.00426772598172335		0.487697570656568	0.481565981456359	0
210	0.256843513221922	0.253105876084863	0.00568481773511727		0.513239492023653	0.478201672874746	0
211	0.246739386800809	0.251288893787248	0		0.3979637538593	0.46846993952348	0
212	0.25813772798945	0.252471920871446	0.00656733715644173		0.387056805029612	0.458402072814146	0.00363264851423285
213	0.24183282483738	0.24904607409929	0		0.572234677719635	0.444642962235305	0
214	0.257253197570692	0.249291888795293	0.00665362824150455		0.446007001137412	0.428711341937566	0
215	0.227082527304159	0.245301031115929	0		0.407564166186044	0.411624811987642	0
216	0.267776511763589	0.238583044489844	0		0.395088198979645	0.39406044628759	0
217	0.22248651509414	0.230178735451335	0		0.355547284364863	0.376464154841691	0
218	0.217584371583818	0.220802492115802	0		0.380616138128095	0.359125140267571	0
219	0.209071104606191	0.210941565121081	0		0.298185707477182	0.342226578956694	0
220	0.194228442554601	0.200925316201373	0		0.309631413439873	0.325880108662325	0
221	0.217077415678934	0.214482113675129	0.023508603517513		0.29381115348575	0.310149287023114	0
222	0.228321876538564	0.219848258134402	0		0.229455833589463	0.29506553892481	0
223	0.213120051395291	0.219724186805225	0		0.260668158572577	0.280638988962415	0
224	0.212763975138019	0.215981997915362	-1.35525271560688e-20		0.230795060103148	0.266865811223708	0
225	0.216224605898902	0.211557962828993	0.00164155746168262		0.25617134549461	0.25373320816478	0
226	0.198697178643859	0.205116468675116	0		0.223576499510699	0.241222775828541	0
227	0.218634664882991	0.209719581159634	0.0122675870618275		0.254480065410859	0.229312771166906	0
228	0.203834118212515	0.20926110870005	0		0.177317728017073	0.217979632730974	0
229	0.202177605761412	0.21005115178906	0.00457842813688092		0.180580838923101	0.207198993944073	0
230	0.213645118704042	0.208684987787619	0.00161212570988961		0.139832480920417	0.196943705001285	0
231	0.226152793807784	0.204307679068561	0		0.159472880501743	0.187194986525395	0
232	0.182580103054866	0.198017777966733	0		0.16720914496537	0.177926425562615	0
233	0.181770953292442	0.19057151893073	0		0.179184384975031	0.169115139951334	0
234	0.19224986544754	0.185745982217269	0.00325916432622609		0.192046932310459	0.160739091938626	0
235	0.179954842587564	0.179469743458829	0		0.197650006498528	0.152777138575415	0
236	0.177539193746785	0.172341484284429	0		0.187917003274508	0.145209050210029	0
237	0.156872981050359	0.164770162178777	0		0.11429496940815	0.138015508035371	0
238	0.156419344394419	0.157687685243514	0.000654865320648415		0.145950705778774	0.131178088113395	0
239	0.159890902378151	0.15673113589027	0.00634046734016735		0.194732415623443	0.124676087214256	0
240	0.148938416250672	0.153489419746245	0		0.231691267128851	0.11849924800214	0
241	0.153590380821776	0.148855704591487	6.08097652180717e-05		0.192236752963914	0.112628352608845	0
242	0.143848022233513	0.143320504609416	0		0.185517335106618	0.107048271593653	0
243	0.123262363163785	0.137283086719841	0		0.220708094231981	0.101744615973849	0
244	0.139176216481975	0.133179476366783	0.0021643870481388		0.12060266780299	0.0967037034509986	0
245	0.134872570328116	0.128254971076623	0		0.177905687051663	0.0919125253819984	0
246	0.131813203383504	0.122871214373667	0		0.152443060103475	0.0873587147540442	0
247	0.116832373774678	0.117274320446859	0		0.171430953186888	0.0830297595886342	0
248	0.115358375779598	0.11163012477673	0		0.158237975479597	0.0789149906322077	0
249	0.109702835658188	0.106048765349231	0		0.117535481472135	0.0750051282280537	0
250	0.0956661273118271	0.100601819085003	0		0.144652961687427	0.0712889785104839	0
251	0.0897602876349013	0.0953342437890704	0		0.0488050713723498	0.0677569448203462	0
252	0.0922987033592498	0.0902726959805646	0		0.0607205397981274	0.0643999056798973	0
253	0.0919148629417071	0.085431320453436	0		0.0506361461196269	0.0612091913417433	0
254	0.0826622229770121	0.0808157762778755	0		-0.0315520125824032	0.0581765614703505	0
255	0.0788855353035595	0.0764260328622274	0		-0.0123235994245911	0.0552941839093581	0
256	0.0898502053422898	0.0722583084275884	0		0.0170987816504936	0.0525546144872672	0
257	0.0662092531173513	0.0683064107063215	0		0.03519337003195	0.0499507778143951	0
258	0.0815563495755191	0.0645626611393176	0		-0.0151944490774246	0.0474759490249383	0
259	0.070624350117532	0.0610185290410041	0		0.0246211116686032	0.0451237364193309	0
260	0.0651580737070927	0.0576650639559236	0		-0.0079680586306294	0.0428880649636641	0
261	0.0656835198760252	0.054493187742568	0		-0.00170672871304604	0.0407631606046368	0
262	0.049471256036432	0.05149388929718	0		-0.0268014849519652	0.0387435353602691	0
263	0.0454477333231301	0.0486583518355845	0		-0.0313514553035488	0.0368239731483749	0
264	0.0437627871405977	0.045978033584185	0		0.0132403337026461	0.0349995163165376	0
265	0.0394752519569291	0.043444716405277	0		-0.00088333124216874	0.0332654528390332	0
266	0.0400343777467538	0.0410505324685749	0		-0.00209083927124703	0.0316173041477936	0
267	0.0329368997177865	0.0387879760023472	0		-0.0117468176548317	0.0300508135660901	0
268	0.0271609081223567	0.0366499050104582	0		0.0311277911261728	0.028561935315138	0
269	0.0273310284028864	0.0346295363444391	0		0.00378330786387356	0.0271468240652806	0
270	0.0132374532209099	0.0327204364760386	0		0.00121625049703038	0.0258018250048003	0
271	0.0131707380867679	0.0309165095884392	0		0.00822106901952709	0.0245234644007314	0
272	0.0251807235081361	0.0292119840978192	0		-0.0173921846627546	0.0233084406273112	0
273	0.0202433166575871	0.0276013983644427	0		0.0372652958105934	0.0221536156389098	0
274	0.0252134501950617	0.026079586107369	0		-0.0152840318956516	0.0210560068654236	0
275	0.0155773336209241	0.0246416618667106	0		-0.0426702862087506	0.0200127795092044	0
276	0.0138589616358672	0.0232830067394263	0		-0.026484287977903	0.0190212392236337	0
277	0.0110030718029998	0.0219992545331077	0		-0.0436613927739944	0.0180788251544362	0
278	0.0199422761580561	0.0207862784260497	0		-0.00390976204031893	0.0171831033257601	0
279	0.0180677979052251	0.0196401781833867	0		0.000289064460260959	0.0163317603539444	0
280	0.0125635245188254	0.0185572679528604	0		-0.0144426615882984	0.0155225974727392	0
281	0.0153301392487867	0.0175340646460971	0		0.00262405898585976	0.014753524854547	0
282	0.011975978084277	0.0165672768995217	0		-0.0137207157760314	0.0140225562130198	0
283	0.0088796451833155	0.0156537946013748	0		-0.0101276974127658	0.0133278036730718	0
284	0.00535779094986334	0.0147906789664824	0		-0.0340281650358617	0.0126674728950594	0
285	0.00451178612273661	0.0139751531375505	0		-0.0105096198405567	0.0120398584405343	0
286	0.0073494845279119	0.0132045932902172	0		-0.025403584115895	0.0114433393676029	0
287	-0.000889302630124345	0.0124765202184569	0		-0.023983405333102	0.0108763750445141	0
288	0.00375322133746012	0.0117885913769016	0		0.0142134410753858	0.0103375011706654	0
289	-0.00195009370957308	0.0111385933570155	0		-0.00304378187104668	0.00982532599474879	0
290	0.00216340392332418	0.010524434774685	0		-0.0481328402753933	0.00933852672026991	0
291	-0.00196196974349389	0.00994413954757869	0		-0.0395405415401397	0.00887584608915781	0
292	0.00177855821466116	0.00939584054150711	0		-0.0548288258052795	0.00843608913464015	0
293	0.00147095730605779	0.00887777356594383	0		0.0278009060805894	0.00801812009499874	0
294	0.000902613270307698	0.00838827169980628	0		-0.0313797039196475	0.00762085948023403	0
295	0.00797627520097148	0.00792575992953355	0		-0.013273120396747	0.0072432812840628	0
296	-0.000260991590088745	0.00748875008241293	0		-0.0487158915387689	0.00688441033404844	0
297	0.000465205720749092	0.00707583603899559	0		0.00741441611927587	0.00654331977301983	0
298	-0.000101119467457743	0.00668568920929663	0		-0.0532832738446534	0.00621912866527443	0
299	-0.00172364366723935	0.00631705425829335	0		0.00177144140338824	0.00591099972138268	0
300	-0.0097265317016059	0.00596874506701656	0		-0.020460933949966	0.00561813713571791	0
301	0.000974531440045188	0.0056396409162733	0		-0.0103021131984252	0.00533978453112656	0
302	-0.00270552279510632	0.00532868288074531	0		-0.00668454084903375	0.00507522300543041	0
303	0.00824987948796113	0.00503487042187751	0		-0.00836771132016715	0.00482376927471562	0
304	0.00443652981785844	0.00475725816860511	0		0.00678649408130309	0.00458477390861313	0
305	-0.00641530810796227	0.00449495287556922	0		0.00359477274656217	0.00435761965301272	0
306	-0.0016409820876201	0.00424711054903922	0		-0.00428080844963773	0.00414171983587883	0
307	0.00206493310194919	0.00401293373129817	0		0.0305339519163234	0.00393651685205075	0
308	-0.00267399092788312	0.00379166893475633	0		0.0314139896201241	0.00374148072311402	0
309	-0.000222007437453315	0.00358260421753854	0		0.00626875822628993	0.00355610772862336	0
310	-0.0027064827249985	0.00338506689274614	0		0.0389081665685775	0.00337991910514232	0
311	0.00121682713213622	0.00319842136402355	0		-0.0253259513427988	0.00321245980973937	0
312	0.00191689631619285	0.003022067080466	0		-0.00737536783609544	0.00305329734474699	0
313	-0.00344903182925079	0.00285543660428848	0		-0.0250273276319952	0.00290202064074862	0
314	0.00257976863061589	0.00269799378503877	0		-0.00546893960680416	0.00275823899490827	0
315	0.00240020517067864	0.00254923203448019	0		0.00344906579501089	0.00262158106190107	0
316	-0.00325968184205329	0.00240867269659331	0		0.00807308638772993	0.00249169389483847	0
317	0.000704626393874241	0.00227586350745226	0		0.0152970301994071	0.00236824203371118	0
318	-0.00468671864868219	0.00215037714002009	0		0.0151580592620252	0.0022509066389955	0
319	-0.00799787806870314	0.0020318098291809	0		0.00775377282381192	0.00213938466818545	0
320	-0.0073823896528408	0.00191978007258486	0		0.0686746527290658	0.00203338809312389	0
321	-0.0015944007891864	0.00181392740312581	0		-0.0115982802222155	0.00193226303607099	0
322	-0.00410194845903256	0.00171391122910187	0		-0.001608296883731	0.0018342891660171	0
323	-0.00726160305428533	0.00161940973832718	0		-0.0275618259687762	0.00174340865623237	0
324	-0.000233187176640572	0.00153011886266857	0		0.00563120857168389	0.00165703085366073	0
325	-0.00545676177724857	0.00144575129967553	0		0.00973676675328092	0.00157493267007024	0
326	-0.00487592445185022	0.00136603558815543	0		-0.0237260031317345	0.00149690207021481	0
327	-0.0111936966758426	0.00129071523471967	0		0.0142735245063447	0.00142273752421014	0
328	-0.0030136946262188	0.00121940574684256	0		0.0250683623893754	0.00135109349839868	0
329	-0.00788413168560463	0.00115217025705711	0		0.0350308286042788	0.00128203022645713	0
330	0.00484918261458904	0.00108862355493712	0		0.0253189440014727	0.00121851158245137	0
331	0.00390759932459987	0.00102859912246435	0		0.0422996519261543	0.00115813999227716	0
332	-0.00534388223463746	0.000971884312015932	0		-0.00528259961297374	0.00110075953403197	0
333	-0.00194733653844741	0.000918296637935739	0		-0.00225913314375822	0.00104622201101948	0
334	-0.00413951720848982	0.00086766367644614	0		0.0360276138767312	0.000994386569001405	0
335	-0.00201822078479525	0.000819822510857007	0		0.0128992725849538	0.000940302563919347	0
336	-0.00286815962133924	0.000774619207364737	0		0.0390156442451474	0.000893714938617913	0
337	-0.00178569558210031	0.000731908319754626	0		0.0817091249706388	0.000849435513798439	0
338	-0.00537757726102847	0.000691552421412917	0		0.0634214436071726	0.000807349928846267	0
339	-0.00625130369445253	0.000653421663142728	0		0.0490726698861164	0.000767349489184109	0
340	0.00284843056176428	0.00061739335536109	0		0.0490705868681669	0.000729330885546203	0
341	-0.00435901403489711	0.000583351573332769	0		0.0252859148458636	0.000693195927161144	0
342	-0.00279868355085597	0.000551186784170666	0		0.0294917261774523	0.000654586020668271	0
343	-0.00230842091229922	0.000520795494402645	0		0.0289045957354508	0.000619638488558569	0
344	0.000171930463051544	0.000492079916970785	0		-0.00230422537734146	0.000588938279035595	0
345	-0.00272688362106938	0.000464947656591602	0		0.0414230999037588	0.000559759122323507	0
346	-0.00935575235273642	0.000439311412464851	0		0.0495883827482682	0.000532025657319253	0
347	-0.00432678427921036	0.000415088697374345	0		0.00343841700567909	0.000505666256712467	0
348	-0.00219308430998443	0.000392201572276969	0		0.0355973926251941	0.000480612841993372	0
349	0.00687271635329477	0.000370576395525901	0		0.0236393392084479	0.000456104070855805	0
350	-0.00863973738512743	0.000350143585921145	0		-0.024493547323642	0.000430314653061809	0
351	0.00198045946331335	0.00033083739882496	0		-0.0100476766615169	0.000405473049746003	0
352	-0.00992054929064064	0.000312595714621815	0		0.00764954112762378	0.000385383743137437	0
353	-0.00823828491214575	0.000295359838842232	0		0.0179835008061255	0.000366289768377106	0
354	-0.00744492825309814	0.000279074313307369	0		0.0594318349088475	0.0003451484847399	0
355	-0.000626220525125424	0.000263686737686706	0		0.0456242203705804	0.000328047980181668	0
356	-0.00749788935455552	0.000249147600894667	0		0.0276184473963214	0.000311794726209995	0
357	-0.00380090498745657	0.000235410121783679	0		-0.000589706575166589	0.000296346745492929	0
358	-0.000350807890201813	0.000222430098621081	0		0.00437276440505323	0.00028166414048037	0
359	-0.00560943876495327	0.000210165766865568	0		0.00862714132165845	0.000267708990360546	0
360	-0.00120487995767949	0.000198577664785544	0		0.0207741021376587	0.000254445253121803	0
361	-0.000194418189615102	0.000187628506486991	0		0.0104222397449851	0.000237932967672291	0
362	-0.00426778750400681	0.000177283061942331	0		-0.0266354234554772	0.000226144494078673	0
363	-0.00617845732220764	0.00016750804363423	0		0.0370079896907892	0.000214940084606252	0
364	0.00253232612073948	0.00015827199944964	0		-0.00564378768231707	0.000204290801590202	0
365	-0.000458396586977846	0.000149545211479432	0		0.0132475595502113	0.000194169141092603	0
366	0.0047823097264355	0.000141299600398009	0		0.00837428731585352	0.000174336050054878	0
367	-0.000309958260126982	0.000133329886138621	0		-0.0201847017613488	0.000165698508386763	0
368	-0.0016677073859832	0.000125978354279102	0		0.0046280068296291	0.000157488916795784	0
369	0.00589884019166945	0.000118622863677746	0		-0.0233124777827402	0.000148198450938864	0
370	0.00360336693621841	0.000111012358616896	0		-0.0297891548456793	0.000137938536594357	0
371	0.00451941819033363	0.000104373228383998	0		0.0119950016463314	0.000131104322689101	0
372	-0.00424932615121125	9.86183062433762e-05	0		0.000463713706117384	0.000124608712344937	0
373	0.000631794731389286	9.31806985075819e-05	0		0.00339180564100689	0.00011843492932788	0
374	-0.00643240955643723	8.80429091220988e-05	0		0.0442476778759246	0.00011256702858843	0
375	-0.00363322770268077	8.31884067283678e-05	0		-0.00170444503050473	0.000106989855080241	0
376	0.00136681721691641	7.86015714724647e-05	0		0.00535728086152672	0.000101689004619133	0
377	-0.00758898467743867	7.39459693706281e-05	0		-0.0310565981004709	9.66507866813607e-05	0
378	0.000111667672351314	6.94876562632673e-05	0		-0.000741412096578648	9.18621890450511e-05	0
379	0.00126785270659986	6.56562518148185e-05	0		-0.022611245810343	8.15651105899942e-05	0
380	-0.00402789291222709	6.20361030171859e-05	0		-0.0344012837035243	7.75239381465225e-05	0
381	-0.00401008019936296	5.86155616743616e-05	0		-0.0598317337544218	7.36829870305246e-05	0
382	0.000413949895710146	5.53836218475726e-05	0		0.0327331924970757	7.00323372050468e-05	0
383	-0.00647625042494975	5.18532964559823e-05	0		0.0146934321591975	6.60043754034674e-05	0
384	0.00169138210741484	4.88494664627789e-05	0		-0.0103686293681604	5.58508319222134e-05	0
385	-0.00661229991477774	4.60340109558537e-05	0		0.00595271836939091	5.30836825702857e-05	0
386	-0.00275682102012091	4.34957915966056e-05	0		-0.0117571697769927	5.04316033002764e-05	0
387	0.00113127195680348	4.10975243593188e-05	0		-0.0131679742678481	4.79329515598082e-05	0
388	0.000343470472148932	3.87544410006553e-05	0		0.0138161614019102	4.55580964094061e-05	0
389	-0.000129204545879187	3.62351131332594e-05	0		-0.0063546887124754	2.9773896436028e-05	0
390	-0.00494522556728017	3.40763897047263e-05	0		-0.00298988629425213	2.82987381368273e-05	0
391	-0.00251990220240811	3.16946225162134e-05	0		-0.0111104127645081	2.6896667080755e-05	0
392	-0.0093945029451634	2.99470471304435e-05	0		-0.0120189274173511	2.55640621343293e-05	0
393	0.000308560345567071	2.82958294068412e-05	0		-0.00225296846579071	2.42974815744162e-05	0
394	-0.00487450910638763	2.6610447505217e-05	0		-0.0296747614365708	2.30936541992795e-05	0
395	0.000343883855771659	2.51432029264039e-05	0		-0.0189284205059217	1.70101951579375e-05	0
396	-0.00807006954603596	2.33814622110821e-05	0		0.0500942519268431	1.61674189827678e-05	0
397	0.00171229264664841	2.20922571472738e-05	0		0.0541376267134656	1.53663984532469e-05	0
398	-0.0125275292636772	2.08741361620207e-05	0		0.0147431610437006	1.46050647710452e-05	0
399	-0.0084249077057393	1.86811676760993e-05	0		0.0103386260597467	1.38814516371827e-05	0
400	-0.00230503956617041	1.76511270503909e-05	0		0.037633749459815	1.31936901736625e-05	0
401	-0.00915483300861152	1.64627186557921e-05	0		-0.0107433562295957	1.25400040967132e-05	0
402	-0.00815875703043285	1.55549986824433e-05	0		-1.35298462729405e-05	1.19187051291755e-05	0
403	-0.00424842436394213	1.45441080269238e-05	0		0.053168707868914	1.1328188640183e-05	0
404	-0.00327887561083093	1.29534670055458e-05	0		0.0102324064342789	1.07669295008768e-05	0
405	-0.00276880016721872	1.20633036401022e-05	0		0.0178277544908534	1.02334781454502e-05	0
406	-0.00311327335447123	1.13981582356499e-05	0		0.0109652538829513	9.72645682735087e-06	0
407	0.000659459479571808	1.00899881645718e-05	0		0.0103091356832175	1.03588910730685e-06	0
408	-0.00482126342550603	9.53364726005101e-06	0		-0.0130385985417704	6.06069813079276e-07	0
409	0.00353283569370896	8.81453497248929e-06	0		0.0229840811104471	5.76041868413723e-07	0
410	-0.00343731834796363	8.07083930862335e-06	0		-0.00106197818191268	5.4750166895735e-07	0
411	0.0113255734778541	7.62583006104392e-06	0		0.0466548490941016	5.20375503844094e-07	0
412	-0.0013399861110977	6.90767439543587e-06	0		-0.0260757933196389	0	0
413	-0.00150080525905475	6.52679963536572e-06	0		0.00110933964219219	0	0
414	-0.00504957208652899	5.86533082567334e-06	0		-0.0277121397681181	0	0
415	-0.00699457706217718	5.54192871621137e-06	0		-0.0470445087930112	0	0
416	-0.00686953142975683	5.23635832460352e-06	0		0.00232153628496148	0	0
417	-0.0039456874088696	4.94763644711571e-06	0		-0.028089289483097	0	0
418	-0.000899120510095553	4.67483409181729e-06	0		-0.0249193097071386	0	0
419	0.00181106227212008	4.41707348945521e-06	0		-0.00109220280738193	0	0
420	-0.000223027002381669	4.17352526914244e-06	0		-0.00367425309983317	0	0
421	0.00378177480185439	2.87781124154235e-06	0		-0.0208464983782992	0	0
422	-0.00371136081004265	2.71913473141706e-06	0		-0.0135870700242897	0	0
423	0.00489268761710033	2.56920731313701e-06	0		-0.0181504685821919	0	0
424	-0.00434399765898818	2.42754658002427e-06	0		0.0320495077913651	0	0
425	-0.00764928034776897	2.2192884473262e-06	0		0.0471064664271288	0	0
426	0.00280428822661588	2.09692151071142e-06	0		-0.000701640959510997	0	0
427	0.00305713133210622	1.42523823638425e-06	0		0.0715248937399435	0	0
428	-0.00182953002942862	1.34665357239309e-06	0		-0.0152793637670268	0	0
429	-0.00595252335577986	1.06487158069877e-06	0		-0.00427507281094723	0	0
430	0.00405371320365392	9.33082583725873e-07	0		0.0112743458975659	0	0
431	-0.00384608171024695	8.81634356021764e-07	0		-0.0460869095429327	0	0
432	0.00759358708060095	8.33022876296944e-07	0		-0.0122844026949943	0	0
433	0.00697048581238082	7.8709173218393e-07	0		0.0216722099969613	0	0
434	0.00848309637449891	5.95962210791839e-07	0		-0.0037572148427945	0	0
435	0.0069748652349563	5.6310209737998e-07	0		0.0592883845643246	0	0
436	0.000911634842495171	5.32053822091222e-07	0		-0.0103258812127755	0	0
437	0.00396823209262819	5.02717483950082e-07	0		0.0115534341597417	0	0
438	0.00394686653186789	4.45315050661684e-07	0		0.0534058715856651	0	0
439	0.00287775365051846	1.3336152952878e-07	0		-0.0127812913928	0	0
440	0.00964799023407048	1.26008252918721e-07	0		0.0402842259818437	0	0
441	0.0050066117656256	1.16304044485321e-07	0		0.00191211762268156	0	0
442	0.00471795036531768	1.0989128202683e-07	0		-0.0386455656811019	0	0
443	-0.000770817853124388	1.03832105916354e-07	0		0.0176955051526377	0	0
444	0.00538957331803016	0	0		-6.63887679131141e-05	0	0
445	-0.0012641186207213	0	0		-0.00259099026036676	0	0
446	0.00389099029145235	0	0		-0.01918734480727	0	0
447	-0.000277183198210927	0	0		0.00741749561738392	0	0
448	-0.0011299924155989	0	0		-0.00162934016877988	0	0
449	-0.00349643033329129	0	0		0.0283547612277062	0	0
450	-0.00292479898896133	0	0		0.000969039643297112	0	0
451	0.0037419259171464	0	0		-0.00264008166209024	0	0
452	-0.00108772427396814	0	0		0.0569227183391327	0	0
453	0.0041945717102496	0	0		-0.00808895399980922	0	0
454	0.0115090910303989	0	0		-0.0136380824426781	0	0
455	-0.00108447031099888	0	0		-0.0212312834435345	0	0
456	0.00608499778044777	0	0		-0.00458573474638314	0	0
457	0.000761504080991719	0	0		0.0046288445590454	0	0
458	0.000763078672291638	0	0		0.0476445686878063	0	0
459	-0.00146525015661197	0	0		-0.00497251349297402	0	0
460	0.000497214703644007	0	0		-0.0156272530679308	0	0
461	0.00246810822059994	0	0		0.00872041240154751	0	0
462	0.00101994520074384	0	0		-0.0465546940379588	0	0
463	-0.00548125879701207	0	0		-0.014177304892818	0	0
464	-0.00176879324345213	0	0		-0.00696551861241168	0	0
465	0.00448680547385751	0	0		-0.0421515938348212	0	0
466	0.000597222751801242	0	0		-0.0166603490010994	0	0
467	0.00192985439571077	0	0		-0.0143842055525118	0	0
468	-0.00229018880890076	0	0		-0.0352790996682963	0	0
469	0.00322310699525821	0	0		0.0066660156111005	0	0
470	0.00388473527101108	0	0		-0.0113575448401683	0	0
471	-0.00417960603094811	0	0		0.00965270862509401	0	0
472	-0.0102385232174735	0	0		-0.0709750777625795	0	0
473	0.000834013435364186	0	0		0.0231562685316103	0	0
474	0.000205643755317347	0	0		0.00761757413390192	0	0
475	-0.00326974730329253	0	0		0.00963727755334519	0	0
476	-0.00392992171001803	0	0		-0.0123867724758101	0	0
477	0.00422128507331217	0	0		-0.00442697266899862	0	0
478	-0.000109878489463152	0	0		-0.012917218497981	0	0
479	-0.00166890044709956	0	0		-0.0363015604891805	0	0
480	0.000587680138853972	0	0		-0.00410651582774884	0	0
481	-0.00597859629437263	0	0		-0.00573300029677247	0	0
482	-0.00180092815040981	0	0		-0.0445644793268122	0	0
483	-0.00700077679755439	0	0		-0.00439918051012519	0	0
484	0.00200350359835094	0	0		-0.0319933207401688	0	0
485	-0.00480382323779417	0	0		-0.00443715091343688	0	0
486	0.00387173271780368	0	0		-0.0403791612599673	0	0
487	0.00375246340202731	0	0		0.0387307116832694	0	0
488	0.00446598669459823	0	0		-0.0312476525877695	0	0
489	0.00342620906334835	0	0		-0.0098565059412128	0	0
490	-0.00574237329270294	0	0		0.0334336172079828	0	0
491	0.00538140406048416	0.00133464350603873	0.00133464350603873		-0.00932479418586646	0	0
492	-0.00425611420337871	0.00219245813669696	0		0.00499467451580537	0	0
493	0.00769620598146594	0.00505123925348493	0.002329672207395		0.0264880642087139	0	0
494	0.00906737177503422	0.00685213786359798	0		-0.0150950600512605	0	0
495	0.0111414417181619	0.0079254799397065	0		-0.0278142357704768	0	0
496	0.00774491150827756	0.00850119892712862	0		0.00753093809796502	0	0
497	0.0104704923747642	0.00873920015244174	0		0.0153957428883827	0	0
498	0.00480748497535387	0.00875054935752917	0		0.0419992026251637	0	0
499	0.0107539008241984	0.00861225778955668	0		0.0227826576170513	0	0
500	0.0103076402165214	0.00837759863006946	0		0.0553618151056825	0	0
501	0.0115865388930217	0.00808330498001963	0		0.00487573746427846	0	0
502	0.0049622366662023	0.00775459166804422	0		-0.0250875806913071	0	0
503	0.00694900026155035	0.00740865845496297	0		0.0155491142899731	0	0
504	0.00818721027005399	0.0070571335288354	0		0.043950672411724	0	0
505	0.00910262263360965	0.00670777753383265	0		-0.000340219196304756	0	0
506	0.00298031816671739	0.0063656716163453	0		-0.00526186942163886	0	0
507	0.00603566995460103	0.00603404544643616	0		-0.0193427780062302	0	0
508	-0.00475927958140044	0.00571485404924017	0		-0.0107383901015075	0	0
509	0.00732144509145341	0.00735545289687797	0.00194627350172857		0.00467132001883627	0	0
510	0.0138203614754512	0.014151528948027	0.00583681848263449		-0.00735376737685434	0	0
511	0.0193815628951211	0.0183970326480394	0		-0.00893481350677953	0	0
512	0.0188154140890922	0.0208899928924647	0		0.0111798405841258	0	0
513	0.0266420919219198	0.0259690416340066	0.00378322541563415		-0.00724913224776258	0	0
514	0.0310417824725634	0.028885489949679	0		0.04290820159562	0	0
515	0.0332138420430663	0.0303273596747571	0		0.000828457768722188	0	0
516	0.0233379324895387	0.0307728893625663	0		-0.0122737375447014	0	0
517	0.0362126706816165	0.0324103402578749	0.00185631830825366		-0.00104759455605247	0.0138227945004785	0.0138227945004785
518	0.0360675570087641	0.0329501335933249	0		0.0420175117051963	0.0225538320048094	0
519	0.0307048698613648	0.0327571518966842	0		0.0192680193490878	0.0278503678109456	0
520	0.0283148537449237	0.0320842017387227	0		0.0532711411146058	0.0308396197253476	0
521	0.0387126545581731	0.034530266023271	0.00342428941208954		0.045879078438665	0.0322878347790771	0
522	0.0330219329506843	0.0355679338558324	0		0.0190253615941267	0.0327154509650035	0
523	0.0372583846446908	0.0393718583246268	0.00371222335527379		0.0192411724504642	0.0324755398676537	0
524	0.0572252314583847	0.0540412677332485	0.0128170402775087		-0.00389009294794277	0.0318072369490255	0
525	0.0647938206328616	0.0628138341210731	0		0.108109178492938	0.0504488784127068	0.0195767444498067
526	0.0643955032928051	0.0675519488958866	0		0.0506134559459861	0.0617212756447329	0
527	0.0697207224797644	0.074915538508119	0.00536467741746234		0.0484216875585162	0.0680445005514747	0
528	0.0860302403404484	0.0834056670648979	0.00488267856543307		0.0545170404013112	0.0734061874155911	0.00234261593813703
529	0.0900473623120836	0.087614506978277	0		0.127090067457096	0.0794864716119622	0.00376843981679972
530	0.0941556069285491	0.0889302000153222	0		0.0504764615622427	0.0821675192974713	0
531	0.0935086077631513	0.0883162675531235	0		0.099090430446031	0.0858567062493528	0.0032512775784506
532	0.0874500084588239	0.0864401899507305	0		0.0737201517076062	0.0868890480822417	0
533	0.0782911703485141	0.0837631220292944	0		0.0963153801700984	0.0861849453023151	0
534	0.083785246339969	0.0806024875866911	0		0.0688402201595913	0.0843677270725644	0
535	0.066140717982617	0.07717564790292	0		0.101845660906739	0.0818585418262153	0
536	0.0767939143585391	0.0805900793336042	0.00695971615068155		0.0668295355759156	0.0789409864928653	0
537	0.0941495970772393	0.0850376662020141	0.00353869784952322		0.0375617660520802	0.0758051225362004	0
538	0.0816571549498077	0.0865537137076749	0		0.0942263265135552	0.0725774509984584	0
539	0.0853007981110508	0.0861114824566808	0		0.0985137826554569	0.0693413234175338	0
540	0.0852884982962076	0.0876188605605745	0.00323350848448419		0.0309348150262817	0.0661508381748857	0
541	0.0879928140753072	0.0871531685619281	0		0.026949413606535	0.063040299571479	0
542	0.0915040333419539	0.0853942150239663	0		0.0448405387316612	0.0600306546394785	0
543	0.088511842207815	0.0828118022093701	0		0.0582833645646895	0.057133871556022	0
544	0.080608146862631	0.0797294302480181	0		0.081228983719309	0.0543559162150831	0
545	0.0549910524021143	0.0763687401667757	0		0.0358848196024146	0.051698774178775	0
546	0.0750155696708787	0.0728805159739422	0		0.0600326823919647	0.0491618226343937	0
547	0.0649399897076058	0.0693663074779435	0		0.0279165465290955	0.046742759850476	0
548	0.0757378769256598	0.065893508313436	0		0.0985572513097271	0.0444382334601909	0
549	0.0545327417300197	0.0625058672229478	0		0.0751654889796287	0.0422442638303996	0
550	0.0606290273751844	0.0592308129732351	0		0.0508602170297713	0.0401565280743035	0
551	0.0633599639139395	0.0560845561938831	0		-0.000689739284241846	0.0381705493534949	0
552	0.0549174823711304	0.053075640352928	0		0.0595950356710716	0.0362818218707608	0
553	0.0571970398431563	0.0502074109558791	0		0.0146483162452743	0.0344858922523875	0
554	0.0552490822210573	0.0474797302995262	0		0.0307749784394113	0.0327784114099513	0
555	0.0629453408236893	0.0448901661873187	0		0.0379514698796396	0.0311551664702588	0
556	0.0505517568992995	0.0424348139783531	0		0.0228115423048146	0.0296120992963271	0
557	0.0488201194951545	0.0401088631663168	0		-0.0243823813423685	0.0281453160343632	0
558	0.0373705762264782	0.0379069860658383	0		0.00346035432652065	0.0267510906998471	0
559	0.0266966345628846	0.0358236027234156	0		0.0296242604563038	0.0254258648476706	0
560	0.0407353372679075	0.0338530597991284	0		0.0450209581483201	0.0241662447121604	0
561	0.0368435351558481	0.0319897497417012	0		-0.00671414470486275	0.0229689967541891	0
562	0.0363646331595439	0.0302281886083634	0		0.0179031929376236	0.0218310422473138	0
563	0.0245789823209496	0.0285630653191699	0		0.046506442269457	0.0207494513272612	0
564	0.0310930033301883	0.0269892712550117	0		0.0175943899686358	0.0197214367879583	0
565	0.0249091233392152	0.0255019164014123	0		0.0373712048008917	0.0187443478114623	0
566	0.0242261559621354	0.0240963363518314	0		-0.0209950868429087	0.0178156637541363	0
567	0.0143270038136386	0.0227680931671682	0		0.0512391805345927	0.0169329880673915	0
568	0.0173564721514075	0.0215129721697932	0		0.0358149599220999	0.01609404240158	0
569	0.0121132055020451	0.0203269761102664	0		0.0150372960477577	0.0152966609215991	0
570	0.0134873039839604	0.0192063176988089	0		0.00791905395401056	0.0145387848493543	0
571	0.017789605165096	0.0181474111829321	0		0.0392343900629088	0.0138184572393056	0
572	0.0148206778307713	0.0171468634364216	0		0.0432249910766227	0.0131338179874436	0
573	0.00314324639071908	0.0162014648745618	0		0.0457408430384246	0.0124830990702345	0
574	0.0128461516969658	0.015308180406129	0		0.0464594197005631	0.011864620007659	0
575	0.00303590759626012	0.0144641405603609	0		0.0187551784604857	0.0112767835430032	0
576	0.00878890899373872	0.013666632877116	0		0.0654961969942463	0.0107180715312226	0
577	0.00186255285453067	0.012913093614012	0		0.0352532078940665	0.0101870410272917	0
578	0.00475641542256447	0.0122010998007242	0		0.07474213781692329	0.00968232056581727	0
579	-0.00380469846681744	0.0115283616545656	0		0.00212146847474241	0.00920260662325087	0
580	0.00641430157423235	0.0108927153606405	0		0.0327116876188678	0.00874666025420325	0
581	-0.00162832941655921	0.0102921162126683	0		0.0374341730555374	0.00831330389361143	0
582	0.0100652273612676	0.00972463210589646	0		-0.00631080249304178	0.00790141831679676	0
583	0.0102938506429486	0.00918843737057742	0		-0.00931876354783205	0.00750993974976555	0
584	-0.00500280313862165	0.00868180693273867	0		-0.0212095183732741	0.00713785712242723	0
585	0.00191618398567355	0.00820311078804015	0		-0.00362797864506351	0.00678420945772987	0
586	0.00140629514128642	0.00775080877413866	0		-0.0184800110346576	0.00644808339003433	0
587	0.000265573647649337	0.00732344562697086	0		0.0015605745316574	0.00612861080636117	0
588	0.00609079432861021	0.00691964630660631	0		0.0203177305779313	0.00582496660444823	0
589	-0.00503860381326039	0.00653811157871815	0		-0.0121332644925734	0.00553636656184881	0
590	-0.000796721506094373	0.00617761383821335	0		-0.013018226134129	0.00526206531058084	0
591	0.0140955876833164	0.00583699316211403	0		-0.0132745212176943	0.00500135441210547	0
592	-0.00614875727392809	0.00551515357935932	0		0.0157498774691624	0.00475356052766978	0
593	0.00767923246107515	0.00521105954578324	0		0.00705864064549245	0.00451804367929254	0
594	0.00488816663895505	0.00492373261310655	0		-0.0060351387730846	0.0042941955969045	0
595	0.00524326547932905	0.00465224828135026	0		-0.025661236325013	0.00408143814737662	0
596	0.00751482910232436	0.00439573302463084	0		-0.0229689985899457	0.00387922184137999	0
597	0.00151491617294738	0.00415336148082839	0		0.00586209823364008	0.00368702441422225	0
598	0.00122036326057538	0.0039243537961281	0		0.0288174687594262	0.00350434947699581	0
599	-0.00557082449120051	0.00370797311592041	0		-0.00222024830384509	0.00333072523455457	0
600	-0.00404946305200455	0.00350352321400745	0		-0.00620785527524689	0.00316570326700846	0
601	-0.0013542943728563	0.00331034625250207	0		0.0153031595555477	0.00300885737158876	0
602	-0.00692311626106986	0.0031278206652217	0		0.0371584767598834	0.00285978246189356	0
603	-0.00735309489905513	0.0029553591577738	0		0.0579961747478433	0.00271809352167014	0
604	0.00204173794628058	0.00279240681790289	0		0.0198927735938524	0.00258342461043258	0
605	0.000999680895028656	0.00263843933002245	0		-0.0339041170813618	0.00245542791834623	0
606	-0.0018773870787277	0.00249296128818909	0		0.0177742486179695	0.0023337728679383	0
607	-0.000807679902388297	0.00235550460209268	0		0.0281101377705936	0.00221814526031441	0
608	0.00348102560782377	0.00222562699093449	0		-0.0232185999360194	0.00210824646367613	0
609	0.00191093451426546	0.0021029105603482	0		-0.00547106681721813	0.00200379264204376	0
610	-0.00365170635004471	0.00198696045778547	0		-0.0246115324170992	0.00190451402219218	0
611	-0.00262543207383032	0.00187740360203986	0		0.0116877569423195	0.00181015419690674	0
612	0.00107732790237778	0.00177388748282174	0		-0.00422899747291358	0.00172046946275949	0
613	0.00385113619262585	0.00167607902652169	0		0.00422879353371409	0.00163522819069558	0
614	-0.00154490442869812	0.00158366352451308	0		0.00207908482464523	0.00155421022780412	0
615	-0.000512211029497125	0.00149634362054563	0		0.0225422501872769	0.00147720632872857	0
616	-0.00321666905822278	0.0014138383539719	0		-0.0228178269272346	0.00140401761524808	0
617	0.0026118365718131	0.00133588225572812	0		0.00246323483669608	0.00133445506263404	0
618	-0.00279961596458473	0.00126222449416072	0		0.00408943678662322	0.00126833901145532	0
619	-0.00958433020349655	0.00119262806795017	0		0.0152687306927136	0.00120549870357127	0
620	0.0028253200756183	0.00112686904353526	0		0.0383284230008386	0.0011457718411141	0
621	0.00311769184591145	0.00106473583458421	0		0.0227015781624083	0.00108900416732168	0
622	-0.00706472224604584	0.00100602852119425	0		-0.00242509427179373	0.00103504906813806	0
623	0.00278797064760612	0.000950558206629037	0		0.0458447431241332	0.000983767193552914	0
624	0.000731283631744122	0.000898146409524283	0		0.0160070001880582	0.000935026097701755	0
625	-0.00609769086707745	0.000848624489605883	0		-0.00220350259995489	0.000888699896797631	0
626	-0.0020986113701886	0.000801833105072723	0		0.0150000740834796	0.000844668944010629	0
627	0.00054758697469479	0.000757621699898275	0		0.0043313951269701	0.000802819520455618	0
628	0.00357147691748169	0.000715848019401322	0		-0.00146367729778802	0.000763043541490116	0
629	-0.00451946045353702	0.000676377652527085	0		-0.0191856454632525	0.000725238277563739	0
630	-0.00269232210214862	0.000639083599366023	0		-0.0235459209207721	0.000689306088898246	0
631	-0.00460035702667159	0.000603845862518747	0		0.0238320452453136	0.000655154173312975	0
632	-0.00877670370296544	0.000570551060992207	0		0.0106061284559962	0.000622694326544341	0
633	0.0064549171544554	0.000539092065384853	0		0.0115744185045882	0.000591842714440405	0
634	0.000382236388393331	0.000509367653186914	0		-0.000205005617920672	0.00056251965644213	0
635	-0.00315602046337791	0.000481282183086704	0		0.0249019143026969	0.000534649419792148	0
636	-0.00501359900874158	0.000454745287235003	0		0.0158863116684076	0.000508160023939515	0
637	0.000410488955409736	0.000429671580477332	0		-0.0137624391317931	0.000482983054635311	0
638	-0.00467709659730402	0.000405980385618557	0		0.00218680151313191	0.000459053487238936	0
639	-0.00365635875739109	0.000383595473835829	0		0.00100665418280906	0.000436309518778761	0
640	-0.00266769058017444	0.000362444819404615	0		0.035832602846499	0.000414692408333386	0
641	0.000174355842647203	0.000342460367948622	0		-0.00855235816480606	0.000394146325321278	0
642	-0.0011819918497564	0.000323577817467936	0		0.0420533886717617	0.000374618205306942	0
643	-0.000450633526259451	0.000305736411440815	0		0.0261625258641517	0.000356057612951232	0
644	0.00130663319218483	0.000288878743333417	0		0.00375553306419047	0.000338416611751838	0
645	-0.000355727601191333	0.000272950571888455	0		-0.0219834946082994	0.00032164964023752	0
646	0.00260183664135916	0.000257900646598445	0		-0.0108446169852047	0.000305713394296355	0
647	-0.00255179846972396	0.000243680542802004	0		-0.00674353616969544	0.000290566715334062	0
648	0.00255878675942697	0.000230244505872585	0		-0.0567625118326511	0.000276170483973564	0
649	-0.00417221352068172	0.000217549303998329	0		-0.00182033204685867	0.000262487519021254	0
650	-0.00103424862745916	0.000205554089079319	0		0.00817027449361062	0.000249482481438995	0
651	-0.00570721783945507	0.000194220265294682	0		-0.00832276746544481	0.00023712178307388	0
652	-0.00140902006366374	0.000183511364916611	0		0.0107970831414968	0.000225373499909992	0
653	0.0016222478232742	0.000173392930971759	0		-0.0132440772490575	0.000214207289618153	0
654	0.00300959213882058	0.000163832406372429	0		0.0150938410108377	0.000203594313190682	0
655	0.00511945539598966	0.000154799029160839	0		0.0292491561960022	0.000193507160458805	0
656	-0.00154202243319463	0.000146263733529406	0		0.0189824768811521	0.000183919779300316	0
657	0.000338769700617612	0.000138199056298559	0		-0.0327668296667906	0.00017480740835468	0
658	0.000301308815823493	0.000130579048551174	0		0.00513250340154343	0.000166146513071786	0
659	-0.00485829630596289	0.0001233791921393	0		0.0139554870172545	0.000157914724929185	0
660	-0.00384142197184715	0.000116576320794531	0		0.0136327956040039	0.000150090783660839	0
661	0.00263635752506301	0.000110148545588187	0		0.0026633464547609	0.000142654482348159	0
662	0.000344290163439192	0.000104075184501467	0		0.0771485604061858	0.000135586615231532	0
663	-2.92300052863362e-05	9.83366958789512e-05	0		0.035295592024014	0.000128868928107541	0
664	-0.00265640424279682	9.29146155513472e-05	0		-0.0148370398805364	0.000122484071183779	0
665	-0.00685077944725298	8.77914974251495e-05	0		-0.00170439064735897	0.00011641555426948	0
666	-0.00397230638098295	8.29508573480642e-05	0		0.000235709527010847	0.000110647704186248	0
667	-0.000481015125928409	7.83771200695769e-05	0		0.00279654257866933	0.000105165624288894	0
668	0.00424021424831206	7.40555691260041e-05	0		0.036603256355427397	9.99551559918166e-05	0
669	0.00114079487009469	6.99722994887784e-05	0		-0.00359656524508704	9.50028422015795e-05	0
670	0.00830941987318233	6.61141728236081e-05	0		-0.0275047529075018	9.02958925612315e-05	0
671	-0.00728179040940605	6.24687752165544e-05	0		0.0242189177371621	8.58221504166105e-05	0
672	-0.000912862582422553	5.90243772310034e-05	0		0.0398766121190144	8.15700614193127e-05	0
673	-0.000539837238102119	5.57698961670143e-05	0		0.0237445583984826	7.75286436852398e-05	0
674	-0.00417372879972675	5.26948604016078e-05	0		-0.0429068371355094	7.36874594316509e-05	0
675	-0.00307687416859581	4.97893756952566e-05	0		-0.0147514185017607	7.0036588019467e-05	0
676	0.0043536150222249	4.70440933561667e-05	0		-0.0184011402088249	6.65666003312044e-05	0
677	-0.000129296287636878	4.44501801599126e-05	0		0.0273252958692425	6.32685344183623e-05	0
678	0.000131724701205603	4.19992899276417e-05	0		0.0333044626815897	6.01338723553688e-05	0
679	-0.00144655199862762	3.96835366713972e-05	0		0.0394319001408367	5.71545182403071e-05	0
680	-0.00365466139679511	3.7495469220152e-05	0		0.00931416675913797	5.43227772856033e-05	0
681	-0.00230103308847364	3.54280472449096e-05	0		0.0177742119654639	5.16313359446734e-05	0
682	-0.00139473295408799	3.3474618605732e-05	0		0.0226872356915767	4.90732430232026e-05	0
683	-0.000277801382634546	3.16288979478037e-05	0		-0.00163735278966671	4.66418917262734e-05	0
684	0.000562120946376233	2.9884946477666e-05	0		0.0121235629689337	4.43310025949745e-05	0
685	-0.00395815820082801	2.82371528545458e-05	0		-0.0113456275632702	4.21346072884222e-05	0
686	0.000494620465750044	2.66802151352976e-05	0		-0.0240706280055881	4.00470331693066e-05	0
687	-0.00631670424086921	2.52091237148637e-05	0		-0.00208158550493369	3.8062888653153e-05	0
688	0.0107596894958281	2.38191452073617e-05	0		0.00256573163643066	3.61770492834591e-05	0
689	-0.000439840943757994	2.25058072159352e-05	0		0.0246344705874146	3.43846444967442e-05	0
690	0.000403758549876056	2.12648839423631e-05	0		0.00283636101759424	3.26810450433296e-05	0
691	-0.000106780913645706	2.00318860641276e-05	0		0.00761409108319923	3.106185103136e-05	0
692	0.00718619004888579	1.89273696434538e-05	0		-0.00583915724726725	2.95228805631883e-05	0
693	-0.00423274565369334	1.77781549130157e-05	0		0.0487714803069324	2.80601589347755e-05	0
694	0.00963943772180671	1.67979045278125e-05	0		0.0402281848625981	2.66699083702092e-05	0
695	0.000414949125491391	1.58717031045173e-05	0		-0.00380766383573645	2.53485382648296e-05	0
696	0.00604232453585755	1.4996570496091e-05	0		-0.0266700913774548	2.40926359117629e-05	0
697	0.00131590787910921	1.41696908745866e-05	0		-0.0172113714193635	2.28989576879126e-05	0
698	0.00467369721601426	1.33884036709378e-05	0		0.00152068026154514	2.17644206766434e-05	0
699	-0.00108094829508736	1.2650195014308e-05	0		0.00927043872050421	2.0686094705522e-05	0
700	-0.00663146166306592	1.19526896434558e-05	0		-0.0101273224367073	1.96611947785518e-05	0
701	-0.00472014049255686	1.12936432640908e-05	0		0.0195885001898528	1.86870738833543e-05	0
702	0.00413644893224918	1.06709353276295e-05	0		0.000282626068520849	1.77612161547215e-05	0
703	0.000582611730388793	1.00825622081147e-05	0		-0.0127725102402209	1.68812303768832e-05	0
704	0.00812133890139073	9.526630755346e-06	0		-0.0148168851803316	1.60448438077056e-05	0
705	0.000658212194532523	9.00135220347669e-06	0		0.0255627183752637	1.52498963088731e-05	0
706	-0.00130954304780399	8.50503641547843e-06	0		0.0459257968090422	1.44943347668922e-05	0
707	0.00211137337913102	8.03608644495383e-06	0		0.0233136203225849	1.37762077905082e-05	0
708	0.0139866386424028	7.59299339779933e-06	0		0.00396687137383221	1.3093660670841e-05	0
709	-0.00236118530660438	7.08611117603476e-06	0		0.00709177603382344	1.24449305912221e-05	0
710	0.000698162333793254	6.43082732794972e-06	0		0.0510167832816733	1.18283420743626e-05	0
711	0.00063013381075599	6.07624492070659e-06	0		3.07532728360537e-05	1.12423026550924e-05	0
712	-0.00818138365346791	5.74121344791008e-06	0		0.0162233514950114	1.06852987674951e-05	0
713	0.00419027062337516	5.25316942248032e-06	0		0.00677604158773947	1.01558918358166e-05	0
714	-0.0067259157978498	4.96352061611547e-06	0		0.0131887174781097	9.65271455905077e-06	0
715	-0.00531436573988034	4.68984244086515e-06	0		0.0353310008197064	9.17446737960638e-06	0
716	-0.00548585738839332	4.43125430943679e-06	0		-0.0104846299905006	8.71991512693594e-06	0
717	-0.00264570970475334	4.10278126301123e-06	0		0.0462194660916315	6.40587908153899e-06	0
718	-0.000935813674384498	3.87656246060182e-06	0		-0.017664524301449	6.08849752178538e-06	0
719	-0.00100074868725006	3.66281689117338e-06	0		-0.0168945955852958	5.78684074440582e-06	0
720	0.00060733605554248	3.46085680667254e-06	0		0.0026337058058147	5.50012965945916e-06	0
721	0.00419035158639789	3.11481668947862e-06	0		-0.0212906576842708	5.22762377729274e-06	0
722	-0.00385273938161062	2.94307219323376e-06	0		0.0126073926333887	4.9686192960774e-06	0
723	-0.00242396557772844	2.61253021203332e-06	0		-0.0190363910099207	4.72244728409618e-06	0
724	-0.00238383814066911	1.88751181408164e-06	0		-0.008316434220012	4.48847195209218e-06	0
725	0.00339207499597297	1.78343834909712e-06	0		0.0298793374125934	1.60067096113161e-06	0
726	-0.00114339633333	1.68510327792453e-06	0		0.00795365090059322	1.52136514848206e-06	0
727	-0.000134647958178748	1.3490208827049e-06	0		-0.0342810547298596	1.44598857055514e-06	0
728	-0.00555308975553952	1.05331734344904e-06	0		-0.00909833729932768	1.05539409176923e-06	0
729	-0.000238447326810588	9.95239621845815e-07	0		-0.040218062999613	4.9002260842768e-07	0
730	-0.00126027865434852	9.40364184689529e-07	0		-0.00299496316153893	4.657442638324e-07	0
731	-0.00437827453546117	8.8851446469421e-07	0		0.0242117210733866	0	0
732	0.00249067163607163	8.39523630125796e-07	0		0.0413924505500081	0	0
733	-0.00841057940787009	7.93234048004112e-07	0		-0.00965872329658933	0	0
734	-0.0049430872651664	7.49496776902761e-07	0		0.0404213327237693	0	0
735	-0.00839069737579626	7.08171087714978e-07	0		0.0426564584056483	0	0
736	-0.00224072263588378	3.53655013211407e-07	0		0.0100058646348803	0	0
737	-0.000567845676677765	1.73753633827417e-07	0		0.0162717550900533	0	0
738	-0.00133024609516982	1.64173220824879e-07	0		-0.0023322533345169	0	0
739	-0.00595993016813262	1.55121051815156e-07	0		0.0238448752922583	0	0
740	-0.00047925484417836	0	0		0.026626195335697	0	0
741	0.00163590315530372	0	0		0.0353453693616933	0	0
742	0.000412188963040292	0	0		0.0210093946425647	0	0
743	0.0033458800223054	0	0		-0.0132647495624772	0	0
744	0.000616172362259375	0	0		0.0126754792997576	0	0
745	-0.010096672006393	0	0		0.0179071324002253	0	0
746	-0.0100817984414861	0	0		-0.00610680114328692	0	0
747	0.000768341347337379	0	0		0.00589004815527672	0	0
748	0	0	0		-0.0325817829369521	0	0
749	-0.00363908819090938	0	0		-0.00290531647043042	0	0
750	0.00269480650266146	0	0		0.00896308716262127	0	0
751	-0.00764999440533577	0	0		0.00410497513349381	0	0
752	-0.00473889822788174	0	0		-0.00655279202438962	0	0
753	0.000895869739222556	0	0		-0.0148277472308388	0	0
754	0.00648853326588475	0	0		0.0296037598182323	0	0
755	0.00125998395786687	0	0		0.0109110547376787	0	0
756	-0.0026788130074898	0	0		-0.00987112310391372	0	0
757	0.0018618180250681	0	0		-0.0120553504699726	0	0
758	-0.00876847582747901	0	0		-0.00574543387747014	0	0
759	0.00214166019013111	0	0		0.010892506906157	0	0
760	0.00508854554830707	0	0		-0.0230541803931976	0	0
761	0.000636017106479421	0	0		-0.0281842717090036	0	0
762	-0.00168309050565274	0	0		-0.0178530566241376	0	0
763	-0.000946259520473662	0	0		-0.0103843481014361	0	0
764	0.00550245752114144	0	0		0.0146993670879676	0	0
765	0.000733636351906999	0	0		0.024448189153306	0	0
766	-0.00189775832021779	0	0		0.0206966197981593	0	0
767	-0.00105588182108811	0	0		0.0712843665355253	0	0
768	0.0110253898819931	0	0		0.0124615485420356	0	0
769	-0.00142028554446135	0	0		0.0498361362281172	0	0
770	0.00445978974118388	0	0		-0.0268732732577983	0	0
771	-0.00821441684604769	0	0		0.018119939270011	0	0
772	-0.00351011348399685	0	0		0.0155433803084876	0	0
773	0.00155787446246498	0	0		0.0246043058138071	0	0
774	0.00622055773680086	0	0		-0.00619177239808992	0	0
775	-0.00063903506505504	0	0		0.0259298477679452	0	0
776	-0.00104701827596883	0	0		-0.0100267196642394	0	0
777	0.00385807745815347	0	0		0.0177413214956749	0	0
778	-0.00184941257608738	0	0		-0.0114660270051275	0	0
779	-0.00331925873692585	0	0		-0.0128838842109928	0	0
780	-0.00362237811098911	0	0		0.0241224771316981	0	0
781	-0.00370029673162419	0	0		0.0411808284214873	0	0
782	0.000372071979639207	0	0		0.0313874475090042	0	0
783	-0.00283691387377743	0	0		-0.029663846294733	0	0
784	0.000264096608419127	0	0		0.0280378385913812	0	0
785	0.00530360079462273	0	0		0.003990672522297	0	0
786	-0.00459598638147092	0	0		0.0021738879261529	0	0
787	-0.00219156257978744	0	0		0.00310683051986324	0	0
788	-0.00420610728940753	0	0		-0.000155253575786158	0	0
789	-0.00628015618321969	0	0		0.00604890246878516	0	0
790	-0.00090029626286174	0	0		0.0154149228877258	0	0
791	-0.00234941583991426	0	0		-0.00428754919619138	0	0
792	0.00681984598579857	0	0		0.0075791098816811	0	0
793	-0.0037771959193293	0	0		0.0221387157308677	0	0
794	-0.000987986484428441	0	0		0.0302558737234194	0	0
795	0.00239367085809437	0	0		-0.0256339880148212	0	0
796	-0.000882911474802713	0	0		0.00576036426578593	0	0
797	-0.000804097626271536	0	0		-0.0226229853591275	0	0
798	-0.00494003500084295	0	0		0.00545736161114419	0	0
799	-0.00474122808871312	0	0		-0.00351074161231121	0	0
800	0.00296038418942941	0	0		-0.0130673089623557	0	0
801	0.000689773396644719	0.00165520747222715	0.00165520747222715		0.0383131386297276	0	0
802	0.00529325473243481	0.00728522280579854	0.0045661648146673		-0.00701931397186037	0	0
803	0.0154356419887769	0.0108762251841733	0		-0.00318951654710827	0	0
804	0.0182087183734174	0.0130629037402532	0		0.0153550018307148	0	0
805	0.00686594076251752	0.0142871596916963	0		-0.01101945471721	0	0
806	0.0169201682120335	0.0148564105289943	0		0.0067262726972952	0	0
807	0.0132938048663131	0.0149842754790377	0		-0.00736072729042755	0	0
808	0.0149963837593263	0.0171013439789184	0.00228237837008518		-0.00435913177792883	0	0
809	0.0268425412491221	0.0282627002496317	0.010050276618565		0.0151679077875516	0	0
810	0.0409582155891315	0.03515154145581	0		-0.0138780555157954	0	0
811	0.0468558638603352	0.0391083749318636	0		-0.0196628177201425	0	0
812	0.0322466524928852	0.0410659598454271	0		-0.0187947690757974	0	0
813	0.040021764739353	0.0416726521605064	0		0.038489099986121	0	0
814	0.0525279521645417	0.0525279533548798	0.011149478619509		-0.00962343582674961	0	0
815	0.0628602923512507	0.0628602967862203	0.00404954540414378		-0.0240421311134788	0	0
816	0.0764902266892426	0.0764902231512517	0.00786408676190712		0.0280731471909198	0	0
817	0.0926754961425381	0.0926754968910252	0.00847210676464932		0.00550829667937599	0	0
818	0.116353243795321	0.116353240146603	0.0145492398510082		-0.0139263589529617	0	0
819	0.144551817860203	0.144551814020191	0.014524069892482		0.021383883495772	0	0
820	0.164978143612723	0.164978148247189	0.00424060617210812		0.010500720297371	0	0
821	0.185420957631816	0.185420956637242	0.00972228639858588		0.0301724627248636	0	0
822	0.205160030626279	0.209206853323828	0.013395067867911		0.00940976104057143	0	0
823	0.249561670852535	0.239479884862423	0.0180740576022519		0.0114150935216792	0	0
824	0.243824318460672	0.255452082704711	0		-0.0484205852074336	0	0
825	0.267269969391694	0.262542000348167	0.000813603573027882		-0.00762139837844211	0	0
826	0.276815180335271	0.262843331427363	0		-0.0296081767948669	0	0
827	0.245088482589275	0.258663327587243	0		0.0387759568169509	0	0
828	0.268014269169242	0.268012440502335	0.0164144223595141		-0.0088945463066072	0	0
829	0.262336578175772	0.269712326802801	0		-0.00381413864912966	0	0
830	0.299547891078278	0.283136242595347	0.0167961589381573		-0.0138409235098667	0	0
831	0.280971789606522	0.28727105963808	0		-0.0206693312517495	0	0
832	0.278736185671799	0.285211871186441	0		0.0188827986565974	0	0
833	0.298680853545247	0.289956009130517	0.0108532776562801		0.0109501383084404	0	0
834	0.28227297859644	0.288253871315574	0		-0.0224885766356718	0	0
835	0.290734914067611	0.289066396103958	0.00673690603778211		0.000984716632376985	0	0
836	0.283770920028335	0.284786618316686	0		-0.00681318963732438	0	0
837	0.28916949774224	0.296783033533702	0.0195627014471975		0.00404379339578278	0	0
838	0.3108075287867	0.304530633369623	0.00478140149888096		-0.0438642892117555	0	0
839	0.31961284899908	0.304566145241681	0		-0.0274653482163888	0	0
840	0.291422705985091	0.299515804381374	0		-0.000524221814925371	0	0
841	0.286968854960157	0.291196044813659	0		-0.0111306400767138	0	0
842	0.276763907591795	0.280859067150622	0		0.000107000772815042	0	0
843	0.287103939725348	0.282043778388826	0.0126796157041395		-0.0102506429596312	0	0
844	0.267503428098147	0.278126405567309	0		-0.0386286362408783	0	0
845	0.295534312481646	0.288413977857277	0.0175039406431731		0.00803061479380841	0	0
846	0.292095462965365	0.290392804847225	0		-0.013477103913245	0	0
847	0.303645960688241	0.286859976574238	0		-0.0144782992115314	0	0
848	0.268566397820151	0.279751680165454	0		-0.00829660269336947	0	0
849	0.259708413015574	0.270404178503203	0		-0.00289578113561924	0	0
850	0.278479292009435	0.271515727061506	0.0117798364214584		-0.0051227811611654	0	0
851	0.259091132766568	0.267725498065723	0		-0.0151528439525181	0	0
852	0.283606811013859	0.276063978468425	0.0152977432337932		-0.0188089896752441	0	0
853	0.267162936288607	0.276963335144965	0		-0.0559891039062832	0	0
854	0.270531562308456	0.272942437772957	0		0.00821966906830107	0	0
855	0.282535322995295	0.26574416607658	0		0.0121596432383507	0	0
856	0.273239518440409	0.256570686452917	0		-0.0105190970751718	0	0
857	0.233162083580381	0.246247598368779	0		-0.0011513597695584	0	0
858	0.234981486951096	0.235338443801963	0		-0.0214469131414668	0	0
859	0.218131710552257	0.224224579042244	0		0.0224804497380313	0	0
860	0.209449059713057	0.213160876253472	0		0.0344375641239921	0	0
861	0.205050223147355	0.202314559530748	0		0.00963565926790572	0	0
862	0.202234170140092	0.191792273071181	0		-0.0117353009328974	0	0
863	0.161573548758369	0.181658938809431	0		-0.00518215288397331	0	0
864	0.169727618008402	0.171950885973086	0		0.0273220058014423	0	0
865	0.163215124399114	0.162684984883756	0		0.0117617312233925	0	0
866	0.157357612814128	0.153864993844573	0		-0.0132236600685831	0	0
867	0.150659006461667	0.145485962636684	0		0.0365759364518509	0	0
868	0.126088091202056	0.137537281208613	0		0.000883738344624392	0	0
869	0.128535287868862	0.130004784233534	0		-0.00766852182805495	0	0
870	0.142577567340106	0.122872198057091	0		-0.0104433653437366	0	0
871	0.122335482050302	0.11612212992051	0		0.0157414325385464	0	0
872	0.0969482471070497	0.109736738885951	0		0.0147851795284607	0	0
873	0.103245691635773	0.103698185703079	0		-0.036445862764971	0	0
874	0.0852154637939995	0.0979889294177416	0		0.00966291725771025	0	0
875	0.0889868027986417	0.0925919179829714	0		-0.00538560434677331	0	0
876	0.0937729500217693	0.0906116660496354	0.00312096024865		-0.0141612147836666	0	0
877	0.082495201558281	0.0877964143081521	0		-0.0126663662174885	0	0
878	0.0887632532171483	0.0844774725833091	0		-0.00839462221018604	0	0
879	0.10125363096397	0.0808816936758769	0		0.0201198588049803	0	0
880	0.0881960030375561	0.0771632735063912	0		0.0695042570881588	0	0
881	0.0787995746650931	0.0734259301487264	0		-0.0040777300664885	0	0
882	0.0806681532216421	0.0697383693356944	0		-0.0194579060614383	0	0
883	0.080640158924219	0.0661450655030216	0		0.0302560785564329	0	0
884	0.0627405056158552	0.0626737743527532	0		-0.0130370844960712	0	0
885	0.0632697104196527	0.0593407650670302	0		0.0213739540183293	0	0
886	0.0633279393834516	0.0561544617225659	0		0.0320714021135593	0	0
887	0.0538753135159592	0.0531179750883574	0		0.00455107222635838	0	0
888	0.0593465430886464	0.0502308605778734	0		0.00651390001971814	0	0
889	0.038655509574349	0.0474903366508337	0		-0.0203611819748398	0	0
890	0.0410937048948266	0.0448921271444106	0		-0.0104410592831211	0	0
891	0.0381377852942442	0.042431041595495	0		0.0403788722794294	0	0
892	0.0231208831245619	0.0401013731297492	0		-0.00160499317583538	0	0
893	0.0353929767958729	0.0378971694278993	0		-0.00594662649311458	0	0
894	0.0294569844921225	0.0358124154866168	0		0.0130829289899481	0	0
895	0.0257235429374032	0.0338411551731706	0		-0.0211224308190398	0	0
896	0.0301593371947028	0.0319775703964284	0		0.0252479414010402	0	0
897	0.0269391555974226	0.0302160310116637	0		0.036518993561511	0	0
898	0.0212513158513558	0.0285511245962131	0		0.00719415561834817	0	0
899	0.0241403487130962	0.0269776724561742	0		0.00732759391796388	0	0
900	0.0223848665207047	0.0254907362873561	0		0.0328679223049979	0	0
901	0.00636869516265681	0.0240856185627892	0		-0.0179303856517909	0	0
902	0.0103307841566065	0.0227578587771455	0		0.023001703330865	0	0
903	0.0197701345026528	0.0215032270218166	0		0.00975379503349236	0	0
904	0.0210038869710272	0.0203177159068931	0		-0.0169478496414682	0	0
905	0.0140525004150822	0.0191975315276795	0		0.0180590752830968	0	0
906	0.0140160124037611	0.0181390839516771	0		-0.0114857672927603	0	0
907	0.000923754910566483	0.017138977547844	0		0.0379948110744649	0	0
908	0.00915844042926587	0.0161940013729621	0		-0.00536923812856439	0	0
909	0.00707987980381379	0.0153011197558093	0		-0.00421264680606444	0	0
910	0.0139822228538688	0.0144574631686231	0		0.00151858231453941	0	0
911	0.003374676084009	0.0136603194400715	0		-0.00447990944676032	0	0
912	0.00679423686393547	0.0129071253397923	0		0.0251219133014878	0	0
913	0.0159864913939401	0.0121954585481339	0		-0.0202074050297564	0	0
914	0.00563685916549237	0.0115230300136693	0		0.0239703281779611	0	0
915	0.0074386779285082	0.0108876766937186	0		-0.00934958328005299	0	0
916	0.00330723403616587	0.0102873546683585	0		0.000815030964010033	0	0
917	0.00182378846206485	0.00972013261541862	0		-0.0147435350181723	0	0
918	0.00565480493770002	0.00918418563220741	0		0.0158214089516701	0	0
919	0.00854839147239717	0.00867778938879195	0		-0.00399255578729763	0	0
920	0.00240657107355276	0.00819931459730029	0		-0.00435810932034201	0	0
921	-0.00110154381045838	0.00774722178174135	0		-0.0103229974169645	0	0
922	0.00021133450308228	0.00732005633311187	0		-0.0281343642505279	0	0
923	0.00271319614081148	0.00691644383499525	0		-0.00811034138525643	0	0
924	0.00614127751636749	0.00653508564539017	0		0.0588576531748238	0	0
925	-0.00725224630378506	0.00617475472109637	0		-0.00367932664899521	0	0
926	0.00743824363414523	0.00583429167160122	0		-0.0169890426343684	0	0
927	-0.00231982734869064	0.00551260103003457	0		0.0313317845041437	0	0
928	4.85874233852036e-05	0.00520864772937801	0		-0.0091134498812753	0	0
929	0.00683224816822251	0.00492145377271911	0		0.0273959387003837	0	0
930	-0.00415317341719774	0.00465009508692687	0		-0.0379761789674477	0	0
931	0.000764421241928851	0.00439369854968746	0		-0.011688558612165	0	0
932	0.000360763183924688	0.00415143918037824	0		0	0	0
933	0.000689590973601687	0.00392253748577195	0		0.0171727388863584	0	0
934	0.00221608781160647	0.00370625695205195	0		-0.0353504818641956	0	0
935	-0.000549769049333362	0.00350190167508373	0		0.0461395535956729	0	0
936	0.00511287095033264	0.00330881412132814	0		0.0313216532136649	0	0
937	0.00322195856018421	0.00312637301219923	0		-0.0152088530024759	0	0
938	0.0024885056406441	0.00295399132506434	0		0.02431296386265	0	0
939	0.00814880256780713	0.00279111440445806	0		-0.000639206457379411	0	0
940	-0.00426417000375242	0.00263721817743515	0		-0.00945436804211338	0	0
941	0.00329730350175071	0.00249180746732187	0		0.0112307050819391	0	0
942	-0.00097873358616042	0.00235441440044115	0		-0.0372941433965006	0	0
943	0.00335796556073905	0.00222459690068608	0		-0.00776496291300553	0	0
944	-0.00221363203026625	0.0021019372670983	0		-0.00194560859899904	0	0
945	-0.00232970837313721	0.00198604082987494	0		-0.00936759126371426	0	0
946	0.00154668018954379	0.00187653468048004	0		0.00123667548643634	0	0
947	0.00112352221104283	0.00177306647177455	0		-0.00673627370379416	0	0
948	0.000465552023956916	0.00167530328430441	0		-0.0302092042535459	0	0
949	-0.00748257395777567	0.00158293055509894	0		0.0129553267824744	0	0
950	-0.00189178887646586	0.00149565106553295	0		0.0120812991564111	0	0
951	-0.00484043198039477	0.0014131839849959	0		0	0	0
952	-0.000558826736782698	0.0013352639672911	0		-0.0371913587777922	0	0
953	-0.00161896943328287	0.00126164029685751	0		-0.00924248748793801	0	0
954	0.00596780121948348	0.00119207608206709	0		0.0129542505892176	0	0
955	-0.00819415883121831	0.00112634749300203	0		-0.0355640808249902	0	0
956	-0.000682838360452119	0.00106424304125929	0		-0.00629333499523271	0	0
957	0.000276198150495573	0.00100556289946526	0		0.00787673113937509	0	0
958	0.000845113472351187	0.000950118258310926	0		0.0164397388074235	0	0
959	0.00102265185532155	0.000897730719038778	0		0.00968680986749974	0	0
960	-0.00229790230270119	0.000848231719426725	0		-0.000778289484447683	0	0
961	-0.00761294017135393	0.000801461991422047	0		0.000598018990380872	0	0
962	-0.0037262881919394	0.000757271048680288	0		-0.0198122152130704	0	0
963	0.0053501272467398	0.000715516702360173	0		0.0116054335856782	0	0
964	-0.000618562371132649	0.000676064603616594	0		0.0320189749962969	0	0
965	-0.00324882175905817	0.000638787811319571	0		-0.0296769769202071	0	0
966	0.00260109790041573	0.000603566383608294	0		-0.0340708152212372	0	0
967	-0.00115926662556244	0.00057028699196601	0		-0.0174372796273571	0	0
968	-0.00506663612978222	0.000538842556574034	0		0.0522527593908375	0	0
969	0.00219669416611303	0.000509131901771564	0		0.0266510913272737	0	0
970	-0.00569442589072452	0.00048105943051273	0		-0.0292711378765259	0	0
971	-0.0039054024250068	0.000454534816773401	0		-0.00158661015657583	0	0
972	0.000143256611573877	0.000429472714918041	0		0.00904349753325954	0.0100589384834943	0.0100589384834943
973	-0.00555420532392644	0.000405792485091466	0		-0.0161338125467786	0.0177304630013565	0.00131789109373032
974	-0.00169920891538754	0.000383417933751931	0		0.0663434699908632	0.022417220401482	0
975	-0.0085644984432011	0.00036227706851068	0		0.0388397000928156	0.0250975003176658	0
976	-0.00637939095776322	0.00034230186648913	0		0.0416255602687185	0.026436376809724	0
977	-0.00735662323900676	0.000323428055448362	0		0.0104255964657748	0.0268856314542665	0
978	-0.000619398786997544	0.000305594906986669	0		0.0100763533826889	0.0267518162979522	0
979	0.00667906682073727	0.000288745041139762	0		0.0433248886533442	0.0262426142950532	0
980	-0.00576979028651333	0.000272824241754919	0		0.00972545457996385	0.0254984164501683	0
981	-0.00497119810052677	0.000257781282045008	0		0.0126820392179487	0.0246138289342193	0
982	-0.00536189481969867	0.000243567759761106	0		0.0438069117118377	0.0236523207783435	0
983	0.00221169872623448	0.000230137941453351	0		0.000677173784514504	0.0226561991574498	0
984	-0.000117288766453825	0.000217448615318929	0		0.0177349329419125	0.0216534020185182	0
985	-0.00589306751174444	0.000205458952163714	0		0.0265584282758014	0.0206621228476234	0
986	-0.000977312005181626	0.000194130374030192	0		0.0275182736372291	0.0275182742625478	0.00782431542938682
987	0.00595734994499776	0.000183426430068976	0		0.0162244200828859	0.0462764949924571	0.0147539713766726
988	-0.00228912145937936	0.000173312679254489	0		0.0909326670038103	0.0713537269809204	0.0136634511487092
989	0.00488591961316968	0.000163756579567483	0		0.103532037359482	0.0864625512475787	0
990	0.0025524530347325	0.000154727383287779	0		0.133716034369256	0.0948788111060364	0
991	-0.00154828680902295	0.000146196038060368	0		0.119252828180454	0.0988291205792399	0
992	-0.00625574211267007	0.000138135093416503	0		0.0863083629245556	0.0998256134974195	0
993	-0.000744693352145823	0.000130518612449039	0		0.0379131496280992	0.0988939579738325	0
994	0.00184669131126655	0.000123322088357796	0		0.116168251345863	0.11348619138179	0.0167575260323205
995	0.000403132078873732	0.000116522365596448	0		0.162761540271444	0.121141132686822	0
996	-0.00109771113081245	0.000110097565367202	0		0.101227576222122	0.124183703615307	0
997	-0.00717268048689352	0.000104027015223546	0		0.0884586215253689	0.124191998788629	0
998	-0.00237940531869264	9.82911825545572e-05	0		0.126456981616594	0.122235662645096	0
999	0.00295988247467698	9.28716117367413e-05	0		0.0933174651636621	0.119038254669833	0
1000	-0.000416857162271719	8.77508647511956e-05	0		0.0750338828963873	0.115087837213664	0
1001	0.00197780806107138	8.28374380723538e-05	0		0.0960123620586716	0.110712293917848	0
1002	-0.00226691613882273	7.80629800440843e-05	0		0.109647309074961	0.106130623740914	0
1003	-0.00170010062461858	7.37587501263718e-05	0		0.0942943114298522	0.101487870490034	0
1004	-0.00340406570756116	6.96918464697638e-05	0		0.150271277601114	0.0968789056454726	0
1005	-0.00426536624806236	6.58491833991715e-05	0		0.113145853794016	0.0923646187345348	0
1006	-0.00965445776231321	6.22183967563405e-05	0		0.0840456190984437	0.0879829363381799	0
1007	-0.00170805522802798	5.87878041169164e-05	0		0.112935170304773	0.0837563189131063	0
1008	0.000366999774848399	5.54429118875043e-05	0		0.102349825518487	0.0796968588057069	0
1009	0.00155708554436499	5.19303478820069e-05	0		0.0800237568544613	0.075809744663556	0
1010	-0.00174273244683949	4.90670168015803e-05	0		0.0826660979671078	0.0720956134703421	0
1011	0.00430063502456938	4.63615638253937e-05	0		0.0598206910986777	0.0685521452356583	0
1012	-0.00725922443964413	4.38052838840373e-05	0		0.0382966276397715	0.0651751421627166	0
1013	-0.000916136524415061	4.1389951887474e-05	0		0.0724914542826119	0.0619592570020833	0
1014	-0.0112418789409383	3.86024143208203e-05	0		0.114827016327744	0.0783055553682131	0.0194070725974073
1015	-0.00338363939450821	3.62904004983958e-05	0		0.0395952581231631	0.0876518468189209	0
1016	-0.000136581156056999	3.3932961322607e-05	0		0.15583036289916	0.125951876177856	0.033633428288692
1017	-0.000352456039253704	3.16779461845645e-05	0		0.16584663171486	0.148759200393909	0
1018	0.00574976893359562	2.92718044770138e-05	0		0.185556799773596	0.161175725841561	0
1019	-0.00263959491689157	2.6999473305366e-05	0		0.118762402176419	0.166668742482046	0
1020	-0.00216472252822363	2.53185610777689e-05	0		0.17008828609235	0.192701095246375	0.0251086334557967
1021	-0.0101915822959702	2.34818580437876e-05	0		0.24585467949114	0.206989661605528	0.000478135869948114
1022	-0.00454968560753616	2.15799476823651e-05	0		0.215326219692057	0.212971039664135	0
1023	-0.00045506992859225	1.95708161282046e-05	0		0.206633038772626	0.213479562011291	0
1024	0.00105961075568296	1.84917221422269e-05	0		0.197477314024234	0.210436726373895	0
1025	0.00220670560933846	1.74352482441832e-05	0		0.199151571879044	0.216868460295123	0.0117257837608561
1026	-0.00299322616832275	1.64739050175606e-05	0		0.318271099216462	0.279223403198221	0.061616406532096
1027	-0.00199163867692143	1.55655682515532e-05	0		0.296391366460859	0.315183711870008	0
1028	-0.00680724395920645	1.39632847400915e-05	0		0.338808480190589	0.333487155711446	0
1029	-0.00098536378119739	1.31933783402346e-05	0		0.323639907637994	0.340069787433199	0
1030	-0.00278012774818582	1.1704589133326e-05	0		0.309693977515944	0.357240848633637	0.0182808864451903
1031	-0.00890347062614606	1.10592224986709e-05	0		0.446302086072662	0.362715127139108	0
1032	-0.00185067008893405	1.04494400343257e-05	0		0.395433590725407	0.360530013479083	0
1033	-0.00319677706129763	9.38132391821239e-06	0		0.359135547636121	0.353420446770432	0
1034	-0.00333002149739288	8.86405728230229e-06	0		0.260342222579801	0.343234911361823	0
1035	-0.00992741221779104	8.06994215656377e-06	0		0.354779528240019	0.331354240690135	0.000135470300518886
1036	0.00270266202182538	7.62498237607788e-06	0		0.271954752427136	0.318428271800952	0
1037	0.00635498729153467	6.31782147466741e-06	0		0.331207295996965	0.314944645012806	0.00991493064376351
1038	-0.00180044811028605	5.7527393053918e-06	0		0.384187756254635	0.307714429202184	0
1039	-0.00440999818140873	5.43554525754627e-06	0		0.267631641348513	0.298172742370441	0
1040	-0.00383751821819324	5.13584062798436e-06	0		0.289937216184377	0.287285243452521	0
1041	-0.00609656278710923	4.85266108665646e-06	0		0.239128337086928	0.275698393224581	0
1042	0.0031572118942835	4.58509547466073e-06	0		0.303948807693044	0.305126834555688	0.0412850539078035
1043	0.00257328581872789	3.75754310295152e-06	0		0.312674518531238	0.322643539314828	0.00328337298553774
1044	-0.00226003735599974	3.55036001268665e-06	0		0.359673864265183	0.328888090729665	0
1045	-0.00684270508267043	2.56118449985369e-06	0		0.307752866904228	0.327736003393143	0
1046	-0.0012036097140426	2.41996612793366e-06	0		0.341343488059036	0.351718703474673	0.0299054418003269
1047	-0.00758699606702272	2.28653424252753e-06	0		0.407574810548679	0.381427672263817	0.0197373614964583
1048	0.00262177659808244	2.16045951300782e-06	0		0.35843726404468	0.394637398142492	0
1049	-0.00597658047791867	2.04133628114243e-06	0		0.420902773943955	0.414255773653868	0.0172995161565724
1050	-0.00205259692779925	1.39482655026971e-06	0		0.462385101581468	0.420413938348526	0
1051	-0.00652016876008069	1.31791872322673e-06	0		0.443884191499602	0.417760200986841	0
1052	-0.00618843069255173	5.51837561383824e-07	0		0.355428796790069	0.409443236095929	0
1053	0.00192789300605323	5.21410389117477e-07	0		0.37535048703006	0.397591064853202	0
1054	0.00426654337599484	4.92660907673415e-07	0		0.439377126285465	0.419501901036067	0.0358646143423268
1055	0.00360238944840892	4.65496612678556e-07	0		0.417433785668606	0.427061421443247	0
1056	-0.000716662587541399	4.39830100258029e-07	0		0.425939504171699	0.425209970615109	0
1057	-0.00156448435239974	4.1557878580434e-07	0		0.486526727654641	0.417294760397263	0
1058	-0.00435791465138398	3.92664638253023e-07	0		0.430083133260116	0.405578678939622	0
1059	0.00219450342583808	3.71013929009769e-07	0		0.292973550294202	0.391586839830074	0
1060	-0.00848542797353489	3.50556994721198e-07	0		0.417917108082381	0.376342604293992	0
1061	-0.00799056320092937	3.3122801312595e-07	0		0.325059404431773	0.360528316094195	0
1062	0.000577759444237381	3.12964791264883e-07	0		0.342197723268443	0.34543098732467	0.000836233554475733
1063	-0.00703092600572153	2.95708565368917e-07	0		0.356523975152909	0.348375625833284	0.0181755415176134
1064	0.00141785774408709	2.79403811780649e-07	0		0.333608153609759	0.344779234686852	0
1065	0.00136851952369592	2.63998068301345e-07	0		0.391560822389685	0.37896168977938	0.0419569385968799
1066	0.00222192690292002	2.49441765388501e-07	0		0.39304611387754	0.395106665170394	0
1067	0.00278194859885276	2.35688066660809e-07	0		0.381334961681886	0.399318499200247	0
1068	-6.26012265096422e-05	2.22692718197346e-07	0		0.407827667206276	0.412341358342395	0.0166035031924394
1069	0.00169010830326481	2.10413906146096e-07	0		0.429029076193267	0.414259585919141	0
1070	-0.000637085534122513	1.98812122183643e-07	0		0.409687812725116	0.408957971990077	0
1071	6.24981186648946e-05	1.87850036393125e-07	0		0.464090847027464	0.399065713551677	0
1072	0.00166166521866827	1.77492377151445e-07	0		0.340129776435389	0.386357560905864	0
1073	0.00620388737987127	1.67705817639245e-07	0		0.405694343381345	0.372027031016393	0
1074	0.00472652302736347	1.5845886860848e-07	0		0.404335217073496	0.356872476776293	0
1075	0.00763557608574355	1.49721777062573e-07	0		0.276387232702404	0.341423796923144	0
1076	0.00835708789480096	0	0		0.270109321156143	0.326028713075468	0
1077	0.0042915972286616	0	0		0.353979817577167	0.348788943302017	0.037877437057834
1078	0.00291406301760094	0	0		0.399172302477373	0.358015357009041	0
1079	-0.000779498824064136	0	0		0.302817302358575	0.358333748336922	0
1080	0.00556642182640374	0	0		0.375291860756016	0.371175133444852	0.0182954001211472
1081	0.00636869398893358	0	0		0.4357505609909	0.373626119863256	0
1082	0.00274653405991584	0	0		0.341515184046286	0.369311269741445	0
1083	0.000324520838752989	0	0		0.333403367755177	0.360684127726271	0
1084	0.000245098966315969	0	0		0.392497536078025	0.349401323620646	0
1085	0.00115780059391167	0	0		0.296014199957218	0.336577367900979	0
1086	-0.00406958160329472	0	0		0.311052569658148	0.322958178771559	0
1087	-0.00476932201264637	0	0		0.358988226703064	0.309039252074014	0
1088	0.00746518926228691	0	0		0.259219604773918	0.295146124388057	0
1089	-0.00588981499070853	0	0		0.273598621646568	0.288393028261015	0.00690387586141531
1090	-0.000112393236664278	0	0		0.322034549338082	0.2847502758727	0.00528483366704691
1091	0.000618145934470274	0	0		0.252775048712623	0.277893979314615	0
1092	0.00284315881065279	0	0		0.289785687520212	0.284069574074117	0.0150041560859585
1093	-0.00388254111008662	0	0		0.222376724024249	0.283580784131682	0
1094	0.00142772464187281	0	0		0.410195571199087	0.316363578093939	0.0375786277146918
1095	-0.00178016205463777	0	0		0.335344587711523	0.332591146666317	0
1096	0.00146217494005403	0	0		0.297148861017312	0.337843934512696	0
1097	-0.00473959141914001	0	0		0.340713273124043	0.335908279094583	0
1098	0.00232366139435522	0	0		0.2998356344487	0.329349139662954	0
1099	0.00496078193866669	0	0		0.370583747530646	0.319900195395894	0
1100	0.0108882530814236	0	0		0.274527876329608	0.308729539794811	0
1101	0.0085031947905719	0	0		0.387540905138814	0.296620634737408	0
1102	0.00376448937366156	0	0		0.299945503083327	0.284095542249411	0
1103	0.00243476396732538	0	0		0.354882120038051	0.271498838236476	0
1104	0.00153152988106306	0	0		0.252514811478425	0.259054744808631	0
1105	0.00390238696427091	0	0		0.238986638891866	0.246906020900816	0
1106	0.00364321257905494	0	0		0.184057366886853	0.235140428245198	0
1107	-0.0017091339947183	0	0		0.227649583176345	0.223808735125029	0
1108	0.00549357464415142	0	0		0.208870343142183	0.212936956998123	0
1109	-0.00143017075315857	0	0		0.221064562710691	0.202534672510535	0
1110	-0.00179193691111958	0	0		0.147443920408424	0.19260066721765	0
1111	-0.00198209736147771	0	0		0.168401877583676	0.183126758019168	0
1112	-0.00144465526744598	0	0		0.145242224778154	0.174100379312356	0
1113	0.000883789616095836	0	0		0.142124893013694	0.165506326586513	0
1114	-9.61475600120614e-05	0	0		0.113699003019618	0.157327926972878	0
1115	0.00898303698600082	0	0		0.123540496651475	0.14954782029497	0
1116	0.00528575079324249	0	0		0.10298046364915	0.142148475605475	0
1117	0.00631076495828266	0.00691632251028521	0.00691632251028521		0.0774811588336442	0.135112528308448	0
1118	0.00921921149250728	0.0113616463835363	0		0.0964020217777266	0.128422995796806	0
1119	0.0157134179295982	0.0141035679857239	0		0.154442998669601	0.122063411030077	0
1120	0.0243128217302779	0.015676608356418	0		0.0496545802040566	0.116017900873714	0
1121	0.0236998844782287	0.016452696807054	0		0.155344294414947	0.110271227437616	0
1122	0.0218327879243908	0.0166903555962025	0		0.0848635732993782	0.104808804806028	0
1123	0.0119667189160805	0.0165690209768184	0		0.0978537465351408	0.0996166995706458	0
1124	0.0138075671959477	0.0162129915868336	0		0.152007247216093	0.0946816208689231	0
1125	0.0123176160031129	0.0157081382751228	0		0.155722378402156	0.0899909037850151	0
1126	0.0117383318526904	0.0151135625336967	0		0.0173600224926192	0.0855324887156396	0
1127	0.00890103026497294	0.0144697298821446	0		0.0540660581074755	0.0812948984494179	0
1128	0.00467424382350156	0.0138041433828023	0		0.0339501563847821	0.0772672141278862	0
1129	0.0109061643337242	0.0131353006318236	0		0.0981621214196642	0.0734390508621738	0
1130	0.00944622946786041	0.0124754529748404	0		0.117879607914978	0.0698005335119014	0
1131	0.013385438361135	0.0118325289577636	0		0.151775411213845	0.0663422729516962	0
1132	0.0143863474504806	0.0112114746412508	0		0.0927120177156932	0.0630553430282973	0
1133	0.00222079609251513	0.0106151870736039	0		0.126358268433796	0.0599312583287533	0
1134	0.0138494159390462	0.0100451639463709	0		0.0907207278875789	0.0569619528249192	0
1135	0.00801896630555983	0.00950195528153328	0		0.0602404390449433	0.0541397594226277	0
1136	0.00169913972365001	0.00898547705598101	0		0.117348169284582	0.0514573904196151	0
1137	-0.00280212359489437	0.00849522856438018	0		0.050746900430763	0.0489079188604915	0
1138	0.00231892191340766	0.00803044268721592	0		0.0753822604864574	0.0464847607669997	0
1139	0.00828506108036088	0.00759018941397751	0		0.0420365330962107	0.0441816582156577	0
1140	0.00553441930813683	0.00717344681873859	0		0.0317395064718364	0.0419926632313263	0
1141	0.00770283826627034	0.00677914939184535	0		0.0349336054114451	0.0399121224634518	0
1142	0.0107556802858904	0.00640622063532959	0		-0.0251446676991879	0.0379346626110903	0
1143	0.00934101400568242	0.00605359473899914	0		0.065820455309363	0.0360551765629438	0
1144	0.00924759587925721	0.00572023069535256	0		0.00145037038533071	0.0342688102192486	0
1145	0.0135592256443148	0.00540512119360256	0		0.0104469788223811	0.0325709499632788	0
1146	0.0147985122902252	0.00510729792293934	0		-0.00253796344260318	0.030957210751331	0
1147	0.0179980482185137	0.00482583441974138	0		-0.0233436302085996	0.0294234247912639	0
1148	0.0253041066776349	0.00455984724786236	0		0.0195162163561656	0.0279656307809204	0
1149	0.0160348831719954	0.0043084960601053	0		0.0229316655574692	0.0265800636790259	0
1150	0.0188571520084666	0.0148478687884729	0.0107768858675322		0.0201687590974263	0.025263144982407	0
1151	0.0170149791849478	0.0215500584956918	0		0.0236237660491906	0.0240114734845991	0
1152	0.0265205116059927	0.0261682047391353	0.000557801957261364		0.00783494495251569	0.0228218164920976	0
1153	0.0348708899201746	0.0287774214547508	0		0.0350793904267774	0.0216911014756505	0
1154	0.0297442204901868	0.0300185065440323	0		0.0176570486567556	0.0206164081350856	0
1155	0.0258349059518875	0.0303367863510743	0		-0.0275642744562228	0.0195949608572184	0
1156	0.0306694023229662	0.0302285452620587	0.000187268390755386		-0.0277942246018163	0.0186241215473871	0
1157	0.0229315659204797	0.0296535960468252	0		0.00836197633081964	0.0177013828161191	0
1158	0.0312411651026179	0.0299566935263534	0.00117621054788775		-0.0265060391481725	0.016824361503343	0
1159	0.0370260878857656	0.029657504949673	0		-0.0153799040427049	0.0159907925234322	0
1160	0.0274267615720069	0.0289661601220559	0		0.0379682250418708	0.0151985230151863	0
1161	0.0328121417302829	0.0280277491116379	0		0.0177569645889408	0.0144455067816471	0
1162	0.0309723560920478	0.0269420584895774	0		-0.0722639902824522	0.0137297990053911	0
1163	0.0269748920224811	0.0257773398867637	0		-0.0390816586393128	0.0130495512256517	0
1164	0.0257844616701274	0.0245799141595227	0		-0.0545233685112851	0.0124030065642986	0
1165	0.0362407906660742	0.0233808696088464	0		0.00891248940474571	0.0117884951883471	0
1166	0.0143942499999367	0.0222007324668953	0		-0.0217689751698604	0.0112044299972774	0
1167	0.0203137449618265	0.0210527225146403	0		-0.0183245193872865	0.0106493025240267	0
1168	0.0229620950594793	0.0199450215162062	0		0.0332092477121942	0.010121679039068	0
1169	0.02342696490284	0.0188823529262539	0		0.00596708764387174	0.00962019684751233	0
1170	0.0183388327758633	0.0178670811425215	0		-0.0473121693634224	0.00914356076967323	0
1171	0.0148514756448576	0.0168999756396181	0		-0.0123436235975045	0.00869053979600227	0
1172	0.0132066652247932	0.0159807413997334	0		-0.0153813217654644	0.00825859436052356	0
1173	0.0114211152792156	0.015108386405823	0		-0.0199494020130511	0.00784923992880702	0
1174	0.0137222707589603	0.0142814755736291	0		-0.0296709489614383	0.00746034654200386	0
1175	0.00553750102962535	0.0134983055725442	0		-0.0259073584135961	0.00709072101650528	0
1176	0.00468080499216875	0.0127570245691623	0		-0.0302001150955054	0.00673940871926332	0
1177	0.0183013582631786	0.0120557136586881	0		0.0539030040585623	0.00640550231486416	0
1178	0.00413622925370686	0.0113924416772013	0		-0.0188621024431886	0.00608813942215007	0
1179	0.00610870182966753	0.0107653015484503	0		0.0416571080622569	0.00578650038694475	0
1180	-0.000214744200321615	0.0101724338492305	0		-0.0151587296816924	0.00549980616512988	0
1181	0.00618366653458135	0.00961204155426966	0		0.030017583413435	0.00522731631060533	0
1182	-0.000523715346186547	0.0090823987193492	0		-0.014540751931307	0.00496832706293659	0
1183	0.00817156950572808	0.00858185502271654	0		-0.0225054491281441	0.00472216952975044	0
1184	0.00844928783468464	0.00810883749984744	0		-0.0256503174065325	0.00448820795918442	0
1185	0.00582635259434497	0.00766185039863682	0		0.0093498285126672	0.00426583809792846	0
1186	0.00528986112379737	0.0072394737976341	0		-0.0410347555930689	0.00405342033236928	0
1187	0.00758731402979447	0.00684036143166351	0		-0.0221273243935595	0.00385058339229507	0
1188	0.0117030705104648	0.0064632380310259	0		-0.0277504360289536	0.00365794455742842	0
1189	0.0169398927530758	0.0061068963842883	0		-0.0250936641441827	0.0034767103920077	0
1190	0.0104397001397472	0.005770194267741	0		-0.0528713816722529	0.0033044555378368	0
1191	-0.000694082298754168	0.00545205133808915	0		-0.0413866267717134	0.00314073511174298	0
1192	0.0037461880713213	0.00515144605266594	0		-0.0236866088345917	0.00298512627244869	0
1193	0.00549822647652698	0.0048674126590993	0		0.0598230595498248	0.002837227128498	0
1194	-0.00422806633624953	0.00459903828092461	0		-0.0447751501744464	0.00269437412520634	0
1195	0.0103079883771916	0.00434546011501358	0		-0.0354953127143776	0.00256088039990607	0
1196	0.0122209745198858	0.00410586274942148	0		-0.0005162388880405	0.00243400066875302	0
1197	-0.000345785532571759	0.00387947560531872	0		-0.0244935221978249	0.00231340723905242	0
1198	0.008161780924729	0.00366557050335686	0		-0.0345615307284515	0.00219878865376071	0
1199	0.00621234515455632	0.00346345935262723	0		-0.006375854119092	0.00208984888708447	0
1200	0.00665155707923014	0.00327249195895513	0		-0.0490846465555744	0.00198630657993357	0
1201	0.00362609689249106	0.00309205394839411	0		-0.0229274657427617	0.00188789431325421	0
1202	0.0046250788272624	0.0029215648012743	0		-0.0205858506966334	0.0017943579173648	0
1203	0.00139887726514895	0.0027604759918995	0		-0.0424813605184159	0.0017054558155111	0
1204	-0.000867682961015718	0.00260826922889856	0		-0.0429012699007653	0.00162095839994519	0
1205	-0.00249753206703279	0.00246445479126093	0		-0.0465309877111994	0.00154064743891676	0
1206	0.000143500963968497	0.00232856995518522	0		0.00355770289454822	0.00146431551304526	0
1207	0.00490830269440949	0.00220017750701584	0		-0.00040567202273074	0.00139176547961721	0
1208	0.00101561537725915	0.00207886433771804	0		-0.0341872344745179	0.00132280996342505	0
1209	-0.000381963094500805	0.00196424011453309	0		-0.00220131136389723	0.00125727087283257	0
1210	0.0033613040557688	0.00185593602565389	0		-0.0209379659017196	0.00119497893981711	0
1211	0.0011585082329768	0.0017536035939619	0		-0.038251125573392	0.00113577328280044	0
1212	0.00491752874912078	0.0016569135560642	0		-0.0314811932206045	0.0010795009911394	0
1213	0.00144165714265235	0.0015655548030627	0		0.0201951719285787	0.00102601673020311	0
1214	-0.0029216357406182	0.00147923337967465	0		-0.0285791265190201	0.000972540049173202	0
1215	-0.00364215875820542	0.00139767153850275	0		-0.0410034660777183	0.000924355206187487	0
1216	0.00441668288517175	0.00132060684642536	0		-0.0370321169106752	0.000873978431043941	0
1217	0.00345532296907517	0.00124779134024051	0		-0.0150112265816071	0.000830676858518928	0
1218	-0.00156484608143834	0.00117899072885353	0		-0.00447572245638726	0.000789520677821146	0
1219	-0.00733038998730269	0.00111398363944565	0		-0.0401263035071324	0.000750403594748702	0
1220	0.00345679521383518	0.00105256090520125	0		0.0237030477058937	0.000709805984229387	0
1221	-0.00764134312460441	0.000994524892304104	0		-0.0362545726194333	0.000674573294750944	0
1222	-0.00158708833580113	0.000939688864038633	0		-0.0366375561158245	0.000641151320696956	0
1223	-0.00182359959030306	0.000887876379951322	0		-0.0259331138022159	0.000609385250246561	0
1224	0.00432738337146215	0.000838920728139602	0		-0.0390401851294236	0.000579193041066174	0
1225	0.0013580198745148	0.000792664388842167	0		-0.0323616726261238	0.000548900223649697	0
1226	-0.00530545755826709	0.000748958527605095	0		-0.0391530919558198	0.000513315553487126	0
1227	0.00125159371335986	0.000707662516393246	0		-0.0491801394224488	0.000487883151635984	0
1228	0.0041987075724112	0.000668643481106228	0		-0.00717184413572684	0.00046371080718915	0
1229	0.00132309640785092	0.000631775874043164	0		-0.0331290189060831	0.000440736090153914	0
1230	-0.00105365990969562	0.000596941069940684	0		-0.0191453514997803	0.000416410679602965	0
1231	-0.00505589442724672	0.000564026984284423	0		-0.0355203627567271	0.000395779464229057	0
1232	0.00124699945021021	0.000532927712665953	0		0.00526386720428782	0.000376170429766095	0
1233	-0.00542583118089558	0.000503543190024757	0		-0.0243243168398492	0.000357532931896925	0
1234	0.00500846219507196	0.000475778868678859	0		-0.0280995983947184	0.000339818835495114	0
1235	-0.00208330287589759	0.000449545414108138	0		0.00343365365840004	0.000322963945718285	0
1236	0.00132774046898364	0.000424758417511502	0		0.0303939104185421	0.000306962582044149	0
1237	-0.000880653703403737	0.000401338124213041	0		-0.0261289196249985	0.000290404071390035	0
1238	-0.00173224209881177	0.000379209177043297	0		-0.0242632742032041	0.00027601589828165	0
1239	-0.00259364247344608	0.000358300373869941	0		-0.0167846476261004	0.000262340592332482	0
1240	-0.000225408007138109	0.000338544438497704	0		-0.000424774739839077	0.000249342834285328	0
1241	-0.00474173872864257	0.0003198778042004	0		0.0133058405780166	0.000236989054788159	0
1242	-0.000103591356471513	0.000302240409188544	0		-0.0247369730556476	0.000219626294195654	0
1243	-0.00633795231839898	0.000285575503354455	0		-0.00749726902658073	0.00020829779259633	0
1244	0.00324721528911321	0.00026982946567303	0		-0.0399824337354784	0.000197977604302739	0
1245	-0.00248986431353208	0.000254951631670658	0		0.00325507144021764	0.000188168733412409	0
1246	-0.00534516507802918	0.000240894130407139	0		-0.00712018050948357	0.000174774152959067	0
1247	-0.00173148398180899	0.000227611730446078	0		-0.028879736903895	0.000163427618902201	0
1248	0.000198583986006274	0.00021506169431815	0		-0.0146041445279705	0.000155330539339229	0
1249	-0.000680250255192391	0.000203203641008957	0		0.0524985601368536	0.000145279264200345	0
1250	0.00370340542494646	0.000191999416029021	0		-0.0152695771387324	0.000138081351332361	0
1251	-0.00103241738485224	0.000181412968647838	0		0.00236013880610464	0.000131240061620064	0
1252	-0.00198155432172741	0.000171410235897003	0		0.0249221309180369	0.000124737726042239	0
1253	-0.00184118797250207	0.000161959032969147	0		0.0152955513044978	0.000118557550995618	0
1254	-0.000712834923852039	0.000153028949660058	0		-0.0154257958365064	0.000107800526534016	0
1255	0.0016382644826123901	0.000144591252520763	0		0.0264351513261174	0.000102459511067111	0
1256	0.00119656016833639	0.000136618792404741	0		0.0140789149721717	9.73831181130535e-05	0
1257	0.00394698311543485	0.000129085917112789	0		0.0194375428853791	9.25582368552318e-05	0
1258	0.000485653519261542	0.000121968388854472	0		0.00903121140633168	8.79724060571114e-05	0
1259	-0.0037081056905212	0.00011524330626057	0		-0.014298581735086	8.36137818785583e-05	0
1260	-0.00232870737564597	0.000108889030695601	0		-0.0296165485569494	7.94711072867148e-05	0
1261	-0.00633255760079082	0.000102885116633314	0		-0.027320445733798	7.55336829824234e-05	0
1262	-0.00540665502384297	9.72122458711381e-05	0		-0.000646068264380569	7.16774846766562e-05	0
1263	0.00811077341907066	9.18521653719018e-05	0		-0.00759857532361994	6.56515570787307e-05	0
1264	-0.00268404449328399	8.67876285328375e-05	0		-0.0471026835237821	6.23988273096114e-05	0
1265	-0.000985922268817553	8.20023396928855e-05	0		0.00220604642436498	5.35947230755848e-05	0
1266	-0.00168829863719615	7.74809016997521e-05	0		-0.000912713991777689	5.09393534396964e-05	0
1267	-0.000965991725110211	7.320876636801e-05	0		0.000513013403964104	4.84155450377984e-05	0
1268	0.00450851096803304	6.91721876688359e-05	0		0.013206073430357	4.37561750959106e-05	0
1269	0.00737752093948606	6.53581775007679e-05	0		0.00538950959453454	4.15882598224529e-05	0
1270	0.00573821459799314	6.17544638991721e-05	0		-0.0223894933692736	3.95277546830526e-05	0
1271	0.00313392628871122	5.8349451549951e-05	0		-0.00532548392161079	3.7569338004377e-05	0
1272	-0.00342564069320701	5.5132184480444e-05	0		0.0348892454061037	3.57079517772934e-05	0
1273	0.0037499259566248	5.20923108074743e-05	0		0.000638428873037166	3.39387885935324e-05	0
1274	0.00682376161172319	4.92200494291144e-05	0		0.01274651116316	3.22572792295787e-05	0
1275	0.00104101896214263	4.65061585529982e-05	0		-0.0321424536030498	3.06590808457229e-05	0
1276	-0.000273611398919685	4.39419059599169e-05	0		-0.0137971726588231	2.91400657697953e-05	0
1277	-0.00444725050603548	4.15190409070177e-05	0		0.0124556188190057	2.25392120818306e-05	0
1278	-0.00305807856070403	3.92297675802014e-05	0		-0.00285020783308755	2.14224987946934e-05	0
1279	0.00461993357968171	3.70667200103001e-05	0		-0.0138037297638482	2.03611134649463e-05	0
1280	-0.00485503095296663	3.50229383723239e-05	0		0.0190969550915122	1.68613547286048e-05	0
1281	0.00708356259647851	3.30918465915178e-05	0		-0.00264715597387399	1.60259529054974e-05	0
1282	0.00176586954085998	3.12672311841746e-05	0		-0.0341727019554018	1.52319413631405e-05	0
1283	0.00488148024209088	2.95432212651201e-05	0		-0.00114829051027441	1.44772694053383e-05	0
1284	0.0010941614615018	2.79142696575448e-05	0		0.00676779705147209	1.37599879383682e-05	0
1285	-0.00333659118078739	2.63751350443998e-05	0		0.0102965968083939	1.30782444370499e-05	0
1286	0.00451127844932603	2.49208651039274e-05	0		0.00719773919645927	1.24302781602228e-05	0
1287	0.00860518796425307	2.35467805750633e-05	0		-0.0272730824667786	1.18144156032738e-05	0
1288	-0.00886387019647596	2.22484602014398e-05	0		-0.0101033070056302	1.12290661759718e-05	0
1289	0.00186155628624282	2.10217265055446e-05	0		0.0130980101681586	9.7327397755923e-06	0
1290	0.000836281227542124	1.98626323472632e-05	0		-0.00703719797060371	8.53098565736751e-06	0
1291	-0.00546520157236837	1.87674482235553e-05	0		0.00847355197912446	8.10831493572154e-06	0
1292	-0.00208513903324842	1.77326502684e-05	0		0.0158701584220449	5.66373578679841e-06	0
1293	-0.00612503225135774	1.67549089143999e-05	0		-0.00108280615884715	5.38312398080496e-06	0
1294	0.00033088251710503	1.58310781795602e-05	0		0.0056638379352878	0	0
1295	-0.00101654845169898	1.49581855447719e-05	0		-0.00261591187677754	0	0
1296	0.00427480616293433	1.41334223894306e-05	0		-0.00564170312163029	0	0
1297	-0.00253865868524054	1.33541349544147e-05	0		-0.0123365805126343	0	0
1298	-0.00239117366829806	1.26178158033459e-05	0		0.00117129204999365	0	0
1299	-0.00572644757777306	1.19220957546586e-05	0		0.0119212917764931	0	0
1300	-0.000633442058016494	1.12647362585177e-05	0		0.0105049526027466	0	0
1301	-0.00251997910201886	1.06436221940575e-05	0		0.0134987687040108	0	0
1302	-0.00584558668118977	1.00567550637658e-05	0		0.000710068886467102	0	0
1303	-0.00540333672893893	9.50224656311521e-06	0		-0.0157975821103728	0	0
1304	-0.00198730468264767	8.97831250475179e-06	0		0.0452693583315842	0.0167266190645338	0.0167266190645338
1305	-0.00317840970523931	8.48326707769147e-06	0		0.0220635056035262	0.0272918299101443	0
1306	0.00366846161642019	8.01551742305205e-06	0		0.0246821723846757	0.0337010358625178	0
1307	-0.000397507151544105	7.5735585088681e-06	0		0.0447349227945605	0.0373182550911187	0
1308	0.0024515663317515	7.15596828749804e-06	0		0.0130226887766548	0.0390707040280119	0
1309	0.00558599105861613	6.7614031200415e-06	0		0.0558011828773616	0.0395881517154222	0
1310	0.00151573521084609	6.3885934530449e-06	0		0.0280485680228356	0.0392978412767778	0
1311	-0.00451737197589628	6.03633973358443e-06	0		0.0399869524565973	0.0384891445737181	0
1312	-0.00571838302120004	5.70350854958277e-06	0		0.0467686231992691	0.0373575997594992	0
1313	0.00664393638784553	5.38902898294082e-06	0		0.0351066552741856	0.0360349049644631	0
1314	-0.000146572434751414	5.09188916375003e-06	0		0.0216959631573642	0.0346093456985221	0
1315	-0.000239305252861094	4.81113301449833e-06	0		0.0290409222883492	0.0331397060284194	0
1316	-0.0059997373137667	4.54585717379377e-06	0		0.0107033822381315	0.0316647411766075	0
1317	-0.00780723751406683	3.98170603267237e-06	0		0.0407411879487204	0.0302096267964557	0
1318	0.00209800788818339	3.762163065959e-06	0		0.0342307131738825	0.0287903489667554	0
1319	0.00145013289150142	3.55472524056893e-06	0		0.0209784772510935	0.0274166915898443	0
1320	0.00298525906477797	3.3587251042551e-06	0		0.0318637511353739	0.0260942685096912	0
1321	-0.00403109807641693	3.17353200669537e-06	0		0.0121872476640301	0.024825905048156	0
1322	-0.00853325748312688	2.99855007031116e-06	0		0.066999869775873	0.023612576508544	0
1323	-0.00683774186272391	2.83321627297081e-06	0		-0.0318885362751578	0.0224540450193245	0
1324	-0.00516798304685152	2.67699863640884e-06	0		0.0206358004384696	0.0213492910128937	0
1325	0.00716761905595195	2.52939451453187e-06	0		0.0330535143495642	0.0202968049280714	0
1326	0.00299336624979139	2.38992897610383e-06	0		0.0415974134493047	0.0192947838087097	0
1327	-0.000657060213086572	2.25815327660652e-06	0		0.0588237680762164	0.0183412632231646	0
1328	-0.00223231149188887	2.13364341435861e-06	0		0.0429032373649051	0.0426627032872273	0.0252284980628474
1329	-0.00361845151039887	2.01599876624722e-06	0		0.048401762518323	0.0577353968845157	0
1330	0.000105572247393652	1.90484079868241e-06	0		0.100267769922	0.0665820316099102	0
1331	0.00541340854989653	1.79981184962694e-06	0		0.0451383403781492	0.0712579504743289	0
1332	-0.00363643944219865	1.7005739777824e-06	0		0.0841306508522727	0.0780391307507826	0.0048793939673
1333	-0.000261374294923797	1.60680787522879e-06	0		0.0491524660229734	0.0811968258515028	0
1334	0.00629898746473978	1.51821184001889e-06	0		0.116605877711356	0.0822748460569412	0.000316179151304729
1335	-0.00952978879795232	1.43450080542164e-06	0		0.116192300873748	0.0816732019316999	0
1336	0.00133056445724578	1.35540542269103e-06	0		0.068598200874766	0.0799935855606926	0
1337	-0.00336946064373877	1.28067119440918e-06	0		0.0611400563677248	0.0776425816336856	0
1338	-0.00297785663128928	1.21005765561505e-06	0		0.0632480825760886	0.0748940329158239	0
1339	0.000733116322234967	1.14333760008406e-06	0		0.0186535485702483	0.0719315146768292	0
1340	-0.000988172471694456	1.08029634926904e-06	0		0.0910168668663888	0.0688772600220676	0
1341	0.00538532283277992	1.02073106155015e-06	0		0.0961847151359068	0.0658118561480378	0
1342	0.00271995785168476	9.64450079571486e-07	0		0.0570592396649719	0.0627876542419731	0
1343	-0.00110753320758645	9.11272313563995e-07	0		0.0555980790279207	0.0598378975468759	0
1344	-0.00351036846096836	8.61026658670854e-07	0		0.0780899837460089	0.0569829330266912	0
1345	0.00899174735408235	8.13551444400195e-07	0		0.0484469387823163	0.0542344367303665	0
1346	-0.00217007137995943	7.68693914433903e-07	0		0.0480740891962199	0.0515982864096254	0
1347	-0.000570682659434991	7.2630973511867e-07	0		0.101932580128837	0.0490765129445098	0
1348	0.00264839044594126	6.86262531057819e-07	0		0.0698979497965482	0.0466686245313779	0
1349	0.00195514809748595	6.48423446309633e-07	0		0.0283200956145018	0.0443725038579922	0
1350	0.00571624900613382	1.24177620489841e-07	0		0.0234831596455272	0.0421850146433851	0
1351	0.00241846385062921	1.17330725470961e-07	0		0.0195564390651248	0.0401024104291723	0
1352	-0.00489830878906773	8.55773882786169e-08	0		0.048547282455975	0.0381206088841061	0
1353	-0.00592357065423531	8.08588295623021e-08	0		0.0385468110232136	0.0362353747041684	0
1354	-0.00110936033385524	7.64004423329556e-08	0		-0.0102240698322645	0.034442440445052	0
1355	-0.00189601724249019	7.21878812773789e-08	0		0.00848947018566633	0.0327375852611771	0
1356	-0.00206674888903987	5.97191177760995e-08	0		0.0249127644670243	0.031116685148126	0
1357	-0.00172172399204326	5.64263301673493e-08	0		0.0289973514581862	0.0295757439417411	0
1358	0.00597860174600865	0	0		-0.00679918502934501	0.0281109113687313	0
1359	-0.00269803730467632	0	0		0.0755906520611679	0.0267184924288344	0
1360	0.00540528289317611	0	0		0.0360656066680847	0.0253949510165138	0
1361	0.000230217575033375	0	0		0.00754298672243039	0.0241369097559138	0
1362	-0.00162861658044559	0	0		0.033069428579638	0.0229411473867486	0
1363	0.00108803976248611	0	0		0.0280592546847484	0.0218045946058675	0
1364	0.000237134704743808	0	0		0.019609059094176	0.0207243289746555	0
1365	-0.0009568346389842	0	0		-0.00228632133015469	0.0196975693020633	0
1366	0.000879700449674787	0	0		0.0100107675659079	0.0187216697768635	0
1367	0.00135835270909732	0	0		-0.00925478634827933	0.0177941140302347	0
1368	-0.000448201678578073	0	0		0.0186515185616114	0.016912509247021	0
1369	0.00153928578268122	0	0		0.00458439710639875	0.0160745804015241	0
1370	0.005658568133637	0	0		0.00790208936486707	0.0152781646649724	0
1371	-0.00328333052437266	0	0		0.0160878389894557	0.0145212060124774	0
1372	-0.00257567805559805	0	0		0.0257082720075318	0.0138017500443338	0
1373	0.00355867563623107	0	0		-0.0233422974815876	0.0131179390278937	0
1374	0.00479950087713825	0	0		0.0204045072040192	0.0124680071605671	0
1375	-0.00522317962275268	0	0		0.0646892366564867	0.0118502760508114	0
1376	0.00304581737571592	0	0		0.0031798629959256	0.0112631504116358	0
1377	-0.00122086683894528	0	0		-0.00245035602991791	0.0107051139597206	0
1378	0.000869756042926727	0	0		0.0354407954726632	0.0101747255124356	0
1379	-0.00337399282428646	0	0		0.0511593921769313	0.0096706152746352	0
1380	-0.000225520474862623	0	0		0.0417464033302218	0.00919148130697562	0
1381	-0.0019395073578541	0	0		0.00840972418835136	0.00873608616754153	0
1382	0.00355463265137848	0	0		0.00812423363170286	0.00830325371872722	0
1383	0.000254428035892398	0	0		-0.0211083764543982	0.00789186609154762	0
1384	0.000785964406915191	0	0		0.0129082947520998	0.00750086079982603	0
1385	0.003959148352238	0	0		0.013456413638004	0.00712922799700098	0
1386	0.000792999613706774	0	0		-0.000640649453293353	0.00677600786860084	0
1387	0.00207065935331949	0.00238232375169416	0.00238232375169416		0.015932367342929	0.00644028815374241	0
1388	0.0022829560603729	0.00498094804248252	0.00106743475596394		0.014377042374335	0.00612120178931417	0
1389	0.00990591636376548	0.00661147324503476	0		0.0194513889682165	0.00581792467080191	0
1390	0.00674272766013597	0.00757648230062122	0		0.00812885501350692	0.00552967352400234	0
1391	0.0109584466450759	0.00808658169351862	0		0.0557582499251379	0.00525570388214755	0
1392	0.00906985754480522	0.00828822121539233	0		0.00857186464934237	0.00499530816322901	0
1393	0.0107892274197639	0.00828310677863619	0		-0.0219249293361536	0.0047478138425647	0
1394	0.0095422897709879	0.00814174638654337	0		0.0378930098502815	0.00451258171589557	0
1395	0.00558793797143806	0.00791290191344791	0		0.0188301234233209	0.00428900424852987	0
1396	0.00377935013923571	0.00763018376667896	0		-0.0162153430110329	0.00407650400627443	0
1397	0.00382733787246149	0.0073166517377524	0		0.00218597180844075	0.00387453216410235	0
1398	0.0187017417642721	0.0199535219123698	0.0129654973998663		-0.00425882445789713	0.00368256708870698	0
1399	0.0375870558932485	0.0279537221493619	0		0.0150494090109312	0.00350011299128191	0
1400	0.0256166637444821	0.0327632810746338	0		-0.0376509299577579	0.00332669864704852	0
1401	0.0366849568571018	0.0372764232436275	0.00188757730703242		0.0144031766878783	0.00316187617822407	0
1402	0.0412848389312061	0.0398113235587072	0.000179973496740421		-0.0142505588644955	0.00300521989728763	0
1403	0.0399225986175981	0.0408195918804809	0		0.00921894843105356	0.00285632520755641	0
1404	0.044298721522448	0.0462792281841385	0.00547480807680107		0.000657832787410206	0.0027148075582332	0
1405	0.0571112064852677	0.0521771906654301	0.00306890585363037		0.0400851642681095	0.00258030145122618	0
1406	0.04952929803747	0.055197020523719	0		0.0381597484656065	0.0173888139223312	0.0149363544251551
1407	0.0775431474767218	0.0709059136867343	0.0146371777367849		-0.0177201689514928	0.0267017130496913	0
1408	0.0725904100314725	0.0800829560180131	0		0.0544431606594649	0.0323094482714476	0
1409	0.0941693125558454	0.0855689303123333	0.000768838494755721		0.101601077962408	0.03542974743094	0
1410	0.0765098746526068	0.0877608281035608	0		0.0465279798049457	0.0368903026832854	0
1411	0.100827926869181	0.0977608421515547	0.0100167067555896		0.0301840427547813	0.0372532088932947	0
1412	0.115547934599387	0.102726140633845	0		0.0191071556481814	0.0368997248827109	0
1413	0.0976701051049341	0.104288889469331	0		0.00447194677417484	0.0360880073814157	0
1414	0.111384788156531	0.10358200284705	0		0.027425887539756	0.0349924345744011	0
1415	0.0894857451990519	0.101390320991107	0		0.0266371077113129	0.0337303889393941	0
1416	0.103287289407365	0.110304865422125	0.0120487718486259		0.0530351525667393	0.0323804977187203	0
1417	0.12121201090566	0.118442799270416	0.00409735186534794		0.0302284002527027	0.0309950546313533	0
1418	0.121672876690798	0.121835723703031	0		0.0186791735478467	0.0296084780982442	0
1419	0.119712900572775	0.122043321481403	0		0.026411094001593	0.028243069758369	0
1420	0.135473422254359	0.12014709353285	0		0.0678654846796349	0.0269129341348444	0
1421	0.118039819561688	0.116895216555813	0		0.0107392158873653	0.025626645848738	0
1422	0.112596662690583	0.11280361327752	0		0.0336986101566408	0.0243890638191205	0
1423	0.118189079154498	0.108226466117772	0		0.0232569501465609	0.0232025645343761	0
1424	0.109489512114273	0.103405407505282	0		0.0151113268374571	0.0220678797286985	0
1425	0.113481692024235	0.0985038303668153	0		0.011769760822776	0.0209846647044073	0
1426	0.120128179656575	0.09363081545401	0		0.025930170940006	0.0199518832875058	0
1427	0.0859467051384896	0.0888578135291676	0		0.0149831209694431	0.0189680679842785	0
1428	0.0738566591207236	0.0842302722813111	0		0.0135270976042129	0.01803149522914	0
1429	0.0729953893855438	0.0797757361637671	0		0.0268414530324195	0.0171403028913033	0
1430	0.0680394966922783	0.0755094855822855	0		0.0411112719164637	0.0162925685416064	0
1431	0.0720644048892333	0.0714384596164727	0		0.0203008006281899	0.0154863610777553	0
1432	0.0687471979317669	0.0675639815745643	0		-0.0265973152706239	0.01471977428538	0
1433	0.063251493603583	0.0638836497454971	0		-0.0138490511810611	0.0139909481735566	0
1434	0.069646379282275	0.060392646193813	0		0.0336665629299095	0.0132980820580645	0
1435	0.0411195429246281	0.0570846400156001	0		-0.00698459061633013	0.0126394420951682	0
1436	0.0546068090583115	0.0539524081394503	0		0.0243516766071375	0.0120133651034646	0
1437	0.0590047771979579	0.0509882595379792	0		0.0245557778236533	0.0114182599221209	0
1438	0.0436227327694889	0.0481843227436346	0		0.0263374680835217	0.0108526071526276	0
1439	0.0447246399806356	0.045532738439223	0		2.79393841354023e-05	0.0103149578580596	0
1440	0.0406911097735358	0.0430257862474523	0		-0.0418888827108586	0.00980393160793679	0
1441	0.0317789508541663	0.0406559660198868	0		0.0193038248362101	0.00931821413028392	0
1442	0.0339534060247037	0.0384160477691538	0		-0.0158997653926604	0.00885655474646615	0
1443	0.0308867587761924	0.0362991000930566	0		0.0078225710850328	0.00841776370590271	0
1444	0.025822294276937	0.034298503942984	0		0.00964871616180028	0.00800070949805922	0
1445	0.0271943869728388	0.0324079564991511	0		0.0422758045450225	0.00760431619218826	0
1446	0.024646349912319	0.0306214684578438	0		-0.00798487140182946	0.00722756083705598	0
1447	0.0291982732759613	0.0289333570198053	0		-0.0223534771099368	0.00686947094057906	0
1448	0.018266198490171	0.0273382361608121	0		0.00638491831481515	0.00652912204100973	0
1449	0.0215352729933058	0.0258310052722411	0		-0.00565554036503867	0.00620563537575717	0
1450	0.0137765844370111	0.0244068369160611	0		0.000638748800938491	0.00589817565024508	0
1451	0.013724001003695	0.0230611641998789	0		-0.00301520130176949	0.00560594890677874	0
1452	0.0145640212205561	0.0217896681117689	0		-0.00262342268146041	0.00532820049182491	0
1453	0.00869646617791445	0.0205882650395762	0		0.0233623106555768	0.00506421311911594	0
1454	0.00824959390989407	0.0194530946197726	0		0.0296052117881305	0.00481330502538882	0
1455	0.0203841035871595	0.0183805080060425	0		0.00122594375764225	0.00457482821523087	0
1456	0.0113236919495236	0.0173670566100668	0		-0.000657655188466071	0.00434816679134031	0
1457	0.00568528471396738	0.0164094813412361	0		0.0237086895152393	0.00413273536646243	0
1458	0.00238482602544249	0.0155047023546059	0		0.00191995955936151	0.00392797755328997	0
1459	0.0116275951068256	0.0146498093047708	0		0.00508208115636718	0.00373336452869379	0
1460	0.00238208373941178	0.0138420520956953	0		0.0169581438008076	0.00354839366875644	0
1461	0.0102611538784881	0.0130788321116708	0		0.0182456186033563	0.00337258725120709	0
1462	-0.000778295234581458	0.0123576939116052	0		0.0159826174354558	0.00320549122199028	0
1463	0.00706246078693005	0.011676317367193	0		0.00892751225617965	0.00304667402284046	0
1464	0.00378732272362312	0.0110325102247449	0		-0.0287040875982559	0.002895725476873	0
1465	0.0100361139685333	0.0104242010702858	0		-0.0436163313465376	0.0027522557293404	0
1466	0.00535322150352577	0.0098494326777579	0		0.01099934203437	0.00261589424083569	0
1467	0.00311374234838011	0.00930635572065009	0		0.00614143223186332	0.00248628883035541	0
1468	0.00953990413037053	0.00879322282802501	0		-0.0226773442702408	0.0023631047657589	0
1469	0.00887227617445468	0.00830838296665778	0		0.0321865946277379	0.00224602389928063	0
1470	0.000909218873680525	0.00785027613179701	0		-0.0154528979207347	0.00213474384586673	0
1471	0.00678857252526459	0.00741742832987411	0		0.00295723194018972	0.00202897720221623	0
1472	-0.00104065561165808	0.00700844683730277	0		-0.0120695570539362	0.00192845080451186	0
1473	-0.00261578566374734	0.00662201572031268	0		-0.0302846459637782	0.00183290502292462	0
1474	0.00166055544952906	0.00625689160154096	0		0.0473417277210728	0.00174209309107079	0
1475	-0.00140955271899275	0.00591189965985713	0		0.0124598450370259	0.00165578046869019	0
1476	0.00181397184444217	0.00558592985061829	0		0.0281173425194587	0.00157374423590006	0
1477	-0.00117614130261188	0.00527793333423995	0		-0.0316804943767426	0.0014957725174604	0
1478	-0.000547094731151659	0.0049869191016243	0		-0.013859193826886	0.00142166393556386	0
1479	-0.00147655844061498	0.00471195078561069	0		0.00873473169227121	0.00135122708973725	0
1480	0.00523425477314848	0.00445214364820495	0		-0.0194781404777646	0.00128428006251126	0
1481	0.00599855534196111	0.00420666173390504	0		-0.0035423307081081	0.00122064994958186	0
1482	0.00158012056886643	0.00397471517997106	0		0.00790712749806952	0.00116017241325003	0
1483	-0.000672178959255734	0.00375555767499095	0		0.0151979509571374	0.00110269125798632	0
1484	-0.00312732859238396	0.00354848405756811	0		-0.0357519087081299	0.00104805802702424	0
1485	0.00282933788001722	0.00335282804740725	0		-0.00934563732804726	0.000996131618940545	0
1486	0.00403251873663178	0.00316796010149986	0		-0.026180243707314	0.000946777923232183	0
1487	-0.00552410959937609	0.00299328538851262	0		0.00618608230485977	0.000899869473948666	0
1488	-0.000235624396856866	0.00282824187486206	0		-0.0128489370887402	0.000855285120485373	0
1489	-8.12863622815415e-05	0.00267229851631787	0		-0.00116812949969726	0.000812909714687503	0
1490	0.00479065145614906	0.00252495354931654	0		0.0115749368388521	0.000772633813456559	0
1491	-0.00290529275026817	0.00238573287648784	0		-0.00920120250562766	0.000734353396091319	0
1492	-0.00154472044202457	0.00225418854119958	0		0.0183373091880644	0.000697969595633228	0
1493	-5.69595496795395e-05	0.00212989728621252	0		0.0243652704830445	0.000663388443522385	0
1494	-0.009723214716157	0.00201245919180776	0		-0.015448601385102	0.000630520626904645	0
1495	-0.00634310134421899	0.00190149638900496	0		-0.00694637917110518	0.000599281257963013	0
1496	-0.000486897117083404	0.00179665184373075	0		-0.0323505488947132	0.000569589654677612	0
1497	-0.00177411436348335	0.00169758820802558	0		-0.0426998049409039	0.000541369132447961	0
1498	0.000543389739816639	0.00160398673459263	0		-0.00200807454343511	0.00051454680603941	0
1499	-0.00477231724512249	0.00151554625119606	0		-0.00927259199343896	0.000489053401342212	0
1500	0.00123372488842748	0.0014319821916089	0		-0.0164697837051263	0.000464823076457047	0
1501	-0.0074041210313654	0.00135302567999238	0		0.00229235883433116	0.000441793251644938	0
1502	-0.000304248565854981	0.00127842266576067	0		-0.00998788531718084	0.000419904447702359	0
1503	0.00148486531556938	0.00120793310614739	0		-0.0102319877243899	0.000399100132344095	0
1504	0.00102536592320921	0.00114133019384362	0		-0.0327510995557605	0.000377049207166788	0
1505	-0.000924317056569963	0.00107839962722246	0		0.0131635433621036	0.000358368169958433	0
1506	-0.000659773288481071	0.00101893892080175	0		-0.0086700215492077	0.000340612691389499	0
1507	-0.00241872117784838	0.000962756753726531	0		-0.00253899692966501	0.000323736914327672	0
1508	-0.000660678753221246	0.000909672354174752	0		-0.00475176378339387	0.000307697253648588	0
1509	-0.000202434366668314	0.000859514917705647	0		-0.00799092700912181	0.000292452283668382	0
1510	0.002908469216778	0.000812123057679085	0		-0.0144637254838212	0.00027796263115345	0
1511	7.37177774990292e-06	0.000767344285977696	0		-0.018567888795215	0.000264190873631061	0
1512	-0.00143066556611084	0.000725034522360881	0		-0.0265274869009666	0.000251101442738222	0
1513	0.000851981745213013	0.000685057630872027	0		0.00760007868203391	0.000238660532359144	0
1514	8.12944677546582e-05	0.000647284981807251	0		-0.0194404242107566	0.000226836011314083	0
1515	-0.00423857586169067	0.000611595037836282	0		-0.012448681878775	0.000215597340374036	0
1516	0.00740375528550697	0.000577872962943774	0		0.00991647356420046	0.000204915493386971	0
1517	-0.00704532408998011	0.000546010252932769	0		-0.029971394506554	0.000194762882311895	0
1518	0.00189072024907385	0.000515904386301447	0		-0.0384980913795709	0.000185113285967125	0
1519	-0.00759295904535427	0.000487458494369783	0		-0.00345332474609254	0.000175941782308763	0
1520	-0.000708216490847714	0.00046058104959475	0		-0.0239513811123485	0.000167224684064447	0
1521	-0.00446022326887104	0.000435185571071159	0		0.0145598260882294	0.000158939477556158	0
1522	0.000773734667763822	0.000411190346270576	0		0.000470249782535823	0.00015106476455407	0
1523	0.00419575282870049	0.000388518168122972	0		0.025099334597727	0.000143580207011273	0
1524	0.00695662068518322	0.000367096086595142	0		-0.0414517377786728	0.00013646647453663	0
1525	-0.00241745355894646	0.000346855173966574	0		-0.0252260180944846	0.000129705194470115	0
1526	-0.0042698912828504	0.000327730303047514	0		-0.00468610487758345	0.000123278904431687	0
1527	-0.00253384031063099	0.000309659937625627	0		0.017467780986922	0.000117171007221138	0
1528	-0.00827552584219114	0.000292585934466991	0		0.0005863095926801	0.000107930810860619	0
1529	-0.00275357740376847	0.000276453356234345	0		0.001429424762097	0.000102583340410367	0
1530	-0.00243971504547537	0.00026121029472063	0		0.0219212981778575	9.75008122874116e-05	0
1531	-0.0017390848813446	0.000246807703829069	0		0.0226062606192502	9.26700998298192e-05	0
1532	0.00121452301104816	0.000233199241762376	0		0.0239577304459068	8.74143862123065e-05	0
1533	0.0102452720072308	0.000220341121913317	0		0.0177963976716923	8.30834093256338e-05	0
1534	0.00572857664869882	0.000208191971976868	0		0.0559347818917198	7.89239637239319e-05	0
1535	-0.00112137860945392	0.000196712700830617	0		-0.0154051160401718	7.50136478422559e-05	0
1536	-0.00272708165202621	0.00018586637275512	0		0.0265944079639047	7.12970699531112e-05	0
1537	0.0051845789336899	0.000175618088589469	0		0.0140949189109586	6.77646312386821e-05	0
1538	0.00352141364783421	0.000165934873439709	0		-0.0105771679098061	6.4407208457999e-05	0
1539	0.000750728517638028	0.000156785570578767	0		-0.0101903980618551	6.12161303843142e-05	0
1540	0.000134364460739455	0.000148140741196521	0		0.0150876570637935	5.81831554098965e-05	0
1541	-0.00306165840833823	0.000139972569677447	0		-0.00386481545368319	5.5300450260404e-05	0
1542	-0.00442087296877116	0.000132254774101048	0		0.00583451617424202	5.25605697638607e-05	0
1543	0.00414933541873073	0.000124962521677113	0		0.0148238808241154	4.9956437621987e-05	0
1544	-0.000661390264576746	0.000118072348843695	0		0.0214934976580987	4.74813281342209e-05	0
1545	-0.00309950197390817	0.000111562085770717	0		0.0473983065823136	4.51288488272291e-05	0
1546	0.000438899150938234	0.000105410785026298	0		-0.000751363031653988	4.28929239450459e-05	0
1547	0.000480073513663024	9.95986541762654e-05	0		0.0354482762988129	4.07677787571975e-05	0
1548	0.0056929713526048	9.4106992099987e-05	0		0.0695390349784131	0.0221047853602572	0.0220660374356129
1549	-0.00175646214954904	8.89181288176226e-05	0		0.0152996193761576	0.0360406695763654	0
1550	-0.000846301780888038	8.40153686351688e-05	0		0.063028556642344	0.0444939772938395	0
1551	0.00272452606462989	7.93829364243703e-05	0		0.0904003404776641	0.0492641395303204	0
1552	0.00580623486054905	7.50059268646445e-05	0		0.0818921379808137	0.0515743513321038	0
1553	0.00434105173820655	7.08702564837004e-05	0		0.0538862118204573	0.0522554103636785	0
1554	0.00626432566247225	6.69626183425375e-05	0		0.0385405510044375	0.0518709388991821	0
1555	-0.00345400407516003	6.32704392190202e-05	0		0.0162053198708869	0.0508026773238316	0
1556	0.00631972700907035	5.97818391522597e-05	0		0.0974581643476446	0.049308579205746	0
1557	0.00219899248192842	5.64855932176347e-05	0		0.102438624352564	0.0475623794612711	0
1558	0.00193964637235836	5.33710954094575e-05	0		0.034355705011797	0.0456805425192274	0
1559	0.000395445178296918	5.04283245150753e-05	0		0.0759009157581353	0.0437406141715963	0
1560	0.000803088299717262	4.76478118706012e-05	0		0.062053035319604	0.0417937179773106	0
1561	-1.73601764412481e-05	4.50206108945284e-05	0		0.0378456441295505	0.0398730632469678	0
1562	-0.00308548610896221	4.25382683011955e-05	0		0.0182186507019215	0.0379997363901575	0
1563	0.00310994950152165	4.01927969014836e-05	0		0.00600405827526102	0.0361866419343954	0
1564	0.000813775274337998	3.79766499032238e-05	0		0.0590622774811702	0.0344411833228933	0
1565	-0.00196453558414435	3.58826966286289e-05	0		0.027441208507248	0.0327670854541633	0
1566	-0.00532493523265183	3.39041995706134e-05	0		0.0174386428612022	0.0311656327657274	0
1567	-0.0047759117069699	3.20347927141814e-05	0		0.0410594411644285	0.0296365093633942	0
1568	0.00120885460031906	3.02684610531273e-05	0		-0.0180157065102883	0.0281783682299064	0
1569	-0.000644146948925964	2.85995212361435e-05	0		0.0341492541414983	0.0267892160386553	0
1570	-0.00560009241161709	2.70226032800605e-05	0		-0.00147829510947675	0.0254666725049976	0
1571	0.00392006643981222	2.55326332913818e-05	0		0.0050227291973035	0.0242081444120089	0
1572	0.0021719371438014	2.41248171405164e-05	0		0.0377556163824073	0.0230109416445016	0
1573	1.7324374609706e-05	2.27946250361807e-05	0		-0.0254375609806365	0.0218723538442429	0
1574	-0.00152288628710407	2.15377769503357e-05	0		0.055087198477256	0.0207897003590797	0
1575	-0.00505539759929707	2.03502288467621e-05	0		0.0106959755782477	0.0197603621125856	0
1576	-5.97441719924321e-05	1.92281596689641e-05	0		0.00160417359844003	0.0187818012649926	0
1577	0.001689375306905	1.8167959045532e-05	0		-0.00472009878741268	0.0178515726591969	0
1578	0.000937857198257799	1.71662156734062e-05	0		-0.0295283755912302	0.0169673297673264	0
1579	-0.00327732441000542	1.62197063416633e-05	0		0.000912970017610591	0.0161268269828402	0
1580	0.000378213270312306	1.53253855605085e-05	0		-0.0177658951680415	0.0153279195103887	0
1581	-0.00532575472574907	1.44803757621026e-05	0		0.0317967807466527	0.0145685617021155	0
1582	0.00301775281705819	1.36819580416957e-05	0		-0.0046904506051333	0.0138468044144093	0
1583	-0.00126681509226661	1.29275634092759e-05	0		0	0.0131607917722113	0
1584	-0.00609511592702816	1.22147645235825e-05	0		-0.00773124251236864	0.0125087576008629	0
1585	0.00623820148745744	1.15412678818898e-05	0		-0.0296427670892165	0.0118890216990686	0
1586	-0.00339215068247277	1.09049064404292e-05	0		-0.0179807999243479	0.0112999860678622	0
1587	0.000140660124993622	1.01956470184837e-05	0		0.0700388200691596	0.0107401311706549	0
1588	0.0061634156749976	9.58509577832798e-06	0		-0.00274449421303423	0.0102080122724815	0
1589	0.00606627819091352	9.05659358702142e-06	0		-0.0194891307383255	0.00970225588834779	0
1590	-0.00450099943554758	8.55723190434153e-06	0		-0.00784399060746175	0.00922155635831346	0
1591	0.0018784241299043	8.08540398341576e-06	0		-0.0364280130605557	0.00876467255872933	0
1592	-0.000717002012586658	7.6395916700432e-06	0		-0.0304094735380857	0.00833042475357256	0
1593	0.00145663431593726	7.21836051787943e-06	0		-0.0451745114037942	0.00791769158622303	0
1594	0.000479861637457418	6.82035517295991e-06	0		-0.0124728750328179	0.00752540720968307	0
1595	0.00744974838782044	6.44429501271109e-06	0		-0.0114023506045558	0.00715255855176109	0
1596	-0.00129685971689265	6.08897002541734e-06	0		0.0011838956987392	0.00679818271083404	0
1597	0.00282466918585393	5.75323691688555e-06	0		0.0120117895274221	0.00646136447728734	0
1598	5.85693963792639e-05	4.84831725846643e-06	0		0.0180344847746944	0.00614123397547366	0
1599	-0.00171529664338166	4.58099115609796e-06	0		-0.0440828318408152	0.00583696442094711	0
1600	0.00432695063019428	4.32840485750011e-06	0		-0.0037502968730125	0.00554776998775703	0
1601	-0.00164698078803518	4.00418581202658e-06	0		-0.0111575895901848	0.005272903780686	0
1602	0.00653466886978871	3.77524554477566e-06	0		0.0114115213008557	0.00501165590746282	0
1603	0.00770390472923756	3.56708637878741e-06	0		0.0566594491417352	0.00476335164615347	0
1604	0.00664311252103205	3.12224337385132e-06	0		-0.00246752652940704	0.00452734970312148	0
1605	0.00273905656521705	2.81098246921357e-06	0		0.0196524745227298	0.00430304055714284	0
1606	0.00389074327298726	2.65599075822173e-06	0		-0.0217259170268908	0.00408781126700745	0
1607	0.0075429043089991	1.84607311135811e-06	0		0.0119590740869681	0.00388527920562616	0
1608	0.0070272720069178	1.74428449002051e-06	0		-0.0355402043147089	0.00369278166630953	0
1609	0.0166787097221546	1.61325848193336e-06	0		-0.00990588275110821	0.00350982148541549	0
1610	0.00235075589661019	1.52430677372264e-06	0		0.0197127444404482	0.00333592613134765	0
1611	0.00761778371521672	9.86223855709532e-07	0		0.0291564322043547	0.00317064648418496	0
1612	0.00930310979985716	9.31845529095438e-07	0		0.0113122042794855	0.00301355567576449	0
1613	0.000841294229232508	8.80465510003748e-07	0		0.00690963041287089	0.00286424798722554	0
1614	0.00275594585275479	8.31918478010709e-07	0		0.0153911672260883	0.00272233780117044	0
1615	0.00333576977944523	7.86048228115954e-07	0		0.022373956998703	0.0025874586057375	0
1616	0.000380216940067245	1.96562196777707e-07	0		-0.0343033217928354	0.00245926204801535	0
1617	-0.000415671759335656	0	0		0.0181347872462471	0.00233741703435452	0
1618	0.00478844463376235	0	0		0.0179000040588394	0.00222160887525349	0
1619	0.0050231938776776	0	0		-0.0227030790048944	0.00211153847261083	0
1620	0.00434646988255805	0	0		0.0202893996302519	0.00200692154724479	0
1621	0.00287545202108176	0	0		-0.00947114499370517	0.0019074879046854	0
1622	-2.28962642983433e-05	0	0		-0.0163280606573412	0.00181298073734282	0
1623	0.00220119914868373	0	0		-0.0170758532986183	0.00172315596125	0
1624	0.0102505820415347	0	0		-0.0189647081793571	0.00163778158566645	0
1625	0.00572367839001791	0	0		0.00493909836603099	0.00155663711391517	0
1626	0.00680663361741562	0	0		-0.016243103348396	0.00147951297390532	0
1627	-0.00198628696859823	0	0		-0.0242742472361111	0.00140620997686975	0
1628	0.00651758641831469	0	0		-0.0134888249950294	0.00133653880291961	0
1629	0.00586897411034486	0	0		-0.00938545623534505	0.00127031951208724	0
1630	-0.00346152860037557	0	0		-0.0605471952597553	0.00120738107959472	0
1631	0.00635190069606879	0	0		-0.00145455709735949	0.00114756095414761	0
1632	-0.00205428105974459	0	0		0.00926951772711295	0.00109070463811318	0
1633	0.0029726463688375	0	0		0.0290896065511656	0.00103666528849893	0
1634	0.0019344204301766	0	0		-0.00172864435665362	0.000985303337700681	0
1635	-0.00682512982170773	0	0		0.0112727875053248	0.000936486133040879	0
1636	0.00509608545991296	0	0		-0.00723634692349236	0.000890087594166114	0
1637	0.00198870186550888	0	0		-0.017954259281968	0.000845987887418966	0
1638	-0.00156695174483446	0	0		-0.00162533461765542	0.00080407311634323	0
1639	0.00448028779409785	0	0		0.00626451940590238	0.000764235027523179	0
1640	0.00244394703721472	0	0		0.00938504174148399	0.000726370730997103	0
1641	0.000627311080809473	0	0		0.00317549915359291	0.000690382434523079	0
1642	0.00315545510289955	0	0		0.00452343526960589	0.000656177191010623	0
1643	0.000806364506106104	0	0		-0.032352438163104	0.000623666658465941	0
1644	0.0113620951325585	0	0		-0.0143936366869007	0.000592766871830776	0
1645	0.00663996496822817	0	0		-0.0341861735396458	0.000563398026125573	0
1646	0.00627095921682442	0	0		-0.0364337436361901	0.000535484270336903	0
1647	0.00426617111260566	0	0		0.0103282749542952	0.000508953511516803	0
1648	0.00529961067549736	0	0		-0.0146353013068311	0.00048373722858808	0
1649	0.00266857756956419	0	0		-7.67569912209069e-05	0.000459770295374711	0
1650	0.00339999808205199	0	0		0.00966664973463783	0.000436990812400246	0
1651	-0.000593410722349846	0	0		-0.00212227582082621	0.000415339947019836	0
1652	0.00374339851030422	0	0		-0.0316330720560527	0.000394761781472968	0
1653	0.00312722360575951	0	0		-0.000999079149848408	0.000375203168464478	0
1654	0.000140042230154348	0	0		-0.00459086927863507	0.000356613593900866	0
1655	0.00192447964597466	0	0		0.00943925627903151	0.000338945046427379	0
1656	0.00968211147363597	0	0		-0.0022211513183438	0.000322151893428925	0
1657	-0.00119437176365202	0	0		4.35833396741093e-05	0.000306190763174577	0
1658	-0.000932200121780585	0	0		0.016052312623394	0.000291020432801256	0
1659	0.00144302900241737	0	0		0.0107222816754208	0.000276601721847311	0
1660	0.00406298158959484	0	0		-0.0144921603683407	0.000262897391061014	0
1661	0.000644806061375072	0	0		0.00173639619495354	0.000249872046222621	0
1662	0.00323028499530815	0	0		0.0221471160250829	0.000237492046731605	0
1663	-0.000400613815779485	0	0		0.024229160457124	0.000225725418722973	0
1664	-0.00648731807881031	0	0		0.0149562343787151	0.000214541772488252	0
1665	0.00161176552864375	0	0		-0.0142304309642194	0.000203912223987897	0
1666	-0.00599526100386882	0	0		-0.0353144926854498	0.000193809320252387	0
1667	0.00203524232279007	0	0		-0.0343104314376918	0.000184206968479349	0
1668	0.0038153550540108	0	0		-0.0398435528586989	0.000175080368643591	0
1669	-0.000736978379617062	0	0		-0.0117740491292027	0.000166405949446002	0
1670	-0.0058355727114447	0	0		-0.00948662074743481	0.000158161307435874	0
1671	0.00122365051103205	0	0		0.00804352224776478	0.000150325149149445	0
1672	-0.000994435801349973	0	0		-0.0189349712899398	0.000142877236115192	0
1673	-0.00132686223071836	0	0		-0.0127837216674706	0.000135798332583871	0
1674	0.00251950352195385	0	0		0.0134248736480461	0.000129070155848282	0
1675	-0.0026511648818231	0	0		0.0275921683253726	0.000122675329024462	0
1676	0.00199515301905462	0	0		-0.0120922113927102	0.000116597336172353	0
1677	0.0038659690492111	0	0		-0.022243035990428	0.000110820479640024	0
1678	-0.00582443109114009	0	0		-0.0326753441511379	0.0001053298395213	0
1679	-0.00187403200069906	0	0		0.00893901428448687	0.000100111235122069	0
1680	-0.00374494361528249	0	0		0.011825529736761	9.51511883357553e-05	0
1681	-0.00251524140889246	0	0		0.0229850115794261	9.04368888333746e-05	0
1682	-0.003512279961474	0	0		0.0157124993169185	8.59561609782519e-05	0
1683	0.00299288892114764	0	0		-0.0178252876627029	8.16974323799664e-05	0
1684	0.00611705327562698	0	0		0.0236402326071609	7.76497040063005e-05	0
1685	0	0	0		-0.00567036940874606	7.3802521776004e-05	0
1686	-0.00460599462321183	0	0		0.016288808277793	7.0145949559004e-05	0
1687	-0.00100956605901772	0	0		0.00744771515850734	6.66705435143295e-05	0
1688	-0.000412020261063698	0	0		0.010027467546984	6.3367327699473e-05	0
1689	0.00326061893473653	0	0		-0.0177214192019546	6.02277708881939e-05	0
1690	0.00288721451777576	0	0		0.00743386977984378	5.7243764536893e-05	0
1691	-0.00214680942594274	0	0		0.00784162067994237	5.44076018426509e-05	0
1692	0.000355824847275493	0	0		0.00201524394966618	5.17119578388423e-05	0
1693	0.00400591497464806	0	0		-0.0193151135446545	4.91498704769215e-05	0
1694	0.00635340917200986	0	0		0.00688989444254903	4.67147226455164e-05	0
1695	0.00789807675762071	0	0		-0.0188317802888739	4.4400225080394e-05	0
1696	-0.000332369305962733	0	0		0.00954026780166189	4.22004001211566e-05	0
1697	0.00533189331391981	0	0		-0.0264395300486979	4.01095662727192e-05	0
1698	-0.00240675765386619	0	0		0.0293989879855179	3.81223235316936e-05	0
1699	0.0052942871479618	0	0		-0.00938981357344639	3.6233539439782e-05	0
1700	-0.00620013024416978	0	0		0.000184161690270296	3.44383358281601e-05	0
1701	0.00145600797423397	0	0		0.00110791300493346	3.2732076218615e-05	0
1702	0.000852899401973433	0	0		-0.0362856175378555	3.11103538488975e-05	0
1703	-8.43458551325627e-05	0	0		-0.018917599121147	2.95689802913626e-05	0
1704	-0.00270169215280636	0	0		-0.0102152986922927	2.81039746355048e-05	0
1705	-0.0021487846310222	0	0		-0.0106360874501583	2.67115532064464e-05	0
1706	-0.00302351513338308	0	0		-0.0115094506420633	2.53881197928287e-05	0
1707	0.000659725454750193	0	0		-0.00699418319860061	2.41302563588652e-05	0
1708	-0.00301954972351546	0	0		-0.0361908657285983	2.29347142165695e-05	0
1709	-0.000836727456277457	0	0		0.0181546547321263	2.17984056353577e-05	0
1710	-0.00403037223013357	0	0		0.0124196408738161	2.07183958673573e-05	0
1711	-0.00349947859821845	0	0		0.00475030175577301	1.96918955678239e-05	0
1712	0.00181378568069675	0	0		0.00949200474890517	1.87162535910916e-05	0
1713	-0.0010120998418268	0	0		0.0076677633146508	1.77889501434502e-05	0
1714	-0.00181477081452551	0	0		0.0127611988078525	1.69075902752663e-05	0
1715	-0.00435933831093999	0	0		0.0332122840739511	1.60698976955385e-05	0
1716	0.00291202838710422	0	0		-0.0367975452535972	1.52737088929135e-05	0
1717	-0.00341824064887932	0	0		0.0264276474776515	1.45169675479784e-05	0
1718	0.000493284695080165	0	0		-0.0463363172293293	1.37977192223977e-05	0
1719	-0.00125176133467958	0	0		0.0130239363254208	1.31141063111788e-05	0
1720	-0.00472706279826265	0	0		0.0053776949591202	1.24643632450302e-05	0
1721	0.00823069698376814	0	0		-0.024267344334821	1.18468119304193e-05	0
1722	-0.00350571757713228	0	0		0.0246457359843797	1.1259857415555e-05	0
1723	-0.00136319957312002	0	0		-5.99225719146241e-05	1.07019837711006e-05	0
1724	-0.00299464602958835	0	0		0.00420029834351079	1.01717501749782e-05	0
1725	0.00580049755825286	0	0		-0.0209317889293448	9.66778719115266e-06	0
1726	0.00510531593331291	0	0		0.0006323950214831	9.18879323278453e-06	0
1727	0.00361259612510777	0	0		-0.0156613707117035	8.73353120061802e-06	0
1728	0.00450313034554421	0	0		-0.0229681796166431	8.30082528792024e-06	0
1729	-0.00143930782532382	0	0		-0.00296875510395522	7.88955794372159e-06	0
1730	-0.00585595529770283	0	0		-0.0113876964301084	7.49866698651307e-06	0
1731	-0.00672262623867015	0	0		0.0098019934198292	7.12714286094676e-06	0
1732	-0.000462480824042505	0	0		0.0268696075342446	6.77402603045382e-06	0
1733	0.00373564500039161	0	0		0.0220210368761765	6.43840449904639e-06	0
1734	0.000864251175789703	0	0		0.0159657218647173	6.11941145590251e-06	0
1735	0.00260982506375507	0	0		0.049011485933352	5.81622303665095e-06	0
1736	0.000307228701663905	0	0		-0.0308114034774081	5.52805619557414e-06	0
1737	0.00582452649805105	0	0		-0.0275446630612745	5.25416668323334e-06	0
1738	-0.000825826183308368	0	0		0.0240075784281101	4.99384712429322e-06	0
1739	-0.00206388761432273	0	0		-0.0164481171327556	4.74642519058128e-06	0
1740	-0.00435288195231634	0	0		0.0249236809983793	4.51126186466372e-06	0
1741	-0.00317344656144054	0	0		-0.0173583880200429	4.28774978945297e-06	0
1742	-0.00183960094913942	0	0		-0.0110516160224342	4.07531169958462e-06	0
1743	-0.00422582425681983	0	0		-0.009242299897883	3.87339893051225e-06	0
1744	-0.00497329500300199	0	0		0.0036201495233386	3.68149000146976e-06	0
1745	0.00315711475287414	0	0		-0.0240960469882589	3.49908926864121e-06	0
1746	-0.000714574486882917	0	0		-0.0305979823498434	3.32572564506004e-06	0
1747	-0.00147070334977274	0	0		0.0032061840084941	3.16095138393113e-06	0
1748	-0.000407477758505602	0	0		-0.0205534838798603	0	0
1749	-0.00499578293454071	0	0		-0.029658641484966	0	0
1750	-0.00294077874038914	0	0		-0.0347537951274687	0	0
1751	-0.00454754558296782	0	0		-0.00677339617637906	0	0
1752	-0.00712933852284365	0	0		0.0262027196878896	0	0
1753	0.00195750282418157	0	0		0.00685028967761341	0	0
1754	-0.00551846252783682	0	0		0.0491401475822766	0	0
1755	0.00256964012147496	0	0		-0.00613998957155374	0	0
1756	0.000834871854110144	0	0		0.0363056629998112	0	0
1757	0.00296706377390901	0	0		0.0257570842551972	0	0
1758	0.00756901560328184	0	0		0.021059971577092	0	0
1759	0.000145480111500147	0	0		0.058597649628028	0	0
1760	-0.000159935242807242	0	0		0.0454181752019845	0	0
1761	0.000151486086980701	0	0		0.070044078857124	0	0
1762	-0.00407283331070913	0	0		0.0585742168851798	0	0
1763	0.00103824896192378	0	0		0.00239169431811523	0	0
1764	-0.00282596348627712	0	0		0.0733045153681174	0	0
1765	0.00175741779917743	0	0		0.0364289680756255	0	0
1766	-0.00334080200408184	0	0		-0.032092840535	0	0
1767	-0.000939641166400855	0	0		0.0127566946318852	0	0
1768	-0.00474700608856185	0	0		0.0362789514539745	0	0
1769	-0.000204782010778355	0	0		0.0368098103550355	0	0
1770	0	0	0		0.0773977433232954	0	0
1771	-0.000748401829631864	0	0		0.085792896606231	0	0
1772	0.0025421012102938	0	0		0.0546809132320092	0	0
1773	-0.00729969998168741	0	0		0.070858258516234	0	0
1774	0.00567851271146908	0	0		0.00878554782327361	0	0
1775	-0.00504983226302537	0	0		0.0055687893449757	0	0
1776	-0.00276630307444518	0	0		0.0519350159426675	0	0
1777	-0.0023194870575891	0	0		0.014021039719946	0	0
1778	-0.00398992809185871	0	0		0.0583031051083001	0	0
1779	-0.0015036590580038	0	0		0.067833079500569	0	0
1780	0.00708834512788034	0	0		0.08187223992108	0	0
1781	0.0020312301887736	0	0		0.0724982443619535	0	0
1782	0.000354829823057593	0	0		0.0306485497820475	0	0
1783	-0.00154603625389849	0	0		0.100237989605776	0	0
1784	0.00774287329419383	0	0		0.041416357938257	0	0
1785	0.00349917055951675	0	0		0.0342699860235337	0	0
1786	0.00667376251717837	0	0		0.0578292060526833	0	0
1787	0.00225984265606397	0	0		0.0354327285382929	0	0
1788	0.00197459240862727	0	0		0.0962457380242126	0	0
1789	0.00471564093657237	0	0		-0.0083780438031137	0	0
1790	-0.00246472128853553	0	0		0.0541236587949362	0	0
1791	-0.00257833533383886	0	0		0.0186919185409507	0	0
1792	-0.00563140898339707	0	0		0.0246082700968451	0	0
1793	0.00606362554219954	0	0		0.0171230100496037	0	0
1794	0.00215352056606565	0	0		0.0151004722390543	0	0
1795	0.00595866868159143	0	0		0.0174729728392484	0	0
1796	-0.00409665714703856	0	0		-0.000129701911287005	0	0
1797	-0.00030714190073338	0	0		0.00979984751852638	0	0
1798	0.000334526993129101	0	0		0.000300445536222263	0	0
1799	0.000920861301704138	0	0		0.0250930820656843	0	0
1800	-0.00144566517824198	0	0		-0.00899620018881911	0	0
1801	0.00439509877577053	0	0		-0.00374449464265695	0	0
1802	0.00454207853312745	0	0		0.0416954911060909	0	0
1803	0.00226395776721448	0	0		0.0312374769333473	0	0
1804	-0.00255738720473608	0	0		-0.00207563447819006	0	0
1805	-0.000526840252311151	0	0		0.00328198087661128	0	0
1806	0.00732431104620074	0	0		0.0672652887511128	0	0
1807	0.00876847328422361	0	0		-0.0103374686000945	0	0
1808	-0.00637366063188449	0	0		0.0406737215251283	0	0
1809	0.000334157020415304	0	0		0.0128200759406211	0	0
1810	-0.00613586973168781	0	0		-0.0220662639742543	0	0
1811	0.000934535340022903	0	0		0.0273577434689439	0	0
1812	0.00119231429634753	0	0		-0.00347856134018619	0	0
1813	-0.000674341884424994	0	0		-0.00401407147387584	0	0
1814	-0.000683694210310849	0	0		-0.0143572991905755	0	0
1815	0.00199596246299228	0	0		0.0130136339589252	0	0
1816	0.00192841286253722	0	0		0.00849570153730132	0	0
1817	-0.00298443839274078	0	0		-0.0395103653856476	0	0
1818	0.010679565699638	0	0		-0.0155475608488378	0	0
1819	-0.00348280265534632	0	0		0.0284359555295899	0	0
1820	0.00261921441069838	0	0		0.0168885002576391	0	0
1821	0.00638365896072983	0	0		0.0717620845231608	0	0
1822	0.000142378031227904	0	0		-5.0781912316826e-05	0	0
1823	0.00356450708898143	0	0		0.0264636164847693	0	0
1824	-0.00624428451348853	0	0		-0.0107919002072527	0	0
1825	0.000304677736817543	0	0		3.795322892945e-05	0	0
1826	0.00133219960917997	0	0		-0.0222220957339747	0	0
1827	-0.00193737069861246	0	0		-0.00687949544984254	0	0
1828	-0.000260190665139305	0	0		0.0166004334218057	0	0
1829	0.000973585641221175	0	0		-0.00252023735362213	0	0
1830	-0.00302307857950754	0	0		0.0051254806996769	0	0
1831	-0.00652151429959929	0	0		0.0270226759890105	0	0
1832	0.00848183538617433	0.00356335318478857	0.00356335318478857		0.0109080171823911	0	0
1833	0.0081596023681441	0.00585362506809217	0		-0.0517336368301998	0	0
1834	0.00349963723585502	0.00726628838144493	0		-0.0255331153851393	0	0
1835	0.00561271914868058	0.00807673329727673	0		0.0244986080180465	0	0
1836	0.0110501953741511	0.00847658122919997	0		0.0136589739046967	0	0
1837	0.00785133529056708	0.0085990252306105	0		-0.00802596528722245	0	0
1838	0.00837963663066132	0.012863393821235	0.0043268813062713		-0.00855402901200821	0	0
1839	0.0271004369253416	0.0154609780547773	0		-0.0179041926723587	0	0
1840	0.00973845141489222	0.0169162309948569	0		-0.0420194480878931	0	0
1841	0.0162201709573712	0.0177167527149659	0.000122751762854026		0.0110397403100139	0	0
1842	0.0240241563994082	0.0202957338407577	0.00234626918686818		0.0235645023370494	0	0
1843	0.0190399928882902	0.0216581780769216	0		-0.00230144388791009	0	0
1844	0.0279534148104096	0.0270851128400298	0.00488935772013539		-0.0415503914396395	0	0
1845	0.0270499342067033	0.0302123605617676	0		-0.000543228705788625	0	0
1846	0.0429447239575681	0.0416516113877043	0.00988048671534341		-0.00759458538656969	0	0
1847	0.0481346876113007	0.0485006476209455	0		-0.000902780227659617	0	0
1848	0.0582388015602057	0.0522088518585026	0		-0.0665475872972613	0	0
1849	0.0533923947118516	0.0537842531466501	0		-0.0472229022400382	0	0
1850	0.0450290483213754	0.0539270644102231	0		0.00119754344522099	0	0
1851	0.043712627962102	0.053122863379185	0		6.60139433623617e-05	0	0
1852	0.0680457065055923	0.0517076106086242	0		0.00066159836904284	0	0
1853	0.0619969135754545	0.0499130140726183	0		-0.00283291978130666	0	0
1854	0.0611600570868161	0.0478981787901852	0		0.00373719987951622	0	0
1855	0.0551893546083795	0.0457716857108117	0		-0.00218050626515846	0	0
1856	0.0583421223666607	0.0436069919536215	0		0.00647184868298843	0.00913899763046458	0.00913899763046458
1857	0.0278278257576051	0.0414531706727219	0		-0.0109145192854007	0.0149115591093186	0
1858	0.0238990797133441	0.0393423990111886	0		0.0752061444143861	0.0184133856162723	0
1859	0.00364663432790847	0.0372951770409349	0		0.0300056266291974	0.0203897418560786	0
1860	0.051857758011614	0.0564969975639601	0.0211730339650462		0.0319711657740122	0.0213472352156144	0
1861	0.076044138545497	0.0740173756146342	0.00580010238769614		0.0287595527667707	0.0216299554217055	0
1862	0.0922311010838104	0.0843370562825745	0		-0.00123970661585181	0.021471337209583	0
1863	0.0972423954894284	0.0897367656063067	0		-0.00210013249254929	0.0210294859768555	0
1864	0.077715633333627	0.0918023494535325	0		0.0272756470028635	0.0204112387784221	0
1865	0.102064560094928	0.101746059619091	0.0101110203849451		0.0412674738199224	0.0196885521104813	0
1866	0.109185623541163	0.106607842374687	0		-0.0354275224752189	0.0189096629217423	0
1867	0.103934497179621	0.108037669007211	0		0.0438413827897523	0.044946759214166	0.026840069888635
1868	0.121138219646508	0.116478612460326	0.00929792822050037		0.0914518075961069	0.0610941525490995	0
1869	0.113295647312349	0.120104059224275	0		0.0491142938683295	0.0705835328122425	0
1870	0.132410732861908	0.12251554526139	0.00202171799759986		0.115501769735544	0.0756123817297094	0
1871	0.11243219050016	0.122064668848099	0		0.0818111499856442	0.0776738862272279	0
1872	0.136638648138454	0.127731713538241	0.00799781849019321		0.0481220567115315	0.0777816611870603	0
1873	0.119548932002833	0.129340618682507	0		0.0623072613677685	0.0766228183236361	0
1874	0.136697145987553	0.128246831095193	0		0.0718308079011763	0.0912857840496937	0.0166235581536604
1875	0.120780021620396	0.12538914071258	0		0.130820665818839	0.113088396421461	0.01375120413753
1876	0.12846403902266	0.121415959500334	0		0.136048206493976	0.125417882325296	0
1877	0.109988811143983	0.116773425693568	0		0.156330180818982	0.131419368642459	0
1878	0.123635161204804	0.125261210651493	0.0134943422719244		0.132211734536329	0.133229080254081	0
1879	0.127642477404326	0.129013102350602	0.000241867193756825		0.0778101219955671	0.132296298965606	0
1880	0.117352531380392	0.12933783126617	-2.71050543121376e-20		0.200278175776494	0.181518913881037	0.0519162516908208
1881	0.133158673332285	0.12739731923918	0		0.224578619183914	0.210520193076884	0
1882	0.132733007618988	0.123995460594105	0		0.250813075668826	0.225971348175196	0
1883	0.129550465134108	0.119686678425517	0		0.199978721119095	0.232405598268586	0
1884	0.123749682927056	0.114851661284056	0		0.22459394798662	0.232900342831671	0
1885	0.12513429776582	0.10975019730444	0		0.2433377491742	0.244329012776109	0.0147871917705851
1886	0.116278258800356	0.104558026491107	0		0.253379845567911	0.250881715757155	0.0030127290440165
1887	0.101993181348831	0.0993925408418358	0		0.230286457265054	0.251161306742459	0
1888	0.089824512399141	0.0943307027279053	0		0.270824588419329	0.264333212435134	0.0169581715206482
1889	0.101341843672195	0.0894215335814217	0		0.345305068437782	0.268685838992818	0
1890	0.0702232559139277	0.0846948142576873	0		0.201990074780944	0.267259791004833	0
1891	0.065312706378859	0.0801671424811066	0		0.268548941505327	0.268548935651768	0.00643399083144566
1892	0.0689877615738291	0.0758461466719172	0		0.280663453720626	0.290542276543367	0.0254006358013704
1893	0.0708146939407328	0.0717334139138768	0		0.353069531077758	0.330087460712636	0.0298952322171256
1894	0.0742574595991485	0.0678265212645317	0		0.34004187567673	0.350476467098202	0
1895	0.06866840662772	0.0641204419804809	0		0.348285181776902	0.358141008682107	0
1896	0.0514886757486287	0.0606085161425973	0		0.385691616371851	0.377606680760998	0.0201604782332756
1897	0.0628124523720247	0.0572831178820319	0		0.39703271750096	0.384244879906112	0
1898	0.046083769487613	0.0541361114330072	0		0.343599671627226	0.382473251964958	0
1899	0.0514229167816639	0.0511591603430826	0		0.445225100426763	0.384492502952219	0.00920772211082141
1900	0.0370738454776174	0.0483439347060402	0		0.340092114693728	0.379726488881425	0
1901	0.0274792136956396	0.0456822476997881	0		0.380062408050821	0.370642730665923	0
1902	0.0274062315290958	0.0431661432342316	0		0.349301949468065	0.358906992973426	0
1903	0.0270724353551735	0.0407879499015049	0		0.41716929645075	0.425520192711479	0.0798805503576743
1904	0.0398651123396989	0.0385403118076152	0		0.476970752685196	0.461926582799744	0
1905	0.0269330312713579	0.0364162036463346	0		0.477354785770378	0.478200921090352	0
1906	0.0320735529748201	0.0344089351315001	0		0.517714371890993	0.481183972612807	-3.46944695195361e-18
1907	0.0324931270361989	0.0351350472054859	0.00262289886695335		0.419952082320203	0.475514642959847	0
1908	0.0386500106188379	0.0350285235178754	0		0.504874055268447	0.491526601463938	0.0271936025106864
1909	0.0390739826889713	0.0343747440638969	0		0.507430695937221	0.494129289566087	0
1910	0.0334836559382513	0.0333710018095836	0		0.50926272969014	0.488009217733195	0
1911	0.0264057864644601	0.032153219461273	0		0.435614061052871	0.476338385596798	0
1912	0.0334355999562869	0.0387702837393581	0.00795569518150407		0.609534561451108	0.594865471664869	0.133607332316167
1913	0.0510135732414112	0.0424876261650679	0		0.635632106498992	0.66220785956334	0
1914	0.0470048698077869	0.0442309986339145	0		0.759238141758028	0.714920253657409	0.0195725621883009
1915	0.0427101063373566	0.044643715480709	0		0.700902206510304	0.737755464195157	0
1916	0.036642070641069	0.0441721380449479	0		0.818871703157001	0.794447177226068	0.0535607753243515
1917	0.0503822848568433	0.0462363702059977	0.00311104697342901		0.750482839058633	0.818602555291966	0
1918	0.0480774447968786	0.0468272507871671	0		0.900142743085586	0.85356648090545	0.0322553045922608
1919	0.041396363617737	0.0464367770066515	0		0.989155264719416	0.862720666328706	0
1920	0.0464906778250518	0.0454057144587638	0		0.748967618431763	0.855020091591123	0
1921	0.0360697539147925	0.0439694315609165	0		0.800921365895307	0.836528769599263	0
1922	0.0495849377828647	0.0422898780630404	0		0.858042078831877	0.811343210503543	0
1923	0.0569976469487122	0.040477894383973	0		0.745757760050492	0.782221384254224	0
1924	0.0492832998241045	0.0386087735570956	0		0.729480717164389	0.79058336039422	0.0395722833416437
1925	0.0337922530803596	0.0367331147790375	0		0.834674086193851	0.783509344020755	0
1926	0.033999349551285	0.0348843914872856	0		0.863996754254709	0.76655324511444	0
1927	0.0297402846541879	0.0330842269600077	0		0.801660039699008	0.743466961623388	0
1928	0.0302570985249818	0.0313460703966382	0		0.6412650788152	0.716776439409367	0
1929	0.03137678452091	0.029677757054376	0		0.624165993708396	0.688173999214045	0
1930	0.0319180499786899	0.028083289894897	0		0.604242015051862	0.658785511121552	0
1931	0.0305722437442113	0.0265640782235629	0		0.752368046970405	0.670576324143545	0.0412240036203674
1932	0.0268647772308082	0.0251197976413466	0		0.654225229053641	0.667617863342139	0
1933	0.0166421896969852	0.0237489859688553	0		0.671843500305481	0.655156918301052	0
1934	0.0298210438918254	0.0224494551459477	0		0.574384325177515	0.636740550030212	0
1935	0.0236218670559883	0.0212185749259752	0		0.627801033320047	0.624345564105563	0.00958623907294615
1936	0.010859179024086	0.0200534673068357	0		0.651275366272774	0.606458588851396	0
1937	0.0168332632400396	0.0189511388638999	0		0.58031337840024	0.585298438639325	0
1938	0.0221873814964911	0.0179085699316246	0		0.575841927717842	0.562353356730303	0
1939	0.00602190545536011	0.0169227738460176	0		0.539075749168504	0.53861508019348	0
1940	0.0235969098020719	0.0159908354586589	0		0.421100966424576	0.514738224724351	0
1941	0.0164780679928414	0.0151099353410231	0		0.631593198067965	0.535973737673662	0.044824936423316
1942	0.00966722145285209	0.0142773641499334	0		0.551930752452747	0.541256268372706	0
1943	0.00408541601446122	0.0134905302660673	0		0.480024218268257	0.536126817587691	0
1944	0.0164317554526924	0.0127469628695405	0		0.510610544616838	0.526163939245961	0.00182664371781074
1945	0.0109670567674641	0.0120443119555178	0		0.578830571223695	0.539633513541143	0.0282310616267557
1946	0.0102138705139115	0.0113803463318526	0		0.502771745143956	0.539830284666831	0
1947	0.00505277572836655	0.0107529503194572	0		0.581892405713436	0.551875863717775	0.0204452107373671
1948	0.00793431990848751	0.0101601196522377	0		0.51946418348525	0.550957311422917	0
1949	0.00852168592443258	0.00959995691753303	0		0.583912376700652	0.541659819040123	0
1950	0.005813893343237	0.00907066676952583	0		0.466417841370597	0.527084357571386	0
1951	0.00495845524429602	0.00857055107269342	0		0.552324635215379	0.510923470707321	0.00160149295640281
1952	0.00319619398853032	0.00809800408003265	0		0.462536395713007	0.492389902379984	0
1953	0.0017437937081709	0.00765150771454035	0		0.504987671997829	0.472612925686605	0
1954	0.00390405557959677	0.00722962699738484	0		0.435100644868881	0.452343313607924	0
1955	0.00819642578482183	0.00683100564896575	0		0.453277284533398	0.432074925378984	0
1956	-0.00170991662724976	0.00645436187725629	0		0.432407656015535	0.412127484067297	0
1957	0.00120900026928253	0.00609848435979911	0		0.415055414463255	0.392702920395059	0
1958	0.00417391763625088	0.00576222842033095	0		0.347998221580629	0.37392371239467	0
1959	-0.00228315641749047	0.00544451239743677	0		0.437064735644221	0.355858962909155	0
1960	0.000226456240024678	0.00514431420032023	0		0.395441345469256	0.338542126214283	0
1961	-0.0102042487812755	0.00486066804533395	0		0.353034111745121	0.321983047973467	0
1962	0.00327522748344171	0.00459266136606662	0		0.404791403623428	0.306176133257615	0
1963	0.00492542861570992	0.00433943188934624	0		0.319714235798973	0.291105878713593	0
1964	0.00122221837654933	0.00410016486935735	0		0.332125250295578	0.276750610802015	0
1965	0.00305006384449618	0.0038740904720934	0		0.313665666799165	0.263085003530876	0
1966	0.0118669840999665	0.00366048130251085	0		0.253851618127925	0.250081766220973	0
1967	0.00191580682480979	0.00345865006697406	0		0.215808361070019	0.237712767260242	0
1968	0.000336354780805257	0.00326794736385065	0		0.18402866559877	0.225949774946285	0
1969	-0.0064778454747935	0.0030877595954142	0		0.265511241524009	0.214764938715721	0
1970	0.00687785586045057	0.0029175069945211	0		0.14962090017008	0.204131094689164	0
1971	0.00537880625537928	0.00275664175984171	0		0.129825476324767	0.194021952645436	0
1972	-0.00357836255921418	0.00260464629373604	0		0.180751468934548	0.184412203275373	0
1973	0.000248143743028369	0.00246103153716729	0		0.200480776263319	0.175277572127579	0
1974	-0.00230207133171513	0.00232533539633951	0		0.197937668140038	0.166594838188507	0
1975	0.000717119903161825	0.00219712125602776	0		0.196365281107043	0.158341829272026	0
1976	0.00253061689459622	0.00207597657483872	0		0.0815169908517317	0.150497402467438	0
1977	-0.000947056628235934	0.00196151155789666	0		0.0904098181862544	0.143041415222627	0
1978	-0.00660831853102804	0.00185335790269455	0		0.0788831738002336	0.135954690820817	0
1979	-0.00537627714483729	0.0017511676140823	0		0.116613546169733	0.129218980772876	0
1980	0.00234865555975229	0.00165461188458413	0		0.0629641516818345	0.122816925806659	0
1981	-0.00527489923254143	0.00156338003644609	0		0.0727424524854809	0.116732016564248	0
1982	0.00366383340648716	0.00147717852201212	0		0.0533257114379403	0.110948554730869	0
1983	-0.00110342036915517	0.00139572997921384	0		0.0694194286586397	0.105451615057307	0
1984	-0.000267798545251956	0.00131877233913644	0		0.0800441303104706	0.100227008560678	0
1985	-0.00632523929870547	0.00124605798278985	0		0.065789519268834	0.095261247069392	0
1986	-0.00231316621254556	0.00117735294437259	0		0.035145137230103	0.0905415091984241	0
1987	-0.00581796887031998	0.00111243615846533	0		0.00263011797740169	0.0860556077880766	0
1988	-0.00569573620818127	0.00105109874873198	0		-0.00897951170524805	0.0817919588045769	0
1989	-0.0049985507091713	0.000993143355839932	0		0.0349591207834996	0.077739551678367	0
1990	0.00560133851569918	0.000938383502437131	0		0.0277681141215184	0.0738879210417321	0
1991	-0.00103787195739134	0.000886642993142827	0		0.0711681579298106	0.0702271198188397	0
1992	-0.00656186119950668	0.000837755347621398	0		0.0147092889800491	0.0667476936164405	0
1993	-0.000619962353183718	0.000791563264915242	0		0.00906869831434468	0.0634406563611833	0
1994	0.000891987179326671	0.000747918117313164	0		0.0399614414191846	0.0602974671288611	0
1995	0.000164755627815085	0.000706679472125759	0		0.00333021881508524	0.0573100081113552	0
1996	-0.000681510441528373	0.000667714639829076	0		0.00372227402416512	0.0544705636681958	0
1997	-0.00741435344366086	0.00063089824712267	0		-0.00142812416860032	0.0517718004112386	0
1998	-0.00586621630517381	0.000596111833528334	0		-0.0379559650812788	0.0492067482727969	0
[truncated: 3,004 more rows]
