# Supplementary material for: A hippocampus-accumbens code guides goal-directed appetitive behavior
Source: Nat Commun. 2024 Apr 12;15:3196. doi: 10.1038/s41467-024-47361-x (PMC11015045; doi:10.1038/s41467-024-47361-x)
Supplement: Supplementary file 8 — Source Data [file 41467_2024_47361_MOESM8_ESM.zip › 3c.csv]

	Figure 3c	Unnamed: 1	Unnamed: 2	Unnamed: 3	Unnamed: 4	Unnamed: 5	Unnamed: 6	Unnamed: 7	Unnamed: 8	Unnamed: 9	Unnamed: 10	Unnamed: 11	Unnamed: 12	Unnamed: 13	Unnamed: 14	Unnamed: 15	Unnamed: 16	Unnamed: 17	Unnamed: 18	Unnamed: 19	Unnamed: 20	Unnamed: 21	Unnamed: 22	Unnamed: 23	Unnamed: 24	Unnamed: 25	Unnamed: 26	Unnamed: 27	Unnamed: 28	Unnamed: 29	Unnamed: 30	Unnamed: 31	Unnamed: 32	Unnamed: 33	Unnamed: 34	Unnamed: 35	Unnamed: 36	Unnamed: 37	Unnamed: 38	Unnamed: 39	Unnamed: 40	Unnamed: 41	Unnamed: 42	Unnamed: 43	Unnamed: 44	Unnamed: 45	Unnamed: 46	Unnamed: 47	Unnamed: 48
0
1	Behaviour						Calcium activity / dHPC-->NAc	0.0	0.0	0.0	0.0	0.0	0.0	0.0	0.0	0.0	0.0	0.0	0.0	0.0	0.0	0.0	0.0	0.0	0.0	0.0	0.0	0.0	0.0	0.0	0.0	0.0	0.0	0.0	0.0	0.0	0.0	0.0	0.0	0.0	0.0	0.0	0.0	0.0	0.0	0.0	0.0	0.0	0.0
2	Time [s]	Position	Lap	Licks	Reward_Licking		Time [s] / neuron #	44.0	50.0	69.0	150.0	183.0	203.0	208.0	57.0	170.0	193.0	25.0	158.0	13.0	10.0	41.0	177.0	76.0	31.0	51.0	30.0	29.0	139.0	192.0	179.0	232.0	18.0	8.0	89.0	113.0	121.0	37.0	40.0	191.0	133.0	217.0	225.0	162.0	229.0	153.0	114.0	223.0	72.0
3	335.924	167.291262953913	12	0	0		336	-0.117087466536424	-0.160961526339326	-0.181880784898767	-0.0844626762606314	-0.105940190751036	-0.125992991713576	-0.0717838822396903	-0.280433694679865	-0.146088166242274	-0.348449271224039	-0.298689185272836	-0.299292007343307	-0.0776061264645794	1.86200103690882	-0.199510496651131	-0.28867468315485	0.39369374864966	-0.0975272206404795	-0.263304652295692	-0.27451043467119	0.794842057226685	-0.139049780425913	-0.0734640006865531	-0.221645623442841	-0.192600898028351	-0.208913605996196	-0.155596816776073	-0.221562476330324	0.128062700552002	-0.146792823185185	-0.127141333008331	-0.255696946166267	-0.59854929542647	-0.512094602532712	-0.0529127796506501	-0.166264529558058	-0.189962792058538	-0.435940089557384	0.844582699231186	1.11578025029042	2.12318381708389	-0.202395244382101
4	335.956	168.398348639312	12	0	0		337	-0.117087466536424	-0.160961526339326	-0.181880784898767	-0.0844626762606314	-0.105940190751036	-0.125992991713576	-0.0717838822396903	-0.280433694679865	-0.146088166242274	0.883872857819407	-0.298689185272836	0.0227963684031252	-0.0776061264645794	7.86403555388829	-0.199510496651131	-0.28867468315485	1.96690454372323	-0.0975272206404795	-0.0159559779998465	-0.27451043467119	-0.082482092987737	-0.139049780425913	-0.0734640006865531	-0.221645623442841	-0.192600898028351	-0.208913605996196	-0.155596816776073	-0.221562476330324	0.772002732076988	-0.146792823185185	-0.127141333008331	-0.255696946166267	0.0667757243454776	0.184159031513042	1.38280010957961	-0.166264529558058	-0.189962792058538	0.64868030638018	2.18404440118362	0.574923315847059	1.94644090850541	-0.202395244382101
5	335.989	169.520599882045	12	0	0		338	-0.117087466536424	-0.160961526339326	-0.181880784898767	-0.0844626762606314	-0.105940190751036	-0.125992991713576	-0.0717838822396903	0.0406204407606578	-0.146088166242274	1.40671663195718	0.929675077699066	1.00083555141967	-0.0776061264645794	2.40226789814603	-0.199510496651131	-0.28867468315485	1.55774105507279	-0.0975272206404795	0.231385351899885	-0.27451043467119	-0.215669597965979	-0.139049780425913	-0.0734640006865531	-0.221645623442841	-0.192600898028351	-0.208913605996196	-0.155596816776073	-0.221562476330324	1.23971128666422	-0.146792823185185	-0.127141333008331	-0.255696946166267	-0.339878004003999	0.0475629694059385	0.522487598808648	-0.166264529558058	-0.189962792058538	0.965232654156826	0.201980323117108	-0.100837662067392	0.461471876968887	-0.202395244382101
6	336.022	170.642851124778	12	0	0		339	-0.117087466536424	-0.160961526339326	-0.181880784898767	-0.0844626762606314	-0.105940190751036	-0.125992991713576	-0.0717838822396903	0.0260937743766233	-0.146088166242274	0.0834070250604498	0.485472526527119	0.394277849014161	-0.0776061264645794	0.0991718051867682	-0.199510496651131	-0.28867468315485	-0.0146347808217604	-0.0975272206404795	-0.218695239409162	-0.27451043467119	-0.221350813594205	-0.139049780425913	-0.0734640006865531	-0.221645623442841	-0.192600898028351	-0.208913605996196	-0.155596816776073	-0.221562476330324	1.62122364845319	-0.146792823185185	-0.127141333008331	-0.255696946166267	-0.5591964791197	-0.124131292920995	-0.00753561734409244	-0.166264529558058	-0.189962792058538	0.970187546478255	-0.25677199106126	-0.175677114107775	-0.205258996797397	-0.202395244382101
7	336.055	171.734771252843	12	0	0		340	-0.117087466536424	-0.160961526339326	-0.181880784898767	-0.0844626762606314	-0.105940190751036	-0.125992991713576	-0.0717838822396903	-0.000949318561769182	-0.0748822776163371	-0.275268866703353	-0.171616044813302	-0.177648366371182	-0.0776061264645794	-0.277913588446077	-0.199510496651131	0.150777170995167	-0.290715497468474	-0.0975272206404795	-0.259165370537618	-0.27451043467119	-0.221580864158497	-0.139049780425913	-0.0734640006865531	-0.221645623442841	-0.192600898028351	-0.208913605996196	-0.155596816776073	-0.221562476330324	0.0809123528741389	-0.146792823185185	-0.127141333008331	-0.255696946166267	-0.592452719109068	-0.273274022912057	-0.192300900917508	-0.166264529558058	-0.189962792058538	-0.102602432393778	-0.302360669450346	-0.183712846872609	-0.293823071871077	-0.202395244382101
8	336.088	172.705366922234	12	0	0		341	-0.117087466536424	-0.160961526339326	-0.181880784898767	0.294729745582857	-0.105940190751036	-0.125992991713576	-0.0717838822396903	-0.24058538455959	3.52377364278637	-0.336251673878981	-0.278450753084868	0.366751888233105	-0.0776061264645794	-0.341118033685965	-0.199510496651131	-0.197479917987983	0.543465452277276	-0.0975272206404795	1.60188499317528	-0.27451043467119	0.0615490887281508	-0.139049780425913	-0.0734640006865531	-0.221645623442841	-0.192600898028351	-0.208913605996196	-0.155596816776073	-0.221562476330324	0.0833358027550862	-0.146792823185185	-0.127141333008331	-0.255696946166267	-0.597621797520428	-0.459409632317383	-0.410500523303299	-0.166264529558058	-0.189962792058538	-0.378928601781051	1.03939676321907	-0.184602791477361	-0.301835843208236	-0.202395244382101
9	336.121	173.584969247619	12	0	0		342	-0.117087466536424	-0.160961526339326	-0.181880784898767	1.48773655326325	-0.105940190751036	-0.125992991713576	-0.0717838822396903	-0.277211664954793	0.638466634157654	0.25639125523766	-0.295338908330933	-0.143507495702638	-0.0776061264645794	-0.351422260154064	-0.199510496651131	-0.275170893317282	1.40628087328567	-0.0975272206404795	2.25507402345707	0.283660794896533	-0.0813616689103374	-0.139049780425913	-0.0734640006865531	-0.221645623442841	-0.192600898028351	-0.208913605996196	-0.155596816776073	-0.221562476330324	0.155708396483163	-0.146792823185185	-0.127141333008331	-0.255696946166267	-0.598402462654872	-0.500110310797532	-0.4442536710495	-0.166264529558058	-0.189962792058538	-0.425823493400889	0.247020430111671	-0.184698060653045	-0.302534102437802	-0.202395244382101
10	336.154	174.403909343668	12	0	0		343	-0.117087466536424	-0.160961526339326	-0.181880784898767	0.00918280978244951	-0.105940190751036	-0.125992991713576	-0.0717838822396903	-0.280179790248194	-0.101627816153379	0.276157459836602	-0.298146274134506	-0.272144216447669	-0.0776061264645794	-0.353226017060426	-0.199510496651131	-0.286718853991366	-0.00269146452582536	-0.0975272206404795	-0.0296230482815302	-0.093515165124495	-0.215615463614614	-0.139049780425913	-0.0734640006865531	-0.221645623442841	-0.192600898028351	-0.0406100885860482	-0.155596816776073	-0.221562476330324	-0.187163744708131	-0.146792823185185	-0.127141333008331	-0.255696946166267	-0.598527276813071	-0.509434266501965	-0.449751233068487	-0.166264529558058	-0.189962792058538	-0.434186539038426	-0.250799663641563	-0.184709493189056	-0.302599244919289	-0.202395244382101
11	336.187	175.162187210379	12	0	0		344	-0.117087466536424	-0.160961526339326	-0.181880784898767	-0.0796852012555168	-0.105940190751036	-0.125992991713576	-0.0717838822396903	-0.280414323348718	-0.143686134732943	-0.244168501333094	-0.2986027179815	-0.294646601206194	-0.0776061264645794	-0.353530750530254	-0.199510496651131	-0.28839685668717	-0.289823419406578	-0.0975272206404795	-0.242233628819088	-0.0204651838143796	-0.221348616978038	-0.139049780425913	-0.0734640006865531	-0.221645623442841	-0.192600898028351	0.202618085031344	-0.155596816776073	-0.221562476330324	-0.24113145207416	-0.146792823185185	-0.127141333008331	-0.255696946166267	-0.59854929542647	-0.511543268386877	-0.450626622741106	-0.166264529558058	-0.189962792058538	-0.435655461412966	-0.301901748237713	-0.184710207452047	-0.302604954411125	-0.202395244382101
12	336.22	175.890133962423	12	0	0		345	-0.117087466536424	-0.160961526339326	-0.181880784898767	-0.0842014294648605	-0.105940190751036	-0.125992991713576	-0.0717838822396903	-0.280432157565482	-0.145949293355024	-0.330411347640485	0.07800306844993	-0.29847858123499	-0.0776061264645794	-0.353541971709505	-0.199510496651131	-0.288633543764316	-0.33310614627919	-0.0975272206404795	-0.261300224206394	-0.228749399572736	-0.221580474798397	-0.139049780425913	-0.0734640006865531	-0.221645623442841	-0.192600898028351	-0.18241573564776	-0.155596816776073	-0.221562476330324	-0.249387917408554	-0.146792823185185	-0.127141333008331	0.235937542298407	-0.59854929542647	-0.511975836453036	-0.450756141920239	-0.166264529558058	-0.189962792058538	-0.435903058708393	-0.306965272440261	0.367446279083518	-0.302605276833604	-0.202395244382101
13	336.253	176.587749599797	12	0	0		346	-0.117087466536424	-0.160961526339326	-0.181880784898767	-0.0844487774886873	-0.105940190751036	-0.125992991713576	-0.0717838822396903	-0.110812394473467	0.0472176837183169	0.107357682245672	2.82248485849506	0.780855705015849	-0.0776061264645794	-0.0787637583409925	-0.199510496651131	0.608586527850904	-0.339972079074843	-0.0975272206404795	-0.0433156567892817	0.0605673316606587	-0.221590638956432	-0.139049780425913	-0.0734640006865531	-0.221645623442841	-0.192600898028351	-0.207255238051432	-0.155596816776073	-0.221562476330324	-0.250712003748889	-0.146792823185185	-0.127141333008331	0.0425890209982167	-0.59854929542647	-0.512088126387107	-0.252750689331953	-0.166264529558058	-0.189962792058538	-0.435940089557384	-0.307497771717932	0.301364402404706	-0.302605276833604	-0.202395244382101
14	336.286	177.300530794506	12	0	0		347	-0.117087466536424	-0.160961526339326	-0.181880784898767	-0.0844619671981794	-0.105940190751036	-0.125992991713576	-0.0717838822396903	0.0100155685937788	0.604493011757902	0.728491127859596	4.35335546537748	1.24384679812446	-0.0776061264645794	1.5984180047365	2.25709502709968	2.67347948542968	-0.341037708806866	-0.0975272206404795	0.245401788665329	4.69356735816977	-0.221591072458208	-0.139049780425913	-0.0734640006865531	-0.221645623442841	-0.192600898028351	-0.208813674842059	-0.155596816776073	-0.221562476330324	-0.25091687158639	-0.146792823185185	-0.127141333008331	-0.222107692885798	-0.59854929542647	-0.512094602532712	-0.338333861283097	-0.166264529558058	-0.189962792058538	-0.435940089557384	-0.307552433514031	-0.0890479568437126	-0.302605276833604	-0.202395244382101
15	336.318	178.013311989215	12	0	0		348	-0.117087466536424	-0.160961526339326	-0.181880784898767	-0.0844626461220194	-0.105940190751036	-0.125992991713576	-0.0717838822396903	0.0329346025943938	0.0541474984290982	1.24469593239913	3.7510810442313	1.62320522200009	-0.0776061264645794	5.00764623743153	0.509512656549922	2.22990500016203	6.09162090226201	-0.0975272206404795	0.140485859031019	2.10264683813047	2.23484467589821	-0.139049780425913	-0.0734640006865531	-0.221645623442841	-0.192600898028351	0.493933916035125	-0.155596816776073	-0.221562476330324	-0.250951066381457	-0.146792823185185	-0.127141333008331	6.61125146978476	-0.59854929542647	-0.512094602532712	-0.432948918927255	-0.166264529558058	-0.189962792058538	-0.435940089557384	-0.307558409724383	-0.174147961047541	-0.302605276833604	-0.202395244382101
16	336.351	178.771589855927	12	0	0		349	-0.117087466536424	-0.160961526339326	-0.181880784898767	-0.0844626762606314	-0.105940190751036	-0.125992991713576	-0.0717838822396903	-0.133948317205499	-0.135231125116139	0.0278937391731927	3.63885208239736	0.387779081663765	-0.0776061264645794	1.64692310110438	-0.179243819398246	0.117228744358485	2.50552552251445	-0.0975272206404795	-0.226878045555634	0.00442158253530846	8.21885976344011	-0.139049780425913	-0.0734640006865531	-0.221645623442841	-0.192600898028351	-0.05927658183026	-0.155596816776073	0.179047382885396	0.000130487551136789	-0.146792823185185	-0.127141333008331	5.68787648783066	-0.370323268487528	0.508828370290579	-0.0501833225916251	-0.166264529558058	-0.189962792058538	1.89267099233479	0.565699100552545	-0.183572650969654	-0.0837277541062018	-0.202395244382101
17	336.384	179.560198837307	12	0	0		350	-0.117087466536424	-0.160961526339326	-0.181880784898767	-0.0844626762606314	-0.105940190751036	-0.125992991713576	-0.0717838822396903	-0.268589271688546	-0.14546046848055	-0.283325296907866	0.354314949079686	-0.176981158982821	-0.0776061264645794	-0.0115424243520965	-0.198917393806755	-0.228569970251171	0.10879829931321	-0.0975272206404795	-0.259839457184441	-0.245683435661981	0.86359014501605	-0.139049780425913	-0.0734640006865531	-0.221645623442841	-0.192600898028351	-0.199294192155605	-0.155596816776073	1.25225747896641	3.90983695267883	-0.146792823185185	-0.127141333008331	0.493558608017048	1.61053463105282	2.18900098581743	3.40910222877317	-0.166264529558058	-0.189962792058538	8.43064568571387	2.25416104433083	-0.184581570440785	0.99338842774093	-0.202395244382101
18	336.417	180.409470048024	12	0	0		351	-0.117087466536424	-0.160961526339326	-0.181880784898767	-0.0844626762606314	-0.105940190751036	-0.125992991713576	-0.0717838822396903	-0.279500322940716	-0.146052851358703	-0.337413658624942	-0.192870107010377	-0.277978215646982	-0.0776061264645794	-0.296409023335833	-0.199493643612358	-0.279969382511546	0.136157963418538	-0.0975272206404795	-0.262983118834836	-0.271603158120159	-0.170370497627347	-0.139049780425913	-0.0734640006865531	-0.221645623442841	-0.192600898028351	-0.208311576600474	2.03307751394437	0.468274942847298	2.78169409713682	-0.146792823185185	-0.127141333008331	1.20641776276818	1.53092558333796	3.07759947681721	2.41712493403104	-0.166264529558058	-0.189962792058538	5.40336052226962	4.54235252897107	-0.184696156658729	4.20158962893901	-0.202395244382101
19	336.45	181.349734602746	12	0	0		352	-0.117087466536424	-0.160961526339326	-0.181880784898767	-0.0844626762606314	-0.105940190751036	-0.125992991713576	-0.0717838822396903	-0.280362484213297	-0.146086258310965	-0.346609872278085	-0.281845221528476	-0.295640542174707	-0.0776061264645794	-0.344156392128566	-0.199510045125645	-0.287439179846427	0.0775647040613566	-0.0975272206404795	-0.263275659554599	-0.274224978409854	-0.219512704903417	-0.139049780425913	-0.0734640006865531	-0.221645623442841	-0.192600898028351	-0.208877328466514	0.503741231031716	0.191450403552131	1.21577745687142	-0.146792823185185	-0.127141333008331	4.85924356196029	1.69357562665558	2.90736143090764	1.17452572776961	-0.166264529558058	0.462712781540471	4.53264668645037	3.02960243769226	-0.184708901058873	4.86142795865327	0.665854817942483
20	336.483	182.320330272137	12	0	0		353	-0.117087466536424	-0.160961526339326	-0.181880784898767	-0.0844626762606314	-0.105940190751036	-0.125992991713576	-0.0717838822396903	-0.280428103156632	-0.146088062023484	-0.348143144283229	-0.295984290391642	-0.298672828161083	-0.0776061264645794	-0.351979639745141	-0.199510483940018	-0.288500953161412	-0.199099242430612	-0.0975272206404795	-0.263302042263089	-0.274482298183782	-0.221502630914455	-0.139049780425913	-0.0734640006865531	-0.221645623442841	-0.192600898028351	-0.208911335568741	-0.070079447048789	1.14464345659319	1.32584440779849	-0.146792823185185	-0.127141333008331	0.764437660601954	0.630131160158333	1.51563297601281	0.609153922711894	-0.166264529558058	-0.0257097461178836	3.3772458794296	1.63046448991492	5.31634993845561	1.82084460630351	0.104695340967459
21	336.516	183.351588170865	12	0	0		354	-0.117087466536424	-0.160961526339326	-0.181880784898767	-0.0844626762606314	-0.105940190751036	-0.125992991713576	-0.0717838822396903	-0.280433271655424	-0.146088165270901	-0.348412104025182	-0.298282667337164	-0.299201076960912	-0.0776061264645794	-0.353319550007083	-0.199510496438944	-0.288661499192494	-0.319650233665714	-0.0975272206404795	-0.263304490560605	-0.274508894612183	-0.221587501344242	-0.139049780425913	-0.0734640006865531	-0.221645623442841	-0.192600898028351	-0.20891347044995	-0.144741702652126	5.34024604281047	-0.00520253042994352	-0.146792823185185	-0.127141333008331	0.0191013634491188	-0.134374234532139	0.150208980344881	0.664658018107053	-0.166264529558058	0.0388243379667083	0.907158301194939	-0.0983922892931093	0.606860740112157	0.18259174774706	-0.173600933549975
22	336.549	184.352514954924	12	0	0		355	-0.117087466536424	-0.160961526339326	-0.181880784898767	-0.0844626762606314	-0.105940190751036	-0.125992991713576	-0.0717838822396903	-0.280433681937433	-0.146088166242274	-0.348449271224039	-0.298648474507533	-0.299292007343307	-0.0776061264645794	-0.353525500110116	-0.199510496651131	-0.28867468315485	-0.337850847786218	-0.0975272206404795	-0.0616881997414568	-0.27451043467119	-0.22159094179406	-0.139049780425913	-0.0734640006865531	-0.221645623442841	-0.192600898028351	-0.208913605996196	-0.154156307169512	1.5793124565304	-0.211562833546354	0.0630541464459478	-0.127141333008331	-0.223252015437002	-0.525061992910141	-0.361439884080373	0.0632884589050428	0.694511095953424	0.177185412951219	0.0898235667682159	-0.285623578293041	-0.0951978865493852	-0.257265950273159	-0.199549907978193
23	336.582	185.323110624315	12	0	0		356	-0.117087466536424	-0.160961526339326	-0.181880784898767	-0.0844626762606314	-0.105940190751036	-0.125992991713576	-0.0717838822396903	0.352294546082054	-0.146088166242274	-0.348449271224039	-0.298689185272836	-0.299292007343307	-0.0776061264645794	-0.353541971709505	-0.199510496651131	-0.28867468315485	-0.340706679328391	-0.0975272206404795	-0.00403380089176084	-0.27451043467119	-0.221591088189617	-0.139049780425913	-0.0734640006865531	-0.221645623442841	-0.192600898028351	-0.208913605996196	-0.155409980003905	-0.0997272635596528	-0.244783108343271	-0.131485691962068	-0.127141333008331	-0.25195570234132	-0.58717056263265	-0.478554603962669	-0.340462562813856	0.023026051125945	-0.147484159602576	-0.260651046546225	-0.305314028044407	-0.174826986185552	-0.29851508241921	-0.202120934408376
24	336.615	186.2027129497	12	0	0		357	-0.117087466536424	-0.160961526339326	0.569497020127165	-0.0844626762606314	-0.105940190751036	-0.0327254555291592	-0.0717838822396903	-0.152111765942776	0.052539839414726	-0.348449271224039	-0.298689185272836	-0.299292007343307	-0.0776061264645794	-0.353541971709505	-0.199510496651131	-0.28867468315485	-0.34115021509559	-0.0975272206404795	-0.239926088284682	-0.27451043467119	-0.221591090792417	-0.139049780425913	-0.0734640006865531	-0.221645623442841	-0.192600898028351	-0.208913605996196	-0.155573769538179	-0.213611255271602	-0.25002481948915	-0.146474153513707	-0.127141333008331	-0.255275653862984	-0.596828339765732	-0.5048575557798	-0.433612527007594	-0.153091310042123	0.822830964408271	-0.406032905976423	-0.307335966919404	-0.183645782140607	-0.196562573082254	-0.202369523745399
25	336.648	187.036818603083	12	0	0		358	0.764812752425472	-0.160961526339326	0.103311605185518	-0.0844626762606314	-0.105940190751036	1.99700984078993	-0.0717838822396903	0.576987642724848	0.614657899286868	-0.348449271224039	-0.298689185272836	-0.299292007343307	-0.0776061264645794	-0.353541971709505	-0.199510496651131	0.930626830302296	-0.341217295155345	-0.0975272206404795	-0.261080693135919	-0.27451043467119	-0.221591090792417	-0.139049780425913	-0.0734640006865531	-0.221645623442841	-0.192600898028351	-0.208913605996196	-0.155596816776073	-0.221010145525618	-0.250811076834275	-0.146785532040105	-0.127141333008331	-0.255650334328352	-0.598285201045492	-0.510576992566755	-0.448006569252605	-0.165292053352451	0.323216360823434	-0.430673624020251	-0.307536395451522	-0.184589840250159	0.0745521630910609	-0.202392702798127
26	336.68	187.810262027129	12	0	0		359	0.329699699417661	-0.160961526339326	-0.150372329144669	-0.0844626762606314	-0.105940190751036	0.0725883236526729	-0.0717838822396903	0.488013592959639	0.690527061626073	-0.348449271224039	-0.298689185272836	-0.299292007343307	-0.0776061264645794	-0.353541971709505	-0.199510496651131	0.073342071355146	-0.341228296690479	-0.0975272206404795	0.235699695487779	-0.0646279875895598	-0.221591090792417	-0.139049780425913	-0.0734640006865531	-0.221645623442841	-0.192600898028351	-0.208913605996196	-0.155596816776073	-0.221525134283496	-0.250940864278519	-0.146792661298476	-0.127141333008331	0.431803691729246	-0.304863075063975	0.096022332413632	-0.108778161665124	-0.166194594297665	-0.130708197182283	-0.0586121348223166	-0.307557147419916	-0.184698507972234	-0.267285047766996	-0.202395224379072
27	336.713	188.538208779172	12	0	0		360	-0.0771597858613628	-0.160961526339326	-0.178485134604857	-0.0844626762606314	-0.105940190751036	-0.114133050702454	-0.0717838822396903	-0.216808354076505	-0.099373085180714	-0.348449271224039	-0.298689185272836	-0.299292007343307	-0.0776061264645794	-0.353541971709505	-0.199510496651131	-0.237248668946977	-0.341228296690479	-0.0975272206404795	-0.203125627285749	0.120396036897817	-0.221591090792417	-0.139049780425913	-0.0734640006865531	-0.221645623442841	-0.192600898028351	-0.208913605996196	-0.155596816776073	-0.221560052511385	-0.250954188754075	-0.146792819819916	-0.127141333008331	0.303056920819606	2.09922661020656	3.40311704672459	2.61778199373266	-0.166259670793544	-0.183282798533902	2.2233163581332	-0.232301984208445	0.413019473177471	-0.299510862966863	-0.202395244382101
28	336.746	189.205493301878	12	0	0		361	-0.113414917203376	-0.160961526339326	-0.181505628755893	-0.0844626762606314	-0.105940190751036	-0.125257175734557	-0.0717838822396903	-0.275419850201627	-0.143459912417734	-0.348449271224039	-0.298689185272836	-0.299292007343307	-0.0776061264645794	0.763660527637659	-0.199510496651131	-0.281226366824616	0.0370797434526432	-0.0975272206404795	-0.25772067518584	-0.0741435745515968	-0.221591090792417	-0.139049780425913	-0.0734640006865531	-0.221645623442841	-0.192600898028351	-0.208913605996196	1.19293473663805	4.67249869712471	-0.250954188754075	-0.146792823112641	2.98562903257268	-0.00594292541982071	1.95122303820624	4.1776038818652	0.918196219547489	-0.166264194217743	0.75931877205052	2.65514882491612	3.75614957624585	0.330576951305324	4.48842497673172	-0.202395244382101
29	336.779	189.812115595248	12	0	0		362	-0.11675926468058	-0.160961526339326	-0.181840354511548	-0.0844626762606314	-0.105940190751036	-0.125949046381954	-0.0717838822396903	-0.280051178921567	-0.145946171500635	-0.348449271224039	-0.298689185272836	-0.299292007343307	-0.0776061264645794	1.27293142401962	-0.199510496651131	-0.287616646259384	0.177202435752198	-0.0975272206404795	-0.262801206057041	-0.0684443388414326	-0.221591090792417	-0.139049780425913	-0.0734640006865531	-0.221645623442841	-0.192600898028351	-0.208913605996196	1.62051348030086	2.00558738862421	-0.250954188754075	-0.146792823185185	0.633813102856278	-0.227572755560282	0.573413552055537	2.51140498729802	-0.230707458944644	-0.166264526597214	1.52119125691991	1.50355173213591	9.64964476632385	-0.129213656285589	5.79106780016837	0.248046096481586
30	336.812	190.418737888617	12	0	0		363	-0.117056516172393	3.04869435988635	-0.18187621919136	-0.0844626762606314	-0.105940190751036	-0.125990191085257	-0.0717838822396903	-0.0580240839663114	-0.146079956849657	0.0533087525470182	-0.298689185272836	-0.299292007343307	-0.0776061264645794	-0.0760410339113076	-0.199510496651131	-0.288518013441536	-0.25917675559105	-0.0975272206404795	-0.263256769290258	-0.253212468756003	-0.221591090792417	-0.139049780425913	-0.0734640006865531	-0.221645623442841	-0.192600898028351	-0.208913605996196	0.0800989037882862	0.0272543026647289	-0.250954188754075	-0.146792823185185	-0.0486028678108122	-0.252375619086148	0.190340231081047	0.663968850258862	-0.230956308090798	-0.166264529558058	2.45017211899382	0.0460141591850432	1.20261075873062	-0.178434553813812	1.74893607682069	1.56052625739179
31	336.845	190.964697952649	12	0	0		364	-0.11708461972096	0.901127704038175	-0.181880753512392	-0.0844626762606314	-0.105940190751036	-0.125992836379787	-0.0717838822396903	-0.143758239176994	-0.146087706995197	-0.215713374429723	-0.298689185272836	-0.299292007343307	-0.0776061264645794	-0.307183878912671	-0.199510496651131	-0.288653686200652	-0.328537742316489	-0.0975272206404795	-0.263300209259165	-0.272362449384223	0.523175102451328	-0.139049780425913	-0.0734640006865531	-0.221645623442841	-0.192600898028351	-0.208913605996196	-0.125026643940367	-0.204729315867783	-0.250954188754075	-0.146792823185185	-0.11923100555997	-0.255313872984043	-0.402096747465974	-0.249532971451585	-0.147207520796425	-0.166264529558058	0.187148574577912	-0.352167805805559	-0.0991801607130812	-0.184017300901607	-0.11585085644706	-0.0292590172439542
32	336.878	191.510658016682	12	0	0		365	-0.117087390668806	-0.00244814968193239	-0.181880784898767	-0.0844626762606314	-0.105940190751036	-0.125992991713576	-0.0717838822396903	-0.270006277459691	-0.146088150532074	-0.326325055964981	-0.094867851766103	-0.299292007343307	-0.0776061264645794	-0.345926443690199	-0.199510496651131	-0.28867468315485	-0.339300869861035	-0.0975272206404795	-0.263304301811622	-0.274299530810254	-0.114756897507005	-0.139049780425913	-0.0734640006865531	-0.221645623442841	-0.192600898028351	-0.208913605996196	-0.151716403756138	-0.220463908071939	-0.250954188754075	-0.146792823185185	-0.126365704156896	-0.255653853373371	-0.568662067715609	-0.45417224200931	-0.40262793535566	-0.166264529558058	-0.147449632607678	-0.421612731537252	0.444522663717504	-0.184635581249632	-0.286243205803893	-0.186161150018648
33	336.911	192.026286966046	12	0	0		366	-0.117087466536424	-0.15020008683324	-0.181880784898767	-0.0844626762606314	-0.105940190751036	-0.125992991713576	-0.0717838822396903	-0.279611995739028	-0.146088166242274	-0.34470020229479	0.157916030035847	-0.299292007343307	-0.0776061264645794	0.77780628270778	-0.199510496651131	-0.28867468315485	-0.0414518497833735	-0.0975272206404795	-0.263304652295692	-0.27448930152186	-0.217043913241313	-0.139049780425913	-0.0734640006865531	-0.221645623442841	-0.192600898028351	-0.208913605996196	-0.155093519998307	-0.221488155073962	-0.250954188754075	-0.146792823185185	-0.127063212329784	-0.255692497700096	-0.593925026836345	-0.49924907916151	1.95425269671864	-0.166264529558058	-0.185054051389453	-0.4334634877169	0.270365180602215	-0.184701967834715	-0.0918883629570116	-0.200830166174766
34	336.944	192.572247030078	12	0	0		367	-0.117087466536424	-0.16025678552982	-0.181880784898767	-0.0844626762606314	-0.105940190751036	-0.125992991713576	-0.0717838822396903	-0.280371004154214	-0.146088166242274	0.115964498927515	1.16036384719941	-0.299292007343307	-0.0776061264645794	3.62297820522526	-0.199510496651131	-0.28867468315485	0.820598443833443	-0.0975272206404795	-0.263304652295692	-0.274508385834255	-0.221406579367122	-0.139049780425913	-0.0734640006865531	-0.221645623442841	-0.192600898028351	-0.208913605996196	-0.155532930994994	-0.221557644558057	-0.250954188754075	-0.146792823185185	-0.127134019494627	-0.255696776014091	-0.597861260625944	-0.509507999416808	0.693990874535599	-0.166264529558058	-0.189409677436029	-0.35285591956253	-0.0346405631430819	-0.184709797635392	-0.15918145437384	-0.202248495040707
35	336.977	193.148538208779	12	0	0		368	-0.117087466536424	-0.160912405865514	-0.181880784898767	-0.0844626762606314	-0.105940190751036	-0.125992991713576	-0.0717838822396903	-0.28042862568857	0.0424863923644823	-0.198525229105994	0.327032075884275	-0.299292007343307	-0.0776061264645794	0.751802385837546	-0.199510496651131	-0.28867468315485	0.282138255459631	-0.0975272206404795	0.510791905060976	-0.274510309342994	-0.221583012509026	-0.139049780425913	-0.0734640006865531	-0.221645623442841	-0.192600898028351	-0.208913605996196	-0.155591935898703	-0.221562250274065	0.699037030084438	-0.146792823185185	-0.127141245656444	-0.255696946166267	-0.598446040405671	-0.138725622167713	-0.265295401249109	-0.166264529558058	-0.189897946563118	-0.0521818964853927	-0.278940326071029	-0.184710207452047	-0.289312628251939	-0.202380743210472
36	337.01	193.785491616816	12	0	0		369	-0.117087466536424	-0.160958235748798	-0.181880784898767	-0.0844626762606314	-0.105940190751036	-0.125992991713576	-0.0717838822396903	-0.280433295229995	0.161717628016911	0.142529339840738	-0.197291282254642	0.209413223437264	-0.0776061264645794	-0.168891205258655	-0.199510496651131	-0.28867468315485	-0.0333513559846549	-0.0975272206404795	0.119676944988944	-0.27451043467119	-0.221590746966005	-0.139049780425913	-0.0734640006865531	-0.221645623442841	-0.192600898028351	-0.208913605996196	-0.155596816776073	-0.221562476330324	-0.0724273461263571	-0.146792823185185	-0.127141333008331	-0.255696946166267	-0.598536936068962	-0.113584958203817	-0.421367622161208	-0.166264529558058	-0.189957502157978	-0.367066701430303	-0.304630928067011	-0.184710207452047	-0.30140678485923	-0.202394199964871
37	337.043	194.437610582188	12	0	0		370	-0.117087466536424	-0.160961352272662	-0.181880784898767	-0.0844626762606314	-0.105940190751036	-0.125992991713576	-0.0717838822396903	0.310320027301414	-0.128855282810424	0.206230415549533	-0.282539945733979	0.261890937842503	-0.0776061264645794	-0.32320825863258	-0.199510496651131	-0.28867468315485	5.22821367606875	-0.0975272206404795	-0.228771115242642	-0.27451043467119	-0.221591077122857	-0.139049780425913	-0.0734640006865531	-0.221645623442841	-0.192600898028351	-0.208913605996196	-0.155596816776073	-0.221562476330324	12.5754635412713	-0.146792823185185	-0.127141333008331	-0.255696946166267	-0.59854929542647	-0.424186943166141	-0.247998297924883	-0.166264529558058	-0.189962792058538	-0.42416088555016	-0.307266691054478	-0.184710207452047	-0.302500299464232	-0.202395244382101
38	337.075	195.150391776897	12	0	0		371	-0.117087466536424	-0.160961526339326	-0.181880784898767	-0.0844626762606314	-0.105940190751036	-0.125992991713576	-0.0717838822396903	0.192473637942673	-0.14509184371275	1.1210880715444	-0.296015834671673	0.33017771353873	-0.0776061264645794	0.39273829804676	-0.199510496651131	-0.28867468315485	2.7066373299976	-0.0975272206404795	-0.260019541370473	-0.27451043467119	0.653630623938974	-0.139049780425913	-0.0734640006865531	-0.221645623442841	-0.192600898028351	-0.208913605996196	-0.155596816776073	0.706215158786277	3.22235584453989	-0.146792823185185	-0.127141333008331	0.635935477095155	-0.59854929542647	-0.492098177911041	-0.396645163036637	-0.166264529558058	-0.189962792058538	-0.433849888888101	-0.307528064944852	-0.184710207452047	-0.30259556618334	-0.202395244382101
39	337.108	195.87833852894	12	0	0		372	-0.117087466536424	-0.160961526339326	-0.181880784898767	-0.0844626762606314	-0.105940190751036	-0.125992991713576	-0.0717838822396903	-0.150731079744599	-0.146032112172401	0.353527039543884	1.77143744710707	-0.188384180399747	-0.0776061264645794	1.41474725896927	-0.199510496651131	0.304405515169645	0.575476101013726	-0.0975272206404795	-0.262999828742856	-0.27451043467119	3.0792359026224	-0.139049780425913	-0.0734640006865531	-0.221645623442841	-0.192600898028351	-0.208913605996196	-0.155596816776073	-0.105060853316751	0.29390950884281	-0.146792823185185	-0.127141333008331	0.0420497530056859	-0.319499283305779	-0.507630308254781	0.3462051325957	-0.166264529558058	-0.189962792058538	-0.435576814674386	-0.307555443464674	-0.184710207452047	-0.302604400792678	-0.202395244382101
40	337.141	196.666947510321	12	0	0		373	-0.117087466536424	-0.160961526339326	-0.181880784898767	-0.0844626762606314	-0.105940190751036	-0.125992991713576	-0.0717838822396903	-0.270538190737311	-0.146085137850161	-0.231445148478507	0.287819368524837	-0.280272595790064	-0.0776061264645794	0.0741053565463837	-0.199510496651131	-0.100967555555102	-0.201977368045515	-0.0975272206404795	-0.263277166290587	-0.27451043467119	0.639152956202839	-0.139049780425913	-0.0734640006865531	-0.221645623442841	-0.192600898028351	-0.208913605996196	-0.155596816776073	-0.213959329817877	0.465372202927919	-0.146792823185185	-0.127141333008331	-0.0284683796067646	-0.532024322528085	-0.511109757711387	1.8791150491605	-0.166264529558058	-0.189962792058538	-0.0711486818801212	-0.307558406286053	-0.184710207452047	-0.302605249134983	-0.202395244382101
41	337.174	197.485887606369	12	0	0		374	-0.117087466536424	-0.160961526339326	-0.181880784898767	-0.0844626762606314	-0.105940190751036	-0.125992991713576	-0.0717838822396903	-0.279653902896729	-0.146087995862003	0.0807563845038337	-0.203654954162771	-0.29597769998491	-0.0776061264645794	0.468425406969105	-0.199510496651131	-0.261487299226548	-0.319693491745262	-0.0975272206404795	-0.263302129294438	-0.27451043467119	0.0607082375127258	-0.139049780425913	-0.0734640006865531	-0.221645623442841	-0.192600898028351	-0.208913605996196	-0.155596816776073	-0.221048101919084	0.902053488614967	-0.146792823185185	-0.127141333008331	0.50157851178597	-0.588243182030178	-0.511874731371559	-0.0786880560433614	-0.166264529558058	-0.189962792058538	-0.286771353742564	-0.307558484883157	-0.184710207452047	0.0309003642914664	-0.202395244382101
42	337.207	198.365489931754	12	0	0		375	-0.117087466536424	-0.160961526339326	-0.181880784898767	-0.0844626762606314	-0.105940190751036	-0.125992991713576	-0.0717838822396903	-0.280374201410063	-0.146088160250181	-0.26757971320171	-0.28355368934337	-0.298725363474435	-0.0776061264645794	-0.164804696463114	-0.199510496651131	-0.28481270226939	-0.337960358984184	-0.0975272206404795	-0.263304561357731	-0.27451043467119	-0.210124323535465	-0.139049780425913	-0.0734640006865531	-0.221645623442841	-0.192600898028351	-0.208913605996196	-0.155596816776073	0.908256643909959	-0.0520748017710005	-0.146792823185185	-0.127141333008331	0.0870388328114981	-0.125379156854017	-0.512078596608734	0.0359443486825679	0.205788874801852	-0.189962792058538	0.834126418666196	-0.307558484883157	-0.184710207452047	-0.249834792796007	-0.202395244382101
43	337.24	199.336085601145	12	0	0		376	-0.117087466536424	-0.160961526339326	-0.181880784898767	-0.0844626762606314	-0.105940190751036	-0.125992991713576	-0.0717838822396903	-0.280428890194769	-0.146088166242274	-0.334459525734159	-0.296183650133266	-0.299197046308433	-0.0776061264645794	-0.321340540687868	-0.199510496651131	-0.288102817050045	-0.340720748161274	-0.0975272206404795	-0.263304652295692	-0.27451043467119	-0.221089052527848	-0.139049780425913	-0.0734640006865531	-0.221645623442841	-0.192600898028351	-0.208913605996196	-0.155596816776073	-0.0519607438169281	-0.219101016622527	-0.146792823185185	-0.127141333008331	-0.215221548464694	-0.345548343243789	-0.512094602532712	-0.278676410899853	1.71449636192436	-0.189962792058538	0.273347361360944	-0.307558484883157	-0.184710207452047	-0.297723786154138	-0.202395244382101
44	337.273	200.306681270536	12	0	0		377	-0.117087466536424	-0.160961526339326	-0.181880784898767	-0.0844626762606314	-0.105940190751036	-0.125992991713576	-0.0717838822396903	-0.280433345246624	-0.146088166242274	-0.34608428669784	-0.298283164230893	-0.299284110448731	-0.0776061264645794	-0.348162541501678	-0.199510496651131	-0.288591856598839	-0.341175024322364	-0.0975272206404795	-0.263304652295692	-0.00883818197001407	-0.221569723132132	-0.139049780425913	-0.0734640006865531	-0.221645623442841	-0.192600898028351	-0.208913605996196	-0.155596816776073	-0.210088448594738	-0.246004362078864	-0.146792823185185	-0.127141333008331	-0.251028695897338	-0.346423841782154	-0.512094602532712	-0.423489957347227	3.03004909392248	-0.189962792058538	-0.312100876042585	-0.307558484883157	-0.184710207452047	-0.302164895859555	-0.202395244382101
45	337.306	201.277276939927	12	0	0		378	-0.117087466536424	-0.160961526339326	-0.181880784898767	-0.0844626762606314	-0.105940190751036	-0.125992991713576	-0.0717838822396903	-0.280433691217238	-0.146088166242274	-0.348066350337901	-0.298629991975341	-0.299292007343307	-0.0776061264645794	-0.352671981620111	-0.199510496651131	-0.288663660927342	-0.341226198404244	-0.0975272206404795	-0.263304652295692	0.228141208964724	-0.221590227374653	-0.139049780425913	-0.0734640006865531	0.0664854135872764	-0.192600898028351	-0.208913605996196	-0.155596816776073	-0.220813666229388	-0.250191492847663	-0.146792823185185	-0.127141333008331	1.56787337634098	-0.317136465544291	-0.512094602532712	-0.4465283336333	0.437123320130327	-0.189962792058538	-0.414760184510314	-0.307558484883157	-0.184710207452047	-0.302566693820496	-0.202395244382101
46	337.339	202.187210379981	12	0	0		379	-0.117087466536424	-0.160961526339326	-0.181880784898767	-0.0844626762606314	-0.105940190751036	-0.125992991713576	-0.0717838822396903	-0.280433694679865	-0.146088166242274	-0.0590532482998602	-0.298689185272836	-0.299292007343307	-0.0776061264645794	-0.353401539496749	-0.199510496651131	-0.28867468315485	-0.341228296690479	-0.0975272206404795	-0.263304652295692	0.212050245713883	-0.221591054864552	-0.139049780425913	-0.0734640006865531	-0.18161510426103	-0.192600898028351	-0.208913605996196	-0.155596816776073	-0.221511817204636	-0.250834543427938	-0.146792823185185	-0.127141333008331	1.0094722441647	-0.492211584679541	-0.512094602532712	-0.450118293005937	-0.122786119004735	-0.189962792058538	-0.432260300623434	-0.307558484883157	-0.184710207452047	-0.30260179608848	-0.202395244382101
47	337.372	203.006150476029	12	0	0		380	1.77395746872628	-0.160961526339326	-0.181880784898767	-0.0844626762606314	-0.105940190751036	-0.125992991713576	-0.0717838822396903	-0.280433694679865	-0.146088166242274	-0.0479417637839899	-0.298689185272836	-0.299292007343307	-0.0776061264645794	-0.353522517724687	0.0408550455840492	-0.28867468315485	-0.341228296690479	-0.0975272206404795	-0.263304652295692	0.320789970739419	-0.221591090292696	-0.139049780425913	-0.0734640006865531	-0.219240869115171	-0.192600898028351	-0.208913605996196	-0.155596816776073	-0.221559170206819	-0.250942749950296	-0.146792823185185	-0.127141333008331	-0.113229384573278	-0.393921680312977	-0.512094602532712	-0.450679861893713	-0.163243858567028	-0.189962792058538	-0.435314529607878	-0.307558484883157	-0.184710207452047	-0.302605002020047	-0.202395244382101
48	337.405	203.718931670738	12	0	0		381	0.113304021735397	-0.160961526339326	-0.181880784898767	-0.0844626762606314	-0.105940190751036	-0.125992991713576	-0.0717838822396903	0.0728656015669864	-0.146088166242274	-0.296448688432887	-0.298689185272836	-0.299292007343307	-0.0776061264645794	0.376327313006559	0.137384293149846	-0.28867468315485	-0.341228296690479	-0.0975272206404795	-0.263304652295692	-0.191732388745581	-0.221591090792417	-0.139049780425913	-0.0734640006865531	-0.221491497258196	-0.192600898028351	-0.208913605996196	-0.155596816776073	-0.221562256384722	-0.250954188754075	-0.146792823185185	-0.127141333008331	-0.238872712932169	-0.175743175349099	-0.512094602532712	-0.450763818043891	-0.166041536979922	-0.189962792058538	-0.435834216444713	-0.307558484883157	-0.184710207452047	-0.302605276833604	-0.202395244382101
49	337.437	204.401381750779	12	0	0		382	-0.0958960501484202	-0.160961526339326	-0.181880784898767	-0.0844626762606314	-0.105940190751036	-0.125992991713576	-0.0717838822396903	-0.0592564322620524	-0.146088166242274	0.271444559056088	0.109285169241755	0.329008529788364	-0.0776061264645794	1.30968478211092	-0.189392268157513	1.03709794614146	-0.292937691738836	-0.0975272206404795	-0.263304652295692	-0.266161936723472	-0.221591090792417	-0.139049780425913	-0.0734640006865531	-0.221636006508404	-0.192600898028351	-0.208913605996196	-0.155596816776073	-0.221562476330324	-0.250954188754075	-0.146792823185185	-0.127141333008331	-0.253756516830657	-0.531834042424702	-0.512094602532712	-0.450778895366548	-0.166248520297402	-0.189962792058538	-0.435934749981739	-0.307558484883157	-0.184710207452047	-0.302605276833604	-0.202395244382101
50	337.47	205.038335158817	12	0	0		383	-0.115193669733229	-0.160961526339326	-0.181880784898767	-0.0844626762606314	-0.105940190751036	-0.125992991713576	-0.0717838822396903	-0.263559243196677	1.2348800855901	0.339850264925433	4.01877409790242	1.6848627319175	5.39145810523912	1.85954672910327	-0.199239402682382	3.14064428583093	3.2634532486978	-0.0975272206404795	0.655018233297047	-0.273690722142955	0.22594174825863	-0.139049780425913	0.67231548241927	-0.221645045726422	-0.192600898028351	-0.208913605996196	-0.155596816776073	-0.221562476330324	-0.250954188754075	-0.146792823185185	-0.127141333008331	0.0719735246431625	-0.588400731168485	-0.512094602532712	-0.29485817712695	-0.166263529997013	-0.189962792058538	-0.435940089557384	-0.307558484883157	-0.184710207452047	-0.302605276833604	-0.202395244382101
51	337.503	205.675288566854	12	0	0		384	0.670577089410441	-0.160961526339326	-0.181880784898767	-0.0844626762606314	-0.105940190751036	-0.125992991713576	-0.0717838822396903	-0.279069270840836	-0.02996456652031	0.452471991345816	3.90700893330319	2.12593209004638	10.3337737770764	0.0601371256138485	0.906976819846843	2.357624145823	4.36274196428585	-0.0975272206404795	1.05256710324129	-0.27442581467261	0.407806781848327	-0.139049780425913	-0.0177508885806434	-0.221645588130648	-0.192600898028351	-0.208913605996196	-0.155596816776073	-0.221562476330324	-0.250954188754075	-0.146792823185185	-0.127141333008331	-0.122694396347216	-0.596943091630927	-0.512094602532712	-0.418918145511182	-0.166264517241874	-0.189962792058538	-0.382397747513497	-0.307558484883157	-0.184710207452047	-0.302605276833604	-0.202395244382101
52	337.536	206.281910860224	12	0	0		385	0.0505623614625358	-0.160961526339326	-0.181880784898767	-0.0844626762606314	-0.105940190751036	-0.125992991713576	-0.0717838822396903	-0.280326174486395	-0.0178368978385513	-0.123313728493179	1.05848969101742	1.08457008222207	0.675189502638655	0.254393980420026	0.544834260744729	0.192287420842571	1.90920638727098	-0.0975272206404795	-0.141160937529412	-0.274502109648202	0.263039203075792	-0.139049780425913	-0.070762855220028	-0.221645623442841	-0.192600898028351	-0.208913605996196	-0.155596816776073	-0.221562476330324	-0.250954188754075	-0.146792823185185	-0.127141333008331	-0.240358564889285	-0.598301840000138	-0.512094602532712	-0.445727055427415	-0.166264529558058	-0.189962792058538	-0.220514429355514	-0.307558484883157	-0.184710207452047	-0.302605276833604	-0.202395244382101
53	337.569	206.888533153593	12	0	0		386	-0.102105399074969	-0.160961526339326	-0.181880784898767	-0.0844626762606314	-0.105940190751036	-0.125992991713576	-0.0717838822396903	-0.280425491556906	0.53353475053836	0.212770833946677	0.865108041382972	0.91412703425265	-0.033357301579302	0.136233995521266	0.489906642613227	-0.220353292270347	1.36843484997718	-0.0975272206404795	-0.252290927350874	-0.274509734560001	-0.201087308119542	-0.139049780425913	-0.0733387386948963	-0.221645623442841	8.85541744832171	0.847525638847832	-0.155596816776073	-0.221562476330324	-0.242017630267592	-0.146792823185185	-0.127141333008331	-0.253969862750232	-0.598511648987253	-0.293106539234343	-0.268942907028544	-0.166264529558058	-0.189962792058538	-0.343413877290043	-0.307558484883157	-0.184710207452047	-0.302605276833604	-0.202395244382101
54	337.602	207.464824332294	12	0	0		387	-0.115709535425452	-0.160961526339326	-0.181880784898767	-0.0844626762606314	-0.105940190751036	-0.125992991713576	-0.0717838822396903	-0.280433048252163	-0.10377822198559	-0.253100078600761	-0.108221499285055	-0.0587458291979057	-0.0749031864874925	-0.271722141049852	-0.158844419689642	-0.27877931523285	0.252313042241785	-0.0975272206404795	-0.262282695094227	0.373349254283468	-0.220718412464438	-0.139049780425913	-0.0734579284794549	-0.221645623442841	2.47414046214443	0.323868366186822	-0.155596816776073	0.44325712066938	3.02065442578031	-0.146792823185185	-0.127141333008331	-0.255497748880306	-0.459724990701841	1.36242419474918	0.476799003199705	-0.166264529558058	-0.189962792058538	1.58114611448767	-0.307558484883157	-0.184710207452047	-0.302605276833604	-0.202395244382101
55	337.635	208.010784396326	12	0	0		388	-0.116964326040045	-0.160961526339326	-0.181880784898767	-0.0844626762606314	-0.105940190751036	-0.125992991713576	-0.0717838822396903	-0.280433673117967	-0.14380225704667	-0.332556614352125	-0.26835415669856	-0.258040466158846	-0.0774472494558699	-0.340112615256168	-0.198420624512848	-0.287269854531095	-0.250390687962018	-0.0975272206404795	0.0996035267187118	-0.0688861253408721	-0.22155568000841	-0.139049780425913	-0.0734637190961257	-0.221645623442841	-0.00906810353954355	-0.176808750602798	2.07529607647467	-0.103286950580441	2.16833727100803	-0.146792823185185	-0.127141333008331	-0.255674515047811	-0.432409454895359	1.41401270730859	-0.121285366523653	-0.166264529558058	-0.189962792058538	1.81256541404445	-0.307558484883157	-0.184710207452047	0.0516017584843873	-0.202395244382101
56	337.668	208.52641334569	12	0	0		389	-0.117075854039048	-0.160961526339326	-0.181880784898767	-0.0844626762606314	-0.105940190751036	-0.125992991713576	-0.0717838822396903	-0.280433694679865	-0.145956013957503	-0.34570718080968	-0.293677369704068	-0.291967978245601	-0.0775961568036379	-0.351265320770785	-0.199478602372887	-0.288474963226733	-0.326875685743998	-0.0975272206404795	-0.189810132559716	-0.25325960106064	-0.221589540724009	-0.139049780425913	-0.0734639881258714	-0.221645623442841	-0.185877939227719	-0.206849744632531	6.79177658254133	-0.213346251938943	1.61497055548424	-0.146792823185185	-0.127141333008331	3.20636032075932	-0.439739143274764	1.31951590410865	-0.271246625244648	-0.166264529558058	-0.189962792058538	0.317513425145432	0.0258240544652718	0.281375817511981	0.480522589675977	-0.202395244382101
57	337.701	209.102704524391	12	0	0		390	-0.117086436158896	-0.160961526339326	-0.181880784898767	-0.0844626762606314	-0.105940190751036	-0.125992991713576	-0.0717838822396903	-0.280433694679865	-0.14608073432197	-0.347990818799495	-0.297912404042826	-0.298040446783243	-0.0776056421348268	-0.353167752174579	-0.199509590398684	-0.288656718431433	0.58504203532069	-0.0975272206404795	-0.256485423694209	-0.272367202866189	-0.22159102520424	-0.139049780425913	-0.0734640006865531	-0.221645623442841	-0.192361665402069	-0.208784439331746	3.31498048308391	0.578496318841499	2.61064705361537	-0.146792823185185	-0.127141333008331	2.97913176802794	-0.174926991633722	1.29948732342192	-0.422305831935113	-0.166264529558058	-0.189962792058538	0.757317636593411	1.00107765970708	0.264462864407311	1.38008265255859	-0.202395244382101
58	337.734	209.70932681776	12	0	0		391	-0.117087466536424	-0.160961526339326	-0.181880784898767	-0.0844626762606314	-0.105940190751036	-0.125992991713576	-0.0717838822396903	-0.122559707517236	-0.146087764723368	-0.348374719198616	-0.298574664611038	-0.299095774856788	-0.0776061264645794	-0.353480496373017	-0.199510472489281	-0.28867468315485	3.7565991508674	-0.0975272206404795	0.151006653982588	-0.274299997539568	-0.221591088964583	-0.139049780425913	-0.0734640006865531	-0.221645623442841	-0.192592821077827	-0.208905822576421	0.387756124480375	-0.0650499134419896	0.553135363920037	-0.146792823185185	-0.127141333008331	6.14141677059837	-0.445932284555303	0.205576094813379	-0.44634354354233	-0.166264529558058	-0.189962792058538	1.08427187351208	-0.167266189675769	-0.13633415936352	0.219133069908806	-0.202395244382101
59	337.767	210.361445783132	12	0	0		392	-0.117087466536424	-0.160961526339326	-0.181880784898767	-0.0844626762606314	-0.105940190751036	-0.125992991713576	-0.0717838822396903	0.105277977252219	-0.146088148326875	-0.348440376234272	-0.298676388229094	-0.299271849650872	-0.0776061264645794	-0.353538070807404	-0.199510496011198	-0.28867468315485	0.303853169205651	-0.0975272206404795	-0.217716129111122	-0.0969061883050739	-0.221591090792417	-0.139049780425913	-0.0734640006865531	-0.221645623442841	-0.192600612429879	-0.208913118871242	-0.0851229308471046	1.27192616526019	-0.124815374801081	-0.146792823185185	-0.127141333008331	2.90492760532266	-0.270321470386017	1.15890082924726	-0.450075807089532	-0.166264529558058	-0.189962792058538	1.41473002069774	-0.293200071798329	-0.179368918315131	0.324096396261313	-0.202395244382101
60	337.799	211.104558092509	12	0	0		393	-0.117087466536424	-0.160961526339326	-0.181880784898767	-0.0844626762606314	-0.105940190751036	-0.125992991713576	-0.0717838822396903	0.14604975147753	-0.146088166242274	-0.348449271224039	-0.298689185272836	-0.299292007343307	-0.0776061264645794	-0.353541971709505	-0.199510496651131	-0.28867468315485	-0.243257461257926	-0.0975272206404795	-0.259193925387181	0.583474829399197	-0.221591090792417	-0.139049780425913	-0.0734640006865531	-0.221645623442841	-0.192600890148381	-0.208913594380549	-0.146651241427386	-0.0479314315181496	-0.231523284084301	-0.146792823185185	-0.127141333008331	0.185996882340653	0.760404763224363	0.306072173563841	-0.450673947157898	-0.166264529558058	-0.189962792058538	0.536507212270829	-0.306127361051616	-0.184134949325193	-0.119481184225669	-0.202395244382101
61	337.832	211.893167073889	12	0	0		394	-0.117087466536424	-0.160961526339326	-0.181880784898767	-0.0844626762606314	-0.105940190751036	-0.125992991713576	-0.0717838822396903	-0.0220298239465071	-0.146088166242274	-0.348449271224039	-0.298689185272836	-0.299292007343307	-0.0776061264645794	-0.353541971709505	-0.199510496651131	-0.28867468315485	-0.325744281805892	-0.0975272206404795	0.175298599501938	-0.138465056419077	-0.221591090792417	-0.139049780425913	-0.0734640006865531	-0.221645623442841	-0.192600898028351	-0.208913605996196	-0.154410800031767	-0.209500890954146	-0.24785881941152	-0.146792823185185	-0.127141333008331	-0.203535101073762	-0.0784122240844528	-0.326043929818907	-0.450764325751628	-0.166264529558058	-0.189962792058538	-0.24871732277625	-0.307408405337757	-0.184645156188846	-0.285662377862016	-0.202395244382101
62	337.865	212.68177605527	12	0	0		395	-0.117087466536424	-0.160961526339326	-0.181880784898767	-0.0844626762606314	-0.105940190751036	-0.125992991713576	-0.0717838822396903	-0.101317488634432	-0.146088166242274	-0.348449271224039	-0.298689185272836	-0.299292007343307	-0.0776061264645794	-0.353541971709505	-0.199510496651131	-0.28867468315485	-0.338833451572646	-0.0975272206404795	0.032507796456036	-0.260789712602565	-0.221591090792417	-0.139049780425913	-0.0734640006865531	-0.221645623442841	-0.192600898028351	-0.208913605996196	-0.155450036462921	-0.220746475893356	-0.250471497676335	-0.146792823185185	-0.127141333008331	-0.249680778173963	-0.058251825838039	-0.470654780037899	-0.122699636504315	-0.166264529558058	-0.189962792058538	-0.403415293327459	-0.307543124780135	-0.184703025021502	-0.301076907357959	-0.202395244382101
63	337.898	213.500716151318	12	0	0		396	-0.117087466536424	-0.160961526339326	-0.181880784898767	-0.0844626762606314	-0.105940190751036	-0.125992991713576	-0.0717838822396903	-0.266768240209992	-0.146088166242274	-0.348449271224039	-0.298689185272836	-0.299292007343307	-0.0776061264645794	-0.353541971709505	-0.199510496651131	-0.28867468315485	-0.340864570363288	-0.0975272206404795	-0.236631180080016	-0.273163240499674	-0.221591090792417	-0.139049780425913	-0.0734640006865531	-0.221645623442841	-0.192600898028351	1.86641579012161	-0.155584806296432	-0.221509226927636	-0.250894096402694	-0.146792823185185	-0.127141333008331	-0.255023336773504	-0.438651232539538	-0.503022492090259	-0.332757781236367	-0.166264529558058	-0.189962792058538	-0.430382240098878	-0.307557366163283	-0.184709823001298	-0.30247154700719	-0.202395244382101
64	337.931	214.349987362035	12	0	0		397	-0.117087466536424	-0.160961526339326	-0.181880784898767	-0.0844626762606314	-0.105940190751036	-0.125992991713576	-0.0717838822396903	-0.279328741913345	-0.146088166242274	-0.348449271224039	-0.298689185272836	-0.299292007343307	-0.0776061264645794	-0.232909323571864	-0.199510496651131	-0.28867468315485	-0.341189256385407	-0.0975272206404795	-0.26076729576033	-0.274371205029744	-0.221591090792417	-0.139049780425913	-0.0734640006865531	0.0257568781406478	-0.192600898028351	4.92936395391509	-0.155596816776073	-0.221558791668038	-0.250952701209465	-0.146792823185185	-0.127141333008331	-0.255618923265	-0.573237177922261	-0.510085457260535	-0.431658684000158	-0.166264529558058	-0.189962792058538	-0.434965271866019	-0.307558484883157	-0.184710207452047	-0.302593070621604	-0.202395244382101
65	337.964	215.229589687421	12	0	0		398	-0.117087466536424	-0.160961526339326	-0.181880784898767	-0.0844626762606314	-0.105940190751036	-0.125992991713576	-0.0717838822396903	-0.280346644619993	-0.146088166242274	0.440857536265513	-0.298689185272836	-0.0859620859530396	-0.0776061264645794	0.902493777456086	9.18750216089755	-0.28867468315485	0.135284862913663	-0.0975272206404795	-0.263069237473412	-0.274496392803411	-0.221591090792417	-0.139049780425913	-0.0734640006865531	-0.201404145091577	7.21632185784994	0.654916528733695	-0.155596816776073	-0.22156224418013	0.611497041592982	-0.146792823185185	-0.127141333008331	-0.255691977011696	-0.208618355311861	0.18846760973485	0.618423879940433	-0.166264529558058	-0.189962792058538	-0.0229056526439358	-0.307558484883157	-0.184710207452047	-0.168301577847138	-0.202395244382101
66	337.997	216.109192012806	12	0	0		399	-0.117087466536424	-0.160961526339326	-0.181880784898767	-0.0844626762606314	-0.105940190751036	-0.125992991713576	-0.0717838822396903	-0.28042707184875	-0.146088166242274	1.45559544501901	-0.0273851896820266	0.933244027726237	-0.0776061264645794	4.14273135177502	0.989473312000622	-0.28867468315485	1.15577855885878	-0.0975272206404795	-0.263283424890701	-0.274509234936438	-0.221591090792417	-0.139049780425913	-0.0734640006865531	-0.220429660249257	0.307227097706321	-0.156860226800506	-0.155596816776073	-0.221562476330324	-0.0715180552785009	-0.146792823185185	-0.127141333008331	-0.255696946166267	-0.386801396491561	0.131149878299541	0.888144498740899	-0.166264529558058	-0.189962792058538	-0.00914436874144382	-0.307558484883157	-0.184710207452047	-0.0951713833181159	-0.202395244382101
67	338.03	216.958463223523	12	0	0		400	-0.117087466536424	-0.160961526339326	-0.181880784898767	-0.0844626762606314	-0.105940190751036	-0.125992991713576	-0.0717838822396903	-0.280433180846955	-0.146088166242274	1.6506152467834	-0.0966090317298146	0.993890440773915	-0.0776061264645794	0.988807509081909	-0.165537282965494	-0.28867468315485	1.74236115679602	-0.0975272206404795	-0.263302682616995	-0.27451043467119	-0.00443678067161112	-0.139049780425913	-0.0734640006865531	-0.221569751595777	-0.17481235731547	-0.205655847756018	-0.155596816776073	-0.221562476330324	1.12018519786468	-0.146792823185185	-0.127141333008331	-0.255696946166267	-0.565749829240186	-0.12756872791027	0.247996793926714	-0.166264529558058	-0.189962792058538	0.509653798047175	-0.307558484883157	-0.184710207452047	-0.283681311272417	-0.202395244382101
68	338.063	217.80773443424	12	0	0		401	-0.117087466536424	-0.160961526339326	-0.181880784898767	-0.0844626762606314	-0.105940190751036	-0.125992991713576	-0.0717838822396903	-0.280433674097672	-0.146088166242274	0.92296065261865	0.340474423267282	0.349068001308454	-0.0776061264645794	-0.133025995621616	-0.198600286145347	-0.28867468315485	0.784421746332365	-0.0975272206404795	-0.263304578629855	-0.27451043467119	-0.206821241027532	-0.139049780425913	-0.0734640006865531	1.495004809386	-0.192000322903175	-0.208717297606451	-0.155596816776073	-0.221562476330324	0.966097920242888	-0.146792823185185	-0.127141333008331	-0.255696946166267	-0.593560374096111	0.220922190056832	-0.0631097764550179	-0.166264529558058	-0.189962792058538	0.913622306745185	-0.307558484883157	-0.184710207452047	0.176308570477427	-0.202395244382101
69	338.096	218.59634341562	12	0	0		402	-0.117087466536424	-0.160961526339326	0.465476923529152	-0.0844626762606314	-0.105940190751036	-0.125992991713576	-0.0717838822396903	-0.280433694679865	-0.146088166242274	0.205560725196526	-0.0816736685653067	0.411352225147617	-0.0776061264645794	-0.315918614140667	-0.199483860036956	-0.28867468315485	0.705364826331092	-0.0975272206404795	-0.263304652295692	-0.27451043467119	0.242972296128655	-0.139049780425913	-0.0734640006865531	0.620023081558435	-0.192578901820399	-0.208900986306869	-0.155596816776073	-0.221562476330324	0.131488503652885	-0.146792823185185	-0.127141333008331	-0.255696946166267	-0.597761426700177	-0.149602933500789	-0.38796568077907	-0.166264529558058	-0.189962792058538	-0.153866826465027	-0.307558484883157	1.25229466266346	-0.0424174081320402	-0.202395244382101
70	338.129	219.324290167663	12	0	0		403	-0.117087466536424	-0.160961526339326	0.155995625306501	-0.0844626762606314	-0.105940190751036	-0.125992991713576	-0.0717838822396903	-0.280433694679865	-0.146088166242274	-0.254569237982615	-0.263521901113417	-0.174256220862183	-0.0776061264645794	-0.347256778169824	-0.199509739770785	-0.28867468315485	0.248612223739019	-0.0975272206404795	-0.263304652295692	-0.27451043467119	-0.184401508208906	-0.139049780425913	-0.0734640006865531	-0.169032255065856	-0.192600115305936	-0.20891286857757	-0.155596816776073	-0.221562476330324	-0.190959792195662	-0.146792823185185	-0.127141333008331	-0.255696946166267	-0.598427238042305	-0.431166660939367	-0.267031976639556	-0.166264529558058	-0.189962792058538	-0.386915634330786	-0.307558484883157	0.585624982927776	-0.279060700412628	-0.202395244382101
71	338.162	219.991574690369	12	0	0		404	-0.117087466536424	-0.160961526339326	-0.145467952997657	-0.0844626762606314	-0.105940190751036	-0.125992991713576	-0.0717838822396903	-0.280433694679865	-0.146088166242274	-0.332803111596667	-0.293088232206582	-0.277849817778886	-0.0776061264645794	-0.352512238139783	-0.199510476771292	-0.085535601008224	-0.251577739687767	-0.0975272206404795	-0.263304652295692	-0.27451043467119	-0.220082038542772	-0.139049780425913	-0.0734640006865531	-0.218484990731851	-0.192600873370233	-0.208913599239705	-0.155596816776073	-0.221562476330324	-0.241712404446084	-0.146792823185185	-0.127141333008331	-0.255696946166267	-0.419778877462877	-0.494254321124133	-0.38767489257816	-0.166264529558058	-0.189962792058538	0.0393017348561251	-0.307558484883157	-0.101744921860929	-0.300542470201772	-0.202395244382101
72	338.194	220.598196983739	12	0	0		405	-0.117087466536424	-0.160961526339326	-0.177760576505581	-0.0844626762606314	-0.105940190751036	-0.125992991713576	-0.0717838822396903	0.0583185381827908	-0.146088166242274	-0.345750110317968	-0.29776200159891	-0.295483843535434	-0.0776061264645794	-0.353384311449314	-0.199510496542837	0.0431627017691745	-0.327064751073336	-0.0975272206404795	-0.263304652295692	0.322556099464456	-0.221525021432729	-0.139049780425913	-0.0734640006865531	-0.221443051290168	-0.192600898028351	-0.208913605996196	-0.155596816776073	0.280178750339342	-0.249475126733142	-0.146792823185185	-0.127141333008331	-0.255696946166267	0.064192347788858	-0.508070421250124	-0.440565430035869	-0.166264529558058	-0.189962792058538	-0.19634164978258	-0.307558484883157	-0.17532833803091	-0.302414506885158	-0.202395244382101
73	338.227	221.204819277108	12	0	0		406	-0.117087466536424	-0.160961526339326	-0.181425578574548	-0.0844626762606314	-0.105940190751036	-0.125992991713576	-0.0717838822396903	1.76860925766752	-0.146088166242274	-0.348011395560518	-0.29854148702354	-0.298647582706395	-0.0776061264645794	-0.353541971709505	-0.199510496651131	0.455996499664589	-0.339046179047105	-0.0975272206404795	-0.0195790397863114	0.966234347835366	-0.221588278917498	-0.139049780425913	-0.0734640006865531	-0.221632983649574	-0.192600898028351	4.31003601944009	-0.155596816776073	0.748988587557958	-0.250723394544229	-0.146792823185185	-0.00657696919983401	-0.255696946166267	-0.495089776014811	-0.511216153599429	-0.449162916349502	-0.166264529558058	-0.189962792058538	0.237434744011843	-0.307558484883157	-0.183674337859488	-0.302588072734254	-0.202395244382101
74	338.26	221.811441570477	12	0	0		407	-0.117087466536424	-0.160961526339326	-0.18183172754411	-0.0844626762606314	-0.105940190751036	-0.125992991713576	-0.0717838822396903	1.73762013315784	-0.146088166242274	-0.348385510987725	-0.298666755508027	-0.299184658945596	-0.0776061264645794	-0.353541971709505	-0.199510496651131	3.55592865815459	-0.340903016557634	-0.0975272206404795	1.49374673285327	1.25152668854255	-0.221590976772669	-0.139049780425913	-0.0734640006865531	-0.221644864134753	-0.192600898028351	1.15555184378171	-0.155596816776073	-0.129672390481665	-0.250926056254969	-0.146792823185185	12.4212807077331	-0.255696946166267	-0.58280956173845	-0.511921440483936	-0.450531025317282	-0.166264529558058	-0.189962792058538	-0.315686068869101	-0.307558484883157	-0.18459864404737	-0.302603786371988	-0.202395244382101
75	338.293	222.387732749178	12	0	0		408	-0.117087466536424	-0.160961526339326	-0.181875364974346	-0.0844626762606314	-0.105940190751036	-0.125992991713576	-0.0717838822396903	0.00489951657779243	-0.146088166242274	-0.348445820944073	-0.298689185272836	-0.0967984810812097	-0.0776061264645794	0.0250491723874114	-0.199510496651131	1.67244167843455	-0.341182028878879	-0.0975272206404795	-0.0882357400753649	0.576962905464852	-0.221591086249683	-0.139049780425913	-0.0734640006865531	-0.221645605528658	-0.192600898028351	-0.115783072430484	-0.155596816776073	-0.215345851575221	-0.250954188754075	-0.146792823185185	2.25329604561809	0.113550168347385	-0.596110880678805	-0.512084801641124	-0.419008092662189	-0.166264529558058	-0.189962792058538	-0.415044324241042	-0.307558484883157	-0.184697889529749	-0.302605224232202	0.294189920727473
76	338.326	222.93369281321	12	0	0		409	-0.117087466536424	-0.160961526339326	-0.181880668145251	-0.0844626762606314	-0.105940190751036	-0.125992991713576	-0.0717838822396903	-0.258664542851482	-0.146088166242274	-0.0658975857336301	-0.298689185272836	-0.207987142753393	-0.0776061264645794	-0.231184249214006	-0.199510496651131	0.995202935096431	-0.341225700485471	-0.0975272206404795	-0.247518650950697	-0.190887937089697	-0.221591090792417	-0.139049780425913	-0.0734640006865531	-0.221645623442841	-0.192600898028351	-0.203301677874935	-0.155596816776073	-0.221156766027411	-0.250954188754075	-0.146792823185185	0.106266953465172	-0.0746582856713395	-0.598178329091469	-0.447699955984848	-0.307424083860846	-0.166264529558058	-0.189962792058538	-0.43236634062397	-0.307558484883157	-0.184709863929548	-0.302605276833604	-0.148002591142051
77	338.359	223.479652877243	12	0	0		410	-0.117087466536424	-0.160961526339326	-0.181880784898767	-0.0844626762606314	-0.105940190751036	-0.125992991713576	-0.0717838822396903	-0.278673498223129	-0.146088166242274	0.21201280767007	-0.298689185272836	-0.283042215209284	-0.0776061264645794	-0.332665895397818	-0.199510496651131	-0.0502642987162592	-0.341228296690479	-0.0975272206404795	-0.261802959451304	-0.265868228075256	-0.221591090792417	-0.139049780425913	-0.0734640006865531	-0.221645623442841	-0.192600898028351	-0.208552843068495	-0.155596816776073	-0.221534292926967	-0.250954188754075	-0.146792823185185	-0.103051156551079	0.128088390564441	-0.598490567514759	0.0140015192465341	-0.427340687642173	-0.166264529558058	-0.189962792058538	-0.435308295626911	-0.307558484883157	-0.184710207452047	-0.302605276833604	-0.197020384144166
78	338.392	224.025612941275	12	0	0		411	-0.117087466536424	-0.160961526339326	-0.181880784898767	-0.0844626762606314	-0.105940190751036	-0.125992991713576	-0.0717838822396903	-0.280294986561346	-0.146088166242274	0.174687675505424	-0.298689185272836	-0.29646033151358	-0.0776061264645794	-0.350054505719048	-0.199510496651131	-0.2541457160005	-0.341228296690479	-0.0975272206404795	-0.263165311080581	-0.273638833472798	-0.221591090792417	-0.139049780425913	-0.0734640006865531	-0.221645623442841	-0.192600898028351	-0.20889102766567	-0.155596816776073	-0.221560569643207	-0.250954188754075	-0.146792823185185	-0.124714990914856	-0.197567688031118	-0.598543254620878	-0.394611419484807	-0.172745784510274	-0.166264529558058	-0.189962792058538	-0.43583374701327	-0.307558484883157	-0.184710207452047	-0.302605276833604	-0.201877070935679
79	338.425	224.541241890639	12	0	0		412	-0.117087466536424	-0.160961526339326	-0.181880784898767	-0.0844626762606314	-0.105940190751036	-0.125992991713576	-0.0717838822396903	-0.280423167941113	-0.146088166242274	0.851655219862201	-0.298689185272836	-0.298806408341289	-0.0776061264645794	-0.352969064297565	-0.199510496651131	-0.283770054134759	-0.341228296690479	-0.0975272206404795	-0.263292087868455	-0.27442527409224	-0.221591090792417	-0.139049780425913	-0.0734640006865531	-0.221645623442841	-0.192600898028351	-0.208912254850301	-0.155596816776073	-0.221562375437543	-0.250954188754075	-0.146792823185185	-0.126903423649529	-0.249151152790124	-0.59854929542647	-0.48617724645933	-0.0758342356754762	-0.166264529558058	-0.189962792058538	-0.435928145050217	-0.307558484883157	-0.184710207452047	-0.302605276833604	-0.202346657920649
80	338.458	225.056870840003	12	0	0		413	-0.117087466536424	-0.160961526339326	-0.181880784898767	-0.0844626762606314	-0.105940190751036	-0.125992991713576	-0.0717838822396903	-0.280432997321407	-0.146088166242274	0.610314693901208	-0.298689185272836	-0.299207387251835	-0.0776061264645794	-0.353446264303334	-0.199510496651131	-0.281899789450331	-0.341228296690479	-0.0975272206404795	-0.263303712697089	-0.274502098414052	-0.221591090792417	-0.139049780425913	-0.0734640006865531	-0.221645623442841	-0.192600898028351	-0.208913577921072	-0.155596816776073	-0.221562476330324	-0.250954188754075	-0.146792823185185	-0.127119083650037	-0.254941971471427	-0.353659098623359	-0.506308432924565	-0.390952533746141	-0.0772204626432907	-0.189962792058538	-0.435940089557384	-0.307558484883157	-0.184710207452047	-0.302605276833604	-0.202390560313481
81	338.491	225.572499789367	12	0	0		414	-0.117087466536424	-0.160961526339326	-0.181880784898767	-0.0844626762606314	-0.105940190751036	-0.125992991713576	-0.0717838822396903	-0.280433684781536	-0.146088166242274	1.44194001516066	-0.298689185272836	-0.299278087810006	-0.0776061264645794	-0.353527109253505	-0.199510496651131	2.89796759428725	-0.341228296690479	-0.0975272206404795	-0.214232272369117	-0.274510005617021	-0.221591090792417	-0.139049780425913	-0.0734640006865531	-0.221645623442841	-0.192600898028351	-0.208913605996196	-0.155596816776073	-0.221562476330324	-0.250954188754075	-0.146792823185185	-0.127141262573875	-0.255611930315124	-0.552265306772049	-0.258412192961744	-0.338698728945794	4.00018402060432	-0.189962792058538	-0.435940089557384	-0.307558484883157	-0.184710207452047	0.00492221979988803	-0.202394878569626
82	338.524	226.163956525402	12	0	0		415	-0.117087466536424	-0.160961526339326	-0.181880784898767	-0.0844626762606314	-0.105940190751036	-0.125992991713576	-0.0717838822396903	-0.280433694679865	-0.146088166242274	2.42157725568128	-0.298689185272836	-0.299292007343307	-0.0776061264645794	-0.353541971709505	-0.199510496651131	0.477018910992588	0.268172851560134	-0.0975272206404795	0.0506600383275622	-0.27451043467119	-0.221591090792417	-0.139049780425913	-0.0734640006865531	-0.221645623442841	-0.192600898028351	-0.208913605996196	-0.155596816776073	-0.221562476330324	-0.250954188754075	-0.146792823185185	-0.127141333008331	-0.25568724576882	-0.591222048292097	0.122157763478475	-0.262996255347445	0.238081251494447	-0.189962792058538	-0.435940089557384	-0.307558484883157	-0.184710207452047	0.321656881631037	-0.202395244382101
83	338.556	226.816075490774	12	0	0		416	-0.117087466536424	-0.160961526339326	-0.181880784898767	-0.0844626762606314	-0.105940190751036	2.99662436919107	-0.0717838822396903	0.000340503940666724	-0.146088166242274	0.121057032918933	-0.298689185272836	-0.299292007343307	-0.0776061264645794	-0.353541971709505	-0.199510496651131	-0.177775359056908	0.0473263348900064	-0.0975272206404795	0.216293911429671	-0.27451043467119	-0.221591090792417	-0.139049780425913	-0.0734640006865531	-0.221645623442841	1.21073057969009	-0.208913605996196	-0.155596816776073	-0.221562476330324	-0.250954188754075	-0.146792823185185	-0.127141333008331	-0.255695979566597	-0.285294912601827	-0.370506032980398	0.0556788253729261	0.518996952434088	-0.189962792058538	-0.435940089557384	-0.307558484883157	-0.184710207452047	-0.245191253077961	-0.202395244382101
84	338.589	227.574353357485	12	0	0		417	-0.117087466536424	-0.160961526339326	-0.181880784898767	-0.0844626762606314	-0.105940190751036	0.583017162302194	-0.0717838822396903	-0.0833412778241238	-0.146088166242274	-0.270196185464563	-0.298689185272836	-0.299292007343307	-0.0776061264645794	-0.353541971709505	-0.199510496651131	-0.272921381148218	-0.282181248063398	-0.0975272206404795	-0.120077896647052	-0.27451043467119	-0.221591090792417	-0.139049780425913	-0.0734640006865531	-0.221645623442841	0.559430590439353	-0.208913605996196	-0.155596816776073	-0.221562476330324	-0.250954188754075	-0.146792823185185	-0.127141333008331	-0.255696946166267	-0.141619752852979	-0.480869448379485	-0.18350104299636	1.0491046873427	-0.189962792058538	-0.435940089557384	-0.307558484883157	-0.184710207452047	-0.297575069848484	-0.202395244382101
85	338.622	228.453955682871	12	0	0		418	-0.117087466536424	-0.160961526339326	-0.181880784898767	-0.0844626762606314	-0.105940190751036	-0.082002536837985	-0.0717838822396903	-0.264902292856599	-0.146088166242274	-0.335194960905355	-0.298689185272836	-0.299292007343307	-0.0776061264645794	-0.353541971709505	-0.199510496651131	-0.286393044603371	-0.33209574694673	-0.0975272206404795	-0.172685215825865	-0.106985453434197	-0.221591090792417	-0.139049780425913	-0.0734640006865531	-0.221645623442841	-0.165685712211619	-0.208913605996196	-0.155596816776073	-0.221562476330324	-0.250954188754075	-0.146792823185185	-0.127141333008331	-0.255696946166267	0.366364750457469	-0.50512344245529	0.334133087663651	0.349517980385674	-0.189962792058538	-0.435940089557384	-0.307558484883157	-0.184710207452047	-0.302151479500831	-0.202395244382101
86	338.655	229.394220237593	12	0	0		419	-0.117087466536424	-0.160961526339326	-0.181880784898767	-0.0844626762606314	-0.105940190751036	-0.123365738184171	-0.0717838822396903	-0.279248745185579	-0.146088166242274	-0.346249333663702	0.117005535019496	-0.299292007343307	-0.0776061264645794	-0.353541971709505	-0.199510496651131	-0.288350575307848	-0.339841255519653	-0.0975272206404795	0.0483489554143587	-0.0919427946795794	-0.221591090792417	-0.139049780425913	-0.0734640006865531	-0.221645623442841	-0.191692189606925	-0.208913605996196	-0.155596816776073	-0.221562476330324	-0.250954188754075	-0.146792823185185	-0.127141333008331	-0.255696946166267	0.0227864900156512	-0.510556731040948	-0.235182431382452	-0.129821752429781	-0.189962792058538	-0.435940089557384	-0.307558484883157	-0.184710207452047	-0.302565518375654	-0.202395244382101
87	338.688	230.304153677647	12	0	0		420	-0.117087466536424	-0.160961526339326	-0.181880784898767	-0.0844626762606314	-0.105940190751036	-0.125825557304439	-0.0717838822396903	0.428652643329757	-0.146088166242274	-0.348072751885781	0.136750085631495	0.207674305490845	-0.0776061264645794	0.0972427962141697	-0.199510496651131	-0.288632041821183	-0.341009072597483	-0.0975272206404795	-0.233642436444156	-0.25564176237381	-0.221591090792417	-0.139049780425913	-0.0734640006865531	-0.221645623442841	-0.192567616364546	-0.208913605996196	-0.155596816776073	-0.221562476330324	-0.250954188754075	-0.146792823185185	-0.127141333008331	-0.255696946166267	-0.16552531329876	-0.511744781691338	-0.415850747123778	-0.163574347754531	-0.189962792058538	-0.435940089557384	-0.307558484883157	-0.184710207452047	-0.302601599083985	-0.202395244382101
88	338.721	231.183756003033	12	0	0		421	-0.117087466536424	-0.160961526339326	-0.181880784898767	-0.0844626762606314	-0.105940190751036	-0.125982603726522	-0.0717838822396903	-0.209668181662557	-0.146088166242274	1.54872032682105	1.73393626017023	3.24318878355703	-0.0776061264645794	1.12130834802324	-0.199510496651131	1.39267462616456	2.60071343671919	-0.0975272206404795	-0.260552354383817	-0.272607453389279	0.170442873401655	-0.139049780425913	-0.0734640006865531	-0.221645623442841	0.430857251765071	-0.208913605996196	-0.155596816776073	-0.221562476330324	-0.250954188754075	-0.146792823185185	-0.127141333008331	-0.255696946166267	-0.531370977457033	-0.512048988249381	-0.445241799059186	-0.166071109255612	-0.189962792058538	-0.435940089557384	-0.307558484883157	-0.184710207452047	-0.302605060672891	-0.202395244382101
89	338.754	232.002696099081	12	0	0		422	-0.117087466536424	-0.160961526339326	-0.181880784898767	-0.0844626762606314	-0.105940190751036	-0.125992379513899	-0.0717838822396903	-0.275034725558022	0.504521210901544	0.574379571997735	5.95985612421427	4.02185815896429	-0.0776061264645794	4.10048671317334	-0.0178998920355463	1.18571348895882	3.67048855397039	-0.0975272206404795	-0.263056490740758	-0.274323586976246	-0.184301883776937	-0.139049780425913	-0.0734640006865531	-0.221645623442841	-0.147497098273041	-0.208913605996196	-0.155596816776073	-0.221562476330324	-0.250954188754075	-0.146792823185185	-0.127141333008331	0.636476961515064	-0.588329174163688	-0.512094602532712	-0.449917104474377	-0.166251110477629	-0.189962792058538	-0.435940089557384	-0.307558484883157	-0.184710207452047	-0.302605276833604	-0.202395244382101
90	338.787	232.760973965793	12	0	0		423	-0.117087466536424	-0.160961526339326	-0.181880784898767	-0.0844626762606314	-0.105940190751036	-0.125992990578462	-0.0717838822396903	-0.279997171096268	1.20458052231482	1.96800460693662	4.24419108153307	4.76363049590503	-0.0776061264645794	2.1051026387846	0.164617921896578	3.77303200901564	3.9678802220123	-0.0975272206404795	-0.20159563560048	-0.153480643178343	-0.0493103652065572	-0.139049780425913	-0.0734640006865531	-0.221645623442841	-0.190948888851665	1.61087160534228	-0.155596816776073	-0.221562476330324	-0.250954188754075	-0.146792823185185	-0.127141333008331	0.343236691374086	-0.596933744330208	-0.512094602532712	-0.450642889927019	-0.166263563139432	-0.189962792058538	-0.435940089557384	-0.307558484883157	-0.184710207452047	-0.302605276833604	-0.202395244382101
91	338.82	233.488920717836	12	0	0		424	-0.117087466536424	-0.160961526339326	-0.181880784898767	-0.0844626762606314	-0.105940190751036	-0.125992991713576	-0.0717838822396903	-0.280399297338439	-0.034407285555604	1.19361628251294	6.47354218111354	1.3076517398672	-0.0776061264645794	0.49439998713519	-0.187752065280892	4.32366315400395	1.34750305018495	-0.0975272206404795	7.8625909625936	0.122805435625847	0.712865389125711	-0.139049780425913	-0.0734640006865531	-0.221645623442841	-0.192542112258519	0.305466264936275	-0.155596816776073	-0.221562476330324	-0.250954188754075	-0.146792823185185	-0.127141333008331	-0.186609823787765	-0.415499177143761	0.396564107183859	-0.276083909761369	-0.166264494953768	-0.189962792058538	0.489419931342613	-0.307558484883157	-0.184710207452047	0.105391456173614	-0.202395244382101
92	338.853	234.247198584547	12	0	0		425	-0.117087466536424	-0.160961526339326	-0.181880784898767	-0.0844626762606314	-0.105940190751036	-0.125992991713576	-0.0717838822396903	-0.280431070376355	-0.140053823579844	-0.0811347176997101	0.884157378836842	-0.023419982383475	-0.0776061264645794	-0.214245346637515	-0.199195447247738	0.463303851284599	-0.0835707429182918	-0.0975272206404795	0.798827385704728	0.471039945893366	-0.0743285946465361	-0.139049780425913	-0.0734640006865531	-0.221645623442841	-0.19259891330845	-0.177917724416682	14.5455107591582	-0.221562476330324	0.59768732725673	-0.146792823185185	-0.127141333008331	-0.247917214537996	0.827611755856797	3.97788946904138	0.91847009046384	-0.166264529558058	-0.189962792058538	2.51398133590364	-0.130120218097784	-0.184710207452047	1.31875754120363	-0.202395244382101
93	338.886	234.975145336591	12	0	0		426	-0.117087466536424	-0.160961526339326	-0.181880784898767	-0.0844626762606314	-0.105940190751036	-0.125992991713576	-0.0717838822396903	-0.280433512042544	-0.145748668276337	-0.303151362339161	-0.107010779499496	-0.251218764941413	-0.0776061264645794	-0.330271686849894	-0.199501544510846	-0.17976130459842	-0.301377525382521	-0.0975272206404795	-0.164750045485566	-0.0120634678980095	-0.21532232909408	-0.139049780425913	-0.0734640006865531	-0.221645623442841	0.0451163448303234	-0.206973730234286	5.34010731928333	-0.221562476330324	0.170382237914668	-0.146792823185185	-0.127141333008331	0.166869208404655	1.82213947209567	2.84418510073172	0.698259643541722	-0.166264529558058	-0.189962792058538	1.27784867495013	2.141127848101	-0.184710207452047	1.47094006288605	-0.202395244382101
94	338.919	235.718257645968	12	0	0		427	-0.117087466536424	-0.160961526339326	-0.181880784898767	-0.0844626762606314	-0.105940190751036	-0.125992991713576	-0.0717838822396903	0.680353046979425	-0.146069824434714	-0.340903061470198	-0.268167904461941	-0.291067089847598	-0.0776061264645794	-0.349726256683728	-0.199510256805988	-0.273205103039562	-0.335179965975708	-0.0975272206404795	4.69331993873696	-0.0751109352083902	-0.221336722660187	-0.139049780425913	-0.0734640006865531	-0.221645623442841	0.603610713129953	-0.208796711537169	0.541998254010342	-0.221562476330324	3.20867511419617	-0.146792823185185	-0.127141333008331	-0.174365640545394	2.8143630563859	2.74459061860644	1.11556223786126	0.743252903286792	3.46099575092259	1.41685171299265	1.13990126600911	-0.184710207452047	0.0915815313494462	-0.202395244382101
95	338.951	236.400707726008	12	0	0		428	-0.117087466536424	-0.160961526339326	-0.181880784898767	-0.0844626762606314	-0.105940190751036	-0.125992991713576	-0.0717838822396903	-0.123870158943396	-0.146087105814981	-0.347159628815893	-0.293660760760704	-0.297880266960898	0.868428643501931	-0.352904468424533	-0.199510489632246	-0.286389442638508	-0.340290875916045	-0.0975272206404795	1.07308365931489	-0.130066181432311	-0.22157995424375	-0.139049780425913	-0.0734640006865531	-0.221645623442841	-0.161529610352593	-0.208906091433222	-0.063023639793932	0.401318649404271	1.20157111515051	-0.146792823185185	-0.127141333008331	-0.24609222712234	1.33529480800492	1.18637836843979	-0.00324065862212117	1.65743041183684	1.95712582035352	1.21627058226133	1.5513586878517	-0.184710207452047	0.978095124296701	-0.202395244382101
96	338.984	237.037661134046	12	0	0		429	-0.117087466536424	-0.160961526339326	-0.181880784898767	-0.0844626762606314	-0.105940190751036	-0.125992991713576	-0.0717838822396903	-0.268096075553559	-0.146088118057227	-0.348240127084275	-0.297907146554934	-0.299091418814168	3.90735078705441	0.759565362592733	-0.199510496490938	-0.288352651229267	-0.341103517616	-0.0975272206404795	-0.139301949635011	0.0677075267831853	0.0217032630092809	0.200176281975894	-0.0734640006865531	-0.221645623442841	-0.191495239857122	-0.208913136061295	-0.143589903737863	-0.0676250794692337	-0.0230941118687985	-0.146792823185185	-0.127141333008331	-0.254589908160052	0.150330793088035	0.466803702104869	-0.379814240362309	0.0165632393870037	0.0579685986227384	-0.0586724154750811	0.438017924804147	-0.184710207452047	0.00288098415584508	0.0709929680158666
97	339.017	237.644283427415	12	0	0		430	0.359257474511246	-0.160961526339326	-0.181880784898767	-0.0844626762606314	-0.105940190751036	-0.125992991713576	-0.0717838822396903	-0.279492410968918	-0.146088166242274	-0.348432428656946	-0.298602397398151	-0.299288961027483	0.19144490414169	-0.0124148693579599	-0.199510496651131	-0.288645216523318	-0.236768260441004	-0.0975272206404795	-0.252124085640382	4.77307381281136	-0.204860573935839	11.1826226563847	-0.0734640006865531	-0.221645623442841	-0.192563568896088	-0.20891360403283	-0.154072723931289	-0.161763029621068	-0.215844283038496	-0.146792823185185	-0.127141333008331	0.0305152939619461	-0.188644847754474	-0.294688883233837	-0.439724160134422	-0.153561964866205	-0.162012553131581	-0.342192360785201	-0.0935764142574007	-0.184710207452047	-0.275799394049341	0.114148080737236
98	339.05	238.190243491448	12	0	0		431	0.25271068958543	-0.160961526339326	-0.181880784898767	-0.0844626762606314	-0.105940190751036	-0.125992991713576	-0.0717838822396903	-0.151037741775799	-0.146088166242274	-0.348449271224039	-0.298689185272836	-0.299292007343307	-0.0607229564395798	-0.295341644010057	-0.199510496651131	-0.28867468315485	-0.0580336702448983	-0.0975272206404795	-0.262241664164693	6.57810435740115	-0.22085859438461	1.15650015518197	-0.0734640006865531	-0.221645623442841	-0.192599530839932	-0.208913605996196	-0.155397570813315	2.21344260433614	0.116036381983387	-0.146792823185185	-0.127141333008331	-0.0711230550770556	-0.529981499295917	0.0924322347454451	-0.292813945090773	-0.165326798282345	-0.18665840589797	0.982384197609924	0.469643204163844	-0.184710207452047	-0.300125836436974	-0.171112092220817
99	339.083	238.766534670149	12	0	0		432	-0.0830734204199618	-0.160961526339326	-0.181880784898767	-0.0844626762606314	-0.105940190751036	-0.125992991713576	-0.0717838822396903	0.170317408617865	-0.146088166242274	-0.348449271224039	-0.298689185272836	-0.299292007343307	-0.0765748178294046	-0.343819279549598	-0.199510496651131	-0.28867468315485	-0.297105440964684	-0.0975272206404795	-0.263206018238551	1.14873754104432	-0.221559914418834	-0.0154411704308812	-0.0734640006865531	-0.221645623442841	5.86506439195211	-0.208913605996196	-0.155593115292617	0.0185511027311732	0.589895422553541	-0.146792823185185	-0.127141333008331	-0.234408810300144	-0.520017561916721	0.448474129679766	-0.389412367253698	-0.166197092966226	-0.189581254319582	0.466570767179676	-0.226332132686152	-0.184710207452047	-0.302381888323889	-0.199379333632279
100	339.116	239.342825848849	12	0	0		433	-0.114047759769323	-0.160961526339326	-0.181880784898767	-0.0844626762606314	-0.105940190751036	-0.125992991713576	-0.0717838822396903	-0.246034603120989	-0.146088166242274	-0.348449271224039	-0.298689185272836	-0.299292007343307	-0.0775455068309945	-0.351944765480781	-0.199510496651131	-0.28867468315485	-0.334526967979016	-0.0975272206404795	0.457309327035988	-0.134755561291857	-0.22158982574458	-0.127582089624766	-0.0734640006865531	-0.221645623442841	2.12183733020209	-0.208913605996196	-0.155596816776073	-0.205892147652018	-0.121380844543876	-0.146792823185185	-0.127141333008331	-0.253299917169068	0.500120679547498	0.466365608625367	0.295291351215751	-0.166259844388981	-0.189919779873053	0.509697730862097	-0.299462949388993	-0.184710207452047	-0.302585811375273	-0.202112457928258
101	339.149	239.979779256887	12	0	0		434	0.285639567123649	-0.160961526339326	-0.181880784898767	-0.0844626762606314	-0.105940190751036	-0.125992991713576	-0.0717838822396903	-0.277722990095535	-0.146088166242274	-0.348449271224039	-0.298689185272836	-0.299292007343307	-0.0776024235135646	-0.35327514942359	-0.199510496651131	-0.28867468315485	-0.340191831376588	-0.0975272206404795	0.978676950292224	-0.260415607500189	-0.221591036949683	-0.137955646359118	-0.0734640006865531	-0.221645623442841	-0.0388440183608208	-0.208913605996196	-0.155596816776073	-0.220502335740978	-0.230643544223346	-0.146792823185185	-0.127141333008331	-0.255420479108465	-0.203676207497699	-0.293694787712197	-0.0160638200877035	-0.166264268466789	-0.189961446676617	-0.120004168226851	-0.306730539593061	-0.184710207452047	-0.30260364663934	-0.202367981825513
102	339.182	240.647063779593	12	0	0		435	0.698609115224925	-0.160961526339326	-0.181880784898767	-0.0844626762606314	-0.105940190751036	-0.125992991713576	-0.0717838822396903	-0.280226884756143	-0.146088166242274	-0.348449271224039	-0.298689185272836	-0.299292007343307	-0.0776059477311606	-0.353500988777731	-0.199510496651131	-0.28867468315485	-0.341070879528477	-0.0975272206404795	0.183673609628888	-0.273126614383774	-0.221591088788522	-0.138948273005245	-0.0734640006865531	-0.221645623442841	-0.187409409708611	0.515368594128077	-0.155596816776073	-0.221493302777716	-0.247825327890148	-0.146792823185185	-0.127141333008331	-0.255665813888069	-0.538478217275738	-0.463946926725576	-0.381990789662703	-0.166264529558058	-0.189962792058538	-0.381904374164096	-0.307476359280713	-0.184710207452047	-0.302605242582332	-0.202392688112258
103	339.215	241.375010531637	12	0	0		436	-0.0401648613825393	-0.160961526339326	-0.181880784898767	-0.0844626762606314	-0.105940190751036	-0.125992991713576	-0.0717838822396903	-0.280416972572462	-0.146088166242274	-0.348449271224039	-0.298689185272836	-0.299292007343307	-0.0776061264645794	3.14540324136094	-0.199510496651131	-0.28867468315485	-0.341203416654264	-0.0975272206404795	-0.220784444494195	-0.274367508416245	-0.221591090792417	-0.139041238484913	-0.0734640006865531	-0.221645623442841	-0.192410758523336	0.444750981455532	-0.155596816776073	-0.221557671063806	-0.250452665913794	-0.146792823185185	-0.127141333008331	-0.255693269598998	-0.589041544734268	-0.501154753413502	-0.439634855320693	-0.166264529558058	-0.189962792058538	-0.426351539364297	-0.30754992893938	-0.184710207452047	-0.302605276833604	-0.202395098403761
104	339.248	242.163619513017	12	0	0		437	-0.110012228675516	-0.160961526339326	-0.181880784898767	-0.0844626762606314	-0.105940190751036	-0.125992991713576	-0.0717838822396903	-0.280432376933743	-0.146088166242274	-0.348449271224039	-0.298689185272836	-0.299292007343307	-0.0776061264645794	2.26889238796534	-0.199510496651131	-0.28867468315485	-0.341225916251249	-0.0975272206404795	-0.259359226675545	-0.274498417614198	-0.221591090792417	-0.139049780425913	-0.0734640006865531	-0.221645623442841	-0.192594132023374	-0.167247520167683	-0.155596816776073	-0.221562183648088	-0.250875514064351	-0.146792823185185	-0.127141333008331	-0.2556967936881	-0.558591886565696	-0.509653191831151	-0.394236800919955	-0.166264529558058	-0.189962792058538	-0.434279461629247	-0.307557819950475	-0.184710207452047	-0.302605276833604	-0.202395244382101
105	339.281	242.967394051731	12	0	0		438	-0.116455189178665	-0.160961526339326	-0.181880784898767	-0.0844626762606314	-0.105940190751036	-0.125992991713576	-0.0717838822396903	-0.280433619122454	-0.146088166242274	-0.348449271224039	-0.298689185272836	-0.299292007343307	-0.0776061264645794	2.0323711998105	-0.199510496651131	-0.28867468315485	-0.341228296690479	-0.0975272206404795	-0.26294889242173	-0.274510126675956	-0.221591090792417	-0.139049780425913	-0.0734640006865531	-0.221645623442841	-0.192600670761994	-0.206402860381292	-0.155596816776073	-0.221562476330324	-0.250946867593932	-0.146792823185185	-0.127141333008331	-0.255696946166267	-0.384895041267904	-0.0883331355433368	2.76833620300628	-0.166264529558058	-0.189962792058538	-0.435670328844799	-0.307558484883157	-0.184710207452047	-0.302605276833604	-0.202395244382101
106	339.313	243.831830819782	12	0	0		439	-0.117029309645032	-0.160961526339326	-0.181880784898767	-0.0844626762606314	-0.105940190751036	-0.125992991713576	-0.0717838822396903	-0.280433694679865	-0.146088166242274	-0.348449271224039	-0.298689185272836	-0.299292007343307	-0.0776061264645794	1.41967295099704	1.61307234455636	-0.28867468315485	-0.0728253136754321	-0.0975272206404795	-0.26327171169645	-0.27451043467119	-0.221591090792417	-0.139049780425913	-0.0734640006865531	-0.221645623442841	-0.192600891363041	-0.208756471102317	-0.155596816776073	-0.221562476330324	-0.250954188754075	-0.146792823185185	-0.127141333008331	0.304023967653154	-0.564949157701977	-0.391845650480631	0.884523937386941	-0.166264529558058	-0.189962792058538	0.0636167400038019	-0.307558484883157	-0.184710207452047	-0.302605276833604	-0.202395244382101
107	339.346	244.772095374505	12	0	0		440	-0.117082269274807	-0.160961526339326	-0.181880784898767	-0.0844626762606314	-0.105940190751036	-0.125992991713576	-0.0717838822396903	-0.280433694679865	-0.146088166242274	-0.348449271224039	-0.298689185272836	0.97231954962411	-0.0776061264645794	-0.0622450876227195	1.45720437277226	-0.28867468315485	0.301018473317788	-0.0975272206404795	-0.263301727522801	-0.27451043467119	3.75793757514749	0.000522445785252194	-0.0734640006865531	-0.221645623442841	-0.192600898028351	-0.208904137246302	-0.155596816776073	-0.221562476330324	-0.250954188754075	-0.146792823185185	-0.127141333008331	-0.156721464144992	-0.593442004856101	-0.484578381309145	-0.242674461358647	-0.166264529558058	-0.189962792058538	0.86720005434881	-0.307558484883157	-0.184710207452047	-0.302605276833604	-0.202395244382101
108	339.379	245.712359929227	12	0	0		441	-0.117087119898907	-0.160961526339326	-0.181880784898767	-0.0844626762606314	-0.105940190751036	-0.125992991713576	-0.0717838822396903	-0.280433694679865	-0.146088166242274	-0.348449271224039	-0.298689185272836	0.483104008192894	-0.0776061264645794	-0.303842321719895	-0.126791522601236	-0.28867468315485	0.00565438515479485	-0.0975272206404795	-0.263304611120308	-0.27451043467119	0.0884573335735794	1.19442089417159	-0.0734640006865531	-0.221645623442841	-0.192600898028351	-0.208912997297392	-0.155596816776073	-0.221562476330324	-0.250954188754075	-0.146792823185185	-0.127141333008331	-0.244008433834995	-0.597740834217988	-0.0929253190026514	-0.417064794122924	-0.166264529558058	-0.189962792058538	0.587204174078554	-0.307558484883157	-0.184710207452047	-0.302605276833604	-0.202395244382101
109	339.412	246.652624483949	12	0	0		442	-0.117087466536424	-0.160961526339326	-0.181880784898767	-0.0844626762606314	-0.105940190751036	-0.125992991713576	-0.0717838822396903	-0.280433694679865	-0.146088166242274	-0.348449271224039	-0.298689185272836	-0.159671693317252	-0.0776061264645794	-0.345239973778944	-0.197443781164101	-0.28867468315485	-0.28719701672486	-0.0975272206404795	-0.263304652295692	0.408638652173144	0.1254119782979	-0.0116634428826448	-0.0734640006865531	-0.221645623442841	0.0958005917717465	-0.208913582109323	-0.155596816776073	-0.221562476330324	-0.250954188754075	-0.146792823185185	-0.127141333008331	-0.248342417011819	0.144471355626343	-0.411574381682961	-0.445433175896796	-0.166264529558058	-0.189962792058538	-0.257548374271532	-0.307558484883157	-0.184710207452047	-0.302605276833604	-0.202395244382101
110	339.445	247.562557924003	12	0	0		443	-0.117087466536424	-0.160961526339326	-0.181880784898767	-0.0844626762606314	-0.105940190751036	-0.125992991713576	-0.0717838822396903	-0.280433694679865	-0.146088166242274	-0.348449271224039	-0.298689185272836	-0.275348696292903	-0.0776061264645794	-0.352217168657863	-0.199455125342943	-0.28867468315485	-0.333022087873721	-0.0975272206404795	-0.263304652295692	0.258269071266832	-0.100585808176336	-0.127231613946284	-0.0734640006865531	-0.221645623442841	-0.176668466040106	-0.208913605996196	-0.155596816776073	-0.221562476330324	-0.250954188754075	-0.146792823185185	-0.127141333008331	0.505961409764868	0.452966146326856	-0.489919357627441	-0.313035307753368	-0.166264529558058	-0.189962792058538	-0.405430210584922	-0.307558484883157	-0.184710207452047	-0.302605276833604	-0.202395244382101
111	339.478	248.351166905383	12	0	0		444	-0.117087466536424	-0.160961526339326	0.237802156781067	-0.0844626762606314	-0.105940190751036	-0.125992991713576	-0.0717838822396903	-0.280433694679865	-0.146088166242274	-0.348449271224039	0.0929076436848645	-0.295032144052778	-0.0776061264645794	0.674386330704484	-0.199508876252156	-0.28867468315485	1.42833136331703	-0.0975272206404795	-0.263304652295692	0.0151171426839087	-0.216290687556524	-0.137893964425361	-0.0734640006865531	-0.221645623442841	-0.192017356505563	1.24768131644258	-0.155596816776073	-0.221562476330324	1.51415444047875	-0.146792823185185	-0.127141333008331	0.363919764440162	-0.160780491321949	-0.507060776646099	-0.396344980136038	-0.166264529558058	-0.189962792058538	-0.430526160958525	-0.307558484883157	-0.184710207452047	-0.302605276833604	-0.202395244382101
112	339.511	249.018451428089	12	0	0		445	-0.117087466536424	-0.160961526339326	0.163094459098461	-0.0844626762606314	-0.105940190751036	-0.125992991713576	-0.0717838822396903	-0.280433694679865	-0.146088166242274	1.40807210598973	-0.136822467053612	0.0157289214235467	-0.0776061264645794	-0.152012316539377	-0.199510450607436	-0.28867468315485	0.653686926945629	-0.0975272206404795	-0.263304652295692	-0.245299530307348	-0.221365496004254	-0.138939503851224	-0.0734640006865531	-0.221645623442841	-0.192580133038704	0.0258543232876745	-0.155596816776073	-0.221562476330324	0.107089185873817	-0.146792823185185	-0.127141333008331	0.0846501271088351	-0.530501472163565	-0.510983543215815	-0.442163662245654	-0.166264529558058	-0.189962792058538	-0.43500065899187	-0.307558484883157	-0.184710207452047	-0.302605276833604	-0.202395244382101
113	339.544	249.625073721459	12	0	0		446	-0.117087466536424	-0.160961526339326	-0.144701908730612	-0.0844626762606314	-0.105940190751036	-0.125992991713576	-0.0717838822396903	-0.280433694679865	-0.146088166242274	0.410403343155143	-0.272909318708363	-0.229634635266506	-0.0776061264645794	-0.320438385249399	-0.199510495677779	-0.28867468315485	-0.190063366341422	-0.0975272206404795	-0.263304652295692	-0.271642308642046	-0.221581939445217	-0.139039549604119	-0.0734640006865531	-0.221645623442841	-0.192600196962629	-0.194766787157912	-0.155596816776073	-0.221562476330324	-0.195784940603588	-0.146792823185185	-0.127141333008331	-0.217371504463285	-0.511770601562209	-0.355910179480017	-0.449437693677283	-0.166264529558058	-0.189962792058538	-0.42367333800316	-0.307558484883157	-0.184710207452047	-0.302605276833604	-0.202395244382101
114	339.577	250.171033785491	12	0	0		447	-0.117087466536424	-0.160961526339326	-0.177773211217036	-0.0844626762606314	-0.105940190751036	0.228378944795027	-0.0717838822396903	-0.280433694679865	-0.146088166242274	0.344094796299455	-0.294511567438477	-0.287167291966738	-0.0776061264645794	-0.348011831360424	-0.199510496651131	-0.28867468315485	-0.317850237956737	-0.0975272206404795	-0.263304652295692	-0.274221172657329	-0.221590702905252	-0.139049001170256	-0.0734640006865531	-0.221645623442841	-0.19260087308133	-0.208028228017766	-0.155596816776073	-0.221562476330324	-0.242299700599373	-0.146792823185185	1.01215453701807	-0.0680497356801157	-0.328630328160376	0.140412034329667	-0.450566435897674	-0.0770332344957712	-0.189962792058538	0.613746392543832	-0.307558484883157	-0.184710207452047	-0.302605276833604	-0.202395244382101
115	339.61	250.686662734855	12	0	0		448	-0.117087466536424	-0.160961526339326	-0.18143811376666	-0.0844626762606314	-0.105940190751036	0.0398657609382713	-0.0717838822396903	-0.280433694679865	-0.146088166242274	0.358786356368665	-0.298023832744819	-0.297213991872616	-0.0776061264645794	-0.352633501661703	-0.199510496651131	-0.28867468315485	-0.337678004710717	-0.0975272206404795	-0.263304652295692	-0.274482066042479	-0.221591075053068	-0.139049780425913	-0.0734640006865531	-0.221645623442841	-0.192600897260763	-0.208860254239421	-0.155596816776073	-0.221562476330324	-0.249620658689125	-0.146792823185185	8.26563574348157	-0.019331510702892	-0.208938523759696	0.144650818634373	-0.450746009207797	1.30404496871755	-0.189962792058538	0.339653463443787	-0.307558484883157	-0.184710207452047	-0.302605276833604	-0.202395244382101
116	339.643	251.126463897548	12	0	0		449	0.749760702336702	-0.160961526339326	-0.181830695487461	-0.0844626762606314	-0.105940190751036	-0.115419340251787	-0.0717838822396903	-0.178188211575944	-0.146088166242274	0.285268968925777	-0.298579042589246	-0.29892229816652	-0.0776061264645794	0.105195715663109	-0.199510496651131	-0.28867468315485	-0.340667167319914	-0.0975272206404795	-0.263304652295692	-0.274507720696337	-0.221591090563742	-0.139049780425913	-0.0734640006865531	-0.221645623442841	-0.192600898028351	-0.208910176277291	-0.155596816776073	-0.221562476330324	-0.250740438186421	-0.146792823185185	0.888289341273793	-0.22778349619439	-0.523932190205766	-0.345162535203374	-0.4507739077419	-0.0372725902299075	-0.189962792058538	-0.180162669198594	-0.307558484883157	-0.184710207452047	-0.302605276833604	-0.202395244382101
117	339.675	251.56626506024	12	0	0		450	2.28160026062478	-0.160961526339326	0.422649129282733	-0.0844626762606314	-0.105940190751036	-0.125336979875127	-0.0717838822396903	1.13581876859904	-0.146088166242274	-0.240791524129327	-0.298671715741362	-0.299227582119557	-0.0776061264645794	-0.22391978516017	-0.199510496651131	-0.28867468315485	-0.341143309300526	-0.0975272206404795	-0.263304652295692	-0.274510289091962	-0.221591090792417	-0.139049780425913	-0.0734640006865531	-0.221645623442841	-0.0602603930767773	0.341422357809594	-0.155596816776073	-0.209165395151323	-0.250925656774823	-0.146792823185185	-0.0248680186601831	-0.252477695522691	-0.586992675988719	-0.474826246459998	-0.450779145294208	-0.156987931447929	-0.189962792058538	-0.391482144758026	-0.307558484883157	-0.184710207452047	-0.302605276833604	-0.202395244382101
118	339.708	251.990900665599	12	0	0		451	0.0975619581085712	-0.160961526339326	0.435182810310953	-0.0844626762606314	-0.105940190751036	-0.125953812545671	-0.0717838822396903	0.785986223064607	-0.146088166242274	-0.330510664317536	-0.298689185272836	-0.299283337948507	-0.0776061264645794	-0.332251668254068	-0.199510496651131	-0.28867468315485	-0.341225691137621	-0.0975272206404795	-0.263304652295692	-0.27451043467119	-0.221591090792417	-0.139049780425913	-0.0734640006865531	-0.221645623442841	0.0301489405540627	1.20215544446755	-0.155596816776073	0.576013510539606	-0.250954188754075	-0.146792823185185	-0.117113159856442	0.218858630255107	0.0130767497952286	-0.503873023668848	-0.450779145294208	3.62660546498168	-0.189962792058538	-0.428336561718713	-0.307558484883157	-0.184710207452047	-0.302605276833604	-0.202395244382101
119	339.741	252.415536270957	12	0	0		452	-0.0973440056593848	-0.160961526339326	0.363057388797157	-0.0844626762606314	-0.105940190751036	-0.125990560954623	-0.0717838822396903	0.414330151588193	-0.146088166242274	-0.345422409190296	-0.298689185272836	-0.299292007343307	-0.0776061264645794	-0.349985306744366	-0.199510496651131	-0.28867468315485	-0.341228296690479	-0.0975272206404795	-0.263304652295692	-0.27451043467119	-0.221591090792417	-0.139049780425913	-0.0734640006865531	4.17338344093084	-0.184419902568957	-0.105159281973823	-0.155596816776073	0.329774153288499	-0.250954188754075	-0.146792823185185	-0.126131303933523	-0.0257741601086899	-0.460955344237989	-0.510259097027506	-0.450779145294208	0.791812689067806	-0.189962792058538	-0.434618603670138	-0.307558484883157	-0.184710207452047	-0.302605276833604	-0.202395244382101
120	339.774	252.840171876316	12	0	0		453	-0.115323068045623	-0.160961526339326	0.226024879589263	-0.0844626762606314	-0.105940190751036	-0.125992846540718	-0.0717838822396903	1.41125280620978	-0.146088166242274	-0.347945403030465	-0.298689185272836	-0.299292007343307	-0.0776061264645794	-0.352957696557893	0.627414247283189	-0.28867468315485	-0.341228296690479	-0.0975272206404795	-0.263304652295692	1.62488594125521	-0.221591090792417	-0.139049780425913	-0.0734640006865531	2.61381833170954	-0.192324691454759	0.146659701077753	-0.155596816776073	-0.0579730182159921	-0.250954188754075	-0.146792823185185	-0.127042296944865	-0.229805904292402	-0.506035279299503	-0.511710663802069	-0.450779145294208	-0.0993649708831678	-0.189962792058538	-0.204187512872489	-0.307558484883157	-0.184710207452047	-0.302605276833604	-0.202395244382101
121	339.807	253.264807481674	12	0	0		454	-0.116921078764347	-0.160961526339326	-0.135724310550834	-0.0844626762606314	-0.105940190751036	-0.125992988555434	-0.0717838822396903	0.381332522800499	-0.146088166242274	-0.348368899850842	-0.105657428083069	-0.299292007343307	-0.0776061264645794	-0.221949089520733	0.134078531712475	-0.137088011835509	-0.308432647447101	-0.0975272206404795	-0.263304652295692	4.54825837228613	-0.221591090792417	-0.139049780425913	-0.0734640006865531	0.0757372967433303	-0.19259078189637	0.00141157624553102	-0.155596816776073	-0.210198431875223	-0.250954188754075	-0.146792823185185	-0.127132938126829	-0.25263957723972	0.0979651079794027	-0.512043059231296	-0.395859561901022	-0.161325895668321	-0.189962792058538	0.266167268178377	-0.307558484883157	-0.184710207452047	-0.302605276833604	-0.202395244382101
122	339.84	253.689443087033	12	0	0		455	-0.117072162183878	-0.160961526339326	-0.176781353748252	-0.0844626762606314	-0.105940190751036	-0.125992991713576	-0.0717838822396903	-0.107327162320541	-0.146088166242274	-0.107758954586455	1.0497953393538	0.03353733821412	-0.0776061264645794	2.27014293926905	-0.189933165890067	0.412735583687564	0.650886408782235	-0.0975272206404795	-0.263304652295692	2.92694083210262	-0.221591090792417	-0.139049780425913	-0.0734640006865531	-0.203089846093501	-0.19260053805161	-0.195750352709528	-0.155596816776073	-0.220793666513714	-0.250954188754075	-0.146792823185185	-0.127141333008331	-0.255344354193283	0.0506634914322947	-0.512094602532712	0.0849696238538732	-0.165909383697361	-0.189962792058538	-0.311665850469915	-0.307558484883157	0.802457324099626	-0.302605276833604	-0.202395244382101
123	339.873	254.083747577723	12	0	0		456	-0.117086485759838	-0.160961526339326	-0.18133122179037	-0.0844626762606314	-0.105940190751036	-0.125992991713576	-0.0717838822396903	-0.267226767146303	-0.146088166242274	1.54955429323058	3.38649562637812	3.64438746525713	-0.0776061264645794	2.46091847364824	-0.199253900171385	2.38370324546344	2.78047480661319	-0.0975272206404795	0.124111948789221	0.171195325415461	-0.221591090792417	-0.139049780425913	-0.0734640006865531	-0.220530925479226	-0.192600885874849	-0.208120405007665	-0.155596816776073	-0.221512302148052	-0.250954188754075	-0.146792823185185	-0.127141333008331	-0.255657241647832	-0.417471746375369	-0.387968378130297	-0.311843105371228	-0.166239855736934	-0.189962792058538	-0.414685773483172	-0.307558484883157	-0.0432653258454697	-0.302605276833604	-0.202395244382101
124	339.906	254.447720953745	12	0	0		457	-0.117087466536424	-0.160961526339326	-0.18181914676105	-0.0844626762606314	-0.105940190751036	-0.125992991713576	-0.0717838822396903	-0.279365912983272	-0.146088166242274	2.49166854042075	4.57555228871343	3.71984642211553	-0.0776061264645794	3.04323392508953	-0.199502987551431	5.20576147216324	2.5324131563335	-0.0975272206404795	6.07170397618222	-0.228447695916305	0.00682643111197101	-0.139049780425913	-0.0734640006865531	-0.221574179910258	-0.192600897691206	-0.208862633557264	-0.155596816776073	-0.221559002764723	-0.250954188754075	-0.146792823185185	-0.127141333008331	-0.255692257260046	-0.569883934638243	-0.0507299166377399	-0.428270340104538	-0.166262772771639	-0.189962792058538	-0.432168545601125	-0.307558484883157	-0.168715356110715	-0.302605276833604	-0.202395244382101
125	339.939	254.781363215098	12	0	0		458	-0.117087466536424	-0.160961526339326	-0.181874038824092	-0.0844626762606314	-0.105940190751036	-0.125992991713576	-0.0717838822396903	-0.280349562816315	0.476342929155405	1.64294097906176	2.14538019820061	1.30130379765559	-0.0776061264645794	0.779010500228579	-0.199510283279794	3.13750516571155	1.45329425053022	-0.0975272206404795	2.55322783721533	-0.269864822713836	0.185508692003127	-0.139049780425913	-0.0211589743808992	-0.221641185067767	-0.192600898028351	-0.208910420828686	-0.155596816776073	-0.221562245995985	-0.250954188754075	-0.146792823185185	-0.127141333008331	-0.25569682320648	-0.594110103777346	0.490883043259311	-0.447210001011854	-0.166264492301204	-0.189962792058538	-0.399417406791783	-0.307558484883157	-0.182944186268182	-0.277570939497037	-0.202395244382101
126	339.972	255.115005476451	12	0	0		459	-0.117087466536424	-0.160961526339326	-0.181880458162259	-0.0844626762606314	-0.105940190751036	-0.125992991713576	-0.0717838822396903	-0.28042736510589	-0.0636082608837137	0.0177144286055956	0.130565759392661	0.124490890803768	-0.0776061264645794	-0.167490635957275	-0.199510490934501	0.377140019544181	0.491838132247409	-0.0975272206404795	-0.00933720061743255	-0.274054296771102	-0.204757213013277	-0.139049780425913	2.48824205090924	-0.221645415707486	-0.192600898028351	-0.208913414062032	1.60346852227846	-0.22156247412843	-0.250954188754075	-0.146792823185185	-0.127141333008331	-0.255696946166267	1.14227971162857	3.39497133992923	1.67427748819226	-0.166264529558058	-0.189962792058538	1.63735092506217	0.111054837197767	-0.18452000654508	1.18800604612305	-0.202395244382101
127	340.005	255.448647737804	12	0	0		460	-0.117087466536424	-0.160961526339326	-0.181880784898767	-0.0844626762606314	-0.105940190751036	-0.125992991713576	-0.0717838822396903	-0.28043322903893	-0.141446565394142	-0.286400835427507	-0.229128580378427	-0.225333914266944	-0.0776061264645794	-0.32246104940268	-0.199510496577837	-0.192238548646707	-0.212308092816255	-0.0975272206404795	-0.239739158561212	-0.274465682873219	0.91530302717067	-0.139049780425913	0.14657444574403	-0.221645623442841	-0.192600898028351	-0.20891359991729	2.53906714396401	-0.221562476330324	-0.250954188754075	0.060162338563438	-0.127141333008331	-0.255696946166267	2.31460574642421	2.00389138013329	2.0416387182	-0.166264529558058	-0.189962792058538	0.28322039754968	0.272382537613959	-0.184689207017362	0.50849898859201	-0.202395244382101
128	340.038	255.782289999157	12	0	0		461	-0.117087466536424	-0.160961526339326	-0.181880784898767	-0.0513664516708199	-0.105940190751036	-0.125992991713576	-0.0717838822396903	-0.280433691571669	-0.14583739786024	-0.338107133315757	-0.28761569224668	-0.286609064311498	-0.0776061264645794	-0.348446765833554	-0.199510496651131	-0.274977320864777	-0.321651234978105	-0.0975272206404795	-0.223832884226114	-0.274507085110568	0.637646495536913	-0.139049780425913	-0.06325649707829	-0.221645623442841	0.0496789929139043	-0.208913605996196	0.186450675126566	-0.221562476330324	-0.250954188754075	0.026094950813849	-0.127141333008331	0.242497452821785	-0.0492473270847883	0.423074503455451	-0.00382832286477146	-0.166264529558058	-0.189962792058538	-0.31289549285493	0.921601004517465	-0.184708241519773	-0.230856479114963	-0.202395244382101
129	340.07	256.146263375179	12	0	0		462	0.617143035410793	-0.160961526339326	-0.181880784898767	12.657482920472	0.150638136521129	-0.125992991713576	-0.0717838822396903	-0.0229094226098756	-0.146073668127202	-0.346668451543051	-0.296870176936819	-0.297057527754777	-0.0776061264645794	-0.352687631401514	1.44960439154746	-0.286650402742597	-0.338142146512085	-0.0975272206404795	0.293649658205545	-0.27451043467119	-0.12529847022005	-0.139049780425913	-0.0729552260540458	-0.221645623442841	-0.174349373448414	-0.208913605996196	-0.110205981418672	-0.221562476330324	-0.250954188754075	-0.142659184907163	-0.127141333008331	-0.0662686924107183	-0.511590506655562	-0.299370652328763	-0.378371294915427	-0.166264529558058	-0.189962792058538	-0.398652984191268	-0.0847801017512693	-0.184710207452047	-0.295968345018266	-0.202395244382101
130	340.103	256.540567865869	12	0	0		463	0.797898356638941	-0.160961526339326	-0.105807153935367	1.67704747156845	0.125769839605133	-0.125992991713576	-0.0717838822396903	0.435290161203149	-0.146087350564289	-0.348165206517801	-0.29842065208709	-0.298953258648804	-0.0776061264645794	-0.353426713092043	2.31977127422584	-0.288395015713455	-0.340766796556085	-0.0975272206404795	-0.211234061173768	-0.27451043467119	-0.217492547853724	-0.139049780425913	-0.0734393372998855	-0.221645623442841	-0.191951394962195	0.516389233843923	-0.149709541102547	-0.221562476330324	-0.250954188754075	-0.146701038589679	-0.127141333008331	-0.233848786607888	-0.585077607549497	-0.464623636910313	-0.43929768001876	-0.166264529558058	-0.189962792058538	0.639904409304738	-0.284757916046964	-0.184710207452047	-0.302006529711571	-0.202395244382101
131	340.136	256.995534585896	12	0	0		464	-0.035318636654193	-0.160961526339326	0.499661431634844	0.054221901909363	-0.0933746796969221	-0.125992991713576	-0.0717838822396903	0.990815893349094	-0.146088124728882	-0.348423955782809	-0.161736741607097	-0.299255310715402	-0.0776061264645794	-0.353533831381401	2.84159217380325	-0.288650209185182	-0.341165642290389	-0.0975272206404795	-0.258610633088327	-0.27451043467119	-0.221424784269006	-0.139049780425913	-0.0734628569552077	-0.221645623442841	-0.192578969563873	1.52184161336985	-0.154849517724207	-0.221562476330324	-0.250954188754075	-0.146790915185325	-0.127141333008331	-0.253236678433525	-0.596499790647685	-0.501641245543591	-0.448990550941063	-0.166264529558058	-0.189962792058538	-0.226999710653671	-0.3052859191587	-0.184710207452047	-0.302552818917801	-0.202395244382101
132	340.169	257.511163535259	12	0	0		465	-0.109566366974144	-0.160961526339326	-0.105414687058427	-0.0770839944488353	-0.105232095878782	-0.125992991713576	-0.0717838822396903	-0.159841786992293	-0.146088166242274	-0.348449271224039	1.03283709971804	-0.299290523725285	-0.0776061264645794	-0.353541971709505	0.976892142109098	-0.28867468315485	-0.341224870333196	-0.0975272206404795	-0.262869141335405	-0.27451043467119	-0.221584012552956	-0.139049780425913	-0.0734639502151447	-0.221645623442841	-0.192600117716549	-0.0997191913167508	-0.155499890700704	-0.221562476330324	-0.250954188754075	-0.146792780821494	-0.127141333008331	-0.255413185318037	-0.598233639010464	-0.509866960715292	-0.450498517363057	-0.166264529558058	-0.189962792058538	-0.399637252035935	-0.307325895934684	-0.184710207452047	-0.302600630082654	-0.202395244382101
133	340.202	258.057123599292	12	0	0		466	-0.116415334289727	-0.160961526339326	-0.173640072322024	-0.0840862439929703	-0.105901871392316	-0.125992991713576	-0.0717838822396903	0.564205730557998	-0.146088166242274	-0.348449271224039	-0.0244114959286649	-0.299292007343307	-0.0776061264645794	-0.353541971709505	-0.166684044906958	-0.28867468315485	-0.341228296690479	-0.0975272206404795	0.532850857324219	0.362579596448613	-0.221590803577757	-0.139049780425913	-0.0734640006865531	-0.221645623442841	-0.192600871683534	-0.202333688723505	0.294205039493688	-0.221562476330324	-0.250954188754075	-0.146792822304537	-0.127141333008331	-0.255664992552195	-0.598516826304818	-0.51178309853091	-0.450753658133061	-0.166264529558058	-0.189962792058538	-0.429747669422393	-0.307535576027792	-0.184710207452047	-0.302605101344504	-0.202395244382101
134	340.235	258.633414777993	12	0	0		467	-0.117024082562989	-0.160961526339326	-0.180948326439707	-0.0844420918046998	-0.105937971746093	-0.125992991713576	-0.0717838822396903	5.30243506622921	-0.146088166242274	-0.348449271224039	-0.253285163372618	-0.299292007343307	-0.0776061264645794	-0.353541971709505	-0.198549841197022	-0.28867468315485	-0.341228296690479	-0.0975272206404795	1.55950612844436	0.974452520958872	-0.221591079871189	-0.139049780425913	-0.0734640006865531	-0.221645623442841	1.04614380866169	-0.208490615863743	0.123634146472603	-0.221562476330324	-0.250954188754075	-0.146792823171203	-0.127141333008331	-0.255693178431095	-0.59854929542647	-0.512064510767167	-0.450779145294208	-0.166264529558058	-0.189962792058538	-0.43484144364668	-0.307556296805034	-0.184710207452047	-0.302605276833604	-0.202395244382101
135	340.268	259.240037071362	12	0	0		468	-0.11708163647654	2.46299102253522	-0.181777765598011	-0.0844616219567795	-0.105940065705106	-0.125992991713576	-0.0717838822396903	0.427606395463938	-0.146088166242274	-0.348449271224039	-0.291331480330197	-0.299292007343307	-0.0776061264645794	-0.353541971709505	-0.199483199591774	-0.28867468315485	-0.341228296690479	-0.0975272206404795	-0.0869303985445087	-0.148017462740457	-0.221591090792417	-0.139049780425913	-0.0734640006865531	-0.221645623442841	0.117242838264023	-0.208887133179045	-0.119380042083883	-0.221562476330324	-0.250954188754075	-0.109918751560396	-0.127141333008331	-0.255696917807223	-0.59854929542647	-0.512094602532712	-0.450779145294208	-0.166264529558058	-0.189962792058538	-0.435749145945829	-0.307558484883157	-0.184710207452047	-0.302605276833604	-0.202395244382101
136	340.301	259.907321594068	12	0	0		469	-0.117087152799228	0.476825743078845	0.118328998834254	-0.0844626458649808	-0.105940186866148	-0.125992991713576	-0.0717838822396903	-0.226414669835095	-0.146088166242274	-0.348449271224039	-0.297517352956407	-0.299292007343307	-0.0776061264645794	-0.138411921683132	-0.199509765580264	-0.28867468315485	-0.341228296690479	2.41462631160573	-0.247400973259547	0.134926774219297	1.22587929685365	-0.139049780425913	-0.0734640006865531	-0.221645623442841	-0.182127702195409	-0.208912010777728	0.323451136917051	-0.221562476330324	-0.250954188754075	0.224932698150249	-0.127141333008331	3.93158103411214	0.37459356523943	0.113533538136263	-0.298868538415559	-0.166264529558058	-0.189962792058538	-0.435915816077768	-0.307558484883157	-0.184710207452047	-0.302605276833604	-0.202395244382101
137	340.334	260.66559946078	12	0	0		470	-0.117087466536424	-0.116496765441872	-0.0491325902270953	-0.0844626762606314	-0.105940190751036	-0.125992991713576	-0.0717838822396903	-0.276065915478171	-0.146088166242274	-0.348449271224039	-0.298495199752958	-0.299292007343307	-0.0776061264645794	-0.00257593663667511	-0.199510475367324	-0.28867468315485	-0.341228296690479	-0.0204589249681359	-0.261791764992183	0.0160415115172357	-0.0716604634596363	-0.139049780425913	0.31174877960048	-0.221645623442841	-0.192217314699433	-0.208913527697012	0.108113880344558	4.50050764928035	-0.250954188754075	-0.136053093192161	-0.127141333008331	0.725288366594259	2.21597968836346	2.22176294300957	0.815606430024797	-0.166264529558058	3.46849215315945	-0.435940089557384	1.14506722386783	0.236088688251597	-0.302605276833604	1.14700547579157
138	340.367	261.484539556828	12	0	0		471	-0.117087466536424	-0.157943213339454	-0.167214681361619	-0.0844626762606314	-0.105940190751036	-0.125992991713576	-0.0717838822396903	-0.280089525920742	-0.146088166242274	-0.348449271224039	0.439475724154958	-0.299292007343307	-0.0776061264645794	-0.294911121120181	-0.19951049633301	-0.28867468315485	-0.341228296690479	-0.0957852625205197	-0.263164272353159	-0.245206921921195	-0.215209716359909	-0.139049780425913	0.311209999626816	-0.221645623442841	-0.192587248436108	-0.208913605996196	-0.121393049434439	1.6460609317512	-0.250954188754075	-0.146554308829832	-0.127141333008331	-0.142552664856656	1.30200751232495	1.05480099486001	0.468114853317488	-0.166264529558058	1.77491740127799	-0.435940089557384	6.3270428218884	1.06341249787746	-0.302605276833604	1.43390601804448
139	340.4	262.318645210211	12	0	0		472	-0.117087466536424	-0.160763864276383	-0.180300226359971	-0.0844626762606314	-0.105940190751036	-0.125992991713576	-0.0717838822396903	-0.280407436741161	-0.146088166242274	-0.348449271224039	0.0203740257556315	-0.299292007343307	-0.0776061264645794	-0.343910322551384	-0.199510496651131	-0.28867468315485	-0.341228296690479	-0.0974903386891812	-0.26329199420618	-0.271633215718406	-0.221332152917535	-0.109045314207007	-0.0551769140322387	-0.221645623442841	-0.192600437192039	-0.208913605996196	-0.151255174848282	-0.0996575496428732	-0.250954188754075	-0.146787864995235	0.404988806531173	-0.242956045784863	-0.222771412635627	-0.166389329616239	-0.28561070070076	-0.166264529558058	0.0803012037775192	-0.435940089557384	1.28723608123043	0.0786449662235607	-0.302605276833604	0.0139406918146157
140	340.432	263.183081978262	12	0	0		473	-0.117087466536424	-0.160948108838486	-0.181706162604456	-0.0844626762606314	6.58542438500691	-0.125992991713576	-0.0717838822396903	-0.280431832268549	-0.146088166242274	-0.348449271224039	0.667479139872758	-0.299292007343307	-0.0776061264645794	-0.35193295053285	-0.199510496651131	-0.28867468315485	-0.341228296690479	-0.0975263870116068	-0.263303796995488	2.36378781047285	-0.221580069926208	3.70064150427406	-0.0725775074911722	0.847442152925212	-0.192600881629756	-0.208913605996196	-0.15503457539195	-0.213315262523589	-0.250954188754075	0.441267571493586	0.176068917121413	-0.254227444025778	0.189158081882448	-0.0278739723573366	-0.259947573979237	-0.166264529558058	-0.158757021473434	-0.349158082867586	-0.144336944141403	-0.155632674584334	-0.302605276833604	-0.181538974137167
141	340.465	264.002022074311	12	0	0		474	-0.117087466536424	-0.160960662145708	-0.181861965942687	-0.0844626762606314	1.38033599720088	-0.125992991713576	-0.0717838822396903	-0.280433694679865	-0.146088166242274	-0.348449271224039	-0.114472330490663	1.85006408621903	-0.0776061264645794	-0.353277647939582	-0.199510496651131	-0.28867468315485	-0.341228296690479	-0.097527202990308	-0.263304652295692	1.93784175621325	-0.22159064359727	0.296357010975684	-0.073422890758202	0.401698242032782	-0.192600897986104	-0.208913605996196	-0.155525502838975	0.285870691086274	-0.250954188754075	1.28289699821739	-0.0974107240918095	-0.255531469129641	1.99244006035284	2.83166488398205	0.685417856911557	-0.166264529558058	1.74055628157022	1.26778976499	2.09388221221654	-0.181578550156915	0.106230528645699	-0.200439659090555
142	340.498	264.790631055691	12	0	0		475	-0.117087466536424	-0.160961526339326	-0.181878655484032	-0.0844626762606314	-0.0198650323396488	-0.125992991713576	-0.0717838822396903	-0.280433694679865	-0.146088166242274	-0.348449271224039	-0.268193864530867	1.93274789580616	-0.0776061264645794	-0.353496874080361	-0.199510496651131	-0.28867468315485	0.49654353820216	-0.0975272202628632	-0.263304652295692	-0.0445202491137732	-0.221591071992841	-0.0964670213220767	-0.0734619516364581	-0.181670739641028	-0.192600898028351	-0.208913605996196	-0.155587353180362	0.872021477046657	-0.250954188754075	-0.0421397539907483	0.825643270221222	-0.255678368784038	1.19154009764082	3.08270584155782	0.180250089168461	-0.166264529558058	1.19149326485366	2.13334382898118	2.62397113899581	-0.184356073797166	-0.132888065333399	-0.202202001416384
143	340.531	265.548908922402	12	0	0		476	-0.117087466536424	-0.160961526339326	-0.181880749348537	-0.0844626762606314	-0.101089661552869	-0.125992991713576	-0.0717838822396903	-0.280433694679865	-0.146088166242274	-0.348449271224039	-0.293747429834438	0.09122892824862	-0.0776061264645794	-0.353537688222413	-0.199510496651131	-0.28867468315485	-0.187045346501112	-0.0975272206404795	-0.263304652295692	-0.251315167870142	-0.221591090792417	-0.134986953113812	-0.0734639013566896	-0.219151330615157	-0.192600898028351	0.0293675324290534	-0.155596485965611	-0.111987203366715	-0.250954188754075	-0.144465804229808	0.3190938731295	5.48515225966952	0.914076375136232	1.64573167520048	-0.18448386110329	-0.166264529558058	-0.0301619548868553	2.91281921663099	0.202769533478974	-0.184671143497564	-0.287285270140728	-0.202376739456244
144	340.564	266.246524559777	12	0	0		477	-0.117087466536424	-0.160961526339326	-0.181880784898767	-0.0844626762606314	-0.105677698851137	-0.125992991713576	-0.0717838822396903	-0.280433694679865	-0.146088166242274	-0.348449271224039	-0.297902572239326	-0.232322238081166	-0.0776061264645794	-0.353541971709505	-0.199510496651131	-0.28867468315485	-0.317811163607452	-0.0975272206404795	-0.263304652295692	-0.272232977752138	-0.221591090792417	-0.138672854842853	-0.0734639980428167	-0.221495784226552	-0.192600898028351	0.421527020605389	-0.155596816776073	-0.214411451712595	-0.250954188754075	-0.1467444495001	-0.0833867582635661	0.761245803301743	-0.106450581271661	0.179837094876157	-0.409230850007247	-0.166264529558058	-0.171950263366251	0.341688439704538	-0.25669442821964	-0.184706415801651	-0.301263048023482	-0.20239387204715
145	340.597	266.913809082483	12	0	0		478	-0.117087466536424	-0.160961526339326	-0.181880784898767	-0.0844626762606314	-0.105925398740795	-0.125992991713576	-0.0717838822396903	-0.280433694679865	-0.146088166242274	0.719972094585549	-0.298567301135557	-0.287621909222031	-0.0776061264645794	-0.353541971709505	-0.199510496651131	0.0547752815377075	-0.337606470745752	-0.0975272206404795	-0.263304652295692	-0.274280744006208	-0.221591090792417	-0.139013817900569	-0.0734640006865531	-0.221636274000224	-0.192600898028351	0.804529166787684	-0.155596816776073	-0.221078693963702	-0.250954188754075	-0.146791749134872	-0.122734409436239	-0.138405428112929	-0.52231292593068	-0.357628862252052	-0.444192566269172	-0.166264529558058	-0.187883325227951	-0.300784176310888	-0.302354393128493	-0.184710207452047	-0.302484188406071	-0.202395244382101
146	340.63	267.550762490521	12	0	0		479	-0.117087466536424	-0.160961526339326	-0.181880784898767	-0.0844626762606314	-0.105939399325005	-0.125992991713576	-0.0717838822396903	-0.280433694679865	-0.146088166242274	0.272755378329746	-0.298673374794998	-0.297290723177366	-0.0776061264645794	-0.353541971709505	-0.199510496651131	-0.208943823407761	-0.340678217923885	-0.0975272206404795	-0.263304652295692	-0.274487882073479	-0.221591090792417	-0.139046923727797	-0.0734640006865531	-0.221645061795411	-0.192600898028351	-0.110917832892781	-0.155596816776073	-0.221530903652506	-0.250954188754075	-0.146792800863141	-0.126709434406845	-0.24248903561344	-0.586951134525924	-0.478018716196196	-0.449753081306024	-0.166264529558058	-0.189728365935264	-0.412824721727602	-0.307039785519402	0.751655976440895	-0.302594667936622	-0.202395244382101
147	340.663	268.187715898559	12	0	0		480	-0.117087466536424	-0.160961526339326	-0.181880784898767	-0.0844626762606314	-0.105940187473044	-0.125992991713576	-0.0717838822396903	-0.280433694679865	-0.146088166242274	-0.240951490344317	-0.298689185272836	-0.298935949781685	-0.0776061264645794	-0.353541971709505	-0.199510496651131	-0.276868396172414	0.0332669137153363	-0.0975272206404795	-0.263304652295692	-0.274509306359892	-0.221591090792417	-0.139049780425913	-0.0734640006865531	-0.221645607647516	-0.192600898028351	-0.20261394547963	-0.155596816776073	-0.221560284179294	-0.250954188754075	-0.146792822693699	-0.12709676555364	-0.254137157598287	-0.596722356752337	-0.377847904998394	0.634901291927756	-0.166264529558058	-0.189935077288748	-0.123086811233887	-0.307504198061845	0.00313744482797523	-0.302604295486016	-0.202395244382101
148	340.696	268.794338191928	12	0	0		481	-0.117087466536424	-0.160961526339326	-0.181880784898767	-0.0844626762606314	-0.105940190751036	-0.125992991713576	-0.0717838822396903	0.135063978072881	0.0499988954662186	0.152755472903617	-0.298689185272836	-0.299272311729635	-0.0776061264645794	0.236906302483802	-0.199510496651131	-0.286964712793109	0.979880136514863	-0.0975272206404795	-0.263304652295692	-0.27451043467119	-0.221591090792417	-0.139049780425913	-0.0734640006865531	-0.221645623442841	-0.192600898028351	-0.208519342044935	-0.155596816776073	-0.221562350922287	-0.250954188754075	-0.146792823185185	-0.127136844212181	-0.25551704423071	-0.598276432628956	-0.356793778825082	1.21926970555764	-0.166264529558058	-0.189961627365117	-0.267496972701866	0.629386137093755	-0.163969599978647	-0.302605267690896	-0.202395244382101
149	340.729	269.400960485297	12	0	0		482	-0.117087466536424	-0.160961526339326	-0.181880784898767	-0.0844626762606314	-0.105940190751036	-0.125992991713576	-0.0717838822396903	0.152303294011247	9.04392348539408	0.537372145588452	-0.298689185272836	-0.299292007343307	-0.0776061264645794	0.984872792918815	-0.199510496651131	-0.288431781047493	1.28091028945718	-0.0975272206404795	-0.263304652295692	-0.27451043467119	-0.221591090792417	-0.139049780425913	-0.0734640006865531	-0.221645623442841	-0.192600898028351	-0.208889848149327	-0.155596816776073	-0.221562476330324	-0.250954188754075	-0.146792823185185	-0.12714125168194	-0.173603561423572	-0.598513910229766	-0.477977770027983	-0.155739460159944	-0.166264529558058	-0.189962792058538	-0.407159297304165	0.349573761276606	-0.182476439030391	-0.302605276833604	-0.202395244382101
150	340.762	269.977251663998	12	0	0		483	-0.117087466536424	-0.160961526339326	-0.181880784898767	-0.0844626762606314	-0.105940190751036	-0.125992991713576	-0.0717838822396903	-0.244683179920082	0.803303373094961	0.368452743178474	-0.298689185272836	-0.299292007343307	-0.0776061264645794	0.458788764934126	-0.199510496651131	-0.288638715218679	-0.0759028659099978	-0.0975272206404795	-0.263304652295692	-0.27451043467119	-0.221591090792417	-0.139049780425913	-0.0734640006865531	-0.221645623442841	-0.192600898028351	-0.208912087244444	-0.155596816776073	-0.221562476330324	-0.250954188754075	-0.146792823185185	-0.127141333008331	0.146290877540807	-0.598548238962231	-0.504369722824567	-0.402980464998635	1.44477230141659	-0.189962792058538	-0.430847489071537	-0.238640328050813	-0.184457608747665	-0.302605276833604	-0.202395244382101
151	340.794	270.553542842699	12	0	0		484	-0.117087466536424	-0.160961526339326	-0.181880784898767	-0.0844626762606314	-0.105940190751036	-0.125992991713576	-0.0717838822396903	-0.277616459922099	-0.0926443543661678	-0.216928216674998	0.136621907557822	-0.299292007343307	-0.0776061264645794	-0.217832531468968	-0.199510496651131	-0.288670085606516	-0.300191567278031	-0.0975272206404795	-0.263304652295692	0.0492305667850845	-0.221591090792417	-0.139049780425913	-0.0734640006865531	-0.221645623442841	-0.192600898028351	-0.208913519836566	-0.155596816776073	-0.221562476330324	-0.250954188754075	-0.146792823185185	-0.127141333008331	-0.209234076422324	-0.59854929542647	-0.254708237561193	-0.443199871981232	0.0188101758364351	-0.189962792058538	-0.43505500044951	-0.300504958793314	-0.184682317560892	-0.302605276833604	-0.202395244382101
152	340.827	271.160165136068	12	0	0		485	-0.117087466536424	-0.160961526339326	-0.181880784898767	-0.0844626762606314	-0.105940190751036	-0.125992991713576	-0.0717838822396903	-0.280218757165564	-0.143200796172698	1.39560393159269	-0.050759022837187	-0.299292007343307	-0.0776061264645794	0.0658130205056918	-0.199510496651131	-0.28867468315485	-0.334995685337875	-0.0975272206404795	-0.263304652295692	-0.206320587907938	0.22936600968519	-0.139049780425913	-0.0734640006865531	-0.221645623442841	-0.192600898028351	-0.208913605996196	-0.155596816776073	-0.221562476330324	-0.250954188754075	-0.146792823185185	-0.127141333008331	0.260145437249505	-0.59854929542647	-0.339340379099358	-0.449598438378905	-0.153405413464232	-0.189962792058538	-0.435788715046461	-0.306855449720153	-0.184707389373979	-0.302605276833604	-0.202395244382101
153	340.86	271.797118544106	12	0	0		486	-0.117087466536424	-0.160961526339326	-0.181880784898767	-0.0844626762606314	-0.105940190751036	-0.125992991713576	-0.0717838822396903	-0.280416757037425	-0.145925720007744	1.97492094191722	-0.258512193589428	-0.299292007343307	-0.0776061264645794	-0.283360274740764	-0.199510496651131	-0.28867468315485	-0.340264325848266	-0.0975272206404795	-0.263304652295692	-0.267633215119512	-0.148587759358167	-0.139049780425913	-0.0734640006865531	-0.221645623442841	-0.192600898028351	-0.208913605996196	-0.155596816776073	-0.221562476330324	-0.250954188754075	-0.146792823185185	-0.127141333008331	-0.121782279104353	-0.59854929542647	-0.47352642318298	0.124469437572859	-0.165339771055836	-0.189962792058538	-0.43591409488473	-0.307486531756547	-0.184710207452047	-0.302605276833604	-0.202395244382101
154	340.893	272.464403066812	12	0	0		487	-0.117087466536424	-0.160961526339326	-0.181880784898767	-0.0844626762606314	-0.105940190751036	-0.125992991713576	-0.0717838822396903	-0.280432412956999	-0.146079389878727	2.07252512883544	-0.292290356072891	-0.299292007343307	-0.0776061264645794	-0.342012794224784	-0.199510496651131	-0.28867468315485	-0.34108641430684	-0.0975272206404795	-0.263304652295692	-0.273835182301095	-0.218628693547239	-0.139049780425913	-0.0734640006865531	-0.221645623442841	-0.192600898028351	-0.208913605996196	-0.155596816776073	-0.221562476330324	-0.250954188754075	-0.146792823185185	-0.127141333008331	-0.240617143520437	-0.59854929542647	-0.503597913912556	0.510063698339287	-0.166200281798498	-0.189962792058538	-0.435940089557384	-0.307551313210798	-0.184710207452047	-0.302605276833604	-0.202395244382101
155	340.926	273.222680933524	12	0	0		488	-0.117087466536424	-0.160961526339326	-0.181880784898767	-0.0844626762606314	-0.105940190751036	-0.125992991713576	-0.0717838822396903	-0.280433618665518	-0.14608770264529	0.203872622451875	-0.297629920912601	-0.299292007343307	-0.0776061264645794	-0.351585588485991	-0.199510496651131	-0.28867468315485	-0.341214712030455	-0.0975272206404795	-0.263304652295692	-0.274440648780365	-0.221461391049285	-0.139049780425913	-0.0734640006865531	-0.221645623442841	-0.192600898028351	-0.208913605996196	-0.155596816776073	0.0982570448062106	-0.250954188754075	-0.146792823185185	-0.127141333008331	-0.253916096448949	-0.59854929542647	-0.51016346388582	-0.251756900122648	-0.1662597866471	-0.189962792058538	-0.435940089557384	-0.307558191316551	-0.184710207452047	-0.302605276833604	-0.202395244382101
156	340.959	274.011289914904	12	0	0		489	-0.117087466536424	-0.160961526339326	-0.181880784898767	-0.0844626762606314	-0.105940190751036	-0.125992991713576	-0.0717838822396903	-0.280433694679865	-0.146088166151131	-0.254860313526654	0.0236668813418183	-0.299292007343307	-0.0776061264645794	-0.353221231807257	-0.199510496651131	0.22341044108708	-0.341228296690479	-0.0975272206404795	0.14390353343586	-0.274503396484195	-0.221585570535803	-0.139049780425913	-0.0734640006865531	-0.221645623442841	-0.192600898028351	-0.208913605996196	-0.155596816776073	-0.064212730814493	-0.250954188754075	-0.146792823185185	-0.127141333008331	-0.255491785100685	-0.59854929542647	-0.511663466898502	-0.270400351397397	0.077550404311916	-0.189962792058538	-0.435940089557384	-0.307558484883157	-0.184710207452047	-0.302605276833604	-0.202395244382101
157	340.992	274.860561125621	12	0	0		490	-0.117087466536424	-0.160961526339326	-0.181880784898767	-0.0844626762606314	-0.105940190751036	-0.125992991713576	-0.0717838822396903	-0.280433694679865	-0.146088166242274	-0.332851942460082	-0.0220564876566135	-0.299292007343307	-0.0776061264645794	-0.353490854070274	-0.199510496651131	-0.0420237447728445	-0.341228296690479	-0.0975272206404795	-0.169725932896294	-0.274509780234742	-0.221590866796233	-0.139049780425913	-0.0734640006865531	-0.221645623442841	-0.192600898028351	-0.208913605996196	-0.155596816776073	-0.211293412366237	-0.250954188754075	-0.146792823185185	-0.127141333008331	-0.255673920965626	-0.59854929542647	-0.198339561277661	-0.142482951884884	-0.142764416184745	-0.189962792058538	-0.435940089557384	-0.307558484883157	-0.184710207452047	-0.302605276833604	-0.202395244382101
158	341.025	275.740163451006	12	0	0		491	-0.117087466536424	-0.160961526339326	-0.181880784898767	-0.0844626762606314	-0.105940190751036	-0.125992991713576	-0.0717838822396903	0.530661716765319	-0.146088166242274	-0.345808173453866	-0.253864771119282	-0.299292007343307	-0.0776061264645794	-0.353535317471188	-0.199510496651131	0.298734378899354	-0.341228296690479	-0.0975272206404795	-0.25462153675819	-0.27451043467119	-0.221591081402543	-0.139049780425913	-0.0734640006865531	-0.221645623442841	-0.192600898028351	-0.208913605996196	-0.155596816776073	-0.220867745047445	-0.250954188754075	-0.146792823185185	-0.127141333008331	-0.25569439750802	-0.59854929542647	-0.363552281017395	-0.401692244186799	-0.164574481892537	-0.189962792058538	-0.435940089557384	-0.307558484883157	-0.184710207452047	-0.302605276833604	-0.202395244382101
159	341.058	276.65009689106	12	0	0		492	-0.117087466536424	-0.160961526339326	-0.181880784898767	-0.0844626762606314	-0.105940190751036	1.28132591367278	-0.0717838822396903	0.00101052302040546	-0.146088166242274	-0.348026689729901	-0.291550274086146	-0.299292007343307	9.53277880627036	-0.353541971709505	-0.199510496651131	-0.0142523002270699	-0.341228296690479	-0.0975272206404795	-0.262521693906248	-0.27451043467119	-0.221591090792417	-0.139049780425913	-0.0734640006865531	-0.221645623442841	-0.192600898028351	0.303988218689148	-0.155596816776073	-0.197572227632215	-0.250954188754075	-0.146792823185185	-0.127141333008331	-0.255696946166267	-0.59854929542647	-0.479326012912943	-0.443133050125756	-0.166147113198891	-0.189962792058538	-0.435940089557384	-0.307558484883157	-0.184710207452047	-0.302605276833604	-0.202395244382101
160	341.091	277.499368101777	12	0	0		493	-0.117087466536424	-0.160961526339326	-0.181880784898767	-0.0844626762606314	-0.105940190751036	0.0818901884858186	-0.0717838822396903	-0.257676854235597	-0.146088166242274	-0.348399208852438	-0.297507407489018	-0.299292007343307	2.68056010497782	-0.353541971709505	-0.199510496651131	-0.248027230700943	-0.341228296690479	-0.0975272206404795	-0.263230170925446	-0.27451043467119	-0.221591090792417	-0.139049780425913	-0.0734640006865531	-0.221645623442841	-0.192600898028351	0.33593669986803	-0.155596816776073	1.85770767070166	-0.250954188754075	-0.146792823185185	-0.127141333008331	0.404971670430184	-0.59854929542647	-0.50464070560255	-0.449546167616233	-0.166255861624104	-0.189962792058538	-0.435940089557384	-0.307558484883157	-0.184710207452047	-0.243942338000445	-0.202395244382101
161	341.124	278.318308197826	12	0	0		494	0.432162520656766	-0.160961526339326	0.648642692850017	-0.0844626762606314	8.95062795829524	-0.113095399290766	-0.0717838822396903	-0.278640395693618	-0.146088166242274	-0.348449271224039	-0.298497678620403	-0.299292007343307	0.0908764900862366	-0.353541971709505	-0.199510496651131	-0.282787485992794	-0.341228296690479	-0.0975272206404795	-0.263297741212196	0.357081959369251	-0.221591090792417	-0.139049780425913	-0.0734640006865531	-0.221645623442841	3.70194115683485	-0.174810954783883	-0.155596816776073	-0.0273677427721931	-0.250954188754075	-0.146792823185185	-0.127141333008331	0.681220293878962	0.578198959413299	-0.510430485569645	-0.450585825211229	-0.166263906206849	-0.189962792058538	-0.435940089557384	-0.0295119856009598	-0.184710207452047	-0.0421163884140178	-0.202395244382101
162	341.157	279.046254949869	12	0	0		495	0.605925310695324	-0.160961526339326	0.208963887145194	-0.0844626762606314	2.66995287569159	-0.125222705402438	-0.0717838822396903	-0.280296877105313	-0.146088166242274	-0.348449271224039	-0.298658684772221	-0.299292007343307	-0.0677028306592476	-0.353541971709505	-0.199510496651131	-0.287838530991609	-0.341228296690479	-0.0975272206404795	-0.163147138859052	0.221469525095218	-0.221591090792417	-0.139049780425913	-0.0734640006865531	-0.221645623442841	0.16264404687805	-0.20685862338179	-0.155596816776073	-0.20888891938505	-0.250954188754075	-0.146792823185185	-0.127141333008331	0.0874017687187213	1.1029190230538	-0.511727490314941	-0.450749029694808	-0.166264492588693	-0.189962792058538	-0.435940089557384	-0.058060199617575	1.09996602669578	-0.278683039818348	-0.202395244382101
163	341.189	279.713539472575	12	0	0		496	-0.0489053127043377	-0.160961526339326	-0.137655643110458	-0.0844626762606314	0.0555397941986405	-0.125943901501334	-0.0717838822396903	-0.280422631970034	-0.146088166242274	-0.348449271224039	-0.298687413637575	-0.299292007343307	-0.076984686633955	-0.353541971709505	-0.199510496651131	-0.288553065247798	-0.341228296690479	-0.0975272206404795	0.125824915849222	0.150993344876011	-0.221591090792417	-0.139049780425913	-0.0734640006865531	-0.221645623442841	-0.179587456072122	-0.208781501391802	-0.155596816776073	-0.220682085005825	-0.250954188754075	-0.146792823185185	-0.127141333008331	-0.215178115981705	0.695741101920678	-0.512013037934951	-0.450776312811673	-0.166264529558058	-0.189962792058538	-0.435940089557384	-0.281389851551304	0.404066597444497	-0.300392411936464	-0.202395244382101
164	341.222	280.350492880613	12	0	0		497	-0.110816069867542	-0.160961526339326	-0.176994730041733	-0.0844626762606314	-0.0968404295848453	-0.125989946052341	-0.0717838822396903	-0.280432822909183	-0.146088166242274	0.561100956843536	1.53405946430357	0.458962877560625	-0.0775681658053776	0.386224875746095	-0.199510496651131	-0.0389167003519816	0.0992542758921395	-0.0975272206404795	-0.227178972430189	-0.231595078158624	-0.221591090792417	-0.139049780425913	-0.0734640006865531	-0.221645623442841	-0.192137822171968	4.36745958664311	-0.155596816776073	-0.22150291536192	-0.250954188754075	-0.146792823185185	-0.127141333008331	0.00471680021510085	0.0171596994520485	-0.512094602532712	-0.450779145294208	-0.166264529558058	-0.189962792058538	-0.435940089557384	-0.304880219148469	-0.119702269095613	-0.302405644454439	-0.202395244382101
165	341.255	280.957115173982	12	0	0		498	-0.116527015514857	-0.160961526339326	-0.181354217245283	-0.0844626762606314	-0.105447746834187	-0.125992817597659	-0.0717838822396903	-0.280433683509526	-0.146088166242274	2.58578244635765	3.82793399413381	4.48763367900949	-0.0776038956203921	8.12164509561397	-0.199510496651131	1.41428560687976	1.69386951730791	-0.0975272206404795	-0.260047191997841	-0.27029671196235	-0.0260939131065208	-0.0497813809259846	-0.0734640006865531	-0.221645623442841	-0.192585263702719	5.36106107935724	-0.155596816776073	-0.221558589253416	-0.250954188754075	-0.146792823185185	2.65448354218569	-0.0460882030319932	-0.462470130532575	-0.512094602532712	-0.450779145294208	-0.166264529558058	-0.189962792058538	-0.435940089557384	-0.307291538257686	-0.177708836829524	-0.302587786480578	-0.202395244382101
166	341.288	281.533406352683	12	0	0		499	-0.11703591623371	-0.160961526339326	-0.181822608975823	-0.0844626762606314	-0.105912440426307	-0.125992991713576	2.1616938390896	-0.280433694679865	-0.146088166242274	4.37652201534401	2.98352251652635	5.87466192392275	-0.0776061029038431	2.962978848533	-0.199510496651131	3.92484694735273	2.4567605607538	-0.0975272206404795	2.92478066935664	-0.274085463835102	0.019424120836957	1.05623125413627	-0.0734640006865531	-0.221645623442841	-0.192600341689861	0.333651176329471	-0.155596816776073	-0.221562241432566	-0.250954188754075	-0.146792823185185	0.843888309394492	-0.231521215762844	-0.577467776683825	-0.512094602532712	-0.450779145294208	-0.166264529558058	-0.189962792058538	-0.435940089557384	-0.307531163853781	-0.183937173144219	-0.302603698951109	-0.202395244382101
167	341.321	282.049035302047	12	0	0		500	-0.117082859680671	-0.160961526339326	-0.181874515309061	-0.0844626762606314	-0.105938698455503	-0.125992991713576	0.409072700996276	-0.280433694679865	-0.146088166242274	1.37030000945105	1.14455624758812	1.27480596159747	-0.0776061264645794	0.868977506403404	-0.199510496651131	1.69960609996436	1.26765312524712	-0.0975272206404795	1.08954362667748	-0.274468826247505	-0.211718203717302	0.672116397520746	-0.0734640006865531	0.00794768272166709	-0.192600880031967	-0.176219338126195	0.032414640364445	-0.221562476330324	0.714387070141803	-0.146792823185185	-0.0319289782723515	-0.25297539611796	0.314653836607946	2.37280547898098	0.597716473364451	-0.166264529558058	-0.189962792058538	1.77727446270641	-0.307555761756582	-0.184626951470857	-0.178378441799508	-0.202395244382101
168	341.354	282.564664251411	12	0	0		501	-0.117087188670419	-0.160961526339326	-0.181880663338277	-0.0844626762606314	-0.105940168678083	-0.125992991713576	-0.0330210719926132	-0.280433694679865	-0.146088166242274	-0.0497300458099607	-0.0597731718594026	-0.0191499749719983	-0.0776061264645794	-0.144776875699141	-0.199510496651131	0.00624624875382358	-0.0600370223594671	-0.0975272206404795	-0.134610704150823	-0.274506204301024	-0.221158835815927	-0.0597177734633659	-0.0734640006865531	-0.188470707058932	-0.192600898017679	-0.206811854237984	2.07332498832276	-0.221562476330324	2.13202816565928	-0.146792823185185	-0.117314422142591	0.689469918493264	2.6921983971479	3.56176507585233	6.48782725846872	-0.166264529558058	-0.189962792058538	2.02883275193163	1.85968308718232	-0.18470085749384	0.507979163567636	-0.202395244382101
169	341.387	283.080293200775	12	0	0		502	-0.117087466536424	-0.160961526339326	-0.181880784898767	-0.0844626762606314	-0.105940190751036	-0.125992991713576	-0.0687385863602808	-0.280433694679865	-0.146088166242274	-0.297829669423209	-0.259972933733911	-0.250474680105107	-0.0776061264645794	-0.318666587970707	-0.199510496651131	-0.245959639587734	-0.297737664244652	-0.0975272206404795	-0.251363273040073	-0.274510204862136	-0.221572693235605	-0.131480701968003	-0.0734640006865531	-0.21957561750477	-0.192600898028351	-0.20878206796322	0.133591502779546	-0.221562476330324	1.98971848984285	1.82427453650041	-0.126151574899888	1.28266618549569	2.37032415608996	3.77654676101688	3.22861990925989	-0.166264529558058	-0.189962792058538	1.61334217123087	2.50689888450652	-0.18470991700962	2.16596083492857	-0.202395244382101
170	341.42	283.56559103547	12	0	0		503	-0.117087466536424	-0.160961526339326	-0.181880784898767	-0.0844626762606314	-0.105940190751036	-0.125992991713576	-0.0715522701223232	-0.280433694679865	-0.146088166242274	-0.340012073799704	-0.292524758833538	-0.290920411576874	-0.0776061264645794	-0.347812778681422	-0.199510496651131	-0.282606990795703	-0.334622989362269	-0.0975272206404795	-0.262227912016992	-0.27451043467119	-0.221590344272319	-0.138347565172393	-0.0734640006865531	-0.221521272338579	5.31627807489523	-0.208905679680754	-0.118888809711548	-0.221562476330324	2.17930767536485	-0.0549273094572778	-0.12704428456756	-0.0824587418919984	1.87412619933438	2.34154872626631	2.33170640958226	-0.166264529558058	-0.189962792058538	1.50389388887192	1.58014236598098	-0.184710207452047	0.0746132014447916	-0.202395244382101
171	341.453	284.020557755497	12	0	0		504	-0.117087466536424	-0.160961526339326	-0.181880784898767	-0.0844626762606314	-0.105940190751036	-0.125992991713576	-0.0717656862569392	-0.129311419657804	-0.146088166242274	-0.347035193900358	-0.297712453022788	-0.297863533892404	-0.0776061264645794	-0.352621867134836	-0.199510496651131	-0.287798928371161	-0.34021283307025	-0.0975272206404795	-0.263204742184677	-0.27451043467119	-0.221591059019165	-0.138982781965245	-0.0734640006865531	-0.221637864369199	1.10996043249459	-0.208913207675645	-0.150835720063202	-0.221562476330324	0.638470980241846	-0.144751289935298	-0.127131812950869	-0.235716373114056	-0.100889102894316	0.283048083314026	0.141715790722575	-0.166264529558058	-0.189962792058538	0.380006726836913	-0.081700645603649	-0.184710207452047	-0.268568985551202	-0.202395244382101
172	341.486	284.445193360856	12	0	0		505	-0.117087466536424	-0.160961526339326	0.418178023003528	-0.0844626762606314	1.40334454347661	0.547139219907404	-0.0717825318712263	0.717271610185651	-0.146088166242274	-0.348249243538439	-0.298552566862371	-0.299118657273267	-0.0776061264645794	-0.353431513395492	-0.199510496651131	-0.288558654372882	-0.341085561129947	-0.0975272206404795	-0.263295790177503	-0.27451043467119	-0.221591089919327	-0.139043659577647	-0.0734640006865531	-0.221645157333368	-0.147263829585917	-0.208913604169832	-0.154992468813335	-0.221562476330324	-0.113906776787968	-0.146750384157509	-0.127141093072724	-0.253447006633866	-0.52283814003934	-0.336682295991506	-0.35847965874269	-0.166264529558058	-0.189962792058538	-0.296294519748459	-0.285046906792778	-0.184710207452047	-0.299623261811295	-0.202395244382101
173	341.519	284.869828966214	12	0	0		506	-0.117087466536424	-0.160961526339326	-0.00560109635542348	-0.0844626762606314	0.0756612150524474	4.95250984452706	-0.0717838822396903	0.838852264641475	-0.146088166242274	-0.348438328121092	-0.298681845465321	-0.299291239747484	-0.0776061264645794	-0.353532103975498	-0.199510496651131	-0.288669958499168	-0.341217088293376	-0.0975272206404795	-0.263304317721947	-0.27451043467119	-0.221591090792417	-0.139049429305878	-0.0734640006865531	-0.221645594915685	-0.190940414755292	-0.208913605996196	-0.155516617799251	8.01385747521639	-0.22898695841321	-0.146791852183831	-0.127141333008331	-0.255431239493947	-0.586563610938893	-0.472222759338838	-0.435826352910507	-0.166264529558058	-0.189962792058538	-0.411163448936288	-0.30519773361092	-0.184710207452047	-0.302329433524332	-0.202395244382101
174	341.551	285.294464571573	12	0	0		507	0.695298419065962	-0.160961526339326	-0.162405160531234	-0.0844626762606314	-0.095706529733689	0.22392971109015	-0.0717838822396903	0.0786086095275387	-0.146088166242274	-0.348449271224039	-0.298689185272836	-0.299292007343307	-0.0776061264645794	-0.353541971709505	-0.199510496651131	-0.28867468315485	-0.341228296690479	-0.0975272206404795	-0.263304652295692	-0.27451043467119	-0.221591090792417	-0.139049780425913	-0.0734640006865531	-0.221645623442841	-0.192541810685661	-0.208913605996196	-0.155588737446088	1.11213848001723	-0.247518506130099	-0.146792801625853	-0.127141333008331	-0.255666300253339	-0.596704239126359	-0.5033929531478	-0.44843374919248	-0.166264529558058	-0.189962792058538	-0.431668966391735	-0.307316942988716	-0.184710207452047	-0.30258044605653	-0.202395244382101
175	341.584	285.719100176931	12	0	0		508	0.526210135728535	-0.160961526339326	-0.179781906739716	-0.0844626762606314	-0.105386384555131	-0.105094460479781	-0.0717838822396903	0.0926868215769603	-0.146088166242274	-0.348449271224039	-0.298689185272836	-0.299292007343307	-0.0776061264645794	-0.353541971709505	-0.199510496651131	-0.28867468315485	-0.341228296690479	-0.0975272206404795	-0.263304652295692	0.925051786571548	-0.221591090792417	-0.139049780425913	-0.0734640006865531	-0.221645623442841	-0.192598903126774	-0.208913605996196	-0.155596816776073	-0.134518302264941	-0.250437405643362	-0.146792822762705	-0.127141333008331	0.937867666019447	-0.547834997477545	-0.502419402824114	-0.212148049627093	-0.166264529558058	-0.189962792058538	-0.43522813473641	-0.307535568104374	-0.184710207452047	-0.302603418515659	-0.202395244382101
176	341.617	286.14373578229	12	0	0		509	-0.0564226816527824	-0.160961526339326	-0.181643291274797	-0.0844626762606314	-0.105908120833186	-0.124661131963536	-0.0717838822396903	-0.0203542237577989	-0.146088166242274	-0.348449271224039	-0.298689185272836	-0.299292007343307	-0.0776061264645794	-0.353541971709505	-0.199510496651131	-0.28867468315485	-0.341228296690479	-0.0975272206404795	-0.263304652295692	1.73432858071882	-0.221591090792417	-0.139049780425913	-0.0734640006865531	-0.221645623442841	-0.19260082553887	-0.208913605996196	-0.155596816776073	-0.215515794621798	-0.250875586378521	-0.146792823185185	-0.127141333008331	0.580727244526521	1.04585168062311	3.21495936355961	0.820912363588435	-0.166264529558058	0.581474847612299	3.15610991540247	1.86858274578565	-0.184710207452047	0.686152056486692	-0.189142431820577
177	341.65	286.568371387648	12	0	0		510	-0.111507517701503	-0.160961526339326	-0.181854546274582	-0.0844626762606314	-0.105938383538876	-0.125910360300404	-0.0717838822396903	-0.25993874394782	-0.146088166242274	-0.348449271224039	-0.298689185272836	-0.299292007343307	-0.0776061264645794	-0.353541971709505	-0.199510496651131	-0.28867468315485	2.27014680142408	-0.0975272206404795	-0.263304652295692	0.010275959442915	-0.221591090792417	-0.139049780425913	-0.0734640006865531	-0.221645623442841	-0.192600897050015	-0.208913605996196	-0.155596816776073	-0.221153401174573	-0.250953745859704	-0.146792823185185	-0.127141333008331	-0.159225942466742	0.683092132697329	3.60598730415487	-0.203305082205682	-0.166264529558058	0.561885780054395	2.74859917652975	3.11198899883203	-0.184710207452047	4.56023018027445	0.616928448710097
178	341.683	287.023338107675	12	0	0		511	-0.116588807594894	-0.110065548300408	-0.181878013584564	-0.0844626762606314	-0.105940097961049	-0.125988056695911	-0.0717838822396903	-0.278870096806655	-0.146088166242274	-0.348449271224039	-0.298689185272836	-0.299292007343307	-0.0776061264645794	-0.353541971709505	-0.199510496651131	-0.28867468315485	4.45164770413515	-0.0975272206404795	-0.263304652295692	-0.246548162100246	-0.221591090792417	-0.139049780425913	-0.0734640006865531	-0.221645623442841	-0.192600898028351	-0.208913605996196	-0.155596816776073	-0.221535779205776	-0.250954188754075	-0.146792823185185	-0.127141333008331	-0.244833582736822	1.42846757610719	2.47783568948739	-0.130023703514971	-0.166264529558058	-0.105173233312916	0.571903596149965	1.26054664196226	-0.184710207452047	2.21757236077916	2.23234270787452
179	341.716	287.50863594237	12	0	0		512	-0.117041599871189	0.0385831875435833	-0.181880784898767	-0.0844626762606314	-0.105940190751036	-0.125992740108292	-0.0717838822396903	-0.280310539445157	-0.146088166242274	-0.348449271224039	-0.298689185272836	-0.299292007343307	-0.0776061264645794	-0.353541971709505	-0.199510496651131	-0.28867468315485	0.480262604155482	-0.0975272206404795	-0.263304652295692	-0.178847849530204	-0.221591090792417	-0.139049780425913	-0.0734640006865531	-0.221645623442841	-0.192600898028351	-0.208913605996196	-0.155596816776073	-0.221560760655579	-0.250954188754075	-0.146792823185185	-0.127141333008331	-0.25444399422923	0.582114198757585	0.398788078705056	-0.393827944196063	-0.166264529558058	-0.180172648001726	-0.117017711160198	-0.0488322578859073	0.882193848736613	1.01553449165143	1.82442667018781
180	341.749	288.024264891734	12	0	0		513	19.8414954752531	-0.147190616384893	-0.181880784898767	-0.0844626762606314	-0.105940190751036	-0.125992991713576	-0.0717838822396903	-0.280424313781272	-0.146088166242274	-0.348449271224039	-0.298689185272836	-0.299292007343307	-0.0776061264645794	-0.353541971709505	-0.199510496651131	-0.28867468315485	-0.216461124913613	-0.0975272206404795	-0.263304652295692	0.447644183976207	-0.221591090792417	-0.139049780425913	-0.0734640006865531	-0.221645623442841	-0.192600898028351	-0.208913605996196	-0.155596816776073	1.3092810198921	-0.250954188754075	-0.146792823185185	-0.127141333008331	0.102643313725726	0.0830164071888037	-0.31114949551083	-0.398499321194604	-0.166264529558058	-0.18885911226727	-0.381142444049813	-0.281770865277083	0.606372385076264	0.0967089283823124	0.873153553410721
181	341.782	288.50956272643	12	0	0		514	5.85865867083417	-0.160001691345928	-0.181880784898767	-0.0844626762606314	-0.105940190751036	-0.125992991713576	-0.0717838822396903	-0.280432955499187	-0.146088166242274	-0.348449271224039	-0.298689185272836	-0.299292007343307	-0.0776061264645794	-0.353541971709505	-0.199510496651131	-0.28867468315485	-0.321508644063206	-0.0975272206404795	-0.263304652295692	-0.198593944103281	-0.221591090792417	-0.139049780425913	-0.0734640006865531	-0.221645623442841	-0.192600898028351	-0.208913605996196	-0.155596816776073	0.507449950387649	-0.250954188754075	-0.146792823185185	-0.127141333008331	-0.181775333196816	-0.236015991163143	-0.46638546052381	-0.328758789663228	-0.166264529558058	-0.189832310732868	-0.426216335032275	-0.304854180655857	-0.0282679674507421	-0.26522405934745	-0.0960111213078529
182	341.815	289.055522790462	12	0	0		515	1.80096892004423	-0.160896371768743	-0.181880784898767	-0.0844626762606314	-0.105940190751036	-0.125992991713576	-0.0717838822396903	-0.280433659382658	-0.146088166242274	-0.348449271224039	-0.298689185272836	-0.299292007343307	-0.0776061264645794	-0.353541971709505	-0.199510496651131	-0.100214511490716	-0.338178343937799	-0.0975272206404795	-0.263304652295692	-0.266854473012102	-0.221591090792417	-0.139049780425913	-0.0734640006865531	-0.221645623442841	-0.192600898028351	-0.208913605996196	-0.155596816776073	-0.172242453234514	-0.250954188754075	-0.146792823185185	-0.127141333008331	-0.247172183976751	-0.537529347525213	-0.50196212551306	-0.431358644386367	-0.166264529558058	-0.189947726158987	-0.434262530155657	-0.307281804939507	-0.167437129759866	-0.299232949679963	-0.192139084173696
183	341.848	289.571151739826	12	0	0		516	0.0543226519697231	-0.160957259523117	-0.181880784898767	-0.0844626762606314	-0.105940190751036	-0.125992991713576	-0.0717838822396903	-0.000925606245276405	-0.146088166242274	-0.348449271224039	-0.298689185272836	-0.299292007343307	-0.0776061264645794	-0.353541971709505	-0.199510496651131	-0.0363778463973008	-0.340765073367777	-0.0975272206404795	-0.263304652295692	1.42737384683259	-0.221591090792417	-0.139049780425913	-0.0734640006865531	-0.221645623442841	-0.192600898028351	-0.208913605996196	-0.155596816776073	-0.218343745540199	-0.250954188754075	-0.146792823185185	-0.127141333008331	-0.25473707897701	0.198042536261215	1.39386096156567	-0.333479020413209	-0.166264529558058	-0.189962048528904	0.461153721439649	-0.307532096171615	-0.182849892823217	-0.302310126157174	-0.201433685504744
184	341.881	290.117111803858	12	0	0		517	-0.100923007159334	-0.160961228941998	-0.181880784898767	-0.0844626762606314	-0.105940190751036	-0.125992991713576	-0.0717838822396903	-0.0406432407027755	-0.146088166242274	-0.348449271224039	-0.298689185272836	-0.299292007343307	-0.0776061264645794	-0.353541971709505	-0.199510496651131	-0.251189420851859	-0.341183872440418	-0.0975272206404795	-0.263304652295692	-0.00375402805356179	-0.221591090792417	-0.139049780425913	-0.0734640006865531	-0.221645623442841	-0.192600898028351	-0.208913605996196	-0.155596816776073	-0.221338881347635	-0.250954188754075	-0.146792823185185	-0.127141333008331	-0.255583590623572	0.769608247474805	2.65118802415986	0.598018611062187	-0.166264529558058	-0.189962792058538	2.13652112615572	0.488894852767942	-0.184499839599932	-0.302578783663041	-0.202300454423064
185	341.914	290.678237425225	12	0	0		518	-0.115600659050972	-0.160961510997762	-0.181880784898767	-0.0844626762606314	-0.105940190751036	-0.125992991713576	-0.0717838822396903	-0.261537573396906	-0.146088166242274	-0.348449271224039	-0.298689185272836	-0.299292007343307	-0.0776061264645794	-0.353541971709505	-0.199510496651131	-0.283245483424991	-0.341228296690479	-0.0975272206404795	-0.263304652295692	-0.247203565079737	-0.221591090792417	6.67993955997975	-0.0734640006865531	-0.221645623442841	-0.192600898028351	-0.208913605996196	-0.155596816776073	-0.221547349496008	-0.250954188754075	-0.146792823185185	0.917728851715668	-0.255683872034326	1.56573839040021	1.5021724635656	1.5076314132151	-0.166264529558058	-0.0574716320661204	1.38240432095935	0.369632359877071	0.189418516858324	-0.302603079210302	-0.202386638715664
186	341.946	291.209031931923	12	0	0		519	-0.11695591780454	-0.160961526339326	-0.181880784898767	-0.0844626762606314	-0.105940190751036	-0.125992991713576	-0.0717838822396903	-0.278992037988924	-0.146088166242274	-0.348449271224039	-0.298689185272836	-0.299292007343307	-0.0776061264645794	-0.353541971709505	-0.199510496651131	-0.28790346273773	-0.341228296690479	-0.0975272206404795	-0.263304652295692	-0.2718294266958	-0.221591090792417	3.25352215452158	-0.0734640006865531	-0.221645623442841	0.694331525225946	-0.208913605996196	-0.155596816776073	-0.22156148912058	-0.250954188754075	-0.146792823185185	3.31787621912876	0.0292030028475907	1.68688374156072	0.940701076710844	0.260501236207538	-0.166264529558058	1.98226863180358	0.906796957624423	1.40324903876032	0.263163412862467	-0.302605187355084	-0.094330544571538
187	341.979	291.754991995955	12	0	0		520	-0.117077304614042	-0.160961526339326	-0.181880784898767	-0.0844626762606314	-0.105940190751036	-0.125992991713576	-0.0717838822396903	-0.280320088334173	-0.146088166242274	-0.348449271224039	-0.298689185272836	-0.299292007343307	-0.0776061264645794	-0.353541971709505	-0.199510496651131	-0.288562983002422	-0.341228296690479	-0.0975272206404795	-0.263304652295692	-0.2742401049931	-0.121382636768231	0.603637453269091	-0.0734640006865531	-0.221645623442841	6.17108177781489	-0.208913605996196	-0.155596816776073	-0.221562450868355	-0.250954188754075	-0.146792823185185	0.256915255726869	-0.200244605363362	2.12035695123946	0.884042392160349	-0.164148127169996	-0.166264529558058	1.45940547234539	0.394423180415282	0.332116560813806	-0.135259874752661	-0.302605276833604	1.57421012478795
188	342.012	292.240289830651	12	0	0		521	-0.117086963521254	-0.160961526339326	-0.181880784898767	-0.0844626762606314	-0.105940190751036	-0.125992991713576	-0.0717838822396903	0.00762101588458741	-0.146088166242274	-0.348449271224039	-0.298689185272836	-0.299292007343307	-0.0776061264645794	-0.353541971709505	-0.199510496651131	-0.288658816094798	-0.341228296690479	-0.0975272206404795	-0.263304652295692	-0.274483891857708	-0.0484917906943882	-0.0701475470012557	-0.0734640006865531	-0.221645623442841	0.470572648378754	-0.208913605996196	-0.155596816776073	-0.221562476330324	-0.250954188754075	-0.146792823185185	-0.0894835530039926	-0.249452593894036	-0.132698192857447	-0.203357128000202	-0.0690960518347896	-0.166264529558058	0.0533505789919979	-0.291841227353244	-0.243607801272979	-0.179384394706884	-0.302605276833604	0.588705823136458
189	342.045	292.725587665346	12	0	0		522	-0.117087466536424	-0.160961526339326	-0.181880784898767	-0.0844626762606314	-0.105940190751036	-0.125992991713576	-0.0717838822396903	0.551694848830786	-0.146088166242274	-0.348449271224039	-0.298689185272836	-0.299292007343307	-0.0776061264645794	-0.353541971709505	-0.199510496651131	-0.288673568562243	-0.341228296690479	-0.0975272206404795	0.165174979651379	-0.274507942582752	-0.213896172729815	-0.132311145968252	-0.0734640006865531	-0.221645623442841	-0.168168907956109	3.51056397082825	-0.155596816776073	-0.221562476330324	-0.250954188754075	-0.146792823185185	-0.123254656236913	-0.254959519209164	-0.524800847077426	-0.441888016691283	-0.356058880112927	-0.166264529558058	-0.16119732996031	-0.410372221450796	-0.300852084421596	-0.184107954601587	-0.302605276833604	-0.124221695519758
190	342.078	293.210885500042	12	0	0		523	-0.117087466536424	-0.160961526339326	-0.181880784898767	-0.0844626762606314	-0.105940190751036	-0.125992991713576	-0.0717838822396903	-0.0800009395518245	-0.146088166242274	-0.348449271224039	-0.298689185272836	-0.299292007343307	-0.0776061264645794	-0.353541971709505	-0.199510496651131	-0.28867468315485	-0.341228296690479	0.32761598800809	-0.155150684723168	-0.27451043467119	0.510966464825646	-0.138406846320726	-0.0734640006865531	-0.221645623442841	-0.191731499387895	1.1586794414385	-0.155596816776073	-0.221562476330324	-0.250954188754075	-0.146792823185185	-0.126749870228016	0.0613175817230005	-0.587131208867389	-0.496565235590611	-0.215170194028818	-0.166264529558058	-0.186641415913116	-0.43151747776239	-0.306872241040137	-0.184643711598522	-0.302605276833604	-0.194858777303906
191	342.111	293.665852220069	12	0	0		524	-0.117087466536424	-0.160961526339326	-0.181880784898767	-0.0844626762606314	-0.105940190751036	-0.125992991713576	-0.0717838822396903	-0.265141922758753	-0.146088166242274	-0.348449271224039	-0.298689185272836	-0.299292007343307	-0.0776061264645794	-0.11585996918201	-0.199510496651131	-0.28867468315485	-0.341228296690479	-0.062572746914431	-0.253552385854361	-0.27451043467119	0.882769706755097	-0.138990132723993	-0.0734640006865531	-0.221645623442841	-0.192571545469236	-0.122748406509763	-0.155596816776073	-0.221562476330324	-0.250954188754075	-0.146792823185185	-0.127102949031352	-0.159860105799836	-0.59681809521514	-0.508774999172222	0.364390621351484	-0.166264529558058	-0.189588360823448	-0.221380355659819	-0.307490225711851	-0.184703045832603	-0.302605276833604	-0.20168858859009
192	342.144	294.090487825427	12	0	0		525	-0.117087466536424	-0.160961526339326	-0.181880784898767	-0.0844626762606314	-0.105940190751036	-0.125992991713576	-0.0717838822396903	-0.279228662762046	-0.146088166242274	-0.348449271224039	-0.298689185272836	-0.299292007343307	-0.0776061264645794	3.07985399164954	-0.199510496651131	-0.28867468315485	-0.239542903082955	-0.0967370887107746	-0.262399745103052	-0.27451043467119	-0.173998998264608	-0.139045773890783	-0.0734640006865531	-0.221645623442841	-0.192599853637224	-0.203520961119324	-0.155596816776073	-0.221562476330324	-0.250954188754075	-0.146792823185185	-0.127138405785459	-0.244643467480862	-0.598290471771744	-0.511414545191903	1.08113027537298	-0.166264529558058	-0.189920433885347	0.232167147533561	-0.307551997618705	-0.184709751113618	-0.302605276833604	-0.202327117909789
193	342.177	294.454461201449	12	0	0		526	-0.117087466536424	-0.160961526339326	-0.181880784898767	-0.0844626762606314	-0.105940190751036	-0.125992991713576	-0.0717838822396903	-0.280341758228934	-0.146088166242274	-0.348449271224039	-0.231875007333419	-0.299292007343307	-0.0776061264645794	3.32038676845194	-0.199510496651131	-0.28867468315485	1.16285750167825	-0.0975104914165765	-0.263223056620144	-0.27451043467119	-0.219659940054568	-0.139049573412445	-0.0734640006865531	-0.221645623442841	-0.192600864472354	-0.208588652038844	-0.155596816776073	-0.221562476330324	-0.250954188754075	-0.124157586896281	-0.127141333008331	-0.25445235504662	-0.598524553641129	-0.308293724327969	-0.209493159117614	-0.166264529558058	-0.189959445080334	-0.212996747588911	-0.307558149124397	-0.184710207452047	-0.302605276833604	-0.202388943822866
194	342.21	294.81843457747	12	0	0		527	-0.117087466536424	-0.160961526339326	-0.181880784898767	-0.0844626762606314	-0.105940190751036	-0.125992991713576	-0.0717838822396903	-0.280426260939844	-0.146088166242274	-0.0879918511181376	0.0590781174219597	0.0549430725229755	-0.0776061264645794	1.00234244170378	-0.199510496651131	-0.28867468315485	1.0268660129009	-0.0975268310063779	-0.263296890251371	-0.27451043467119	0.173476603414578	-0.139049780425913	-0.0734640006865531	-0.221645623442841	-0.192600897638132	-0.208892716323611	-0.155596816776073	-0.221562476330324	-0.250954188754075	0.0740309760746349	-0.127141333008331	0.0694033551643364	-0.59854929542647	-0.292522186845087	-0.41168996244194	-0.166264529558058	-0.189962792058538	-0.396371845227116	-0.307558484883157	0.271950945980056	-0.302605276833604	0.254123014739429
195	342.243	295.21273906816	12	0	0		528	-0.117087466536424	-0.160961526339326	-0.181880784898767	-0.0844626762606314	-0.105940190751036	-0.125992991713576	-0.0717838822396903	-0.280433140627948	-0.146088166242274	0.306264508332278	-0.240555114778353	0.399150994952598	-0.0776061264645794	0.593148551811105	-0.199510496651131	-0.28867468315485	0.493162885247403	-0.0975272118337264	-0.263303947150764	-0.27451043467119	-0.186507035904388	-0.139049780425913	-0.0734640006865531	-0.221645623442841	-0.192600898028351	-0.208912315741791	-0.155596816776073	-0.221562476330324	1.03201410759695	-0.140601575262534	-0.127141333008331	0.132111440248501	-0.59854929542647	-0.463074045233037	-0.444582137851374	-0.166264529558058	-0.189962792058538	0.0715108738864449	-0.307558484883157	0.0438491594669745	-0.302605276833604	0.0189151986488134
196	342.276	295.60704355885	12	0	0		529	-0.117087466536424	-0.160961526339326	-0.181880784898767	-0.0844626762606314	-0.105940190751036	-0.125992991713576	-0.0717838822396903	-0.280433685114896	-0.146088166242274	-0.191393119248435	-0.289430403761193	-0.171456971246485	-0.0776061264645794	-0.13212854868371	-0.199510496651131	-0.28867468315485	0.214688135022769	-0.0975272204575044	-0.263304652295692	-0.27451043467119	-0.22016747186573	-0.139049780425913	-0.0734640006865531	-0.221645623442841	-0.192600898028351	-0.20891356699203	-0.155596816776073	-0.221562476330324	1.52725486579528	-0.14666408951519	-0.127141333008331	-0.212026401300572	-0.59854929542647	-0.157616044795332	-0.449813769163833	-0.166264529558058	-0.189962792058538	0.883049472323984	-0.307558484883157	-0.160094308570966	-0.302605276833604	-0.181644071866094
197	342.308	296.00134804954	12	0	0		530	-0.117087466536424	-0.160961526339326	-0.181880784898767	-0.0844626762606314	-0.105940190751036	-0.125992991713576	-0.0717838822396903	-0.280433694679865	-0.146088166242274	0.454811923822905	-0.297188803156011	-0.277015435901241	-0.0776061264645794	-0.316553613787058	-0.199510496651131	-0.28867468315485	-0.254778460694964	-0.0975272206404795	-0.263304652295692	-0.27451043467119	-0.221530500663502	-0.139049780425913	-0.0734640006865531	-0.221645623442841	-0.192600898028351	-0.208913605996196	-0.155596816776073	-0.221562476330324	1.97424913181238	-0.146789964885895	-0.127141333008331	-0.250660315354017	-0.59854929542647	-0.360514333833394	-0.450628755796631	-0.166264529558058	-0.189962792058538	-0.119240340554509	-0.307558484883157	-0.181992320429769	-0.302605276833604	-0.200394688813411
198	342.341	296.425983654899	12	0	0		531	-0.117087466536424	-0.160961526339326	-0.181880784898767	-0.0844626762606314	-0.105940190751036	-0.125992991713576	-0.0717838822396903	-0.280433694679865	-0.146088166242274	0.129987407611383	-0.298450225398093	-0.295471838114878	-0.0776061264645794	-0.347478781608118	-0.199510496651131	-0.28867468315485	-0.328098394790509	-0.0975272206404795	-0.263304652295692	-0.27451043467119	-0.221588632402827	-0.139049780425913	-0.0734640006865531	-0.221645623442841	-0.192600898028351	-0.208913605996196	-0.155596816776073	-0.221562476330324	0.0924093394809584	-0.146792763767433	-0.127141333008331	0.241810205425764	-0.59854929542647	-0.171315141790048	-0.450764778331743	-0.166264529558058	-0.189962792058538	-0.38178015957236	-0.307558484883157	-0.184417490364962	-0.302605276833604	-0.20220766256622
199	342.374	296.880950374926	12	0	0		532	-0.117087466536424	-0.160961526339326	0.180619133178093	-0.0844626762606314	-0.105940190751036	-0.125992991713576	-0.0717838822396903	-0.280433694679865	-0.146088166242274	0.118401186449339	-0.298649627773967	-0.298612343673547	-0.0776061264645794	-0.352529399656398	-0.199510496651131	-0.28867468315485	-0.339157104715549	-0.0975272206404795	-0.263304652295692	-0.27451043467119	-0.221590983159148	-0.139049780425913	-0.0734640006865531	-0.221645623442841	-0.192600898028351	-0.208913605996196	1.00884290240896	-0.221562476330324	-0.195916697661164	-0.146792821825712	-0.127141333008331	-0.18831928681012	-0.544475784257901	-0.264816166850928	-0.157310720470836	-0.166264529558058	-0.189962792058538	-0.371027799915301	-0.307558484883157	-0.18467710645723	-0.302605276833604	-0.202376708311815
200	342.407	297.366248209621	12	0	0		533	0.456194900582492	-0.160961526339326	0.0144039103093147	-0.0844626762606314	-0.105940190751036	-0.125992991713576	-0.0717838822396903	0.760839651956854	-0.146088166242274	-0.269338535614638	-0.298684680848019	-0.299173569698941	-0.0776061264645794	-0.353394039717623	-0.199510496651131	-0.28867468315485	-0.340913604577608	-0.0975272206404795	0.16629328636776	-0.27451043467119	-0.221591086460709	-0.139049780425913	-0.0734640006865531	-0.209409946623026	-0.192600898028351	-0.208913605996196	0.279430292531227	-0.221562476330324	0.326456064334576	-0.146792823158487	-0.127141333008331	-0.247925783086656	-0.223821285647378	-0.193394067305448	0.177461828220218	-0.166264529558058	-0.189962792058538	0.223838068587623	-0.307558484883157	-0.184706552709855	-0.302605276833604	-0.202393457377603
201	342.44	297.912208273654	12	0	0		534	0.149813066786229	-0.160961526339326	-0.160727239581397	-0.0844626762606314	-0.105940190751036	-0.125992991713576	-0.0717838822396903	0.346540898083754	2.56638659638794	-0.335269273094873	-0.298689185272836	-0.299281650582156	-0.0776061264645794	-0.353520776798049	-0.199510496651131	-0.28867468315485	-0.341186306258374	-0.0975272206404795	0.0910368593116679	-0.27451043467119	-0.221591090792417	-0.139049780425913	-0.0734640006865531	0.399752528810983	-0.192600898028351	-0.208913605996196	-0.100376819556784	-0.221562476330324	0.0628313021347267	-0.146792823185185	-0.127141333008331	-0.254822261908527	-0.46270704617444	-0.441789868041124	0.0676991053916424	-0.166264529558058	-0.189962792058538	-0.313668714406124	-0.307558484883157	-0.184710120535132	-0.302605276833604	-0.202395208554843
202	342.473	298.458168337686	12	0	0		535	-0.091917990742244	-0.160961526339326	-0.179487205206889	-0.0844626762606314	-0.105940190751036	-0.125992991713576	-0.0717838822396903	-0.229738166148814	1.75520888561219	-0.346170068042764	-0.298689185272836	-0.299292007343307	-0.0776061264645794	-0.353541971709505	-0.199510496651131	-0.28867468315485	-0.341224448881078	-0.0975272206404795	-0.229596804203171	-0.27451043467119	-0.221591090792417	2.57124610716739	-0.0734640006865531	-0.17654273706084	-0.192600898028351	-0.208913605996196	-0.148268940204681	-0.221562476330324	-0.200661855825765	-0.146792823185185	-0.127141333008331	1.139295227936	-0.348353432106079	-0.496105773394745	-0.364950002569796	-0.166264529558058	-0.189962792058538	-0.414257233129927	-0.307558484883157	-0.184710207452047	-0.302605276833604	11.9020586484196
203	342.506	299.004128401718	12	0	0		536	-0.114772377355729	-0.160961526339326	-0.181616338902524	-0.0844626762606314	-0.105940190751036	-0.125992991713576	-0.0717838822396903	0.729903124618119	7.60872918117205	-0.348067824941867	-0.298689185272836	-0.299292007343307	-0.0776061264645794	-0.353541971709505	-0.199510496651131	-0.191062595746697	-0.341228296690479	-0.0975272206404795	-0.260176920463215	-0.27451043467119	-0.221591090792417	0.939909892353234	-0.0734640006865531	-0.218831360782275	-0.192600898028351	0.220334393628548	-0.154646377570941	-0.221562476330324	-0.243078573051468	-0.146792823185185	-0.127141333008331	1.87479834214253	-0.457645682420624	-0.508542975515449	-0.428862857914926	-0.166264529558058	-0.189962792058538	-0.432177994676695	-0.307558484883157	-0.184710207452047	-0.302605276833604	6.19590654201043
204	342.539	299.519757351082	12	0	0		537	0.311205393894604	-0.160961526339326	-0.181852285687893	-0.0844626762606314	-0.105940190751036	-0.125992991713576	-0.0717838822396903	-0.110012370837736	0.660270260326491	-0.34838808300857	-0.298689185272836	-0.299292007343307	-0.0776061264645794	-0.353541971709505	0.699153933303644	0.0968851203326707	-0.341228296690479	-0.0975272206404795	-0.263022624045856	-0.27451043467119	-0.221591090792417	0.408048810681767	-0.0734640006865531	-0.221476562734808	-0.192600898028351	-0.0271497673739267	-0.155476173144581	-0.221562476330324	-0.249743581182995	-0.146792823185185	-0.127141333008331	-0.00330440310920736	-0.0871673486570151	-0.511314113798745	-0.194173840776712	-0.166264529558058	-0.189962792058538	-0.435296668157725	-0.307558484883157	-0.184710207452047	-0.302605276833604	0.829606217650611
205	342.572	300.005055185778	12	0	0		538	0.533304495954161	-0.160961526339326	-0.181877636266517	-0.0844626762606314	-0.105940190751036	-0.125992991713576	-0.0717838822396903	-0.267004045338628	-0.100598140989678	-0.348444200918285	-0.298689185272836	-0.299292007343307	-0.0776061264645794	-0.353541971709505	-0.129854785014633	0.244812105549537	-0.341228296690479	-0.0975272206404795	-0.26327848305664	-0.27451043467119	-0.221591090792417	-0.0868508966383431	-0.0734640006865531	-0.22163507464642	-0.192600898028351	-0.197537919622337	-0.155581291522867	-0.221562476330324	-0.250764278809039	-0.146792823185185	-0.127141333008331	-0.226586780779462	0.370123468852154	-0.511936505861682	-0.407995373579602	-0.166264529558058	-0.189962792058538	-0.435828263531723	-0.158109008525774	0.470601882268685	-0.302605276833604	-0.102903176423498
206	342.605	300.460021905805	12	0	0		539	-0.0589643818892617	-0.160961526339326	-0.181880709983261	-0.0844626762606314	-0.105940190751036	-0.125992991713576	-0.0717838822396903	0.284926660964892	-0.143630508172314	-0.348449271224039	-0.298689185272836	-0.299292007343307	-0.0776061264645794	-0.353541971709505	-0.197643268268867	-0.210711672389683	-0.341228296690479	-0.0975272206404795	-0.263302292609797	-0.199977874226228	-0.221591090792417	-0.134207070363362	-0.0734640006865531	-0.22164498974684	-0.192600898028351	-0.20822812152815	-0.155596785969363	-0.221562476330324	-0.25092492640871	-0.146792823185185	3.78613759105657	-0.252418921744824	-0.0639424117795527	-0.512074499610423	-0.444118335947726	0.127469192470804	-0.189962792058538	-0.435926742791369	0.192877171243601	0.755460153031047	-0.302605276833604	-0.193066384406639
207	342.638	300.899823068497	12	0	0		540	0.30168889777206	-0.160961526339326	-0.181880784898767	-0.0844626762606314	-0.105940190751036	-0.125992991713576	0.144932946325597	-0.157565275064372	-0.145946089117219	-0.348449271224039	-0.298689185272836	-0.299292007343307	-0.0776061264645794	-0.353541971709505	-0.199455853629699	-0.277130241363225	-0.341228296690479	-0.0975272206404795	0.0227375247696376	0.126103963102739	-0.221591090792417	-0.138576163660912	-0.0734640006865531	-0.221645588779454	-0.192600898028351	-0.208869539611481	-0.155596816776073	-0.221562476330324	-0.250953539582672	-0.146792823185185	0.781483855221294	-0.255309827780079	-0.355184821325309	-0.512094602532712	0.112175668127524	1.77526554995162	-0.189962792058538	-0.435940089557384	-0.254710563230561	-0.0783939588641013	-0.302605276833604	0.313147776822759
208	342.67	301.33962423119	12	0	0		541	0.674086264053314	-0.160961526339326	-0.181880784898767	-0.0844626762606314	-0.105940190751036	-0.125992991713576	2.45268117236561	-0.270751344777693	-0.146080181412828	-0.348449271224039	-0.298689185272836	-0.299292007343307	-0.0776061264645794	-0.353541971709505	-0.199508943967719	-0.287002637291954	-0.341228296690479	-0.0975272206404795	0.176224704196702	-0.233829868514446	-0.221591090792417	-0.139004638774719	-0.0734640006865531	-0.221645623442841	-0.192600898028351	-0.208910848103622	-0.155596816776073	-0.221562476330324	-0.250954188754075	-0.146792823185185	-0.0356253284199511	-0.255652296943677	-0.5608473395048	-0.512094602532712	-0.323950893787117	0.551333373099916	-0.189962792058538	-0.435940089557384	-0.169273526893329	-0.172971633382886	-0.302605276833604	-0.144270921326201
209	342.703	301.794590951217	12	0	0		542	-0.0463831610404983	-0.160961526339326	-0.181880784898767	-0.0844626762606314	-0.105940190751036	-0.125992991713576	0.132170892271636	-0.279695013283637	-0.146087786718738	-0.348449271224039	-0.298689185272836	-0.299292007343307	-0.0776061264645794	0.149013884596185	-0.199510455051741	-0.288437168240684	-0.341228296690479	-0.0975272206404795	-0.223671853894772	-0.270516138937611	-0.221591090792417	-0.139046170674256	-0.0734640006865531	-0.221645623442841	2.89084026997398	-0.208913439809079	-0.155596816776073	-0.221562476330324	-0.250954188754075	-0.146792823185185	-0.11816794296978	-0.255693868897778	0.13335718034235	-0.512094602532712	-0.194743136821344	-0.0754358416827246	-0.189962792058538	-0.435940089557384	0.0201187978433772	-0.183445960196773	-0.302605276833604	-0.196948000782941
210	342.736	302.279888785912	12	0	0		543	-0.110419850389053	-0.160961526339326	-0.181880784898767	-0.0844626762606314	-0.105940190751036	-0.125992991713576	-0.0553426804662406	-0.280374005283729	-0.146088163070722	0.0484925175259761	0.746970911730229	-0.11304203868542	-0.0776061264645794	0.512588837966556	-0.199510495477309	-0.288640508463548	-0.292991434575851	-0.0975272206404795	-0.259534458155895	-0.274097632734711	-0.221591090792417	-0.13904952795703	-0.0734640006865531	-0.221645623442841	-0.0264109882104953	-0.0723947572100865	0.0732595200524929	-0.221562476330324	-0.250954188754075	-0.146792823185185	-0.126215185300747	-0.255696946166267	0.408015751975033	-0.293204102913165	-0.0589497159183384	-0.159558829774831	-0.189962792058538	-0.435940089557384	-0.273072230987729	-0.18456724401161	-0.302605276833604	-0.201857480294954
211	342.769	302.765186620608	12	0	0		544	-0.11647430815651	-0.160961526339326	-0.181880784898767	-0.0844626762606314	-0.105940190751036	-0.125992991713576	-0.0704922234643309	-0.0179080647640094	-0.146088166242274	1.58060730294995	2.79123929915701	0.628229424997626	-0.0776061264645794	1.66482963297694	-0.199510496651131	1.07555913606767	0.462135931149492	-0.0975272206404795	0.0495145161282555	-0.274468801940181	-0.221591090792417	-0.139049780425913	-0.0734640006865531	-0.221645623442841	-0.186686918479991	0.64166922505461	3.12671634625898	-0.221562476330324	-0.250954188754075	-0.146792823185185	-0.12704805219855	0.389771517725942	-0.434358069661594	-0.415823472193491	-0.196755016662979	-0.165782291676526	-0.189962792058538	-0.435940089557384	-0.304028940525305	-0.184694422593599	-0.302605276833604	-0.202343403536792
212	342.802	303.250484455303	12	0	0		545	-0.117032694269732	-0.160961526339326	-0.181880784898767	-0.0844626762606314	-0.105940190751036	-0.125992991713576	-0.0716856442241663	-0.221434523542046	-0.146088166242274	3.95034850663357	3.06228909253498	2.45882276242012	-0.0776061264645794	2.12277269405562	6.45273393334144	1.83242393000351	2.13422459552241	-0.0975272206404795	0.773682828850269	-0.27450634688541	-0.221591090792417	-0.139049780425913	-0.0734640006865531	-0.221645623442841	-0.192401230779525	-0.157014983003051	0.274395328204339	-0.221562476330324	-0.250954188754075	-0.146792823185185	-0.12713263209936	1.6580944200613	-0.573572363719195	-0.490856727461084	-0.348007306664637	-0.166231025996437	-0.189962792058538	-0.435940089557384	-0.307206851762259	-0.184709151040671	4.43048008699791	-0.202390383532419
213	342.835	303.766113404667	12	0	0		546	0.628733777981232	-0.160961526339326	-0.181880784898767	-0.0844626762606314	-0.105940190751036	-0.125992991713576	-0.0717761644343514	-0.275784432370498	-0.138191937225245	1.99351424879268	2.27914375317457	2.87487639138908	-0.0776061264645794	0.476221980701555	3.27396982087562	1.57580691313195	1.4855149590915	-0.0975272206404795	-0.150612249218797	-0.274510121669314	0.336869458488096	-0.139049780425913	-0.0734640006865531	-0.221645623442841	0.859621205323508	6.86148833804862	-0.0998260367272361	-0.221562476330324	-0.250954188754075	-0.146792823185185	-0.127141220929538	0.68001522927876	-0.594682167531592	-0.507353148700264	-0.43448467094345	-0.166262181896251	-0.189962792058538	-0.435940089557384	-0.307522538972041	0.277146810650899	1.01406788650952	-0.202394847667619
214	342.868	304.312073468699	12	0	0		547	1.90816970670531	-0.160961526339326	-0.181880784898767	-0.0844626762606314	-0.105940190751036	-0.125992991713576	-0.0717834105003812	-0.280078984842017	0.40510436464027	1.03867574947316	0.964107807082028	0.719656524105904	-0.0776061264645794	0.720368304029798	-0.0781842694656695	1.10579182446632	1.6668056507644	-0.0975272206404795	-0.253143250714067	-0.27451043467119	-0.154447649090134	-0.139049780425913	-0.0734640006865531	-0.221645623442841	-0.0800183930438699	4.8059157717604	0.109980892430531	-0.0652513789221414	-0.250954188754075	-0.146792823185185	-0.127141333008331	-0.150328688525286	0.711622046658725	0.565380346406273	0.0788851084729066	-0.166264393580778	-0.189962792058538	0.390893250866925	-0.307554902102125	-0.101337788333499	0.407918582234649	-0.202395244382101
215	342.901	304.8883646474	12	0	0		548	0.0739252299360308	-0.160961526339326	-0.181880784898767	-0.0844626762606314	-0.105940190751036	-0.125992991713576	-0.0717838822396903	-0.280405013773752	-0.105669011474037	-0.0972295952329909	-0.0882661846717599	-0.114165584209007	-0.0776061264645794	-0.170316645570041	-0.195959403530536	-0.0160331963577386	0.544975100567886	-0.0975272206404795	-0.26233803305013	-0.27451043467119	-0.218651377089918	-0.139049780425913	-0.0734640006865531	-0.221645623442841	0.467177334871815	0.137474556752357	3.03190347370864	0.300791178919756	0.281287280337094	-0.146792823185185	-0.127141333008331	-0.2432534788185	3.36639495318187	2.181214805989	2.25438156414544	-0.166264529558058	-0.189962792058538	1.39507343452569	-0.307558226634127	-0.175282298611361	-0.0978865060590499	-0.202395244382101
216	342.934	305.464655826101	12	0	0		549	-0.0995181126652972	-0.160961526339326	-0.181880784898767	-0.0844626762606314	-0.105940190751036	-0.125992991713576	-0.0717838822396903	-0.280431434548896	-0.143814011663341	-0.305878727110003	-0.264591815803692	-0.267031936462248	-0.0776061264645794	-0.32293824423225	-0.199409592204928	-0.249186250746243	0.246712054818847	-0.0975272206404795	-0.26321496025199	-0.27451043467119	-0.221465971238461	-0.139049780425913	-0.0734640006865531	-0.221645623442841	3.24792971436521	-0.18723491944535	0.467224325666574	0.265550370612592	1.31765147850061	-0.146792823185185	-0.127141333008331	-0.254261749174276	2.5247670999329	1.42256597543352	2.72309064699961	-0.166264529558058	0.275541560140354	1.29774219674122	1.9165075589687	0.486971161971437	0.78957926160714	-0.202395244382101
217	342.967	306.101609234139	12	0	0		550	-0.115517359773095	-0.160961526339326	-0.181880784898767	-0.0844626762606314	-0.105940190751036	-0.125992991713576	-0.0717838822396903	-0.280433525014993	-0.145965302159092	-0.341363877309748	-0.293272003133614	-0.293765570448374	-0.0776061264645794	-0.348525914284187	-0.199507793225964	-0.283067048494476	-0.143178555058017	-0.0975272206404795	-0.263296587519576	-0.27451043467119	-0.221586013799717	-0.139049780425913	-0.0734640006865531	-0.221645623442841	0.0464003500366923	-0.207607285402716	-0.0765427444926435	0.205666287196516	0.658324469688475	-0.146792823185185	-0.127141333008331	-0.255535332148386	1.832244921386	0.963813347065005	2.29710246179327	-0.166264529558058	-0.0114338514539116	0.612280313439118	0.328184095984678	-0.0617311535819332	-0.168676070648874	-0.202395244382101
218	343	306.799224871514	12	0	0		551	-0.116943048066606	-0.160961526339326	-0.181880784898767	-0.0844626762606314	-0.105940190751036	-0.125992991713576	-0.0717838822396903	-0.280433694679865	-0.146081253790046	-0.347274548448596	-0.297833869389029	-0.298346410193454	-0.0776061264645794	-0.352719109017044	-0.199510419861786	-0.287868914435365	-0.310600534368058	-0.0975272206404795	-0.263304035689059	-0.27451043467119	-0.221590874706387	-0.139049780425913	-0.0734640006865531	-0.221645623442841	-0.184095373914651	-0.208831852351564	-0.145344910428922	1.29339485250181	-0.108313685829175	-0.146792823185185	-0.127141333008331	-0.255678865379518	2.46321880276029	0.763822283560789	2.42716237641394	-0.166264529558058	-0.169349034257025	0.449738865468835	1.1394392831934	-0.171131862166326	-0.290523044372805	-0.202395244382101
219	343.033	307.572668295559	12	0	0		552	-0.117074560403513	-0.160961526339326	0.147547550178661	-0.0844626762606314	-0.105940190751036	-0.125992991713576	-0.0717838822396903	-0.280433694679865	-0.146087792788288	-0.34827695159298	-0.298567212779697	-0.299172234131641	-0.0776061264645794	-0.353416901897493	-0.199510495356848	-0.288565976138214	-0.336589088350205	-0.0975272206404795	-0.263304652295692	-0.27451043467119	-0.221591082299036	-0.139049780425913	-0.0734640006865531	-0.221645623442841	-0.192313735464659	6.68903307799735	-0.154295495024232	-0.0604525637861391	-0.228975373169643	-0.146792823185185	-0.127141333008331	-0.255696466334147	1.8877434744167	-0.0845697156558983	0.918101760184267	-0.166264529558058	-0.187638925547933	0.345182162944056	-0.156596590810517	-0.18324792933993	-0.301547266487017	-0.202395244382101
220	343.065	308.437105063611	12	0	0		553	0.153410821926111	-0.160961526339326	0.0860758807018109	-0.0844626762606314	-0.105940190751036	0.631210005333709	-0.0717838822396903	-0.280433694679865	-0.146088147660444	-0.348433516310223	-0.298678199000952	-0.2992840315073	-0.0776061264645794	-0.35352687053695	-0.199510496651131	-0.288663322986156	-0.340505023569251	-0.0975272206404795	-0.263304652295692	-0.27451043467119	-0.221591090792417	-0.139049780425913	-0.0734640006865531	-0.221645623442841	-0.192590380841939	1.03656453992307	-0.155424127068406	-0.210370683472724	-0.247431220332883	-0.146792823185185	-0.127141333008331	-0.255696946166267	-0.165123254846434	-0.414845179263778	-0.227835002064401	-0.166264529558058	-0.189688055504166	-0.288381803839455	-0.291727365352087	-0.184544988295807	-0.108844699573718	-0.202395244382101
221	343.098	309.407700733001	12	0	0		554	0.969606959546003	-0.160961526339326	-0.152275994871365	-0.0844626762606314	-0.105940190751036	0.646077250605981	-0.0717838822396903	-0.0961284411440371	-0.146088166242274	-0.348449271224039	-0.246392059374298	-0.299292007343307	-0.0776061264645794	0.43737047790568	-0.199510496651131	-0.28867468315485	-0.341120621363655	-0.0975272206404795	-0.263304652295692	-0.27451043467119	-0.221591090792417	-0.139049780425913	-0.0734640006865531	0.100253938375151	-0.192600523913183	-0.0580080017479128	-0.155576998615955	-0.220805330778051	-0.250401535065784	-0.146792823185185	-0.127141333008331	-0.255696946166267	1.65588221373257	-0.490495679628467	-0.415436959926558	-0.0587650086630777	-0.189931069869099	-0.410312889137172	-0.305938226597443	0.330368411339177	-0.135437176434457	-0.202395244382101
222	343.131	310.347965287724	12	0	0		555	0.539049973381926	-0.160961526339326	-0.178690291694586	-0.0844626762606314	4.21280602486809	0.164576780656331	-0.0717838822396903	0.695140353268798	-0.146088166242274	-0.248583270826886	1.13524491060019	-0.299292007343307	-0.0776061264645794	-0.201011081975374	-0.199510496651131	-0.28867468315485	-0.341213645305723	-0.0975272206404795	-0.263304652295692	0.0152081778173297	-0.221591090792417	-0.139049780425913	-0.0734640006865531	-0.16185259467074	-0.192600886287725	-0.199820225130205	-0.155596816776073	-0.221513069186285	-0.250875325469649	-0.146792823185185	-0.127141333008331	-0.255696946166267	-0.0446984968991266	-0.507444171317662	-0.445290541860658	4.13014795687323	-0.189959227943506	-0.431576902476452	-0.307397240560964	0.0123751083612792	-0.287901389695839	-0.202395244382101
223	343.164	311.166905383772	12	0	0		556	0.552559128508407	-0.160961526339326	0.180209186418262	-0.0844626762606314	0.624444231576734	-0.10792047207451	-0.0717838822396903	-0.203361327844864	-0.146088166242274	2.65079615058797	-0.0587271814227635	-0.299292007343307	-0.0776061264645794	-0.328060828486051	-0.199510496651131	-0.28867468315485	-0.341228296690479	-0.0975272206404795	0.0546241393235625	6.12639617142581	-0.221591090792417	-0.139049780425913	-0.0734640006865531	-0.217914714850004	-0.192600898028351	-0.208344497190869	-0.155596816776073	-0.221559140727875	-0.250948474756526	-0.146792823185185	-0.127141333008331	-0.255696946166267	-0.512757278732743	-0.511094548784966	-0.449921226418204	0.205730815111898	-0.189962792058538	-0.435190052111573	-0.307542550182683	-0.162949851537062	-0.301278831070251	-0.202395244382101
224	343.197	311.894852135816	12	0	0		557	-0.0572436790700509	-0.160961526339326	0.310512035835257	-0.0844626762606314	-0.0664127016639623	-0.124913641855964	-0.0717838822396903	-0.274553551783314	-0.146088166242274	0.191278680676303	-0.26047139412479	-0.299292007343307	-0.0776061264645794	-0.349356028145506	-0.199510496651131	-0.28867468315485	-0.341228296690479	-0.0975272206404795	1.51061170155836	1.08913072549108	3.30874607195123	-0.139049780425913	-0.0734640006865531	-0.22142149722422	-0.192600898028351	-0.208879312219639	-0.155596816776073	2.43448123413053	-0.250954188754075	-0.146792823185185	-0.127141333008331	-0.255696946166267	-0.150846503515778	-0.511936928158126	-0.450659715940454	-0.140419521694307	-0.189962792058538	-0.435821803415247	-0.307557258359343	-0.182366611877558	-0.302489063197477	-0.202395244382101
225	343.23	312.531805543853	12	0	0		558	-0.11144402798156	-0.160961526339326	-0.12615165687483	-0.0844626762606314	-0.10365122515758	-0.12592420493543	-0.0717838822396903	0.205566979040417	-0.146088166242274	-0.255050818298795	-0.292362599138863	-0.299292007343307	-0.0776061264645794	-0.352827786486895	-0.199510496651131	-0.28867468315485	-0.341228296690479	-0.0975272206404795	-0.0938705245093569	-0.133580811201047	1.07924523792396	-0.139049780425913	-0.0734640006865531	-0.221631258682766	-0.192600898028351	-0.208911443269893	-0.155596816776073	0.690908011895085	-0.250954188754075	-0.146792823185185	-0.127141333008331	-0.255696946166267	-0.480100733937399	-0.512094602532712	-0.450772649315667	-0.164356594213654	-0.189962792058538	-0.435927992394187	-0.307558484883157	-0.184445189288135	-0.302594526802591	-0.202395244382101
226	343.263	313.168758951891	12	0	0		559	-0.116568382879413	-0.160961526339326	0.827597829345665	-0.0844626762606314	-0.105811202380303	-0.125988724035477	-0.0717838822396903	0.123411347384281	-0.146088166242274	-0.332622394030795	-0.297663964331611	-0.299292007343307	-0.0776061264645794	-0.353422663050274	1.44563044037145	-0.28867468315485	-0.341228296690479	-0.0975272206404795	-0.247582957053365	-0.260297116886891	-0.166123126332038	-0.139049780425913	-0.0734640006865531	-0.180406304347914	-0.192600898028351	-0.208913515705969	-0.155596816776073	-0.159831140846285	-0.250954188754075	-0.146792823185185	-0.127141333008331	-0.255696946166267	-0.580201978304935	-0.512094602532712	-0.450779145294208	-0.166127321105706	-0.189962792058538	-0.435940089557384	-0.307558484883157	-0.184680946305345	-0.30260430702552	-0.202395244382101
227	343.296	313.745050130592	12	0	0		560	-0.117041235273884	-0.160961526339326	1.23274639264563	-0.0844626762606314	-0.105933210398766	-0.125992751187401	-0.0717838822396903	-0.249622824656066	-0.146088166242274	-0.345811271659848	-0.29852590242312	-0.299292007343307	-0.0776061264645794	-0.353525949037468	-0.0524907116972742	-0.28867468315485	-0.341228296690479	-0.0975272206404795	-0.261887023665381	-0.273114874089091	-0.219340359840271	-0.139049780425913	-0.0734640006865531	0.252962721465619	-0.192600898028351	-0.208913605996196	-0.155596816776073	2.99302069123287	-0.250954188754075	-0.146792823185185	-0.127141333008331	-0.0688622793859583	-0.595763483617686	-0.512094602532712	-0.450779145294208	-0.166254996976703	-0.189962792058538	-0.435940089557384	-0.307558484883157	-0.184707056019498	-0.302605241367021	-0.202395244382101
228	343.329	314.351672423961	12	0	0		561	0.944581214203395	-0.160961526339326	-0.00601017196943648	-0.0844626762606314	-0.105939796586942	-0.125992983094242	-0.0717838822396903	2.19335722664101	-0.146088166242274	-0.347992772580147	-0.29866826838217	-0.299292007343307	-0.0776061264645794	-0.353541971709505	-0.195205274754656	-0.28867468315485	-0.341228296690479	-0.0975272206404795	-0.263169795930004	-0.27436620646447	-0.221492549239021	-0.139049780425913	-0.0734640006865531	-0.188800712403293	-0.192600898028351	-0.208913605996196	-0.155596816776073	1.66025953117959	-0.250954188754075	-0.146792823185185	-0.127141333008331	0.151261477747164	-0.59811497876245	-0.512094602532712	-0.450779145294208	-0.166263939902695	-0.189962792058538	-0.245058962243582	-0.307558484883157	-0.184710179294142	-0.302605276833604	-0.202395244382101
229	343.362	314.95829471733	12	0	0		562	0.623891619238027	-0.160961526339326	-0.162450356237878	-0.0844626762606314	-0.105940189029168	-0.125992991713576	-0.0717838822396903	0.00405063529712448	-0.146088166242274	-0.348388945079835	-0.298689185272836	-0.299292007343307	-0.0776061264645794	-0.353541971709505	-0.199388163578029	-0.28867468315485	-0.334105182656591	-0.0975272206404795	-0.263292139051103	-0.274496764286989	0.46773812875764	-0.139049780425913	-0.0734640006865531	-0.219596215765856	-0.192600898028351	-0.208913605996196	-0.155596816776073	3.47331851469743	-0.250954188754075	-0.146792823185185	-0.127141333008331	-0.208752389562368	-0.598482010669326	-0.512094602532712	-0.450779145294208	-0.166264529558058	-0.189962792058538	-0.169201794955757	-0.307558484883157	-0.184710207452047	-0.302605276833604	-0.202395244382101
230	343.395	315.519420338697	12	0	0		563	0.421638525577002	-0.160961526339326	-0.179787148579484	-0.0844626762606314	-0.105940190751036	-0.125992991713576	-0.0717838822396903	0.11157950459233	-0.146088166242274	-0.348449271224039	-0.298689185272836	-0.28234767143082	-0.0776061264645794	-0.353541971709505	-0.199507219111626	-0.28867468315485	1.18539243220479	-0.0975272206404795	-0.263303768390473	-0.274510322837473	0.347793118400619	-0.139049780425913	-0.0734640006865531	-0.221522509734311	-0.192600898028351	-0.208913605996196	-0.155596816776073	0.176971089720602	-0.250954188754075	-0.146792823185185	-0.127141333008331	-0.250410634633625	1.99054448662299	1.53304386281316	0.0366943288551511	-0.166264529558058	0.896142290523556	-0.39010877176993	0.0375076456636057	0.151425399631519	-0.302605276833604	-0.202395244382101
231	343.427	316.019883730727	12	0	0		564	-0.0675354314128716	-0.160961526339326	-0.181649534817383	-0.0844626762606314	-0.105940190751036	-0.125992991713576	-0.0717838822396903	-0.249505000539976	-0.146088166242274	-0.348449271224039	-0.298689185272836	0.861957830346094	-0.0776061264645794	-0.265630647172882	-0.199510403519729	-0.28867468315485	0.806899138764491	-0.0975272206404795	-0.263304652295692	-0.27451043467119	-0.19726278348684	-0.139049780425913	-0.0734640006865531	-0.221637941578361	-0.192600898028351	-0.208913605996196	-0.155596816776073	-0.194600617393061	-0.250954188754075	-0.146792823185185	-0.127141333008331	-0.255087236814497	1.79525581934232	2.08374549853762	0.229601929572132	-0.166264529558058	13.1779123634831	-0.416525700020151	0.958731856237335	0.814765654629131	-0.282364504835858	0.992607365876429
232	343.46	316.505181565422	12	0	0		565	-0.112659188407649	-0.160961526339326	-0.181856059021712	-0.0844626762606314	-0.105940190751036	-0.125992991713576	-0.0717838822396903	-0.278074069560324	-0.146088166242274	-0.348449271224039	-0.298689185272836	0.403435334102779	-0.0776061264645794	3.83858617009205	-0.199510494233512	-0.28867468315485	8.58582089016173	-0.0975272206404795	-0.263304652295692	-0.27451043467119	-0.220603917936396	-0.139049780425913	-0.0734640006865531	-0.221645161971541	-0.192600898028351	-0.208913605996196	-0.155596816776073	3.03042438617231	-0.250954188754075	-0.146792823185185	-0.127141333008331	-0.255628288289593	1.02043225288482	2.87793163978253	-0.0511447736124264	-0.166264529558058	4.34416985573131	2.00468073510237	0.630645270992062	0.749823983325329	0.0708786522475996	-0.0267740511252408
233	343.493	316.960148285449	12	0	0		566	-0.116669867373977	-0.160961526339326	-0.18187879276261	-0.0844626762606314	-0.105940190751036	-0.125992991713576	-0.0717838822396903	-0.280242905461119	-0.146088166242274	-0.348449271224039	-0.298689185272836	0.962346882434789	-0.0776061264645794	1.20891993842975	-0.199510496651131	-0.28867468315485	3.37525188764615	-0.0975272206404795	-0.059545355818437	-0.27451043467119	-0.221547870368132	-0.139049780425913	-0.0734640006865531	-0.221645598910616	-0.192600898028351	-0.208913605996196	-0.155596816776073	1.59409901931493	-0.250954188754075	-0.146792823185185	-0.127141333008331	-0.255688838012391	0.956100988837831	2.36646941828642	0.0157522681634822	-0.166264529558058	0.351650237885032	3.04961132250389	1.59274007098081	-0.0790311983326126	1.90884193389392	-0.185041074058325
234	343.526	317.475777234813	12	0	0		567	-0.1170490567146	-0.160961526339326	-0.181880784898767	-0.0844626762606314	-0.105940190751036	-0.125992991713576	-0.0717838822396903	0.132295363496846	-0.146088166242274	-0.348449271224039	-0.298689185272836	0.041569189469572	-0.0776061264645794	0.108427956324114	-0.199510496651131	-0.28867468315485	0.284413945083416	-0.0975272206404795	1.69993850111387	-0.27451043467119	-0.221589251252667	-0.139049780425913	-0.0734640006865531	-0.221645623442841	-0.192600898028351	-0.208913605996196	-0.155596816776073	-0.0987219817494927	-0.250954188754075	-0.146792823185185	-0.127141333008331	-0.255696319421461	0.547217617162624	0.676398053562311	-0.130674579102279	-0.166264529558058	-0.127425969504677	1.13044029750014	1.38569317677685	-0.17304199217376	4.6392529962516	-0.200722183158479
235	343.559	317.991406184177	12	0	0		568	-0.117084226248252	-0.160961526339326	-0.181880784898767	-0.0844626762606314	-0.105940190751036	-0.125992991713576	-0.0717838822396903	1.10023532331874	-0.146088166242274	0.0482210374171349	-0.298689185272836	-0.240832537286511	-0.0776061264645794	-0.27765134034909	-0.199510496651131	-0.28867468315485	-0.246206459180085	-0.0975272206404795	3.33232955400292	-0.27451043467119	-0.221591016149169	-0.139049780425913	-0.0734640006865531	-0.221645623442841	-0.192600898028351	-0.208913605996196	-0.155596816776073	-0.213545691529537	-0.250954188754075	-0.146792823185185	-0.127141333008331	-0.255696946166267	-0.228717851790363	-0.249905341245195	-0.398202680757809	-0.166264529558058	-0.182912780652959	-0.146446691822532	-0.138655931639713	-0.183453537855501	0.170803741505996	0.4501954336349
236	343.592	318.567697362878	12	0	0		569	-0.117087273672724	-0.160961526339326	-0.181880784898767	-0.0844626762606314	-0.105940190751036	-0.125992991713576	-0.0717838822396903	-0.127908274981589	-0.146088166242274	-0.259614420782406	-0.298689185272836	-0.288891217228963	-0.0776061264645794	-0.340593883274136	-0.199510496651131	-0.28867468315485	-0.326214731413311	-0.0975272206404795	0.0990158451868554	-0.27451043467119	-0.221591088741086	-0.139049780425913	-0.0734640006865531	-0.221645623442841	-0.192600898028351	0.943982425240459	-0.155596816776073	-0.221005609415541	-0.250954188754075	-0.146792823185185	-0.127141333008331	-0.255696946166267	-0.480871280975547	-0.452465831459826	-0.402698999013053	-0.166264529558058	-0.189129312238157	-0.384570301573128	-0.289845958650897	-0.184568100907409	-0.258813729051385	0.108951276922162
237	343.625	319.204650770915	12	0	0		570	-0.117087466536424	-0.160961526339326	-0.181880784898767	-0.0844626762606314	-0.105940190751036	-0.125992991713576	-0.0717838822396903	-0.268414295355577	-0.146088166242274	-0.333395721359082	-0.298689185272836	3.07865856127816	-0.0776061264645794	-0.351378920694286	-0.199510496651131	-0.28867468315485	-0.338912061353255	-0.0975272206404795	0.807175825774589	-0.27451043467119	-0.221591090792417	-0.139049780425913	-0.0734640006865531	-0.221645623442841	-0.192600898028351	0.148087428550314	-0.155596816776073	-0.221524802705206	-0.250954188754075	-0.146792823185185	-0.127141333008331	-0.255696946166267	-0.58033283096181	-0.498938176779093	-0.00353329965015365	-0.166264529558058	-0.189871433824087	-0.427012069393614	-0.305746010554381	-0.184694872278336	-0.298654646642476	-0.172379403203589
238	343.658	319.90226640829	12	0	0		571	-0.117087466536424	-0.160961526339326	-0.181880784898767	-0.0844626762606314	-0.105940190751036	-0.125992991713576	-0.0717838822396903	-0.279516689163364	-0.146088166242274	-0.3459401686703	0.0604024236059286	0.954658812298328	-0.0776061264645794	-0.353200228642561	-0.199510496651131	-0.28867468315485	-0.340895209163877	-0.0975272206404795	0.0240096953964734	-0.27451043467119	-0.221591090792417	-0.139049780425913	-0.0734640006865531	-0.221645623442841	-0.192600898028351	-0.156751383349714	-0.155596816776073	-0.221560017668516	-0.250954188754075	-0.146792823185185	-0.127141333008331	-0.255696946166267	-0.59578564978878	-0.509297077952885	-0.379121466395922	-0.166264529558058	-0.189959864177515	-0.434421463692367	-0.307378189622983	-0.184709135084347	-0.302259194626731	-0.199580939932767
239	343.691	320.599882045665	12	0	0		572	-0.117087466536424	-0.160961526339326	-0.181880784898767	-0.0844626762606314	-0.105940190751036	-0.125992991713576	-0.0717838822396903	-0.280361432229058	-0.146088166242274	0.206397684190521	-0.0601920261567218	-0.0807557576458581	-0.0776061264645794	-0.0637251519740627	-0.199510496651131	-0.28867468315485	-0.341212102281789	-0.0975272206404795	-0.236644919264439	-0.27451043467119	-0.221591090792417	-0.139049780425913	-0.0734640006865531	-0.221645623442841	-0.192600898028351	1.26104121923155	-0.155596816776073	-0.221562401771837	-0.250954188754075	-0.146792823185185	-0.127141333008331	-0.255696946166267	-0.598127105011861	-0.51161139821629	-0.439418459613059	-0.166264529558058	-0.189962792058538	-0.270156322458338	0.192043635207578	-0.184710207452047	-0.302574071525397	-0.202123926101953
240	343.724	321.267166568371	12	0	0		573	-0.117087466536424	-0.160961526339326	-0.181880784898767	-0.0844626762606314	-0.105940190751036	-0.125992991713576	-0.0717838822396903	-0.280428181503687	-0.146088166242274	0.107414194003083	-0.260704690325347	-0.261822482744487	-0.0776061264645794	2.12638760235474	-0.199510496651131	-0.28867468315485	-0.341228296690479	-0.0975272206404795	-0.260900862543983	-0.27451043467119	-0.221591090792417	-0.139049780425913	-0.0734640006865531	-0.221645623442841	-0.192600898028351	-0.114436611194821	-0.155596816776073	-0.221562476330324	-0.250954188754075	-0.146792823185185	-0.127141333008331	-0.255696946166267	0.56263523105788	-0.512067844279336	0.737986421946245	-0.166264529558058	-0.189962792058538	-0.272968569379904	0.1279964132785	-0.184710207452047	1.48879177991428	-0.202369804261133
241	343.757	321.888954419074	12	0	0		574	-0.117087466536424	-0.160961526339326	-0.181880784898767	-0.0844626762606314	-0.105940190751036	-0.125992991713576	-0.0717838822396903	-0.280433315190521	-0.146088166242274	-0.269565038695569	-0.292401219071182	-0.292625633926245	-0.0776061264645794	0.812256119376756	-0.199510496651131	-0.28867468315485	-0.341228296690479	-0.0975272206404795	-0.26307658225304	-0.27451043467119	-0.221591090792417	-0.139049780425913	-0.0734640006865531	-0.221645623442841	-0.192600898028351	-0.202840150223339	-0.155596816776073	-0.221562476330324	-0.250954188754075	-0.146792823185185	-0.127141333008331	-0.255696946166267	1.29239264517487	-0.512094602532712	1.40288626189169	-0.166264529558058	-0.189962792058538	-0.0648178712646104	-0.261873357588004	-0.184710207452047	0.374363055166207	-0.202392730493065
242	343.789	322.510742269778	12	0	0		575	-0.117087466536424	-0.160961526339326	-0.181880784898767	-0.0844626762606314	-0.105940190751036	-0.125992991713576	-0.0717838822396903	0.0497422182695806	-0.146088166242274	-0.106065415927612	-0.0929902682768287	-0.298130330474129	-0.0776061264645794	0.473547104766329	-0.199510496651131	-0.28867468315485	-0.341228296690479	-0.0975272206404795	-0.263283657109411	-0.27451043467119	-0.221591090792417	-0.139049780425913	-0.0734640006865531	-0.221645623442841	-0.192600898028351	-0.20853350122105	-0.155596816776073	-0.221562476330324	-0.250954188754075	-0.146792823185185	-0.127141333008331	0.00922003212394927	2.29756274058744	-0.0522217840421018	0.940201492086909	-0.166264529558058	-0.189962792058538	2.76929697499348	-0.302882776011858	-0.184710207452047	0.632842197380626	-0.202395182297828
243	343.822	323.117364563147	12	0	0		576	-0.117087466536424	-0.160961526339326	-0.181880784898767	-0.0844626762606314	-0.105940190751036	-0.125992991713576	-0.0717838822396903	-0.225615356655379	-0.146088166242274	-0.198673740960046	0.0187634221980638	-0.299108101528756	-0.0776061264645794	1.03124394002949	-0.199510496651131	-0.28867468315485	0.762996306631657	-0.0975272206404795	-0.263302781703142	-0.27451043467119	-0.221591090792417	-0.139049780425913	-0.0734640006865531	-0.221645623442841	-0.192600898028351	-0.208890716239561	-0.155596816776073	-0.221562476330324	-0.250954188754075	-0.146792823185185	-0.127141333008331	-0.0391120840886418	0.0631473563330615	0.142505758897811	-0.00390447638310109	-0.166264529558058	-0.189962792058538	0.765763237413873	-0.307092450206795	-0.184710207452047	5.9568360335388	-0.202395244382101
244	343.855	323.693655741848	12	0	0		577	-0.117087466536424	-0.160961526339326	-0.181880784898767	-0.0844626762606314	-0.105940190751036	-0.125992991713576	-0.0717838822396903	-0.276113865209345	-0.146088166242274	-0.323068990501875	0.00553849801057913	-0.299292007343307	-0.0776061264645794	0.304985571721536	0.294288879355276	-0.28867468315485	0.0469001961907903	-0.0975272206404795	-0.223882698092807	-0.27451043467119	-0.221591090792417	-0.139049780425913	-0.0734640006865531	-0.221645623442841	-0.192600898028351	-0.208912173733667	-0.155596816776073	-0.221562476330324	-0.250954188754075	-0.146792823185185	-0.127141333008331	-0.230716608228028	-0.496038420945878	-0.359260257032213	-0.379919653412324	-0.166264529558058	-0.189962792058538	-0.225636228544011	-0.307510787906053	-0.184710207452047	3.13876288638425	-0.202395244382101
245	343.888	324.269946920549	12	0	0		578	-0.117087466536424	-0.160961526339326	-0.181880784898767	-0.0844626762606314	-0.105940190751036	-0.125992991713576	-0.0717838822396903	0.963885505467676	-0.146088166242274	-0.344218925043512	-0.159923612849469	-0.299292007343307	-0.0776061264645794	-0.194210178242947	3.173768040765	-0.28867468315485	-0.282279433001353	-0.0975272206404795	0.236290326122099	-0.27451043467119	-0.221591090792417	-0.139049780425913	-0.0734640006865531	-0.221645623442841	-0.192600898028351	1.36493621000746	-0.155596816776073	-0.221562476330324	-0.250954188754075	-0.146792823185185	6.72012291725753	-0.252883971498162	1.05395025641853	-0.478378609742803	-0.439740581486699	-0.166264529558058	-0.189962792058538	-0.399972353416854	-0.307553730856356	-0.184710207452047	0.0304341517014973	-0.202395244382101
246	343.921	324.876569213918	12	0	0		579	-0.117087466536424	-0.160961526339326	-0.181880784898767	-0.0844626762606314	-0.105940190751036	-0.125992991713576	-0.0717838822396903	0.144241703594218	-0.146088166242274	-0.347724628623574	-0.275718021896888	-0.299292007343307	-0.0776061264645794	-0.326368569272943	-0.0824521368097949	-0.28867468315485	-0.33191133375728	-0.0975272206404795	-0.215462304490276	-0.27451043467119	-0.221591090792417	-0.139049780425913	-0.0734640006865531	-0.221645623442841	-0.192600898028351	1.13218599530201	-0.155596816776073	-0.221562476330324	-0.250954188754075	-0.146792823185185	10.126307658025	-0.255364747843771	1.74968025776506	-0.504425199056084	-0.448991630792965	-0.166264529558058	-0.189962792058538	-0.429560832052622	-0.307558249947487	-0.184710207452047	-0.271798429988127	-0.202395244382101
247	343.954	325.483191507287	12	0	0		580	-0.117087466536424	-0.160961526339326	-0.181880784898767	-0.0844626762606314	-0.105940190751036	-0.125992991713576	-0.0717838822396903	-0.246968154183628	-0.146088166242274	-0.348327066490286	-0.294966716750536	-0.299292007343307	-0.0776061264645794	-0.349015991081258	-0.196184005388886	-0.28867468315485	-0.339787282627917	-0.0975272206404795	-0.258865388366393	-0.27451043467119	-0.221591090792417	-0.139049780425913	-0.0734640006865531	-0.221645623442841	-0.192600898028351	-0.124978207520959	-0.155596816776073	-0.221562476330324	-0.250954188754075	-0.146792823185185	2.67271361045541	-0.255658631280241	0.248786303624745	-0.510382372736454	-0.25839208597896	-0.166264529558058	-0.189962792058538	-0.434831620931082	-0.307558484883157	-0.184710207452047	-0.299826195415795	-0.202395244382101
248	343.987	326.089813800657	12	0	0		581	-0.117087466536424	-0.160961526339326	-0.181880784898767	-0.0844626762606314	-0.105940190751036	0.195399918084196	-0.0717838822396903	-0.277880489131985	-0.146088166242274	0.650114977152534	-0.298096322560166	-0.115203806836119	-0.0776061264645794	-0.352800054068935	0.273904055936999	-0.28867468315485	-0.341009437128955	-0.0975272206404795	-0.262904362915528	-0.27451043467119	-0.221591090792417	-0.139049780425913	-0.0734640006865531	-0.221645623442841	-0.192600898028351	-0.203855765081542	-0.155596816776073	-0.221562476330324	-0.250954188754075	-0.146792823185185	0.160373323634192	-0.2556926316208	-0.399347159251732	-0.511731867380443	-0.123447324424755	-0.166264529558058	-0.189962792058538	-0.435775106553238	-0.307558484883157	-0.184710207452047	-0.302361940379287	-0.202395244382101
249	344.02	326.666104979357	12	0	0		582	-0.117087466536424	-0.160961526339326	-0.181880784898767	-0.0844626762606314	-0.105940190751036	0.0157664615716371	-0.0717838822396903	-0.280227261544528	-0.146088166242274	1.46229537694642	-0.29859370466161	0.0714008208401612	-0.0776061264645794	-0.353425849212221	-0.164069690640213	-0.28867468315485	-0.341195105479959	-0.0975272206404795	-0.263266573514072	-0.27451043467119	-0.221591090792417	-0.139049780425913	-0.0734640006865531	-0.221645623442841	-0.192600898028351	0.830190042697807	-0.155596816776073	-0.221562476330324	-0.250954188754075	-0.146792823185185	-0.097466813233503	-0.255696719376157	-0.567020636726771	-0.512037710184499	-0.397702235812363	-0.166264529558058	-0.189962792058538	-0.435931880028014	-0.307558484883157	-0.184710207452047	-0.302583128670491	-0.202395244382101
250	344.053	327.181733928721	12	0	0		583	-0.117087466536424	-0.160961526339326	-0.181880784898767	-0.0844626762606314	-0.105940190751036	-0.117195315797244	-0.0717838822396903	-0.280417427204895	-0.146088166242274	0.906987119915328	-0.298674219854577	0.294082381073386	-0.0776061264645794	-0.353527773653714	-0.198502956248493	-0.28867468315485	-0.341228296690479	-0.0975272206404795	0.156633119576116	-0.27451043467119	-0.221591090792417	-0.139049780425913	-0.0734640006865531	-0.221645623442841	-0.192600898028351	0.462994871263735	-0.155596816776073	-0.221562476330324	-0.250954188754075	-0.146792823185185	1.56390538721792	-0.255696946166267	-0.322442589979193	-0.512094602532712	-0.442363031683714	-0.166264529558058	-0.189962792058538	-0.435940089557384	-0.307558484883157	-0.184710207452047	-0.302604241023184	-0.202395244382101
251	344.086	327.636700648748	12	0	0		584	-0.117087466536424	-0.160961526339326	-0.181880784898767	-0.0844626762606314	-0.105940190751036	-0.125467565796132	-0.0717838822396903	-0.280432479711551	-0.146088166242274	-0.113056659264613	-0.298689019064686	1.16527028912785	-0.0776061264645794	-0.353541971709505	-0.19948350296033	-0.28867468315485	-0.341228296690479	-0.0975272206404795	-0.224327172804654	-0.27451043467119	-0.221591090792417	-0.139049780425913	-0.0734640006865531	-0.221645623442841	-0.192600898028351	0.29004022907435	-0.155596816776073	-0.221562476330324	-0.250954188754075	-0.146792823185185	0.230556655566438	0.140582103353958	-0.454494724289295	-0.512094602532712	-0.317110062174226	-0.166264529558058	-0.189962792058538	-0.435940089557384	-0.307558484883157	-0.184710207452047	-0.302605276833604	-0.202395244382101
252	344.119	328.031005139438	12	0	0		585	-0.117087466536424	-0.160961526339326	-0.181880784898767	-0.0844626762606314	-0.105940190751036	-0.125960393171519	-0.0717838822396903	-0.280433652007653	-0.146088166242274	0.566106924408624	-0.298689185272836	1.27623681784751	-0.0776061264645794	-0.353541971709505	-0.199509729673171	-0.28867468315485	-0.341228296690479	-0.0975272206404795	-0.259687978340671	-0.27451043467119	-0.221591090792417	-0.139049780425913	-0.0734640006865531	-0.221645623442841	-0.192600898028351	2.20412037948906	-0.155596816776073	-0.221562476330324	-0.250954188754075	-0.146792823185185	-0.0911177116737535	0.444698066091783	-0.576242867894907	-0.346866853775302	-0.204775872763257	2.49424818312039	-0.189962792058538	-0.316320744432247	-0.307558484883157	-0.184710207452047	1.8562588579105	-0.202395244382101
253	344.152	328.364647400791	12	0	0		586	-0.117087466536424	-0.160961526339326	-0.181880784898767	-0.0844626762606314	-0.105940190751036	-0.125991044822258	-0.0717838822396903	-0.280433694679865	-0.146088166242274	0.0359249087556698	-0.298689185272836	0.686862082657665	-0.0776061264645794	-0.353541971709505	0.287853400079218	-0.28867468315485	0.103461499222209	-0.0975272206404795	-0.26297853602985	-0.27451043467119	-0.221591090792417	-0.139049780425913	-0.0734640006865531	-0.221645623442841	-0.192600898028351	0.229607442485351	-0.155596816776073	-0.221562476330324	-0.250954188754075	-0.146792823185185	-0.123610622488492	-0.111007345876347	-0.595162146936662	-0.30078554001811	-0.269585438326288	0.171827124844731	-0.189962792058538	-0.185753408723828	-0.307558484883157	-0.184710207452047	1.78025044956212	-0.202395244382101
254	344.184	328.637627432808	12	0	0		587	-0.117087466536424	-0.160961526339326	-0.181880784898767	-0.0844626762606314	-0.105940190751036	-0.125992867638532	-0.0717838822396903	-0.280433694679865	-0.146088166242274	-0.281935015761008	-0.298689185272836	-0.123244673977331	-0.0776061264645794	-0.353541971709505	-0.170586867494965	-0.28867468315485	-0.124351275433319	-0.0975272206404795	0.151601457335371	-0.27451043467119	-0.221591090792417	-0.139049780425913	-0.0734640006865531	-0.221645623442841	-0.192600898028351	-0.180723270137463	-0.155596816776073	-0.221562476330324	-0.250954188754075	-0.146792823185185	-0.126777035840762	-0.238609823753135	-0.598014560988455	-0.46402796338893	-0.190233849737901	-0.14129925490703	-0.189962792058538	-0.391122478054769	-0.307558484883157	-0.184710207452047	0.854466744317781	-0.202395244382101
255	344.217	328.880276350155	12	0	0		588	-0.117087466536424	-0.160961526339326	-0.181880784898767	-0.0844626762606314	-0.105940190751036	-0.125992989202431	-0.0717838822396903	-0.280433694679865	-0.146088166242274	-0.337192960677356	-0.298689185272836	-0.268618863749224	-0.0776061264645794	-0.353541971709505	-0.198688386495874	-0.28867468315485	-0.307684027940664	-0.0975272206404795	-0.0678102566035983	-0.27451043467119	-0.221591090792417	-0.139049780425913	-0.0734640006865531	-0.221645623442841	-0.192600898028351	-0.20714931517865	-0.155596816776073	-0.221562476330324	-0.250954188754075	-0.146792823185185	-0.127104641307306	-0.253726162139297	-0.461874818268923	-0.475270290675447	-0.40940994912037	-0.16446916116397	-0.189962792058538	-0.176531298718012	-0.307558484883157	-0.184710207452047	0.187299262304209	0.080626629879129
256	344.25	329.153256382172	12	0	0		589	-0.117087466536424	-0.160961526339326	-0.181880784898767	-0.0844626762606314	-0.105940190751036	-0.125992991713576	-0.0717838822396903	-0.280433694679865	-0.146088166242274	-0.346585470568705	-0.298689185272836	-0.29403741202363	-0.0776061264645794	-0.353541971709505	-0.199488470727727	-0.28867468315485	-0.336133631661801	-0.0975272206404795	-0.245676929061721	-0.27451043467119	-0.221591090792417	-0.139049780425913	-0.0734640006865531	-0.221645623442841	-0.192600898028351	-0.208807308026549	-0.155596816776073	-0.221562476330324	-0.250954188754075	-0.146792823185185	-0.127137922516031	-0.25547502100425	-0.507411494128014	0.122239609985669	-0.444334609784121	-0.166139796023165	-0.189962792058538	0.313535804157672	-0.307558484883157	-0.184710207452047	0.798502086510689	0.153397369768875
257	344.283	329.426236414188	12	0	0		590	-0.117087466536424	-0.160961526339326	-0.181880784898767	-0.0844626762606314	-0.105940190751036	-0.125992991713576	-0.0717838822396903	-0.280433694679865	-0.146088166242274	-0.0653033449308334	-0.298689185272836	-0.298388550947065	-0.0776061264645794	0.26160040218792	-0.199509870783728	-0.28867468315485	-0.340440327048118	-0.0975272206404795	-0.261669005596981	-0.27451043467119	-0.221591090792417	-0.139049780425913	-0.0734640006865531	-0.221645623442841	-0.192600898028351	-0.208906961513289	-0.155596816776073	-0.221562476330324	-0.250954188754075	-0.146792823185185	-0.127141333008331	-0.255671374890917	-0.584431661414039	-0.366150676950056	-0.449757257331945	-0.166255559392832	-0.189962792058538	-0.230325693462009	-0.307558484883157	-0.184710207452047	0.303627084262586	-0.168089134058952
258	344.316	329.729547560872	12	0	0		591	-0.117087466536424	-0.160961526339326	-0.181880784898767	-0.0844626762606314	-0.105940190751036	-0.125992991713576	-0.0717838822396903	-0.280433694679865	-0.146088166242274	3.24302150878745	-0.298689185272836	-0.0375583204869045	-0.0776061264645794	-0.244884818410114	-0.199510479882934	-0.28867468315485	-0.341108620765794	-0.0975272206404795	-0.263157165682231	-0.27451043467119	-0.221591090792417	-0.139049780425913	-0.0734640006865531	-0.221645623442841	-0.192600898028351	-0.004362197524574	-0.155596816776073	-0.221562476330324	-0.250954188754075	-0.146792823185185	-0.127141333008331	-0.255694519821499	-0.596401539653716	-0.479898669566455	-0.450621725056021	-0.166263966928488	-0.189962792058538	-0.400771227140581	-0.307558484883157	-0.184710207452047	-0.249358287387686	-0.199178536698022
259	344.349	330.063189822226	12	0	0		592	-0.117087466536424	-0.160961526339326	-0.181880784898767	-0.0844626762606314	-0.105940190751036	-0.125992991713576	-0.0717838822396903	0.276406365091392	-0.146088166242274	10.5778412832957	-0.298689185272836	0.853766145522867	-0.0776061264645794	-0.334976104444206	0.0971007579706437	-0.28867468315485	-0.341209381717662	-0.0975272206404795	-0.263290622169428	-0.27451043467119	-0.221591090792417	-0.139049780425913	-0.0734640006865531	-0.221645623442841	-0.192600898028351	0.312596350993341	-0.155596816776073	-0.221562476330324	-0.250954188754075	-0.146792823185185	-0.127141333008331	-0.255696946166267	-0.598209282871427	-0.504786290221583	-0.450753969203297	-0.166264529251476	-0.189962792058538	-0.429702716400389	-0.307558484883157	-0.184710207452047	-0.297680357076756	-0.202077382443067
260	344.382	330.396832083579	12	0	0		593	-0.117087466536424	-0.160961526339326	-0.181880784898767	-0.0844626762606314	-0.105940190751036	-0.125992991713576	-0.0717838822396903	-0.162404207569529	-0.146088166242274	3.98879210525389	1.16062612995013	0.716222424446611	-0.0776061264645794	1.77402096749435	8.57897065602169	0.656177910110238	0.475641502236173	-0.0975272206404795	0.455416770619226	-0.214716836208026	0.0368493272798864	-0.139049780425913	-0.0734640006865531	-0.221645623442841	-0.192600898028351	0.833803431495125	-0.155596816776073	-0.221562476330324	-0.250954188754075	-0.146792823185185	-0.127141333008331	-0.205288018443097	-0.395711901706803	-0.510465488388871	-0.450776937674312	-0.166264529558058	-0.189962792058538	-0.434856690426315	-0.307558484883157	-0.184710207452047	-0.302161076215991	-0.20236460030781
261	344.415	330.7608054596	12	0	0		594	0.679280568831158	-0.160961526339326	-0.181880784898767	-0.0844626762606314	-0.105940190751036	-0.125992991713576	-0.0717838822396903	0.0892037436627407	-0.146088166242274	3.61757022562349	1.18152621332345	0.609856290248621	-0.0776061264645794	0.955768327393546	1.80969208136744	0.755157400992417	1.51891124791478	-0.0975272206404795	-0.122568406639798	0.397323560318499	0.253202971709261	-0.139049780425913	-0.0734640006865531	-0.221645623442841	-0.192600898028351	0.532199302018371	-0.155596816776073	0.772892108034289	-0.250954188754075	-0.146792823185185	-0.127141333008331	0.66658128041776	-0.39053720758171	-0.511735212105464	-0.450779145294208	-0.166264529558058	-0.189962792058538	-0.435754798593863	-0.307558484883157	-0.184710207452047	-0.302566526481731	-0.202392371044719
262	344.448	331.15510995029	12	0	0		595	0.602271890212602	-0.160961526339326	-0.181880784898767	-0.0844626762606314	-0.105940190751036	-0.125992991713576	-0.0717838822396903	-0.232018163912673	-0.146088166242274	1.09051180705823	0.236060778579754	0.347115157607613	-0.0776061264645794	1.3814246915251	0.494791023061063	0.179236548543104	1.04902935633946	-0.0975272206404795	-0.249916678664347	0.0443069363112484	0.0280145092705676	-0.139049780425913	-0.0734640006865531	-0.221645623442841	-0.192600898028351	0.494795951048142	-0.155596816776073	0.103605787718672	-0.250954188754075	-0.146792823185185	-0.127141333008331	0.702163041418391	-0.565613886026245	-0.512033074023319	-0.191000270395114	-0.166264529558058	-0.189962792058538	-0.435914274203894	-0.307558484883157	-0.184710207452047	-0.302601698821452	-0.202395074977873
263	344.481	331.610076670317	12	0	0		596	-0.0509207700643256	-0.160961526339326	-0.181880784898767	-0.0844626762606314	-0.105940190751036	-0.125992991713576	-0.0717838822396903	-0.2766184232912	-0.146088166242274	6.25785589275428	-0.212033150774323	0.58851786713287	-0.0776061264645794	2.04523972912084	-0.0989428079684024	1.20901678449564	0.964833455625471	-0.0975272206404795	-0.262062389924503	1.75242083394033	-0.210914428630151	0.82508312594184	-0.0734640006865531	-0.221645623442841	-0.192600898028351	1.77969878139234	-0.155596816776073	-0.199563908359772	-0.250954188754075	-0.146792823185185	-0.127141333008331	-0.0542988895557302	-0.593446951567382	-0.0775476111168015	-0.110762968040592	-0.166264529558058	-0.189962792058538	-0.269049398994049	-0.307558484883157	-0.184710207452047	-0.302605179643768	-0.202395244382101
264	344.514	332.095374505013	12	0	0		597	-0.111174398907413	-0.160961526339326	-0.181880784898767	-0.0844626762606314	-0.105940190751036	-0.125992991713576	-0.0717838822396903	-0.280142613169387	-0.146088166242274	1.64294941345789	-0.284887824327996	-0.130268965469254	-0.0776061264645794	0.0525146478733258	-0.196809089310856	0.142590367484979	-0.138599901449052	-0.0975272206404795	-0.263192637231374	0.095722509928656	-0.221157862449799	0.270707568873222	-0.0734640006865531	-0.221645623442841	-0.192600898028351	0.281752955573607	-0.155596816776073	-0.220126802467643	1.31748501219424	-0.146792823185185	-0.127141333008331	-0.233018004317942	1.26576588796206	2.20872715111724	2.22589165147142	-0.166264529558058	-0.189962792058538	2.87668927283739	-0.307558484883157	0.621865179409805	-0.302605276833604	-0.202395244382101
265	344.546	332.55034122504	12	0	0		598	-0.116543582388634	-0.160961526339326	-0.181880784898767	-0.0844626762606314	-0.105940190751036	-0.125992991713576	-0.0717838822396903	-0.28041076461389	-0.146088166242274	-0.0110795421993761	-0.296452679840297	-0.269849917023393	-0.0776061264645794	-0.285707929054562	-0.199433735989595	-0.226197517282398	-0.309888645335789	-0.0975272206404795	-0.263294258482316	-0.2371709570572	-0.221572651807375	-0.0999547714339603	-0.0734640006865531	-0.221645623442841	-0.192600898028351	-0.178205175931389	-0.155596816776073	-0.221465348924369	0.281736885164086	-0.146792823185185	-0.127141333008331	-0.253081216304759	2.90895992115808	1.51884952161286	4.12339957376857	-0.166264529558058	-0.189962792058538	1.56918675404056	-0.307558484883157	-0.0526688245413674	-0.302605276833604	-0.202395244382101
266	344.579	333.005307945067	12	0	0		599	-0.117038861665398	-0.160961526339326	-0.181880784898767	-0.0844626762606314	-0.105940190751036	-0.125992991713576	-0.0717838822396903	-0.28043197097208	-0.146088166242274	-0.292260474122251	-0.298334323914955	-0.294251637002982	-0.0776061264645794	-0.342404830005708	-0.199508440619546	-0.279800477793391	-0.336470535242457	-0.0975272206404795	-0.263303758968536	-0.270844189822164	-0.22159034259128	-0.135422771959385	-0.0734640006865531	-0.221645623442841	-0.192600898028351	-0.207063156232705	-0.155596816776073	-0.221556137586899	-0.168874284109313	-0.146792823185185	-0.127141333008331	-0.25540239523356	3.45471586151642	1.78426581120722	5.98907407518718	-0.166264529558058	-0.189962792058538	0.671663221356693	2.38989975774874	-0.170489318701517	1.6524870889632	-0.202395244382101
267	344.612	333.399612435757	12	0	0		600	-0.117082882959503	-0.160961526339326	-0.181880784898767	-0.0844626762606314	-0.105940190751036	-0.125992991713576	-0.0717838822396903	-0.280433565103071	-0.146088166242274	-0.338746950668083	-0.298641256149493	-0.298402939905706	-0.0776061264645794	-0.351655642989549	-0.199510436840923	-0.287364902304061	-0.340481619868382	-0.0975272206404795	-0.263304652295692	-0.274131678140135	-0.221591058488344	-0.138695059206934	-0.0734640006865531	-0.221645623442841	-0.192600898028351	-0.208794668875001	-0.155596816776073	-0.221562035997995	0.23271371817868	-0.146792823185185	-0.127141333008331	-0.255662371024186	2.70655524623079	1.54751143811179	2.3560467978438	5.70590720361518	-0.189962792058538	0.413820819400155	6.16994910963464	-0.183102082796544	1.43031625623735	-0.202395244382101
268	344.645	333.824248041115	12	0	0		601	-0.117087232119362	-0.160961526339326	-0.181880784898767	-0.0844626762606314	-0.105940190751036	-0.125992991713576	-0.0717838822396903	-0.280433694679865	-0.146088166242274	-0.34682917629779	-0.298688508610014	-0.299145375618084	-0.0776061264645794	-0.353234674143631	-0.199510494990378	-0.288486886357758	-0.341120051630127	-0.0975272206404795	0.183488605463157	-0.105640003000724	-0.221591089915863	-0.139015936422214	-0.0734640006865531	-0.221645623442841	-0.192600898028351	-0.208906163847153	-0.155596816776073	-0.221562471148692	1.37461002309019	-0.146792823185185	-0.127141333008331	-0.255693651909788	0.87329088753933	0.890579644737847	0.528036551867683	7.32474455331999	-0.189962792058538	0.38722531063438	2.6358033392723	-0.184532651428093	1.44148625380258	-0.202395244382101
269	344.678	334.248883646474	12	0	0		602	-0.117087466536424	-0.160961526339326	-0.181880784898767	-0.0844626762606314	-0.105940190751036	0.853457544461652	-0.0717838822396903	0.667019766279024	-0.146088166242274	-0.34820059373959	-0.298689185272836	-0.299276294931805	-0.0776061264645794	-0.353509478935439	-0.199510496649218	-0.288650815885686	-0.341219721203583	-0.0975272206404795	-0.204400876966313	-0.0618898644085627	-0.221591090792417	-0.1390466405753	-0.0734640006865531	-0.221645623442841	-0.192600898028351	-0.208913177559647	-0.155596816776073	-0.221562476330324	-6.4792141834565e-05	-0.146792823185185	-0.127141333008331	-0.255696946166267	-0.372846375531432	-0.189475136357594	-0.298133310350133	1.03352484060397	-0.189962792058538	-0.226753541922262	0.000232966677680607	-0.184691084625491	-0.114180438727212	-0.202395244382101
270	344.711	334.673519251832	12	0	0		603	0.675655662922762	-0.160961526339326	-0.181880784898767	-0.0844626762606314	-0.105940190751036	0.296201476683014	-0.0717838822396903	-0.0999664582046533	-0.146088166242274	-0.348449271224039	-0.298689185272836	-0.299292007343307	-0.0776061264645794	-0.353541971709505	-0.199510496651131	-0.288674315677899	-0.341228296690479	-0.0975272206404795	-0.257839004870052	-0.253065626493849	-0.221591090792417	-0.13904971463764	-0.0734640006865531	2.27932547846821	0.135465323861696	-0.208913594454458	-0.155596816776073	-0.221562476330324	-0.211599100239863	-0.146792823185185	-0.127141333008331	-0.255696946166267	-0.563585452925482	-0.440161971108596	-0.426581048750251	0.740093634660052	-0.189962792058538	-0.399594892426124	-0.276057134088991	0.0786528822523083	-0.285606546098771	-0.202395244382101
271	344.744	335.098154857191	12	0	0		604	0.10113786260907	-0.160961526339326	-0.181880784898767	-0.0844626762606314	0.966120796565175	-0.100770534350458	-0.0717838822396903	-0.266665165410591	-0.146088166242274	-0.348449271224039	-0.298689185272836	-0.299292007343307	-0.0776061264645794	-0.353541971709505	-0.199510496651131	-0.28867468315485	-0.341228296690479	-0.0975272206404795	-0.262811813695634	-0.272404836988991	-0.221591090792417	-0.139049780425913	-0.0734640006865531	0.44802581000991	0.260965059753425	-0.208913605996196	-0.155596816776073	-0.221562476330324	-0.2448973089903	-0.146792823185185	-0.127141333008331	-0.255696946166267	-0.593245160849088	-0.496318142698041	-0.447031137695133	-0.0879489484639503	-0.189962792058538	-0.429764056241488	0.023401537767025	1.23618787760246	-0.301115970325063	-0.202395244382101
272	344.777	335.553121577217	12	0	0		605	-0.0965082002785925	-0.160961526339326	-0.181880784898767	-0.0844626762606314	0.275819992849623	-0.124385568905027	-0.0717838822396903	2.77104547627132	-0.146088166242274	-0.348449271224039	-0.298689185272836	-0.299292007343307	-0.0776061264645794	-0.353541971709505	-0.199510496651131	-0.28867468315485	-0.341228296690479	3.00140732545606	-0.263257769479521	-0.0809093161336569	-0.221591090792417	-0.139049780425913	-0.0734640006865531	-0.178719102087026	-0.175575391999793	-0.208913605996196	-0.155596816776073	-0.221562476330324	-0.249983362126214	-0.146792823185185	-0.127141333008331	-0.255696946166267	-0.59772692637002	-0.508589877797706	-0.450202492980653	0.173827000375142	-0.189962792058538	-0.262855977901858	-0.24336684571878	0.00431386589268033	-0.302467590326932	0.463490807344832
273	344.81	336.008088297244	12	0	0		606	-0.115194584974259	-0.160961526339326	-0.181880784898767	-0.0844626762606314	-0.0844249955765108	-0.125893263781838	-0.0717838822396903	4.35091974750893	-0.146088166242274	-0.348449271224039	-0.298689185272836	-0.299292007343307	-0.0776061264645794	-0.353541971709505	-0.199510496651131	-0.28867468315485	-0.341228296690479	0.0295797385272755	-0.263300302066151	1.22494432532822	-0.221591090792417	-0.139049780425913	-0.0734640006865531	-0.218967158764767	-0.191995054261234	-0.05977609956885	-0.155596816776073	-0.221562476330324	-0.250801893628932	-0.146792823185185	-0.127141333008331	-0.255696946166267	-0.598436065386507	-0.511412305664034	-0.450709055712019	-0.13739470833533	-0.189962792058538	-0.193432426309178	0.500629693863986	1.77451255093936	-0.302593209392153	0.0830504254199077
274	344.843	336.49338613194	12	0	0		607	-0.116918306864148	-0.160961526339326	0.0717346249683266	-0.0844626762606314	-0.104775871513354	0.168914402140953	-0.0717838822396903	0.0886874103798512	-0.146088166242274	-0.348449271224039	-0.298689185272836	-0.299292007343307	-0.0776061264645794	-0.353541971709505	-0.199510496651131	-0.28867468315485	-0.341228296690479	-0.0948359782430093	-0.263304302319293	-0.0408645032144913	-0.221591090792417	-0.139049780425913	-0.0734640006865531	-0.221484720503232	-0.192580443585288	0.0400866576754767	-0.155596816776073	-0.221562476330324	-0.250938825786819	-0.146792823185185	-0.127141333008331	-0.255696946166267	-0.598543073672099	-0.512014415230332	-0.450774975294774	-0.164259127132118	-0.189962792058538	-0.394277254009814	-0.0702480770654864	0.76663915798215	-0.302604492426707	-0.175630453784122
275	344.876	336.978683966635	12	0	0		608	-0.117071514300496	-0.160961526339326	1.09761064089874	-0.0844626762606314	-0.105872767124179	-0.0559074523956456	-0.0717838822396903	-0.250587545167147	-0.146088166242274	-0.348449271224039	-0.298689185272836	-0.299292007343307	-0.0776061264645794	-0.353541971709505	-0.199510496651131	-0.28867468315485	-0.341228296690479	-0.0974645399196014	-0.263304652295692	-0.112670491416638	-0.221591090792417	-0.139049780425913	-0.0734640006865531	-0.221635310806787	-0.19260014887947	-0.192898586475027	-0.155596816776073	-0.221562476330324	-0.250954188754075	-0.146792823185185	-0.127141333008331	-0.255696946166267	-0.59854929542647	-0.512094602532712	-0.16924330670176	-0.166116595532288	2.72482933203092	-0.428551164406252	-0.282672306700988	-0.0771298354894606	-0.302605276833604	-0.19975045689351
276	344.909	337.509478473333	12	0	0		609	-0.11708601072255	-0.160961526339326	-0.0394692955368294	-0.0844626762606314	-0.105936391277683	-0.121644609791212	-0.0717838822396903	-0.278081781018558	-0.146088166242274	-0.348449271224039	-0.298689185272836	-0.299292007343307	-0.0776061264645794	-0.353541971709505	-0.199510496651131	-0.28867468315485	-0.341228296690479	-0.0975258038917217	1.71871511534952	0.0237591433735643	2.5999385233791	-0.139049780425913	-0.0734640006865531	0.275071755022921	-0.192600871370319	-0.207911306767637	-0.155596816776073	-0.221562476330324	-0.250954188754075	-0.146792823185185	-0.127141333008331	-0.255696946166267	-0.59854929542647	-0.512094602532712	-0.350642359710435	-0.166253918580587	0.787372237987661	-0.434655901412572	-0.3050114738319	-0.172832059177975	-0.302605276833604	-0.202140268701367
277	344.941	338.0706040947	12	0	0		610	0.97412232655172	-0.160961526339326	-0.166533170928637	-0.0844626762606314	2.99238199091045	-0.125733292615612	-0.0717838822396903	-0.280254258275136	-0.146088166242274	-0.348449271224039	-0.298689185272836	-0.299292007343307	-0.0776061264645794	-0.353541971709505	-0.199510496651131	-0.28867468315485	-0.341228296690479	-0.0975271906440874	0.0714291179964529	-0.24520109753982	3.63016737058458	-0.139049780425913	-0.0734640006865531	0.0351218397436807	-0.19260089736893	-0.20885320871282	-0.155596816776073	-0.221562476330324	-0.250954188754075	-0.146792823185185	-0.127141333008331	-0.255696946166267	-0.59854929542647	-0.288495452618018	-0.435179723815169	-0.166263799046344	-0.079783852105664	-0.435720458165895	-0.307304667131862	-0.183431486703743	-0.302605276833604	-0.202371336622704
278	344.974	338.616564158732	12	0	0		611	0.233886528180807	-0.160961526339326	-0.180185159271571	-0.0844626762606314	0.186056300186344	-0.125976879428882	-0.0717838822396903	-0.280419621433999	-0.146088166242274	-0.348449271224039	-0.298689185272836	-0.299292007343307	-0.0776061264645794	1.78607169144833	-0.199510496651131	-0.23662792786466	-0.341228296690479	-0.0975272200005082	-0.23224489832166	-0.271554470464108	7.01619689805453	-0.139049780425913	-0.0734640006865531	0.8934498836677	-0.192600898028351	-0.208909826035113	-0.155596816776073	-0.221562476330324	-0.250954188754075	-0.146792823185185	-0.127141333008331	-0.106142962060087	-0.59854929542647	-0.354946083687744	-0.448305598363983	2.54659073851052	-0.177241087757814	-0.0322472431671177	-0.307532574111083	-0.184569293565269	-0.302605276833604	-0.202392939509875
279	345.007	339.132193108096	12	0	0		612	0.732523999546658	-0.160961526339326	0.553474201798419	-0.0844626762606314	-0.0901384618334259	-0.125992029435351	-0.0717838822396903	-0.280432892426779	-0.146088166242274	-0.348449271224039	-0.298689185272836	-0.299292007343307	-0.0776061264645794	1.16887951781145	-0.199510496651131	1.65317349632306	-0.341228296690479	-0.0975272206404795	-0.260503987621474	-0.274220492339997	2.94066052437431	-0.139049780425913	-0.0734640006865531	-0.107604340124859	-0.192600898028351	-0.208913378220523	-0.155596816776073	-0.221562476330324	-0.250954188754075	0.933997303673452	-0.127141333008331	-0.0249128610180525	-0.59854929542647	-0.477426882322502	-0.450393813634398	1.49450652163448	-0.18852862644609	0.372192241016954	-0.307555950645323	-0.184695149543914	-0.302605276833604	-0.202395214506758
280	345.04	339.64782205746	12	0	0		613	0.045680705018086	-0.160961526339326	-0.0849369998293392	-0.0844626762606314	-0.105025141132548	-0.125992930788957	-0.0717838822396903	-0.280433694679865	-0.146088166242274	0.226058572779549	-0.298689185272836	-0.299292007343307	-0.0776061264645794	-0.0937938614505918	-0.199510496651131	1.07545185870107	-0.341228296690479	3.34768307121339	-0.263038230292495	-0.274480684031997	0.00382993327754157	-0.139049780425913	-0.0734640006865531	-0.214336452403542	2.05279043978562	-0.208913595405469	-0.155596816776073	-0.221562476330324	-0.250954188754075	9.91462278125416	-0.127141333008331	-0.228441972854615	-0.59854929542647	-0.504208708869022	-0.151281062820559	0.422447220676243	-0.189793239411273	0.163552450342965	-0.307558484883157	-0.184709675896328	-0.302605276833604	-0.202395244382101
281	345.073	340.163451006824	12	0	0		614	-0.102116044961786	8.40402065952876	-0.171170890713473	-0.0844626762606314	-0.105888625642427	-0.125992991713576	-0.0717838822396903	-0.280433694679865	-0.146088166242274	0.00138559296494738	-0.298689185272836	0.80626327553373	-0.0776061264645794	-0.31014958862523	-0.199510496651131	-0.0904871627919867	-0.110306591793745	0.209071996941911	-0.263279931151288	-0.2745074341999	-0.211996730035531	6.49777048422899	2.73688292786779	2.51736981037531	0.122535695378823	-0.208913605996196	-0.155596816776073	-0.221562476330324	-0.250954188754075	3.18226504391764	-0.127141333008331	-0.252553428799246	-0.459465010516047	-0.510334040300951	-0.38510539399458	-0.123512571817219	-0.189943610956261	-0.33152767951845	-0.307558484883157	-0.184710207452047	0.0944999569425066	2.89468327819449
282	345.106	340.679079956188	12	0	0		615	-0.115749527165209	6.50740565609943	-0.180726767716529	-0.0844626762606314	-0.105937400246583	-0.125992991713576	-0.0717838822396903	-0.280433694679865	-0.146088166242274	-0.290139333029724	-0.298689185272836	0.116534953021416	-0.0776061264645794	-0.346413639000673	-0.199510496651131	-0.260522050118481	0.122204458086606	-0.0910347661310054	-0.263302572222587	-0.274510240851732	2.76622134067992	1.72576899767092	11.2797836735034	7.10851508144307	-0.181956758758528	-0.208913605996196	-0.155596816776073	-0.221562476330324	-0.250954188754075	2.92098450872931	-0.127141333008331	-0.255342962375333	-0.116873680050797	-0.511706214024109	-0.440549888100565	-0.163294326049979	-0.189962792058538	-0.41808270266729	-0.307558484883157	-0.184710207452047	-0.252965806957443	0.645002607806169
283	345.139	341.134046676215	12	0	0		616	-0.116964410863751	4.61411089984631	-0.181753287483714	-0.0844626762606314	-0.105940046168727	-0.125992991713576	-0.0717838822396903	-0.280433694679865	-0.146088166242274	-0.338568334205888	-0.298689185272836	-0.22681763477337	-0.0776061264645794	-0.352351143628617	-0.199510496651131	-0.284597180366267	-0.269273437743987	-0.0973804741327929	-0.263304652295692	-0.27451043467119	1.53375870900713	0.0388728535982448	0.638624081337362	2.31536411285513	-0.192222132444246	-0.208913605996196	-0.155596816776073	-0.221562476330324	-0.250954188754075	-0.0498074907614555	-0.127141333008331	2.69438491934846	-0.308380897459841	0.00882330627520592	-0.449157126954373	-0.166050928490412	-0.189962792058538	-0.432836492745603	-0.307558484883157	-0.184710207452047	-0.298127043934684	-0.0946569584756337
284	345.172	341.558682281573	12	0	0		617	-0.117076659620072	0.241797327022149	-0.18186704456702	-0.0844626762606314	-0.105940190751036	0.919455477331206	-0.0717838822396903	-0.280433694679865	-0.146088166242274	-0.346802331829146	-0.298689185272836	-0.28686350707667	-0.0776061264645794	-0.353350655443773	-0.199510496651131	-0.288095471934433	-0.330299875286427	-0.0975241136211508	0.855648767464063	-0.27451043467119	-0.14928810280038	-0.122543149103089	-0.0404316321846952	0.300826785928646	-0.192588110178589	-0.208913605996196	-0.155596816776073	-0.221562476330324	-0.250954188754075	-0.144775675176696	-0.127141333008331	0.606992698896333	-0.554403245155446	-0.262260874445197	-0.450526465625392	-0.166249700034904	0.256362311070714	-0.435409289386749	-0.307558484883157	-0.184710207452047	-0.302212926280626	2.89303876565334
285	345.205	341.952986772263	12	0	0		618	-0.117086489209756	3.89092589127877	-0.18187947280226	-0.0844626762606314	-0.105940190751036	0.0671599477515367	-0.0717838822396903	-0.280433694679865	-0.110652446080246	-0.348164272844757	-0.298689185272836	-0.297080796374432	-0.0776061264645794	-0.353528173611139	-0.199510496651131	-0.288591296372155	-0.339501042070668	-0.0975271482760535	0.539080659723237	-0.27451043467119	0.0126140734403795	-0.137435432833922	-0.0718175617928387	0.951306463926025	-0.192600429670288	-0.208913605996196	-0.155596816776073	-0.221562476330324	-0.250954188754075	-0.146746670987667	-0.127141333008331	-0.153817796861864	-0.401206858893934	-0.193052377305432	-0.450738209070735	-0.166263552106397	-0.0238261977704425	-0.435852709170762	-0.307558484883157	-0.184710207452047	-0.302568983497012	3.91175559506775
286	345.238	342.347291262953	12	0	0		619	-0.117087466536424	0.924018938165491	-0.181880784898767	-0.0844626762606314	-0.105940190751036	-0.114009223765781	-0.0717838822396903	-0.280433694679865	1.11563004609459	-0.348400976694441	-0.298689185272836	-0.298906683498585	-0.0776061264645794	-0.353541971709505	0.0588986317889057	-0.288669604278485	-0.340961149744138	-0.0975272190314466	-0.188819931557093	-0.27451043467119	1.23002768135773	-0.138895755284612	-0.0733841878254835	0.246760932631811	-0.192600881655934	-0.208913605996196	-0.155596816776073	-0.221562476330324	-0.250954188754075	-0.146791798598502	-0.127141333008331	-0.243946509999984	0.174229769556343	-0.440866894102179	-0.450773614072427	-0.166264494925052	-0.170779912583266	-0.435935034523268	0.881740851544878	-0.184710207452047	-0.302602002650377	0.906580613123676
287	345.271	342.741595753643	12	0	0		620	-0.117087466536424	-0.0895964622489268	1.29769264138064	-0.0844626762606314	-0.105940190751036	-0.125277281982369	-0.0717838822396903	-0.206868176845033	-0.0622604627845197	-0.348448209943056	-0.298689185272836	-0.299230834258139	-0.0776061264645794	-0.353541971709505	0.24453946660826	-0.28867468315485	-0.341187722718956	-0.0975272206404795	-0.256588349059162	-0.27451043467119	0.325053334178903	-0.139035820019186	-0.0734602994725954	-0.193481551264801	-0.19260089801645	-0.208913605996196	-0.155596816776073	-0.221562476330324	-0.250954188754075	-0.146792801939921	-0.127141333008331	-0.254373758331232	-0.376867277335307	-0.4963814269633	-0.450779145294208	-0.166264529558058	-0.187800233847716	-0.435940089557384	0.308719595108565	-0.184710207452047	-0.302605031428335	0.44691600217959
288	345.303	343.135900244334	12	0	0		621	-0.117087466536424	-0.155987530729213	1.48813415754833	-0.0844626762606314	-0.105940190751036	1.34823785448161	-0.0717838822396903	0.822996181768414	-0.141241494536153	-0.348449271224039	-0.298689185272836	-0.299292007343307	-0.0776061264645794	-0.353541971709505	-0.185641064782669	-0.28867468315485	-0.341224635464789	-0.0975272206404795	-0.262665742904351	-0.27451043467119	-0.197598839369652	-0.139049578316225	-0.0734638478331157	-0.219840601775792	-0.192600898028351	-0.208913605996196	-0.155596816776073	-0.221562476330324	-0.250954188754075	-0.146792822787167	-0.127141333008331	0.659880301460315	-0.563455627167797	-0.508520314090671	-0.450779145294208	-0.166264529558058	-0.189707125999942	-0.435940089557384	-0.242785599782327	-0.184710207452047	-0.302605276833604	-0.138230211407968
289	345.336	343.59086696436	12	0	0		622	0.262046822547094	-0.160624056418942	0.109260585008291	-0.0844626762606314	-0.105940190751036	1.95947972029344	-0.0717838822396903	-0.0802455492792807	-0.145815487798441	-0.348449271224039	-0.298689185272836	-0.299292007343307	-0.0776061264645794	-0.353541971709505	-0.199116384185359	-0.28867468315485	-0.341228296690479	-0.0975272206404795	-0.263245368260833	-0.27451043467119	-0.22056994126276	-0.139049780425913	-0.0734640006865531	-0.221533065700893	-0.192600898028351	-0.208913605996196	-0.155596816776073	-0.221562476330324	-0.250954188754075	-0.146792823185185	-0.127141333008331	0.0322847555264739	-0.593115453768196	-0.511309881198418	-0.450779145294208	-0.166264529558058	-0.189933271825374	-0.435940089557384	-0.300929212482638	-0.184710207452047	-0.302605276833604	-0.196209343646546
290	345.369	344.076164799056	12	0	0		623	0.493146167378914	-0.160939453065777	-0.150504627093593	-0.0844626762606314	-0.105940190751036	-0.000569299686843237	-0.0717838822396903	0.0962329318697424	-0.146073434444018	0.0741532919525677	-0.298689185272836	-0.299292007343307	-0.0776061264645794	-0.353541971709505	0.099901120999565	-0.28867468315485	-0.341228296690479	-0.0975272206404795	-0.263299385945897	0.609657332050003	-0.221549655712372	-0.139049780425913	-0.0734640006865531	-0.221638869488924	-0.192600898028351	-0.208913605996196	-0.155596816776073	-0.221562476330324	-0.250954188754075	-0.146792823185185	-0.127141333008331	-0.223269998081315	-0.597722772161227	-0.511937476557633	-0.450779145294208	-0.166264529558058	-0.18995947440252	-0.435940089557384	-0.306897735699935	-0.184710207452047	-0.302605276833604	0.19468665170527
291	345.402	344.59179374842	12	0	0		624	-0.0609581452009788	-0.160960066089023	-0.178414303570729	-0.0844626762606314	-0.105940190751036	-0.118211449128804	-0.0717838822396903	0.216181171399077	-0.146087337417047	-0.175877429322314	-0.298689185272836	-0.299292007343307	-0.0776061264645794	-0.353541971709505	-0.150701412074878	-0.28867468315485	-0.341228296690479	-0.0975272206404795	-0.263304339450338	0.0824376491123843	0.0819139274947056	-0.139049780425913	-0.0734640006865531	0.177052899845583	-0.192600898028351	-0.208913605996196	0.569685679849855	1.92898026968963	-0.250954188754075	-0.146792823185185	-0.127141333008331	-0.251956908600853	-0.59842124964379	-0.512073398945877	-0.450779145294208	-0.166264529558058	-0.189962792058538	-0.435940089557384	-0.307490859574865	-0.184710207452047	-0.302605276833604	-0.15762542861224
292	345.435	345.137753812452	12	0	0		625	-0.112071401193538	-0.160961504899627	-0.181507203964422	-0.0844626762606314	-0.105940190751036	-0.12552825259514	-0.0717838822396903	-0.241646479602271	-0.146088128994408	-0.31968526185512	-0.298689185272836	-0.299292007343307	-0.0776061264645794	-0.353541971709505	-0.198199837693919	-0.28867468315485	-0.341228296690479	-0.0975272206404795	0.380485192539386	0.0676324074559475	0.832432922998179	0.245924230308329	-0.0734640006865531	0.221956941512322	-0.192600898028351	-0.208913605996196	0.668294537582366	0.237868175179945	-0.250954188754075	-0.146792823185185	-0.127141333008331	-0.255275789696915	-0.59853236505364	-0.2148428415219	-0.450779145294208	-0.166264529558058	-0.189962792058538	-0.435940089557384	-0.307551941601509	-0.184710207452047	-0.302605276833604	1.51765327096476
293	345.468	345.592720532479	12	0	0		626	-0.116614437375867	-0.160961526339326	-0.181838936420543	-0.0844626762606314	-0.105940190751036	-0.125963373970626	-0.0717838822396903	-0.277297462313786	-0.146088166242274	-0.343471737699001	-0.298689185272836	-0.299292007343307	-0.0776061264645794	-0.353541971709505	-0.199472141239346	-0.28867468315485	-0.341228296690479	-0.0975272206404795	-0.144228345527601	-0.239084067945685	0.952076814035129	0.481841118146993	-0.0734640006865531	0.209707291094262	-0.188222597927779	-0.208913605996196	-0.0462637045522459	-0.189647290154252	-0.250954188754075	-0.146792823185185	-0.127141333008331	-0.255647209681181	-0.59854929542647	-0.443493086338179	-0.450779145294208	-0.166264529558058	-0.189962792058538	-0.241865559933431	-0.307558113951795	-0.184710207452047	-0.302605276833604	4.85685996498359
294	345.501	345.987025023169	12	0	0		627	-0.117043957299254	-0.160961526339326	-0.18187691768273	-0.0844626762606314	-0.105940190751036	-0.125991154165775	-0.0717838822396903	-0.280186587486081	-0.146088166242274	0.605773266690963	-0.298689185272836	-0.299292007343307	-0.0776061264645794	-0.24394585419321	0.0823270510352749	0.106028274340599	-0.341228296690479	-0.0975272206404795	-0.252255630294938	-0.270937543494628	5.14108438468355	-0.0798104823392182	-0.0734640006865531	1.98214254402643	0.779451346535388	-0.208913605996196	-0.141416109000196	-0.219403323527988	-0.250954188754075	-0.146792823185185	-0.127141333008331	-0.25569131818444	-0.188647711155603	-0.139050644045076	-0.4026447827074	-0.166264529558058	-0.189962792058538	0.349604802560753	-0.307558484883157	-0.184710207452047	-0.302605276833604	0.28673223245044
295	345.534	346.381329513859	12	0	0		628	-0.117083578280313	-0.160961526339326	-0.181880784898767	-0.0844626762606314	-0.105940190751036	-0.125992921065588	-0.0717838822396903	-0.280414870326329	-0.146088166242274	0.985386638727767	-0.298689185272836	0.13879265667816	-0.0776061264645794	0.136797315187975	0.392827200187889	0.0993965765784064	0.597730171859903	-0.0975272206404795	-0.26230835961327	-0.274159623821407	0.237715623999223	-0.133553901508073	-0.0734640006865531	-0.0667893112895698	-0.149200816558451	0.751170099520372	-0.153796794140246	-0.221421565374302	-0.250954188754075	-0.146792823185185	-0.127141333008331	-0.255696946166267	0.387320902889729	0.605297115227094	-0.12346554341046	-0.166264529558058	-0.189962792058538	0.253640364053186	-0.307558484883157	4.1924337710739	-0.302605276833604	-0.156532274246412
296	345.567	346.775634004549	12	0	0		629	-0.117087227102172	-0.160961526339326	0.27950674380917	-0.0844626762606314	-0.105940190751036	-0.125992991713576	2.96204950186517	-0.280432228334345	-0.146088166242274	-0.0311881606059851	-0.298689185272836	-0.192830094263687	-0.0776061264645794	-0.271628032340517	-0.181259274721164	-0.23238441978358	-0.0145914127081662	-0.0975272206404795	-0.263212206870855	-0.274475098800169	-0.202041344725354	-0.13852541780965	-0.0734640006865531	-0.211983130451856	-0.191056512771743	1.63258051863849	-0.155363350496101	-0.221552943304764	-0.250954188754075	-0.146792823185185	-0.127141333008331	-0.255696946166267	0.0507239105967489	-0.216939963110869	0.202841733213897	-0.166264529558058	-0.189962792058538	-0.277955869866743	-0.307558484883157	0.994804949877308	-0.302605276833604	-0.197973794432681
297	345.6	347.169938495239	12	0	0		630	-0.117087466536424	-0.160961526339326	5.90877696333084	-0.0844626762606314	-0.105940190751036	-0.125992991713576	1.7640357240679	-0.28043360647813	-0.146088166242274	-0.295572538552402	-0.298689185272836	-0.281034307341144	-0.0776061264645794	-0.340085466862118	-0.199021492753342	-0.280678624193099	-0.100025323057877	-0.0975272206404795	0.593336219933712	-0.274507219081272	-0.220797818158859	-0.13900113309988	-0.0734640006865531	0.139979080814267	-0.164785608748947	-0.0972915162775674	-0.155567181824469	-0.22156186335162	-0.250954188754075	-0.146792823185185	0.270068472507556	-0.255696946166267	-0.436531136163851	-0.281646431429254	-0.271022195057394	-0.166264529558058	-0.189962792058538	-0.408920146146955	-0.307558484883157	-0.0576761408420946	-0.302605276833604	-0.201980696399804
298	345.633	347.549077428595	12	0	0		631	-0.117087466536424	-0.160961526339326	1.545319316163	-0.0844626762606314	-0.105940190751036	-0.125992991713576	0.0762061214443787	-0.280433694679865	-0.146088166242274	-0.339299096566818	-0.298689185272836	-0.296043696943127	-0.0776061264645794	-0.351246088651588	-0.199496186325943	-0.287490659922247	-0.303057693886281	0.313100320324538	-0.122646881702039	-0.274510192555782	-0.221556360906266	-0.139045022720231	-0.0734640006865531	-0.125310467624001	0.619982439432465	-0.201737977404229	-0.155594699229499	-0.221562476330324	-0.250954188754075	-0.146792823185185	-0.0294568056465798	-0.255696946166267	-0.572900094325327	-0.459683097724174	-0.421657009388624	-0.166264529558058	-0.189962792058538	-0.431145444369119	0.522016950225953	-0.170344957980789	-0.302605276833604	-0.202354280440576
299	345.665	347.958547476619	12	0	0		632	-0.117087466536424	-0.160961526339326	0.0111034989061418	-0.0844626762606314	-0.105940190751036	-0.125992991713576	-0.0601574458296294	-0.280433694679865	-0.146088166242274	-0.346898724228229	-0.298689185272836	-0.133090596406155	-0.0776061264645794	-0.353158431528725	-0.199510090022728	-0.288503194469353	-0.335324615859608	-0.074478547727024	-0.250253168589536	-0.27451043467119	-0.221589613313625	-0.139049476352608	-0.0734640006865531	-0.215634400491321	-0.155060359823108	-0.208464519624953	-0.155596816776073	-0.221562476330324	-0.250954188754075	-0.146792823185185	-0.117302630443503	-0.255696946166267	0.0758147991178667	-0.24789487317532	-0.446161347770905	-0.166264529558058	-0.189962792058538	-0.435106784796084	-0.136060110895639	-0.183124113631206	-0.302605276833604	-0.202392401149234
300	345.698	348.443845311315	12	0	0		633	-0.117087466536424	-0.160961526339326	-0.161082966524615	-0.0844626762606314	-0.105940190751036	-0.125992991713576	-0.0708996254511875	-0.280433694679865	-0.146088166242274	0.0740425637608102	-0.298689185272836	-0.206222922621138	-0.0776061264645794	-0.353478965213399	2.92421762301592	0.163419788344475	-0.340331652423368	-0.0970391998518427	-0.262127797212019	-0.27451043467119	-0.221591035091307	-0.139049780425913	-0.0734640006865531	-0.221284537599156	-0.191333438998938	-0.208886544619662	-0.155596816776073	-0.221562476330324	-0.240164401569178	-0.146792823185185	-0.126176621797602	0.0840780726427582	-0.356222046850975	-0.342163894892564	-0.450059780093339	-0.166264529558058	-0.189962792058538	-0.435806053787556	-0.290464992215415	-0.184539384765425	-0.302605276833604	-0.202395244382101
301	345.731	348.989805375347	12	0	0		634	-0.117087466536424	0.431021918785985	0.299369556923355	-0.0844626762606314	-0.105940190751036	-0.125992991713576	-0.0717126005336644	4.81340637691217	-0.146088166242274	-0.260581067531539	0.221334059486767	-0.282725363373539	-0.0776061264645794	-0.353534364182521	0.214149487204748	-0.108806263148431	-0.341089467686059	-0.0975158543306752	-0.263192700268107	-0.27451043467119	-0.221591090753352	-0.139049780425913	-0.0734640006865531	-0.221622487932543	-0.192554477111616	-0.208911866354986	-0.155596816776073	-0.221562476330324	2.45583915894748	-0.146792823185185	-0.127041764721155	0.594619526617033	-0.560191619139718	-0.473493487049265	-0.45066412896563	-0.166264529558058	-0.189962792058538	-0.435922062774755	-0.305765919102102	-0.184691275619666	-0.302605276833604	-0.202395244382101
302	345.764	349.626758783385	12	0	0		635	-0.117087466536424	1.40611319957044	-0.0980764859408296	-0.0844626762606314	-0.105940190751036	-0.125992991713576	-0.0717782821842698	3.54981619928456	-0.146088166242274	-0.333564104173051	-0.0417934437637232	-0.296407619818055	-0.0776061264645794	-0.353541971709505	-0.18773440747028	-0.262621609095994	-0.341208731121255	-0.0975269637320542	1.42572296521989	-0.257367482397819	-0.221591090792417	-0.139049780425913	-0.0734640006865531	2.67628510632487	-0.192599246166716	-0.208913525071978	-0.155596816776073	-0.221562476330324	0.207884694397269	-0.146792823185185	-0.12713130457509	0.849177649457763	-0.496167355136682	-0.503496074654175	-0.450762966592216	-0.166264529558058	-0.189962792058538	-0.435940089557384	-0.307375022206766	-0.184710202045577	-0.302605276833604	4.94682559378314
303	345.797	350.263712191423	12	0	0		636	-0.117087466536424	-0.0545554458628376	-0.172850995561687	-0.0844626762606314	-0.105940190751036	-0.125992991713576	-0.0717836997369352	0.733918479937391	-0.146088166242274	-0.345968323431241	-0.257774424910895	-0.298797368907297	-0.0776061264645794	-0.353541971709505	2.11912650024256	-0.2849738315266	-0.341226856092696	-0.0975272152010353	0.417175347237127	1.75332073533425	-0.211855671417274	-0.139049780425913	-0.0734640006865531	1.26829547829536	-0.192600842258346	-0.208913605996196	-0.155596816776073	-0.221562476330324	-0.180253826732359	-0.146792823185185	-0.127140378546234	-0.0705451384243507	0.1237823024429	-0.382488602466791	-0.285637036684062	-0.166264529558058	-0.189962792058538	-0.435940089557384	-0.30754019889244	-0.184710207452047	-0.302605276833604	3.15307988251196
304	345.83	350.870334484792	12	0	0		637	-0.117087466536424	-0.153738564499903	-0.18088520715466	-0.0844626762606314	-0.105940190751036	-0.125992991713576	-0.0717838822396903	0.785061245525074	-0.146088166242274	-0.348028861090791	-0.292058963500775	-0.299205812047339	-0.0776061264645794	-0.353541971709505	0.0431821583948834	-0.288138668181941	-0.341228296690479	-0.0975272205219837	-0.200163385774837	-0.0384581754541604	3.94071936265441	-0.139049780425913	-0.0734640006865531	-0.128516957663411	-0.192600896265505	-0.208913605996196	-0.155596816776073	-0.221562476330324	-0.239863309937292	-0.146792823185185	-0.127141333008331	-0.234342020717734	-0.225930432312509	0.075508077308249	-0.334888637772423	-0.166264529558058	-0.189962792058538	-0.435940089557384	-0.307254083228592	-0.184710207452047	-0.302605276833604	2.40939989067576
305	345.863	351.416294548824	12	0	0		638	-0.117087466536424	-0.160488511930982	-0.181773584202335	-0.0844626762606314	-0.105940190751036	-0.125992991713576	-0.0717838822396903	-0.199132166471309	-0.146088166242274	-0.348379197909212	-0.297633216299064	-0.299277339234774	-0.0776061264645794	-0.353541971709505	-0.192987933636175	-0.2885985419717	-0.341228296690479	-0.0975272206404795	-0.257611190757709	-0.2513332122043	2.77922412909924	-0.139049780425913	-0.0734640006865531	-0.216051121397825	-0.192600898028351	-0.208913605996196	-0.155596816776073	-0.221562476330324	-0.249245246516878	-0.146792823185185	-0.127141333008331	-0.253292220318501	-0.541860902906526	-0.382342483713306	-0.265973208510008	-0.166264529558058	-0.189962792058538	-0.435940089557384	2.0328540146754	-0.184710207452047	-0.302605276833604	0.131078324547938
306	345.896	351.90159238352	12	0	0		639	-0.117087466536424	-0.160928557208627	2.21765838756745	-0.0844626762606314	-0.105940190751036	-0.125992991713576	-0.0717838822396903	7.7916906238182	-0.146088166242274	-0.348439161267308	-0.298514379810075	-0.299292007343307	-0.0776061264645794	-0.353541971709505	-0.199319618696581	-0.288663668272363	-0.341228296690479	1.06450276890324	-0.262763043926066	-0.272115118211243	0.332840930843007	-0.139049780425913	-0.0734640006865531	-0.221287059058421	-0.192600898028351	-0.208913605996196	-0.155596816776073	-0.221562476330324	-0.250680263641406	-0.146792823185185	-0.127141333008331	-0.255412959999684	-0.556035030601195	-0.482598465240925	-0.192821212217097	-0.166264529558058	-0.189962792058538	-0.435940089557384	-0.0249753250925323	-0.184710207452047	-0.302605276833604	-0.16944274567292
307	345.929	352.356559103547	12	0	0		640	-0.117087466536424	3.4294197729307	1.08811686459527	-0.0844626762606314	-0.105940190751036	-0.125992991713576	-0.0717838822396903	3.88738599155992	-0.146088166242274	-0.348449271224039	-0.298660952405997	-0.299292007343307	-0.0776061264645794	-0.353541971709505	-0.199505073038374	-0.28867468315485	-0.341228296690479	0.0758773232823994	0.684793366103607	0.00428382628870894	-0.197989959725884	-0.139049780425913	-0.0734640006865531	-0.22162325028033	-0.192600898028351	-0.208913605996196	-0.155596816776073	-0.221562476330324	-0.250919891986271	-0.146792823185185	-0.127141333008331	-0.255664689357394	-0.503899493981619	-0.505509972500913	-0.409832827239051	-0.166264529558058	-0.189962792058538	-0.435940089557384	-0.278637112280188	-0.184710207452047	-0.302605276833604	-0.199218397158454
308	345.962	352.750863594237	12	0	0		641	-0.117087466536424	0.280450531520083	2.13542182609057	-0.0844626762606314	-0.105940190751036	-0.125992991713576	-0.0717838822396903	3.9815118858355	-0.146088166242274	-0.348449271224039	-0.124147651779746	-0.299292007343307	-0.0776061264645794	-0.353541971709505	-0.199510351342224	-0.28867468315485	-0.341228296690479	-0.0938541421002834	-0.014975073021845	-0.1736438325159	-0.220633424573108	-0.139049780425913	-0.0734640006865531	-0.221644279423767	-0.192600898028351	-0.208913605996196	-0.155596816776073	-0.221562476330324	-0.250954188754075	-0.146792823185185	-0.127141333008331	-0.255693967600835	-0.584081540303857	-0.510642001430851	-0.444400486168198	-0.166264529558058	-0.189962792058538	-0.435940089557384	-0.304675849780764	-0.184710207452047	-0.302605276833604	-0.202097367742074
309	345.995	353.205830314264	12	0	0		642	-0.117087466536424	-0.130997146345533	0.563601717579905	-0.0844626762606314	-0.105940190751036	-0.125992991713576	-0.0717838822396903	0.437344261008878	-0.146088166242274	-0.348449271224039	0.248531733356383	-0.299292007343307	-0.0776061264645794	-0.353541971709505	-0.00114043310176112	-0.28867468315485	-0.341228296690479	-0.0974441994270361	-0.240262636134855	-0.264338014016028	-0.221550330778919	-0.139049780425913	-0.0734640006865531	-0.221645591189938	-0.192600898028351	-0.208913605996196	-0.155596816776073	-0.221562476330324	-0.250954188754075	-0.146792823185185	-0.127141333008331	-0.255696946166267	-0.524432486320235	-0.504177650841297	-0.44976770312494	-0.166264529558058	-0.189962792058538	-0.435940089557384	-0.307263457522636	-0.184710207452047	-0.302605276833604	-0.202367993980495
310	346.028	353.660797034291	12	0	0		643	-0.117087466536424	-0.158999231118951	-0.101540505284973	-0.0844626762606314	-0.105940190751036	-0.125992991713576	-0.0717838822396903	-0.225671755062516	-0.146088166242274	-0.348449271224039	-0.211468961444584	-0.299292007343307	-0.0776061264645794	-0.353541971709505	1.75665101674079	-0.28867468315485	-0.341228296690479	-0.0975254628574908	-0.261226955778034	-0.273511834433576	-0.0963814879983436	-0.139049780425913	-0.0734640006865531	-0.221645623442841	-0.192600898028351	-0.208913605996196	-0.155596816776073	4.1477730972212	-0.250954188754075	-0.146792823185185	-0.127141333008331	-0.255696946166267	0.505707383000925	0.72159425363422	0.193394909554351	-0.166264529558058	0.62406909098726	-0.435940089557384	-0.307529079078762	-0.184710207452047	0.292271533023734	1.3552730738774
311	346.06	354.176425983654	12	0	0		644	-0.117087466536424	-0.160824754252789	-0.172790069425863	-0.0844626762606314	-0.105940190751036	-0.125992991713576	-0.0717838822396903	-0.276005801440441	-0.146088166242274	-0.348449271224039	-0.284250719780774	-0.299292007343307	-0.0776061264645794	-0.353541971709505	-0.116639428613532	1.78601385981585	-0.341228296690479	-0.0975271797006128	-0.263107004903855	-0.274407231468585	-0.102965435782257	-0.139049780425913	-0.0734640006865531	-0.221645623442841	-0.192600898028351	-0.208913605996196	-0.155596816776073	0.357251544259665	-0.250954188754075	-0.146792823185185	-0.127141333008331	-0.255696946166267	-0.256301014358364	-0.18348575247768	-0.31818134374829	-0.166264529558058	0.202767302767596	-0.435940089557384	-0.307555892874332	-0.184710207452047	-0.198970623945762	0.0126556530464096
312	346.093	354.692054933018	12	0	0		645	-0.117087466536424	-0.160952242111697	-0.180876430074923	-0.0844626762606314	-0.105940190751036	-0.125992991713576	-0.0717838822396903	-0.28008476640671	-0.146088166242274	-0.348449271224039	-0.296349437284243	-0.299292007343307	-0.0776061264645794	-0.353541971709505	-0.197155308442077	0.0664673544928027	-0.341228296690479	-0.097527219717455	1.12574340184897	-0.274500026214268	-0.216513826836979	-0.139049780425913	-0.0734640006865531	-0.221645623442841	-0.192600898028351	-0.208913605996196	-0.155596816776073	-0.182404066889939	-0.250954188754075	0.418373794392397	-0.127141333008331	-0.255696946166267	-0.54552689664614	-0.438731156980128	-0.429755486521511	-0.166264529558058	-0.14461557936421	-0.435940089557384	-0.307558484883157	-0.184710207452047	1.80785935438159	-0.181662860700079
313	346.126	355.177352767714	12	0	0		646	-0.117087466536424	-0.160960971724287	0.481902462523358	-0.0844626762606314	-0.105940190751036	-0.125992991713576	-0.0717838822396903	-0.280407670398349	-0.146088166242274	-0.348449271224039	1.34504275508712	-0.299292007343307	-0.0776061264645794	-0.353541971709505	-0.19944739660108	-0.23822649579676	-0.341228296690479	-0.0975272206404795	0.180405544565636	-0.274509412697825	-0.221385069983733	-0.139049780425913	-0.0734640006865531	-0.221645623442841	-0.192600898028351	-0.208913605996196	-0.155596816776073	-0.219006914304061	-0.250954188754075	-0.102894772542269	-0.127141333008331	-0.255696946166267	-0.59048326756867	-0.145430488457983	-0.447504382387861	-0.166264529558058	-0.18485063007699	-0.435940089557384	-0.307558484883157	-0.184710207452047	-0.0300989437267144	-0.200451275296972
314	346.159	355.632319487741	12	0	0		647	-0.117087466536424	-0.160961526339326	-0.0204896239890878	-0.0844626762606314	-0.105940190751036	-0.125992991713576	-0.0717838822396903	-0.28043172350866	-0.146088166242274	-0.348449271224039	0.21696097595695	-0.299292007343307	-0.0776061264645794	-0.353541971709505	-0.199508650076437	-0.281204524897977	-0.341228296690479	-0.0975272206404795	-0.221095484357013	-0.274510430240099	-0.207227475915667	-0.139049780425913	-0.0734640006865531	0.0216750895237078	-0.192600898028351	-0.208913605996196	-0.155596816776073	-0.221384949570778	-0.250954188754075	-0.145786958239058	-0.127141333008331	-0.255696946166267	-0.597272477855755	-0.403377787750816	-0.450248606265154	-0.166264529558058	-0.189358412348348	-0.435940089557384	-0.307558484883157	-0.184710207452047	-0.277397579380798	-0.202203149282544
315	346.192	356.056955093099	12	0	0		648	-0.117087466536424	-0.160961526339326	-0.164051349455486	-0.0844626762606314	-0.105940190751036	-0.0908953914050354	-0.0717838822396903	-0.280433659152954	-0.146088166242274	-0.348449271224039	-0.215131684812843	-0.299292007343307	-0.0776061264645794	-0.353541971709505	-0.199510444180645	-0.287592738489703	-0.341228296690479	-0.0975272206404795	-0.259388087885475	-0.27451043467119	0.332756802176378	-0.139049780425913	-0.0734640006865531	-0.164979312643326	-0.192600898028351	-0.208913605996196	-0.155596816776073	-0.221550466141875	-0.250954188754075	0.433907101127419	0.0926359419205841	-0.255696946166267	-0.598351489614998	-0.487823070830002	-0.45069501953426	-0.166264529558058	-0.189893007942248	-0.435940089557384	-0.307558484883157	-0.184710207452047	-0.300331178390614	-0.202376725095018
316	346.225	356.542252927795	12	0	0		649	-0.117087466536424	-0.160961526339326	1.97474655993714	-0.0844626762606314	-0.105940190751036	0.213248417507831	-0.0717838822396903	-0.280433694679865	-0.146088166242274	-0.348449271224039	-0.28538236331199	-0.299292007343307	-0.0776061264645794	-0.353541971709505	-0.199510495388337	-0.28852099239793	-0.341228296690479	-0.0975272206404795	-0.262951494843217	-0.27451043467119	-0.191007480603206	1.19608206045621	-0.0734640006865531	-0.218241415035696	-0.192600898028351	-0.208913605996196	-0.155596816776073	-0.22156173620908	-0.250954188754075	2.82414718122881	1.36307738392983	-0.255696946166267	-0.598521981514326	-0.506773584590475	-0.450768154079577	-0.166264529558058	-0.189954925032429	-0.435940089557384	-0.307558484883157	-0.184710207452047	-0.3024060834323	-0.20239369822941
317	346.258	357.057881877159	12	0	0		650	-0.117087466536424	-0.160961526339326	0.748644384987614	-0.0844626762606314	-0.105940190751036	-0.103601073913124	-0.0717838822396903	1.01479338290813	-0.146088166242274	-0.348449271224039	-0.296532819699599	-0.299292007343307	-0.0776061264645794	-0.353541971709505	-0.199510496651131	-0.288656930854553	-0.341228296690479	-0.0975272206404795	-0.263271883018848	-0.27451043467119	-0.220289395707791	0.131229101672353	-0.0734640006865531	-0.221433212753924	0.184014860610794	-0.208913605996196	-0.155596816776073	-0.221562476330324	-0.250954188754075	-0.0529369308975366	0.0244215488486481	-0.255696946166267	-0.598548746267485	-0.510939683822323	-0.450779145294208	-0.166264529558058	-0.189962647791161	-0.167847452030714	-0.307558484883157	-0.184710207452047	-0.302587356524208	-0.202395244382101
318	346.291	357.634173055859	12	0	0		651	-0.117087466536424	-0.160961526339326	-0.0815985128833534	-0.0844626762606314	-0.105940190751036	-0.12465567316794	-0.0717838822396903	0.127231094837007	-0.146088166242274	0.0610636187518029	-0.2983457495297	-0.299292007343307	-0.0776061264645794	-0.353541971709505	-0.199510496651131	-0.28867468315485	-0.341228296690479	-0.0975272206404795	-0.263301720169828	1.65069613901205	-0.22153827175648	-0.11397487140374	-0.0734640006865531	-0.221632863332718	-0.148667543935441	-0.208913605996196	-0.155596816776073	-0.221562476330324	-0.250954188754075	-0.144840901258936	-0.112280185382986	-0.255696946166267	-0.59854929542647	-0.511839821902188	-0.450779145294208	-0.166264529558058	-0.189962792058538	0.152293612120899	-0.307558484883157	1.10783861857499	-0.302603922316063	-0.202395244382101
319	346.324	358.149802005223	12	0	0		652	-0.117087466536424	0.186473346615669	-0.156388558524766	-0.0844626762606314	-0.105940190751036	-0.125907764635941	-0.0717838822396903	-0.247470990220761	-0.146088166242274	0.0385020679688744	-0.298635617778215	-0.299292007343307	-0.0776061264645794	-0.353541971709505	-0.199510496651131	-0.28867468315485	-0.341228296690479	-0.0975272206404795	-0.263304624295051	0.619451596720759	-0.221588778268192	-0.13659745576877	-0.0734640006865531	1.74692789757517	-0.19099158322844	-0.208913605996196	-0.155596816776073	-0.221562476330324	-0.250954188754075	-0.146748163363351	-0.125607507135818	-0.255696946166267	0.025046550152195	-0.51204490984179	-0.450779145294208	-0.166264529558058	-0.189962792058538	-0.277477442182695	-0.307558484883157	2.47520172465993	-0.302605276833604	-0.202395244382101
320	346.357	358.665430954587	12	0	0		653	-0.117087466536424	-0.012129526224896	1.51656728004087	-0.0844626762606314	-0.105940190751036	-0.125987704044311	-0.0717838822396903	-0.277836146719055	-0.146088166242274	-0.282878039065126	-0.298689185272836	-0.299292007343307	-0.0776061264645794	-0.353541971709505	0.991247976086057	1.84380269229653	-0.341228296690479	-0.0975272206404795	0.515348964655958	-0.184349997074506	-0.221590992367186	-0.138815803769518	-0.0734640006865531	2.4530919220321	-0.19254363148582	-0.208913605996196	-0.155596816776073	-0.221562476330324	-0.250954188754075	-0.146791831594499	-0.126986847370372	-0.255696946166267	-0.457827052091722	-0.512094602532712	-0.450779145294208	-0.166264529558058	-0.189962792058538	-0.408398200415364	-0.307558484883157	0.108975943612814	-0.302605276833604	-0.202395244382101
321	346.39	359.135563231948	12	0	0		654	-0.117087466536424	-0.151201606893134	0.59051777950317	-0.0844626762606314	-0.105940190751036	-0.125992675916711	-0.0717838822396903	-0.280235517903707	-0.146088166242274	-0.337519959032718	-0.298689185272836	-0.299292007343307	-0.0776061264645794	-0.353541971709505	0.073983449895056	0.131206267497567	0.0545872881404674	0.308331072389807	-0.128376538959397	-0.265657867333694	-0.221591087262587	-0.139028073427102	-0.0734640006865531	-0.0570027014251215	-0.192598964600466	-0.208913605996196	-0.155596816776073	-0.221562476330324	-0.250954188754075	0.969621323739878	-0.12712618527662	-0.255696946166267	-0.577140625050141	-0.512094602532712	-0.450779145294208	-0.166264529558058	-0.189962792058538	-0.431229671173551	-0.307558484883157	-0.153080138228293	-0.302605276833604	-0.202395244382101
322	346.422	0.242648917347712	13	0	0		655	-0.117087466536424	-0.160281259374458	-0.0944810008792736	-0.0844626762606314	-0.105940190751036	-0.125992975168674	-0.0717838822396903	-0.280417670626105	-0.146088166242274	-0.346557983499154	-0.298689185272836	-0.299292007343307	-0.0776061264645794	-0.353541971709505	1.08840228227061	-0.22650027465407	0.138758516144451	0.0415605090289788	-0.2504691927087	-0.27359554073657	-0.221591090792417	-0.13904773574831	-0.0734640006865531	-0.21109328318506	-0.192600827216091	-0.208913605996196	-0.155596816776073	-0.221562476330324	-0.250954188754075	0.00760965816153167	-0.127140120147648	-0.255696946166267	-0.538085491699539	-0.512094602532712	-0.448453137801103	-0.166264529558058	-0.189962792058538	-0.435104233445868	-0.307558484883157	-0.181133420159332	-0.302605276833604	-0.202395244382101
323	346.455	0.667284522706209	13	0	0		656	-0.117087466536424	-0.160915349129411	-0.17222616927095	-0.0844626762606314	-0.105940190751036	-0.125992991713576	-0.0717838822396903	-0.280432431942209	-0.146088166242274	-0.348128782204988	0.246968720773056	-0.299292007343307	-0.0776061264645794	-0.353541971709505	0.423787269769423	-0.279669616960098	-0.266911896796219	-0.0943748417747574	-0.262113657384818	0.616434855749967	4.17697502143125	-0.139049780425913	-0.0734640006865531	1.51504749464063	-0.19260089556579	-0.208913605996196	-0.155596816776073	-0.221562476330324	-0.250954188754075	-0.143338962082542	-0.127141333008331	-0.255696946166267	0.0748135885092418	0.0216219663605916	-0.168060646925897	-0.166264529558058	-0.189962792058538	-0.435794818562318	-0.307558484883157	-0.184315287737302	-0.302605276833604	-0.202395244382101
324	346.488	1.15258235740163	13	0	0		657	-0.117087466536424	-0.16095850230485	-0.180840339368911	-0.0844626762606314	-0.105940190751036	0.618790906011709	-0.0717838822396903	-0.10997996957705	-0.146088166242274	-0.348395852606945	-0.193537792613146	-0.299292007343307	-0.0776061264645794	-0.353541971709505	-0.181243781960395	-0.287395509196906	-0.329941207181348	-0.0974604762729321	-0.263197260029261	-0.027032978894459	0.0575124135066126	-0.139049780425913	-0.0734640006865531	-0.0705383825524216	-0.192600898028351	-0.208913605996196	-0.155596816776073	-0.221562476330324	-0.250954188754075	-0.146721024392078	-0.127141333008331	-0.255696946166267	-0.49159666119691	-0.360145357168677	-0.403061625569082	-0.166264529558058	-0.189962792058538	-0.435921741977957	-0.307558484883157	-0.184667674503626	-0.302605276833604	-0.202395244382101
325	346.521	1.60754907742859	13	0	0		658	-0.117087466536424	-0.160961321064806	-0.181765835037013	-0.0844626762606314	-0.105940190751036	-0.0373772430225588	-0.0717838822396903	2.65521066124239	-0.146088166242274	-0.348445770212355	-0.281649441014102	-0.299292007343307	-0.0776061264645794	-0.353541971709505	-0.198991430483482	-0.288489413259354	-0.339482571734325	-0.0975257120426445	-0.263294687429073	1.02985374942354	-0.209711922236686	-0.139049780425913	-0.0734640006865531	-0.212217057494492	0.38513830109413	-0.208913605996196	-0.155596816776073	-0.221562476330324	-0.250954188754075	-0.146791229022645	-0.127141333008331	-0.255696946166267	-0.581981744236058	-0.478171230757565	-0.370475412609049	-0.166264529558058	-0.189962792058538	-0.435940089557384	-0.307558484883157	-0.184707016364634	-0.302605276833604	-0.202395244382101
326	346.554	2.06251579745555	13	0	0		659	-0.117087466536424	-0.160961523988325	-0.181868610665567	-0.0844626762606314	-0.105940190751036	-0.120700558423129	-0.0717838822396903	0.121018433286688	-0.146088166242274	-0.348449271224039	-0.295975333176055	-0.299292007343307	-0.0776061264645794	-0.353541971709505	-0.199496589864901	-0.288652814968382	-0.340963157988247	-0.0975271886993948	-0.26330381051461	0.175069967274446	-0.221109068197814	-0.139049780425913	-0.0734640006865531	-0.221079275528849	-0.0584653295001471	-0.208913605996196	-0.155596816776073	-0.221562476330324	-0.250954188754075	-0.146792790046054	-0.127141333008331	-0.255696946166267	-0.596030434888131	-0.504610943317012	0.178149667168986	-0.166264529558058	-0.189962792058538	-0.153581937947412	-0.307558484883157	-0.184710207452047	0.0859217490349394	-0.202395244382101
327	346.587	2.51748251748251	13	0	0		660	-0.117087466536424	-0.160961526339326	-0.181880368545265	-0.0844626762606314	-0.105940190751036	-0.125655705863174	-0.0717838822396903	-0.247973329720914	-0.146088166242274	-0.348449271224039	-0.298239933274503	-0.299292007343307	-0.0776061264645794	-0.353541971709505	-0.0282125130970492	-0.28867468315485	-0.341186391091181	-0.0975272198965516	-0.263304652295692	-0.228047258280862	-0.22156998686829	-0.139049780425913	-0.0734640006865531	-0.221609331040623	-0.187683897607839	-0.208913605996196	-0.155596816776073	-0.221562476330324	-0.250954188754075	-0.146792822434199	-0.127141333008331	-0.255696946166267	-0.598150533044684	-0.510392288667466	-0.316622139071062	-0.166264529558058	-0.189962792058538	-0.186321014639264	-0.307558484883157	-0.184710207452047	-0.208410966386459	-0.202395244382101
328	346.62	2.97244923750947	13	0	0		661	-0.117087466536424	-0.160961526339326	-0.181880784898767	-0.0844626762606314	-0.105940190751036	-0.125972065781652	-0.0717838822396903	-0.101544574666347	-0.146088166242274	-0.0960132747902856	-0.298616384152797	-0.299292007343307	-0.0776061264645794	-0.353541971709505	0.191659279311145	-0.28867468315485	-0.341225368083838	-0.0975272206321727	-0.263304652295692	0.358589284586759	-0.221590192571079	-0.139049780425913	-0.0734640006865531	-0.221643358923976	-0.192425929385606	-0.208913605996196	-0.155596816776073	-0.221562476330324	-0.250954188754075	-0.146792823181947	-0.127141333008331	0.123834453183486	-0.0750170884936853	-0.511714553089292	-0.0229047154981399	-0.166264529558058	-0.189962792058538	-0.392493837677012	-0.307558484883157	-0.184710207452047	-0.294106739553566	-0.202395244382101
329	346.653	3.42741595753643	13	0	0		662	-0.117087466536424	-0.160961526339326	4.09438235514241	-0.0844626762606314	-0.105940190751036	-0.125991741948629	-0.0717838822396903	0.301558194600312	-0.146088166242274	4.20760782307782	-0.298679733368382	-0.299292007343307	-0.0776061264645794	-0.353541971709505	-0.188122183674293	-0.28867468315485	-0.341228296690479	-0.0975272206404795	2.82778207558504	4.93911178611857	-0.221591057729712	-0.139049780425913	-0.0734640006865531	-0.146984092598044	-0.192594990752689	-0.208913605996196	-0.155596816776073	2.63389205225687	-0.250954188754075	-0.146792823185185	-0.127141333008331	-0.0647719023570883	-0.298758489326656	-0.512025030898675	-0.308971995601735	-0.166264529558058	-0.189962792058538	-0.428509588615788	-0.307558484883157	-0.184710207452047	-0.301860696128023	-0.202395244382101
330	346.686	3.85205156289493	13	0	0		663	-0.117087466536424	-0.160961526339326	1.53852920226245	-0.0844626762606314	-0.105940190751036	-0.125992919472209	-0.0717838822396903	-0.197104836377178	-0.146088166242274	0.466389623225757	-0.298689185272836	-0.299292007343307	-0.0776061264645794	-0.353541971709505	-0.19918688759174	-0.28867468315485	0.440926976938057	-0.0975272206404795	0.64178636843193	0.757190277448776	-0.0870733959874485	-0.139049780425913	-0.0734640006865531	1.93233556274621	0.437003593304527	-0.208913605996196	-0.155596816776073	0.0353148368228243	-0.250954188754075	-0.146792823185185	-0.127141333008331	0.120352986865887	-0.420974289322075	-0.429846463700407	-0.428293830921334	-0.166264529558058	-0.189962792058538	-0.434648675579841	-0.307558484883157	-0.184710207452047	-0.30253810489829	-0.202395244382101
331	346.719	4.30701828292189	13	0	0		664	-0.117087466536424	-0.160961526339326	0.00352703446194657	-0.0844626762606314	-0.105940190751036	-0.125992991713576	-0.0717838822396903	-0.274076311807646	-0.146088166242274	-0.212633176728667	-0.298689185272836	-0.299292007343307	-0.0776061264645794	-0.353541971709505	-0.199501826538751	-0.28867468315485	0.181648849518023	-0.0975272206404795	-0.181692400928989	-0.173211033549057	0.493767096116595	-0.139049780425913	-0.0734640006865531	-0.0625116926056736	0.328849754661949	-0.208913605996196	-0.155596816776073	-0.20479811035252	-0.250954188754075	8.03481034030797	-0.127141333008331	-0.171949067721265	-0.21007328197045	-0.196259912870206	-0.447276360122527	-0.166264529558058	-0.189962792058538	-0.43571922235033	-0.307558484883157	-0.184710207452047	-0.302599391711827	-0.202395244382101
332	346.752	4.74681944561462	13	0	0		665	-0.117087466536424	-0.160961526339326	-0.16090139896232	-0.0844626762606314	-0.105940190751036	-0.125992991713576	-0.0717838822396903	-0.279919740868931	-0.146088166242274	-0.32494666576595	-0.298689185272836	-0.299292007343307	-0.0776061264645794	-0.353541971709505	-0.199510242926925	-0.28867468315485	-0.258579087860436	-0.0975272206404795	-0.255541031147223	-0.264041798260762	-0.188483999024072	-0.139049780425913	-0.0734640006865531	-0.211446365122704	0.52249209743951	-0.208913605996196	-0.155596816776073	-0.220397909187245	-0.250954188754075	2.28935256810457	-0.127141333008331	-0.245806738107342	-0.536674193267629	-0.440251018107069	-0.450214102930425	-0.166264529558058	-0.189962792058538	-0.435900897029289	-0.307558484883157	-0.184710207452047	-0.302604751798677	-0.202395244382101
333	346.784	5.18662060830735	13	0	0		666	-0.117087466536424	-0.160961526339326	-0.179562953312313	-0.0844626762606314	-0.105940190751036	-0.125992991713576	-0.0717838822396903	-0.280393193765409	-0.146088166242274	-0.344466626558563	-0.0201447764436455	-0.299292007343307	-0.0776061264645794	-0.353541971709505	-0.199510489441549	-0.28867468315485	-0.328445303665171	-0.0975272206404795	-0.262584270355715	-0.273454633311711	-0.220181992518544	-0.139049780425913	-0.0734640006865531	-0.221009225423959	-0.103679735350598	-0.208913605996196	-0.155596816776073	-0.221483690062351	-0.250954188754075	-0.0896173455210757	-0.127141333008331	-0.254556235425472	-0.588963544825712	-0.364116875120964	-0.450691261732914	-0.166264529558058	-0.189962792058538	-0.435938262602202	-0.307558484883157	-0.184710207452047	-0.172509361075625	0.871444525462533
334	346.817	5.61125621366585	13	0	0		667	-0.117087466536424	-0.160961526339326	4.88888216359067	-0.0844626762606314	-0.105940190751036	-0.125992991713576	-0.0717838822396903	-0.269070497751668	-0.146088166242274	-0.34778545013264	0.247880575941208	-0.299292007343307	-0.0776061264645794	-0.353541971709505	-0.199510496500605	-0.28867468315485	-0.339286830384794	-0.0975272206404795	-0.263239695301734	-0.274406768885187	-0.221533913625275	-0.139049780425913	-0.0734640006865531	0.496584984491886	-0.189598075224233	-0.208913605996196	-0.155596816776073	-0.221557334569014	-0.250954188754075	-0.145604195988914	-0.127141333008331	-0.255568493523815	-0.500485298443335	-0.327370403296562	-0.450766199519909	-0.166264529558058	-0.189962792058538	-0.435940089557384	-0.307558484883157	-0.184710207452047	1.24174221793323	0.214030968442582
335	346.85	6.06622293369281	13	0	0		668	-0.117087466536424	-0.160961526339326	0.516682241582585	-0.0844626762606314	-0.105940190751036	-0.125992991713576	-0.0717838822396903	1.6958819113047	-0.146088166242274	-0.348363399368673	-0.21010707513594	-0.299292007343307	-0.0776061264645794	-0.353541971709505	-0.199510496651131	-0.28867468315485	-0.340928018556011	-0.0975272206404795	-0.263298681940388	-0.274500801977138	1.86402030454431	-0.139049780425913	-0.0734640006865531	-0.163973635768436	-0.19249404430405	-0.208913605996196	-0.155596816776073	-0.221562167065111	-0.250954188754075	-0.14676643186348	-0.127141333008331	-0.255682474641192	-0.323861499332656	-0.470854070710475	-0.450779145294208	-0.166264529558058	-0.189962792058538	-0.435940089557384	-0.307558484883157	-0.184710207452047	-0.0484409124563622	-0.16224888816471
336	346.883	6.52118965371977	13	0	0		669	-0.117087466536424	-0.160961526339326	-0.106599882886613	-0.0844626762606314	-0.105940190751036	-0.125992991713576	-0.0717838822396903	-0.0430618697743083	-0.146088166242274	-0.0759900142192506	-0.28458106594416	-0.299292007343307	-0.0776061264645794	-0.353541971709505	-0.199510496651131	-0.28867468315485	-0.341182690792138	-0.0975272206404795	-0.263304645496666	-0.274510434045791	0.590536549758633	-0.139049780425913	-0.0734640006865531	-0.218181125048838	-0.192597290442471	-0.208913605996196	-0.155596816776073	3.47956745568914	-0.250954188754075	-0.146792274567687	-0.127141333008331	-0.255695419953336	-0.0568426291804905	-0.502996742565327	-0.450779145294208	-0.166264529558058	-0.189962792058538	-0.435940089557384	3.5629827176521	2.02845305646484	-0.280336554452398	-0.198630926850447
337	346.916	7.03681860308366	13	0	0		670	-0.117087466536424	-0.160961526339326	-0.17336256183158	-0.0844626762606314	-0.105940190751036	-0.125992991713576	-0.0717838822396903	-0.26124043219441	-0.146088166242274	-0.0221773626173882	-0.296353722404889	-0.299292007343307	-0.0776061264645794	-0.353541971709505	-0.199510496651131	1.17076461082282	-0.341226897128162	-0.0975272206404795	-0.263304652295692	-0.27451043467119	-0.179190191721386	-0.139049780425913	-0.0734640006865531	-0.189302782415048	-0.192600766265169	-0.208913605996196	-0.155596816776073	1.77681807794805	-0.250954188754075	-0.146792810661133	-0.127141333008331	-0.255696946166267	-0.357515069812181	-0.510039144430677	-0.450779145294208	-0.166264529558058	-0.189962792058538	-0.435940089557384	0.85166667603928	3.10469000839414	-0.3005453683377	-0.2020232698705
338	346.949	7.58277866711601	13	0	0		671	-0.117087466536424	-0.160961526339326	-0.180939679828037	-0.0844626762606314	-0.105940190751036	-0.125992991713576	-0.0717838822396903	0.287892450170413	-0.146088166242274	-0.293160499973765	0.334161756600487	-0.299292007343307	-0.0776061264645794	-0.353541971709505	-0.199510496651131	0.0416490323265566	-0.341228296690479	-0.0975272206404795	-0.263304652295692	-0.27451043467119	-0.068463316591415	-0.139049780425913	-0.0734640006865531	1.18687367276813	-0.192600893464069	-0.208913605996196	-0.155596816776073	-0.0863581969592393	-0.250954188754075	-0.146792823048877	-0.127141333008331	-0.0563705393676536	-0.561207716017175	-0.511641427705892	-0.450779145294208	-0.166264529558058	-0.189962792058538	-0.435940089557384	-0.188915872849327	0.178478609903266	-0.302419443331335	-0.20235938348412
339	346.982	8.15906984581683	13	0	0		672	-0.117087466536424	-0.160961526339326	-0.181779362482671	-0.0844626762606314	-0.105940190751036	-0.125992991713576	-0.0717838822396903	0.849679908974329	-0.146088166242274	-0.339233823812523	0.232390716320222	-0.299292007343307	-0.0776061264645794	-0.353541971709505	1.97120943972182	-0.241751718131436	-0.341228296690479	-0.0975272206404795	-0.263304652295692	-0.27451043467119	-0.214601494314512	-0.139049780425913	-0.0734640006865531	0.0359454767527628	0.902908699805143	0.381477785773693	-0.155596816776073	-0.212738754246436	-0.250954188754075	-0.146792823185185	-0.127141333008331	-0.0927361476416348	-0.592868363226608	-0.511994629983063	-0.450779145294208	-0.166264529558058	-0.189962792058538	-0.435940089557384	-0.295733203877883	-0.145594684324419	0.632858402125498	-0.202391881889968
340	347.015	8.73536102451765	13	0	0		673	-0.117087466536424	-0.160961526339326	-0.181870913877033	-0.0844626762606314	-0.105940190751036	-0.125992991713576	-0.0717838822396903	0.422046185282848	-0.146088166242274	-0.346854563134122	-0.210778087957177	-0.299292007343307	-0.0776061264645794	-0.353541971709505	0.491288227171244	-0.28172652519363	-0.341228296690479	-0.0975272206404795	-0.263304652295692	-0.27451043467119	1.74812263461536	-0.139049780425913	-0.0734640006865531	0.316762990014534	1.97499895039141	-0.138999300979019	-0.155596816776073	-0.220949520443286	-0.250954188754075	5.56527503904597	-0.127141333008331	-0.236452081322637	-0.561513838448972	-0.512084475649321	-0.450779145294208	-0.166264529558058	-0.189962792058538	-0.435940089557384	-0.306318387584527	-0.180286951053805	0.290597119277896	-0.202395208794314
341	347.048	9.34198331788693	13	0	0		674	-0.117087466536424	-0.160961526339326	-0.181130552471697	-0.0844626762606314	-0.105940190751036	-0.125992991713576	-0.0717838822396903	0.192231800746688	-0.146088166242274	-0.34817903924152	-0.284444178191605	-0.299292007343307	-0.0776061264645794	-0.353541971709505	-0.162367087428174	0.66279921280737	-0.341228296690479	-0.0975272206404795	-0.263304652295692	-0.27451043467119	0.910051074597357	-0.139049780425913	-0.0734640006865531	0.124675509269834	-0.108622426986511	-0.204538022570046	-0.155596816776073	-0.221521008127259	-0.250954188754075	3.38368242575647	-0.127141333008331	-0.253477293768513	0.718180932932977	0.205253095306359	-0.450779145294208	-0.166264529558058	-0.189962792058538	-0.435940089557384	-0.307431565373816	-0.184221827514387	-0.248989524626052	2.14151444014437
342	347.081	9.97893672592467	13	0	0		675	-0.117087466536424	-0.160961526339326	0.455189474001098	-0.0844626762606314	-0.105940190751036	0.734746207910819	1.73786578434903	-0.244372095132006	-0.146088166242274	-0.348404229372547	-0.296420439818147	-0.299292007343307	-0.0776061264645794	-0.353541971709505	-0.198514841339234	0.518823549128338	-0.341228296690479	-0.0975272206404795	-0.263304652295692	-0.27451043467119	-0.175584365607896	-0.139049780425913	-0.0734640006865531	-0.200820880360882	-0.189765609966272	-0.208649938875049	-0.155596816776073	0.212196991416368	-0.250954188754075	0.0430907032235872	-0.127141333008331	-0.255446996546597	-0.130296782301476	-0.276753527863808	-0.450779145294208	-0.166264529558058	-0.189962792058538	-0.435940089557384	-0.307546011320137	-0.184657608815102	-0.297907850009342	0.765757218325468
343	347.114	10.6462212486308	13	0	0		676	-0.117087466536424	-0.160961526339326	0.217588521608537	-0.0844626762606314	-0.105940190751036	4.44115020511055	1.08812893024961	-0.277591945621159	-0.146088166242274	-0.348445711852892	-0.29832153591168	-0.299292007343307	-0.0776061264645794	-0.353541971709505	-0.199482205064272	-0.171608108220901	-0.341228296690479	-0.0975272206404795	-0.263304652295692	-0.27451043467119	-0.219632961079082	-0.139049780425913	-0.0734640006865531	-0.220346232365989	-0.192500005932603	-0.208897104402066	-0.155596816776073	-0.142918295117588	-0.250954188754075	-0.142569716006031	-0.127141333008331	-0.255668117630596	-0.526006036271633	-0.459553619187719	-0.450779145294208	-0.166264529558058	-0.189962792058538	-0.435940089557384	-0.307558484883157	-0.184706555806859	-0.302181501078447	-0.109058273046438
344	347.147	11.2983402140028	13	0	0		677	-0.117087466536424	-0.160961526339326	-0.138017671873144	-0.0844626762606314	-0.105940190751036	0.195845430955041	0.0164355612444431	-0.28021688687666	-0.146088166242274	-0.348449271224039	-0.298630631225633	-0.299292007343307	-0.0776061264645794	-0.0484717108098534	-0.19950973866483	-0.272047881889751	-0.341228296690479	-0.0975272206404795	-0.263304652295692	-0.27451043467119	1.04521208665043	-0.139049780425913	-0.0734640006865531	-0.221567576344329	-0.192597491718441	-0.208912611631012	-0.155596816776073	-0.216429993026294	-0.250954188754075	-0.146705033908961	-0.127141333008331	-0.255693699855478	-0.187258939415796	-0.50050380852739	-0.450779145294208	-0.166264529558058	-0.189962792058538	0.122763149798729	-0.307558484883157	-0.184710207452047	-0.302568148650327	0.612015439863762
345	347.179	11.9504591793748	13	0	0		678	-0.117087466536424	-0.160961526339326	-0.176917557459314	-0.0844626762606314	-0.105940190751036	-0.105482279206308	-0.0646723366819242	-0.280416237737825	-0.146088166242274	-0.348449271224039	0.192544156076659	-0.299292007343307	-0.0776061264645794	-0.175002678954899	-0.199510474472206	-0.286212655413944	-0.341228296690479	-0.0975272206404795	-0.263304652295692	-0.27451043467119	0.0818772732328564	-0.139049780425913	-0.0734640006865531	-0.221640631074331	-0.192600773271434	-0.208913545687042	-0.155596816776073	-0.221205939052017	-0.250954188754075	-0.146790814573989	-0.127141333008331	-0.255696775526929	-0.156347584897707	-0.344527363681163	-0.450779145294208	-0.166264529558058	-0.189962792058538	-0.286228445460428	-0.307558484883157	-0.184710207452047	-0.302601842390496	0.694534008192236
346	347.212	12.617743702081	13	0	0		679	-0.117087466536424	-0.160961526339326	0.347629335790625	-0.0844626762606314	-0.105940190751036	-0.12472046346156	-0.0712251827995502	-0.280432334273769	-0.146088166242274	0.130838715382157	0.120844966687393	-0.299292007343307	-0.0776061264645794	-0.32371597844595	-0.199510496232778	-0.288318093951768	-0.341228296690479	-0.0975272206404795	-0.263304652295692	-0.27451043467119	-0.208673001490312	-0.139049780425913	-0.0734640006865531	0.0339232137753031	-0.192600894538933	-0.208913605996196	-0.155596816776073	-0.22153835557291	-0.250954188754075	-0.146792778587601	-0.127141333008331	-0.255696946166267	-0.5299700772549	-0.131647177615816	-0.450779145294208	-0.166264529558058	-0.189962792058538	-0.409919907264892	2.72011345402143	1.6930477371187	-0.302605171849022	0.226692672092166
347	347.245	13.2850282247872	13	0	0		680	-0.117087466536424	-0.160961526339326	0.20667283267017	-0.0844626762606314	-0.105940190751036	-0.125916992173435	-0.0717413899612954	0.945843996079561	-0.146088166242274	-0.0520131623252213	-0.231871525420228	-0.299292007343307	-0.0776061264645794	-0.348642273001068	-0.199510496651131	-0.288624029488081	-0.341228296690479	-0.0975272206404795	-0.263304652295692	-0.27451043467119	-0.221066914827151	-0.139049780425913	-0.0734640006865531	-0.192801219337748	-0.192600898028351	-0.208913605996196	-0.155596816776073	-0.221560902157814	-0.250954188754075	-0.14679282239865	-0.127141333008331	0.0366849902704951	-0.588118852852063	-0.274893019855847	-0.450779145294208	-0.166264529558058	-0.189962792058538	-0.431489924782028	0.457984685968539	0.347582824078137	-0.302605276833604	-0.162156659466047
348	347.278	13.921981632825	13	0	0		681	-0.117087466536424	3.48697090786557	-0.137914717351335	-0.0844626762606314	-0.105940190751036	-0.12598814827614	-0.0717804568522505	0.442312849145062	-0.146088166242274	-0.297151808756348	-0.287628167154585	-0.299292007343307	-0.0776061264645794	-0.352706009074246	0.850464933271975	-0.288672337719377	-0.341228296690479	-0.0975272206404795	-0.263304652295692	-0.27451043467119	-0.221568141437774	-0.139049780425913	-0.0734640006865531	0.296889181838758	-0.192600898028351	-0.208913605996196	-0.155596816776073	-0.221562369472627	-0.250954188754075	-0.146792823185185	-0.127141333008331	0.696869161807074	-0.596903272567581	-0.275503803742046	-0.450779145294208	-0.166264529558058	-0.189962792058538	-0.435150415027091	-0.227277246299663	-0.124517517461089	-0.302605276833604	-0.198419576636115
349	347.311	14.5286039261942	13	0	0		682	-0.117087466536424	0.17471301729227	-0.177023601841027	-0.0844626762606314	-0.105940190751036	-0.125992743605991	-0.071783755941124	0.0351951683349031	-0.146088166242274	-0.339756636460046	-0.296896751381008	-0.299292007343307	-0.0776061264645794	-0.353402319448408	-0.121961830610819	-0.28867468315485	-0.341228296690479	-0.0975272206404795	0.135930984116903	-0.27451043467119	-0.221590114026205	-0.139049780425913	-0.0734640006865531	0.0376313008034686	-0.192600898028351	-0.208913605996196	-0.155596816776073	-0.221562476330324	-0.250954188754075	-0.146792823185185	-0.127141333008331	0.649300708641946	-0.502934612039667	-0.15521496226579	-0.450779145294208	-0.166264529558058	-0.189962792058538	-0.435802844877094	-0.299341988144125	-0.178064220979938	-0.302605276833604	-0.20201198365533
350	347.344	15.1048951048951	13	0	0		683	-0.117087466536424	-0.138978362410131	-0.181357379102668	-0.0844626762606314	-0.105940190751036	-0.125992991713576	-0.0717838822396903	-0.217954051771312	-0.146088166242274	-0.347000396222414	-0.298403711476879	-0.299292007343307	-0.0776061264645794	-0.353519030176685	-0.19743180012646	-0.28867468315485	-0.341228296690479	-0.0975272206404795	-0.138683558012093	2.10378627316612	-0.221591051168513	-0.139049780425913	-0.0734640006865531	-0.206047495527502	-0.192600898028351	-0.208913605996196	-0.155596816776073	-0.221562476330324	-0.250954188754075	-0.146792823185185	-0.127141333008331	-0.15378692264761	0.299396573937825	-0.31293817431216	-0.450779145294208	-0.166264529558058	-0.189962792058538	-0.435919855504737	-0.306739534750887	0.454268515607333	-0.302605276833604	1.09551203815202
351	347.377	15.6508551689274	13	0	0		684	-0.117087466536424	-0.159469286926163	-0.181822958302202	-0.0844626762606314	-0.105940190751036	-0.125992991713576	-0.0717838822396903	-0.198522998004909	-0.146088166242274	-0.348203751453626	-0.29864292434987	-0.299292007343307	-0.0776061264645794	-0.353541231461974	-0.199451430403965	-0.28867468315485	-0.341228296690479	-0.0975272206404795	-0.220431487289936	6.50350060331233	-0.221591090627627	-0.139049780425913	-0.0734640006865531	-0.22067235485763	-0.192600898028351	-0.208913605996196	-0.155596816776073	-0.221562476330324	-0.250954188754075	-0.146792823185185	-0.127141333008331	-0.243942910484732	-0.182756732960237	-0.467632008857105	-0.450779145294208	-0.166264529558058	-0.189962792058538	-0.435940089557384	-0.307474668275317	-0.113135349643066	-0.302605276833604	-0.0019407974228433
352	347.41	16.1664841182913	13	0	0		685	-0.117087466536424	-0.160863803167202	-0.181874552955788	-0.0844626762606314	-0.105940190751036	-0.125992991713576	-0.0717838822396903	0.600159900570651	-0.146088166242274	-0.348408348366078	0.179422924821706	-0.299292007343307	-0.0776061264645794	-0.353541971709505	-0.199508914152191	-0.28867468315485	-0.341228296690479	-0.0975272206404795	0.220048165039367	0.729787420436211	-0.221591090792417	-0.139049780425913	-0.0734640006865531	-0.221587158843156	-0.192600898028351	-0.208913605996196	-0.155596816776073	0.866162414719067	-0.250954188754075	-0.146792823185185	-0.127141333008331	-0.254373352998636	-0.37761087675332	-0.502306997905265	-0.450779145294208	-0.166264529558058	-0.189962792058538	-0.435940089557384	-0.307550431286043	0.433497990383726	-0.302605276833604	-0.183599805271153
353	347.443	16.6821130676552	13	0	0		686	-0.117087466536424	-0.160954715028767	-0.181880504014193	-0.0844626762606314	-0.105940190751036	-0.125992991713576	-0.0717838822396903	-0.206890816554747	-0.146088166242274	-0.348448064100674	-0.0148385127434873	-0.299292007343307	-0.0776061264645794	-0.353541971709505	-0.19951045034051	-0.28867468315485	-0.341228296690479	-0.0975272206404795	-0.216976680229983	2.98102123686747	-0.221591090792417	-0.139049780425913	-0.0734640006865531	-0.221641877346858	-0.192600898028351	-0.208913605996196	-0.155596816776073	0.0944064946396764	-0.250954188754075	-0.146792823185185	-0.127141333008331	-0.255540636393932	-0.56356966690908	-0.509873936045158	-0.450779145294208	-0.166264529558058	-0.189962792058538	-0.435940089557384	-0.307558484883157	-0.0105254090806003	-0.302605276833604	-0.200537971216988
354	347.476	17.1977420170191	13	0	0		687	-0.117087466536424	-0.160961124430216	-0.181880784898767	-0.0844626762606314	-0.105940190751036	-0.125992991713576	-0.0717838822396903	-0.274638412892046	-0.146088166242274	-0.348449271224039	-0.252691285779769	-0.299292007343307	-0.0776061264645794	-0.353541971709505	1.15494846548689	-0.28867468315485	-0.341228296690479	-0.0975272206404795	-0.259005906420064	0.0617039924504248	-0.221591090792417	-0.139049780425913	-0.0734640006865531	-0.22164539171884	0.577891560355373	-0.208913605996196	-0.155596816776073	-0.200186273706158	-0.250954188754075	-0.146792823185185	-0.127141333008331	-0.255679174167239	-0.593130217585918	-0.511613335020781	-0.450779145294208	-0.166264529558058	-0.189962792058538	-0.435940089557384	-0.16417487187066	1.44659074191873	-0.302605276833604	-0.202216190491523
355	347.509	17.6982054090487	13	0	0		688	-0.117087466536424	2.09710684467121	-0.181880784898767	-0.0844626762606314	-0.105940190751036	-0.125992991713576	-0.0717838822396903	0.488014210551429	-0.146088166242274	-0.348449271224039	-0.291363283305568	-0.299292007343307	-0.0776061264645794	-0.353541971709505	0.111582252320607	-0.28867468315485	-0.341228296690479	-0.0975272206404795	-0.262917033458551	-0.241498606697964	-0.221591090792417	-0.139049780425913	-0.0734640006865531	1.16689458979789	-0.13877573927269	-0.208913605996196	-0.155596816776073	-0.2201674193688	-0.250954188754075	4.98176022662934	-0.127141333008331	-0.255695930689416	-0.167686201773112	-0.511991143771124	-0.450779145294208	-0.166264529558058	-0.189962792058538	-0.435940089557384	0.0170885127130364	0.0848010290763533	-0.302605276833604	-0.202378455418845
356	347.541	18.1986688010784	13	0	0		689	-0.117087466536424	0.929946900704628	-0.181880784898767	-0.0844626762606314	-0.105940190751036	-0.125992991713576	-0.0717838822396903	0.155691725575167	-0.146088166242274	-0.348449271224039	-0.297502025570722	-0.299292007343307	-0.0776061264645794	-0.353541971709505	-0.190637244181738	-0.28867468315485	-0.341228296690479	-0.019812826105405	-0.263268762372368	-0.271181059412315	-0.221591090792417	-0.139049780425913	-0.0734640006865531	0.422962755606095	-0.190685467209283	-0.208913605996196	-0.155596816776073	-0.221468096772853	-0.250954188754075	0.292024630322868	-0.127141333008331	-0.255696946166267	0.588539768093003	-0.259675450847679	-0.00505276201846849	-0.166264529558058	-0.189962792058538	-0.435940089557384	-0.274232802133284	-0.15495318340986	-0.302605276833604	-0.202393775798296
357	347.574	18.7142977504423	13	0	0		690	-0.117087466536424	-0.0893886446281355	0.921607863839837	-0.0844626762606314	2.21282407641757	-0.125992991713576	-0.0717838822396903	-0.122367880033776	0.27054871123782	-0.348449271224039	-0.298500111082645	-0.299292007343307	-0.0776061264645794	-0.353541971709505	-0.199272764630311	-0.28867468315485	-0.341228296690479	9.94621399234713	-0.263301416093612	2.68554719044162	-0.221591090792417	-0.139049780425913	-0.0734640006865531	-0.182909094341417	-0.192536229424214	-0.208913605996196	-0.155596816776073	-0.221556316917402	-0.250954188754075	-0.137638535771326	-0.127141333008331	-0.255696946166267	-0.285620505240694	-0.40805462133783	-0.251874307834999	-0.166264529558058	-0.189962792058538	-0.435940089557384	-0.304236865808304	-0.181505469181869	-0.302605276833604	-0.202395244382101
358	347.607	19.2299266998062	13	0	0		691	-0.117087466536424	-0.155972892146047	0.0659666377776421	-0.0844626762606314	0.798995097686426	-0.125992991713576	-0.0717838822396903	-0.267652944554039	0.277379947482598	-0.348449271224039	-0.29865788586714	-0.299292007343307	-0.0776061264645794	-0.353541971709505	-0.1995035396054	-0.28867468315485	-0.341228296690479	0.36445560568583	-0.263304401778919	0.65261551641718	-0.221591090792417	-0.139049780425913	-0.0734640006865531	-0.219162911021985	0.516057313398966	-0.208913605996196	-0.155596816776073	-0.221562048455514	-0.250954188754075	-0.146583373174963	-0.127141333008331	-0.255696946166267	-0.549011002583956	-0.488428545938846	-0.418554819072466	-0.166264529558058	-0.189962792058538	-0.435940089557384	-0.307210152286243	-0.184347855458139	0.762894165891639	-0.202395244382101
359	347.64	19.7758867638385	13	0	0		692	-0.117087466536424	-0.16062289280245	-0.154498258605495	-0.0844626762606314	0.11908203767608	-0.125992991713576	-0.0717838822396903	0.27537799073703	0.942674127826886	-0.348449271224039	-0.298688276430419	-0.299292007343307	-0.0776061264645794	-0.353541971709505	-0.199510298966427	-0.28867468315485	-0.341228296690479	-0.0870834013300666	-0.263304652295692	-0.178391018651879	-0.221591090792417	-0.139049780425913	-0.0734640006865531	0.187628950448755	-0.160131422604951	-0.208913605996196	-0.155596816776073	-0.221562473700979	-0.250954188754075	-0.146788172725971	-0.127141333008331	0.00234736909648311	-0.590874921325739	-0.506811045945366	-0.445669444058718	-0.166264529558058	-0.189962792058538	-0.435940089557384	-0.307522834291597	-0.184670500430531	-0.0862889383454148	-0.202395244382101
360	347.673	20.3218468278709	13	0	0		693	-0.117087466536424	-0.160939350043003	-0.178929783929966	-0.0844626762606314	-0.0937565933826912	-0.125992991713576	-0.0717838822396903	-0.126286243492105	0.0456441104639217	-0.348449271224039	-0.298689185272836	-0.299292007343307	-0.0776061264645794	-0.353541971709505	-0.199510491354776	-0.28867468315485	-0.341228296690479	-0.0973060968186136	0.294328187443528	0.866987113692306	0.87915586290714	-0.139049780425913	-0.0734640006865531	-0.0998337313446382	-0.191504651391213	-0.208913605996196	-0.155596816776073	-0.221562476330324	-0.250954188754075	-0.146792726512372	-0.127141333008331	-0.221636469231169	0.35695710468117	-0.11092047117389	-0.252342188965029	-0.166264529558058	-0.189962792058538	-0.435940089557384	-0.307554931537053	-0.184706360107803	-0.283652085439642	2.43457867247998
361	347.706	20.8981380065717	13	0	0		694	-0.117087466536424	-0.160959980650233	-0.181546871321461	-0.0844626762606314	-0.105234660604059	-0.125992991713576	-0.0717838822396903	-0.267969736527728	0.312543962515783	-0.348449271224039	-0.298689185272836	-0.257583357971846	-0.0776061264645794	0.0959116853142537	0.231513012386035	-0.28867468315485	-0.341228296690479	-0.0975220705281871	-0.138874801316284	0.573396960329983	-0.102479120186402	-0.139049780425913	-0.0734640006865531	-0.213837976161151	-0.192560747830002	-0.208913605996196	-0.155596816776073	-0.221562476330324	-0.250954188754075	-0.146792821019028	-0.127141333008331	-0.251674573185256	1.32528293156303	0.438398699117514	0.92836108343196	-0.166264529558058	-0.00593120444680303	-0.435940089557384	-0.307558232667647	-0.184710207452047	-0.30085206264666	1.85973362581953
362	347.739	21.5350914146094	13	0	0		695	-0.117087466536424	-0.16096149349016	-0.181843893664726	-0.0844626762606314	-0.105900432536923	-0.125992991713576	-0.0717838822396903	-0.279451551451332	-0.10033898273869	-0.348449271224039	-0.298689185272836	0.460951709817611	-0.0776061264645794	0.103910139495659	-0.0240829435180187	-0.28867468315485	0.962876346349116	-0.0975271042344285	-0.251758878007449	-0.0853465768416396	-0.216521387207093	-0.139049780425913	-0.0734640006865531	-0.221158477234601	-0.192599469306625	-0.208913605996196	-0.155596816776073	-0.221562476330324	-0.250954188754075	-0.14679282318272	-0.127141333008331	-0.255233016182632	2.2109178723809	2.02584555885715	4.17370075943397	-0.166264529558058	6.15686623593865	0.491801990183084	-0.307558484883157	3.62835227754673	-0.302447111588286	1.91031369112904
363	347.772	22.1720448226472	13	0	0		696	-0.117087466536424	-0.160961526339326	-0.181877024149391	-0.0844626762606314	-0.105938039190096	-0.125992991713576	-0.0717838822396903	-0.280358779383881	-0.143616144984871	-0.348449271224039	-0.298689185272836	0.371694505459161	-0.0776061264645794	-0.278393426685344	-0.194758641730247	-0.28867468315485	0.986673738480083	-0.0975272182952553	-0.262263567353016	-0.255937128143571	-0.221385376759086	-0.139049780425913	-0.0734640006865531	-0.221616360008733	-0.192600849791976	-0.208913605996196	-0.155596816776073	-0.221562476330324	-0.250954188754075	-0.146792823185185	-0.127141333008331	-0.255644704147165	1.56103024250654	1.77182965707007	2.99692953989572	-0.166264529558058	3.57466187795556	0.886538011457976	0.76289768636814	2.57455544413132	0.1823456630633	-0.0021110659137512
364	347.805	22.8696604600219	13	0	0		697	-0.117087466536424	-0.160961526339326	-0.181880784898767	-0.0844626762606314	-0.105940086895888	-0.125992991713576	-0.0717838822396903	0.0311922103860185	-0.145949091629647	-0.348449271224039	-0.298689185272836	-0.180733271249752	-0.0776061264645794	-0.340987984499881	-0.199375471967405	-0.28867468315485	0.592367033249137	-0.0975272206393088	-0.263208050622795	-0.272638137127126	-0.221582335229564	-0.139049780425913	-0.0734640006865531	-0.221643797506983	-0.192600896497672	-0.208913605996196	-0.155596816776073	-0.221562476330324	-0.250954188754075	-0.146792823185185	-0.127141333008331	-0.255690920708364	1.0990537391981	1.79509928415299	0.491539077398625	-0.166264529558058	0.560678859518079	0.943590756877867	1.55375072219028	0.119945431687375	3.14520802203258	-0.183086473841711
365	347.838	23.6582694414019	13	0	0		698	-0.117087466536424	-0.160961526339326	-0.181880784898767	-0.0844626762606314	-0.105940188279519	-0.125992991713576	-0.0717838822396903	-0.183836893248425	-0.146080658712082	-0.348449271224039	-0.298689185272836	-0.278960545711245	-0.0776061264645794	-0.351479651290762	-0.199506879078837	-0.28867468315485	-0.198253930788805	-0.0975272206404795	-0.263295941702138	-0.27432660396621	-0.221590735516784	-0.139049780425913	-0.0734640006865531	-0.221645513753716	-0.192600898028351	-0.208913605996196	-0.155596816776073	-0.221562476330324	-0.250954188754075	-0.146792823185185	-0.127141333008331	-0.255696383094827	0.338316143269799	0.398433886948654	-0.185095272559898	-0.166264529558058	0.407452559230319	3.72821843394868	-0.096966254043518	-0.151898721719924	0.127469067981687	-0.200584760186069
366	347.871	24.4772095374505	13	0	0		699	-0.117087466536424	-0.160961526339326	-0.181880784898767	-0.0844626762606314	-0.105940190751036	-0.125992991713576	-0.0717838822396903	-0.272623161255455	-0.146087736896852	-0.348449271224039	-0.298689185272836	-0.295674744598996	-0.0776061264645794	-0.353190108683921	-0.199510390785645	-0.28867468315485	-0.318630967590393	-0.0975272206404795	-0.263303846777839	-0.274491584824694	-0.221591075805632	-0.139049780425913	-0.0734640006865531	-0.221645623008653	-0.192600898028351	-0.208913605996196	-0.155596816776073	-0.221562476330324	-0.250954188754075	-0.146792823185185	-0.127141333008331	-0.255696946166267	-0.449986563450586	-0.304976688427415	0.0190154355068206	-0.166264529558058	-0.104943918485377	0.326981356209424	-0.285474032364917	-0.18099982337443	-0.262819966680423	-0.202216544617223
367	347.904	25.3719774201701	13	0	0		700	-0.117087466536424	-0.160961526339326	-0.181880784898767	-0.0844626762606314	-0.105940190751036	-0.125992991713576	-0.0717838822396903	-0.279818204512309	-0.146088144257505	-0.348449271224039	-0.298689185272836	-0.298661666047236	-0.0776061264645794	1.16591300346288	-0.19951049364296	-0.28867468315485	-0.337733266255881	-0.0975272206404795	-0.263304652295692	-0.274508774059967	-0.221591090792417	-0.139049780425913	-0.0734640006865531	-0.0529790095158063	-0.192600898028351	-0.208913605996196	-0.155596816776073	-0.221562476330324	-0.250954188754075	-0.146792823185185	-0.127141333008331	-0.255696946166267	-0.57554124930774	-0.465880834281237	-0.112778545528339	-0.166264529558058	-0.180146170267467	-0.30334492768484	-0.305298220401678	-0.184300537068652	-0.299016067140724	-0.202378437424577
368	347.936	26.2970764175583	13	0	0		701	-0.117087466536424	-0.160961526339326	-0.181880784898767	-0.0844626762606314	-0.105940190751036	-0.125992991713576	-0.0717838822396903	-0.00942826929043452	-0.146088166242274	-0.348449271224039	-0.298689185272836	-0.299188554689379	-0.0776061264645794	2.09895788317708	-0.199510496619035	-0.28867468315485	-0.340699710371082	-0.0975272206404795	-0.263304652295692	-0.27451043467119	-0.221591090792417	-0.139049780425913	-0.0734640006865531	-0.16927095475623	-0.192600898028351	-0.208913605996196	-0.155596816776073	-0.221562476330324	-0.250954188754075	-0.146792823185185	-0.127141333008331	-0.255696946166267	-0.595060779320786	-0.501988585044569	-0.397254890985788	-0.166264529558058	-0.188857853586358	-0.413267986824879	-0.307333201048104	-0.18466616428511	-0.302290816098943	-0.202394295292429
369	347.969	27.2373409722807	13	0	0		702	-0.117087466536424	-0.160961526339326	-0.181880784898767	-0.0844626762606314	-0.105940190751036	-0.125992991713576	-0.0717838822396903	-0.258535212721581	-0.146088166242274	0.790254043398043	-0.298689185272836	-0.299283430133821	-0.0776061264645794	1.0402879746555	-0.199510496651131	-0.28867468315485	1.26729406472339	-0.0975272206404795	-0.263304652295692	-0.27451043467119	-0.221591090792417	-0.139049780425913	-0.0734640006865531	-0.218377414651896	-0.192600898028351	-0.208913605996196	-0.155596816776073	-0.221562476330324	0.431681712374645	-0.146792823185185	-0.127141333008331	-0.255696946166267	-0.598019006638874	-0.509950118986309	-0.442325237665758	-0.166264529558058	-0.189839419137011	-0.432012782587132	-0.307535427890904	-0.184708067110209	-0.302576907932867	-0.202395244382101
370	348.002	28.1776055270031	13	0	0		703	-0.117087466536424	-0.160961526339326	-0.181880784898767	-0.0844626762606314	-0.105940190751036	-0.125992991713576	-0.0717838822396903	-0.278762976516922	-0.146088166242274	0.37463019187479	-0.298689185272836	-0.299292007343307	-0.0776061264645794	1.45370607342285	-0.199510496651131	-0.28867468315485	0.636814719849873	-0.0975272206404795	-0.263304652295692	-0.27451043467119	-0.221591090792417	-0.139049780425913	-0.0734640006865531	-0.221449292908387	-0.192600898028351	-0.208913605996196	-0.155596816776073	-0.221562476330324	1.08154710628273	-0.146792823185185	-0.127141333008331	-0.255696946166267	-0.598476156844926	-0.037792632246477	-0.449467684570911	-0.166264529558058	-0.189950062287969	-0.0173005322614781	-0.307556954411859	-0.184710207452047	-0.302603225374593	-0.202395244382101
371	348.035	29.0572078523885	13	0	0		704	-0.117087466536424	-0.160961526339326	-0.181880784898767	-0.0844626762606314	-0.105940190751036	-0.125992991713576	-0.0717838822396903	-0.280298625626429	-0.146088166242274	0.903548876956028	2.5273777534903	-0.299292007343307	-0.0776061264645794	0.882841127662108	-0.199510496651131	-0.28867468315485	0.847099961445591	-0.0975272206404795	-0.263304652295692	-0.27451043467119	-0.0988161197362642	-0.139049780425913	-0.0734640006865531	-0.221633040171503	-0.192600898028351	-0.208913605996196	-0.155596816776073	-0.221562476330324	0.117774754247947	-0.146792823185185	-0.127141333008331	0.447189467656377	-0.598544380702984	-0.233912300022799	-0.45056867146907	-0.166264529558058	-0.189961517912112	-0.213749934337599	-0.307558484883157	-0.184710207452047	-0.302605276833604	-0.202395244382101
372	348.068	29.9064790631055	13	0	0		705	-0.117087466536424	-0.160961526339326	-0.181880784898767	-0.0844626762606314	-0.105940190751036	-0.125992991713576	-0.0717838822396903	-0.280423051039964	-0.146088166242274	0.171438847289384	0.361664120167116	-0.299292007343307	-0.0776061264645794	-0.140987466902055	-0.199510496651131	-0.28867468315485	-0.153727144907698	-0.0975272206404795	-0.263304652295692	-0.27451043467119	0.222312742599891	-0.139049780425913	-0.0734640006865531	-0.221644838290754	-0.192600898028351	-0.208913605996196	-0.155596816776073	-0.221562476330324	-0.193111089989935	-0.146792823185185	-0.127141333008331	-0.0818263443147435	-0.59854929542647	0.00279466736940593	-0.450746913017399	-0.166264529558058	-0.189962792058538	-0.397325778695994	-0.307558484883157	-0.184710207452047	-0.302605276833604	-0.202395244382101
373	348.101	30.6647569298171	13	0	0		706	-0.117087466536424	-0.160961526339326	-0.181880784898767	-0.0844626762606314	-0.105940190751036	-0.125992991713576	-0.0717838822396903	-0.280432882636248	-0.146088166242274	-0.26179482594068	-0.193517348404033	-0.299292007343307	-0.0776061264645794	-0.318624340518663	-0.199510496651131	-0.28867468315485	-0.312750836581962	-0.0975272206404795	-0.00507307561877519	-0.0357273322058919	-0.20281037986707	-0.139049780425913	-0.0734640006865531	-0.221645576276537	-0.192600898028351	-0.208913605996196	-0.155596816776073	0.234998729446154	-0.242041413108307	-0.146792823185185	-0.127141333008331	0.30287362588576	-0.334647819285663	-0.343383529454182	2.96955443101056	-0.166264529558058	-0.189962792058538	-0.429335983342169	-0.307558484883157	-0.184710207452047	-0.302605276833604	-0.202395244382101
374	348.134	31.3927036818603	13	0	0		707	-0.117087466536424	-0.160961526339326	-0.181880784898767	-0.0844626762606314	-0.105940190751036	-0.125992991713576	-0.0717838822396903	-0.280433639040064	-0.146088166242274	-0.33345395534302	-0.28127900365765	-0.299292007343307	-0.0776061264645794	-0.347602662935833	-0.199510496651131	-0.28867468315485	-0.33672738821392	-0.0975272206404795	0.659211667279541	-0.217571958368485	-0.220768833187407	-0.139049780425913	-0.0734640006865531	-0.221645623160174	-0.192600898028351	-0.208913605996196	-0.155596816776073	-0.136564162990284	-0.249525566405223	-0.146792823185185	-0.127141333008331	-0.168619463874534	0.00779564757244024	-0.433961483638082	1.7750898495246	-0.166264529558058	-0.189962792058538	0.235785146298475	-0.307558484883157	-0.184710207452047	-0.302605276833604	-0.202395244382101
375	348.167	32.0903193192349	13	0	0		708	-0.117087466536424	-0.160961526339326	-0.181880784898767	-0.0844626762606314	-0.105940190751036	-0.125992991713576	-0.0717838822396903	-0.280433694679865	-0.146088166242274	-0.345912981925129	-0.295867871786471	-0.299292007343307	-0.0776061264645794	-0.352564114381388	-0.199510496651131	-0.28867468315485	-0.340534389921864	-0.0975272206404795	-0.0379494345943466	-0.268767960954464	-0.221556094015458	-0.139049780425913	-0.0734640006865531	-0.221645623442841	-0.192600898028351	-0.208913605996196	-0.155596816776073	-0.215812099433576	0.435855350588125	-0.146792823185185	-0.127141333008331	-0.245653657012007	-0.483962730620801	-0.0424921956217965	-0.0973762633488875	-0.166264529558058	-0.189962792058538	0.140622631164204	-0.307558484883157	-0.184710207452047	-0.302605276833604	-0.202395244382101
376	348.2	32.7576038419411	13	0	0		709	-0.117087466536424	-0.160961526339326	-0.181880784898767	-0.0844626762606314	-0.105940190751036	-0.125992991713576	-0.0717838822396903	-0.280433694679865	-0.146088166242274	-0.348034483153855	-0.298239845928044	-0.299292007343307	-0.0776061264645794	-0.353391161860967	-0.199510496651131	-0.0867526667171672	-0.341131249175978	-0.0975272206404795	-0.00771543001594416	-0.273946599394696	-0.221589670723566	-0.139049780425913	-0.0734640006865531	-0.221645623442841	-0.192600898028351	-0.208913605996196	-0.155596816776073	-0.221187194365504	1.09796358913846	-0.146792823185185	-0.127141333008331	-0.254565995974751	-0.581116756954541	-0.0656610230906109	-0.220138893643234	-0.166264529558058	-0.189962792058538	-0.109844759032826	-0.307558484883157	-0.184710207452047	0.0370077739326507	-0.202395244382101
377	348.233	33.3642261353104	13	0	0		710	-0.117087466536424	-0.160961526339326	-0.181880784898767	-0.0844626762606314	-0.105940190751036	-0.125992991713576	-0.0717838822396903	-0.280433694679865	-0.146088166242274	1.13500526760779	-0.298625573285323	-0.299292007343307	-0.0776061264645794	-0.353526684191768	0.0214022349411479	1.69579578210706	-0.341218127376571	-0.0975272206404795	0.0918799684630918	-0.274453569622058	-0.221591030351707	-0.139049780425913	-0.0734640006865531	-0.221645623442841	-0.192600898028351	-0.208913605996196	-0.155596816776073	-0.221537087441739	0.0371805402921308	-0.146792823185185	-0.127141333008331	-0.255566669041853	-0.253484328166248	-0.330823652423262	-0.34993399571078	-0.166264529558058	-0.189962792058538	-0.379239207339364	-0.307558484883157	-0.184710207452047	0.214518876346751	-0.202395244382101
378	348.266	33.9556828713455	13	0	0		711	-0.117087466536424	-0.160961526339326	-0.181880784898767	-0.0844626762606314	-0.105940190751036	-0.125992991713576	-0.0717838822396903	-0.280433694679865	-0.146088166242274	2.21810453032436	-0.298689185272836	-0.299292007343307	-0.0776061264645794	-0.353541971709505	-0.153757253784452	0.394862739925418	-0.341228296690479	-0.0975272206404795	-0.231277317566027	-0.274504851272418	-0.221591088855607	-0.139049780425913	-0.0734640006865531	-0.221645623442841	-0.192600898028351	-0.208913605996196	-0.155596816776073	-0.221560819396846	-0.206556840572324	-0.146792823185185	-0.127141333008331	-0.255682647575207	-0.240214757117322	-0.472115457953415	-0.435069280699774	-0.166264529558058	-0.189962792058538	-0.426242697173943	-0.307558484883157	-0.184710207452047	-0.25674172230597	-0.202395244382101
379	348.298	34.5168084927121	13	0	0		712	-0.117087466536424	-0.160961526339326	-0.181880784898767	-0.0844626762606314	-0.105940190751036	-0.125992991713576	-0.0717838822396903	-0.280433694679865	-0.146088166242274	1.52451044369823	-0.298689185272836	-0.299292007343307	-0.0776061264645794	-0.353541971709505	-0.0918189559126133	-0.187449918354545	-0.341228296690479	-0.0975272206404795	-0.26025795171983	-0.274509876733578	-0.221591090792417	-0.139049780425913	-0.0734640006865531	-0.221645623442841	-0.192600898028351	-0.208913605996196	-0.155596816776073	-0.221562363854662	-0.243837769990375	-0.146792823185185	-0.127141333008331	-0.25569546066141	0.0340732262842979	-0.503017781471991	-0.448234217783074	-0.166264529558058	-0.189962792058538	-0.434219302988341	-0.307558484883157	-0.184710207452047	-0.298362790367967	-0.202395244382101
380	348.331	35.0930996714129	13	0	0		713	-0.117087466536424	-0.160961526339326	-0.181880784898767	-0.0844626762606314	-0.105940190751036	-0.125992991713576	-0.0717838822396903	-0.280433694679865	-0.146088166242274	2.00373415726225	-0.298689185272836	-0.299292007343307	-0.0776061264645794	-0.353541971709505	-0.0044196636530666	2.11605205272716	-0.341228296690479	-0.0975272206404795	-0.263022043177759	-0.27451043467119	-0.221591090792417	-0.139049780425913	-0.0734640006865531	-0.221645623442841	-0.192600898028351	-0.208913605996196	-0.155596816776073	-0.221562476330324	-0.249837824765819	-0.146792823185185	-0.127141333008331	-0.255696946166267	-0.436179760937667	-0.510068160251662	-0.450403163642993	-0.166264529558058	-0.189962792058538	-0.435645636668001	-0.307558484883157	-0.184710207452047	-0.302222543270529	-0.202395244382101
381	348.364	35.6390597354452	13	0	0		714	-0.117087466536424	-0.160961526339326	0.388723490606983	-0.0844626762606314	-0.105940190751036	-0.125992991713576	-0.0717838822396903	-0.280433694679865	-0.146088166242274	0.0695944581117838	-0.298689185272836	-0.299292007343307	-0.0776061264645794	-0.353541971709505	-0.193905452953137	0.602543061034104	-0.341228296690479	-0.0975272206404795	-0.263279278940753	-0.27451043467119	-0.221591090792417	-0.139049780425913	-0.0734640006865531	1.01629636502047	-0.192600898028351	-0.208913605996196	-0.155596816776073	-0.217377181527699	-0.250782173388734	-0.146792823185185	-0.127141333008331	-0.255696946166267	-0.573848433141638	-0.511660093262129	-0.450721718557103	-0.166264529558058	-0.189962792058538	-0.435892877450121	-0.307558484883157	-0.184710207452047	-0.302571744471964	-0.202395244382101
382	348.397	36.2456820288145	13	0	0		715	-0.117087466536424	-0.160961526339326	-0.0784841136046108	-0.0844626762606314	-0.105940190751036	-0.125992991713576	-0.0717838822396903	-0.280433694679865	-0.146088166242274	-0.277609481501833	-0.298689185272836	-0.299292007343307	-0.0776061264645794	-0.353541971709505	-0.199351225076332	-0.0208937235559984	-0.341228296690479	-0.0975272206404795	-0.263302299532326	-0.0072203083557396	-0.221591090792417	-0.139049780425913	-0.0734640006865531	0.210314390592246	-0.192600898028351	-0.208913605996196	-0.155596816776073	0.771715445494968	-0.250934402655353	3.20044246769067	-0.127141333008331	-0.255696946166267	-0.59472261398006	-0.512015515039847	-0.450770039332845	0.288292957636789	-0.189962792058538	-0.435939016423233	-0.307558484883157	-0.184710207452047	-0.3026022517302	-0.202395244382101
383	348.43	36.8523043221838	13	0	0		716	-0.117087466536424	-0.160961526339326	-0.170737778075032	-0.0844626762606314	-0.105940190751036	-0.125992991713576	-0.0717838822396903	-0.280433694679865	-0.146088166242274	-0.336641803955997	-0.298689185272836	-0.299292007343307	-0.0776061264645794	-0.264317302317801	-0.19950622945771	-0.0142556547789918	-0.341228296690479	-0.0975272206404795	0.125645317951269	-0.14294725707738	-0.221591090792417	-0.139049780425913	-0.0734640006865531	-0.195688170421096	-0.192600898028351	0.258156463147916	-0.155596816776073	-0.144989845989387	-0.250954188754075	0.805297122400948	-0.127141333008331	0.182228159303058	-0.252863962112926	-0.512094602532712	-0.262194483748541	-0.112865274571741	-0.189962792058538	-0.435940089557384	-0.307558484883157	-0.184710207452047	-0.302605125323763	-0.202395244382101
384	348.463	37.5499199595585	13	0	0		717	-0.117087466536424	-0.160961526339326	-0.180619924157005	-0.0844626762606314	-0.105940190751036	-0.125992991713576	-0.0717838822396903	-0.280433694679865	-0.146088166242274	-0.177184978245726	-0.298689185272836	-0.299292007343307	-0.0776061264645794	0.756315169173591	-0.199510371797019	-0.247787987284026	-0.341228296690479	-0.0975272206404795	-0.188362632727619	-0.260913656841269	-0.221591090792417	-0.139049780425913	-0.0734640006865531	-0.219981951128231	-0.192600898028351	-0.143834151777329	-0.155596816776073	-0.216243219433046	-0.250954188754075	-0.12457738745318	-0.127141333008331	-0.100038853348038	0.819262617904395	-0.512094602532712	-0.0614685301229134	-0.162322279561002	-0.189962792058538	-0.435940089557384	-0.307558484883157	-0.184710207452047	-0.302605276833604	-0.202395244382101
385	348.496	38.3081978262701	13	0	0		718	-0.117087466536424	-0.160961526339326	-0.181741483259423	-0.0844626762606314	-0.105940190751036	-0.125992991713576	-0.0717838822396903	-0.280433694679865	-0.146088166242274	1.49546814543959	-0.298689185272836	0.534370491608769	-0.0776061264645794	2.18747246017905	-0.199510493103418	0.562334827661697	-0.341228296690479	-0.0975272206404795	0.1153274318048	-0.273139145091465	-0.221591090792417	-0.139049780425913	-0.0734640006865531	-0.221541816113734	-0.192600898028351	-0.20484061147501	-0.155596816776073	-0.221202613524801	-0.250954188754075	-0.146299558343698	-0.127141333008331	0.0136320922002569	0.134236172216034	-0.512094602532712	-0.210130838340518	-0.16598102413109	0.0169170923560544	-0.435940089557384	-0.307558484883157	-0.184710207452047	-0.302605276833604	-0.202395244382101
386	348.529	39.1271379223186	13	0	0		719	-0.117087466536424	-0.160961526339326	-0.181865772431756	-0.0844626762606314	-0.105940190751036	-0.125992991713576	-0.0717838822396903	0.247833035141607	-0.146088166242274	1.04682760800946	1.36865383166097	3.12108019558397	-0.0776061264645794	2.35166131744173	-0.199510496579099	1.45797472548824	1.04600379798475	-0.0975272206404795	4.54688470296751	-0.274375792097714	0.169979805731844	-0.139049780425913	-0.0734640006865531	-0.221639387443336	-0.192600898028351	0.35506057231489	-0.155596816776073	-0.221538990909604	-0.250954188754075	-0.146782569294403	-0.127141333008331	0.134235103856426	-0.486616032404491	-0.512094602532712	-0.290239722093707	-0.166244832968665	0.888942949329475	-0.435940089557384	-0.307558484883157	-0.184710207452047	-0.302605276833604	-0.202395244382101
387	348.562	39.9764091330356	13	0	0		720	-0.117087466536424	-0.160961526339326	-0.181879229827892	-0.0844626762606314	-0.105940190751036	-0.125992991713576	-0.0717838822396903	-0.0143640768157539	-0.146088166242274	3.24260348588488	2.42522954628841	5.27167667538525	-0.0776061264645794	2.63957136910281	-0.199510496651131	5.19923829885096	2.57398157271866	-0.0975272206404795	7.18341770622489	-0.274496519648675	-0.191322017053567	-0.139049780425913	-0.0734640006865531	-0.221645225987872	-0.192600898028351	-0.130350386568057	-0.155596816776073	-0.221560844872901	-0.250954188754075	-0.146792588577033	-0.127141333008331	-0.209647035237401	-0.580829070789718	-0.512094602532712	-0.424439323656794	-0.166263075512496	-0.0574353462401734	-0.435940089557384	-0.307558484883157	-0.184710207452047	-0.302605276833604	-0.202395244382101
388	348.595	40.856011458421	13	0	0		721	-0.117087466536424	-0.160961526339326	-0.181880784898767	-0.0844626762606314	-0.105940190751036	-0.125992991713576	-0.0717838822396903	-0.259466707751554	-0.146088166242274	1.79638528335094	2.14959428189967	5.24027796213923	-0.0776061264645794	1.26539991223136	-0.199510496651131	2.79449018143219	4.37963216218985	-0.0975272206404795	1.30770597084264	-0.274509031285357	-0.220302780109495	0.231632892591197	-0.0734640006865531	-0.221645616010637	-0.192600898028351	-0.203996730676047	-0.155596816776073	-0.221562380518303	-0.250954188754075	-0.146792817976134	-0.127141333008331	-0.250385669831508	-0.595804061107856	-0.257612567865135	0.0177416481922357	-0.16626443541688	-0.174660639194289	-0.435940089557384	-0.307558484883157	-0.184710207452047	-0.302605276833604	-0.202395244382101
389	348.628	41.7204482264723	13	0	0		722	-0.117087466536424	-0.160961526339326	-0.181880784898767	-0.0844626762606314	-0.105940190751036	-0.125992991713576	-0.0717838822396903	-0.278834043802236	-0.146088166242274	0.011777778805328	0.226984868596289	0.933605946819644	-0.0776061264645794	0.018982989615424	-0.199510496651131	0.180350374827765	0.536546754182546	-0.0975272206404795	-0.121646309950723	-0.274510400762955	-0.221538814839337	0.345274544755836	-0.0734640006865531	4.19906078509676	-0.192600898028351	-0.208617323681224	0.461471427330155	-0.221562476330324	1.10531369574512	-0.146792823149658	-0.127141333008331	-0.255098856347709	0.588348614270465	2.00603682211068	2.42766145516901	-0.166264529558058	-0.188237722766283	1.40706106125288	-0.136667994374649	-0.184710207452047	0.0684434504746149	-0.202395244382101
390	348.66	42.5848849945235	13	0	0		723	-0.117087466536424	-0.160961526339326	-0.181880784898767	-0.0844626762606314	-0.105940190751036	-0.125992991713576	-0.0717838822396903	-0.280307637975982	-0.146088166242274	-0.287406833111467	-0.21350389941417	-0.0842133874505178	-0.0776061264645794	-0.291315121187942	-0.199510496651131	-0.220743228542965	0.643431296130879	-0.0975272206404795	-0.250160300440762	-0.27451043467119	-0.221588865832916	-0.0928403249920358	-0.0734640006865531	1.7970310616025	-0.192600898028351	-0.208895066757292	3.54099413561462	0.0660936358435655	4.37013917744043	-0.146792823185185	-0.127141333008331	-0.255628321692338	0.694338929403381	2.37266862348448	1.8097893712455	-0.166264529558058	-0.189763608608019	1.65414304067508	1.63850579362547	-0.184710207452047	8.4164807666617	-0.202395244382101
391	348.693	43.4948184345774	13	0	0		724	0.940012375624857	-0.160961526339326	-0.181880784898767	-0.0844626762606314	-0.105940190751036	-0.125992991713576	-0.0717838822396903	-0.280424077336291	-0.146088166242274	-0.338283573400004	-0.285122064597069	-0.26241055062998	0.434354858577397	-0.34332588510024	-0.199510496651131	-0.279026279308975	-0.165505074248447	7.29403710607837	-0.262119423271136	-0.27451043467119	-0.22159100050994	-0.134762734830737	-0.0734640006865531	-0.100262691993561	-0.192600898028351	-0.208912488845116	3.41809141902542	0.0383130284068696	2.29009068999354	-0.146792823185185	-0.127141333008331	-0.255689218532347	1.25689983568866	1.4901172122593	1.85096087278309	-0.166264529558058	-0.189940337358401	1.62753418455958	0.460117859825221	-0.184710207452047	3.93062080557405	-0.202395244382101
392	348.726	44.3440896452944	13	0	0		725	0.0733351219235208	-0.160961526339326	-0.181880784898767	-0.0844626762606314	-0.105940190751036	-0.125992991713576	-0.0717838822396903	0.0267884031585271	-0.146088166242274	-0.346700394634236	-0.296446184811811	-0.29275443153504	0.0506110271216434	-0.3518193564704	-0.199510496651131	-0.287249420846537	-0.31345735812781	5.60984250481039	-0.263192043809241	-0.27451043467119	-0.221591087100833	-0.138630507613794	-0.0734640006865531	-0.213865914761357	-0.192600898028351	-0.208913537041603	0.318643451520115	-0.203507874580818	2.05510445172091	-0.146792823185185	-0.127141333008331	-0.255696384163304	0.517575234626783	0.443907736274395	0.856737332409584	-0.166264529558058	-0.18996081914785	0.414654727487461	-0.227047686551852	-0.184710207452047	0.743672778873311	-0.202395244382101
393	348.759	45.1630297413429	13	0	0		726	-0.0995723908189773	-0.160961526339326	-0.181880784898767	-0.0844626762606314	-0.105940190751036	-0.125992991713576	-0.0717838822396903	-0.153040516316993	-0.146088166242274	-0.348173216946575	-0.298338585329675	-0.298198234496616	-0.0697739801627094	-0.353277082886555	-0.199510496651131	-0.288478237711807	-0.33694146648934997	0.0463657264111956	-0.26329532481474	-0.27451043467119	-0.221591090792417	-0.139009777545213	-0.0734640006865531	-0.221160196852301	-0.192600898028351	-0.208913605996196	-0.0940869729284535	-0.220341031349635	0.113174989748304	-0.146792823185185	-0.127141333008331	0.275776881335492	-0.388502767066752	-0.298662309102196	-0.203600138301254	-0.166264529558058	-0.189962792058538	-0.287127608709517	-0.299318493527536	-0.184710207452047	-0.207496427875368	-0.202395244382101
394	348.792	45.951638722723	13	0	0		727	-0.115522210406579	-0.160961526339326	0.287521691346592	-0.0844626762606314	-0.105940190751036	-0.125992991713576	-0.0717838822396903	-0.270714388226097	-0.146088166242274	-0.348429234775424	-0.298651655865476	-0.299177374228163	-0.0771457581298162	-0.353510808699149	-0.199510496651131	-0.288664035662043	-0.340601426805612	-0.09448060878446	-0.263304583782282	-0.27451043467119	-0.221591090792417	-0.139046069190369	-0.0734640006865531	-0.221616462496265	-0.192600898028351	-0.208913605996196	-0.147789088628664	-0.221482762203667	-0.194847207222833	-0.146792823185185	-0.127141333008331	0.0283378948196921	-0.566594028722295	-0.465010410541236	-0.412273305197887	-0.166264529558058	-0.189962792058538	-0.410489068521515	-0.306737193008418	-0.184710207452047	-0.294272521527615	-0.202395244382101
395	348.825	46.6492543600977	13	0	0		728	-0.116943494228027	-0.160961526339326	-0.108589635948314	-0.0844626762606314	-0.105940190751036	-0.125992991713576	-0.0717838822396903	-0.279667787723086	-0.146088166242274	-0.348449271224039	-0.298689185272836	-0.299289270160731	-0.077578004859555	-0.0335364635428601	-0.199510496651131	-0.28867468315485	-0.341139064480115	0.354663540800779	-0.263304652295692	-0.27451043467119	-0.221591090792417	-0.139049558271272	-0.0734640006865531	0.132585157770756	-0.0223140888957367	-0.208913605996196	-0.15458414192163	-0.221557083443721	-0.242152596864809	-0.146792823185185	-0.127141333008331	-0.222937109962209	-0.593600208894571	-0.501638536973552	-0.444681676956973	-0.166264529558058	-0.189962792058538	-0.431522008377445	-0.307474428606377	-0.184710207452047	-0.301853541936082	-0.202395244382101
396	348.858	47.255876653467	13	0	0		729	-0.117074600275273	-0.160961526339326	-0.173982234952044	-0.0844626762606314	-0.105940190751036	-0.125992991713576	-0.0717838822396903	-0.280375260736076	-0.146088166242274	-0.348449271224039	-0.298689185272836	-0.299292007343307	-0.0776044734953961	0.451566647294743	-0.199510496651131	-0.28867468315485	-0.34121759235343	0.133527211370989	-0.263304652295692	-0.27451043467119	-0.221591090792417	-0.139049780425913	-0.0734640006865531	-0.144054472077727	0.415406499840597	-0.208913605996196	-0.155469387549047	-0.0535029908338717	-0.249619548211459	-0.146792823185185	-0.127141333008331	-0.252007941253638	-0.597802723221165	-0.509918767546286	-0.449845405994529	-0.166264529558058	-0.189962792058538	-0.43521207033475	-0.307550424819281	-0.184710207452047	-0.302540210370839	-0.202395244382101
397	348.891	47.8321678321678	13	0	0		730	-0.117086314132104	-0.160961526339326	-0.180987043047739	-0.0844626762606314	-0.105940190751036	-0.125992991713576	-0.0717838822396903	-0.280428969864603	-0.146088166242274	-0.348449271224039	-0.298689185272836	-0.299292007343307	-0.0776060227394247	-0.21617827592326	-0.199510496651131	-0.28867468315485	-0.341228296690479	-0.0921151746611831	-0.263304652295692	-0.27451043467119	-0.221591090792417	-0.139049780425913	-0.0734640006865531	-0.216672548381153	-0.154002725710701	-0.208913605996196	-0.155588201943306	0.156362820148745	-0.250750191849258	-0.146792823185185	-0.127141333008331	-0.255261293027421	-0.391516648570374	-0.511721902909342	-0.450636780887862	-0.166264529558058	-0.189962792058538	-0.435828985217792	-0.307558161413114	-0.184710207452047	-0.302600145518392	-0.202395244382101
398	348.924	48.3477967815317	13	0	0		731	-0.117087466536424	-0.160961526339326	0.148457074498746	-0.0844626762606314	-0.105940190751036	-0.125992991713576	-0.0717838822396903	-0.280433322351974	0.0297633873269037	-0.348449271224039	-0.298689185272836	-0.299292007343307	-0.0776061260208368	-0.330594593561163	0.359616165104805	-0.28867468315485	-0.341228296690479	-0.0974048943787471	-0.263304652295692	-0.27451043467119	-0.221591090792417	-0.139049780425913	-0.0734640006865531	-0.221335320966157	-0.191227350620972	-0.208913605996196	1.09834733314552	-0.195928069116449	-0.250937064160117	1.14520463997455	-0.127141333008331	-0.255646699072193	0.509966225656484	-0.512053869817802	0.0341390732188359	-0.166264529558058	-0.189962792058538	-0.435933841810963	-0.307558484883157	-0.184710207452047	0.250809449833991	-0.202395244382101
399	348.957	48.8634257308956	13	0	0		732	-0.117087466536424	-0.160961526339326	0.0956998835306413	-0.0844626762606314	-0.105940190751036	-0.125992991713576	-0.0717838822396903	-0.280433687807414	5.71532230693574	-0.348449271224039	-0.298689185272836	-0.299292007343307	-0.0776061264645794	-0.349772265263121	-0.121799698959444	-0.28867468315485	-0.341228296690479	-0.097524630675674	-0.263304652295692	0.291398924814571	-0.221591090792417	-0.139049780425913	-0.0734640006865531	-0.221626982696493	-0.192554524443561	-0.208913605996196	0.182963501001356	-0.219889519778263	-0.250954188754075	0.0237112265651136	2.72957962498326	0.198148319647372	2.37899917736094	-0.512094602532712	0.00523563110992524	-0.166264529558058	-0.189962792058538	-0.435940089557384	-0.307558484883157	-0.184710207452047	0.204264798045185	-0.202395244382101
400	348.99	49.3183924509225	13	0	0		733	-0.117087466536424	-0.160961526339326	-0.150471331246759	-0.0844626762606314	-0.105940190751036	-0.125992991713576	-0.0717838822396903	0.130450043912905	1.31104708967826	-0.348449271224039	-0.298689185272836	-0.299292007343307	-0.0776061264645794	-0.352898802828601	-0.197232804950432	-0.28867468315485	-0.341228296690479	-0.0975271603185772	-0.263304652295692	-0.150828475738189	-0.221591090792417	-0.139049780425913	-0.0734640006865531	-0.22164442871493	-0.19259919958469	-0.208913605996196	-0.110668740977877	-0.221446261363715	-0.250954188754075	-0.142877477987709	0.823397214711001	2.76836808238047	0.784504371593737	-0.512094602532712	-0.12498265388321	-0.166264529558058	-0.189962792058538	-0.095096442075848	-0.307558484883157	-0.184710207452047	-0.255449914777241	-0.202395244382101
401	349.023	49.7278624989468	13	0	0		734	-0.117087466536424	-0.109388862763093	-0.178410743034877	-0.0844626762606314	-0.105940190751036	-0.125992991713576	-0.0717838822396903	0.851081151982178	-0.0607089297072579	-0.348449271224039	-0.298689185272836	-0.299292007343307	-0.0776061264645794	-0.353434526729673	-0.199445775910942	-0.28867468315485	-0.341228296690479	-0.0975272192770462	-0.263304652295692	-0.262036613026723	-0.221591090792417	-0.139049780425913	-0.0734640006865531	-0.221645549826786	-0.19260083759021	-0.208913605996196	-0.149769561877096	-0.221554614058444	-0.250954188754075	-0.146705889646907	-0.0314038969840047	0.135091278039264	0.314266709004987	-0.512094602532712	0.306444288916469	-0.166264529558058	-0.189962792058538	-0.267467217354854	-0.307558484883157	-0.184710207452047	-0.298351181183833	-0.202395244382101
402	349.055	50.1070014323026	13	0	0		735	-0.117087466536424	0.0525538010120048	-0.181506820247279	-0.0844626762606314	-0.105940190751036	-0.125992991713576	-0.0717838822396903	0.12754724439791	-0.141475394063467	-0.348449271224039	-0.298689185272836	-0.299292007343307	-0.0776061264645794	-0.353530580458866	-0.107679940797477	-0.28867468315485	-0.341228296690479	-0.0975272206226766	-0.263304652295692	-0.273285669696584	-0.221591090792417	-0.139049780425913	-0.0734640006865531	-0.221645623442841	-0.19260089618977	-0.208913605996196	-0.154857136437921	-0.22156196322155	-0.250954188754075	-0.146791016028233	-0.117754020279796	-0.211691241439541	-0.405682097711293	-0.512094602532712	-0.273752184279156	-0.166264529558058	-0.189962792058538	-0.40712043248369	-0.307558484883157	-0.184710207452047	-0.302232563574189	-0.202395244382101
403	349.088	50.5013059229926	13	0	0		736	-0.117087466536424	-0.145614181746141	-0.181839468766633	-0.0844626762606314	0.494005447220059	-0.125992991713576	-0.0717838822396903	-0.235929786371007	-0.145828647214624	-0.348449271224039	-0.298689185272836	-0.299292007343307	-0.0776061264645794	-0.353541971709505	1.73989465982997	-0.28867468315485	-0.341228296690479	-0.0975272206404795	-0.263304652295692	-0.274386912211068	-0.221591090792417	-0.139049780425913	-0.0734640006865531	-0.221645623442841	-0.192600898028351	-0.208913605996196	-0.155500878862027	0.0920011281700636	-0.250954188754075	-0.146792783060528	-0.126195850850561	-0.250621443230539	1.30143257019828	1.09266652380481	0.725132459734029	-0.166264529558058	-0.189962792058538	-0.0475415402478826	0.381310903011687	0.862752170329729	0.985578536579971	0.390235959870969
404	349.121	50.8652792990142	13	0	0		737	-0.117087466536424	-0.159956462815116	-0.181876332280165	-0.0844626762606314	-0.055670106437661	-0.125992991713576	-0.0717838822396903	-0.277038322887647	-0.146074145398143	-0.348449271224039	-0.298689185272836	-0.224121678787456	-0.0776061264645794	-0.353541971709505	-0.133398135473014	-0.28867468315485	0.157310849773537	-0.0975272206404795	-0.263304652295692	-0.2744983063927	-0.221591090792417	-0.139049780425913	-0.0734640006865531	-0.221645623442841	-0.192600898028351	-0.208913605996196	-0.155585173540217	0.879179916473968	0.0440710936128052	-0.146792822357187	-0.127048625943437	-0.255125406212668	0.974481094672771	3.27141945679551	0.680078260317188	-0.166264529558058	2.70047559405741	1.08146090450484	2.37802853726422	0.692023138583534	2.43011150012616	0.741814068657587
405	349.154	51.1989215603673	13	0	0		738	-0.117087466536424	-0.160891473355506	-0.181880558470364	-0.0844626762606314	-0.103029140291932	-0.125992991713576	-0.0717838822396903	-0.280159153832106	-0.146087380959959	-0.348449271224039	-0.298689185272836	0.0801490954870882	-0.0776061264645794	-0.272653205457597	-0.197575612652118	-0.28867468315485	0.367959871487514	-0.0975272206404795	-0.263304652295692	-0.274509236090378	-0.221591090792417	-0.139049780425913	-0.0734640006865531	-0.221645623442841	-0.192600898028351	-0.208913605996196	-0.155596816776073	-0.138850982969853	0.971983176566052	-0.146792823185185	-0.127131771022744	-0.255629450139382	0.414935578985157	3.85533865566625	-0.12628761816408	-0.166264529558058	0.714584675863853	6.25713586136872	3.848675956962	-0.0855675634661251	3.71397689763988	-0.109011598609175
406	349.187	51.5022327070519	13	0	0		739	-0.117087466536424	-0.1609567710719	-0.181880784898767	-0.0844626762606314	-0.105776146495886	-0.125992991713576	-0.0717838822396903	-0.280412060137707	-0.146088146477615	-0.348449271224039	-0.298689185272836	-0.230118349285234	-0.0776061264645794	3.66896070844365	-0.199455516850799	-0.28867468315485	-0.162926314239041	-0.0975272206404795	-0.263304652295692	-0.27451043467119	-0.221591090792417	-0.139049780425913	-0.0734640006865531	-0.221645623442841	-0.192600898028351	-0.208913605996196	-0.155596816776073	-0.215966809374381	0.034502747456371	-0.146792823185185	-0.127141324730417	-0.2556907706748	0.110545750674265	1.29509660486345	-0.39932684734064	-0.166264529558058	-0.0855198930359063	4.52966588630762	1.06063521956155	-0.173763684363636	0.795780369151902	-0.193392419484784
407	349.22	51.7752127390681	13	0	0		740	-0.117087466536424	-0.160961214928293	-0.181880784898767	-0.0844626762606314	-0.105931313309742	-0.125992991713576	-0.0717838822396903	-0.280432111416907	-0.146088166242274	-0.348449271224039	-0.298689185272836	-0.287429471950558	-0.0776061264645794	0.360676269006073	-0.199509023636001	-0.28867468315485	-0.31414794139742	-0.0975272206404795	-0.263304652295692	-0.27451043467119	-0.221591090792417	-0.139049780425913	-0.0734640006865531	-0.221645623442841	-0.192600898028351	0.320038826019287	-0.155596816776073	-0.221197291069008	-0.206969449289358	-0.146792823185185	-0.127141333008331	-0.255696946166267	-0.363617864554481	-0.113403565503824	-0.442766820424731	-0.166264529558058	-0.178188550911137	0.576253717094119	-0.171120412703402	-0.183531264278219	-0.204365665852818	-0.201551095752226
408	349.253	52.0481927710843	13	0	0		741	-0.117087466536424	-0.160961510252873	-0.181880784898767	-0.0844626762606314	-0.105939690487208	-0.125992991713576	-0.0717838822396903	-0.280433594466384	1.59216732076147	-0.348449271224039	-0.215780283593762	-0.297224851466869	-0.0776061264645794	-0.234227796618817	-0.199510454795353	-0.28867468315485	-0.337039896127303	-0.0975272206404795	-0.263304652295692	-0.27451043467119	-0.221591090792417	-0.139049780425913	-0.0734640006865531	-0.221645623442841	-0.192600898028351	2.8966206619788	-0.155596816776073	-0.221537770512348	-0.24405423235723	-0.146792823185185	-0.127141333008331	-0.255696946166267	-0.562155220645546	-0.423084984616233	-0.449510906773896	-0.166264529558058	-0.188603290739078	-0.260019510732575	-0.29359453770287	-0.184580038150994	-0.29374264044444	-0.202313862655792
409	349.286	52.3211728031005	13	0	0		742	-0.117087466536424	-0.160961526339326	-0.181880784898767	-0.0844626762606314	-0.105940166374293	-0.125992991713576	-0.0717838822396903	-0.280433694679865	1.21566231631856	-0.348449271224039	0.622122768652907	-0.298937514494913	-0.0776061264645794	-0.333941500924704	-0.199510495674489	-0.28867468315485	-0.340592167221268	-0.0975272206404795	-0.263304652295692	-0.27451043467119	-0.221591090792417	-0.139049780425913	-0.0734640006865531	-0.221645623442841	-0.192600898028351	0.212050843357259	-0.155596816776073	-0.221560863975503	-0.249891006375457	-0.146792823185185	-0.127141333008331	-0.255696946166267	-0.593013824794262	-0.492458652078795	-0.450582456633866	-0.166264529558058	-0.189809530357404	-0.40585284596171	-0.306166678039739	-0.184696188186964	-0.301828829799451	-0.202387613635803
410	349.319	52.6244839497851	13	0	0		743	-0.117087466536424	-0.160961526339326	-0.181880784898767	-0.0844626762606314	-0.105940190751036	-0.125992991713576	-0.0717838822396903	-0.280433694679865	-0.0663355548016126	3.75709680369104	-0.142324397385389	-0.299228937909511	-0.0776061264645794	0.908411773442795	-0.199510496651131	-0.28867468315485	0.14858417728698	-0.0975272206404795	-0.263304652295692	-0.27451043467119	-0.221591090792417	-0.139049780425913	-0.0734640006865531	-0.221645623442841	-0.192600898028351	-0.181851896679227	-0.155596816776073	-0.221562386957057	-0.250783772021132	-0.146792823185185	-0.127141333008331	-0.255696946166267	-0.597685480128698	-0.332277592358534	-0.174985648074249	-0.166264529558058	-0.189945059862679	-0.430611490555166	-0.307413119515321	-0.184709445643089	-0.302533869793689	-0.202394759531056
411	349.352	52.8974639818013	13	0	0		744	-0.117087466536424	-0.160961526339326	-0.181880784898767	-0.0844626762606314	-0.105940190751036	-0.125992991713576	-0.0717838822396903	-0.280433694679865	-0.141601191125761	1.01807707378863	-0.273350329274074	-0.29928489345361	-0.0776061264645794	0.467341728299954	3.42508740983897	-0.28867468315485	0.779420245770511	-0.0975272206404795	-0.263304652295692	-0.27451043467119	-0.221591090792417	-0.139049780425913	-0.0734640006865531	-0.221645623442841	-0.192600898028351	-0.207219950216631	-0.155596816776073	-0.221562476330324	0.472405294590695	-0.146792823185185	-0.127141333008331	-0.255696946166267	0.368981658448347	0.235840827808901	0.559577932078827	-0.166264529558058	-0.189962792058538	1.15677208152017	-0.30754462462722	-0.184710207452047	-0.302599303795794	-0.202395244382101
412	349.385	53.140112899149	13	0	0		745	-0.117087466536424	-0.160961526339326	-0.181880784898767	-0.0844626762606314	-0.105940190751036	-0.125992991713576	-0.0717838822396903	-0.280433694679865	-0.145845751728929	-0.120678760385167	-0.294653566754264	-0.10327164195779	-0.0776061264645794	0.64506826561284	0.232823002671738	-0.28867468315485	0.849655795792398	-0.0975272206404795	-0.263304652295692	-0.27451043467119	-0.221591090792417	-0.139049780425913	-0.0734640006865531	-0.221645623442841	-0.192600898028351	-0.208811548441781	-0.155596816776073	-0.221562476330324	0.584967734510921	-0.146792823185185	-0.127141333008331	-0.255696946166267	0.0133966675525308	0.0269710384985196	0.610059647118199	-0.166264529558058	-0.189962792058538	0.827939976475393	-0.307558045167936	-0.184710207452047	-0.302605092390931	-0.202395244382101
413	349.417	53.3524307018282	13	0	0		746	-0.117087466536424	-0.160961526339326	-0.181880784898767	-0.0844626762606314	-0.105940190751036	-0.125992991713576	-0.0717838822396903	-0.280433694679865	-0.146074151104157	0.146851030339029	0.233316870629312	0.193150386041982	-0.0776061264645794	-0.183176244021807	-0.186815922008098	-0.28867468315485	0.42722162123033	-0.0975272206404795	-0.263304652295692	-0.27451043467119	-0.221591090792417	-0.139049780425913	-0.0734640006865531	-0.221645623442841	-0.192600898028351	-0.208907046998479	-0.155596816776073	-0.221562476330324	0.781081426414355	-0.146792823185185	-0.127141333008331	-0.255696946166267	-0.498029606993377	0.0837231314724696	-0.175048294313057	-0.166264529558058	-0.189962792058538	0.266722298090682	-0.307558484883157	-0.184710207452047	0.272266740622491	-0.202395244382101
414	349.45	53.534417389839	13	0	0		747	-0.117087466536424	-0.160961526339326	-0.181880784898767	-0.0844626762606314	-0.105940190751036	-0.125992991713576	-0.0717838822396903	0.134192029599124	-0.14608737773704	0.250480453749255	-0.169347215048477	-0.211514763631432	-0.0776061264645794	0.200238602563184	-0.199149779269297	-0.28867468315485	-0.22220454675118	-0.0975272206404795	-0.263304652295692	-0.27451043467119	-0.221591090792417	-0.139049780425913	-0.0734640006865531	-0.221645623442841	-0.192600898028351	-0.208913216863183	-0.155596816776073	-0.221562476330324	-0.0890283071778622	-0.146792823185185	-0.127141333008331	0.0192159411661408	-0.582976714112721	0.0211608805203543	-0.407056635876729	-0.166264529558058	-0.189962792058538	-0.245675772780617	-0.307558484883157	-0.184710207452047	-0.055136781074611	-0.202395244382101
415	349.483	53.6557418485129	13	0	0		748	-0.117087466536424	-0.160961526339326	-0.181880784898767	-0.0844626762606314	-0.105940190751036	-0.125992991713576	-0.0717838822396903	0.219813949977655	-0.146088144364149	-0.248279614714182	-0.278093674241686	-0.284239201058421	-0.0776061264645794	-0.24141967057412	-0.199500832335179	-0.28867468315485	-0.32315110617033	-0.0975272206404795	-0.263304652295692	-0.27451043467119	-0.221591090792417	-0.139049780425913	-0.0734640006865531	-0.221645623442841	-0.192600898028351	-0.208913605996196	-0.155596816776073	-0.221562476330324	-0.226003778340955	-0.146792823185185	-0.127141333008331	0.33792108994117	-0.596180172855341	-0.351828955137302	-0.443968008250862	-0.166264529558058	-0.189962792058538	-0.40339866513751	-0.307558484883157	-0.184710207452047	-0.280909281155941	-0.202395244382101
416	349.516	53.7164040778498	13	0	0		749	-0.117087466536424	-0.160961526339326	-0.181880784898767	-0.0844626762606314	-0.105940190751036	-0.125992991713576	-0.0717838822396903	-0.223294339046859	-0.146088166242274	-0.243607200925634	-0.295353792648191	-0.296668917427912	-0.0776061264645794	-0.334815315532805	0.040774951731641	-0.28867468315485	-0.338432376395646	-0.0975272206404795	-0.263304652295692	-0.27451043467119	-0.221591090792417	-0.139049780425913	-0.0734640006865531	-0.221645623442841	-0.192600898028351	-0.208913605996196	-0.155596816776073	-0.221562476330324	-0.247040177985135	-0.146792823185185	-0.127141333008331	0.0137033685639479	-0.598182268669158	-0.476314555541666	-0.44969912658021	-0.166264529558058	-0.189962792058538	-0.430284421022096	-0.307558484883157	-0.184710207452047	-0.30064798458708	-0.202395244382101
417	349.549	53.7770663071867	13	0	0		750	-0.117087466536424	-0.160961526339326	-0.181880784898767	-0.0844626762606314	-0.105940190751036	-0.125992991713576	-0.0717838822396903	0.673649061075993	-0.146088166242274	0.780325138728894	-0.298157970594345	-0.298842178365096	-0.0776061264645794	-0.350472089317962	0.794068053288828	-0.28867468315485	-0.340808580205849	-0.0975272206404795	-0.263304652295692	-0.183243892414436	-0.221591090792417	-0.139049780425913	-0.0734640006865531	-0.221645623442841	-0.192600898028351	-0.208913605996196	-0.155596816776073	-0.221562476330324	-0.250351920375586	-0.146792823185185	-0.127141333008331	-0.22536043007634	-0.598495521624919	-0.504225565573688	-0.129396876259146	-0.166264529558058	-0.189962792058538	-0.4349797002023	-0.307558484883157	0.518998494452042	-0.302433792966554	-0.202395244382101
418	349.582	53.8073974218552	13	0	0		751	-0.117087466536424	-0.160961526339326	-0.181880784898767	-0.0844626762606314	-0.105940190751036	-0.125992991713576	-0.0717838822396903	0.164805965680353	-0.146088166242274	-0.110026596326618	-0.298601247814439	-0.299211976225361	-0.0776061264645794	-0.299457100527717	0.442604202921143	-0.28867468315485	-0.34116703209572	-0.0975272206404795	-0.127151066836627	0.147085825643424	-0.221591090792417	-0.139049780425913	-0.0734640006865531	-0.221645623442841	-0.192600898028351	-0.208913605996196	-0.155596816776073	-0.221562476330324	-0.0604750556963941	-0.146792823185185	-0.127141333008331	-0.252114354445938	-0.598545327852301	-0.510333811631434	-0.167034578758982	-0.166264529558058	-0.189962792058538	-0.435789194622023	-0.307558484883157	0.019693827585194	-0.302589414177977	0.192789492980948
419	349.615	53.8377285365237	13	0	0		752	-0.117087466536424	-0.160961526339326	-0.181880784898767	-0.0844626762606314	-0.105940190751036	-0.125992991713576	-0.0717838822396903	0.322055575021384	-0.146088166242274	-0.308047248733289	-0.298676600695707	-0.299284238615621	-0.0776061264645794	-0.00078388394974041	-0.177371000494945	-0.28867468315485	-0.341223867699583	-0.0975272206404795	0.25267630016917	-0.231789680653442	0.328215602918885	-0.139049780425913	-0.0734640006865531	-0.221645623442841	-0.192600898028351	-0.208913605996196	-0.155596816776073	-0.221562476330324	0.326348730160099	-0.146792823185185	-0.127141333008331	-0.255283739403485	-0.59854929542647	-0.511724629458693	-0.393859123132934	-0.166264529558058	-0.189962792058538	-0.435919249686454	-0.307558484883157	-0.162141579070326	-0.302603846940718	-0.0625868884350374
420	349.648	53.8983907658606	13	0	0		753	-0.117087466536424	-0.160961526339326	0.528588677503304	-0.0844626762606314	-0.105940190751036	-0.125992991713576	-0.0717838822396903	0.9969617691321	-0.146088166242274	-0.34172249638987	-0.298689185272836	-0.299292007343307	-0.0776061264645794	-0.295594430449619	-0.198917286284507	-0.28867468315485	-0.341228296690479	-0.0975272206404795	-0.216754797596276	-0.270315819363947	-0.174919088825656	-0.139049780425913	-0.0734640006865531	-0.221645623442841	-0.192600898028351	-0.208913605996196	-0.155596816776073	-0.221562476330324	-0.161957676033671	-0.146792823185185	-0.127141333008331	-0.255650415964823	-0.294161744534758	-0.512037237757248	-0.441912156141322	-0.166264529558058	-0.189962792058538	-0.435940089557384	-0.307558484883157	-0.182279560738163	-0.302605267389969	-0.189286131141005
421	349.681	54.0197152245345	13	0	0		754	-0.117087466536424	-0.160961526339326	-0.0427686912119757	-0.0844626762606314	-0.105940190751036	-0.125992991713576	-0.0717838822396903	-0.128227308914868	0.0831800667981664	0.0753477351499988	-0.298689185272836	-0.299292007343307	-0.0776061264645794	-0.122499565462418	-0.199493640556762	-0.28867468315485	-0.341228296690479	-0.0975272206404795	-0.258985318058131	-0.274087390893191	-0.219604638235738	-0.139049780425913	-0.0734640006865531	-0.221645623442841	-0.192600898028351	-0.208913605996196	-0.155596816776073	-0.221562476330324	-0.23699316352771	-0.146792823185185	-0.127141333008331	-0.255691897067687	-0.415200801362419	-0.343853991980622	-0.449373137140064	-0.166264529558058	-0.189962792058538	-0.435940089557384	-0.307558484883157	-0.18444183524304	-0.302605276833604	-0.201131435820207
422	349.714	54.2017019125452	13	0	0		755	-0.117087466536424	-0.160961526339326	-0.166888745109805	-0.0844626762606314	-0.105940190751036	-0.125992991713576	-0.0717838822396903	-0.268821303758654	-0.0667474867404834	0.922203486726805	-0.298689185272836	0.908900946045164	-0.0776061264645794	0.277394249230849	-0.199510045043779	-0.28867468315485	0.399747656788939	-0.0975272206404795	-0.262915177001542	-0.274468897344717	-0.221510486244132	-0.139049780425913	-0.0734640006865531	-0.221645623442841	-0.192600898028351	-0.208913605996196	-0.155596816776073	0.18834474887909	-0.248802998927007	-0.146792823185185	-0.127141333008331	-0.0257751573002855	-0.570650672778539	-0.262429777253284	-0.4505601159121	-0.166264529558058	-0.189962792058538	-0.435940089557384	-0.307558484883157	-0.184681303700482	-0.302605276833604	-0.202276743547295
423	349.747	54.444350829893	13	0	0		756	-0.117087466536424	-0.160961526339326	-0.180184395880269	-0.0844626762606314	-0.105940190751036	-0.125992991713576	-0.0717838822396903	-0.279494771538886	-0.141489617421284	0.723726294166072	0.30895067710762	1.91689548166162	-0.0776061264645794	0.106880272947208	-0.19951048350618	-0.28867468315485	0.309659823182944	-0.0975272206404795	-0.263267602237891	-0.274506141877179	-0.221587561762263	-0.139049780425913	-0.0734640006865531	-0.221645623442841	-0.192600898028351	-0.208913605996196	-0.155596816776073	-0.175911658108326	-0.250609376095738	-0.146792823185185	-0.127141333008331	-0.0465097557417943	-0.59413264708634	-0.455303147675314	-0.450744343932752	-0.166264529558058	-0.189962792058538	-0.435940089557384	-0.307558484883157	-0.184706984895081	-0.302605276833604	-0.202383534612726
424	349.779	54.7476619765776	13	0	0		757	-0.117087466536424	-0.160961526339326	-0.181693365492789	-0.0844626762606314	-0.105940190751036	-0.125992991713576	-0.0717838822396903	-0.280359745058151	-0.145829447255387	-0.0373837756301262	-0.186416135217538	0.862249782598944	-0.0776061264645794	-0.0641767133802675	-0.106440971851383	-0.28867468315485	-0.240383516232816	-0.0975272206404795	0.406688370846764	-0.274510109777479	-0.221590940590484	-0.139049780425913	-0.0734640006865531	-0.221645623442841	-0.192600898028351	-0.104102938716226	-0.155596816776073	0.483135107003656	-0.25090009744112	-0.146792823185185	-0.127141333008331	-0.231569824824881	-0.597865063999097	-0.49941564758191	-0.450775625896829	-0.166264529558058	-0.189962792058538	-0.435940089557384	-0.307558484883157	-0.184710207452047	-0.302605276833604	-0.2023941154799
425	349.812	55.0813042379307	13	0	0		758	-0.117087466536424	-0.160961526339326	-0.181860586804454	-0.0844626762606314	-0.105940190751036	-0.125992991713576	-0.0717838822396903	-0.280428058081823	-0.146074188621355	1.5356775226239	1.36990360856273	3.20588128729843	-0.0776061264645794	2.31318469269016	0.948507542102361	0.424617583271735	0.857979914490168	2.29504500059393	-0.0281889538827265	-0.27451043467119	-0.221591085063121	-0.139049780425913	-0.0734640006865531	-0.221645623442841	-0.192600898028351	1.8151292250578	-0.155596816776073	-0.0228860356556199	-0.250948855474032	-0.146792823185185	-0.127141333008331	-0.252980050129255	-0.598445200409349	-0.509297563998573	-0.450779145294208	-0.166264529558058	-0.189962792058538	-0.435940089557384	-0.307558484883157	-0.184710207452047	-0.302605276833604	-0.202395244382101
426	349.845	55.4452776139523	13	0	0		759	-0.117087466536424	-0.160961526339326	-0.181878662782204	-0.0844626762606314	-0.105940190751036	-0.125992991713576	-0.0717838822396903	-0.0252160343725881	5.94322062854871	0.0417150499047606	0.99970669092304	2.76612002336134	-0.0776061264645794	1.40723441165803	1.1906272251055	0.9565245059055	0.254985415235973	1.55410890121069	1.11489432555371	-0.27451043467119	0.0739827102435917	-0.139049780425913	-0.0734640006865531	-0.221645623442841	-0.192600898028351	0.518962412086244	0.651292656298606	8.3185319795672	-0.250954188754075	-0.146792823185185	-0.127141333008331	0.269097858960864	-0.598532962514313	-0.511458357970921	-0.450779145294208	-0.166264529558058	-0.189962792058538	-0.0390640041815912	-0.307558484883157	-0.184710207452047	-0.302605276833604	-0.202395244382101
427	349.878	55.8092509899738	13	0	0		760	-0.117087466536424	-0.160961526339326	-0.181880784898767	-0.0844626762606314	-0.105940190751036	-0.125992991713576	-0.0717838822396903	0.171154944713875	9.25285124502939	-0.282335741927698	0.0823794728650194	0.531682017050242	-0.0776061264645794	-0.0593943712049597	1.15877303431026	0.443113836520714	-0.248999988424767	0.357601675242186	-0.134620678481007	-0.27451043467119	-0.17731421786252	-0.139049780425913	-0.0734640006865531	-0.221645623442841	-0.192600898028351	0.44585150237617	-0.0116392773009595	2.10404196809846	-0.250954188754075	-0.146792823185185	-0.127141333008331	-0.115444437179855	-0.458798670677162	-0.0336705571667105	-0.173534418662348	-0.166264529558058	-0.189962792058538	0.214421209782002	-0.307558484883157	-0.184710207452047	1.07886730168838	-0.202395244382101
428	349.911	56.1125621366585	13	0	0		761	-0.117087466536424	-0.160961526339326	-0.181880784898767	-0.0844626762606314	-0.105940190751036	-0.125992991713576	-0.0717838822396903	-0.236146336080683	0.576410685318015	-0.337431710791713	-0.237997855236218	-0.156333020880641	-0.0776061264645794	-0.305224017485516	-0.160457278325019	-0.00890051668307849	-0.327221514213692	0.354368294633242	-0.251701190790423	-0.27451043467119	-0.21979439939979	-0.139049780425913	-0.0734640006865531	0.196408108991882	-0.192600898028351	-0.0561146507476044	-0.137323622394764	-0.0696297591444907	0.827068820025976	1.00743715368535	-0.127141333008331	-0.239903454665212	2.37094274788109	3.80671085952276	2.74848114627208	-0.166264529558058	-0.189962792058538	3.92279563274953	0.0609020598857663	-0.184710207452047	3.29757724583318	-0.202395244382101
429	349.944	56.4462043980116	13	0	0		762	-0.117087466536424	-0.160961526339326	-0.181880784898767	-0.0844626762606314	-0.105940190751036	-0.125992991713576	-0.0717838822396903	-0.27694373413486	-0.105430780133033	-0.346597694845457	-0.288856534952465	-0.274405020235012	-0.0776061264645794	-0.345474740367207	-0.198400769492281	-0.248136150246081	0.54149309384278	-0.087075029129513	-0.262227973778056	-0.27451043467119	-0.221514620343794	-0.139049780425913	-0.0734640006865531	-0.113092233965526	-0.192600898028351	-0.199350684648897	-0.153226749516644	-0.211283801246956	5.19517445286813	0.028448336945677	-0.127141333008331	-0.253875612252914	2.65864464556994	3.5876611985126	2.43036123163466	-0.166264529558058	-0.189962792058538	3.39010895091971	2.15053135104229	-0.184710207452047	1.77065125098273	-0.202395244382101
430	349.977	56.7191844300278	13	0	0		763	-0.117087466536424	-0.160961526339326	-0.181880784898767	-0.0844626762606314	-0.105940190751036	-0.125992991713576	-0.0717838822396903	-0.280167432366267	-0.143891599335005	-0.348142195817161	-0.297124774567071	-0.295034365755448	-0.0776061264645794	-0.352217497228595	-0.199480764915018	-0.282916165146415	-0.156141822055631	-0.0973059194113561	-0.263207616795919	-0.27451043467119	-0.221587987840903	-0.139049780425913	-0.0734640006865531	0.220915449005986	-0.192600898028351	-0.208337356455089	-0.155295973208683	-0.220891667885887	7.29316676647445	-0.143132253410451	-0.127141333008331	-0.255491876624808	2.91821444514941	2.31259821262494	1.8063861576799	-0.166264529558058	-0.189962792058538	1.47220099156112	2.16303155123179	-0.184710207452047	0.799493347257511	-0.202395244382101
431	350.01	56.9921644620439	13	0	0		764	-0.117087466536424	-0.160961526339326	-0.181880784898767	-0.0844626762606314	-0.105940190751036	-0.125992991713576	-0.0717838822396903	0.214459972581912	-0.145961172242762	-0.34840614979465	-0.298433957755912	-0.298558126439004	-0.0776061264645794	-0.353323750264482	-0.199509626604839	-0.287821985702272	-0.311976327273358	-0.0975220663962609	-0.263295490391718	-0.27451043467119	-0.221590954938923	-0.139049780425913	-0.0734640006865531	0.00646684346605304	-0.192600898028351	-0.208876573370746	-0.155556893838005	-0.221515895221467	2.81484177943815	-0.146709069280189	-0.127141333008331	-0.255672728473004	2.28736495236482	1.93762186150261	1.12684003558126	0.736482217124137	-0.189962792058538	1.52973298348804	1.98184514356824	9.85264120966979	2.04329647415643	-0.202395244382101
432	350.043	57.2954756087286	13	0	0		765	-0.117087466536424	-0.160961526339326	-0.181880784898767	-0.0844626762606314	-0.105940190751036	-0.125992991713576	-0.0717838822396903	-0.222427180661322	-0.146081021436956	-0.348449271224039	-0.29865827456156	-0.299205368168827	-0.0776061264645794	-0.353526210525771	-0.199510472041343	-0.288555990088663	-0.336710375905357	-0.0975271042021258	-0.263303970413301	0.137878186258633	-0.221591085119778	-0.139049780425913	-0.0734640006865531	-0.207405491262795	-0.192600898028351	-0.208911303709843	-0.155592249535084	-0.221559375509107	1.05734784998395	-0.14679096358098	-0.127141333008331	-0.255694257282938	1.0977298687441	0.312549447148703	0.486651812532621	0.16804187106631	-0.189962792058538	-0.0489835992013571	0.04773477602855	7.86308856034659	0.194910324994034	-0.202395244382101
433	350.076	57.6291178700817	13	0	0		766	0.647859182476018	-0.160961526339326	0.218987591676198	-0.0844626762606314	-0.105940190751036	-0.125992991713576	-0.0717838822396903	0.0198737108504515	-0.146087875786146	-0.348449271224039	-0.298687980907824	-0.299288554398622	-0.0776061264645794	-0.353541971709505	-0.199510496157815	-0.288659758717696	-0.340542342253447	-0.0975272181789549	-0.263304652295692	1.66755743151427	-0.221591090792417	-0.139049780425913	-0.0734640006865531	-0.220790178475309	-0.192600898028351	1.39767853853656	-0.155596816776073	-0.221562430283045	0.0218994479373147	-0.146792784528106	-0.127141333008331	-0.255696946166267	-0.245599500073635	-0.330174153002483	-0.26130549508286	-0.142605405695895	-0.189962792058538	-0.369762183403521	-0.272145889129227	0.723579709496979	-0.25900724106064	-0.202395244382101
434	350.109	57.9930912461032	13	0	0		767	0.333953653378118	-0.160961526339326	0.43908437842077	-0.0844626762606314	-0.105940190751036	-0.125992991713576	-0.0717838822396903	0.987805678822288	-0.146088166242274	-0.348449271224039	-0.298689185272836	-0.299292007343307	-0.0776061264645794	-0.353541971709505	0.26616786964783	-0.288674230870306	-0.341119880485929	-0.0975272205965736	-0.263304652295692	-0.0541983150066389	-0.221591090792417	-0.139049780425913	-0.0734640006865531	-0.221590796025544	-0.192600898028351	2.59125960306455	-0.155596816776073	-0.221562476330324	-0.207218716067739	-0.146792822302744	-0.127141333008331	0.0811505182840895	-0.542679468171396	-0.470828970760568	-0.420091176940188	-0.164517957876301	-0.189962792058538	-0.424222045098882	-0.303844825621079	-0.0819990875343988	-0.298572867890348	-0.202395244382101
435	350.142	58.3570646221248	13	0	0		768	-0.0756006900415647	-0.160961526339326	-0.113243511768468	-0.0844626762606314	-0.105940190751036	-0.125992991713576	-0.0717838822396903	1.35550184597249	-0.146088166242274	-0.348449271224039	-0.298689185272836	-0.299292007343307	-0.0776061264645794	-0.353541971709505	5.24629074352004	-0.28867468315485	-0.341214077490037	-0.0975272206404795	-0.263304652295692	0.0247384049882375	-0.221591090792417	-0.139049780425913	-0.0734640006865531	-0.22164220866932	-0.192600898028351	-0.0335096892777371	-0.155596816776073	-0.221562476330324	-0.244101892703914	-0.146792823185185	-0.127141333008331	3.2860641632829	-0.0599493947988523	-0.503083824204174	-0.445931034190432	-0.166138925512756	-0.189962792058538	-0.433952987334312	-0.307178826878286	-0.173369682321663	-0.153798472605818	-0.202395244382101
436	350.174	58.7817002274833	13	0	0		769	-0.11337995009381	-0.160961526339326	-0.174483780789868	-0.0844626762606314	-0.105940190751036	-0.125992991713576	-0.0717838822396903	-0.153298336242116	-0.146088166242274	-0.348449271224039	-0.298689185272836	-0.299292007343307	-0.0776061264645794	-0.353541971709505	0.186282208023104	-0.28867468315485	-0.341228296690479	-0.0975272206404795	-0.263304652295692	-0.0416396422333767	-0.221591090792417	-0.139049780425913	-0.0734640006865531	-0.221645418307749	-0.192600898028351	-0.198343987900788	-0.155596816776073	-0.221562476330324	-0.249940877363689	-0.146792823185185	-0.127141333008331	0.297165005473976	-0.0449794040517596	-0.384043847615742	-0.450035701516521	-0.166255803194923	-0.189962792058538	0.00217368169109604	-0.30752139096015	-0.0391539782049604	-0.0732989593272196	-0.202395244382101
437	350.207	59.2669980621787	13	0	0		770	-0.116746449056611	-0.160961526339326	-0.181063553649927	-0.0844626762606314	-0.105940190751036	-0.125992991713576	-0.0717838822396903	-0.27041510880322	-0.146088166242274	-0.348449271224039	-0.298689185272836	-0.299292007343307	-0.0776061264645794	-0.353541971709505	-0.188524731857022	-0.28867468315485	-0.341228296690479	-0.0975272206404795	-0.263304652295692	-0.251024277621828	-0.221591090792417	-0.139049780425913	-0.0734640006865531	-0.221645618263447	0.32692525875077	-0.208252106954675	-0.155596816776073	0.141812933881787	-0.250818414621635	-0.146792823185185	-0.127141333008331	-0.19193129405303	0.805285520831934	0.342699630128613	-0.0600926896609318	-0.166263918789889	-0.189962792058538	0.197778016558776	-0.307555513853132	0.364098209906293	-0.281686158677108	-0.202395244382101
438	350.24	59.7522958968742	13	0	0		771	-0.11705699109291	-0.160961526339326	-0.181792712301621	-0.0844626762606314	-0.105940190751036	-0.125992991713576	-0.0717838822396903	-0.279669350565971	-0.146088166242274	-0.348449271224039	-0.298689185272836	-0.299292007343307	-0.0776061264645794	-0.353541971709505	-0.199216166472313	-0.28867468315485	-0.341228296690479	-0.0975272206404795	-0.263304652295692	-0.272204403419339	-0.221591090792417	-0.139049780425913	-0.0734640006865531	-0.221645623442841	0.969687322049956	-0.208873744900901	-0.155596816776073	1.65935126723985	-0.250937638230676	-0.146792823185185	-0.127141333008331	2.50592151074982	1.38788105812453	3.16545574472017	0.480194351939485	-0.166264510105505	-0.189962792058538	2.47321030311102	0.532845704974254	-0.125608009474265	-0.275091727297751	0.101021548045209
439	350.273	60.2375937315696	13	0	0		772	-0.117084592615835	-0.160961526339326	-0.181870819251081	-0.0844626762606314	-0.105940190751036	-0.125992991713576	-0.0717838822396903	-0.280371891821784	-0.146088166242274	-0.348449271224039	-0.298689185272836	-0.299292007343307	-0.0776061264645794	-0.353541971709505	-0.199501883303605	-0.28867468315485	-0.27636968957949	-0.0975272206404795	-0.263304652295692	-0.274272594150433	-0.221591090792417	-0.139049780425913	-0.0734640006865531	-0.221645623442841	-0.146462043545738	-0.208911043524773	-0.155596816776073	0.613338408877124	-0.250954188754075	-0.146792823185185	-0.127141333008331	7.28636138746643	1.13734192112616	3.24307573750282	0.35923095497939	-0.166264529558058	-0.189962792058538	2.65734459006149	2.09229997103661	-0.178027588399134	1.94323731144362	0.352665306451322
440	350.306	60.722891566265	13	0	0		773	-0.117087357536152	-0.160961526339326	-0.181880110911408	-0.0844626762606314	-0.105940190751036	-0.125992991713576	-0.0717838822396903	-0.280428866342654	-0.146088166242274	-0.348449271224039	-0.298689185272836	-0.299292007343307	-0.0776061264645794	0.276674826979073	-0.199510251902552	-0.28867468315485	-0.0190171585903314	-0.0975272206404795	-0.263304652295692	-0.274486623977694	-0.221591090792417	-0.139049780425913	-0.0734640006865531	-0.221645623442841	0.381155344034581	-0.208913489200885	-0.155596816776073	-0.16303675624176	0.446901464910603	-0.146792823185185	-0.127141333008331	0.700684289709968	0.852027739977324	2.96550874731023	-0.17798447360295	-0.166264529558058	-0.189962792058538	2.56320865045102	2.45089389104992	-0.183972367095841	2.03575549273974	-0.148845956076063
441	350.339	61.2081894009604	13	0	0		774	-0.117087466536424	-0.160961526339326	-0.181880784898767	-0.0844626762606314	-0.105940190751036	-0.125992991713576	-0.0717838822396903	0.173763379273651	-0.146088166242274	-0.348449271224039	-0.298689185272836	-0.299292007343307	-0.0776061264645794	-0.130613722685907	-0.199510490449371	-0.28867468315485	-0.291366784352724	-0.0975272206404795	-0.263304652295692	-0.274508096774734	-0.221591090792417	-0.139049780425913	-0.0734640006865531	-0.221645623442841	0.339250008747681	-0.208913605996196	-0.155596816776073	-0.217742961953799	0.0688530236706297	-0.146792823185185	-0.127141333008331	-0.148002847565943	-0.277131822958033	0.657920943214073	-0.408282519594826	-0.166264529558058	0.80867169597993	0.569286475034181	0.0328538963520366	-0.184630741867926	-0.0873506678228787	-0.19737420277906
442	350.372	61.6934872356559	13	0	0		775	-0.117087466536424	-0.160961526339326	-0.181880784898767	-0.0844626762606314	-0.105940190751036	-0.125992991713576	-0.0717838822396903	-0.236305957977906	-0.146088166242274	-0.348449271224039	-0.298689185272836	-0.299292007343307	-0.0776061264645794	-0.316300553582165	-0.199510496634055	-0.28867468315485	-0.333516433755814	-0.0975272206404795	-0.263304652295692	-0.274510322857753	-0.221591090792417	-0.139049780425913	-0.0734640006865531	-0.221645623442841	-0.173380400955448	-0.208913605996196	-0.155596816776073	-0.221304075357065	-0.200785520071822	-0.146792823185185	-0.127141333008331	-0.243276870365853	-0.548757528083155	-0.250883220758538	-0.444040600651067	-0.166264529558058	-0.0088035124705458	-0.261192546284199	-0.272718498876712	-0.184701433509611	-0.283186227502475	-0.201911181482434
443	350.405	62.1484539556828	13	0	0		776	-0.117087466536424	-0.160961526339326	-0.181880784898767	-0.0844626762606314	-0.105940190751036	-0.125992991713576	-0.0717838822396903	-0.277067022444868	-0.146088166242274	1.2423528032795	-0.298689185272836	-0.299292007343307	-0.0776061264645794	-0.347424095711664	-0.199510496651131	-0.28867468315485	-0.340057027801254	-0.0975272206404795	-0.263304652295692	-0.27451043467119	-0.221591090792417	-0.139049780425913	-0.0734640006865531	-0.221645623442841	-0.191951976703962	1.91727762179992	-0.155596816776073	-0.221545612527012	-0.243223930556203	-0.146792823185185	-0.127141333008331	-0.254298351852255	-0.590977171121213	-0.454483345697461	-0.449729407947277	-0.166264529558058	-0.169540023236094	-0.406063482994326	-0.304085933009227	-0.184709527296026	-0.300903925762733	-0.202349856291342
444	350.438	62.5427584463729	13	0	0		777	-0.117087466536424	-0.160961526339326	-0.181880784898767	-0.0844626762606314	-0.105940190751036	-0.125992991713576	-0.0717838822396903	-0.280161474402945	-0.146088166242274	0.741481543718383	-0.298689185272836	-0.299292007343307	-0.0776061264645794	-0.352498169621728	-0.199510496651131	-0.28867468315485	-0.341043175754421	-0.0975272206404795	-0.263304652295692	-0.27451043467119	-0.221591090792417	-0.139049780425913	-0.0734640006865531	-0.221645623442841	-0.192577131629099	0.156129378561	-0.155596816776073	-0.221561322799049	0.421391649048502	-0.146792823185185	-0.127141333008331	-0.255531779131442	-0.597361255059924	-0.499097676218772	-0.27760981691507	-0.166264529558058	-0.187548332746268	-0.430648769635307	-0.307194324217859	-0.184710207452047	-0.302447897911596	-0.202390759316017
445	350.471	62.876400707726	13	0	0		778	-0.117087466536424	-0.160961526339326	-0.181880784898767	-0.0844626762606314	-0.105940190751036	-0.125992991713576	-0.0717838822396903	-0.280412243004804	-0.146088166242274	-0.163751141402974	-0.298689185272836	-0.134973100931494	-0.0776061264645794	-0.353367598698622	-0.199510496651131	-0.28867468315485	0.66291946830267	-0.0975272206404795	0.0159821721679119	-0.27451043467119	-0.221591090792417	-0.139049780425913	-0.0734640006865531	-0.221645623442841	-0.192600052383703	-0.186067408295987	-0.155596816776073	-0.221562436868378	-0.0769693829871826	-0.146792823185185	-0.127141333008331	-0.255683001736306	0.0951921867643785	0.0160800576789611	0.979102053110287	-0.166264529558058	-0.189684008858863	-0.435059969534487	-0.307521904182229	-0.184710207452047	-0.302591225863963	-0.202394957023473
446	350.504	63.1797118544106	13	0	0		779	0.593930553010447	-0.160961526339326	-0.181880784898767	-0.0844626762606314	-0.105940190751036	-0.125992991713576	-0.0717838822396903	-0.280432058050293	-0.146088166242274	-0.317664070831962	-0.298689185272836	-0.149467509140075	-0.0776061264645794	-0.353514425552828	-0.199510496651131	-0.28867468315485	-0.00337877732841292	-0.0975272206404795	2.85549152757749	-0.27451043467119	-0.221591090792417	-0.139049780425913	-0.0734640006865531	-0.221645623442841	-0.192600869477772	-0.207536923028443	-0.155596816776073	-0.221562476330324	-0.224145692925224	-0.146792823185185	-0.127141333008331	-0.255696946166267	1.66496484098063	-0.331702969587244	0.707501446845798	-0.166264529558058	-0.189931363779052	0.383089621258764	-0.307555699926299	-0.184710207452047	-0.0612552859789909	-0.202395244382101
447	350.536	63.4526918864268	13	0	0		780	0.584342215823767	-0.160961526339326	-0.181880784898767	-0.0844626762606314	-0.105940190751036	-0.125992991713576	-0.0717838822396903	0.521045944785109	-0.146088166242274	-0.343232551131632	-0.298689185272836	-0.272910313140455	-0.0776061264645794	-0.353541971709505	-0.199510496651131	-0.28867468315485	-0.28897477477487	-0.0975272206404795	2.2802256207241	-0.27451043467119	-0.221591090792417	-0.139049780425913	-0.0734640006865531	-0.221645623442841	-0.192600897353291	-0.208827446358693	-0.155596816776073	-0.221562476330324	-0.246753326858959	-0.146792823185185	-0.127141333008331	-0.255696946166267	2.31021644026725	-0.0475710781829063	0.419525442174775	-0.166264529558058	-0.189959555631927	2.15186519170737	-0.307558484883157	-0.184710207452047	-0.27254410480028	1.59820137920388
448	350.569	63.725671918443	13	0	0		781	-0.0544033461408403	-0.160961526339326	-0.181880784898767	-0.0844626762606314	-0.105940190751036	-0.125992991713576	-0.0717838822396903	0.0944666814456609	-0.146088166242274	0.659621970658649	-0.298689185272836	-0.0333149185306977	-0.0776061264645794	-0.353541971709505	-0.199510496651131	-0.28867468315485	0.553999889973009	-0.0975272206404795	0.84607519693466	-0.27451043467119	-0.101064713241562	-0.139049780425913	-0.0734640006865531	-0.221645623442841	-0.192600898028351	-0.208908414125451	-0.155596816776073	-0.221562476330324	-0.195123533138266	-0.146792823185185	-0.127141333008331	0.398711389783805	0.507252653114424	0.142605066369916	-0.195487029970477	-0.166264529558058	-0.189962792058538	1.18741214371314	-0.307558484883157	-0.184710207452047	-0.29997150732408	0.0376642309185663
449	350.602	63.9683208357907	13	0	0		782	-0.111176176546348	-0.160961526339326	-0.181880784898767	-0.0844626762606314	-0.105940190751036	-0.125992991713576	-0.0717838822396903	-0.250120234653043	-0.146088166242274	-0.0499511553482958	-0.298689185272836	-0.242570026935754	-0.0776061264645794	0.046265168799165	-0.199510496651131	-0.28867468315485	0.606063582221869	-0.0975272206404795	-0.157771417702245	-0.27451043467119	0.348223943652233	-0.139049780425913	-0.0734640006865531	-0.221645623442841	-0.192600898028351	-0.208913279593138	-0.155596816776073	-0.221562476330324	1.32367824842715	-0.146792823185185	-0.127141333008331	-0.0436393666884536	-0.423449161262546	-0.3438252511953	-0.409419642459729	-0.166264529558058	-0.189962792058538	0.217610495967495	-0.307558484883157	-0.184710207452047	-0.302361647042304	-0.178673545735513
450	350.635	64.2413008678068	13	0	0		783	-0.116543745895919	-0.160961526339326	-0.181880784898767	-0.0844626762606314	-0.105940190751036	-0.125992991713576	-0.0717838822396903	-0.278044914160492	-0.146088166242274	0.213350515780245	-0.298689185272836	-0.00792336116927376	-0.0776061264645794	0.526414949909235	-0.199510496651131	-0.28867468315485	-0.19457076294466	-0.0975272206404795	-0.253512284170733	-0.27451043467119	-0.196080224404421	-0.139049780425913	-0.0734640006865531	-0.221645623442841	-0.192600898028351	-0.208913605996196	-0.155596816776073	-0.221562476330324	0.00756249206754772	-0.146792823185185	-0.127141333008331	-0.231238779345296	-0.571422613493309	-0.474527691620412	-0.444220910335986	-0.166264529558058	-0.189962792058538	-0.322026899941706	-0.307558484883157	-0.184710207452047	-0.30258329790713	-0.200108309690116
451	350.668	64.4839497851546	13	0	0		784	-0.117038876277426	-0.160961526339326	-0.181880784898767	-0.0844626762606314	-0.105940190751036	-0.125992991713576	-0.0717838822396903	-0.0517847260837421	-0.146088166242274	-0.189192868327072	0.0853210000238591	0.982835392878465	-0.0776061264645794	0.230957033998308	4.27503456485861	-0.28867468315485	-0.318955797333378	-0.0975272206404795	-0.262421672362643	-0.27451043467119	-0.220555932775028	-0.139049780425913	-0.0734640006865531	-0.221645623442841	-0.192600898028351	-0.208913605996196	-0.155596816776073	-0.221562476330324	-0.211122825013444	-0.146792823185185	-0.127141333008331	-0.252942771908665	-0.421672251630869	-0.503818322368711	-0.449761677983431	-0.166264529558058	-0.189962792058538	-0.416457808193874	-0.307558484883157	-0.184710207452047	-0.30260335119817	-0.202180810267379
452	350.701	64.7569298171707	13	0	0		785	-0.117082884337458	-0.160961526339326	-0.181880784898767	-0.0844626762606314	-0.105940190751036	-0.125992991713576	-0.0717838822396903	0.0639906666150189	-0.146088166242274	-0.320890384202008	-0.187529125015497	-0.0111436969397634	-0.0776061264645794	-0.211503195790238	1.17591369795115	4.1176277369719	-0.337712483923724	-0.0975272206404795	-0.263221020068674	-0.27451043467119	-0.221545769480713	3.77464989237405	-0.0734640006865531	-0.221645623442841	-0.192600898028351	0.20841968180456	-0.155596816776073	-0.221562476330324	-0.244569648327309	-0.146792823185185	-0.127141333008331	-0.255371691879902	-0.37440195756017	-0.510232038025545	-0.450623179355083	7.7078053473417	-0.189962792058538	-0.432487555442799	-0.307558484883157	-0.184710207452047	-0.302605122404351	-0.202374054877118
453	350.734	64.9995787345185	13	0	0		786	-0.117087220020182	-0.160961526339326	-0.181880784898767	-0.0844626762606314	-0.105940190751036	-0.125992991713576	-0.0717838822396903	-0.253292046448435	-0.146088166242274	-0.343779267526769	-0.280675738653626	-0.249077712187218	-0.0776061264645794	-0.329813595124332	0.194772161912079	3.33189516052772	-0.340684521248358	-0.0975272206404795	-0.263297065822562	0.180636547482072	-0.221589161835083	8.2942869340288	-0.0734640006865531	5.63000308141452	-0.192600898028351	0.0536671752359176	-0.155596816776073	-0.221562476330324	-0.249952635690565	-0.146792823185185	-0.127141333008331	-0.255659432187214	-0.173476869003933	-0.399924519208171	-0.450757388257395	8.31561924405895	-0.189962792058538	-0.435356681654841	-0.307558484883157	-0.184710207452047	-0.302605276833604	-0.202393432135302
454	350.767	65.2725587665346	13	0	0		787	-0.117087466536424	3.71799049732929	-0.181880784898767	-0.0844626762606314	-0.105940190751036	-0.125992991713576	-0.0717838822396903	-0.278363013798524	-0.146088166242274	-0.347674050909449	-0.295820255485187	-0.290682767165907	-0.0776061264645794	-0.349643965863385	-0.18812763932617	2.63877325179898	-0.341145708700589	-0.0975272206404795	-0.263304448581242	-0.155285427689458	-0.22159101252086	3.97941766033666	-0.0734640006865531	5.54007615134559	-0.192600898028351	-0.193090690568027	-0.155596816776073	-0.221562476330324	-0.250799864073289	-0.146792823185185	-0.127141333008331	-0.255692767627003	0.108924853865213	-0.289349891403812	-0.450779145294208	1.87805559877281	-0.189962792058538	-0.435863978397685	-0.307558484883157	-0.184710207452047	-0.302605276833604	-0.202395244382101
455	350.8	65.5455387985508	13	0	0		788	-0.117087466536424	0.510201776343922	-0.181880784898767	-0.0844626762606314	-0.105940190751036	-0.125992991713576	-0.0717838822396903	-0.280270521957798	-0.146088166242274	-0.348324348351017	-0.298224276262682	-0.29779298199719	-0.0776061264645794	-0.35289078790389	-0.199187043563041	5.59765526619346	-0.341223045213699	-0.0975272206404795	-0.263304652295692	-0.262486114493652	-0.221591088049919	1.70403687616213	-0.0734640006865531	0.283672471005682	-0.192600898028351	-0.207923329593083	-0.155596816776073	-0.221562476330324	-0.250935357665942	-0.146792823185185	-0.127141333008331	-0.255696939634044	-0.35147313269152	-0.462379459448038	-0.290682936845335	0.267007056231888	-0.189962792058538	-0.435935115447841	-0.307558484883157	-0.184710207452047	-0.302605276833604	-0.202395244382101
456	350.833	65.8791810599039	13	0	0		789	-0.117087466536424	-0.116458463832921	-0.181880784898767	-0.0844626762606314	-0.105940190751036	-0.125992991713576	-0.0717838822396903	-0.28042124561463	-0.146088166242274	0.527105126544517	-0.298615141069305	-0.299034942179128	-0.0776061264645794	-0.3534424500936	-0.199501830717536	0.750096842525823	-0.341228296690479	-0.0975272206404795	-0.263304652295692	-0.273329804819598	-0.221591090792417	0.38725968954491	-0.0734640006865531	-0.191289600851783	-0.192600898028351	-0.20885393319307	-0.155596816776073	-0.221562476330324	0.709936451529314	-0.146792823185185	-0.127141333008331	-0.255696946166267	-0.560960328841426	-0.501127202500324	-0.281718099416097	-0.136117408933773	-0.189962792058538	-0.435940089557384	-0.307558484883157	-0.184710207452047	-0.302605276833604	-0.202395244382101
457	350.866	66.212823321257	13	0	0		790	-0.117087466536424	-0.157859658987011	0.587187151138879	-0.0844626762606314	-0.105940190751036	-0.125992991713576	-0.0717838822396903	-0.280432688081138	-0.146088166242274	0.472809105207187	-0.298677827516663	-0.299258763195452	-0.0776061264645794	-0.35352820586648	-0.199510243055654	-0.13476549135859	-0.341228296690479	-0.0975272206404795	-0.263304652295692	-0.274388419096603	-0.221591090792417	-0.0875767443804882	-0.0734640006865531	-0.219700036781821	-0.192600898028351	-0.208909769928681	-0.155596816776073	-0.221562476330324	-0.0798784802233974	-0.146792823185185	-0.127141333008331	-0.255696946166267	-0.592598562697854	-0.509599839395761	-0.15275328733494	-0.164039002462505	-0.189962792058538	-0.435940089557384	-0.307558484883157	-0.184710207452047	-0.302605276833604	-0.202395244382101
458	350.899	66.5464655826101	13	0	0		791	-0.117087466536424	-0.160750968444769	0.155554314073896	-0.0844626762606314	-0.105940190751036	-0.125992991713576	-0.0717838822396903	-0.280433640198679	-0.146088166242274	-0.121095597746672	-0.298689185272836	-0.299292007343307	-0.0776061264645794	-0.353541971709505	-0.19951048988012	-0.266387914090938	-0.341228296690479	-0.0975272206404795	-0.263304652295692	-0.274498128911098	-0.221591090792417	-0.134138730482621	-0.0734640006865531	-0.221524225645298	-0.192600898028351	-0.208913365916094	-0.155596816776073	-0.221562476330324	-0.224117268863534	-0.146792823185185	-0.127141333008331	-0.255696946166267	-0.597628976225029	-0.126865149155217	-0.391885031542795	-0.166104481614426	-0.189962792058538	-0.435940089557384	-0.307558484883157	-0.184710207452047	-0.302605276833604	-0.202395244382101
459	350.931	66.9104389586317	13	0	0		792	-0.117087466536424	-0.160947737408951	-0.145515551009215	-0.0844626762606314	-0.105940190751036	-0.125992991713576	-0.0717838822396903	-0.280433694679865	-0.146088166242274	0.227235163043796	0.136531959058205	-0.299292007343307	-0.0776061264645794	-0.353541971709505	-0.199510496513503	-0.285525682220776	-0.341228296690479	-0.0975272206404795	-0.263304652295692	-0.274509257986779	-0.221591090792417	-0.138595563932365	-0.0734640006865531	-0.221638330734206	-0.192600898028351	-0.208913599027669	-0.155596816776073	-0.221562476330324	-0.246819011851068	-0.146792823185185	-0.127141333008331	-0.0664393139025989	-0.598409758740009	0.342347294933428	-0.38416769920628	-0.166253888990829	-0.189962792058538	-0.435940089557384	0.0430726544168096	-0.184710207452047	0.5135865531111	-0.202395244382101
460	350.964	67.2744123346532	13	0	0		793	-0.117087466536424	-0.160960617715213	-0.177765962346684	-0.0844626762606314	-0.105940190751036	-0.125992991713576	-0.0717838822396903	-0.280433694679865	-0.146088166242274	-0.248541956579843	0.664096037954842	-0.299292007343307	-0.0776061264645794	-0.353541971709505	-0.199510496651131	-0.288213803418606	-0.341228296690479	-0.0975272206404795	0.538808963697338	-0.27451043467119	-0.221591090792417	-0.139006492933816	-0.0734640006865531	-0.22164528228221	-0.192600898028351	-0.208913605996196	-0.155596816776073	-0.221562476330324	-0.250291364245203	-0.146792823185185	-0.127141333008331	0.242392278105335	0.0510373376661273	-0.254868402108423	-0.302917461629773	-0.1662638501424	-0.0244841743968842	-0.435940089557384	2.619317059365	-0.184710207452047	-0.139321804210411	-0.202395244382101
461	350.997	67.6383857106748	13	0	0		794	-0.117087466536424	-0.160961511601764	-0.181426173609725	-0.0844626762606314	-0.105940190751036	-0.125992991713576	-0.0717838822396903	-0.280433694679865	-0.146088166242274	-0.331519431916679	-0.0364860788888947	0.146689805754092	-0.0776061264645794	-0.353541971709505	-0.199510496651131	-0.288626718129698	-0.341228296690479	-0.0975272206404795	-0.0911870976744599	-0.27451043467119	-0.221591090792417	-0.139046188008097	-0.0734640006865531	-0.221645623442841	-0.192600898028351	-0.208913605996196	-0.155596816776073	-0.221562476330324	-0.250850210413731	-0.146792823185185	-0.127141333008331	-0.19823008133224	-0.427101786953039	-0.454671047632014	-0.427254639855105	-0.166264520707419	0.0406391978350401	-0.435940089557384	0.000734247024894644	-0.184710207452047	-0.287873808486636	-0.202395244382101
462	351.03	68.0326902013649	13	0	0		795	-0.117087466536424	-0.160961526339326	-0.181831791670749	-0.0844626762606314	-0.105940190751036	0.965013864325306	-0.0717838822396903	-0.280433694679865	-0.146088166242274	-0.345627431629953	-0.256929142420519	0.223324247078612	-0.0776061264645794	-0.353541971709505	-0.199510496651131	-0.288673806211231	-0.341228296690479	-0.0975272206404795	-0.247784775498099	-0.27451043467119	-0.221591090792417	-0.139049600106155	-0.0734640006865531	-0.221645623442841	-0.192600898028351	-0.208913605996196	-0.155596816776073	-0.221562476330324	-0.250941098764008	-0.146792823185185	-0.127141333008331	-0.24922574327729	-0.457018164365148	-0.49942668972383	-0.0244509248583056	-0.166264529558058	-0.16393582067075	-0.435940089557384	-0.276830501696788	-0.184710207452047	-0.301314611543651	-0.202395244382101
463	351.063	68.3966635773864	13	0	0		796	-0.117087466536424	-0.160961526339326	-0.181875372059146	-0.0844626762606314	-0.105940190751036	0.36446041871158	-0.0717838822396903	-0.280433694679865	-0.146088166242274	0.155102758225442	0.0817742820531891	1.2019063445978	-0.0776061264645794	-0.272673971328798	-0.199510496651131	0.353007350435826	-0.341228296690479	-0.0975272206404795	-0.261864571856184	-0.27451043467119	-0.221591090792417	-0.139049780425913	-0.0734640006865531	-0.221645623442841	-0.192600898028351	-0.208913605996196	-0.155596816776073	-0.221562476330324	-0.250954188754075	-0.146792823185185	-0.127141333008331	-0.254950574543209	-0.397916699742249	-0.419077244504173	-0.365306221620629	-0.166264529558058	-0.186957613083362	-0.435940089557384	-0.304413586048727	-0.184710207452047	-0.302488840180439	-0.202395244382101
464	351.096	68.760636953408	13	0	0		797	-0.117087466536424	-0.160961526339326	-0.18188073230448	-0.0844626762606314	-0.105940190751036	-0.0966910501999591	-0.0717838822396903	-0.280433694679865	-0.146088166242274	0.160292689328199	-0.229934451440643	0.318756789461115	0.00975048936682537	0.208321975656345	0.786749208340347	-0.161096409037626	-0.341228296690479	-0.0975272206404795	-0.263174799933747	-0.27451043467119	-0.221591090792417	-0.139049780425913	-0.0734640006865531	-0.221645623442841	-0.192600898028351	-0.208913605996196	-0.155596816776073	-0.221562476330324	-0.250954188754075	-0.146792823185185	-0.127141333008331	-0.255612899085965	-0.567990807250893	-0.0306761971571636	-0.133688151668314	-0.166264529558058	-0.189624006920669	-0.435940089557384	-0.307245028260677	-0.184710207452047	-0.30259507549163	-0.202395244382101
465	351.129	69.0942792147611	13	0	0		798	-0.117087466536424	-0.160961526339326	-0.181880784898767	-0.0844626762606314	-0.105940190751036	0.00289283576935209	-0.0717838822396903	-0.280433694679865	-0.146088166242274	-0.195217573610888	-0.287307503269739	-0.189241876632362	0.525602048007673	-0.257679361807267	-0.0887229777966846	-0.269783360651323	-0.341228296690479	-0.0975272206404795	-0.263292299682862	0.0146933707194525	-0.221591090792417	-0.139049780425913	-0.0734640006865531	-0.221645623442841	-0.192600898028351	-0.208913605996196	-0.155596816776073	5.27330398013089	-0.250954188754075	-0.146792823185185	-0.127141333008331	-0.255687020623956	-0.593711562116695	-0.402618047200906	-0.390608996411988	-0.166264529558058	-0.189922739559384	-0.435940089557384	-0.307525613215194	-0.0466883518653	-0.302604388427839	-0.202395244382101
466	351.162	69.4279214761142	13	0	0		799	-0.117087466536424	-0.160961526339326	-0.181880784898767	-0.0844626762606314	-0.105940190751036	2.9189727782989	-0.0717838822396903	-0.280433694679865	-0.146088166242274	-0.3224849280059	-0.0109913101181318	-0.28011475799201	-0.0405494973084461	-0.337527583430837	-0.196359113113938	2.78501482016999	-0.341228296690479	-0.0975272206404795	3.59376370675359	-0.150048513422417	-0.221591090792417	5.62913707018868	-0.0734640006865531	-0.221645623442841	-0.192600898028351	-0.208913605996196	-0.155596816776073	1.23843694094462	-0.250954188754075	-0.146792823185185	-0.127141333008331	-0.25569615308102	-0.597801314884239	-0.395961675204761	-0.441239058146884	5.28724586394159	-0.18995816743562	-0.435940089557384	-0.307555886214246	0.316173603716621	-0.302605276833604	-0.202395244382101
467	351.195	69.7312326227988	13	0	0		800	-0.117087466536424	-0.160961526339326	-0.181880784898767	-0.0844626762606314	-0.105940190751036	0.0793042713952649	-0.0717838822396903	-0.280433694679865	-0.146088166242274	-0.344121574404404	-0.165384554090514	-0.296003335296613	-0.0754279625234289	-0.350911189999336	-0.19942606495094	1.43550034585997	-0.341228296690479	-0.0975272206404795	0.97524285337208	-0.262289910968713	-0.221591090792417	2.28522359747763	-0.0734640006865531	-0.221645623442841	-0.192600898028351	-0.208913605996196	-0.155596816776073	0.541563957104053	-0.250954188754075	-0.146792823185185	-0.127141333008331	-0.255696946166267	-0.59843756967827	-0.234528805900377	-0.449293201151363	5.98933310770092	-0.189962512397429	-0.435940089557384	-0.307558484883157	-0.130756141148521	-0.302605276833604	-0.202395244382101
468	351.228	69.9738815401465	13	0	0		801	-0.117087466536424	-0.160961526339326	-0.181880784898767	-0.0844626762606314	-0.105940190751036	-0.113255911000279	-0.0717838822396903	-0.280433694679865	-0.146088166242274	-0.347715919397015	-0.277087219082851	-0.298728362639042	-0.07747307329518	-0.353102484824826	1.07435710507396	-0.0321753618563793	-0.341228296690479	-0.0975272206404795	-0.148380541777222	0.407637502251621	-0.221591090792417	0.0922504992889595	-0.0734640006865531	-0.221645623442841	-0.0966814022253245	-0.208913605996196	-0.155596816776073	-0.08949219376276	-0.250954188754075	-0.146792823185185	-0.127141333008331	-0.255696946166267	-0.598531986765631	-0.450126701090369	-0.450544964470415	3.86835418587794	-0.189962792058538	-0.435940089557384	-0.307558484883157	-0.178753038984873	-0.302605276833604	-0.202395244382101
469	351.261	70.2165304574943	13	0	0		802	-0.117087466536424	-0.160961526339326	-0.181880784898767	-0.0844626762606314	-0.105940190751036	-0.125232310099554	-0.0717838822396903	-0.280433694679865	-0.146088166242274	-0.348329519423686	-0.295250255210854	-0.29920220009686	-0.0775983056880425	-0.353469774505468	0.138845518129979	-0.252240150949207	-0.341228296690479	-0.0975272206404795	-0.252941920613589	-0.165132914768842	-0.221591090792417	-0.117591080339441	-0.0734640006865531	-0.221645623442841	0.458217015793697	-0.208913605996196	-0.155596816776073	-0.212943285316973	-0.250954188754075	-0.146792823185185	-0.127141333008331	-0.255696946166267	-0.598547926132446	-0.470570397106654	-0.450743747313773	1.63057408777227	-0.189962792058538	0.142047411212955	-0.307558484883157	-0.184068618972948	-0.302605276833604	-0.202395244382101
470	351.293	70.4288482601735	13	0	0		803	-0.117087466536424	-0.160961526339326	-0.181880784898767	-0.0844626762606314	-0.105940190751036	-0.125944514067449	-0.0717838822396903	-0.280433694679865	-0.146088166242274	-0.348431669515139	-0.298120885875361	-0.299290814873709	-0.0776056357045191	-0.353532903323097	-0.189560261431118	-0.283280595902898	-0.341228296690479	-0.0975272206404795	-0.262318864972149	-0.263206501503636	-0.221591090792417	-0.136951120794256	-0.0734640006865531	-0.221645623442841	-0.165968260872385	-0.208913605996196	-0.155596816776073	-0.220963728565729	-0.250954188754075	-0.146792823185185	-0.127141333008331	-0.255696946166267	0.0820031342401466	-0.281442543807773	-0.450774462801898	0.0111150016155473	-0.189962792058538	0.269396094324182	-0.307558484883157	-0.184637655428751	-0.302605276833604	-0.202395244382101
471	351.326	70.6108349481843	13	0	0		804	-0.117087466536424	-0.160961526339326	-0.181880784898767	-0.0844626762606314	-0.105940190751036	-0.125989984057247	-0.0717838822396903	-0.280433694679865	-0.146088166242274	-0.348449271224039	-0.298597092565831	-0.299292007343307	-0.0776061017413355	-0.353541971709505	-0.1992277597443	-0.287893427427072	-0.341228296690479	-0.0975272206404795	-0.263213181657061	0.180296826386715	-0.221591090792417	-0.138849547001642	-0.0734640006865531	-0.221645623442841	-0.191653184706146	-0.208913605996196	-0.155596816776073	-0.22152201915828	-0.250954188754075	-0.146792823185185	-0.127141333008331	-0.255696946166267	-0.295157547847902	-0.460596699957273	-0.450779145294208	-0.153507910770218	-0.189962792058538	-0.312929520731092	-0.307558484883157	-0.184702196848676	-0.302605276833604	-0.202395244382101
472	351.359	70.7624905215266	13	0	0		805	-0.117087466536424	-0.160961526339326	-0.181880784898767	-0.0844626762606314	-0.105940190751036	-0.125992843078806	-0.0717838822396903	-0.280433694679865	1.92385429481841	0.799178610353263	0.53587628990629	1.02582786092177	-0.0776061264645794	0.986650534489613	-0.199502921582844	0.860320377613279	0.245439065479103	-0.0975272206404795	-0.263296424531222	-0.213312313149646	-0.221591090792417	-0.139031203928712	-0.0734640006865531	-0.221645623442841	-0.192568901415945	0.623944706137486	-0.119168652370647	-0.221559915301175	-0.250954188754075	-0.146792823185185	-0.127141333008331	-0.255696946166267	0.0831990440029711	-0.500733917169465	-0.388255576888171	-0.165378267654945	-0.189962792058538	-0.414901906294956	-0.307558484883157	-0.184709589534594	-0.302605276833604	-0.202395244382101
473	351.392	70.9141460948689	13	0	0		806	-0.117087466536424	-0.160961526339326	-0.181880784898767	-0.0844626762606314	-0.105940190751036	-0.125992991713576	-0.0717838822396903	-0.280433694679865	6.66269403422024	3.06471992962534	3.00309228608905	5.78109494719241	-0.0776061264645794	1.77232700832942	-0.199510274972553	2.84956241565504	1.80956785133674	-0.0975272206404795	0.847315771538348	-0.268185741113822	0.13608306625356	-0.139049390648805	-0.0734640006865531	-0.221645623442841	-0.19259972614475	0.777977434699544	2.88896128162658	-0.221562306979292	-0.250954188754075	-0.146792823185185	-0.127141333008331	0.53853941717305	-0.474532085298281	-0.50952359822927	-0.227509281599311	-0.166199436097239	-0.189962792058538	-0.432206898018495	-0.307558484883157	-0.184710207452047	-0.302605276833604	-0.202395244382101
474	351.425	71.0354705535428	13	0	0		807	-0.117087466536424	-0.160961526339326	-0.181880784898767	-0.0844626762606314	-0.105940190751036	-0.125992991713576	-0.0717838822396903	-0.280433694679865	0.796540803572866	2.5863579130049	7.28298477101792	7.65114536754663	-0.0776061264645794	1.93001915771556	-0.199510490352126	8.34506431284363	3.86282165784661	-0.0975272206404795	4.7738818197101	-0.273872666675086	3.60905962244146	-0.139049780425913	-0.0734640006865531	-0.221645623442841	-0.192600856327547	-0.147127163937715	0.363594138583288	-0.221562476330324	-0.250954188754075	-0.146792823185185	-0.127141333008331	0.775773364358514	-0.579336429187481	-0.511525289279898	-0.415110177768359	-0.166259996456696	-0.189962792058538	-0.435291264428089	-0.307558484883157	-0.184710207452047	-0.302605276833604	-0.202395244382101
475	351.458	71.1871261268851	13	0	0		808	-0.117087466536424	-0.160961526339326	-0.181880784898767	-0.0844626762606314	-0.105940190751036	-0.125992991713576	-0.0717838822396903	-0.280433694679865	0.623023365942656	2.57298871233735	4.75180657125518	7.52615281041702	-0.0776061264645794	1.15619008346804	-0.199510496614663	6.39693232018571	3.87306073976358	-0.0975272206404795	2.15677031133838	-0.27444791860034	0.681507681998821	-0.139049780425913	-0.0734640006865531	-0.221645623442841	-0.192600896830671	-0.205190433171723	-0.089693514435042	-0.221562476330324	-0.250954188754075	-0.146792823185185	-0.127141333008331	0.156012310695945	-0.595626360933736	-0.511969009286873	-0.445222597206355	-0.166264293248407	-0.189962792058538	-0.117252842234517	-0.307558484883157	-0.184710207452047	-0.302605276833604	-0.202395244382101
[truncated: 14,236 more rows]
[truncated: 193 more columns]
