# Supplementary material for: A hippocampus-accumbens code guides goal-directed appetitive behavior
Source: Nat Commun. 2024 Apr 12;15:3196. doi: 10.1038/s41467-024-47361-x (PMC11015045; doi:10.1038/s41467-024-47361-x)
Supplement: Supplementary file 8 — Source Data [file 41467_2024_47361_MOESM8_ESM.zip › 3d.csv]

	Figure 3d	Unnamed: 1	Unnamed: 2
0
1	Lap	PositionBin	S
2	12	20	0
3	12	21	0
4	12	22	0
5	12	23	0.0394882553066727
6	12	24	0.00415700164640331
7	12	25	0
8	12	26	0
9	12	27	0
10	12	28	0
11	12	29	0
12	12	30	0
13	12	31	0
14	12	32	0
15	12	33	0
16	12	34	0
17	12	35	0
18	12	36	0
19	12	37	0
20	12	38	0
21	12	39	0
22	12	40	0
23	12	41	0
24	12	42	0
25	12	43	0
26	12	44	0
27	13	0	0
28	13	1	0
29	13	2	0
30	13	3	0
31	13	4	0
32	13	5	0
33	13	6	0.0374196789830785
34	13	7	0.0239402391621322
35	13	8	0.0417846901291301
36	13	9	0.031454134223844
37	13	10	0.0123472628153376
38	13	11	0.0271435068983613
39	13	12	0.0143702041136964
40	13	13	0.0100902504567594
41	13	14	0
42	13	15	0
43	13	16	0
44	13	17	0
45	13	18	0
46	13	19	0
47	13	20	0
48	13	21	0
49	13	22	0
50	13	23	0
51	13	24	0
52	13	25	0
53	13	26	0
54	13	27	0
55	13	28	0
56	13	29	0
57	13	30	0
58	13	31	0
59	13	32	0
60	13	33	0
61	13	34	0
62	13	35	0.0105939732287529
63	13	36	0
64	13	37	0
65	13	38	0
66	13	39	0
67	13	40	0.00771837387135084
68	13	41	0.00446747521159087
69	13	42	0
70	13	43	0
71	13	44	0
72	14	0	0
73	14	1	0
74	14	2	0
75	14	3	0
76	14	4	0
77	14	5	0
78	14	6	0.00556952379505589
79	14	7	0
80	14	8	0.00728040394060251
81	14	9	0.00610029413696198
82	14	10	0
83	14	11	0
84	14	12	0.0279912530702148
85	14	13	0.0254040657830708
86	14	14	0
87	14	15	0
88	14	16	0.0177140830918549
89	14	17	0
90	14	18	0
91	14	19	0
92	14	20	0
93	14	21	0
94	14	22	0.0289556841932437
95	14	23	0
96	14	24	0
97	14	25	0
98	14	26	0
99	14	27	0
100	14	28	0
101	14	29	0
102	14	30	0
103	14	31	0
104	14	32	0.00287009777961402
105	14	33	0.00302299939867985
106	14	34	0
107	14	35	0
108	14	36	0
109	14	37	0.00520708038026805
110	14	38	0
111	14	39	0
112	14	40	0
113	14	41	0.00887064996495637
114	14	42	0.00796947586548975
115	14	43	0
116	14	44	0
117	15	0	0
118	15	1	0
119	15	2	0
120	15	3	0
121	15	4	0
122	15	5	0
123	15	6	0.0293264193010639
124	15	7	0.039621657043289
125	15	8	0.0562418281652691
126	15	9	0.0103779269196597
127	15	10	0.00956814977163513
128	15	11	0
129	15	12	0.0261526052492798
130	15	13	0.00115814780029266
131	15	14	0
132	15	15	0
133	15	16	0
134	15	17	0
135	15	18	0
136	15	19	0
137	15	20	0.0130998162206073
138	15	21	0
139	15	22	0
140	15	23	0
141	15	24	0
142	15	25	0
143	15	26	0
144	15	27	0
145	15	28	0
146	15	29	0
147	15	30	0.0201527087300232
148	15	31	0.0168509151547793
149	15	32	0.0127368689159724
150	15	33	0
151	15	34	0
152	15	35	0
153	15	36	0
154	15	37	0.00580677005148474
155	15	38	0.00678257434197268
156	15	39	0
157	15	40	0
158	15	41	0
159	15	42	0.00523075946670181
160	15	43	0.0104159699261781
161	15	44	0.00871325302542838
162	16	0	0
163	16	1	0
164	16	2	0
165	16	3	0
166	16	4	0
167	16	5	0.00785924301194167
168	16	6	0.0671219759921468
169	16	7	0.0100360446759448
170	16	8	0.0426821501344264
171	16	9	0.0298635675973794
172	16	10	0.0202898554812213
173	16	11	0.0256621979135332
174	16	12	0.0181027924923664
175	16	13	0
176	16	14	0
177	16	15	0
178	16	16	0
179	16	17	0
180	16	18	0
181	16	19	0
182	16	20	0
183	16	21	0
184	16	22	0
185	16	23	0
186	16	24	0
187	16	25	0
188	16	26	0
189	16	27	0
190	16	28	0
191	16	29	0
192	16	30	0
193	16	31	0
194	16	32	0
195	16	33	0
196	16	34	0
197	16	35	0
198	16	36	0
199	16	37	0
200	16	38	0
201	16	39	0
202	16	40	0
203	16	41	0
204	16	42	0.0138174464399835
205	16	43	0.00764749679603455
206	16	44	0
207	17	0	0
208	17	1	0
209	17	2	0
210	17	3	0
211	17	4	0
212	17	5	0
213	17	6	0.0499526592580621
214	17	7	0.0589014552558479
215	17	8	0.0464806611731523
216	17	9	0.00542933359033851
217	17	10	0.0132363370017815
218	17	11	0.0160275544730302
219	17	12	0.0696847681924608
220	17	13	0.0128278172878713
221	17	14	0
222	17	15	0
223	17	16	0
224	17	17	0
225	17	18	0
226	17	19	0
227	17	20	0
228	17	21	0
229	17	22	0
230	17	23	0
231	17	24	0
232	17	25	0
233	17	26	0
234	17	27	0
235	17	28	0
236	17	29	0
237	17	30	0
238	17	31	0
239	17	32	0
240	17	33	0
241	17	34	0
242	17	35	0
243	17	36	0
244	17	37	0
245	17	38	0
246	17	39	0
247	17	40	0
248	17	41	0.00791145127160821
249	17	42	0.00333058631731178
250	17	43	0
251	17	44	0
252	18	0	0
253	18	1	0
254	18	2	0
255	18	3	0
256	18	4	0
257	18	5	0.0280581595891539
258	18	6	0.0748601188042629
259	18	7	0.0406424430196491
260	18	8	0.0160631253705292
261	18	9	0.0303570140696756
262	18	10	0.014990305904228
263	18	11	0.0322540873604351
264	18	12	0.0216590621057054
265	18	13	0.00701544740518373
266	18	14	0
267	18	15	0
268	18	16	0
269	18	17	0
270	18	18	0
271	18	19	0
272	18	20	0
273	18	21	0.0358740416426195
274	18	22	0.0472188610279418
275	18	23	0
276	18	24	0
277	18	25	0
278	18	26	0
279	18	27	0
280	18	28	0.0274435048641376
281	18	29	0
282	18	30	0
283	18	31	0.00883420759151888
284	18	32	0
285	18	33	0
286	18	34	0
287	18	35	0
288	18	36	0.00244525882497252
289	18	37	0
290	18	38	0
291	18	39	0
292	18	40	0
293	18	41	0
294	18	42	0
295	18	43	0
296	18	44	0
297	19	0	0.0124371013207159
298	19	1	0
299	19	2	0
300	19	3	0
301	19	4	0
302	19	5	0
303	19	6	0.0460975391013629
304	19	7	0.055406954617983
305	19	8	0.0645010163890914
306	19	9	0.00445537749911747
307	19	10	0.0409200173572846
308	19	11	0.0254150891795345
309	19	12	0.0302701760461121
310	19	13	0
311	19	14	0
312	19	15	0
313	19	16	0
314	19	17	0
315	19	18	0
316	19	19	0
317	19	20	0
318	19	21	0
319	19	22	0
320	19	23	0
321	19	24	0
322	19	25	0
323	19	26	0
324	19	27	0
325	19	28	0
326	19	29	0
327	19	30	0.00576733640654143
328	19	31	0.00902891700828155
329	19	32	0
330	19	33	0
331	19	34	0
332	19	35	0
333	19	36	0.00677350343272595
334	19	37	0.0106873133569786
335	19	38	0.00748123614987095
336	19	39	0.00893710362622072
337	19	40	0
338	19	41	0.00861278602374208
339	19	42	0
340	19	43	0
341	19	44	0
342	20	0	0
343	20	1	0
344	20	2	0
345	20	3	0
346	20	4	0
347	20	5	0
348	20	6	0.0346939549034815
349	20	7	0.0169945097718879
350	20	8	0.0160170487154339
351	20	9	0.0117962916932635
352	20	10	0.0193099940042825
353	20	11	0.00965854519811968
354	20	12	0
355	20	13	0.0182040044552694
356	20	14	0
357	20	15	0
358	20	16	0
359	20	17	0
360	20	18	0
361	20	19	0
362	20	20	0
363	20	21	0
364	20	22	0
365	20	23	0.053263898225604
366	20	24	0
367	20	25	0.0130866687458004
368	20	26	0
369	20	27	0
370	20	28	0
371	20	29	0
372	20	30	0
373	20	31	0
374	20	32	0
375	20	33	0
376	20	34	0
377	20	35	0
378	20	36	0
379	20	37	0
380	20	38	0
381	20	39	0
382	20	40	0.00574082578795984
383	20	41	0
384	20	42	0
385	20	43	0
386	20	44	0
387	21	0	0
388	21	1	0
389	21	2	0
390	21	3	0
391	21	4	0
392	21	5	0
393	21	6	0.0666883511872668
394	21	7	0.0534720651379423
395	21	8	0.0651358957862495
396	21	9	0.0137612283630634
397	21	10	0.0356498573406168
398	21	11	0.0259950170872965
399	21	12	0
400	21	13	0
401	21	14	0
402	21	15	0
403	21	16	0
404	21	17	0
405	21	18	0
406	21	19	0
407	21	20	0
408	21	21	0
409	21	22	0
410	21	23	0.0430452544523872
411	21	24	0.0446274722621534
412	21	25	0.0278289532947951
413	21	26	0
414	21	27	0
415	21	28	0
416	21	29	0
417	21	30	0
418	21	31	0
419	21	32	0
420	21	33	0.00722703410556659
421	21	34	0
422	21	35	0
423	21	36	0
424	21	37	0.00539053178416306
425	21	38	0
426	21	39	0.0028461769199024
427	21	40	0
428	21	41	0
429	21	42	0.00385226033911228
430	21	43	0
431	21	44	0
432	22	0	0
433	22	1	0
434	22	2	0
435	22	3	0
436	22	4	0
437	22	5	0
438	22	6	0.0891270490808294
439	22	7	0.073829092974164
440	22	8	0.0117570620494401
441	22	9	0.0362817086172893
442	22	10	0.0422297945361128
443	22	11	0.0108176951391613
