# Supplementary material for: A hippocampus-accumbens code guides goal-directed appetitive behavior
Source: Nat Commun. 2024 Apr 12;15:3196. doi: 10.1038/s41467-024-47361-x (PMC11015045; doi:10.1038/s41467-024-47361-x)
Supplement: Supplementary file 8 — Source Data [file 41467_2024_47361_MOESM8_ESM.zip › 3e.csv]

	Figure 3e	Unnamed: 1	Unnamed: 2
0
1	Lap	PositionBin	S
2	12	20	0.158423486788152
3	12	21	0.0514369851042883
4	12	22	0
5	12	23	0
6	12	24	0
7	12	25	0
8	12	26	0
9	12	27	0
10	12	28	0
11	12	29	0
12	12	30	0
13	12	31	0
14	12	32	0
15	12	33	0
16	12	34	0
17	12	35	0
18	12	36	0.00876962394613435
19	12	37	0
20	12	38	0
21	12	39	0.0164792981692682
22	12	40	0
23	12	41	0
24	12	42	0
25	12	43	0
26	12	44	0
27	13	0	0
28	13	1	0
29	13	2	0
30	13	3	0
31	13	4	0
32	13	5	0.0212610445551971
33	13	6	0
34	13	7	0
35	13	8	0
36	13	9	0
37	13	10	0.0126209109582181
38	13	11	0
39	13	12	0.0238891508344256
40	13	13	0.121504210701718
41	13	14	0.251163401870205
42	13	15	0.0290155353910255
43	13	16	0
44	13	17	0.0145149370395641
45	13	18	0.0586202997956269
46	13	19	0.00396269446994753
47	13	20	0
48	13	21	0
49	13	22	0
50	13	23	0
51	13	24	0
52	13	25	0
53	13	26	0
54	13	27	0
55	13	28	0
56	13	29	0
57	13	30	0
58	13	31	0
59	13	32	0
60	13	33	0.0105866089751693
61	13	34	0
62	13	35	0
63	13	36	0
64	13	37	0
65	13	38	0
66	13	39	0
67	13	40	0
68	13	41	0.0086005052281585
69	13	42	0
70	13	43	0
71	13	44	0
72	14	0	0
73	14	1	0
74	14	2	0
75	14	3	0
76	14	4	0
77	14	5	0
78	14	6	0
79	14	7	0.00997797377602198
80	14	8	0
81	14	9	0
82	14	10	0
83	14	11	0
84	14	12	0.0341467800367034
85	14	13	0.0589506584160458
86	14	14	0.170533062105314
87	14	15	0.0736723645177325
88	14	16	0.0969402470556874
89	14	17	0.162176368218918
90	14	18	0.0508422732484541
91	14	19	0.0230080822350117
92	14	20	0
93	14	21	0
94	14	22	0
95	14	23	0
96	14	24	0
97	14	25	0
98	14	26	0
99	14	27	0
100	14	28	0
101	14	29	0
102	14	30	0
103	14	31	0
104	14	32	0
105	14	33	0.00515999444101163
106	14	34	0
107	14	35	0
108	14	36	0.00762491259429201
109	14	37	0.00689444107823933
110	14	38	0
111	14	39	0
112	14	40	0
113	14	41	0.0171671152500846
114	14	42	0
115	14	43	0
116	14	44	0
117	15	0	0
118	15	1	0
119	15	2	0
120	15	3	0
121	15	4	0
122	15	5	0
123	15	6	0
124	15	7	0
125	15	8	0
126	15	9	0.0103891692885006
127	15	10	0
128	15	11	0
129	15	12	0.0138050901263446
130	15	13	0.0851661692485643
131	15	14	0.119540611420737
132	15	15	0.0152998967230868
133	15	16	0.14051934929856
134	15	17	0.012863656236246
135	15	18	0
136	15	19	0.0553062235403992
137	15	20	0
138	15	21	0
139	15	22	0
140	15	23	0
141	15	24	0
142	15	25	0
143	15	26	0
144	15	27	0
145	15	28	0
146	15	29	0
147	15	30	0
148	15	31	0
149	15	32	0
150	15	33	0
151	15	34	0
152	15	35	0
153	15	36	0.0107315095804115
154	15	37	0
155	15	38	0.00941886648772367
156	15	39	0
157	15	40	0
158	15	41	0
159	15	42	0.00484798851755036
160	15	43	0
161	15	44	0
162	16	0	0
163	16	1	0
164	16	2	0
165	16	3	0
166	16	4	0
167	16	5	0
168	16	6	0.00530434349975141
169	16	7	0.00551628674020681
170	16	8	0.00685474726140236
171	16	9	0
172	16	10	0.0154867251529094
173	16	11	0
174	16	12	0.0127125978543916
175	16	13	0.0854999983461167
176	16	14	0.185680875295281
177	16	15	0.0675998646255601
178	16	16	0
179	16	17	0
180	16	18	0
181	16	19	0.0243037678453921
182	16	20	0
183	16	21	0
184	16	22	0
185	16	23	0
186	16	24	0
187	16	25	0
188	16	26	0
189	16	27	0
190	16	28	0
191	16	29	0
192	16	30	0.00612616172228738
193	16	31	0
194	16	32	0
195	16	33	0
196	16	34	0
197	16	35	0
198	16	36	0
199	16	37	0
200	16	38	0.00854865288770392
201	16	39	0.0100729176123124
202	16	40	0.00211864592537173
203	16	41	0
204	16	42	0.00127530638699445
205	16	43	0
206	16	44	0
207	17	0	0
208	17	1	0
209	17	2	0.177175738751907
210	17	3	0
211	17	4	0
212	17	5	0
213	17	6	0
214	17	7	0
215	17	8	0.00337517472931959
216	17	9	0.004486089753785
217	17	10	0.0020014865433877
218	17	11	0.00219155023761217
219	17	12	0.00288812269552365
220	17	13	0.0862304217241011
221	17	14	0.0814144237700306
222	17	15	0.0772578837326058
223	17	16	0.0993228706407871
224	17	17	0.0340273182052835
225	17	18	0.0271651066753755
226	17	19	0.0619020586768822
227	17	20	0
228	17	21	0
229	17	22	0
230	17	23	0
231	17	24	0
232	17	25	0
233	17	26	0
234	17	27	0
235	17	28	0
236	17	29	0
237	17	30	0
238	17	31	0
239	17	32	0
240	17	33	0
241	17	34	0
242	17	35	0
243	17	36	0
244	17	37	0
245	17	38	0.0165096412521177
246	17	39	0.0345598563507927
247	17	40	0.0135176346956139
248	17	41	0.00466587537612053
249	17	42	0
250	17	43	0
251	17	44	0
252	18	0	0
253	18	1	0
254	18	2	0
255	18	3	0
256	18	4	0
257	18	5	0
258	18	6	0
259	18	7	0.0076631578973867
260	18	8	0.00182213565456203
261	18	9	0
262	18	10	0
263	18	11	0
264	18	12	0.0269970542188216
265	18	13	0.0466665727643574
266	18	14	0.155877151341595
267	18	15	0.0398276508058734
268	18	16	0.0552857898131723
269	18	17	0
270	18	18	0.0244942754767407
271	18	19	0
272	18	20	0
273	18	21	0
274	18	22	0
275	18	23	0
276	18	24	0
277	18	25	0
278	18	26	0
279	18	27	0
280	18	28	0.00184069058387709
281	18	29	0
282	18	30	0
283	18	31	0.00659973876543578
284	18	32	0
285	18	33	0
286	18	34	0
287	18	35	0
288	18	36	0.00855561164729037
289	18	37	0
290	18	38	0
291	18	39	0
292	18	40	0
293	18	41	0
294	18	42	0
295	18	43	0
296	18	44	0.0141038277374776
297	19	0	0
298	19	1	0
299	19	2	0
300	19	3	0
301	19	4	0
302	19	5	0
303	19	6	0
304	19	7	0
305	19	8	0
306	19	9	0.00380281245740194
307	19	10	0
308	19	11	0
309	19	12	0.0207412397457613
310	19	13	0.101960082042564
311	19	14	0.0558808471583177
312	19	15	0.067836350451797
313	19	16	0.0776308835438154
314	19	17	0.115536188975851
315	19	18	0.0408601198950503
316	19	19	0
317	19	20	0
318	19	21	0
319	19	22	0
320	19	23	0
321	19	24	0
322	19	25	0
323	19	26	0
324	19	27	0
325	19	28	0
326	19	29	0
327	19	30	0
328	19	31	0
329	19	32	0
330	19	33	0
331	19	34	0
332	19	35	0
333	19	36	0
334	19	37	0
335	19	38	0
336	19	39	0
337	19	40	0
338	19	41	0.00331367047920246
339	19	42	0
340	19	43	0
341	19	44	0
342	20	0	0
343	20	1	0
344	20	2	0
345	20	3	0
346	20	4	0
347	20	5	0
348	20	6	0
349	20	7	0.00663878472350865
350	20	8	0.00413067861498969
351	20	9	0
352	20	10	0
353	20	11	0
354	20	12	0
355	20	13	0.0928850667420113
356	20	14	0.0562289392864783
357	20	15	0.0458856377628948
358	20	16	0.0571744747819609
359	20	17	0.0345576392432898
360	20	18	0.033440458971473
361	20	19	0.0247976177049666
362	20	20	0.0155014076828042
363	20	21	0
364	20	22	0
365	20	23	0
366	20	24	0
367	20	25	0
368	20	26	0
369	20	27	0
370	20	28	0
371	20	29	0
372	20	30	0
373	20	31	0
374	20	32	0
375	20	33	0
376	20	34	0
377	20	35	0
378	20	36	0
379	20	37	0.00800288914007831
380	20	38	0
381	20	39	0
382	20	40	0
383	20	41	0
384	20	42	0
385	20	43	0
386	20	44	0
387	21	0	0
388	21	1	0
389	21	2	0
390	21	3	0
391	21	4	0
392	21	5	0
393	21	6	0
394	21	7	0
395	21	8	0
396	21	9	0.00308982903549875
397	21	10	0
398	21	11	0.00774065210882905
399	21	12	0.0190791629332769
400	21	13	0.0816561803260517
401	21	14	0.152975943009703
402	21	15	0.052096608035984
403	21	16	0.0441298713867899
404	21	17	0.033982816075957
405	21	18	0
406	21	19	0
407	21	20	0
408	21	21	0
409	21	22	0
410	21	23	0
411	21	24	0
412	21	25	0
413	21	26	0
414	21	27	0
415	21	28	0
416	21	29	0
417	21	30	0
418	21	31	0
419	21	32	0
420	21	33	0.0014030682111621
421	21	34	0
422	21	35	0
423	21	36	0.003735322765159
424	21	37	0.00518110130250388
425	21	38	0
426	21	39	0.028113782672044
427	21	40	0
428	21	41	0
429	21	42	0.00860088699731236
430	21	43	0
431	21	44	0
432	22	0	0
433	22	1	0
434	22	2	0
435	22	3	0
436	22	4	0
437	22	5	0.0160400961915495
438	22	6	0
439	22	7	0
440	22	8	0.00322457089315036
441	22	9	0.00505739809305388
442	22	10	0.00148703776135755
443	22	11	0.00218871151929122
