# Supplementary material for: A hippocampus-accumbens code guides goal-directed appetitive behavior
Source: Nat Commun. 2024 Apr 12;15:3196. doi: 10.1038/s41467-024-47361-x (PMC11015045; doi:10.1038/s41467-024-47361-x)
Supplement: Supplementary file 8 — Source Data [file 41467_2024_47361_MOESM8_ESM.zip › 3f.csv]

	Figure 3f	Unnamed: 1	Unnamed: 2
0
1	Cell	Red	PlaceCell
2	0	0	False
3	1	0	False
4	2	0	False
5	3	0	False
6	4	0	False
7	5	0	False
8	6	0	False
9	7	0	False
10	8	0	False
11	9	1	False
12	10	0	False
13	11	0	False
14	12	1	False
15	13	0	False
16	14	0	True
17	15	0	True
18	16	0	True
19	17	0	True
20	18	0	False
21	19	0	True
22	20	1	True
23	21	0	False
24	22	0	False
25	23	1	True
26	24	0	False
27	25	0	False
28	26	0	True
29	27	0	False
30	28	0	False
31	29	0	True
32	30	0	True
33	31	0	True
34	32	0	False
35	33	0	False
36	34	0	True
37	35	0	True
38	36	0	True
39	37	0	False
40	38	0	True
41	39	0	False
42	40	0	False
43	41	0	False
44	42	1	True
45	43	0	True
46	44	1	True
47	45	0	True
48	46	1	False
49	47	0	False
50	48	1	True
51	49	0	True
52	50	0	True
53	51	0	False
54	52	0	False
55	53	0	True
56	54	0	False
57	55	0	False
58	56	0	False
59	57	0	False
60	58	0	False
61	59	0	False
62	60	0	True
63	61	0	False
64	62	1	False
65	63	0	True
66	64	0	False
67	65	0	True
68	66	0	False
69	67	0	False
70	68	0	True
71	69	0	False
72	70	0	True
73	71	0	True
74	72	0	False
75	73	0	True
76	74	0	False
77	75	0	False
78	76	0	False
79	77	0	False
80	78	0	False
81	79	0	False
82	80	0	True
83	81	0	False
84	82	0	False
85	83	0	True
86	84	0	False
87	85	0	False
88	86	0	False
89	87	0	True
90	88	1	False
91	89	1	False
92	90	0	False
93	91	0	False
94	92	0	True
95	93	1	True
96	94	0	True
97	95	0	False
98	96	0	False
99	97	0	False
100	98	0	False
101	99	1	False
102	100	0	True
103	101	0	False
104	102	1	True
105	103	0	False
106	104	1	False
107	105	0	False
108	106	0	False
109	107	1	False
110	108	0	True
111	109	1	False
112	110	0	True
113	111	0	False
114	112	0	False
115	113	0	False
116	114	0	False
117	115	0	False
118	116	0	False
119	117	1	False
120	118	0	False
121	119	1	False
122	120	0	False
123	121	0	True
124	122	0	False
125	123	0	False
126	124	1	False
127	125	0	False
128	126	0	True
129	127	1	False
130	128	0	True
131	129	0	False
132	130	0	True
133	131	1	False
134	132	1	False
135	133	1	False
136	134	0	False
137	135	0	False
138	136	0	False
139	137	0	False
140	138	0	True
141	139	1	False
142	140	0	True
143	141	0	False
144	142	1	True
145	143	0	False
146	144	0	False
147	145	0	True
148	146	0	False
149	147	0	False
150	148	0	False
151	149	0	False
152	150	0	False
153	151	0	True
154	152	0	False
155	153	0	False
156	154	0	False
157	155	0	False
158	156	0	True
159	157	0	False
160	158	0	True
161	159	0	False
162	160	0	True
163	161	1	True
164	162	0	False
165	163	0	False
166	164	0	True
167	165	0	False
168	166	0	True
169	167	0	False
170	168	1	False
171	169	0	False
172	170	1	False
173	171	1	False
174	172	0	True
175	173	0	False
176	174	0	False
177	175	0	False
178	176	0	False
179	177	0	False
180	178	0	False
181	179	1	True
182	180	0	False
183	181	0	False
184	182	0	False
185	183	1	False
186	184	0	False
187	185	0	False
188	186	0	False
189	187	0	False
190	188	0	False
191	189	0	False
192	190	0	True
193	191	0	True
194	192	0	False
195	193	0	False
196	194	0	False
197	195	0	False
198	196	0	False
199	197	0	False
200	198	0	False
201	199	0	False
202	200	1	False
203	201	0	False
204	202	0	False
205	203	0	True
206	204	0	False
207	205	0	False
208	206	0	True
209	207	0	False
210	208	0	False
211	209	0	False
212	210	0	True
213	211	0	False
214	212	1	True
215	213	0	True
216	214	0	False
217	215	1	False
218	216	0	False
219	217	0	False
220	218	0	True
221	219	0	False
222	220	0	False
223	221	0	False
224	222	0	False
225	223	0	True
226	224	0	True
227	225	0	True
228	226	0	False
229	227	1	False
230	228	0	False
231	229	0	False
232	230	0	False
233	231	0	False
234	232	0	False
235	233	0	False
236	234	1	False
237	235	0	False
238	236	0	False
239	237	0	False
240	238	0	False
241	239	0	False
242	240	1	True
243	241	1	False
244	242	0	True
245	243	0	False
246	244	0	False
247	245	0	True
248	246	0	True
249	247	0	False
250	248	0	False
251	249	0	True
252	250	0	False
253	251	0	False
254	252	0	False
255	253	0	False
256	254	0	False
257	255	0	True
258	256	0	False
259	257	0	False
260	258	0	False
261	259	1	False
262	260	0	False
263	261	0	False
264	262	0	False
265	263	0	False
266	264	0	False
267	265	0	False
268	266	0	False
269	267	0	False
270	268	0	False
271	269	1	True
272	270	0	True
273	271	0	True
274	272	0	True
275	273	0	False
276	274	0	True
277	275	1	True
278	276	0	True
279	277	0	True
280	278	0	True
281	279	0	True
282	280	0	False
283	281	0	True
284	282	0	True
285	283	0	True
286	284	1	True
287	285	1	True
288	286	0	True
289	287	0	True
290	288	0	True
291	289	1	True
292	290	0	True
293	291	0	True
294	292	0	True
295	293	1	True
296	294	1	True
297	295	0	True
298	296	0	True
299	297	0	True
300	298	0	True
301	299	0	True
302	300	1	True
303	301	1	True
304	302	0	True
305	303	0	True
306	304	0	True
307	305	0	True
308	306	0	True
309	307	0	False
310	308	0	True
311	309	0	True
312	310	0	True
313	311	0	True
314	312	0	True
315	313	1	False
316	314	0	False
317	315	0	True
318	316	0	True
319	317	1	False
320	318	0	False
321	319	0	True
322	320	0	False
323	321	0	False
324	322	0	True
325	323	0	True
326	324	1	False
327	325	0	True
328	326	1	True
329	327	0	True
330	328	0	True
331	329	0	True
332	330	1	True
333	331	0	True
334	332	0	True
335	333	0	False
336	334	1	True
337	335	0	True
338	336	0	True
339	337	1	True
340	338	0	False
341	339	1	False
342	340	0	True
343	341	0	False
344	342	0	True
345	343	0	True
346	344	0	True
347	345	0	True
348	346	0	False
349	347	0	True
350	348	1	False
351	349	1	False
352	350	1	True
353	351	0	True
354	352	0	True
355	353	0	True
356	354	1	True
357	355	1	True
358	356	0	True
359	357	0	True
360	358	0	False
361	359	1	True
362	360	0	True
363	361	0	True
364	362	0	True
365	363	0	False
366	364	0	True
367	365	0	True
368	366	0	False
369	367	0	True
370	368	0	True
371	369	0	False
372	370	0	True
373	371	1	True
374	372	1	True
375	373	0	True
376	374	0	False
377	375	0	False
378	376	0	False
379	377	0	False
380	378	0	True
381	379	0	True
382	380	0	False
383	381	0	False
384	382	0	True
385	383	0	False
386	384	0	False
387	385	0	False
388	386	0	True
389	387	0	True
390	388	0	True
391	389	0	False
392	390	0	True
393	391	0	False
394	392	0	True
395	393	0	True
396	394	0	False
397	395	0	False
398	396	0	True
399	397	1	True
400	398	0	True
401	399	0	True
402	400	0	True
403	401	1	True
404	402	0	True
405	403	0	False
406	404	1	False
407	405	0	True
408	406	0	True
409	407	0	False
410	408	0	True
411	409	0	True
412	410	0	True
413	411	0	True
414	412	0	True
415	413	0	False
416	414	0	True
417	415	0	True
418	416	0	True
419	417	0	True
420	418	0	True
421	419	0	True
422	420	0	True
423	421	0	False
424	422	1	True
425	423	0	False
426	424	0	True
427	425	0	True
428	426	0	True
429	427	0	True
430	428	0	True
431	429	0	False
432	430	0	True
433	431	0	True
434	432	0	True
435	433	0	True
436	434	0	True
437	435	0	True
438	436	0	True
439	437	0	True
440	438	0	True
441	439	0	True
442	440	0	True
443	441	0	False
444	442	0	True
445	443	0	False
446	444	0	True
447	445	0	False
448	446	0	True
449	447	0	True
450	448	0	False
451	449	0	True
452	450	0	True
453	451	0	True
454	452	0	True
455	453	0	True
456	454	0	True
457	455	0	True
458	456	0	True
459	457	0	False
460	458	0	False
461	459	0	True
462	460	0	True
463	461	0	True
464	462	0	True
465	463	0	True
466	464	0	True
467	465	0	True
468	466	0	True
469	467	0	True
470	468	0	True
471	469	0	True
472	470	0	True
473	471	0	False
474	472	0	True
475	473	0	False
476	474	0	True
477	475	0	True
478	476	0	True
479	477	0	True
480	478	0	True
481	479	0	True
482	480	0	False
483	481	0	False
484	482	0	True
485	483	0	False
486	484	0	True
487	485	0	False
488	486	0	False
489	487	0	False
490	488	0	False
491	489	0	False
492	490	0	True
493	491	0	False
494	492	0	False
495	493	0	False
496	494	0	True
497	495	0	False
498	496	0	False
499	497	0	False
500	498	0	True
501	499	0	False
502	500	0	True
503	501	0	True
504	502	0	False
505	503	0	False
506	504	0	True
507	505	0	False
508	506	0	True
509	507	0	True
510	508	0	False
511	509	0	True
512	510	0	True
513	511	0	True
514	512	0	True
515	513	0	False
516	514	0	True
517	515	0	False
518	516	0	False
519	517	0	True
520	518	0	False
521	519	0	True
522	520	0	False
523	521	0	False
524	522	0	True
525	523	0	False
526	524	0	True
527	525	0	False
528	526	0	True
529	527	0	False
530	528	0	True
531	529	0	True
532	530	0	False
533	531	0	False
534	532	0	True
535	533	0	True
536	534	0	False
537	535	0	False
538	536	0	False
539	537	0	False
540	538	0	True
541	539	0	False
542	540	0	True
543	541	0	False
544	542	0	True
545	543	0	False
546	544	0	False
547	545	0	False
548	546	0	False
549	547	0	True
550	548	0	False
551	549	0	True
552	550	0	False
553	551	0	False
554	552	0	False
555	553	0	False
556	554	0	False
557	555	0	True
558	556	0	True
559	557	0	True
560	558	0	True
561	559	0	True
562	560	0	True
563	561	0	True
564	562	0	False
565	563	0	False
566	564	0	False
567	565	0	True
568	566	0	False
569	567	0	True
570	568	0	False
571	569	0	False
572	570	0	False
573	571	0	False
574	572	0	False
575	573	0	False
576	574	0	True
577	575	0	False
578	576	0	True
579	577	0	False
580	578	0	True
581	579	0	False
582	580	0	False
583	581	0	True
584	582	0	True
585	583	0	True
586	584	0	False
587	585	0	False
588	586	0	False
589	587	0	False
590	588	0	False
591	589	0	False
592	590	0	False
593	591	0	True
594	592	0	False
595	593	0	True
596	594	0	False
597	595	0	True
598	596	0	False
599	597	0	False
600	598	0	False
601	599	0	False
602	600	0	True
603	601	0	False
604	602	0	True
605	603	0	False
606	604	0	True
607	605	0	False
608	606	0	False
609	607	0	False
610	608	0	False
611	609	0	False
612	610	0	True
613	611	0	False
614	612	0	True
615	613	0	True
616	614	0	False
617	615	0	True
618	616	0	False
619	617	0	True
620	618	0	False
621	619	0	True
622	620	0	True
623	621	0	True
624	622	0	False
625	623	0	False
626	624	0	False
627	625	0	True
628	626	0	False
629	627	0	False
630	628	0	False
631	629	0	True
632	630	0	False
633	631	0	False
634	632	0	True
635	633	0	False
636	634	0	True
637	635	0	False
638	636	0	False
639	637	0	True
640	638	0	False
641	639	0	True
642	640	0	True
643	641	0	False
644	642	0	True
645	643	0	False
646	644	0	True
647	645	0	True
648	646	0	True
649	647	0	True
650	648	0	True
651	649	0	True
652	650	0	False
653	651	0	False
654	652	0	True
655	653	0	False
656	654	0	False
657	655	0	True
658	656	0	False
659	657	0	False
660	658	0	False
661	659	0	False
662	660	0	False
663	661	0	False
664	662	0	False
665	663	0	True
666	664	0	False
667	665	0	False
668	666	0	False
669	667	0	True
670	668	0	False
671	669	0	False
672	670	0	False
673	671	0	True
674	672	0	False
675	673	0	True
676	674	0	False
677	675	0	False
678	676	0	False
679	677	0	False
680	678	0	True
681	679	0	False
682	680	0	True
683	681	0	True
684	682	0	False
685	683	0	False
686	684	0	True
687	685	0	True
688	686	0	False
689	687	0	True
690	688	0	True
691	689	0	False
692	690	0	False
693	691	0	False
694	692	0	False
695	693	0	False
696	694	0	False
697	695	0	False
698	696	0	False
699	697	0	False
700	698	0	True
701	699	0	True
702	700	0	False
703	701	0	False
704	702	0	False
705	703	0	True
706	704	0	False
707	705	0	False
708	706	0	True
709	707	0	True
710	708	0	True
711	709	0	False
712	710	0	True
713	711	0	False
714	712	0	True
715	713	0	True
716	714	0	True
717	715	0	True
718	716	0	False
719	717	0	True
720	718	0	False
721	719	0	False
722	720	0	False
723	721	0	False
724	722	0	True
725	723	0	False
726	724	0	False
727	725	0	False
728	726	0	False
729	727	0	True
730	728	0	True
731	729	0	False
732	730	0	True
733	731	0	True
734	732	0	True
735	733	0	False
736	734	0	True
737	735	0	False
738	736	0	False
739	737	0	False
740	738	0	False
741	739	0	False
742	740	0	False
743	741	0	False
744	742	0	False
745	743	0	False
746	744	0	True
747	745	0	False
748	746	0	True
749	747	0	False
750	748	0	False
751	749	0	True
752	750	0	False
753	751	0	False
754	752	0	True
755	753	0	True
756	754	0	False
757	755	0	False
758	756	0	False
759	757	0	False
760	758	0	True
761	759	0	False
762	760	0	False
763	761	0	False
764	762	1	True
765	763	0	True
766	764	0	False
767	765	0	False
768	766	0	False
769	767	0	False
770	768	0	True
771	769	0	False
772	770	0	True
773	771	0	False
774	772	0	True
775	773	0	False
776	774	0	True
777	775	0	False
778	776	0	True
779	777	0	False
780	778	0	False
781	779	0	True
782	780	0	False
783	781	0	True
784	782	0	False
785	783	0	False
786	784	0	False
787	785	0	False
788	786	0	False
789	787	0	False
790	788	0	False
791	789	0	True
792	790	0	True
793	791	0	False
794	792	0	False
795	793	0	False
796	794	0	True
797	795	0	True
798	796	0	False
799	797	0	False
800	798	0	False
801	799	0	False
802	800	0	True
803	801	0	False
804	802	0	True
805	803	0	True
806	804	0	True
807	805	0	False
808	806	0	False
809	807	0	False
810	808	0	False
811	809	0	False
812	810	0	False
813	811	0	False
814	812	0	True
815	813	0	True
816	814	0	False
817	815	0	False
818	816	0	False
819	817	0	True
820	818	0	False
821	819	0	False
822	820	0	False
823	821	0	False
824	822	0	True
825	823	0	True
826	824	0	True
827	825	0	False
828	826	0	False
829	827	0	False
830	828	0	False
831	829	0	False
832	830	0	False
833	831	0	False
834	832	0	False
835	833	0	False
836	834	0	False
837	835	0	False
838	836	0	True
839	837	0	False
840	838	0	False
841	839	0	False
842	840	0	False
843	841	0	True
844	842	0	True
845	843	0	True
846	844	0	False
847	845	0	False
848	846	0	False
849	847	0	False
850	848	0	False
851	849	0	False
852	850	0	True
853	851	0	False
854	852	0	False
855	853	0	True
856	854	0	False
857	855	0	True
858	856	0	False
859	857	0	False
860	858	0	True
861	859	0	False
862	860	0	False
863	861	0	True
864	862	0	False
865	863	0	True
866	864	0	False
867	865	0	False
868	866	0	False
869	867	0	True
870	868	0	True
871	869	0	False
872	870	0	True
873	871	0	True
874	872	0	False
875	873	0	False
876	874	0	False
877	875	0	True
878	876	0	False
879	877	0	True
880	878	0	False
881	879	0	False
882	880	0	True
883	881	0	False
884	882	0	False
885	883	0	False
886	884	0	False
887	885	0	False
888	886	0	False
889	887	0	False
890	888	0	False
891	889	0	False
892	890	0	True
893	891	0	True
894	892	0	False
895	893	0	True
896	894	0	False
897	895	0	True
898	896	0	False
899	897	0	False
900	898	0	False
901	899	0	False
902	900	0	False
903	901	0	False
904	902	0	False
905	903	0	False
906	904	0	False
907	905	0	False
908	906	0	False
909	907	0	False
910	908	0	False
911	909	0	False
912	910	0	False
913	911	0	True
914	912	0	False
915	913	0	True
916	914	0	False
917	915	0	True
918	916	0	False
919	917	0	True
920	918	0	False
921	919	0	False
922	920	0	False
923	921	0	True
924	922	0	False
925	923	0	False
926	924	0	True
927	925	0	False
928	926	0	True
929	927	0	False
930	928	0	True
931	929	0	True
932	930	0	False
933	931	0	True
934	932	0	False
935	933	0	False
936	934	0	False
937	935	0	False
938	936	0	False
939	937	0	False
940	938	0	False
941	939	0	True
942	940	0	False
943	941	0	True
944	942	0	True
945	943	0	False
946	944	0	False
947	945	0	True
948	946	0	False
949	947	0	True
950	948	0	False
951	949	0	False
952	950	0	False
953	951	0	False
954	952	0	True
955	953	0	False
956	954	0	True
957	955	0	True
958	956	0	False
959	957	0	False
960	958	0	False
961	959	0	False
962	960	0	False
963	961	0	True
964	962	0	True
965	963	0	False
966	964	0	True
967	965	0	True
968	966	0	False
969	967	0	False
970	968	0	True
971	969	0	False
972	970	0	False
973	971	0	False
974	972	0	False
975	973	0	False
976	974	0	False
977	975	0	False
978	976	0	True
979	977	0	True
980	978	0	True
981	979	0	False
982	980	0	True
983	981	0	False
984	982	0	False
985	983	0	False
986	984	0	False
987	985	0	False
988	986	0	True
989	987	0	False
990	988	0	False
991	989	0	False
992	990	0	False
993	991	0	True
994	992	1	True
995	993	0	False
996	994	0	False
997	995	0	False
998	996	0	False
999	997	0	True
1000	998	0	False
1001	999	0	False
1002	1000	0	False
1003	1001	0	False
1004	1002	0	False
1005	1003	0	False
1006	1004	0	False
1007	1005	0	False
1008	1006	0	False
1009	1007	0	False
1010	1008	0	True
1011	1009	0	True
1012	1010	0	False
1013	1011	0	False
1014	1012	0	False
1015	1013	0	False
1016	1014	0	True
1017	1015	0	True
1018	1016	0	False
1019	1017	0	False
1020	1018	0	False
1021	1019	0	True
1022	1020	0	True
1023	1021	0	True
1024	1022	0	False
1025	1023	0	True
1026	1024	0	True
1027	1025	0	True
1028	1026	0	True
1029	1027	0	True
1030	1028	0	False
1031	1029	0	False
1032	1030	0	False
1033	1031	0	True
1034	1032	0	False
1035	1033	0	True
1036	1034	0	True
1037	1035	0	False
1038	1036	0	False
1039	1037	0	False
1040	1038	0	True
1041	1039	0	False
1042	1040	0	False
1043	1041	0	True
1044	1042	0	True
1045	1043	0	True
1046	1044	0	True
1047	1045	0	True
1048	1046	0	False
1049	1047	0	False
1050	1048	0	False
1051	1049	0	True
1052	1050	0	True
1053	1051	0	False
1054	1052	0	False
1055	1053	0	False
1056	1054	0	False
1057	1055	0	False
1058	1056	0	False
1059	1057	0	False
1060	1058	0	False
1061	1059	0	False
1062	1060	0	False
1063	1061	0	True
1064	1062	0	True
1065	1063	0	False
1066	1064	0	True
1067	1065	0	True
1068	1066	0	False
1069	1067	0	False
1070	1068	0	False
1071	1069	0	False
1072	1070	0	False
1073	1071	0	True
1074	1072	0	False
1075	1073	0	False
1076	1074	0	True
1077	1075	0	True
1078	1076	0	True
1079	1077	0	True
1080	1078	0	False
1081	1079	0	True
1082	1080	0	True
1083	1081	0	False
1084	1082	0	False
1085	1083	0	True
1086	1084	0	False
1087	1085	0	True
1088	1086	0	False
1089	1087	0	True
1090	1088	0	True
1091	1089	0	False
1092	1090	0	True
1093	1091	0	False
1094	1092	0	True
1095	1093	0	False
1096	1094	0	True
1097	1095	0	True
1098	1096	0	True
1099	1097	0	True
1100	1098	0	True
1101	1099	0	False
1102	1100	0	False
1103	1101	0	False
1104	1102	0	False
1105	1103	0	False
1106	1104	0	True
1107	1105	0	True
1108	1106	0	True
1109	1107	0	True
1110	1108	0	True
1111	1109	0	True
1112	1110	0	True
1113	1111	0	True
1114	1112	0	False
1115	1113	0	False
1116	1114	0	False
1117	1115	0	True
1118	1116	0	True
1119	1117	0	False
1120	1118	0	True
1121	1119	0	True
1122	1120	0	False
1123	1121	0	False
1124	1122	0	True
1125	1123	0	False
1126	1124	0	True
1127	1125	0	False
1128	1126	0	True
1129	1127	0	False
1130	1128	0	False
1131	1129	1	False
1132	1130	0	False
1133	1131	0	False
1134	1132	0	True
1135	1133	0	False
1136	1134	0	False
1137	1135	0	False
1138	1136	0	True
1139	1137	0	True
1140	1138	0	False
1141	1139	0	True
1142	1140	0	True
1143	1141	0	True
1144	1142	0	False
1145	1143	0	True
1146	1144	0	False
1147	1145	0	False
1148	1146	0	False
1149	1147	0	False
1150	1148	0	False
1151	1149	0	False
1152	1150	0	False
1153	1151	0	True
1154	1152	0	False
1155	1153	0	True
1156	1154	0	False
1157	1155	0	True
1158	1156	0	True
1159	1157	0	True
1160	1158	0	True
1161	1159	0	True
1162	1160	0	False
1163	1161	0	True
1164	1162	0	True
1165	1163	0	False
1166	1164	0	True
1167	1165	0	False
1168	1166	0	True
1169	1167	0	True
1170	1168	0	True
1171	1169	0	True
1172	1170	0	False
1173	1171	0	True
1174	1172	0	False
1175	1173	0	False
1176	1174	0	True
1177	1175	0	False
1178	1176	0	False
1179	1177	0	False
1180	1178	0	True
1181	1179	0	False
1182	1180	0	True
1183	1181	0	False
1184	1182	0	False
1185	1183	0	True
1186	1184	0	True
1187	1185	0	True
1188	1186	0	True
1189	1187	0	True
1190	1188	0	True
1191	1189	0	False
1192	1190	0	False
1193	1191	0	False
1194	1192	0	True
1195	1193	0	True
1196	1194	0	True
1197	1195	0	False
1198	1196	0	True
1199	1197	0	False
1200	1198	0	True
1201	1199	0	True
1202	1200	0	False
1203	1201	0	True
1204	1202	0	False
1205	1203	0	True
1206	1204	0	True
1207	1205	0	False
1208	1206	0	True
1209	1207	0	False
1210	1208	0	False
1211	1209	0	True
1212	1210	0	False
1213	1211	0	False
1214	1212	0	False
1215	1213	0	True
1216	1214	0	True
1217	1215	0	False
1218	1216	0	True
1219	1217	0	True
1220	1218	0	False
1221	1219	0	False
1222	1220	0	False
1223	1221	0	False
1224	1222	0	False
1225	1223	0	True
1226	1224	0	True
1227	1225	0	False
1228	1226	0	False
1229	1227	0	False
1230	1228	0	False
1231	1229	0	True
1232	1230	0	True
1233	1231	0	True
1234	1232	0	True
1235	1233	0	True
1236	1234	0	True
1237	1235	0	False
1238	1236	0	False
1239	1237	0	False
1240	1238	0	False
1241	1239	0	False
1242	1240	0	False
1243	1241	0	True
1244	1242	0	False
1245	1243	0	True
1246	1244	0	False
1247	1245	0	True
1248	1246	0	False
1249	1247	1	False
1250	1248	0	False
1251	1249	0	False
1252	1250	0	False
1253	1251	0	False
1254	1252	0	True
1255	1253	0	False
1256	1254	0	True
1257	1255	0	False
1258	1256	0	True
1259	1257	0	False
1260	1258	0	False
1261	1259	0	False
1262	1260	0	False
1263	1261	0	False
1264	1262	0	False
1265	1263	0	True
1266	1264	1	False
1267	1265	0	False
1268	1266	0	False
1269	1267	0	True
1270	1268	0	False
1271	1269	0	False
1272	1270	0	False
1273	1271	0	False
1274	1272	0	False
1275	1273	0	False
1276	1274	0	True
1277	1275	0	True
1278	1276	0	False
1279	1277	0	True
1280	1278	0	True
1281	1279	0	False
1282	1280	0	False
1283	1281	0	True
1284	1282	0	True
1285	1283	0	True
1286	1284	0	False
1287	1285	0	False
1288	1286	0	True
1289	1287	0	False
1290	1288	0	True
1291	1289	0	True
1292	1290	0	True
1293	1291	0	False
1294	1292	0	True
1295	1293	0	False
1296	1294	0	True
1297	1295	0	True
1298	1296	0	False
1299	1297	0	False
1300	1298	0	False
1301	1299	0	False
1302	1300	0	False
1303	1301	0	True
1304	1302	0	True
1305	1303	0	False
1306	1304	0	False
1307	1305	0	True
1308	1306	0	True
1309	1307	0	True
1310	1308	0	True
1311	1309	0	False
1312	1310	0	True
1313	1311	0	False
1314	1312	1	False
1315	1313	0	True
1316	1314	0	False
1317	1315	0	True
1318	1316	0	False
1319	1317	0	False
1320	1318	0	False
1321	1319	0	True
1322	1320	0	True
1323	1321	0	False
1324	1322	0	False
1325	1323	0	False
1326	1324	0	False
1327	1325	0	False
1328	1326	0	False
1329	1327	0	False
1330	1328	0	False
1331	1329	0	True
1332	1330	1	False
1333	1331	0	False
1334	1332	0	False
1335	1333	0	False
1336	1334	1	False
1337	1335	0	False
1338	1336	0	False
1339	1337	0	True
1340	1338	0	False
1341	1339	0	False
1342	1340	0	False
1343	1341	0	False
1344	1342	0	True
1345	1343	0	False
1346	1344	1	False
1347	1345	0	False
1348	1346	0	True
1349	1347	0	True
1350	1348	0	False
1351	1349	0	False
1352	1350	0	True
1353	1351	0	True
1354	1352	0	True
1355	1353	1	False
1356	1354	0	False
1357	1355	0	False
1358	1356	0	True
1359	1357	0	False
1360	1358	0	False
1361	1359	0	False
1362	1360	0	False
1363	1361	0	False
1364	1362	0	False
1365	1363	1	False
1366	1364	0	True
1367	1365	0	False
1368	1366	0	True
1369	1367	0	True
1370	1368	0	True
1371	1369	0	False
1372	1370	0	False
1373	1371	0	False
1374	1372	1	False
1375	1373	0	False
1376	1374	0	False
1377	1375	0	False
1378	1376	0	False
1379	1377	0	True
1380	1378	0	True
1381	1379	0	False
1382	1380	0	False
1383	1381	0	False
1384	1382	0	True
1385	1383	0	False
1386	1384	1	True
1387	1385	0	False
1388	1386	0	False
1389	1387	0	False
1390	1388	0	False
1391	1389	0	False
1392	1390	0	True
1393	1391	0	False
1394	1392	0	True
1395	1393	0	False
1396	1394	0	False
1397	1395	0	False
1398	1396	0	False
1399	1397	0	False
1400	1398	0	True
1401	1399	0	False
1402	1400	0	False
1403	1401	0	True
1404	1402	0	False
1405	1403	1	True
1406	1404	0	False
1407	1405	0	False
1408	1406	0	False
1409	1407	0	True
1410	1408	1	False
1411	1409	0	False
1412	1410	0	False
1413	1411	0	False
1414	1412	0	False
1415	1413	0	True
1416	1414	0	False
1417	1415	0	False
1418	1416	0	False
1419	1417	0	False
1420	1418	0	True
1421	1419	0	False
1422	1420	0	False
1423	1421	0	False
1424	1422	0	False
1425	1423	1	True
1426	1424	0	True
1427	1425	0	False
1428	1426	0	False
1429	1427	0	False
1430	1428	0	False
1431	1429	0	True
1432	1430	0	False
1433	1431	0	False
1434	1432	0	False
1435	1433	0	True
1436	1434	0	True
1437	1435	0	False
1438	1436	0	False
1439	1437	0	False
1440	1438	0	True
1441	1439	0	True
1442	1440	0	False
1443	1441	0	False
1444	1442	0	False
1445	1443	0	True
1446	1444	0	False
1447	1445	0	True
1448	1446	0	False
1449	1447	0	False
1450	1448	0	True
1451	1449	0	True
1452	1450	0	False
1453	1451	0	False
1454	1452	0	False
1455	1453	0	False
1456	1454	0	False
1457	1455	0	False
1458	1456	0	False
1459	1457	0	False
1460	1458	0	False
1461	1459	0	False
1462	1460	0	False
1463	1461	0	False
1464	1462	0	False
1465	1463	0	False
1466	1464	0	False
1467	1465	1	False
1468	1466	0	False
1469	1467	0	False
1470	1468	0	False
1471	1469	1	False
1472	1470	0	False
1473	1471	0	False
1474	1472	0	True
1475	1473	0	False
1476	1474	0	False
1477	1475	0	False
1478	1476	1	False
1479	1477	0	False
1480	1478	0	True
1481	1479	1	False
1482	1480	0	True
1483	1481	0	False
1484	1482	0	False
1485	1483	0	False
1486	1484	0	False
1487	1485	0	False
1488	1486	0	False
1489	1487	0	False
1490	1488	0	False
1491	1489	0	False
1492	1490	0	True
1493	1491	0	True
1494	1492	0	False
1495	1493	0	False
1496	1494	0	False
1497	1495	1	False
1498	1496	0	False
1499	1497	0	False
1500	1498	0	True
1501	1499	0	False
1502	1500	0	False
1503	1501	0	False
1504	1502	0	True
1505	1503	0	False
1506	1504	0	False
1507	1505	0	False
1508	1506	0	False
1509	1507	0	True
1510	1508	0	False
1511	1509	0	True
1512	1510	0	False
1513	1511	0	True
1514	1512	0	False
1515	1513	0	False
1516	1514	0	False
1517	1515	0	False
1518	1516	0	False
1519	1517	0	False
1520	1518	0	False
1521	1519	0	False
1522	1520	0	False
1523	1521	0	False
1524	1522	0	True
1525	1523	0	True
1526	1524	0	True
1527	1525	0	False
1528	1526	0	True
1529	1527	1	False
1530	1528	0	False
1531	1529	0	False
1532	1530	0	False
1533	1531	0	True
1534	1532	0	True
1535	1533	0	True
1536	1534	0	False
1537	1535	0	True
1538	1536	0	True
1539	1537	0	True
1540	1538	1	True
1541	1539	0	False
1542	1540	0	False
1543	1541	0	True
1544	1542	0	True
1545	1543	0	True
1546	1544	0	False
1547	1545	0	True
1548	1546	0	True
1549	1547	0	False
1550	1548	0	True
1551	1549	0	True
1552	1550	0	True
1553	1551	1	True
1554	1552	0	False
1555	1553	0	False
1556	1554	0	False
1557	1555	0	True
1558	1556	0	True
1559	1557	0	False
1560	1558	0	False
1561	1559	0	False
1562	1560	0	False
1563	1561	1	True
1564	1562	0	False
1565	1563	0	False
1566	1564	0	False
1567	1565	0	False
1568	1566	0	False
1569	1567	0	True
1570	1568	1	True
1571	1569	1	False
1572	1570	0	True
1573	1571	0	False
1574	1572	0	True
1575	1573	0	True
1576	1574	0	False
1577	1575	0	False
1578	1576	0	True
1579	1577	0	True
1580	1578	0	True
1581	1579	0	True
1582	1580	0	False
1583	1581	0	False
1584	1582	0	True
1585	1583	0	False
1586	1584	0	False
1587	1585	0	True
1588	1586	0	True
1589	1587	1	True
1590	1588	0	False
1591	1589	0	False
1592	1590	0	True
1593	1591	0	False
1594	1592	0	True
1595	1593	0	False
1596	1594	0	False
1597	1595	0	False
1598	1596	0	False
1599	1597	0	False
1600	1598	0	True
1601	1599	0	True
1602	1600	0	True
1603	1601	0	True
1604	1602	0	True
1605	1603	1	False
1606	1604	0	True
1607	1605	1	False
1608	1606	0	False
1609	1607	0	True
1610	1608	1	True
1611	1609	0	True
1612	1610	0	True
1613	1611	0	True
1614	1612	0	True
1615	1613	0	False
1616	1614	0	True
1617	1615	0	False
1618	1616	0	False
1619	1617	0	True
1620	1618	1	False
1621	1619	1	False
1622	1620	0	True
1623	1621	0	False
1624	1622	0	False
1625	1623	0	True
1626	1624	0	False
1627	1625	0	False
1628	1626	0	False
1629	1627	1	True
1630	1628	1	True
1631	1629	0	False
1632	1630	0	True
1633	1631	0	False
1634	1632	1	True
1635	1633	1	False
1636	1634	0	False
1637	1635	1	True
1638	1636	0	True
1639	1637	0	False
1640	1638	0	True
1641	1639	0	True
1642	1640	0	False
1643	1641	0	True
1644	1642	0	True
1645	1643	0	False
1646	1644	0	True
1647	1645	0	False
1648	1646	0	True
1649	1647	1	True
1650	1648	0	True
1651	1649	0	False
1652	1650	0	False
1653	1651	0	True
1654	1652	0	False
1655	1653	1	True
1656	1654	0	True
1657	1655	1	False
1658	1656	0	True
1659	1657	0	False
1660	1658	0	True
1661	1659	0	True
1662	1660	1	False
1663	1661	0	False
1664	1662	0	True
1665	1663	0	True
1666	1664	0	True
1667	1665	0	False
1668	1666	1	False
1669	1667	0	True
1670	1668	1	False
1671	1669	0	False
1672	1670	0	False
1673	1671	1	False
1674	1672	0	True
1675	1673	0	False
1676	1674	1	True
1677	1675	0	True
1678	1676	0	False
1679	1677	1	False
1680	1678	0	True
1681	1679	0	False
1682	1680	1	True
1683	1681	1	True
1684	1682	1	True
1685	1683	1	False
1686	1684	1	True
1687	1685	1	False
1688	1686	0	False
1689	1687	0	True
1690	1688	1	True
1691	1689	0	True
1692	1690	0	True
1693	1691	1	True
1694	1692	1	True
1695	1693	1	True
1696	1694	0	True
1697	1695	0	True
1698	1696	0	False
1699	1697	0	False
1700	1698	1	True
1701	1699	0	False
1702	1700	0	False
1703	1701	0	True
1704	1702	0	False
1705	1703	0	False
1706	1704	0	True
1707	1705	0	True
1708	1706	0	False
1709	1707	1	False
1710	1708	0	True
1711	1709	1	True
1712	1710	0	True
1713	1711	0	False
1714	1712	0	False
1715	1713	0	True
1716	1714	0	False
1717	1715	1	True
1718	1716	1	False
1719	1717	1	True
1720	1718	0	False
1721	1719	0	True
1722	1720	0	True
1723	1721	0	True
1724	1722	0	False
1725	1723	0	False
1726	1724	0	True
1727	1725	1	False
1728	1726	0	False
1729	1727	0	False
1730	1728	0	True
1731	1729	0	True
1732	1730	1	False
1733	1731	1	True
1734	1732	1	True
1735	1733	1	True
1736	1734	0	True
1737	1735	0	True
1738	1736	0	True
1739	1737	0	False
1740	1738	0	True
1741	1739	1	True
1742	1740	1	True
1743	1741	1	False
1744	1742	0	True
1745	1743	0	True
1746	1744	0	True
1747	1745	0	False
1748	1746	1	True
1749	1747	0	True
1750	1748	0	False
1751	1749	0	True
1752	1750	0	True
1753	1751	1	True
1754	1752	1	True
1755	1753	0	False
1756	1754	0	True
1757	1755	0	False
1758	1756	1	True
1759	1757	0	False
1760	1758	0	False
1761	1759	1	True
1762	1760	0	False
1763	1761	1	True
1764	1762	0	False
1765	1763	1	False
1766	1764	0	False
1767	1765	0	False
1768	1766	1	True
1769	1767	0	False
1770	1768	0	True
1771	1769	0	False
1772	1770	0	False
1773	1771	1	True
1774	1772	0	False
1775	1773	0	True
1776	1774	1	True
1777	1775	1	True
1778	1776	0	True
1779	1777	1	True
1780	1778	1	True
1781	1779	0	False
1782	1780	1	False
1783	1781	1	True
1784	1782	0	True
1785	1783	0	False
1786	1784	0	True
1787	1785	0	False
1788	1786	0	True
1789	1787	1	False
1790	1788	0	True
1791	1789	0	True
1792	1790	0	True
1793	1791	1	False
1794	1792	0	False
1795	1793	0	True
1796	1794	1	True
1797	1795	1	True
1798	1796	0	False
1799	1797	0	False
1800	1798	1	True
1801	1799	1	True
1802	1800	0	True
1803	1801	0	True
1804	1802	0	False
1805	1803	0	False
1806	1804	0	False
1807	1805	0	True
1808	1806	0	False
1809	1807	0	False
1810	1808	1	False
1811	1809	0	False
1812	1810	0	True
1813	1811	0	False
1814	1812	0	False
1815	1813	0	True
1816	1814	0	False
1817	1815	0	True
1818	1816	0	True
1819	1817	0	False
1820	1818	0	False
1821	1819	0	False
1822	1820	0	False
1823	1821	0	False
1824	1822	0	False
1825	1823	0	False
1826	1824	0	True
1827	1825	0	False
1828	1826	0	False
1829	1827	0	True
1830	1828	0	True
1831	1829	0	False
1832	1830	0	False
1833	1831	0	True
1834	1832	0	True
1835	1833	0	False
1836	1834	0	True
1837	1835	1	False
1838	1836	0	True
1839	1837	0	False
1840	1838	0	False
1841	1839	0	False
1842	1840	0	True
1843	1841	0	False
1844	1842	0	True
1845	1843	0	False
1846	1844	0	True
1847	1845	0	False
1848	1846	0	False
1849	1847	0	True
1850	1848	0	False
1851	1849	0	False
1852	1850	1	False
1853	1851	0	False
1854	1852	0	True
1855	1853	0	False
1856	1854	0	False
1857	1855	0	False
1858	1856	0	False
1859	1857	0	False
1860	1858	0	False
1861	1859	0	True
1862	1860	0	False
1863	1861	0	False
1864	1862	0	False
1865	1863	0	False
1866	1864	0	False
1867	1865	0	True
1868	1866	0	False
1869	1867	0	True
1870	1868	0	False
1871	1869	0	True
1872	1870	0	True
1873	1871	0	False
1874	1872	0	False
1875	1873	0	False
1876	1874	0	False
1877	1875	0	False
1878	1876	0	False
1879	1877	1	True
1880	1878	0	False
1881	1879	0	False
1882	1880	0	False
1883	1881	0	True
1884	1882	0	False
1885	1883	0	True
1886	1884	0	False
1887	1885	0	False
1888	1886	0	False
1889	1887	1	False
1890	1888	0	False
1891	1889	0	True
1892	1890	1	False
1893	1891	0	False
1894	1892	0	True
1895	1893	0	True
1896	1894	0	False
1897	1895	0	False
1898	1896	0	False
1899	1897	0	False
1900	1898	0	False
1901	1899	0	False
1902	1900	0	False
1903	1901	0	False
1904	1902	0	True
1905	1903	0	False
1906	1904	0	False
1907	1905	0	False
1908	1906	0	True
1909	1907	0	False
1910	1908	0	False
1911	1909	0	False
1912	1910	0	False
1913	1911	0	False
1914	1912	0	True
1915	1913	0	False
1916	1914	0	False
1917	1915	1	False
1918	1916	0	False
1919	1917	0	True
1920	1918	0	False
1921	1919	0	False
1922	1920	0	False
1923	1921	0	False
1924	1922	0	False
1925	1923	0	False
1926	1924	0	False
1927	1925	0	False
1928	1926	0	False
1929	1927	0	False
1930	1928	0	False
1931	1929	0	False
1932	1930	0	False
1933	1931	0	False
1934	1932	0	False
1935	1933	0	False
1936	1934	0	False
1937	1935	1	True
1938	1936	0	True
1939	1937	0	False
1940	1938	0	False
1941	1939	0	False
1942	1940	0	False
1943	1941	0	False
1944	1942	1	False
1945	1943	0	False
1946	1944	0	False
1947	1945	1	False
1948	1946	1	False
1949	1947	0	False
1950	1948	0	False
1951	1949	0	True
1952	1950	0	True
1953	1951	1	True
1954	1952	0	False
1955	1953	0	False
1956	1954	0	False
1957	1955	0	False
1958	1956	1	False
1959	1957	0	False
1960	1958	0	False
1961	1959	0	False
1962	1960	0	False
1963	1961	0	False
1964	1962	0	False
1965	1963	0	False
1966	1964	0	True
1967	1965	0	False
1968	1966	0	True
1969	1967	0	False
1970	1968	1	True
1971	1969	0	False
1972	1970	0	False
1973	1971	0	False
1974	1972	0	True
1975	1973	1	True
1976	1974	0	False
1977	1975	0	False
1978	1976	0	True
1979	1977	0	True
1980	1978	0	False
1981	1979	0	False
1982	1980	0	False
1983	1981	0	False
1984	1982	0	False
1985	1983	1	False
1986	1984	0	False
1987	1985	0	True
1988	1986	0	False
1989	1987	1	False
1990	1988	0	False
1991	1989	0	False
1992	1990	0	False
1993	1991	0	False
1994	1992	0	True
1995	1993	0	False
1996	1994	0	False
1997	1995	0	False
1998	1996	0	False
[truncated: 3,375 more rows]
