# Supplementary material for: A hippocampus-accumbens code guides goal-directed appetitive behavior
Source: Nat Commun. 2024 Apr 12;15:3196. doi: 10.1038/s41467-024-47361-x (PMC11015045; doi:10.1038/s41467-024-47361-x)
Supplement: Supplementary file 8 — Source Data [file 41467_2024_47361_MOESM8_ESM.zip › 3g-k.csv]

	Figure 3g-k	Unnamed: 1	Unnamed: 2	Unnamed: 3	Unnamed: 4	Unnamed: 5	Unnamed: 6
0
1	Cell	dHPC-->NAc	Spatial information rate	Sparsity	Place field reliability	Place field stability	∆in-out place field activity
2	14	0	1.51747943473628	0.332394298355944	0.529411764705882	0.17257304991742	2.23891345490934
3	15	0	0.707068373443341	0.291805509208019	0.176470588235294	0.0829692429289989	3.07795376661983
4	16	0	0.663384938021558	0.313274196964266	0.176470588235294	0.0974860077066672	3.47589495140265
5	17	0	0.555169288509313	0.225242081116768	0.176470588235294	0.149710960228928	0.383576317490204
6	19	0	1.03971281555636	0.236856023530909	0.176470588235294	0.187021350254939	2.8106151030786
7	20	1	1.0251993711823	0.389621757193113	0.117647058823529	0.0917151576179728	3.95540983406541
8	23	1	0.765382352218669	0.352817171369494	0.205882352941176	0.112001295961166	2.80983448801126
9	26	0	0.876192318241044	0.244823212634792	0.088235294117647	0.137619360662061	4.91702806497129
10	29	0	2.22228022710922	0.260017921698026	0.323529411764705	0.2070491280971	4.25773021135621
11	30	0	1.11982028171528	0.232317307426457	0.264705882352941	0.127105251879901	3.75319757403866
12	31	0	1.12448688803648	0.151686032920246	0.117647058823529	0.235226416775321	2.7474991353342
13	34	0	1.0966836505727	0.36520269448168	0.235294117647058	0.0929295607038561	6.40829696519625
14	35	0	1.53332795346116	0.336669625162449	0.411764705882352	0.079324774017104	2.85504255623488
15	36	0	1.62317611589867	0.367301435992549	0.529411764705882	0.172594368439709	5.73762239721153
16	38	0	0.338112654704032	0.226589475941582	0.088235294117647	0.104005463842756	1.07584230839825
17	42	1	3.30772419143312	0.29856889927916	0.558823529411764	0.359913008322242	5.83953398348408
18	43	0	3.84110736782361	0.600188947915959	0.970588235294117	0.164880761831322	17.2935974285874
19	44	1	2.09516802864033	0.453031082346017	0.294117647058823	0.0887782221594455	4.39940948963631
20	45	0	2.16728283217203	0.391400369632926	0.558823529411764	0.192605978651923	21.4879800542269
21	48	1	5.39398796868921	0.430449659015423	0.823529411764705	0.203718113007886	9.40642623505518
22	49	0	1.13260966045178	0.330721650077928	0.147058823529411	0.0864976615693254	2.85599980628591
23	50	0	0.941311215366323	0.421851631746033	0.5	0.086590084277517	3.64064877383888
24	53	0	0.560881791331703	0.153767802920122	0.117647058823529	0.213581541285215	1.22961370716172
25	60	0	3.26788952377712	0.236099013304994	0.411764705882352	0.355897930175488	10.4685943315096
26	63	0	1.9382274387892	0.4036050558439	0.38235294117647	0.128635513959305	3.2074334069992
27	65	0	1.10113342351621	0.117859179927054	0.088235294117647	0.29094526400687	2.29395458133015
28	68	0	0.917425134894286	0.602123881155942	0.647058823529411	0.0669139645362781	1.83246018424468
29	70	0	1.75533361653396	0.319606251174513	0.529411764705882	0.175947282579212	6.30682026955969
30	71	0	1.36882888744391	0.518112348807759	0.529411764705882	0.0488234999113277	4.62664878256725
31	73	0	0.110617515446171	0.0502086030786937	0.0294117647058823	1	0.198956031959399
32	80	0	0.860199761244579	0.142127247626267	0.147058823529411	0.119514742540523	1.98069677520159
33	83	0	0.121056560259658	0.0370621946835921	0.0294117647058823	0.545454545454545	0.42571332636486
34	87	0	0.265198169364917	0.0302745710734764	0.176470588235294	0.308259746473763	5.13836731393736
35	92	0	0.566690673558721	0.18054141654262	0.0588235294117647	0.620228115645627	0.562123947160609
36	93	1	1.27589543557571	0.235574062739607	0.264705882352941	0.211451156984693	3.05241161692774
37	94	0	0.78401930829777	0.359295833537369	0.264705882352941	0.0629895467853119	1.91314175946561
38	100	0	0.793407619659054	0.157732947909653	0.441176470588235	0.202200665344871	4.22004837810677
39	102	1	0.807984567048439	0.150866471906177	0.147058823529411	0.240751769310902	1.29535592964801
40	108	0	1.58774102278707	0.242247629181894	0.852941176470588	0.213336658128115	14.1125906697169
41	110	0	0.463550799968409	0.0912151629459107	0.0588235294117647	0.487083012307392	0.679918265370493
42	121	0	2.19819097690044	0.362826735684387	0.441176470588235	0.130167879345702	4.94881792767426
43	126	0	1.12518909431195	0.2265687416056	0.0588235294117647	0.257512949912155	1.99453287955868
44	128	0	0.97329302617875	0.239364151206353	0.470588235294117	0.174109829518638	6.70485009795425
45	130	0	1.0614542144621	0.103144009440213	0.88235294117647	0.321063491866079	19.3934803032958
46	138	0	0.681542869103549	0.317452857841013	0.323529411764705	0.09658410221593	1.80608782712356
47	140	0	1.32820908355202	0.0852256655911851	0.5	0.295410832577935	21.066096360435
48	142	1	0.654054818098386	0.326695359935579	0.205882352941176	0.0968370193482732	2.92840366658403
49	145	0	1.20424479676232	0.339704205063665	0.294117647058823	0.122797252907502	1.70224507039161
50	151	0	2.70194515389712	0.221880918836813	0.264705882352941	0.239624071871771	4.48730488614406
51	156	0	0.88110007544991	0.388717071269281	0.970588235294117	0.129652721462827	2.67046525492216
52	158	0	3.40424640324237	0.422949121682366	0.647058823529411	0.187157920510479	7.81795893168286
53	160	0	1.99006448442334	0.423710429114434	0.941176470588235	0.131429670221749	5.77287202293166
54	161	1	0.865687681101129	0.271833255500176	0.735294117647058	0.198928912987164	30.9619624414215
55	164	0	0.320867111124889	0.0603493390879846	0.0588235294117647	0.513468013468013	1.09783640455892
56	166	0	1.39022250073899	0.241632156766923	0.235294117647058	0.111412095274813	4.44740943165999
57	172	0	0.933823244124359	0.349556897516091	0.205882352941176	0.123902387220718	1.62036242730166
58	179	1	1.73533902654188	0.293564753785039	0.411764705882352	0.16400949357918	4.41317502978181
59	190	0	2.42370105963475	0.364417107866202	0.441176470588235	0.176979660504601	6.04057453549107
60	191	0	0.98193214012908	0.271948605906457	0.176470588235294	0.114763458220168	1.86036979033071
61	203	0	1.82036796006742	0.166782723859695	0.38235294117647	0.22207509530988	10.4327411505842
62	206	0	0.974599862070898	0.285543794258705	0.794117647058823	0.110137072643705	7.40247753424976
63	210	0	0.13826380558608	0.0592222427271627	0.0588235294117647	0.318181818181818	0.449333326865946
64	212	1	1.05529651279465	0.18383585778349	0.352941176470588	0.191110270453721	4.35230024000421
65	213	0	1.13702551143829	0.419317701232134	0.352941176470588	0.0649781026953406	2.26257487910125
66	218	0	0.839750464272705	0.213463061469648	0.235294117647058	0.154146548608468	5.05478743618246
67	223	0	0.778985108175589	0.0925599089083545	0.0294117647058823	0.585946069440356	1.67543104943674
68	224	0	0.660128813406509	0.184512668692652	0.147058823529411	0.209191074904166	2.19652897940501
69	225	0	1.08492543719182	0.319444791119982	0.176470588235294	0.223298739634329	2.21704922309044
70	240	1	1.16512098736422	0.346268651181813	0.205882352941176	0.108741582230272	4.32979021747851
71	242	0	0.508158595786329	0.118557816550764	0.0588235294117647	0.172382071360836	2.8260940358536
72	245	0	1.64543995099665	0.184741395725065	0.823529411764705	0.236361401047408	18.0801590133173
73	246	0	1.99030188353817	0.293472743515383	0.294117647058823	0.209923918193471	3.58911543672826
74	249	0	1.08221819451423	0.0818202018792426	0.38235294117647	0.363909878361048	25.884704647251
75	255	0	4.72078763844297	0.374103945001358	1	0.458485223672969	34.9720454137562
76	269	1	1.44277673912295	0.488185033899042	0.8125	0.0895269007261292	5.63044259716219
77	270	0	0.778392941308374	0.547520076396842	0.729166666666666	0.0744220134760387	16.9406581738936
78	271	0	0.407960819680802	0.330998420245816	0.666666666666666	0.051439978017738	3.06902584723378
79	272	0	4.12783268134344	0.365951897402116	0.791666666666666	0.208477143805302	20.6884102928395
80	274	0	2.34089665301664	0.366490933287863	0.770833333333333	0.140078709980637	10.1057881037468
81	275	1	0.71521347954543	0.475286294922991	0.708333333333333	0.073658764758376	8.25034909419477
82	276	0	1.90787120478481	0.277508761769637	0.854166666666666	0.270662860443056	51.8413416375362
83	277	0	1.30653765680037	0.53428894132254	0.520833333333333	0.161069898545509	35.6332119865635
84	278	0	0.515909834633925	0.145025536070618	0.0625	0.130133592992122	3.58415698398907
85	279	0	0.770296012297051	0.407698565151198	0.916666666666666	0.0876000223791122	11.7828109684408
86	281	0	0.756412071732621	0.328625978621774	0.25	0.069476539123338	7.01738562933923
87	282	0	4.68560406476023	0.32839403178324	0.8125	0.225331893157226	12.5494898503215
88	283	0	1.78629973770477	0.372339354090466	0.541666666666666	0.187864501190912	44.3536913413538
89	284	1	0.256093860938229	0.461482949979468	0.770833333333333	0.0375865384469789	0.737374489532524
90	285	1	0.679691578410466	0.26585201734907	0.229166666666666	0.0535754496574302	17.642789762892
91	286	0	1.00674254294669	0.457922628666835	0.4375	0.0909523533184234	8.42732154111282
92	287	0	1.05801115822658	0.409227959772813	0.541666666666666	0.10193530113049	8.59999765768382
93	288	0	1.61723306845318	0.372778122417828	0.791666666666666	0.194527405036945	30.5468856667575
94	289	1	0.809221010632317	0.359801654667485	0.3125	0.146259722439226	4.92715661137253
95	290	0	2.72115876559221	0.13758942849854	0.833333333333333	0.448708879060157	87.584763883162
96	291	0	0.69700268873502	0.251555591079565	0.1875	0.153873082471223	0.809481734722947
97	292	0	1.05490209066522	0.554643322212456	0.708333333333333	0.0735886511670781	8.52882929724489
98	293	1	2.67864280939282	0.435135407961555	0.625	0.124184485343241	6.89341370025868
99	294	1	1.13523700256637	0.278279523154857	0.354166666666666	0.093208658364751	6.56202051816776
100	295	0	0.336119414736489	0.227885644088059	0.0625	0.0853183942716721	1.27632522248685
101	296	0	0.808339327378941	0.367022593978249	0.479166666666666	0.0927291600913375	6.19949562718457
102	297	0	2.11673018604369	0.481262086502834	0.458333333333333	0.166714040066883	20.5733442330031
103	298	0	1.08410432482193	0.40266755697136	0.104166666666666	0.0662776997818238	4.2099048637819
104	299	0	1.31845234847915	0.18851013150106	0.583333333333333	0.194500284220048	18.986932595348
105	300	1	1.62990752055975	0.196867866054727	0.354166666666666	0.235826619544104	3.11429634533509
106	301	1	0.349362994998728	0.168550230674026	0.145833333333333	0.0739014677080543	2.40469491523372
107	302	0	0.943143308669978	0.503200091046636	0.458333333333333	0.0921620869845449	14.9218110828512
108	303	0	2.02487701620609	0.510463143995489	0.583333333333333	0.134284831060637	16.9443262223298
109	304	0	1.05817478352188	0.614764442243299	0.229166666666666	0.0976558571323478	12.1643032207239
110	305	0	1.48503605425822	0.330834026273825	0.604166666666666	0.153368500403622	27.8624701422365
111	306	0	0.516028558147104	0.204762043648163	0.125	0.136835934429913	3.16879677545101
112	308	0	2.4423260323468	0.436770878410207	0.583333333333333	0.148207363916691	22.1947095786901
113	309	0	1.771168188592	0.467640399987709	0.854166666666666	0.186586996401407	31.1682895795016
114	310	0	1.09100714004921	0.232225977443789	0.291666666666666	0.103719161325631	10.6645308876662
115	311	0	4.12866812926304	0.197453657443998	0.395833333333333	0.329510296397515	10.5176423063416
116	312	0	1.09972528400965	0.396073964807983	0.583333333333333	0.119489142686884	11.8976716906299
117	315	0	1.24623137846341	0.467423086259705	0.604166666666666	0.0937216481285071	13.8785895419257
118	316	0	1.66280672734864	0.578103876411256	0.4375	0.166461894219508	20.7223601946923
119	319	0	1.22491059822587	0.47392025578514	0.479166666666666	0.105260274407233	13.0153471373974
120	322	0	4.05663148817075	0.441615022009644	0.270833333333333	0.305084010607319	16.3823798701467
121	323	0	1.32111943491801	0.236745988453676	0.583333333333333	0.18984364452669	12.3704573837521
122	325	0	0.328196109522026	0.322235441593315	0.0416666666666666	0.0636683732421758	1.37341385745641
123	326	1	1.03177696782208	0.495214311903236	0.791666666666666	0.0899168290722901	13.2041899955535
124	327	0	0.49045271341766	0.284292722913495	0.145833333333333	0.076492029499175	1.73298097951326
125	328	0	1.54719029984245	0.232056166023992	0.208333333333333	0.142622456985746	12.2942764264983
126	329	0	2.20653276871149	0.20187661020766	0.3125	0.23161768636282	7.65505960758976
127	330	1	0.918393460356058	0.336046197246016	0.3125	0.116799690885862	3.68751477192988
128	331	0	0.262637717447307	0.0744217894361014	0.0208333333333333	0.205261516694119	3.32868498968285
129	332	0	0.771823566034453	0.392431492754758	0.291666666666666	0.0650214522516648	7.2279964678063
130	334	1	2.58002919907685	0.353394906896691	0.645833333333333	0.205779111097486	37.0591787589963
131	335	0	3.55660392484922	0.26020070057482	0.6875	0.260684572203417	20.1239336689839
132	336	0	1.6833303852214	0.666300925596021	0.645833333333333	0.135919523875217	25.2057134870056
133	337	1	1.94777953209111	0.314128610668038	0.711111111111111	0.133691063641866	13.2311167273578
134	340	0	1.05407025726695	0.209705122757296	0.622222222222222	0.155361366775368	23.5564157822633
135	342	0	1.0520396382936	0.357125068392381	0.711111111111111	0.0902126672192888	18.22806947152
136	343	0	0.556281604404458	0.20894289852299	0.266666666666666	0.0561596223899923	10.917193067272
137	344	0	0.658085569963014	0.409812701281407	0.288888888888888	0.0472354886544377	5.20323909030252
138	345	0	1.02499096678401	0.550453508247674	0.711111111111111	0.133554449708035	23.8925168798164
139	347	0	0.823422690169216	0.37828318368298	0.555555555555555	0.0827998568005772	9.0446669693967
140	350	1	0.559804302214552	0.223653824758092	0.355555555555555	0.10460188438706	5.72884687262621
141	351	0	1.16100573383664	0.441462927363795	0.666666666666666	0.0814443532353685	1.56453568152186
142	352	0	0.704980934728349	0.402584051203036	0.311111111111111	0.0618412557285941	6.93164080214627
143	353	0	0.387783556726107	0.410240284965415	0.4	0.0269144048532981	4.97671839428387
144	354	1	0.527833262357978	0.388658097048305	0.377777777777777	0.0400870428281563	4.54727525679836
145	355	1	0.802945253115085	0.150145545068866	0.377777777777777	0.256276119913168	7.04386141350581
146	356	0	0.951539233485356	0.185806199488503	0.355555555555555	0.121169172937682	19.204738474407
147	357	0	0.780012972336906	0.413727752041547	0.4	0.0611793392029861	8.7364441949879
148	359	1	0.560256458325498	0.539718440986649	0.644444444444444	0.0562644987744873	12.4058113681423
149	360	0	0.576624688519378	0.168447260085222	0.222222222222222	0.0947659723406208	5.56617070361743
150	361	0	0.671341417638125	0.398744972997288	0.311111111111111	0.0567873031760788	4.78818807195555
151	362	0	0.664827273053135	0.356492943126422	0.0888888888888888	0.0466957422710433	1.66264673775874
152	364	0	2.99179776906384	0.0699121586407807	0.733333333333333	0.611988569989828	45.8063583596395
153	365	0	0.680675172135409	0.364441915840427	0.444444444444444	0.0817807671524498	7.07909879149839
154	367	0	0.639255933965536	0.305443086423537	0.444444444444444	0.0483252882999398	13.2973225584611
155	368	0	0.246728025990278	0.137362374196837	0.8	0.0836804525430802	2.90711689832848
156	370	0	0.471214828718381	0.456007068789806	0.266666666666666	0.0429389397183177	3.00462664723812
157	371	1	0.641823186377844	0.369291677893474	0.488888888888888	0.0471670072262094	9.52035767338279
158	372	1	0.583040154122376	0.552092225478837	0.711111111111111	0.0383749256688487	3.54188238683478
159	373	0	1.23923626594292	0.274613303988905	0.377777777777777	0.210596386974779	15.7803077992956
160	378	0	1.19814285509303	0.510111738380436	0.644444444444444	0.127577129077838	19.6411911196943
161	379	0	1.57330530887818	0.456287303692176	0.844444444444444	0.184131555017832	29.960461715325
162	382	0	1.33106579947644	0.223539500865448	0.533333333333333	0.149201668417627	20.4899916580188
163	386	0	0.562163172707151	0.319447330782632	0.155555555555555	0.0707183902406185	2.7571758548062
164	387	0	0.597750791978883	0.110016703168388	0.0666666666666666	0.111075322628003	3.74189541629128
165	388	0	1.08043356953996	0.303290557432633	0.311111111111111	0.114437580047925	6.4673637305651
166	390	0	0.784153584723722	0.2862297015872	0.244444444444444	0.0609585794669032	4.8253650374264
167	392	0	0.424015190784369	0.0921065614819279	0.0888888888888888	0.144516050723427	8.89953641651643
168	393	0	0.679496781610288	0.437358944525411	0.4	0.0587489487093622	4.34342868665339
169	396	0	1.16474356436849	0.1834407997834	0.422222222222222	0.180327805185005	10.665614292511
170	397	1	0.634222433060726	0.373637373049072	0.266666666666666	0.071024360310987	3.91351210688488
171	398	0	0.419077358946678	0.21327037357937	0.711111111111111	0.0761327107583808	1.40243962325101
172	399	0	0.724544444246301	0.428791291045823	0.711111111111111	0.0497463628106111	2.42812821642986
173	400	0	0.682621754824005	0.364964369679871	0.355555555555555	0.0544603350086189	5.440368757479
174	401	1	2.24004839984623	0.383130673364341	0.8	0.129974020022674	7.69762306875893
175	402	0	0.925135065607008	0.513980626240519	0.355555555555555	0.0935428267528377	12.6592362054149
176	405	0	3.86586678297526	0.487359223231012	0.841269841269841	0.211452379970841	34.4096319289782
177	406	0	1.01084571963207	0.417102301107304	0.857142857142857	0.0901086373995367	3.45491705988067
178	408	0	6.11058771682922	0.428970342153998	0.634920634920634	0.233151099819112	23.2579670816884
179	409	0	4.33469559244424	0.671447746979665	0.492063492063492	0.095112924887369	17.8076578747066
180	410	0	1.07514135690836	0.568444102072502	0.714285714285714	0.0774841872369331	19.0959381373374
181	411	0	1.56818206525889	0.457271461707305	0.873015873015873	0.152229742654335	48.318716391553
182	412	0	0.65162748309036	0.302453866363526	0.603174603174603	0.11607528954005	3.68694836061204
183	414	0	0.571771269399361	0.552331407736004	0.523809523809523	0.0888587559419634	32.9820980194398
184	415	0	0.787281702998491	0.405417298596683	0.825396825396825	0.0776828981445558	4.75159140852866
185	416	0	4.6774735687102	0.525790402362202	0.714285714285714	0.190068630893381	50.7097009390086
186	417	0	1.08139180701381	0.528229378797432	0.92063492063492	0.091808142916373	22.3757949501507
187	418	0	4.76306512637061	0.680859882446197	0.428571428571428	0.124167624330875	32.1884721237713
188	419	0	1.22957716908457	0.333161000647568	0.698412698412698	0.111621730911095	6.31533159891356
189	420	0	0.844324341634224	0.364219101242874	0.746031746031746	0.097049419057538	6.84474682378805
190	422	1	5.75583138832971	0.595691643250218	0.698412698412698	0.200214776294973	49.2541049119259
191	424	0	4.11688275023029	0.361315692179427	0.761904761904761	0.220800678826356	41.4893319018786
192	425	0	0.615699573975678	0.485718295393421	0.619047619047619	0.0669258875160132	1.94930275592697
193	426	0	1.7483403614371	0.26520938169485	0.857142857142857	0.176946226716981	10.9294025205633
194	427	0	0.996272415315812	0.463093846710126	0.428571428571428	0.0558364753458977	4.92621573309539
195	428	0	1.0185088935669	0.511948046043475	0.65079365079365	0.0778939930070238	5.36420335530199
196	430	0	1.82781066913831	0.552267462668972	0.793650793650793	0.0774826500132235	5.94291037376647
197	431	0	2.22605112676431	0.38782896902762	0.761904761904761	0.13978814591019	5.21308471271421
198	432	0	0.592395710419464	0.392610880272077	0.46031746031746	0.0915653487747425	7.98994982481102
199	433	0	1.38586333015938	0.58461832012251	0.746031746031746	0.119357052924514	35.4878443546715
200	434	0	1.04177809166529	0.685463161285102	0.73015873015873	0.0851667924655557	23.6926832990868
201	435	0	0.571800611182454	0.342632547961184	0.603174603174603	0.0785087786084783	15.6817722491758
202	436	0	3.18576058756832	0.391782911903637	0.634920634920634	0.216633468461832	10.0573741511787
203	437	0	1.40923900372599	0.232627128160468	0.222222222222222	0.202969424243735	3.26859961884268
204	438	0	1.1968553000369	0.236618963720114	0.619047619047619	0.137462289331258	28.1215193965505
205	439	0	0.433443515010285	0.210834810873284	0.0952380952380952	0.0891506267553394	4.0204588368826
206	440	0	1.54811835862247	0.595841187008862	0.714285714285714	0.102377447799779	7.27060785793532
207	442	0	2.85184005758058	0.315651157448681	0.412698412698412	0.17679052713323	2.32567717324555
208	444	0	0.770539558046812	0.572604952811648	0.809523809523809	0.0671261659471014	13.7316067516347
209	446	0	0.620768092385344	0.411394197707374	0.555555555555555	0.058423918794103	13.600918124717
210	447	0	2.71204899652213	0.503141267227598	0.952380952380952	0.177360837968665	35.0794105790365
211	449	0	0.695576032238419	0.304228308260656	0.428571428571428	0.0984209760828589	11.6140136966727
212	450	0	1.9298708751799	0.567911472098138	0.714285714285714	0.117855078007916	13.1779612001983
213	451	0	1.14937511777402	0.29415504181805	0.301587301587301	0.139188546209138	1.91425816375267
214	452	0	1.17691495365021	0.391986560653015	0.825396825396825	0.106484243262336	21.9288306832489
215	453	0	1.15915715505609	0.725671207455832	0.253968253968253	0.0442157554706018	9.85215588252275
216	454	0	4.8728606092199	0.313781761765209	0.603174603174603	0.330226219160795	67.1825840959257
217	455	0	10.9508240493085	0.337291951010836	0.73015873015873	0.262831231283772	20.1349552326347
218	456	0	0.826490076282798	0.567656521968415	0.492063492063492	0.0761527540055296	2.59867381966756
219	459	0	0.829418656540451	0.410329465026049	0.396825396825396	0.081136372953407	7.15297620473972
220	460	0	2.04103354928817	0.496211961510925	0.65079365079365	0.203115116839581	37.3802906902256
221	461	0	2.6576739700027	0.543733869398359	0.809523809523809	0.10439760798912	24.4857347000135
222	462	0	0.354836693388801	0.224384484510688	0.968253968253968	0.146624189884917	1.74800396619155
223	463	0	3.80518591182941	0.364423076004212	0.428571428571428	0.180365887598003	7.44895577627118
224	464	0	3.02091641042641	0.340308491894994	0.396825396825396	0.165223987913767	6.10535152185244
225	465	0	0.600557569702594	0.43711233329584	0.476190476190476	0.0801473598340524	11.981602221593
226	466	0	1.92517396638804	0.488230363494466	0.634920634920634	0.114319155107036	16.4606249622432
227	467	0	0.691995512758626	0.667260905140589	0.73015873015873	0.0467970356722511	5.41504210938857
228	468	0	9.65211522728314	0.365278634461657	0.92063492063492	0.381357219037656	28.304027482056
229	469	0	1.15105350909752	0.481919253418738	0.46031746031746	0.111349578499969	8.0939157148102
230	470	0	1.15921331776585	0.285865851309475	0.968253968253968	0.164975614000495	10.4162492522688
231	472	0	1.38495168459699	0.553900323538453	0.809523809523809	0.0607712390702834	16.5061436068292
232	474	0	3.91015765624734	0.223324997331298	0.523809523809523	0.382859775012639	2.6671247678482
233	475	0	0.966877072485723	0.60284371335371	0.73015873015873	0.0752037741365987	23.117827720188
234	476	0	4.88266629437624	0.350923017590781	0.523809523809523	0.199979087478024	6.26580973273577
235	477	0	1.67864455493583	0.666814092534934	0.682539682539682	0.13184015612448	22.6048627702227
236	478	0	0.966536301388688	0.525106163988702	0.698412698412698	0.0570733239880897	12.6874046505159
237	479	0	0.391459597871177	0.254669938802188	0.657142857142857	0.0687208900955745	6.21629771505586
238	482	0	0.513835609303762	0.237713133797082	0.114285714285714	0.0787901807717605	6.00246908965363
239	484	0	0.480319004743866	0.32278883480467	0.257142857142857	0.0657140404220041	8.80722172190597
240	490	0	0.602371736910731	0.399271039212291	0.342857142857142	0.0562196648591222	1.86570124046162
241	494	0	0.629478516067222	0.448437450680199	0.542857142857142	0.044253742326618	4.3704470385767
242	498	0	0.17792039662535	0.155633419934875	0.0285714285714285	0.0994226938531558	1.84267825930715
243	500	0	1.01506687928841	0.429013170666914	0.314285714285714	0.040217861753055	6.09445988130928
244	501	0	1.37211213222382	0.21249998456418	0.6	0.276601640820532	34.9646035876155
245	504	0	0.53084929715098	0.535037311389272	0.371428571428571	0.0555869094505601	4.69224643501882
246	506	0	0.190750661620897	0.0876411184328309	0.0571428571428571	0.35655562689429	0.56762872756647
247	507	0	0.724396395647307	0.0792974370514713	0.314285714285714	0.393476458095499	11.872721127897
248	509	0	0.586785473249728	0.293662896745767	0.2	0.091401876531368	1.99924608485364
249	510	0	0.746260273767898	0.322064550602723	0.657142857142857	0.0927898429678483	25.1172096724746
250	511	0	0.751736426490914	0.485811527541663	0.342857142857142	0.0438518004262045	5.52103857228132
251	512	0	0.637466996046481	0.366704931411746	0.485714285714285	0.0694054359799888	6.88519575306519
252	514	0	1.62357920455866	0.159437297470598	0.771428571428571	0.27327210829706	34.0111781376727
253	517	0	0.645417279185716	0.668425703220682		0.0498090155027856
254	519	0	0.783697042266102	0.419793022234851	0.285714285714285	0.0600060916436146	6.68928318234257
255	522	0	0.543202000430041	0.248021188276304	0.2	0.145912536125728	2.59092913902291
256	524	0	0.7154991209595	0.32006032265427	0.714285714285714	0.136192514520796	22.1423133728017
257	526	0	0.650066430687331	0.359560040067385	0.485714285714285	0.0704072897899691	7.62540015009121
258	528	0	1.55314609411758	0.218901014441263	0.771428571428571	0.244873285609989	31.6727550526039
259	529	0	0.617757852801897	0.422913907123418	0.542857142857142	0.0746807144660737	7.15262148163967
260	532	0	0.961460868214274	0.48588038769439	0.542857142857142	0.0945604596226101	8.28008943140798
261	533	0	0.66886357740347	0.418348304166209	0.714285714285714	0.0876440999452717	5.36220927693188
262	538	0	0.760593975695424	0.63971152722725	0.514285714285714	0.0553697193260203	3.58688303682105
263	540	0	0.434623332057403	0.191296790352056	0.0571428571428571	0.0793371073207231	5.8754366230801
264	542	0	0.776759630527767	0.192139307471472	0.828571428571428	0.149916910312948	7.74331875053836
265	547	0	0.558866710403143	0.217358035476541	0.142857142857142	0.138212262001591	4.32863818351661
266	549	0	0.571404829976012	0.432649488869593	0.2	0.0432366891776104	9.99680474964899
267	555	0	0.697620954053608	0.274884730034996	0.428571428571428	0.0979834123341221	11.1168609187291
268	556	0	0.965887204318779	0.224876918061368	0.457142857142857	0.204140057798194	12.6244478041242
269	557	0	0.648094413465758	0.169099524004424	0.885714285714285	0.223651586876885	4.44381591424393
270	558	0	0.785896634703532	0.426554937996236	0.371428571428571	0.0748653544215885	5.16573604792393
271	559	0	0.78417584499982	0.180644183237816	0.142857142857142	0.144815548849085	3.24316851338673
272	560	0	0.515168236442265	0.127766270097137	0.0571428571428571	0.139843437289785	6.19326661276411
273	561	0	0.893914463306159	0.378237600635917	0.342857142857142	0.0924719096783083	6.21417969612606
274	565	0	0.477803582807409	0.561778920832041	0.342857142857142	0.0266246878822263	2.8492291359427
275	567	0	0.488456057219026	0.104321425989621	0.171428571428571	0.248029063933925	5.60550524751247
276	574	0	0.583634372401031	0.392869480325833	0.2	0.0648247573896579	3.0807635124023
277	576	0	0.928961331827135	0.273768525320312	0.742857142857142	0.181071202114384	27.0520732675536
278	578	0	0.47723050194024	0.274183631568139	0.114285714285714	0.0770769522669862	3.25308417555964
279	581	0	0.644162864967352	0.451071694254676	0.371428571428571	0.0515793235125198	1.76771449952399
280	582	0	0.63671003013683	0.250879268611367	0.342857142857142	0.102178884956625	18.4295801280075
281	583	0	0.65812348230485	0.154265666043575	0.142857142857142	0.0982052472039636	6.99689104507462
282	591	0	0.679123379100619	0.229396710837586	0.828571428571428	0.150214096934178	2.4325030172999
283	593	0	0.53475882941085	0.172949656798827	0.2	0.0800134307870853	19.9893817900943
284	595	0	0.643814996753884	0.313404930774984	0.114285714285714	0.0784062355699064	3.93258132389404
285	600	0	1.25582562044284	0.407983554905132	0.314285714285714	0.0707552043847309	4.79489038029231
286	602	0	0.232873195868388	0.163944344267012	0.0857142857142857	0.307166242725641	0.72504114181837
287	604	0	0.638185707238598	0.33244543286127	0.428571428571428	0.100444195898005	4.64534526607504
288	610	0	0.674404658356715	0.312846098499603	0.628571428571428	0.0820693287359662	6.35933852899578
289	612	0	0.729635991165395	0.466092855711156	0.457142857142857	0.0766020393330258	5.31276918533694
290	613	0	0.641626545108558	0.579795606757749	0.742857142857142	0.065963447385998	3.8610282458619
291	615	0	0.780449912512135	0.345079672020701	0.485714285714285	0.0711204279231339	23.6093423041659
292	617	0	0.788176705393431	0.384679018231623	0.485714285714285	0.0644734125855604	3.96472543058961
293	619	0	0.201927581587688	0.105742636754042	0.0285714285714285	0.32619291103727	1.09269195737567
294	620	0	0.737988801775219	0.309322985401075	0.771428571428571	0.111818384942501	7.12277274159703
295	621	0	0.696772414163932	0.584586414310655	0.971428571428571	0.0555499564896617	5.35597091068995
296	625	0	0.707755481736205	0.474119446545658	0.6	0.0537255532919663	3.38320910706794
297	629	0	0.915672230921844	0.264263430074388	0.428571428571428	0.144113390594968	15.3275757956334
298	632	0	1.16377017774375	0.488622736158576	0.542857142857142	0.0842960803032764	6.97518487690154
299	634	0	0.714517811080028	0.316405368065824	0.2	0.124037888869397	2.24309232414554
300	637	0	0.512206020670458	0.552432489568098	0.542857142857142	0.0764290760985338	4.81629051192185
301	639	0	0.611815679719843	0.616806096644505	0.457142857142857	0.0606618135321847	2.96623506810316
302	640	0	0.74349618111254	0.252719135284098	0.371428571428571	0.0910364136851907	16.5102704432134
303	642	0	0.485044349029984	0.179535229503219	0.114285714285714	0.242456704298379	2.87724130101292
304	644	0	0.743843319443807	0.335437742278665	0.285714285714285	0.0620926977734308	5.96084028790687
305	645	0	0.596977304312756	0.247915861106601	0.342857142857142	0.0875123388520679	15.9948826976845
306	646	0	0.491796722805523	0.63595840593081	0.514285714285714	0.0465136485257508	3.32833285311791
307	647	0	0.621245006441437	0.314590947978233	0.171428571428571	0.0654692464777626	6.7147212287372
308	648	0	0.662712126829142	0.438649737668364	0.314285714285714	0.0661082012462111	3.79214697873485
309	649	0	0.590329792991011	0.128115877770638	0.971428571428571	0.213908239046478	21.2259410158066
310	652	0	0.430434777574752	0.304165786280786	0.0857142857142857	0.070673370844469	2.10044804423928
311	655	0	0.666129893143224	0.194353351093391	1	0.247689604422013	9.33368891247206
312	663	0	0.437617261661443	0.22131179090807	0.685714285714285	0.0671058400531807	2.39688992039652
313	667	0	0.662194013819794	0.587829306292695	0.114285714285714	0.0479021705594366	3.27362393442901
314	671	0	0.856745274365388	0.281234377045778	0.714285714285714	0.108244759179636	14.4116156995222
315	673	0	1.50647998658946	0.41284216533199	0.685714285714285	0.148729442975008	18.3787562648493
316	678	0	0.834863524042543	0.421327901223419	0.514285714285714	0.0609060487155051	5.63205864951784
317	680	0	0.501362864863791	0.173040656817552	0.857142857142857	0.12696347876453	5.86893754225467
318	681	0	0.581158494639233	0.473629123430956	0.628571428571428	0.0447643050951657	2.64425881070177
319	684	0	0.651812607381936	0.600424370531039	0.542857142857142	0.0806597916285736	6.05190268505617
320	685	0	0.76046241841679	0.527237295771871	0.257142857142857	0.0623889026245994	3.21621822892321
321	687	0	0.788529106468683	0.392728458322601	0.742857142857142	0.0995309077153499	4.57114994204734
322	688	0	0.693584001152389	0.191600151851357	0.2	0.181072927008281	1.84585960995938
323	698	0	0.549660487130147	0.188471799465965	0.114285714285714	0.133320952424957	2.53296446051592
324	699	0	0.581142364961419	0.586579435506573	0.4	0.0506205738644582	4.56531574359937
325	703	0	0.6620847029495	0.297379937780922	0.428571428571428	0.0821571088232481	9.32033380606626
326	706	0	0.449034253775426	0.116639947137931	0.0285714285714285	0.237780256760214	3.81515070784586
327	707	0	0.526437764334053	0.262697903610076	0.171428571428571	0.0704038905989605	1.84621970168596
328	708	0	0.636076997956389	0.57681769356474	0.485714285714285	0.0726121334128364	10.5051970585996
329	710	0	1.49006918538762	0.516587260962843	0.714285714285714	0.0870369698834795	9.55598553373605
330	712	0	1.01238074897349	0.192784935322614	0.228571428571428	0.231520146763141	4.03666194899474
331	713	0	0.784606673106375	0.25389855582125	0.142857142857142	0.128432660824139	3.37311131097934
332	714	0	0.749876252244845	0.590175525844825	0.742857142857142	0.0666884956473281	7.10193614414185
333	715	0	0.659189389080633	0.552034383964844	0.542857142857142	0.0523644639216041	3.70368372791007
334	717	0	1.16287393514121	0.306237614812253	0.485714285714285	0.160273543271582	9.47350392661833
335	722	0	0.958954173962172	0.193312303804747	0.714285714285714	0.108738303475989	6.78927697305613
336	727	0	1.39266540673206	0.299165337098976	0.685714285714285	0.147513801509502	31.5659603205481
337	728	0	0.722363248869455	0.536702787453372	0.485714285714285	0.0671279338063099	10.0256577744859
338	730	0	0.446448747720863	0.732560937717033	0.485714285714285	0.0463813940777973	7.25611864278209
339	731	0	1.13811279882807	0.369208370137542	0.342857142857142	0.134496976128303	16.2555351111532
340	732	0	0.86316538261474	0.511941855966473	0.485714285714285	0.0799000899737593	5.35968907853963
341	734	0	1.29657874970715	0.601723124938523	0.857142857142857	0.0852972343494092	6.55649280811364
342	744	0	0.738523683636555	0.393836092011492	0.257142857142857	0.0774951252498512	5.60304094163659
343	746	0	1.46942815345274	0.406969091229674	0.8	0.191501024135903	19.9973107212518
344	749	0	0.599876133295248	0.652215901398071	0.428571428571428	0.0633208700255354	6.17837036607312
345	752	0	1.04994596096078	0.58400806334788	0.514285714285714	0.0893143062849897	10.2211639852118
346	753	0	0.719151754811401	0.6585681395908	0.657142857142857	0.0650566891829981	4.8552063561949
347	758	0	1.50771700196082	0.229984963086882	0.828571428571428	0.217532656555638	13.1235579488646
348	762	1	0.673256225631999	0.201996517321759	0.114285714285714	0.105961278117203	3.7202920995038
349	763	0	0.967916067291487	0.235257258517364	0.6	0.131665493190789	21.2460714586357
350	768	0	0.987750248665444	0.533313340623366	0.314285714285714	0.0776933303642855	1.96063322444566
351	770	0	1.00109236199773	0.456259660429825	0.714285714285714	0.103832585958396	11.5523608259509
352	772	0	0.755697294526814	0.414298973187426	0.257142857142857	0.0813529927268156	5.81833536004266
353	774	0	0.181147143722419	0.0641707042095307	0.0285714285714285	0.539310372387482	0.537367274010762
354	776	0	0.690134061907041	0.32065927802128	0.8	0.117682322003626	10.0000721835244
355	779	0	0.480809855814606	0.426839080686066	0.114285714285714	0.0611958186859996	0.353794806396033
356	781	0	0.728082944583132	0.257669933078566	0.428571428571428	0.0747950217533442	14.3919151367146
357	789	0	0.908347487746347	0.495526581733775	0.4	0.0692397965541293	7.74272454495239
358	790	0	0.517141361386	0.1027740184593	0.114285714285714	0.250549264961523	1.61590934423082
359	794	0	0.957206153932118	0.765450628699912	0.257142857142857	0.079830767640285	11.2914118532133
360	795	0	1.09700560826864	0.325497631581876	0.771428571428571	0.148886257105297	8.87474946311581
361	800	0	0.632426330037345	0.405372726254679	0.371428571428571	0.0704814088756068	2.21493120214695
362	802	0	0.744072876393699	0.256004790687038	0.171428571428571	0.0854252169224127	3.92171213083281
363	803	0	0.237651507747064	0.0799350120615535	0.0857142857142857	0.263636363636363	0.217157996612818
364	804	0	0.497232257134168	0.772198591195354	0.2	0.0473447878342806	1.52304048341076
365	812	0	0.784255690247536	0.464640813479996	0.428571428571428	0.0828351061438838	2.91452862014209
366	813	0	0.204388503515627	0.0754602341224554	1	0.192526737967914	0.556182940451839
367	817	0	0.914357700907123	0.13049111882876	0.485714285714285	0.267936630437349	11.730493534791
368	822	0	1.13778426169509	0.417746210505794	0.657142857142857	0.0701514354736332	10.6293187959148
369	823	0	0.334320384661588	0.180328986846696	0	0.131090459347796	1.80449897372643
370	824	0	0.890693910811766	0.0828470224541046	0.514285714285714	0.393740389486951	22.5607769365267
371	836	0	0.690935158338419	0.218671400167441	0.457142857142857	0.166452830391726	9.66562275443097
372	841	0	0.453713084328482	0.213522094063325	0.0857142857142857	0.104162107564338	6.31314517140747
373	842	0	0.709144163948621	0.579147448672809	0.342857142857142	0.0471308173489651	2.80496674836132
374	843	0	0.864671907848245	0.572383837565136	0.314285714285714	0.0736103528905256	2.75210683111611
375	850	0	1.51756625418545	0.370400085798225	0.857142857142857	0.167168443174846	7.09739217040061
376	853	0	0.538240440426189	0.27661207310293	0.114285714285714	0.0987108719094486	2.05884710859324
377	855	0	0.54804698809736	0.192998045698528	0.114285714285714	0.0925187098470402	4.16639630266574
378	858	0	0.734751199406871	0.453524688954266	0.4	0.0931099676717185	2.91151835882495
379	861	0	0.980415217708299	0.481015547454396	0.628571428571428	0.0761263458380449	5.41239040903747
380	863	0	1.1967891016546	0.339553196893865	0.542857142857142	0.156732387229718	24.540467947727
381	867	0	1.03657864437385	0.386707625221357	0.371428571428571	0.128695730177173	14.9057224379827
382	868	0	0.361404708893092	0.212531216275599	0.0571428571428571	0.0983171801982229	2.42053241368504
383	870	0	0.805442583286036	0.425753996101676	0.628571428571428	0.0823594570742245	7.21963629325942
384	871	0	0.961093131921213	0.541526009518822	0.628571428571428	0.0657859371813341	8.11715058674481
385	875	0	0.393657191958564	0.122811506877511	0.0857142857142857	0.129753202290963	5.24523262549092
386	877	0	0.728914265747631	0.386052101982629	0.171428571428571	0.0338387956041236	5.60591007511881
387	880	0	0.569128288203785	0.267860878512278	0.285714285714285	0.0953449595793421	3.39364713449085
388	890	0	0.63247593245352	0.146200845723474	0.342857142857142	0.168179465061099	10.5277986384591
389	891	0	0.728010645732489	0.384544661682079	0.314285714285714	0.0762179224655204	9.82951588358746
390	893	0	0.825525428791253	0.521871734495689	0.2	0.0536258466579326	3.901041839405
391	895	0	0.853343916699228	0.269021236271463	0.8	0.124603083199233	10.2916976915657
392	911	0	0.781339077925981	0.28331609045399	0.142857142857142	0.119777343271559	2.91134573429691
393	913	0	0.785787761683544	0.355534011464533	0.228571428571428	0.114529017062261	3.39139223222657
394	915	0	0.44213399447615	0.0809327297767736	0.0857142857142857	0.379350512682445	1.66485373707154
395	917	0	0.530637078409528	0.334345868041276	0.0857142857142857	0.0742050605914519	1.19197956073626
396	921	0	0.652076271268906	0.311922343349494	0.342857142857142	0.128353940413489	8.43586279432498
397	924	0	0.826825112569751	0.168375899107365	0.514285714285714	0.211989587569858	19.7012399677916
398	926	0	0.585426554835668	0.337938622051639	0.6	0.0653681069607279	4.86850745966472
399	928	0	0.689768247309426	0.397223924172662	0.828571428571428	0.062839253422233	3.34630351291525
400	929	0	0.925373504608593	0.702621478100695	0.428571428571428	0.0511325571521128	8.24918329491277
401	931	0	1.76930267851407	0.235364626602425	0.657142857142857	0.117651108007605	9.81095569355413
402	939	0	1.95866868031555	0.407204825500405	0.6	0.138329104927935	11.8156275603141
403	941	0	0.692181111900825	0.224080478037591	0.257142857142857	0.0965539047688121	8.89515457272981
404	942	0	0.428641397601877	0.23229573940464	0.114285714285714	0.117913280145523	1.97920509946175
405	945	0	0.673146782879035	0.243437124944779	0.0571428571428571	0.0708681467096918	1.9805917550554
406	947	0	0.860002969346283	0.3471817577345	0.228571428571428	0.136985778789959	3.24604912411595
407	952	0	0.738729382408663	0.330688420219746	0.228571428571428	0.121672497343389	7.23041175764505
408	954	0	1.20942610172547	0.271586807897521	0.2	0.0686688129450427	5.67726320062127
409	955	0	0.674948825812176	0.444037226477647	0.742857142857142	0.127959436580544	16.4941006605388
410	961	0	0.608063229141988	0.278857997225098	0.171428571428571	0.0733033977684732	1.81431608718565
411	962	0	0.914144152683076	0.168528988445176	1	0.348143378407423	9.67472813890961
412	964	0	2.0897781647676	0.281372402364405	0.742857142857142	0.184086486756101	11.3558467933669
413	965	0	1.04655744136221	0.607199170564547	0.571428571428571	0.0704607451705406	6.32332599692421
414	968	0	0.785120530683052	0.614552911531432	0.885714285714285	0.071843856185709	5.71701814216795
415	976	0	0.708433907279745	0.331311564449101	0.0571428571428571	0.0942103867264782	4.11714335998664
416	977	0	1.27384167778484	0.225101961010645	0.657142857142857	0.211708114442714	29.0113240689004
417	978	0	0.625384858782482	0.153110016412056	0.257142857142857	0.250693472622413	11.6793421566078
418	980	0	0.723210592209231	0.430966958845361	0.114285714285714	0.0648082160320565	2.76101140755259
419	986	0	0.542722307408365	0.255239895516215	0.0857142857142857	0.115469275584998	1.94775235892935
420	991	0	0.633634619318368	0.417832454909105	0.371428571428571	0.0884599902230646	4.32810995141503
421	992	1	0.907580365361188	0.218537584949396	0.228571428571428	0.126167248355198	7.20278671869455
422	997	0	0.917883415733437	0.447628975842127	0.857142857142857	0.0721503625736086	4.18761445773716
423	1008	0	0.490613404158177	0.160377591254617	0.0857142857142857	0.135173626346604	1.60252315131334
424	1009	0	0.708102556463433	0.449723303577802	0.457142857142857	0.0842449610608263	3.92607444670517
425	1014	0	0.559687087664505	0.158616174327639	0.2	0.249571968839466	7.53530419846367
426	1015	0	0.704593666204899	0.649453421296161	0.228571428571428	0.0572959227355739	3.43511140128087
427	1019	0	0.931878480927338	0.45602397735981	0.4	0.0757339348550515	5.53602806024647
428	1020	0	1.44047894134941	0.125471725950238	0.628571428571428	0.318175407675023	18.7044683070032
429	1021	0	0.719508863105716	0.315668705403808	0.0857142857142857	0.067283999521529	4.23285018572817
430	1023	0	0.736111174245542	0.188531699755973	0.171428571428571	0.116459574210575	6.70155018369969
431	1024	0	0.764798814911477	0.509227198654154	0.228571428571428	0.0925820301682181	13.0952321342628
432	1025	0	0.752444209149496	0.614713184202472	0.457142857142857	0.0606055446087884	10.0951021461096
433	1026	0	1.62940812997206	0.229250059642975	0.914285714285714	0.225673487555313	6.15471751790452
434	1027	0	0.356845698507752	0.0820670748970028	0.142857142857142	0.204001964885028	4.86939786183518
435	1031	0	0.548627464894729	0.402526228586549	0.228571428571428	0.0866768568519071	6.50100759669519
436	1033	0	0.404356111642462	0.140674947209759	0.971428571428571	0.270461811224949	5.04000867068846
437	1034	0	0.623363489532968	0.626463609865395	0.2	0.0368480412152786	2.87420573166412
438	1038	0	0.417492729756863	0.0811232901075194	0.114285714285714	0.264824298478048	6.1710352675722
439	1041	0	1.16235100424456	0.311372817361147	0.742857142857142	0.163027760334814	17.9225307612544
440	1042	0	0.547575629484628	0.175954219422096	0.114285714285714	0.136888688281915	3.55944516904329
441	1043	0	1.18060223584047	0.421878829229982	0.514285714285714	0.0819081870034916	5.72004964767975
442	1044	0	1.22402528544525	0.508424571040032	0.571428571428571	0.119337118170841	17.9987147855261
443	1045	0	1.00537318115604	0.481156615351336	0.485714285714285	0.0889955151405107	6.64930718669726
444	1049	0	0.867119097388228	0.228766332953372	0.457142857142857	0.209760455222803	17.2486532562802
445	1050	0	1.06077679760128	0.142035093900867	0.428571428571428	0.251277388843436	10.0409777617911
446	1061	0	0.792412335354386	0.458795991822543	0.714285714285714	0.097264648172625	5.56068573268217
447	1062	0	0.510623636745402	0.167716981073027	0.0285714285714285	0.142589539370265	2.92494416831244
448	1064	0	0.693143743715476	0.350828789686547	0.114285714285714	0.0676746114317771	7.11820596078621
449	1065	0	0.80387729810354	0.360433995397534	0.0857142857142857	0.147545083606843	5.15137882753897
450	1071	0	0.750635866433408	0.357589745459425	0.171428571428571	0.0816019166726791	1.28690942127606
451	1074	0	0.571140905549149	0.265428132156923	0.885714285714285	0.149861209126004	6.90276131876737
452	1075	0	0.620206146078378	0.314096306806828	0.657142857142857	0.0711217403419451	9.40225344149657
453	1076	0	1.45894531897731	0.385970446989686	0.771428571428571	0.121165737145452	16.6973297891483
454	1077	0	0.849378729264876	0.133819495858703	0.2	0.30473499181284	1.97181502045796
455	1079	0	0.477635191139528	0.180372613079449	0.142857142857142	0.353479310451407	1.96261773628517
456	1080	0	0.574893901898296	0.221034579216138	0.914285714285714	0.116637614419605	2.80232254359474
457	1083	0	0.775485207599779	0.436468292945845	0.771428571428571	0.133002178203946	14.6584491601542
458	1085	0	1.14745796160731	0.432854056696326	0.828571428571428	0.102267105704038	10.6711234488669
459	1087	0	0.565063131963698	0.0569728140527851	0.171428571428571	0.573405259958524	8.82374957839169
460	1088	0	0.809903233382041	0.183410721495558	0.885714285714285	0.188014644109923	7.96731121947329
461	1090	0	1.00815547618391	0.462360207270212	0.114285714285714	0.0822189268189972	5.2635269733011
462	1092	0	0.73161130055654	0.2238652113587	0.371428571428571	0.175505253005126	4.43392177073962
463	1094	0	0.771976382701357	0.281038879601657	0.142857142857142	0.127750910444977	2.52422412659382
464	1095	0	0.870230320509939	0.124151815867067	0.4	0.216775101819336	13.0883641787264
465	1096	0	0.685990157058755	0.479050895523456	0.285714285714285	0.0596793381967572	6.70219644680089
466	1097	0	0.676267685679834	0.359014731358233	0.4	0.0875235408425619	3.75647466885014
467	1098	0	1.54487054629777	0.528424957704819	0.6	0.139699350120083	23.950663638976
468	1104	0	0.774911418365563	0.356807731859008	0.171428571428571	0.12177052822097	4.80059046197495
469	1105	0	0.726049326400967	0.202838801283364	0.171428571428571	0.0992444609460519	4.71429499229225
470	1106	0	0.910041938778526	0.108441840135606	0.257142857142857	0.26273279472763	13.859067420233
471	1107	0	0.801975602684178	0.391381360913292	0.114285714285714	0.087070146917539	4.7565057846934
472	1108	0	0.578691642873246	0.197900633491552	0.114285714285714	0.216121937554017	2.66573168983129
473	1109	0	0.503177472660308	0.133430866484692	0.742857142857142	0.129557212836704	4.33443780299391
474	1110	0	0.799563433195447	0.208603806959196	0.342857142857142	0.143442419888077	4.35779001670852
475	1111	0	0.65791837464969	0.161059745556317	0.971428571428571	0.300021317637487	9.28052194521524
476	1115	0	1.30637900008175	0.39669702088134	0.485714285714285	0.112167933716073	8.42358275168368
477	1116	0	0.614965743267802	0.425136525328457	0.371428571428571	0.0841468666436665	3.3645974470862
478	1118	0	0.397092616931149	0.0620684835084365	0.0571428571428571	0.511031560832966	3.10247398320561
479	1119	0	0.579364935240043	0.4877322816125	0.171428571428571	0.0573558857754237	1.68110601639708
480	1122	0	0.862220484995209	0.353147854984084	0.457142857142857	0.10431722237816	9.11272962259606
481	1124	0	1.13545155810148	0.209861016303758	0.485714285714285	0.157581865968262	13.8884122033403
482	1126	0	0.891916325543135	0.415998733069099	0.257142857142857	0.0990099247987082	4.95656700876571
483	1132	0	0.576525042994851	0.310247514464239	0.857142857142857	0.0850551292898306	4.86491856556465
484	1136	0	1.63619228994001	0.210139282446234	0.685714285714285	0.181919853989169	17.4146573036779
485	1137	0	0.418443087755835	0.184887541931782	0.228571428571428	0.157520252301914	1.96069182388973
486	1139	0	0.819864171718735	0.294582974817703	0.228571428571428	0.106557677854997	9.0062379931958
487	1140	0	0.88720654783979	0.309806758217315	0.685714285714285	0.092788952196161	9.91515974148693
488	1141	0	0.742387501944438	0.605082379603628	0.657142857142857	0.0612084209059047	4.56094378082145
489	1143	0	1.11661736234334	0.208006962473679	0.457142857142857	0.131564633726331	9.73015289579759
490	1151	0	1.21646791791022	0.339915081374717	0.457142857142857	0.139603161718335	7.90878254725988
491	1153	0	0.685786466690231	0.158322557733784	0.171428571428571	0.133850149137048	10.582869256478
492	1155	0	0.523475833073215	0.088632400669641	0.171428571428571	0.419233569126648	6.77412837042043
493	1156	0	1.00612668480479	0.461731057538687	0.542857142857142	0.103237064180708	8.26610022113547
494	1157	0	1.328604675484	0.272236096785074	0.542857142857142	0.181662268332736	9.42295380527892
495	1158	0	0.529286590474199	0.130598894125901	0.171428571428571	0.11658679448194	7.80040885753656
496	1159	0	0.551587001727964	0.276462694776221	0.2	0.0662131307808773	6.05971616496415
497	1161	0	0.67202203878297	0.322184201226758	0.142857142857142	0.104838518348708	4.34635906702854
498	1162	0	1.14708855338746	0.595020736992612	0.771428571428571	0.0702765032372179	4.00234218410847
499	1164	0	0.768429070864091	0.237234489828351	0.371428571428571	0.178450086578791	11.5891969950043
500	1166	0	0.537321022281454	0.131261619912567	0.171428571428571	0.226519693174645	7.39904116828614
501	1167	0	0.656272725866669	0.326981485785585	0.857142857142857	0.130873998521881	3.37674045833623
502	1168	0	0.790588188420325	0.243062920707478	0.0857142857142857	0.0849003460289799	4.0574512308663
503	1169	0	0.536492310278395	0.148437278306048	0.142857142857142	0.263038998783579	3.40933550629184
504	1171	0	0.65545155908078	0.344377801213241	0.114285714285714	0.0933522201165735	0.978557391572392
505	1174	0	1.80783912693953	0.346061352462799	0.8	0.176623167361441	10.8631779508578
506	1178	0	1.45424223352106	0.26592518738745	0.714285714285714	0.136354711170921	20.438974099433
507	1180	0	0.773984960429255	0.431741517536136	0.457142857142857	0.0640334098671342	5.81312462919634
508	1183	0	0.919024785325033	0.299282486347668	0.914285714285714	0.132066715983906	9.23533752396759
509	1184	0	0.646934513567782	0.43198850635176	0.2	0.085170202114296	2.70120828847784
510	1185	0	1.08196800508298	0.127081181131596	0.342857142857142	0.250106484423958	5.85261991082507
511	1186	0	0.840903734462058	0.140741038274532	0.914285714285714	0.292121319028583	7.67641698748073
512	1187	0	0.908449552814914	0.12109692956137	0.314285714285714	0.27385462182437	13.1334319714148
513	1188	0	0.707237466458971	0.423317405870411	0.2	0.0611252782492061	10.4649167949701
514	1192	0	0.644832705977524	0.34766960079139	0.228571428571428	0.0843853733594048	5.0730686882586
515	1193	0	0.753983457505132	0.329171227987446	0.828571428571428	0.172173836850416	10.8968086992395
516	1194	0	0.57891063791389	0.28714261434494	0.771428571428571	0.0744568178667981	3.99012600120253
517	1196	0	2.00616998418553	0.12058023508663	0.8	0.359122054795129	29.9811416815119
518	1198	0	1.1347585353253	0.575126996957528	0.485714285714285	0.105282691315028	17.5123797998923
519	1199	0	0.348274077088646	0.166323569157236	0.0285714285714285	0.195666831682637	0.378127612230888
520	1201	0	0.497188372695353	0.225268736582491	0.142857142857142	0.0858811649434713	2.41243106594262
521	1203	0	0.753639920155842	0.337104186801135	0.628571428571428	0.108192059791682	3.47065058313856
522	1204	0	2.01712149332081	0.0928588263952233	0.742857142857142	0.424784196287613	28.2682371259926
523	1206	0	0.644551246786611	0.108895751940776	0.257142857142857	0.207519674685784	4.69310517004831
524	1209	0	0.338253545009861	0.27227667688477	0.8	0.0898897554615166	0.679186503526232
525	1213	0	0.960572059006345	0.496336181765084	0.8	0.100529664324662	11.9922815112971
526	1214	0	1.0344808187522	0.41697969907326	0.2	0.0679890003916517	3.71236219271609
527	1216	0	1.09541273005895	0.236678468437234	0.342857142857142	0.133684066885367	15.2197360661889
528	1217	0	1.17989280273831	0.580761111524567	0.342857142857142	0.089454881621377	9.96440736850904
529	1223	0	0.852943728922217	0.164654994610338	0.257142857142857	0.218805508725605	13.3838576806365
530	1224	0	1.27743004749404	0.168320663341224	0.514285714285714	0.230532530286459	15.8125632527413
531	1229	0	1.2956289306569	0.214386166809531	0.4	0.19688620457538	19.1622232084885
532	1230	0	0.578166879615379	0.365880470140913	0.285714285714285	0.0957794218258061	11.4469526224125
533	1231	0	1.95316571471713	0.240259547550269	0.571428571428571	0.314878690840217	32.5252729821851
534	1232	0	0.95393552675282	0.37749895940596	0.371428571428571	0.0928105566338817	3.65854420483738
535	1233	0	1.14290217903661	0.376607797898573	0.285714285714285	0.107168749900752	3.5890950326486
536	1234	0	0.576716744834068	0.178946442465358	0.942857142857142	0.167963242910708	5.20144701585938
537	1241	0	0.302627030053276	0.140779549586231	0.048780487804878	0.0824263194499312	2.64630939510671
538	1243	0	0.65056039721545	0.515716286674152	0.829268292682926	0.0560373117795012	5.20235439403709
539	1245	0	0.73297164437879	0.309367890866777	0.414634146341463	0.0967555911144055	4.10283435130591
540	1252	0	0.826359980856476	0.449110276996517	0.780487804878048	0.0522833406199595	3.83869545778681
541	1254	0	1.35153878655651	0.408900744838611	0.560975609756097	0.0782351464588138	3.14210813352349
542	1256	0	0.678873189452897	0.433224026769491	0.073170731707317	0.0521405907009859	1.41172245394359
543	1263	0	0.916031650704493	0.24749044921317	0.780487804878048	0.0964649310885934	3.97721801719415
544	1267	0	0.697916881933199	0.536525070046154	0.926829268292683	0.0489375711151799	2.76600206260282
545	1274	0	0.699069545424101	0.292774258307006	0.682926829268292	0.0873294045241565	4.28069681992133
546	1275	0	0.86133820031179	0.438568900185316	0.73170731707317	0.0457213945564625	4.07653465462189
547	1277	0	0.145450940097326	0.0454545454545454	0.024390243902439	1	1.51941220591637
548	1278	0	1.25625892439871	0.439498012203446	0.512195121951219	0.0777386142821709	2.69716434213358
549	1281	0	0.499471700238282	0.257381766209909	0.634146341463414	0.0816935006771517	12.0248030982265
550	1282	0	1.05520448043317	0.0968968176594797	0.536585365853658	0.293641565757566	20.5759825901818
551	1283	0	0.513166513543514	0.358158294518883	0.170731707317073	0.0622069943896276	2.87770180828836
552	1286	0	0.581953413926578	0.505632217139893	0.365853658536585	0.045015177015046	1.92634194826467
553	1288	0	0.411330567709277	0.0843782367213586	0.024390243902439	0.150641161724766	2.67032896998233
554	1289	0	0.930482555655402	0.462053460737266	0.195121951219512	0.0644370035183533	6.00606474615382
555	1290	0	1.14183451330876	0.232442769510691	0.829268292682926	0.192240458433172	36.8561815137273
556	1292	0	0.761027341276661	0.27635934341879	0.268292682926829	0.0626423517623524	2.1145180145139
557	1294	0	0.900810610265452	0.245506031964068	0.292682926829268	0.175173965272908	7.11585165475904
558	1295	0	1.14978656802606	0.296892504624073	0.853658536585365	0.156493828299411	9.58379710029695
559	1301	0	0.867829068628472	0.309642362207808	0.195121951219512	0.0908175124180937	2.35197109896748
560	1302	0	0.609966897966784	0.297244032380346	0.756097560975609	0.0811302979112953	8.68851675346464
561	1305	0	1.65240666881123	0.622202757136667	0.780487804878048	0.0693889040425028	12.2196170823914
562	1306	0	0.632448063354836	0.239363079845838	0.170731707317073	0.145279678406196	2.29124849361789
563	1307	0	0.701729614178544	0.184383239800152	0.853658536585365	0.173063968890964	11.4493197175591
564	1308	0	2.63391590604845	0.341314411667485	0.804878048780487	0.167511843590428	9.09071200982718
565	1310	0	0.441804741867769	0.256691639870172	0.073170731707317	0.108846379672577	1.03209255591166
566	1313	0	0.636135318522871	0.219998021534	0.780487804878048	0.0895616143332801	7.29978927795595
567	1315	0	0.496887603483986	0.440552415097736	0.414634146341463	0.0430548325121404	2.91626882769958
568	1319	0	1.94740332047556	0.378180735085973	0.707317073170731	0.126736736256059	7.06453671708623
569	1320	0	0.17523657385959	0.183053450187635	1	0.135024622089769	0.307035365423853
570	1329	0	0.589171627633666	0.253983391966924	0.195121951219512	0.0691437664954243	4.90111191849146
571	1337	0	0.555728579617783	0.255412345990618	0.170731707317073	0.103183218715889	1.1524551470486
572	1342	0	0.806182779900497	0.431522172785804	0.536585365853658	0.0794298826816402	2.08021435908193
573	1346	0	0.724165325061282	0.240423453254437	0.146341463414634	0.15091527449141	1.70719243599925
574	1347	0	0.698253353413929	0.61334545367283	0.219512195121951	0.0520870311906642	2.95197787118659
575	1350	0	0.672815440456729	0.216783118548277	0.146341463414634	0.121791877216385	1.6374560095592
576	1351	0	1.68177908682771	0.208072858145794	0.829268292682926	0.262151793321377	15.0574837946958
577	1352	0	0.139335496486443	0.0501898675899715	0.024390243902439	0.317804216608209	0.978782783082326
578	1356	0	0.66811298623265	0.0980380343454864	0.170731707317073	0.296694785844224	1.65039963958049
579	1364	0	0.501274190208522	0.410965179277611	0.780487804878048	0.0719552332346657	2.02469366253993
580	1366	0	0.80661981076898	0.207365490500659	0.073170731707317	0.103713008516954	2.13074987223733
581	1367	0	0.820170544317074	0.131061382626657	0.073170731707317	0.16498406544799	1.28040288748221
582	1368	0	1.53679312416409	0.327469802811482	0.682926829268292	0.152684582768743	15.7391705348537
583	1377	0	0.58921636355719	0.350605277848535	0.0975609756097561	0.145883919089925	1.5205572898168
584	1378	0	0.674227768011892	0.27953709969875	0.0975609756097561	0.0682209335553833	0.866652569804331
585	1382	0	0.901780222973437	0.53368269260295	0.390243902439024	0.0515684553183435	2.82234736891378
586	1384	1	0.613124973725767	0.37415468921772	0.146341463414634	0.0630519177831414	1.59265769936142
587	1390	0	0.801816472260723	0.443706595871082	0.317073170731707	0.0544587224226211	1.49572064520551
588	1392	0	1.59536815504011	0.115377171731965	0.195121951219512	0.255232000164427	3.47941791526135
589	1398	0	0.462399690619854	0.073883621917691	0.048780487804878	0.252894392628639	2.58903195628821
590	1401	0	1.35317394320126	0.219762850005629	0.292682926829268	0.217572565649069	4.1572815951032
591	1403	1	0.673326228863193	0.100315400687245	0.146341463414634	0.381905614043198	3.85803937190227
592	1407	0	2.40270718445658	0.37095978568301	0.512195121951219	0.0942919939076497	5.61958521972479
593	1413	0	0.654511199948766	0.209112848461983	0.902439024390243	0.174064169070897	3.26767342018529
594	1418	0	0.884354946726259	0.20303923466505	0.829268292682926	0.178753602104446	10.6687748730057
595	1423	1	0.388755037125433	0.0894624654914498	0.0975609756097561	0.161850343888631	6.97046477709391
596	1424	0	0.900204353262736	0.322774911059776	0.219512195121951	0.106584570907131	2.30361101399057
597	1429	0	1.08392608872572	0.275910143234473	0.756097560975609	0.130084734922164	4.8882626558718
598	1433	0	0.555835668865074	0.260654052268461	0.756097560975609	0.121405299327399	1.68296143797887
599	1434	0	0.665316098333486	0.430011425178315	0.24390243902439	0.0918555536029238	4.10357695776158
600	1438	0	0.42626166191144	0.277758438885368	0.170731707317073	0.158488003778836	1.18392240594208
601	1439	0	0.466920458586918	0.104820993076708	0.024390243902439	0.482604077506291	0.785698092412463
602	1443	0	0.538510453448756	0.161803830301799	0.146341463414634	0.143878727593949	1.67417596371829
603	1445	0	0.922655930826718	0.235446903095614	0.24390243902439	0.155824079957773	3.59374806706278
604	1448	0	0.854315268304447	0.217442527486947	0.195121951219512	0.142622334219084	1.70152718525615
605	1449	0	0.544931036624947	0.19477032967717	0.219512195121951	0.183522307331482	0.962287486921191
606	1472	0	2.23527481997655	0.232402874836115	0.829268292682926	0.184271308201449	13.2537274243469
607	1478	0	0.789627460153544	0.144588221778191	0.365853658536585	0.250278427660267	1.65181116061749
608	1480	0	1.91017837904844	0.141278265174879	0.609756097560975	0.320748824562177	7.36364813812728
609	1490	0	0.706363653111813	0.362679831411151	0.707317073170731	0.0593353242827361	2.00181317484458
610	1491	0	0.343254246580127	0.0750946662253442	0.048780487804878	0.197027448415484	2.34607401263907
611	1498	0	0.223106953713394	0.145080429161896	0.048780487804878	0.198276049912521	0.532113410699555
612	1502	0	0.595804742783385	0.175344337893684	0.024390243902439	0.0887880043084934	2.80277920634107
613	1507	0	0.889443766184756	0.231079893619868	0.195121951219512	0.141612152115534	2.92321157170869
614	1509	0	0.744621251678531	0.236341109942806	0.146341463414634	0.131062971775955	2.34484108824655
615	1511	0	1.67393883077229	0.272395033351236	0.365853658536585	0.158055031673874	3.82542321089441
616	1522	0	0.675268713005642	0.148795831660621	0.375	0.252155237309477	4.4639074818323
617	1523	0	0.467343236444299	0.284657786029258	0.625	0.148712169556736	5.02372533544498
618	1524	0	0.423223101337413	0.31464913751209	0.625	0.112951734493646	3.43994099442613
619	1526	0	0.659089464964329	0.386781341942919	0.375	0.205523964284957	15.2303552285991
620	1531	0	0.71302018965124	0.387308945863249	0.75	0.147999074142699	4.49739414098859
621	1532	0	0.690870066478273	0.51331111627852	0.375	0.205779475167619	5.38879628162162
622	1533	0	1.03497672072559	0.301112780188978	0.625	0.319996267617151	16.8539613624901
623	1535	0	0.56109430646514	0.371533269413681	0.125	0.120467762676177	5.1172005357253
624	1536	0	2.02041120993218	0.526694009205725	0.625	0.380429869479519	20.8879812689801
625	1537	0	1.39778054444397	0.326395439607991	0.75	0.48279336491381	19.291087442147
626	1538	1	1.53708414648737	0.539241382759453	0.5	0.251064861897574	13.0663039787394
627	1541	0	1.08157643810123	0.269085644555042	0.625	0.250578881272541	9.6233883503159
628	1542	0	0.758642390835454	0.321389885719904	0.875	0.299265139219942	13.0572381048021
629	1543	0	1.08694096171092	0.122563244999073	0.625	0.244898379449435	6.04267705788284
630	1545	0	0.552680827485042	0.221178504282991	0.5	0.160438429484956	5.54218461544463
631	1546	0	0.530154252659433	0.324671618071013	0.625	0.112289437486456	2.78556703484187
632	1548	0	1.53404953903195	0.205742963523254	1	0.559882015951147	14.8986122698231
633	1549	0	0.965326314824564	0.187928459468756	0.375	0.314415489349854	12.6226119226035
634	1550	0	0.911350299694807	0.425435347084664	0.75	0.146405352532195	7.74756632300241
635	1551	1	0.669270645017186	0.265812151199325	0.375	0.17672179676964	10.3122896694573
636	1555	0	1.21057694554014	0.381344031545133	0.5	0.335325398208807	11.5505915369256
637	1556	0	0.879667629819133	0.399221827651339	0.625	0.207179165989244	7.48897547549151
638	1561	1	1.12993787706355	0.282301058599412	0.75	0.214993209283458	4.37304996175336
639	1567	0	0.596447096964558	0.14641960506929	0.125	0.128197447413036	7.38674291046785
640	1568	1	0.702910000932077	0.290411179355633	0.25	0.115142783043502	4.72400069754452
641	1570	0	0.347719229433632	0.223561858455941	0.25	0.0993024817749517	7.47420533821569
642	1572	0	1.96330885143358	0.269568249146298	1	0.606471666908375	21.9651926762017
643	1573	0	0.852651451398448	0.264142775073002	0.625	0.158686541579762	9.85586810008668
644	1576	0	1.31325352873479	0.208387669795568	0.5	0.270110022435714	7.27969554175538
645	1577	0	0.416141511518516	0.0521994895677366	0.25	0.23030520027661	3.90609346832851
646	1578	0	1.32161262593948	0.579360102213113	0.375	0.250952964252713	7.61329340655205
647	1579	0	1.14291915751957	0.165241394990488	1	0.355347886288007	10.7551471464023
648	1582	0	0.98654994482556	0.614910977753603	0	0.253154932252215	15.5061167784013
649	1585	0	0.418275034418677	0.0496241490686097	0.25	0.229548023376209	4.69831049753641
650	1586	0	1.58544693212978	0.141935759097617	0.875	0.327237009095428	15.984837917479
651	1587	1	0.421898842460902	0.147259638773253	0.125	0.0943751148751003	3.67083869751015
652	1590	0	1.29665638593346	0.0740599313783312	0.75	0.512342376927151	18.828952170167
653	1592	0	2.38984216214811	0.311914189592154	0.875	0.637755187430886	31.6387844544933
654	1598	0	2.56012856673636	0.294161432636469	0.875	0.504955528741015	22.9636194022168
655	1599	0	0.463447650871941	0.0974000402025965	0.125	0.158072977863237	3.50134646963887
656	1600	0	0.94889900290624	0.451104326511216	0.5	0.168359782574138	11.0652393447833
657	1601	0	0.543444874659431	0.0947215632311181	0.25	0.0890283568147483	6.12536997275801
658	1602	0	0.866633906244516	0.123392230848154	0.125	0.232793970901547	3.62405594890477
659	1604	0	0.0808165052849705	0.0575048895667291	0.125	0.488636363636363	0.316224877068348
660	1607	0	1.34609967854104	0.426506731146808	0.75	0.375732145125426	25.9082450692744
661	1608	1	0.63152325585024	0.293203950640893	0.625	0.176017231321362	5.12710798136904
662	1609	0	3.53478487462402	0.235582286700411	0.875	0.525084225832471	26.1766039440604
663	1610	0	1.02107040480441	0.646032075142831	0.5	0.226090997284864	4.81024899121591
664	1611	0	1.21004304682164	0.650637672624616	0.5	0.226782809064419	5.13093060862652
665	1612	0	0.371975096219082	0.151573885265908	0.75	0.196839078052665	2.89846661466282
666	1614	0	2.08236803651595	0.151416428595859	0.625	0.477523646242029	16.0162803039866
667	1617	0	0.792178975924761	0.554265446225388	0.375	0.18445838488069	6.02764049840785
668	1620	0	0.458068365927499	0.192082592688183	0.25	0.207830291339828	2.43426556051996
669	1623	0	1.83651667911483	0.167041371293318	0.875	0.489407147616922	11.3691952175915
670	1627	1	0.789850599163838	0.277719600904666	0.125	0.136739548032707	9.2419484904563
671	1628	1	0.653692381771963	0.133012447118422	0.375	0.214196393686514	12.2312413620196
672	1630	0	0.755186427991361	0.171039795977801	0.75	0.401791974189462	4.62045591549146
673	1632	1	0.583800311003237	0.505842051703556	0.5	0.17291366065846	8.61956633980009
674	1635	1	0.457435961205122	0.078992204480088	0.125	0.32600313447141	2.60825088306012
675	1636	0	1.10968611816455	0.341525131225526	0.625	0.288879911391254	13.2232007988957
676	1638	0	1.0219262454111	0.433268557072088	0.375	0.410405968761863	22.7577088469406
677	1639	0	1.16339298327104	0.336957977691652	0.5	0.316815015253114	8.83033626703349
678	1641	0	0.698472245362835	0.485712601019521	0.375	0.179505896929848	4.85949503290581
679	1642	0	0.619490947141748	0.332967902138746	0.125	0.125401804488226	9.90138461054346
680	1644	0	0.839325656989878	0.363338293950135	0.75	0.272920224083615	8.84214536273952
681	1646	0	0.786677136240582	0.0838729565025178	0.125	0.342618424664324	4.90160797322542
682	1647	1	0.980224240536419	0.295782741429555	0.375	0.198329062482101	7.46908079746616
683	1648	0	1.31255741864824	0.193766299820395	1	0.534179861999468	39.5561473357934
684	1651	0	1.19910560391551	0.104948496066075	0.875	0.38437639635323	12.7964172307139
685	1653	1	0.945560887072664	0.596103128879245	0.625	0.253037990596424	15.0165323625531
686	1654	0	1.12397723081213	0.0743798196564019	0.75	0.605743905434711	24.2019885063181
687	1656	0	0.560661249238643	0.108401712012383	0.375	0.19673039130224	11.9726458025934
688	1658	0	1.91284854295341	0.2872518134109	0.875	0.585071085399107	28.6226613249797
689	1659	0	0.529663910874113	0.367129394988391	0.125	0.160992116573304	4.05312809071072
690	1662	0	3.02151442744686	0.272706433471356	1	0.677161713696661	26.663942123716
691	1663	0	0.704894109352071	0.171501078774818	0.625	0.114675287093438	8.03317878042478
692	1664	0	2.7902470914007	0.393649968825763	0.625	0.623786347762903	48.3610251197112
693	1667	0	0.863721485221058	0.373122151377738	0.625	0.286758023399387	8.01997579379903
694	1672	0	1.53101939148294	0.214682170268474	0.75	0.36178589646026	13.3817400825051
695	1674	1	2.67334864781251	0.279240017273291	0.5	0.406872610092492	15.4338429687228
696	1675	0	0.47071854276088	0.116846956005416	0	0.133458204268986	4.69992961750733
697	1678	0	0.340347806533053	0.0755105736494624	0.375	0.562257630167127	5.23145921288735
698	1680	1	1.87603302517345	0.184128502393632	0.75	0.37996026782671	6.95539562540214
699	1681	1	1.53115767558464	0.36437795130671	0.75	0.333279746267168	17.5156459286472
700	1682	1	1.84321812344048	0.513846779822674	0.625	0.393432204574746	6.34153740724077
701	1684	1	0.973780894994906	0.135679106526268	0.25	0.193151940426596	7.80230574196039
702	1687	0	2.68983831663726	0.278601963489184	1	0.63733997091111	32.3530417097306
703	1688	1	2.28931739035073	0.372932225012151	0.875	0.533502655209128	19.9255058208798
704	1689	0	1.26546158432001	0.146594404257531	0.875	0.512153620717423	8.8438687845295
705	1690	0	2.48576705222107	0.242930906839606	1	0.693207070967196	47.0695838235358
706	1691	1	0.392561785621849	0.201029848927223	0.25	0.113342379235908	1.64128750238971
707	1692	1	0.735009603592856	0.125988155454196	0.625	0.349892091295861	2.47193322761693
708	1693	1	0.921362315550334	0.44430295437658	0.5	0.193338778957737	6.5301144438466
709	1694	0	0.767249077577616	0.494441623388379	0.5	0.272017299977639	11.1404823292738
710	1695	0	0.438023229235423	0.103262950213592	0.375	0.131922424658061	6.25503491100366
711	1698	1	1.58140009242726	0.229579553491714	0.75	0.540500859075268	8.95875539083373
712	1701	0	3.37359975666899	0.321277481766501	0.625	0.760058188648672	16.0490601096536
713	1704	0	0.638745820530759	0.251260417219418	0.375	0.164337933680454	1.59468761249325
714	1705	0	1.47168658046832	0.377292749178807	0.625	0.18660746890344	4.99351725995433
715	1708	0	0.913174174957866	0.502172859782204	0.5	0.308149602543816	12.5991622688892
716	1709	1	0.988455172383027	0.427478199153734	0.5	0.157277740604367	5.22878346343615
717	1710	0	3.27525902413312	0.34281098715216	0.875	0.560557865199418	21.2131809422444
718	1713	0	1.0445976422259	0.173816635598052	0.625	0.479295667374298	11.7298376077694
719	1715	1	0.998529320709801	0.542838688611914	0.75	0.22313468728114	10.5687369543402
720	1717	1	0.932531472877555	0.426353416714033	0.375	0.240302869313256	4.72259118676707
721	1719	0	2.2283496504017	0.205766195687211	0.75	0.654359367235581	18.7046813506537
722	1720	0	1.08520498143095	0.392135452974819	0.375	0.110426599588183	7.99108764993463
723	1721	0	1.17541905945328	0.173485655124188	0.625	0.246787616176282	12.6653073156618
724	1724	0	0.734912496437708	0.208177473579686	0.5	0.25344931044586	3.47459315801393
725	1728	0	1.33058230615714	0.573063590087329	0.125	0.233860932866328	9.64982328778985
726	1729	0	4.62307895047627	0.249179031969378	1	0.702558168680088	24.1510946496758
727	1731	1	3.35157444388679	0.380355372998133	0.375	0.508433615919923	24.6710818091724
728	1732	1	0.865007993917779	0.259494563052535	0.25	0.124399203132919	2.53424855809987
729	1733	1	2.80285098537764	0.348580466405861	0.875	0.67156734460618	46.519755223543
730	1734	0	0.896659797436034	0.211171262240503	0.5	0.143142375336147	3.62194410335583
731	1735	0	0.830662944665368	0.586415301985544	0.25	0.224848704949333	6.4709872165115
732	1736	0	0.71489940283097	0.278914424585968	0.125	0.150644447185302	3.77585093024592
733	1738	0	1.43590484208653	0.402793497936997	0.5	0.247431155656659	7.11944484731556
734	1739	1	1.45608964564137	0.302338447241917	0.25	0.326044694020535	13.4112454995754
735	1740	1	2.77128471452855	0.230201592404139	0.875	0.615170952749887	22.5496434846033
736	1742	0	1.55196289114085	0.162515246100862	0.625	0.369895357570742	7.89229351713795
737	1743	0	2.55834336892148	0.135125475401608	0.875	0.575873934698905	11.430189334316
738	1744	0	0.786750055247582	0.338963379001899	0.75	0.173526246530163	6.72495554820706
739	1746	1	1.11087253343943	0.355873142925096	0.25	0.28505050527104	11.8163082164973
740	1747	0	0.908450557066734	0.453449600730122	0.625	0.195174745684561	13.8925551209845
741	1749	0	1.44538217093937	0.204575727030461	0.75	0.327463878357043	9.94901342322485
742	1750	0	2.961086123325	0.175300551235103	0.75	0.56564172574547	25.5117642449848
743	1751	1	3.53207173102012	0.156927123218734	1	0.741827388551733	30.6849723178192
744	1752	1	2.25970612642059	0.211031931896775	1	0.665565895165893	44.4010674538324
745	1754	0	0.149314732778655	0.0298967690038879	0.25	1	0.873130092649606
746	1756	1	1.10505432512994	0.275221411613675	0.75	0.18570987690732	7.49692655179286
747	1759	1	0.579911847670568	0.281404335354035	0.25	0.123372507043633	6.38893510827165
748	1761	1	2.81650903284713	0.0476610368365507	1	0.96092887765069	13.4564835956599
749	1766	1	1.20462893755514	0.421168954781325	0.75	0.299146448938578	16.2186941449076
750	1768	0	4.91918910091542	0.24397580496699	1	0.799231033692452	35.3813729905587
751	1771	1	3.19926544313863	0.140106074335547	0.75	0.712455445992534	36.7119281206879
752	1773	0	1.18304431391246	0.323340003171136	0.75	0.230940779650742	8.74081671534303
753	1774	1	1.07847263266027	0.416706629153643	0.25	0.190835397685483	6.93453949160471
754	1775	1	1.31818631516745	0.621650622133899	0.375	0.264926349776431	4.8809738588609
755	1776	0	0.792508184363887	0.347114566278364	0.625	0.14140956146992	4.26937311773511
756	1777	1	3.10054919489505	0.212924055991124	0.875	0.705573412173898	35.6485986805583
757	1778	1	1.73282912092301	0.183810289824986	0.625	0.390374485599391	14.0459930205184
758	1781	1	2.02769176065827	0.219965431922696	0.875	0.59787707111218	22.4119902714461
759	1782	0	1.44597177306544	0.475791954948331	0.5	0.232354563446624	5.1727877898109
760	1784	0	0.874823788699353	0.436492221336146	1	0.340181434336538	16.9512722178541
761	1786	0	1.195641132705	0.462480549123674	0.625	0.196619006948373	4.38995227260301
762	1788	0	3.5673973312016	0.326185159241795	0.875	0.703528192977444	49.3107187115023
763	1789	0	0.630729674885913	0.153565162528393	0	0.154074374397556	3.80710831619274
764	1790	0	1.1361553309315	0.365975653481434	0.625	0.190105473010361	9.11497692141469
765	1793	0	1.13066701858352	0.154587873997559	0.75	0.351976076959812	10.3819245635569
766	1794	1	1.85867463138259	0.368813567893935	0.375	0.398796023103802	17.8843352077019
767	1795	1	3.73844969099908	0.339097438088686	0.75	0.572072256802949	25.675736061312
768	1798	1	4.57747618751221	0.399284043197458	0.625	0.592488677200321	22.9814115757841
769	1799	1	1.76154263434271	0.365841817867835	0.5	0.340103368668926	9.15800362535478
770	1800	0	4.63154590165407	0.175318023128062	1	0.891325055125643	72.1771694240806
771	1801	0	0.957387691941066	0.418996282387263	0.875	0.174026846813292	6.58616992054332
772	1805	0	1.25092502032384	0.258260411758806	0.875	0.276847907623865	16.2856780898128
773	1810	0	2.03253677234422	0.346199507887502	0.75	0.443058250478613	19.6221440580524
774	1813	0	0.259992688375612	0.0519561815336463	0	1	0.206253612823135
775	1815	0	0.545730822486191	0.12997865346842	0.5	0.478617811712168	1.09400101818865
776	1816	0	1.14044760521464	0.147776072315536	1	0.520375024384851	2.27832026260719
777	1824	0	1.12978719415371	0.165317934406062	0.5	0.351644422357584	8.12135720833339
778	1827	0	0.68500039720443	0.0476703799906048	0.5	0.482754371966208	9.68634349246441
779	1828	0	1.43311347726028	0.134016584561825	0.5	0.606374508738761	9.35718005624798
780	1831	0	0.909496498458798	0.0611644948172699	0.5	0.466923848483683	14.6856864898783
781	1832	0	2.64495389263174	0.193048146543557	1	0.830916653334213	17.7815674496627
782	1834	0	0.364739596351585	0.0912776906457101	0.5	0.65625	0.567273124852357
783	1836	0	1.0272726399395	0.132457269801446	0.5	0.509330568120584	13.7552795926363
784	1840	0	2.23450962983103	0.160989675836183	1	0.441924209711334	16.2248606345117
785	1842	0	0.550270299104607	0.0998756490294282	0.5	0.274559511890264	1.87386501681001
786	1844	0	1.22880393439218	0.195976417037445	1	0.297504589368112	6.70370353401115
787	1847	0	1.27812590523388	0.120531042301233	0.5	0.384742555939011	3.15148925344744
788	1852	0	1.41085685230446	0.275283142049251	0	0.310542234890448	5.30310709041623
789	1859	0	1.17561356204258	0.1621102033588	1	0.415972048840507	1.65040457254362
790	1865	0	1.61107990071661	0.235809601153416	0.5	0.46572412994217	7.03118826948776
791	1867	0	1.8861895720607	0.161182802935123	0.5	0.34654882202498	12.4161948233447
792	1869	0	1.94718217086051	0.228350580297165	0	0.325108945034645	8.1535145681283
793	1870	0	1.46010246287225	0.354312156675635	0	0.621632056235919	6.11157094869055
794	1877	1	1.02282527099136	0.169276554231656	1	0.458510589939937	3.51388607140366
795	1881	0	5.86512421711129	0.146336611573609	1	0.780676453315567	16.0183915910915
796	1883	0	0.865071298818508	0.134793631283155	1	0.624035256842747	1.76020300634682
797	1889	0	2.77916806340922	0.402233949389619	1	0.521471541452153	13.2013073932754
798	1892	0	0.467996498994412	0.114088469629789	1	0.480250784631415	1.66018653270635
799	1893	0	0.76573489503129	0.262128282709309	0.5	0.560930278300431	5.18656023463803
800	1902	0	2.03898461872738	0.274788262479474	1	0.440935197952249	8.69792666406423
801	1906	0	1.17297544549009	0.115695393944349	0.5	0.599839619060634	4.35514262502143
802	1912	0	2.72417209665643	0.167392209628321	1	0.448879997489642	10.2618355617759
803	1917	0	0.13476278679381	0.0832931969259189	0.5	0.429450757575757	0.471979710712984
804	1935	1	2.90115461212244	0.436402018164723	0	0.564649355832011	10.2538696578878
805	1936	0	4.41951785399277	0.294605066216532	1	0.779651388036012	37.393713341307
806	1949	0	0.244015484062027	0.0344287949921752	0	1	1.26206580370042
807	1950	0	0.889835915382869	0.0970244212487727	0.5	0.55573539595163	1.1087546095595
808	1951	1	3.66286382691916	0.212840095418982	1	0.799142145217984	17.2822324502556
809	1964	0	4.58332943780739	0.226277522422202	1	0.714241686218633	16.3229263202754
810	1966	0	0.050836559179589	0.0209702660406885	0.5	1	0.55640826764206
811	1968	1	3.30366975615272	0.27859845462485	0.5	0.576416276367749	13.6875786574805
812	1972	0	1.32786778955619	0.158131339886736	0	0.311786071859028	7.27408138817369
813	1973	1	3.13333332760746	0.266520609089929	1	0.584612935387251	20.6336579989643
814	1976	0	0.712323973898546	0.104337151717164	0.5	0.409498057784613	4.86007035005683
815	1977	0	1.5429597838602	0.120373186619969	0.5	0.362429795914878	13.2816597002843
816	1985	0	1.1307809619441	0.10866469931009	1	0.650156414755487	4.22696364805961
817	1992	0	1.99346249089016	0.0984522677203702	0.5	0.838771470704004	8.76186768593386
818	2000	0	0.0884703226595361	0.0441188136409147	0.5	0.488636363636363	0.782317768937877
819	2001	0	0.154140214638464	0.0551492076677145	0.5	0.484375	0.388069816025459
820	2006	0	1.08131204125298	0.111538669368837	0	0.916491939301628	4.08250734116557
821	2010	0	0.37193894583664	0.0268050267539051	0.5	0.42660870277978	11.3198264718472
822	2013	0	0.986295648208264	0.32035146619056	0.5	0.472015208897252	1.76696226716725
823	2016	0	4.65225243741283	0.219750756309939	1	0.64693507705784	16.0169570397174
824	2018	0	0.509997728948554	0.107610424365931	0.5	0.651894081902446	1.4648067278871
825	2025	1	6.29691731643748	0.251136789103899	1	0.778934055447355	18.2495109866952
826	2027	0	3.28869513817469	0.164643007030129	0.5	0.445997362487896	7.98910281107932
827	2028	0	2.60511970389382	0.279644555213292	0.5	0.498683094132123	7.94921423029735
828	2030	0	0.195176115874799	0.0200741606025731	0.5	0.488007708126735	5.94920935235338
829	2034	0	3.67724021820163	0.412081314908493	0.5	0.526441779986022	10.0288786800225
830	2036	1	2.76772497377124	0.395989042284842	0.5	0.481542148825735	14.3931339185804
831	2039	0	1.90047672029567	0.0703563984319031	0.5	0.610577118143273	4.21613478432436
832	2041	0	5.24821976269471	0.100205974958399	1	0.73017315762452	13.6607387007731
833	2045	0	4.51835378203141	0.11520408322235	0.5	0.688940772535966	22.7573412215664
834	2049	1	2.42225114938961	0.225729564319645	0	0.555534753416668	11.3473674082443
835	2050	0	2.66776935040498	0.220446611942114	0.5	0.443272761374709	11.3867430542152
836	2053	0	0.235211081588535	0.0602754847840595	0.5	0.473684210526315	1.23997909414708
837	2054	0	0.732046452186082	0.0344287949921752	0	1	3.66016203698724
838	2055	0	1.88206852873326	0.27266952460189	0	0.295821404411452	6.62102406714695
839	2056	0	7.02395777458466	0.227592100781533	1	0.707261495268259	60.2389756470795
840	2060	0	1.31511028916869	0.194538729253466	0.5	0.291339135383946	5.37625806508106
841	2062	0	2.60779567124779	0.317630829274982	1	0.418979115768557	8.37536777377542
842	2064	0	0.415256906144126	0.190459944905322	0.5	0.236187677704299	3.68410489710416
843	2066	0	3.38963842745443	0.326638034097519	0.75	0.550677797102459	25.7466348657805
844	2068	0	0.284871753217803	0.114480136754845	0.5	0.327107108575939	0.880155336411797
845	2072	0	2.88578925090123	0.13770912381499	1	0.666525785599435	37.0743691549856
846	2073	0	1.74673219165629	0.22055966942213	0.5	0.425568990331604	12.3195112940938
847	2076	0	1.85934722927652	0.10060561186802	1	0.58935721290808	39.4868451968058
848	2083	0	1.00160658203542	0.263939338043536	0.5	0.277724925077648	4.59789359553484
849	2087	0	1.57230133028991	0.245046150060138	0.5	0.256907296740661	8.93051818128255
850	2088	0	0.964977828587269	0.0730110290014368	0.5	0.356714106171591	12.3907077892432
851	2089	0	0.470173763676671	0.137907224755821	0.25	0.206835789617848	2.14468721916248
852	2092	0	1.61903453054775	0.078177542321551	0.75	0.378187492645888	10.9364205876756
853	2094	0	0.132899125431815	0.0489978367245495	0.25	0.473684210526315	0.29388633918679
854	2096	0	0.489238037768798	0.120301774766569	0.25	0.204957178296317	3.10480946006995
855	2097	0	3.42469345658382	0.115166156325411	1	0.765201749878148	29.7689808325879
856	2100	0	1.4303034977105	0.198669190761007	0.75	0.292616967088315	11.0202792613718
857	2102	0	4.12992453400612	0.226881359548468	1	0.527823679445774	14.8504705323291
858	2108	0	0.662221700593598	0.0482398430758154	0.5	0.488636363636363	3.90732912521802
859	2111	0	1.73343241627308	0.257250380492599	0.25	0.36431500341842	16.1463079040482
860	2112	1	0.813181177508917	0.307113263504572	0.25	0.291910462663705	2.08970377209645
861	2117	0	3.30448214118914	0.345162022083525	1	0.316889423890193	12.692602651502
862	2118	0	1.87136343635436	0.376651545421066	0.5	0.454627359167691	23.5850703687669
863	2119	0	0.737005570973697	0.0933373644834128	0.5	0.370216981682118	4.57759498447399
864	2121	0	1.01944548217115	0.15038368599123	0.5	0.425348680621288	12.6672930215347
865	2123	0	1.82667781313777	0.157151205574496	1	0.623647276891098	38.1671555577048
866	2125	0	0.479167338099944	0.056243626142524	0.25	0.420354864433811	1.46807374745581
867	2126	1	1.91792840215757	0.30236562700577	1	0.613672234196321	55.2119632298179
868	2127	0	0.149885965980188	0.0403397027600849	0.25	1	0.359884004376695
869	2136	0	1.43164917787155	0.391926627953394	0.25	0.43573503002689	6.94313756177712
870	2137	0	2.40985485701935	0.164312819414148	1	0.43186990457015	13.9017412588311
871	2140	0	0.286589508768818	0.102410629997557	0.5	0.475227428893666	1.17831946359002
872	2143	1	4.02173349895248	0.419603883985191	1	0.497147356937824	20.3386075231775
873	2146	0	2.04234303583622	0.230735287844223	0.5	0.575184210485119	13.4705014010328
874	2151	0	1.6843996593294	0.46100079081131	0.5	0.406899161675311	13.027738781717
875	2153	0	2.10282282719649	0.0485999225572685	0.75	0.808176395251569	9.2676424962221
876	2157	0	0.884651034256141	0.199885424580706	0.75	0.233496649073524	3.48174285779058
877	2160	1	1.14542508268083	0.355294202593709	0.75	0.400275009833275	9.61409051385026
878	2163	0	0.907814271868523	0.069868990104766	0.75	0.760049535587047	3.46069304007664
879	2168	0	2.44771779046029	0.424974906105236	1	0.27763922474814	18.7523404773048
880	2177	0	1.41024423013477	0.385409854326773	0.5	0.335174027451821	12.5545992663906
881	2185	0	0.156474360089207	0.0431705590941259	0.25	1	2.00166389980686
882	2186	0	1.83772245267446	0.189127803047066	1	0.569017753586242	20.1079865071418
883	2190	0	3.45372400967014	0.231999302188633	1	0.408186389704236	12.1024973347342
884	2194	0	2.51458529112689	0.323906185534532	1	0.316274576265563	10.7458831497624
885	2204	1	1.61970422902897	0.235364783282872	0	0.436051822851938	7.48901965147081
886	2212	0	1.25593570687746	0.173515540324078	0.75	0.360384839986042	4.25315513483054
887	2216	0	5.65069644742499	0.273763677121667	1	0.594707161299319	36.3958617522737
888	2218	1	5.06605250942951	0.371766241918245	1	0.510033074216299	31.9885633826984
889	2220	1	4.61416192239928	0.375268767036654	1	0.55733874639474	25.3787271189669
890	2223	0	2.17907034273356	0.266015025160057	0.75	0.421752695859761	8.53411122073413
891	2225	1	1.10808322231531	0.185393040595279	0.25	0.318797576941333	5.09277626179469
892	2229	0	3.6506421125631	0.340281310118498	0.5	0.580023420092604	27.5569425244722
893	2231	1	3.9509231462798	0.310334349601435	0.75	0.64217131776367	30.163819846631
894	2233	0	0.700941985285269	0.0931726680633058	0.5	0.470667728957639	1.21387064041992
895	2236	1	3.92873909448178	0.394950870219419	0.75	0.661920943595872	19.4522263187215
896	2237	1	3.91374227949094	0.0616289971076799	1	0.990585279090298	29.5797445970883
897	2245	1	1.83083976890905	0.377108714418507	0.75	0.320859144305864	11.6435206852187
898	2246	0	0.138010921429516	0.0537680335347046	0.25	0.488636363636363	0.290564717549676
899	2250	1	2.33782560240467	0.495648862442254	0.75	0.387559767504991	6.35253884322645
900	2256	0	2.36472389365699	0.529873228360274	0.5	0.352058975410308	15.9515417623869
901	2257	0	0.709678678760229	0.146435052907306	0.75	0.23354291865557	1.44679264429635
902	2259	0	3.34942580992297	0.276391351680968	0.5	0.482796027043284	10.8401746666535
903	2274	0	1.59524927360492	0.301971772076954	0.5	0.369373495789462	7.94920069229233
904	2275	0	2.52062267970916	0.170364952043925	0.75	0.482333789515991	26.2385333416637
905	2276	1	4.37551409331818	0.16646809773034	1	0.714647017044067	75.4178792260576
906	2277	0	6.72160334742636	0.223893297275613	0.75	0.65098727262529	27.9267250970149
907	2284	1	6.66724681434062	0.391782737390291	1	0.573057989428985	20.3772884303434
908	2286	1	5.61092539243352	0.320267702732129	1	0.641218399876409	32.2433765490009
909	2287	0	4.09947647312665	0.363907195052231	0.5	0.450109608985517	16.2607649097327
910	2288	0	3.11366483505895	0.205592472222287	0.5	0.472036776562672	12.1896249377257
911	2290	1	3.24423317785195	0.242337251442757	0.5	0.713568102538546	14.4797893204211
912	2295	0	1.98106433873793	0.498935853455573	0.25	0.318100982295471	6.82532446766085
913	2307	0	1.64793192498766	0.257757993666244	0.75	0.652863881814476	16.5866449532805
914	2308	0	2.19396937444517	0.195588686779165	1	0.5714732396911	11.9795516639596
915	2311	0	1.8337685964996	0.305768929401535	1	0.261331329181036	11.6509710624479
916	2314	0	1.43227027498752	0.311751215377226	0.5	0.620165793154324	16.2460074974719
917	2315	0	0.706329084160279	0.17351559045824	0.25	0.224336601385343	8.5927394835352
918	2317	0	2.29836682878146	0.161392936323252	1	0.72279958524216	9.21411654510125
919	2326	0	0.52600836987721	0.0543308042034161	0.5	0.532162513610198	2.62616657385066
920	2330	1	0.144627858479355	0.106149009279194	0.25	0.473989898989899	0.571434122189593
921	2336	0	1.52121311099106	0.0930239366039787	0.25	0.456900357817251	15.5186237381525
922	2342	1	1.63395333898517	0.297176525398499	0.5	0.426068881241076	3.12048284841872
923	2344	0	4.23003590411207	0.290348948053636	1	0.42065143419154	18.5249260492606
924	2345	0	2.2475500173659	0.256826618776223	0.25	0.374721195382631	9.15982317102279
925	2346	0	1.21224976873304	0.271412959358962	0.75	0.354566954543532	13.7915794521303
926	2348	0	1.06149564312688	0.0927310458245296	0.25	0.449311216313056	11.3399634808071
927	2353	0	1.94232722387075	0.237089705142861	1	0.336176830239751	7.04241142467481
928	2362	1	2.78577809451292	0.335197550207912	0.75	0.516483804319972	6.94452215833552
929	2364	0	1.37492855029533	0.16822818195228	1	0.743902031381372	23.7318628042071
930	2369	0	1.78741495895485	0.362271855319845	0.5	0.398992386778746	5.88516414619825
931	2370	1	2.76735305186387	0.208611266769377	1	0.721469554918907	30.3423194798034
932	2371	0	3.64731250223847	0.324038660264937	1	0.601598183587028	17.6150111133393
933	2372	0	2.3874672904603	0.0707061966631489	0.75	0.644314890412288	19.1041560229226
934	2378	0	1.94253815070668	0.244088868071485	0.5	0.269092684859468	7.66950631743419
935	2381	1	2.05584579809004	0.38494493651725	0.5	0.300600896266875	9.1259191476315
936	2382	0	2.25241513767906	0.25271409567983	1	0.735231038734246	26.3556568735774
937	2388	0	1.29751449054168	0.19877511309534	0.75	0.317925081511026	3.146575983657
938	2394	1	3.92158557833545	0.376360671398818	0.5	0.553373205614784	18.7955299167961
939	2401	0	0.33448045613445	0.0939233930637687	0.25	0.484007954230584	1.55800299781822
940	2402	1	1.58583841162179	0.287583841999716	1	0.590880471012502	17.9465740046949
941	2403	0	1.09826302498306	0.184813825057042	0.75	0.354633731321497	9.02061978879566
942	2406	0	1.98800408523449	0.387677718507016	0.75	0.287977835945115	8.43802106448126
943	2407	0	0.686241400046982	0.0970031036005341	0.25	0.476326760883104	6.35852824917152
944	2410	0	2.11064170133119	0.317192770383846	0.75	0.3673060610205	12.1673486542492
945	2412	1	0.784847324992995	0.292070121740139	0.25	0.341831134424026	5.91228389646974
946	2415	0	0.172644893942203	0.0717035622114011	0	1	0.431690652295068
947	2417	0	1.70485974919696	0.353196287904885	1	0.291637666113522	7.65231319790769
948	2418	1	1.78051980341656	0.477496531391931	0.75	0.440867472410739	9.2888231762582
949	2420	1	2.15283145376065	0.470925353634363	0.25	0.401258347988102	11.5045284439129
950	2423	0	2.80043873304351	0.12381756284601	0.75	0.509627827339666	11.9638702630218
951	2442	0	0.105279259211392	0.0480034111082639	0	0.481430365861363	3.87857855822124
952	2446	0	1.47701542584631	0.254766921661784	0.25	0.299409728659126	5.97592327048104
953	2448	0	2.61630561950942	0.414795320618032	0.5	0.354749811080668	18.3545964651804
954	2450	0	3.22744170924691	0.140775115271046	0.75	0.560687575038017	19.4336607021309
955	2451	0	0.706563654801316	0.0549016911628422	0.25	0.486765493404464	4.97913453129845
956	2456	0	3.42664923811127	0.347141212614747	0.5	0.473706819649107	11.4762103137235
957	2458	0	0.695771093036964	0.0842254692530916	0.25	0.265001198384856	7.91800770661473
958	2459	0	0.360115347192335	0.162233259118101	0.25	0.221103179080144	1.62076565228228
959	2461	0	0.702179048575994	0.114885856201004	0.25	0.252984079841056	2.26409824719834
960	2462	1	0.0863224469711015	0.0459877991553261	0.25	1	0.206575685210151
961	2475	0	0.195040006621651	0.104932042804954	0.75	0.233332952207833	0.71906689620508
962	2476	0	0.550708101223559	0.0645255268725478	0.5	0.48629126021501	4.35721941528011
963	2479	0	0.243634600818635	0.10548274510295	0.25	0.483922244938387	0.484934421402172
964	2480	0	2.04709784641013	0.200983617335845	1	0.4998532465345	6.09485393468583
965	2481	1	0.328470571309605	0.0633145321097025	0.25	0.298653198653198	2.15994558167893
966	2484	0	2.08187312123992	0.288575637223733	0.5	0.34917418248478	8.52072620416631
967	2485	0	2.07088711624298	0.0968397872183921	0.75	0.527510724906197	8.12037953426113
968	2487	0	0.533475375777795	0.184270599253456	0.75	0.211657708766189	2.37059411479363
969	2490	1	2.05182800312027	0.225901940369338	0.5	0.371670568859908	15.4466482885883
970	2495	0	0.569239395021825	0.0846648242003681	0	0.310920023184473	1.87201224812488
971	2502	0	0.794052395596813	0.114428858186571	0.5	0.472398350686638	3.5746916574181
972	2504	0	1.86756699472038	0.278099036342922	1	0.36287246783485	8.91345336812425
973	2505	0	4.43729064702333	0.228601664777343	1	0.423138218579695	20.8721173598645
974	2507	0	0.511273866950636	0.201684699615289	0.25	0.393801079274801	0.757032342349494
975	2509	1	0.753377698962309	0.23165976371607	0.75	0.293576171873064	0.986072759157672
976	2511	0	1.71484316628842	0.108876274846733	0.5	0.352897616827634	16.2299825447991
977	2512	0	1.8951908469056	0.248878532197888	0.75	0.266998827025175	9.48161533071695
978	2516	0	1.29279228653965	0.0730413698150165	0.5	0.636943323703002	6.09135371240657
979	2517	1	1.89300796862389	0.121101527803717	0.75	0.518163857950069	10.2036243384084
980	2522	0	2.1806755157696	0.238405637279814	0.5	0.265587672061506	9.97751545538234
981	2527	0	5.24525353775106	0.178194818538418	1	0.786311417617088	19.7384873159099
982	2536	0	0.509452162135677	0.044824404524269	0.5	0.486221301182039	11.3255814917316
983	2537	0	3.19634709128549	0.11595155859794	1	0.804009047556611	26.964242062696
984	2541	0	0.602106887348491	0.122625403682084	0.5	0.24084244589793	4.86627592160167
985	2542	1	0.897889839698473	0.123825471182032	0.5	0.302199921642989	5.89801360849023
986	2543	0	4.056411009825	0.114796705024508	1	0.911523768249518	17.66774807668
987	2544	0	1.99389569462241	0.144856565216698	0.5	0.498897850092362	18.3647139822063
988	2549	0	4.47047585436655	0.12650839326359	0.75	0.745561256804285	14.718344942112
989	2552	0	2.09652993495818	0.219366483397852	1	0.390026383247305	14.1017131964416
990	2556	1	4.24572772674287	0.268064603939078	0.75	0.636636082953581	6.6661908162638
991	2558	0	2.6895943183799	0.150374721462843	0.75	0.661503754063833	17.7554170038044
992	2561	0	4.23135091367456	0.20896369207672	1	0.545631388003178	15.2553943109187
993	2562	0	1.65463475164581	0.217045261774494	1	0.367439508233282	4.7764706621937
994	2564	0	4.13924621668863	0.309437418325639	1	0.359048659176833	10.6333709325536
995	2577	0	1.04082802432224	0.17092593082599	0.714285714285714	0.44377362068777	14.3625503331268
996	2578	0	0.988628308371114	0.360646026293835	0.857142857142857	0.224701886473978	5.47332819894739
997	2583	0	1.49320001967476	0.158640072046991	0.857142857142857	0.466715787988902	14.0043812853787
998	2588	0	1.79940732339154	0.294248239468975	0.857142857142857	0.316997589456941	6.92583097525357
999	2590	0	1.29332299211995	0.579561515192717	0.714285714285714	0.18630861166919	8.3817033428275
1000	2591	0	1.44555847449966	0.157306385542873	0.857142857142857	0.420083090464066	27.2574269286263
1001	2595	0	1.64850142821257	0.122179376289105	0.857142857142857	0.494345528284074	9.51903113955835
1002	2598	0	0.595825266451833	0.193392051786723	0.285714285714285	0.227132905065162	2.47742484849025
1003	2599	0	0.490976476223617	0.0885557317741133	0.142857142857142	0.225140577451359	2.68888927523755
1004	2605	0	0.624070168738324	0.309837042497375	0.857142857142857	0.181628293253321	1.26872429708966
1005	2607	0	0.494684042219497	0.285093979085939	0.571428571428571	0.142411607561351	1.94946948149647
1006	2613	0	3.17601938441622	0.347900729247216	0.857142857142857	0.330874366639517	12.7167723669175
1007	2616	0	0.501479617545199	0.13864691321509	0.428571428571428	0.161070231420105	5.03797965821942
1008	2619	0	1.12509813845303	0.0691544358915667	0.285714285714285	0.617000970866027	5.95712717963397
1009	2624	0	1.29399291965852	0.275403373098824	0.428571428571428	0.362196138492859	8.46791117280954
1010	2632	0	3.66387528187354	0.268803587385286	0.857142857142857	0.425730502716605	20.7320269680628
1011	2636	1	1.10164637714951	0.269032152684386	0.714285714285714	0.4386716398077	12.4921173279636
1012	2645	0	1.91302380841391	0.291037985401814	1	0.211244909692464	7.86559798667395
1013	2648	1	4.30844878675834	0.373189256216414	1	0.599857596415473	25.5982825476902
1014	2649	0	1.2834353235102	0.0903964125890608	0.857142857142857	0.513479424022783	16.5164339842785
1015	2650	0	1.98903072391531	0.113832033341708	0.857142857142857	0.484611218110847	13.3121566500382
1016	2657	0	0.901260188076307	0.19376507252891	1	0.397764940400311	21.491616592292
1017	2659	0	1.47901948626309	0.174024050943808	1	0.632013331703572	25.2328189020844
1018	2661	0	1.19156202017583	0.194554521358502	0.714285714285714	0.285381480574646	3.7897691653236
1019	2676	0	0.883022237871481	0.272081866297837	0.285714285714285	0.129394923262074	2.59345771907487
1020	2677	0	1.86289017444485	0.416874981796492	0.714285714285714	0.222311876456312	5.41812674037738
1021	2682	0	0.224528859710262	0.0602940014529347	0.142857142857142	0.488636363636363	0.580421262224744
1022	2684	0	0.832540916386702	0.192809809617903	0.428571428571428	0.310087890886186	4.75686325248393
1023	2686	0	0.448213305872716	0.126451742293277	0.428571428571428	0.315095418345833	0.504097010965622
1024	2691	0	1.29021852128739	0.212872677762857	0.714285714285714	0.210328800929494	6.8309265291994
1025	2692	0	1.11883187815125	0.129511661129111	0.714285714285714	0.416884803731483	7.01019141489784
1026	2696	1	1.67644568977873	0.240695588170143	0.857142857142857	0.662359271495049	28.9922808701808
1027	2710	0	0.54730758475738	0.117332985538057	0.142857142857142	0.254232162518676	5.55915375074295
1028	2713	1	1.01747054625719	0.23301748187117	0.285714285714285	0.174437111966209	8.25056773045413
1029	2714	0	1.86853859526316	0.234371552880628	0.571428571428571	0.617074552671877	26.7993351136366
1030	2716	0	1.76749564624669	0.315181817701807	0.285714285714285	0.214754199427379	5.77540191397202
1031	2717	0	1.19761630305075	0.154628405526116	1	0.311872172128469	13.7853179256595
1032	2720	0	0.706438243534496	0.12891687052101	0.142857142857142	0.171437367523893	7.16564682140067
1033	2723	1	2.75093384845167	0.288838887737876	0.857142857142857	0.665071479158916	33.505520265435
1034	2731	0	1.14032176292786	0.363974398051961	0.428571428571428	0.137363765898962	4.14422554403771
1035	2736	0	1.90214924538796	0.179369046885626	0.714285714285714	0.304063843273923	8.55294891316968
1036	2739	0	1.32407180724144	0.210424309840082	0.428571428571428	0.513580649866087	4.84302103687113
1037	2742	0	0.922323299179883	0.205741816983326	0.142857142857142	0.1774665225774	4.43757061374433
1038	2747	0	1.77203915916039	0.132765470951071	0.714285714285714	0.710996405917192	18.3201691828269
1039	2749	0	0.709732453343719	0.208364381629232	0.285714285714285	0.282033209687695	5.04795340342727
1040	2751	0	1.75369965821369	0.352681428239595	0.714285714285714	0.171414824528619	6.53663330169539
1041	2754	0	1.23604248805817	0.1516770789311	0.714285714285714	0.250691298895931	4.8879024370554
1042	2756	0	3.34034510677988	0.260241730461881	0.857142857142857	0.369191730380867	9.44895449071119
1043	2757	0	6.04882796639284	0.281307403351481	1	0.682775593494387	29.2136868049324
1044	2760	0	2.46260333449379	0.193388519687642	0.714285714285714	0.625746710303337	8.69894557077997
1045	2763	1	2.3921139925834	0.216130089397528	0.571428571428571	0.249888494383518	4.86976882747658
1046	2766	0	2.41675663554229	0.131603013120274	0.857142857142857	0.775909567398536	39.0062444049339
1047	2768	0	4.6299653429667	0.210310014919926	1	0.461889252101745	14.3903307438968
1048	2770	0	3.53510476928161	0.225691508980102	0.857142857142857	0.792208383174	39.5310080510972
1049	2773	0	0.889853646944534	0.216608215869251	1	0.617340057788956	28.2891013359165
1050	2775	0	0.907029529095341	0.248932433650053	0.571428571428571	0.359164090011139	24.686240904866
1051	2782	0	1.19292498696514	0.347871138402806	0.428571428571428	0.364338408067032	15.1499645969675
1052	2783	0	0.817726968304688	0.188789350441878	0.857142857142857	0.384431232915242	9.31937589751833
1053	2784	0	0.767766866780755	0.230469008987691	0.714285714285714	0.208686048493617	6.13760743647653
1054	2789	0	1.3488262349611	0.118118621095644	0.714285714285714	0.245198543137054	6.2468826555901
1055	2791	0	1.04954098720593	0.267349301708685	0.714285714285714	0.232257309717607	9.60172229073974
1056	2798	0	1.07323320798946	0.126574016863629	0.857142857142857	0.575418611482287	6.4135496066401
1057	2800	0	1.06293633585663	0.198685466332907	0.714285714285714	0.380836896365759	8.78998265536775
1058	2805	0	0.687078643170488	0.35870467297603	0.285714285714285	0.237698990338967	6.10871474943208
1059	2811	0	0.735196679351302	0.192963482683153	0.428571428571428	0.381075360234342	3.34508953967344
1060	2814	0	1.28188894880427	0.326500565009934	0.571428571428571	0.363924295746253	10.032816122669
1061	2818	0	0.498280653066423	0.137005087309076	0.428571428571428	0.330803892618731	7.68295152686719
1062	2826	0	1.10318197159532	0.0875574394191984	1	0.4057353987657	15.8991136169368
1063	2827	0	0.798769222948114	0.0539103685674218	1	0.613701675136465	12.4061408876597
1064	2838	0	1.07055407845156	0.274801459557016	0.571428571428571	0.255898303875556	4.24505075374572
1065	2841	0	1.05941733721433	0.0937571956492348	0.428571428571428	0.2833881799094	7.68175112305364
1066	2848	0	0.773684695493446	0.150871537859898	0.428571428571428	0.309396609227676	5.22613030965966
1067	2849	0	0.391480807838268	0.0565883537669854	0.285714285714285	0.397864868167765	6.30994725873251
1068	2851	0	0.712031784177207	0.283291040067232	0.428571428571428	0.11997157956552	7.66831805318395
1069	2856	0	1.14714797423046	0.241415086193073	0.142857142857142	0.359453574979013	11.6201289015292
1070	2859	0	0.79434853904835	0.227067121846645	0.428571428571428	0.146461695050155	3.61262139205948
1071	2865	0	1.97738250889985	0.103352647488194	1	0.740924386474713	22.0657685269091
1072	2866	0	2.29606259985192	0.293873129291185	0.571428571428571	0.383186908200104	15.3928114837588
1073	2869	1	1.03524187916178	0.110533578891095	0.857142857142857	0.411517791896419	17.165548888963
1074	2873	0	1.033826144807	0.239375695925252	0.571428571428571	0.144253749777194	4.59924310274885
1075	2876	0	1.41849114111341	0.073610491173337	0.571428571428571	0.62162392817132	13.2120837448103
1076	2878	0	1.45466008399142	0.246303283776149	0.857142857142857	0.331696840814578	24.3590306774485
1077	2879	0	0.717934801789404	0.147549655264293	0.285714285714285	0.217621794502505	3.69724517222163
1078	2881	0	1.0213980884568	0.127378447770064	0.857142857142857	0.48555270634482	20.236824736326
1079	2882	0	1.20857382329665	0.393297172288288	0.571428571428571	0.252396643331722	7.63034555926503
1080	2889	0	1.45552471663895	0.159342632335002	0.857142857142857	0.53294073635582	21.0258239066363
1081	2890	0	1.14091415567425	0.313332645270806	0.428571428571428	0.229101706074575	7.86753123512745
1082	2891	0	0.627476954029433	0.0872423502078655	0.428571428571428	0.418507593560817	9.50278549505883
1083	2905	0	0.974918748335037	0.176505101560612	0.714285714285714	0.232629198013929	8.11202523382635
1084	2908	0	1.18706060207973	0.174350202860441	0.285714285714285	0.207577644205725	12.6875149529797
1085	2913	0	1.08337566161726	0.168351167457569	0.428571428571428	0.165703779390303	8.91063200755613
1086	2917	0	0.877063999846963	0.171743810187281	0.571428571428571	0.333726940202729	6.49165459883234
1087	2922	0	0.731819969978401	0.149172843088836	0.714285714285714	0.25850281271454	2.07338404278636
1088	2924	0	1.2448046613769	0.0649243019290857	0.714285714285714	0.474004862350131	13.2261822637683
1089	2930	0	1.02592129838134	0.187543498701747	0.571428571428571	0.42002182082697	14.059792921348
1090	2933	0	1.29428630615274	0.228061653714198	0.428571428571428	0.302455221826752	10.5407161874311
1091	2936	0	1.21602308609893	0.140886593943379	0.428571428571428	0.357827617562868	11.5342137791039
1092	2941	0	0.778058851721154	0.239741744499206	0.428571428571428	0.23924123402652	11.1823997611169
1093	2944	0	0.614133133422582	0.0725371697835833	0.285714285714285	0.19414131477025	3.74102309874896
1094	2947	0	0.983474674503144	0.131083625640041	0.571428571428571	0.204223366149712	5.37631946826315
1095	2949	0	0.85452849547944	0.346601712865096	0.428571428571428	0.231802487590197	8.75816161608094
1096	2950	0	0.944389584218804	0.432789521576903	0.285714285714285	0.207042687474385	5.23902656616908
1097	2951	0	0.379510117370347	0.0384421599850558	0.142857142857142	1	4.7262793870127
1098	2953	0	1.03335461756803	0.161367906898275	0.571428571428571	0.474303447182647	19.701421130096
1099	2960	0	0.986565724526071	0.211639025884497	0.428571428571428	0.252871854045649	7.96433638360352
1100	2963	0	1.1126822941372	0.356737824330269	0.571428571428571	0.246805644940312	10.7326839443676
1101	2965	0	1.68043139384973	0.255326624177554	0.428571428571428	0.466710492370201	15.0810235546477
1102	2966	0	0.540265379400228	0.212746656837726	0.142857142857142	0.140084133972761	3.96229031734626
1103	2967	0	0.903023181559631	0.29858102639776	0.428571428571428	0.191019633812649	9.24156948368879
1104	2971	0	1.01967073615834	0.282968789470961	0.714285714285714	0.247494020275627	8.68852373955562
1105	2974	0	1.17497721736087	0.0746105997424331	0.857142857142857	0.579106990665824	20.2935684612108
1106	2975	0	1.30147341654905	0.148957661867638	0.857142857142857	0.591490025384824	25.6718185309909
1107	2976	0	0.632893025709865	0.20173283066728	0.285714285714285	0.168716379945328	3.17565029268443
1108	2980	0	1.72775771699326	0.122109848162366	0.571428571428571	0.415112189769491	14.5246352486104
1109	2984	0	0.899791360387812	0.295007525388495	0.285714285714285	0.232307892593186	7.75559632827609
1110	2986	0	1.77736052467143	0.202542638047069	0.285714285714285	0.449953386800366	7.63945098988551
1111	2987	0	2.22206980779591	0.139391638748079	1	0.649388477115066	37.2471641450595
1112	2991	0	0.520320749300758	0.117263289255059	0.142857142857142	0.146966070420549	5.36800684527815
1113	3000	0	1.48833859333336	0.243498113487412	0.285714285714285	0.225388639174045	8.01034341248585
1114	3005	0	1.63017732319819	0.206425627222238	0.714285714285714	0.306840291784499	15.529212267409
1115	3011	0	1.2454727703643	0.0919703291046919	0.857142857142857	0.627971763817939	30.880363605741
1116	3017	0	1.54261888450117	0.0643664433491161	0.857142857142857	0.676630341840712	28.7093815759705
1117	3023	0	1.60483241243677	0.226519187256785	0.857142857142857	0.324435042605074	9.96456626659343
1118	3026	0	0.738023989701358	0.175171011762704	0.285714285714285	0.130268121121838	3.94070782124867
1119	3030	0	0.575214003628589	0.108373502648167	0.285714285714285	0.313236148145256	6.68939206525545
1120	3037	0	1.46129043838988	0.305895637338802	0.571428571428571	0.24186549563462	10.2755721404323
1121	3043	0	0.900207485897911	0.177835831740928	0.714285714285714	0.2170460204661	5.77042507547918
1122	3045	0	0.561171737634409	0.279878783027206	0.142857142857142	0.104179373290092	2.83468730149445
1123	3049	0	1.39888337160361	0.167221179258446	1	0.362852165838995	12.7740733853332
1124	3051	0	0.658629191670533	0.120256002132471	0.142857142857142	0.124385690201089	7.53765979291947
1125	3053	0	0.696767903314877	0.240526029386643	0.285714285714285	0.101942860033789	2.64282934427833
1126	3055	0	1.27773403165293	0.150285933652111	0.857142857142857	0.439996168957736	16.9729685609836
1127	3056	0	0.987517731250905	0.235909721261955	1	0.326751494705588	17.1005761903711
1128	3057	0	1.28383052255489	0.328425429286355	0.714285714285714	0.283130338497317	14.1650080302657
1129	3061	0	1.0145687025603	0.140475208067747	1	0.599512889548697	39.6388506504546
1130	3065	0	1.68030577513549	0.125312329416847	0.714285714285714	0.524048744021975	23.0023624181242
1131	3068	0	1.39411404133244	0.0903497767754553	1	0.565302933581389	21.9103689522284
1132	3070	0	0.439120794715929	0.0531988652980259	0.142857142857142	0.381837837105727	4.65409282944114
1133	3071	0	0.907354231592372	0.172585666741061	0.714285714285714	0.388912832703981	4.93211965562768
1134	3074	0	1.42117058579185	0.17536196999844	0.714285714285714	0.303429939107377	6.59047387345825
1135	3075	0	1.84482922153753	0.299307579663677	0.571428571428571	0.337239799652016	12.8929587331214
1136	3080	0	1.62815704291911	0.351029111919307	0.428571428571428	0.169752382938136	12.1652194184849
1137	3083	0	0.98214876874227	0.278735614050888	0.285714285714285	0.27914605322379	3.48194516867638
1138	3084	0	1.10151698286875	0.315351338249676	0.285714285714285	0.153363828561374	6.07204306708538
1139	3085	0	1.01808903079029	0.211500503117112	0.285714285714285	0.284895001655114	8.87415023594243
1140	3086	1	0.749664486436427	0.290449349607385	0.142857142857142	0.177398315108648	5.2608439034612
1141	3090	1	1.49228792530715	0.242489395827148	1	0.543456040097889	34.5066431156655
1142	3094	0	0.750560017954171	0.232342177014483	0.428571428571428	0.257786205215578	8.02693508160784
1143	3097	0	0.929600270894247	0.0994852533847052	1	0.647266949940701	26.7211409011041
1144	3099	0	1.26214242598903	0.0706268741397281	0.714285714285714	0.449073661487602	18.7595623899493
1145	3102	0	2.32491627973618	0.0774541735889038	0.857142857142857	0.529085199871277	21.9321840120954
1146	3104	0	0.453974815871603	0.044839472323298	0.285714285714285	0.541178102077854	2.96125452785119
1147	3108	0	1.20282477876461	0.415517287632806	0.857142857142857	0.191509337814927	5.98561067777377
1148	3110	0	1.35544611795502	0.114912447520487	0.857142857142857	0.59626265356739	35.8017895075897
1149	3111	0	1.38673840351671	0.333628226796448	0.285714285714285	0.177806420497882	11.4736085825392
1150	3112	0	1.09613711013856	0.314737207752671	0.857142857142857	0.320016909914474	10.3654083208802
1151	3113	0	1.8927507725451	0.067367219243952	0.857142857142857	0.776042341807888	18.1542166286108
1152	3122	0	1.53963603031012	0.235163974993923	0.142857142857142	0.382056615364783	8.22356599678033
1153	3123	0	1.46293739202338	0.177290678674792	0.714285714285714	0.348730408335785	15.066678229411
1154	3125	0	2.14707459305239	0.0981010855183909	0.857142857142857	0.599547126899604	43.0769031095704
1155	3129	0	1.29271282848163	0.17840692402837	0.571428571428571	0.34148381825264	13.955695087388
1156	3130	0	1.06173152136959	0.231055938723046	0.857142857142857	0.329270470055916	21.949089223336
1157	3133	0	1.56287748234328	0.105445897095177	0.714285714285714	0.599805016470778	30.2119123437264
1158	3138	0	1.48378954856413	0.152992231377479	0.714285714285714	0.45758378847142	11.9318459232324
1159	3139	0	1.54706784227068	0.162827959296026	1	0.587050078403243	29.1151463704712
1160	3145	0	1.41280097467281	0.219788244308506	1	0.496858260472981	25.6413523719817
1161	3148	1	1.11571747580252	0.148469448871301	0.571428571428571	0.303321282037914	21.7616930440723
1162	3153	0	1.48706933461764	0.146382247562925	0.857142857142857	0.598310096305904	38.2759025381016
1163	3155	0	1.20170454998955	0.12539428088532	0.428571428571428	0.314968945940322	6.73415600124353
1164	3157	0	1.17043936748081	0.226026640164556	0.714285714285714	0.301633823771877	5.96579534317623
1165	3162	0	2.09002898442939	0.365743649997063	0.857142857142857	0.347373615594284	7.93271753632873
1166	3163	0	1.23492423261224	0.246122342399507	0.571428571428571	0.193040598733172	6.85166145291254
1167	3164	0	1.89327630830403	0.162584107612122	0.857142857142857	0.519982082911189	36.9044228262747
1168	3165	0	0.811403088562008	0.169089460943683	0.285714285714285	0.187323854451663	3.61553927374912
1169	3167	0	0.407003886045683	0.0873948673872661	0.285714285714285	0.314788579620676	1.8776036026544
1170	3168	0	1.90028428624802	0.159045343524862	0.714285714285714	0.576033992179177	12.5373745184909
1171	3177	0	1.89255432976123	0.233845688565619	0.428571428571428	0.458504556993809	9.26053905165708
1172	3179	0	0.378330820989862	0.0757833476168567	0.142857142857142	0.225085037499651	2.73499278546994
1173	3180	0	1.5227467493749	0.271825782687373	0.571428571428571	0.43127651925355	23.4835606112632
1174	3201	0	1.21986437502835	0.272504811818594	0.714285714285714	0.165394625222006	10.4250522195073
1175	3203	0	0.806691396342496	0.0396871645771917	0.714285714285714	0.483644198335925	13.1796889205953
1176	3206	0	2.87235402669063	0.244756969065196	1	0.510552774945366	23.5535624009517
1177	3220	0	1.18697996459325	0.255274761259072	0.857142857142857	0.500952220403827	44.5592863391701
1178	3226	1	0.698591909057829	0.423134244227756	0.428571428571428	0.130423606413797	5.48406440752984
1179	3235	0	1.4928544221196	0.4490098427482	0.285714285714285	0.288271158930905	6.38275789139758
1180	3236	0	0.509736587850151	0.0574081965192881	0.142857142857142	0.42945307806639	3.83621787771812
1181	3246	0	1.61374851170682	0.0642905656558693	0.857142857142857	0.500081468123027	19.4508693480399
1182	3247	0	0.779899014599091	0.0882204651951748	0.142857142857142	0.231544913638581	3.2027180912893
1183	3250	0	1.79826059175499	0.158799520717674	1	0.626599789330219	47.309201478976
1184	3254	0	1.24146267204134	0.290214429297042	0.142857142857142	0.271813796906502	9.68099143035042
1185	3255	0	1.04729047270516	0.134070978730243	0.428571428571428	0.343997460252812	6.16749622778118
1186	3256	0	1.73287014792739	0.118601404543573	1	0.556832663527858	31.3096288655003
1187	3258	0	1.08702801748828	0.295586298755112	0.428571428571428	0.191595765622555	5.1284331421828
1188	3266	0	0.95289744141261	0.158275968269699	0.285714285714285	0.283856043018336	4.49998520326442
1189	3271	0	1.0268725228885	0.14890002194558	0.285714285714285	0.332538917718244	12.9677168248875
1190	3273	0	1.31939116432416	0.225688418739353	0.428571428571428	0.177977368538561	8.01267583946189
1191	3274	0	1.7611610527228	0.213655418862945	0.571428571428571	0.328263275204248	13.4773539834036
1192	3275	0	2.01780023823395	0.273672490095859	0.714285714285714	0.34530342734071	18.1938372284016
1193	3281	0	1.29296339651726	0.31154713976209	0.142857142857142	0.21318693698212	4.54303130937446
1194	3288	0	0.186382255220432	0.0456911168857026	0.142857142857142	0.359334415584415	1.7933138814706
1195	3289	0	1.11109126621947	0.108855690746364	0.857142857142857	0.347814352995979	15.9983894292417
1196	3293	0	0.451552052285693	0.218213092552868	0.428571428571428	0.204759617023165	0.783336398801779
1197	3295	0	1.23757030747501	0.152642407824383	0.285714285714285	0.187733760242826	13.7743848700137
1198	3299	0	1.40422223401764	0.309361982821636	0.285714285714285	0.327854208821158	8.87485260948082
1199	3301	0	0.537053986271869	0.0992756993884914	0.428571428571428	0.33325562390287	4.58561796217282
1200	3302	0	1.61163638897958	0.272737542794326	0.571428571428571	0.261292535954433	8.85301568829116
1201	3304	0	0.641101732329469	0.297139399115755	0.571428571428571	0.164959349030976	7.91022913291634
1202	3309	0	1.17242009737193	0.185037837842016	1	0.52462017636782	41.657277644058
1203	3310	0	0.706383076353188	0.0545978980951371	0.285714285714285	0.256212108568395	6.32965332694089
1204	3311	0	0.21902699336874	0.0343492985002419	0.142857142857142	1	1.61620510599271
1205	3312	0	1.15614111984121	0.198659369547797	0.285714285714285	0.164900800172199	6.04241214451677
1206	3313	0	2.97049364899247	0.125358018278515	0.857142857142857	0.633205986089008	19.9400643461041
1207	3319	0	1.28283815501978	0.0996246377827975	0.857142857142857	0.587218109413971	21.7159380370833
1208	3323	0	1.18818023798677	0.136741624442828	0.714285714285714	0.293469757372669	6.32803795810334
1209	3327	0	1.69336426767461	0.0793350271634049	1	0.848751453492781	57.1242939629894
1210	3330	0	1.910685458791	0.275409847920652	0.857142857142857	0.320906795933002	19.7722480990681
1211	3332	0	1.34441347125989	0.308523893348391	0.428571428571428	0.230035897143733	10.3851336329529
1212	3333	0	2.67276519677169	0.187973887627846	1	0.471249034555901	26.7970557914296
1213	3336	0	1.55408338599717	0.147040881353575	1	0.568794432995999	25.5243682558425
1214	3337	0	1.31179013099564	0.303464060589152	0.428571428571428	0.261810268667316	5.67689847278432
1215	3338	0	1.17461282819253	0.175216743624881	0.857142857142857	0.2235239160606	8.1900254855271
1216	3343	0	0.814861162667979	0.0730123736321354	0.142857142857142	1	6.21453573936862
1217	3345	0	1.90034181362852	0.186775989600649	0.714285714285714	0.353875827523816	27.9224013518577
1218	3347	0	1.36333474290959	0.367792479994823	0.428571428571428	0.326954588685135	19.3177077205915
1219	3349	0	1.32261456879782	0.0620480365151875	0.857142857142857	0.644392094943992	12.4259122091939
1220	3356	0	2.95955427098798	0.11002911137368	0.857142857142857	0.401807895158891	27.5530304333447
1221	3357	0	1.31725823692075	0.303957202632631	0.285714285714285	0.381189867043133	7.63727194689834
1222	3364	0	1.44167762910109	0.296797516024277	0.571428571428571	0.262081268795487	10.9097423818859
1223	3367	0	1.07032336075914	0.0787201111602355	0.857142857142857	0.398179961927299	20.1800473135894
1224	3368	0	1.48407350370028	0.224997948530652	0.714285714285714	0.293391909667572	7.83388339447891
1225	3369	0	1.52452104237534	0.0811370511051659	0.857142857142857	0.591168932830925	14.8258888138246
1226	3374	0	1.88043340979624	0.049761451503918	0.714285714285714	0.904044494195264	57.6011032916937
1227	3385	0	1.32904457939777	0.154407729078899	0.571428571428571	0.339028008160876	11.7302781478218
1228	3390	0	1.1633876117084	0.0631643799354407	0.571428571428571	0.549229895196245	24.0071507190229
1229	3392	0	2.0729362978896	0.153779708064217	1	0.560473875395879	21.2165300895607
1230	3394	0	1.48339664423341	0.176857915403872	0.571428571428571	0.254466543505529	10.185697790402
1231	3397	0	2.32848891524796	0.0987007352694478	1	0.690724539070608	37.388846505835
1232	3400	0	2.01248652077012	0.38567642477699	0.428571428571428	0.191401231201638	11.4508419185913
1233	3402	0	0.84728167478008	0.0895990498567477	0.428571428571428	0.769756691717083	2.49600030116002
1234	3404	0	1.88581897351436	0.290743816355577	0.428571428571428	0.343767769604736	15.5348226026753
1235	3406	0	1.76261680088725	0.187715019524861	1	0.338683548006568	35.5107382303785
1236	3408	0	1.75131515577154	0.173327210236456	0.857142857142857	0.456377332353177	15.2569390513192
1237	3409	0	1.63864041652576	0.146668590351671	1	0.64741580667351	28.2932322984013
1238	3414	0	1.63523691295995	0.278779855286865	0.142857142857142	0.389430546147374	13.3584665860536
1239	3415	0	1.42877860206718	0.125076086357154	0.714285714285714	0.435350197118675	3.99227048112483
1240	3418	0	1.90037177271766	0.255924846849017	0.571428571428571	0.386675296639688	9.227723401861
1241	3421	0	1.42313766891546	0.1599412232449	1	0.393676738063311	5.51435475648219
1242	3423	0	1.89598430708373	0.0733912446143874	1	0.745111362610139	24.3646039205209
1243	3430	0	1.82534061346881	0.0678084548948947	0.857142857142857	0.748582280858433	36.8769831295551
1244	3432	0	1.18086200192153	0.215073916554822	0.571428571428571	0.296643409993896	9.62359294396042
1245	3434	0	2.47591351357452	0.22751090301977	0.714285714285714	0.362337649232864	6.26783167945029
1246	3436	0	2.48561061366065	0.273908154023514	0.571428571428571	0.337098684453963	9.38472585386254
1247	3440	0	1.94750878444332	0.111068535058774	1	0.519429259042344	16.4951429620645
1248	3446	0	1.22183507406289	0.22772369399271	0	0.254965037784006	3.47981862684092
1249	3449	1	1.86384441551903	0.285475827677436	0.285714285714285	0.423527164698028	27.6699061042099
1250	3450	0	1.33142077984357	0.188840067344889	1	0.332642385257589	19.0589716128202
1251	3453	0	2.50035824374159	0.175883684897545	0.714285714285714	0.378518633345406	17.1528328723558
1252	3454	0	1.06966037503664	0.267899267834519	0.714285714285714	0.219310527425407	10.2051013720863
1253	3457	0	2.01207870244434	0.104064518769311	0.857142857142857	0.678100285282218	37.4702273610874
1254	3459	0	1.21491917768207	0.235353071902122	0.857142857142857	0.389571486136666	6.78669156529217
1255	3460	0	1.22865293368556	0.140323277854345	0.571428571428571	0.414685183063011	9.28291147222989
1256	3463	0	0.927401766434106	0.153247790296249	0.428571428571428	0.377042580500984	4.74822387915484
1257	3466	0	1.84937079454515	0.0957992466138329	0.285714285714285	0.405636963330367	9.82021124227997
1258	3470	0	2.07928311422682	0.253849047367084	0.714285714285714	0.362191803906755	12.042456938171
1259	3472	0	1.94854112909496	0.0590302950929656	1	0.869367033031998	27.4171891407869
1260	3473	0	2.09089791127067	0.167620151526427	0.571428571428571	0.384930577902501	9.62203964231422
1261	3480	0	1.67234383172165	0.282419433335044	0.285714285714285	0.270846045674023	11.7879315665407
1262	3481	0	1.59698465534633	0.147705305381678	0.571428571428571	0.348180168819686	7.5125032170833
1263	3483	0	1.32631524807118	0.199880407211058	0.714285714285714	0.384132490111861	9.02769037358204
1264	3493	0	2.15286379873161	0.289699878233772	0.714285714285714	0.376302037371245	17.4797107085567
1265	3495	0	1.11073588317859	0.145454108476161	0.714285714285714	0.270414040931228	8.84504910407217
1266	3500	0	1.1335669689283	0.148235660493238	0.571428571428571	0.372852156609339	5.7921594827495
1267	3508	0	2.83580576177724	0.261756920469051	0.428571428571428	0.30317662370888	23.7845193670317
1268	3511	0	1.37531764450042	0.293692954927189	0.428571428571428	0.136620498796999	5.89221145799024
1269	3512	0	2.46558290184336	0.139372585593875	1	0.747402154641596	41.5096014513219
1270	3516	0	1.57564030682129	0.294135153465094	0.428571428571428	0.173905913025678	7.06566182577069
1271	3518	0	0.748440787773335	0.14524107669754	0.714285714285714	0.302520841868589	2.43183547595633
1272	3520	0	1.74134074282688	0.180614180985603	0.714285714285714	0.293998394431355	13.0119473297823
1273	3521	0	0.476570460588798	0.108701982126824	0.428571428571428	0.217468028391501	6.93561651998703
1274	3535	0	1.71915650745994	0.0893076659125768	1	0.782126912417636	40.953725047537
1275	3540	0	1.83052647766491	0.14253368451853	0.714285714285714	0.377648735122523	9.75446767127269
1276	3543	0	1.88897068795246	0.18654222144946	0.857142857142857	0.4097433134114	11.3944933055642
1277	3546	0	1.80769316425299	0.103142924598272	0.857142857142857	0.664971259867449	15.9211744028894
1278	3547	0	2.47299606310887	0.0765206309852191	1	0.786817719098981	39.649428142851
1279	3548	0	1.57980291068207	0.181970560769405	0.285714285714285	0.379541377349859	13.2111983154021
1280	3550	0	1.85987749327579	0.286004812599859	0.714285714285714	0.203515119960701	6.85023232335129
1281	3551	0	1.69036292056886	0.265607061326922	0.714285714285714	0.2778240189908	6.71942259421299
1282	3552	0	2.43945424070141	0.210127570049517	0.571428571428571	0.269613709997947	13.033343509791
1283	3555	0	1.61495870169886	0.282803220255098	0.571428571428571	0.21104718783924	7.22023067547747
1284	3558	0	1.58221783797012	0.209418711179993	0.571428571428571	0.321766659922519	16.5660393464264
1285	3559	0	3.0477103091752	0.149722022456885	0.857142857142857	0.522608988206851	18.5905214142477
1286	3560	0	0.0833653402073093	0.0333817126269956	0.142857142857142	1	0.454133687775153
1287	3562	0	3.39692991259674	0.157919348681026	0.857142857142857	0.557291021797092	12.0573282770816
1288	3566	0	1.57003240983658	0.373143729046129	0.285714285714285	0.133111416586454	9.69308148047679
1289	3570	0	2.81232639851134	0.192766435461504	1	0.481958752390086	20.3519325412421
1290	3572	0	1.94290830175905	0.171863455597773	1	0.477091096931075	16.8177431856301
1291	3577	0	2.19185046333485	0.147188990120228	0.571428571428571	0.476988129768295	18.9411890364745
1292	3578	0	2.27685072786526	0.159567339138224	0.714285714285714	0.387931951148001	21.9065016510392
1293	3580	0	0.897644640589602	0.104002074473672	1	0.414549266078152	3.99861472174214
1294	3584	0	1.59896643444915	0.113733402916593	0.714285714285714	0.367440926909481	10.9009794269793
1295	3586	0	1.07405207053844	0.0710477930139468	1	0.723097665733372	15.7508676297963
1296	3589	0	1.5997804614934	0.236985900409469	0.571428571428571	0.301319407883052	13.7355182871905
1297	3590	0	3.14282767539344	0.14650894568769	0.857142857142857	0.487093786479215	30.0314890434049
1298	3591	0	1.69903542491069	0.090470174945403	0.714285714285714	0.490511730385774	30.9158783945926
1299	3592	0	1.70839754155805	0.143097598384475	0.857142857142857	0.254475583568681	9.83622171701717
1300	3597	0	0.295108890047643	0.158359667945798	0.222222222222222	0.140537017505873	3.64681637338219
1301	3599	0	0.442086526676591	0.141145863240137	0.111111111111111	0.0982866286487069	4.41399274301759
1302	3601	0	1.35183054462475	0.156645226599707	0.555555555555555	0.320847228116862	5.16592581470359
1303	3602	0	0.432241022076365	0.118054169214283	0.555555555555555	0.325710204326391	2.80809414725349
1304	3608	0	0.450315300463952	0.170413249795279	0.444444444444444	0.189925213826225	1.25704497680782
1305	3609	0	0.462293861479116	0.121590773181614	0.222222222222222	0.297498958976832	3.65472721919529
1306	3610	0	0.243369892849283	0.0550354081226519	0.333333333333333	0.176694414879598	3.64690799128224
1307	3612	1	0.278956964399585	0.0960459953708842	0.222222222222222	0.188940977430645	2.27978968052515
1308	3613	0	0.362349273584845	0.0885468215446789	0.222222222222222	0.225980521089026	2.38728414936296
1309	3614	1	0.685890310129823	0.298695938300855	0.666666666666666	0.35505467479244	13.4367237597068
1310	3617	0	2.48564769481578	0.21766699965882	0.777777777777777	0.397714665734757	19.8797344017868
1311	3618	0	1.56738178103166	0.147057591811471	0.888888888888888	0.583933997117029	24.5691442797516
1312	3619	0	0.347194489632398	0.0647225270472745	0.222222222222222	0.518727598494438	7.04072531615761
1313	3620	0	0.251291584649119	0.0767092008147435	0.333333333333333	0.326380688262451	3.26402600977634
1314	3623	0	0.579531902128682	0.233693566577941	0.444444444444444	0.138366799447435	2.70522565981713
1315	3624	0	0.270943045684761	0.0992411401842267	0.777777777777777	0.250873250287884	1.35797886824117
1316	3625	0	0.902015841829769	0.176420864402805	0.777777777777777	0.246401997121177	3.83909582313598
1317	3627	0	0.370045310470025	0.0924643302324714	0.333333333333333	0.138076114058975	4.94050573503937
1318	3632	0	0.132423894560518	0.0990378328477425	0.222222222222222	0.17701015357937	0.747803178806883
1319	3633	0	0.792179508255834	0.238932679248043	0.333333333333333	0.11244750538329	5.34197694170605
1320	3635	0	0.854933502624008	0.0924133403378233	1	0.581798148199413	26.8457004865805
1321	3636	0	1.22374437878086	0.250345110104092	0.666666666666666	0.395452972723811	26.2188048686448
1322	3640	0	1.70640571283619	0.189168711290806	0.777777777777777	0.495435702933165	42.9018485409096
1323	3641	1	1.3142291528224	0.219074657509447	0.888888888888888	0.43265272650782	32.3981293315692
1324	3643	0	0.104013405364529	0.039633980325624	0.111111111111111	1	1.15183749970457
1325	3646	1	0.490778839644388	0.284499574826808	0.333333333333333	0.131918084190586	1.87444515841862
1326	3647	1	2.76434796454059	0.467565773421823	0.777777777777777	0.418226958733938	11.778246285001
1327	3648	0	0.592569145986205	0.357347981720802	0.666666666666666	0.182408344730381	2.40099834680882
1328	3649	0	1.04854070269546	0.13811347014817	0.777777777777777	0.465744046987303	21.7958003680214
1329	3651	1	0.925271294625648	0.243522405169468	0.555555555555555	0.178682372615722	9.82583003544222
1330	3652	0	1.09901633383489	0.144044879136456	0.666666666666666	0.429812644554045	8.48012782476941
1331	3659	0	1.05357926009894	0.146667074121628	0.666666666666666	0.311075154208204	19.7065907919744
1332	3662	0	0.0951446179046698	0.0826084752746034	0.222222222222222	0.313957351444951	0.293745711848421
1333	3665	0	0.603418705487909	0.17193693652612	0.333333333333333	0.247888058292795	0.938118413684489
1334	3666	1	2.15336108673656	0.174506380356874	0.888888888888888	0.575582799252802	21.5863752196092
1335	3668	1	0.89933011652537	0.233996036294269	0.444444444444444	0.17976461542907	5.20725329362895
1336	3672	1	1.44803702448573	0.340242672694774	0.777777777777777	0.318030216627543	9.47773183964463
1337	3673	0	0.600221077875005	0.131975743326619	0.333333333333333	0.230883012142762	1.30972701782086
1338	3675	0	0.143726243279576	0.156624592381607	0.222222222222222	0.224968883580749	0.539895118286721
1339	3681	0	2.83180367313784	0.423565429541923	0.666666666666666	0.558625801459259	31.2602369185849
1340	3682	0	0.875990785470606	0.27121633252928	0.666666666666666	0.225166877300368	2.68210901531556
1341	3685	0	2.97118990401869	0.374728368211066	0.555555555555555	0.590856987469864	19.9201928572976
1342	3688	1	0.143571522615187	0.179749765733165	0.222222222222222	0.209093526319723	0.668705867852471
1343	3691	1	2.97958685516235	0.274337633900424	0.888888888888888	0.585727772686525	13.3370628685823
1344	3701	0	0.210594181816825	0.0329492604123584	0.333333333333333	0.318181818181818	3.94947355069856
1345	3706	0	1.81132872139769	0.317303694435393	0.555555555555555	0.38738007141296	6.53626159450077
1346	3707	0	0.934599718411437	0.195230205414289	0.555555555555555	0.184015581018964	4.04739875005175
1347	3709	0	1.97524878379129	0.331898899687335	1	0.607096220103691	34.9400763676436
1348	3710	1	0.704364036563098	0.23326765651856	0.333333333333333	0.254399627216554	4.16952462025257
1349	3714	0	0.212955088743215	0.125750681731223	0.333333333333333	0.341226413349546	0.565396279408832
1350	3715	1	1.49411925783469	0.446488759346661	0.666666666666666	0.412716237604963	16.8457298404978
1351	3717	0	1.8749008230167	0.376383438132583	1	0.635480314588867	47.9101180009431
1352	3723	0	0.604535787749609	0.152582488348025	0.222222222222222	0.135783667561191	8.31043680342613
1353	3724	1	1.68113322363664	0.211528947286796	0.777777777777777	0.527942516381034	41.4510993733058
1354	3726	0	5.16160543119895	0.313915659463984	1	0.597024537942709	33.3348695748137
1355	3729	0	0.729233920136141	0.171198837168428	0.444444444444444	0.138859077724343	4.48396873227955
1356	3738	1	2.72790998823883	0.142462436117379	0.888888888888888	0.5353862327664	54.9940137656147
1357	3744	1	0.363555127673249	0.0891419631792218	0.333333333333333	0.181818181818181	0.717080810666006
1358	3746	0	3.52191291636889	0.26777000645804	1	0.510971299882502	8.04199098197358
1359	3747	0	0.469252432729781	0.0754097490485429	0.111111111111111	0.217955420014199	4.04312538667258
1360	3752	0	0.553687113751048	0.100211678374334	0.333333333333333	0.167263000466668	2.43242965326235
1361	3755	0	1.83160891906948	0.171650594779675	0.666666666666666	0.356937245318889	5.9946585529892
1362	3759	1	4.78725195985927	0.168446248685122	0.888888888888888	0.507162954184001	14.4896667905519
1363	3760	1	4.12021006399894	0.249702748707645	1	0.549262539221917	9.87087041215385
1364	3765	1	0.405885376425227	0.180182710391075	0.222222222222222	0.110744437237372	1.54544981409244
1365	3767	1	4.50478500033581	0.292219248965523	0.777777777777777	0.410426782636546	21.1396505977456
1366	3768	1	3.32649909593708	0.530775501333956	0.777777777777777	0.509721413691459	18.8047818025303
1367	3772	0	0.398004921432104	0.0635960959740082	0.333333333333333	0.323572287484753	2.54706529767872
1368	3777	0	1.55716339134099	0.461182972733327	1	0.334238108784717	10.3929023358036
1369	3781	0	1.74931103512101	0.324489459801795	0.777777777777777	0.43348271191305	15.7931999866601
1370	3782	0	0.908927976775298	0.435041527247349	0.444444444444444	0.16965761215442	2.80935489783779
1371	3784	0	6.29413813167232	0.309716887206596	0.777777777777777	0.558270521674251	22.6877904248433
1372	3789	1	1.48630142426706	0.357502273967361	0.555555555555555	0.187727783127839	10.1453295421027
1373	3791	1	0.13254843564946	0.0943748318209661	0.111111111111111	0.484034372709897	0.487816626530932
1374	3792	1	1.50483382473036	0.257131760314147	0.666666666666666	0.431222642881822	5.4568055044276
1375	3796	0	0.0464610294822397	0.0399898966842599	0.111111111111111	0.488636363636363	0.15975586575688
1376	3797	0	0.122898867931257	0.0658477618464431	0.111111111111111	0.486058014042469	0.448726666445737
1377	3798	0	1.470262716673	0.31791635362714	1	0.369980379315821	10.5287865584105
1378	3800	1	5.81469435943811	0.266436234607703	0.888888888888888	0.621488626331198	28.2486386405911
1379	3802	1	1.49377438372298	0.205154913483849	0.888888888888888	0.455848886551359	8.85840700672574
1380	3803	0	2.01913443710813	0.247579802651686	0.777777777777777	0.429835447061633	19.9956224448992
1381	3809	1	3.1143387861782	0.411706893681842	0.777777777777777	0.517489986690965	12.7483878112904
1382	3810	0	3.79368196778053	0.313002027595266	0.666666666666666	0.526766934639432	17.1405754109898
1383	3811	1	0.146710494161851	0.0303370786516853	0.111111111111111	1	0.555331894252625
1384	3815	0	2.22449062907797	0.169607042729084	0.777777777777777	0.507022370602889	34.9809707077974
1385	3816	0	2.15494999143214	0.365499704846923	0.888888888888888	0.28140122054353	9.9647447916278
1386	3817	0	2.24611182670157	0.435553801125791	1	0.375854648067075	19.7601357239465
1387	3818	0	0.52885481289383	0.0877807064556632	0.333333333333333	0.287592418070408	2.64747732042926
1388	3820	0	0.348852346110521	0.110106777313029	0.222222222222222	0.25822584422347	1.67505262656258
1389	3822	0	4.41455522510019	0.321433402034951	0.888888888888888	0.537117823531544	17.1756015363919
1390	3825	0	0.595708028064751	0.20251663409868	0.111111111111111	0.183396118403541	2.36361448766897
1391	3830	0	0.213830583624144	0.240861826882845	0.333333333333333	0.173678399476	0.968374561634979
1392	3833	0	2.34025090193657	0.342655481827054	0.666666666666666	0.407202117026639	10.4912896990986
1393	3839	0	0.993465894833636	0.20753980197227	0.5	0.355315828928207	3.09725341644047
1394	3844	0	0.185839859482282	0.116989343757774	0.166666666666666	0.229641097355234	0.67114799715638
1395	3851	0	1.43682101800171	0.220228371642699	0.833333333333333	0.296278398930994	6.04452965494619
1396	3852	0	2.66153722206046	0.324788946184316	0.666666666666666	0.185235832082205	10.8114966369198
1397	3853	0	0.637442318711956	0.189255299000657	0.166666666666666	0.219080193939041	2.40507111858324
1398	3856	0	2.15702183864117	0.134633814494975	0.5	0.215538544402008	16.8029289045459
1399	3872	0	1.06928263590991	0.17143174239065	0.333333333333333	0.212372777283338	3.96458346273677
1400	3876	0	1.00435510385649	0.102710800935531	0.333333333333333	0.408363561424017	5.06843027903306
1401	3879	0	2.44070000533011	0.505820125213258	0.333333333333333	0.248591968828838	13.3288694413697
1402	3880	0	1.091129114452	0.239745354702613	0.666666666666666	0.383485286704854	11.6236572681711
1403	3883	0	0.856699407125167	0.0800957971533719	0.333333333333333	0.329635600774872	2.27878491628504
1404	3904	0	0.492199388456603	0.0660233546472627	0.5	0.713244004613804	8.43913791393593
1405	3914	0	2.21579643729811	0.279733207260697	0.5	0.265487744371841	7.53427835698294
1406	3929	0	2.03747009175841	0.197570296586911	0.5	0.337940486246409	10.2408353891631
1407	3931	0	0.733435015094594	0.300260447991328	0.166666666666666	0.139804438538185	3.41033970904358
1408	3932	0	0.595314260036599	0.144739424703148	0.333333333333333	0.275709971318403	1.94035775197059
1409	3940	0	3.83973095182017	0.176796811719806	1	0.789636869632071	33.9687996701078
1410	3958	0	1.89694911177363	0.142426224613781	1	0.536015854668974	18.8564886885493
1411	3959	0	0.0660127608206597	0.0246371920350995	0.166666666666666	1	0.172190383179952
1412	3961	0	2.8463640528089	0.418883891937669	0.5	0.243147068090986	8.3568556419879
1413	3964	0	2.02514709791843	0.3546823293625	0.333333333333333	0.209437555258184	6.50022718557473
1414	3967	0	1.50783959533373	0.135440860498377	0.333333333333333	0.131369655290524	7.59458007520705
1415	3969	0	0.0615724258033362	0.0597476754873363	0.166666666666666	0.318181818181818	0.516164684387746
1416	3979	0	0.153954032875016	0.0432778046831787	0.166666666666666	1	1.42094810144454
1417	3988	0	2.11486931328363	0.215401148727465	0.833333333333333	0.50223167940723	20.3319014098925
1418	3990	0	0.231781269878857	0.127514562274187	0.166666666666666	0.227199342333827	0.29634878868137
1419	3992	0	1.68904727674921	0.208384360500853	0.5	0.425698578649999	5.0582083182912
1420	4001	0	0.915189746185928	0.21331404309362	0.166666666666666	0.151569459427096	2.27259849201133
1421	4014	0	5.07473755096144	0.257687419575865	0.833333333333333	0.735120125917511	54.3603902661491
1422	4033	0	1.54549256450619	0.101936049684064	0.666666666666666	0.305679635863371	6.35627995396309
1423	4035	0	0.918209811841302	0.117064432275668	0.666666666666666	0.384360367435361	3.43976279402305
1424	4039	0	0.0685355414889651	0.0519743503206209	0.166666666666666	1	0.102371501715473
1425	4042	0	0.87377791095367	0.18678296012922	0.166666666666666	0.30033857841476	4.44527773101339
1426	4056	0	0.060343799214202	0.037338199955466	0	0.486111111111111	0.120086574839708
1427	4067	0	1.65401724289618	0.329027942641316	0.333333333333333	0.202578032619012	10.3967712580801
1428	4077	0	2.41872191560893	0.186661582382599	0.833333333333333	0.48290869581101	27.2193853867944
1429	4088	0	2.42337474764324	0.2459253849073	0.5	0.197603645722019	10.1055525893837
1430	4099	0	0.818868356654579	0.0851283521421319	0.333333333333333	0.31403260724419	5.38049607760923
1431	4100	0	2.73532057801402	0.15459511487938	0.5	0.570856724867285	14.0570324141972
1432	4101	0	1.16822648928982	0.142252739651327	0.166666666666666	0.117592053274865	3.0040705119954
1433	4102	0	0.89631633965287	0.156237408079645	0.166666666666666	0.149068871154846	9.71674435600813
1434	4106	0	4.28316816810221	0.207449548186184	0.833333333333333	0.579740832165739	14.8893498409827
1435	4108	0	0.47632431566041	0.0823787200685825	0.166666666666666	0.482466253773675	0.924427998069056
1436	4119	0	1.38718224833002	0.244149004116338	0.5	0.234205908114245	10.0410985282009
1437	4128	0	2.77522193859495	0.243451559537918	0.5	0.379962248841192	8.55036926677991
1438	4132	0	0.0685355414889651	0.0519743503206209	0.166666666666666	1	0.000776445558402933
1439	4139	0	5.17200243188204	0.230401189419636	0.833333333333333	0.410335876690483	11.9590380931416
1440	4149	0	1.3607635923056	0.132108183759242	0.5	0.285864373169927	3.3754617228759
1441	4154	0	0.834173636361758	0.160143321053383	0	0.11377342499912	2.66839195101476
1442	4168	0	2.7402502053517	0.219199855553546	0.5	0.301802291736953	9.84606208604623
1443	4170	0	0.990843992683535	0.0635750023469607	0.166666666666666	0.729807645407108	1.18565905805269
1444	4173	0	3.04523740636004	0.271392099112698	0.833333333333333	0.323288013669256	5.56744387311421
1445	4178	0	1.83199745367412	0.136642165594964	0.666666666666666	0.446082167762136	4.60915714478187
1446	4188	0	2.24044159769329	0.0889714064555388	0.5	0.503408712047942	5.91303691656226
1447	4192	0	0.775488415279106	0.105762998017634	0.166666666666666	0.459291115959577	1.12104061650613
1448	4200	0	2.91355499392867	0.13943062116611	0.5	0.454360756187266	10.7360161925541
1449	4213	0	5.37795628050557	0.28472480447391	0.833333333333333	0.66993284568469	26.7436314670766
1450	4215	0	3.16824130109707	0.334282058765555	0.833333333333333	0.257420834682237	11.6019790253618
1451	4219	0	2.7222580353601	0.294321870953689	1	0.348423781688821	6.35022698472603
1452	4223	0	0.115206983852616	0.0438744515693553	0.166666666666666	1	0.270526195381047
1453	4226	0	1.05199024111898	0.0644767662763702	0.166666666666666	1	2.95113230669436
1454	4242	0	0.469164049011133	0.0720209826249013	0.166666666666666	0.317036333355187	1.79837625467807
1455	4245	0	3.03621965773632	0.164156756886267	0.5	0.474491864241528	8.27174575718747
1456	4250	0	3.46345951114772	0.338353354483427	0.666666666666666	0.200828367223747	6.20848496132787
1457	4252	0	2.70149098937431	0.149198696056716	0.833333333333333	0.383979585044182	13.4868400534767
1458	4272	0	0.632899617606162	0.0950468978061653	0.166666666666666	0.250876640478301	4.47126458563349
1459	4275	0	0.893051556880429	0.11376803403667	0.333333333333333	0.449229321473936	3.75862334866922
1460	4283	0	2.69003654836406	0.146083934056071	0.666666666666666	0.524200608322901	11.6012784085786
1461	4311	1	0.821583666003525	0.392639941571763	0.434782608695652	0.0682963332506991	2.38976227737205
1462	4315	0	0.565641193739361	0.0862920704776811	0.130434782608695	0.195874725536131	4.37962173974359
1463	4317	0	0.805279451610248	0.78148117515969	0.217391304347826	0.050936532404386	-1.70296922773597
1464	4323	0	1.06551053627876	0.623440694023906	0.4	0.130077039074233	8.86920166407996
1465	4330	0	0.954160990780612	0.653741734326907	0.5	0.198163616206993	14.0429212167458
1466	4336	0	0.801613159488185	0.752720783389138	0.2	0.117958585159935	3.82834711387358
1467	4339	0	0.997037083188073	0.362753569372167	0.6	0.242288888868037	14.9817592985415
1468	4344	0	0.644965989315158	0.811867514793739	0.4	0.0963497013607599	2.56253144913178
1469	4347	0	0.590318445014073	0.728292752258341	0.3	0.133302514292724	9.21518418970561
1470	4352	0	0.954518294655049	0.645702519844707	0.5	0.164544551706315	4.11120501242333
1471	4355	0	0.811939130496254	0.651906218475889	0.1	0.13376650111743	0.330715109590126
1472	4358	0	0.654637425242145	0.46327065273724	0.2	0.121791432954674	5.79611121831286
1473	4365	0	0.810875742102576	0.546051286008384	0.5	0.174139333953222	16.3696055232182
1474	4377	0	0.925016379088855	0.717734781425552	0.5	0.144024403288252	10.6929386171747
1475	4380	0	0.519098643517293	0.240341274968552	0.4	0.104983431624117	6.65687275073134
1476	4385	0	0.927878024566028	0.722884364111013	0.3	0.14878244268861	8.99797333272307
1477	4388	0	0.561320351600962	0.555772098341274	0.2	0.182005131363939	6.95671587765887
1478	4405	0	2.67348255158813	0.501910286825222	0.9	0.383644349220317	30.5070733600694
1479	4407	0	0.799094466188858	0.372625703339202	0.8	0.163941719070134	7.11543311495918
1480	4410	0	0.761171228627034	0.484096827557822	0.5	0.121838046495894	9.93597878451469
1481	4415	0	1.80870442932973	0.512400889511604	0.5	0.331804076436897	17.6636206158444
1482	4429	0	0.647795880158035	0.184386870703034	0.6	0.144510639656016	3.87292328028332
1483	4430	0	0.798742437267813	0.419429309383475	0.5	0.142016566834805	8.70055680060572
1484	4433	0	0.821125737102085	0.170286383788782	0.2	0.1202268961822	4.89066722107503
1485	4434	0	0.624847396188052	0.489091734817979	0.5	0.126333660364577	3.60487334317501
1486	4438	0	0.90953972106885	0.48606574034608	0.9	0.169343836055117	5.28159717608009
1487	4443	0	1.12767417842787	0.572857628981155	0.3	0.171351767530244	9.16060375830771
1488	4451	0	0.472426691044407	0.347211359973548	0.1875	0.0858270971714689	4.98850241813371
1489	4453	0	1.52018012614216	0.227473754047693	0.625	0.191359724532537	12.9109504389465
1490	4454	0	0.696663794923685	0.24734866239579	0.625	0.159072192712002	13.7250107630262
1491	4455	0	1.27646654775548	0.13282883332534	0.4375	0.268642234087091	19.57332349883
1492	4456	0	0.733919818897885	0.245620547784958	0.8125	0.267440296023714	23.9924973791088
1493	4457	0	2.29430539729205	0.217116888015839	0.5625	0.306797193591037	25.527306073779
1494	4459	0	1.30283101327282	0.251691831625169	0.375	0.161541044058971	8.12350302531382
1495	4460	0	1.55845338042684	0.344372026049334	0.6875	0.194126035368786	9.22971375525668
1496	4464	0	0.840789532845011	0.179527855618755	0.75	0.188537410032457	31.7108238302545
1497	4465	0	0.756417866841994	0.269347988852071	0.4375	0.0995350259455503	3.96929150616169
1498	4467	0	0.753639307045575	0.268651205488816	0.3125	0.110753239348322	7.03040573596981
1499	4468	0	0.19500527147964	0.20823802537479	0.4375	0.126070289883797	0.927762937326557
1500	4469	0	0.775107667559876	0.156325216882445	0.1875	0.167482108790894	8.34097610665174
1501	4473	0	1.32083246227789	0.353211530564653	0.625	0.214023336165184	10.5772787960199
1502	4478	0	0.301768032985522	0.209509257134853	0.125	0.0945415260442725	5.23653841489659
1503	4480	0	0.389826210151089	0.210726940897372	0.1875	0.236394005820746	0.390248345873666
1504	4481	0	0.653926729824239	0.270203360065415	0.375	0.0769543661182156	7.11256669114339
1505	4488	0	0.501961969031938	0.27221344363442	0.25	0.126698475353494	4.2849858282405
1506	4489	0	0.700031267866947	0.312331411274617	0.6875	0.112860037646708	4.270863605444
1507	4490	0	0.891685919274392	0.0963998283643008	0.1875	0.149566022622906	14.4783167494908
1508	4494	0	0.361086459188129	0.17562173659681	0.0625	0.127625921379044	1.75504472359585
1509	4499	0	3.02467438876499	0.201335524768085	0.75	0.356206717137335	20.2882836542833
1510	4500	0	1.15235013426479	0.319762016362461	0.625	0.215325829604108	10.8312620540235
1511	4501	0	0.713850891205549	0.356556626667522	0.4375	0.148457296637975	5.8696131067511
1512	4503	0	1.37774664324706	0.46471348195211	0.4375	0.116189257078801	9.21846381254025
1513	4504	0	1.0957584207386	0.322185165766475	0.5	0.173334582093226	2.87039414723226
1514	4508	0	0.880219267086017	0.475739335871889	0.5	0.131131897273537	8.00701629128718
1515	4509	0	2.31302971496037	0.235749427455446	0.8125	0.215263721989716	17.9526379412038
1516	4518	0	0.682119511039092	0.289090245517305	0.25	0.106601515077969	3.51876796534574
1517	4523	0	1.13678940571282	0.10255255376955	0.75	0.281363123700275	14.4420002464988
1518	4526	0	0.566313612425047	0.280140344690237	0.125	0.077581980492658	4.01239278038215
1519	4531	0	1.26402970068999	0.238133679492854	0.875	0.236420484548462	8.10408133827056
1520	4533	0	0.831981987935669	0.307775682031946	0.8125	0.159449206098021	5.09767017556415
1521	4534	0	1.28718543017929	0.268180865058782	0.375	0.225710803150813	21.9735797235123
1522	4535	0	1.93077593696606	0.148721684726472	0.625	0.271256714453826	20.6037976423993
1523	4537	0	1.13159051265544	0.392863891321007	0.5625	0.154823976720739	5.61561633678244
1524	4540	0	0.785913241287287	0.308379922491619	0.4375	0.104307085146335	3.60888724657053
1525	4542	0	1.72593181875874	0.227287169399276	0.3125	0.172760993597007	7.69315159043204
1526	4547	0	0.759555670248816	0.195826243073201	0.375	0.132621241208348	1.93080897413491
1527	4549	0	0.419055082119138	0.160905630169793	0.0625	1	1.54697368221101
1528	4553	0	0.580639425989312	0.181140713998141	0.125	0.25832432540805	2.25681938616845
1529	4554	0	1.16595348119034	0.381822770254378	0.5625	0.118577616970723	6.42243030830987
1530	4561	0	0.770287258301648	0.142139612482134	0.1875	0.139152794880438	6.18029567872596
1531	4562	0	1.76839308403651	0.201501377774414	0.4375	0.222450333097114	13.5708371478197
1532	4567	0	0.720041167979958	0.396394513290343	0.5	0.101172096660443	5.60257756839267
1533	4571	0	0.568065627994317	0.135090907213839	0.0625	0.126055355124191	3.29603991810693
1534	4573	0	0.396705580132196	0.148987789745667	0.0625	0.158453199600323	1.5647957746037
1535	4574	0	1.56307482532984	0.403206020537425	0.375	0.157053598230555	12.1620470245344
1536	4576	0	0.701714686722185	0.255553578019435	0.1875	0.0955208550322275	8.85577560902152
1537	4578	0	0.492431001008413	0.21608912131639	0.125	0.104808295442498	8.20325661526903
1538	4580	0	0.621841412899476	0.257068238619813	0.125	0.141586799783687	3.58064084513754
1539	4581	0	0.95945889215008	0.24846937964896	0.6875	0.179410656696592	19.5355605108837
1540	4584	0	0.718318529441081	0.266165078879789	0.0625	0.153109744625071	3.02662785624048
1541	4585	0	1.00455974083449	0.525923384918875	0.5	0.141064615140524	5.17015585470758
1542	4590	0	1.04533284572609	0.18611053761263	0.875	0.208115272095993	18.9370853411691
1543	4593	0	2.35855284605119	0.162556076332897	0.5625	0.347272218349266	15.940013142577
1544	4597	0	0.305304864352947	0.109152919954651	0.375	0.126604759742261	4.77972741968784
1545	4601	0	0.918659690891356	0.223653182416575	0.375	0.099670938435742	7.18077670909928
1546	4602	0	0.844133798652646	0.160549049644175	0.75	0.248564544600048	10.7855867506657
1547	4606	0	2.74718278574143	0.185320152782599	0.6875	0.494201031935674	23.8583067896695
1548	4613	0	1.93086778414107	0.295029709524355	0.5	0.173600640656909	11.6894352908081
1549	4614	0	1.24316035494894	0.271905468169866	0.75	0.130555547287682	5.94512997767899
1550	4617	0	1.79503285034015	0.144854516734591	0.5	0.468151418690141	12.3034906144872
1551	4622	0	1.47052504528698	0.363554796782082	0.4375	0.0884332480068211	11.3153378048938
1552	4623	0	1.06298244684924	0.158340438252747	0.5	0.310560132920672	4.89173348187352
1553	4624	0	0.757777619002568	0.105934005436603	0.25	0.442324994426597	4.67763041044893
1554	4626	0	0.175208900959407	0.0985346969949191	0.0625	0.199604315626086	0.349701539007154
1555	4627	0	0.773251566345368	0.317483863783871	0.375	0.152618312345932	1.98899907482066
1556	4631	0	0.383145213621058	0.201920539314432	0.125	0.120291848592179	0.943485417529471
1557	4633	0	1.21445633072646	0.159264491396194	0.5	0.230226732270809	26.455242563139
1558	4637	0	0.793208698188934	0.230427241709499	0.3125	0.133471038507688	3.24815004510668
1559	4638	0	0.970431258033468	0.0944311084740437	0.3125	0.423353624315713	3.96453481540769
1560	4646	0	0.91303445112828	0.449779118071699	0.25	0.0975067605427401	2.09910536515825
1561	4647	0	0.805333100110066	0.234462356203754	0.125	0.346935041047665	4.24009410421625
1562	4650	0	0.789888335858382	0.341966532778179	0.375	0.238813156815575	2.43066379434649
1563	4652	0	0.499072303735574	0.118058950757777	0.1875	0.165049269441982	3.9993195068798
1564	4653	0	0.963977447736763	0.263697431544229	0.3125	0.114155255617269	8.0479797337169
1565	4660	0	1.87148737035261	0.349317064158861	0.4375	0.171811111673038	4.92352659052143
1566	4661	0	0.409031600202814	0.0861783625924351	0.0625	0.220165596384167	2.40327242169721
1567	4662	0	2.32006955193157	0.278674896766251	0.5	0.234581497103649	7.82760403103318
1568	4663	0	0.835366224258025	0.203546731642277	0.25	0.180272136249074	5.37078007286008
1569	4677	0	0.691268357709585	0.123929213743673	0.1875	0.197484063101688	1.70067481152176
1570	4678	0	1.08711591901408	0.168744914691863	0.875	0.285295163856737	13.8578054700462
1571	4682	0	2.22291920842638	0.404232107197048	0.5625	0.170097814705621	13.584067428628
1572	4684	0	1.59001827524744	0.153082858660966	0.9375	0.333545562535573	18.1203360361046
1573	4687	0	0.885286772681721	0.206426012404168	0.25	0.110397006989104	7.67333667740944
1574	4692	0	2.38231680191726	0.222074050086387	0.375	0.250967739260267	8.89210898196401
1575	4703	0	2.4972022821833	0.227544483512402	0.5	0.257632102504736	12.0644868955607
1576	4704	0	1.05086458429565	0.367429544408383	0.375	0.0761962011146796	7.14266361722377
1577	4711	0	2.37908056523035	0.121179630929318	0.5625	0.539418395447643	14.5766974950226
1578	4717	0	1.128610247115	0.184305969783742	0.1875	0.189247732474311	5.58050332573549
1579	4718	0	1.64798204372874	0.27764183808523	0.625	0.31473333608358	8.99687333823138
1580	4722	0	0.864348784107884	0.197113346335729	0.125	0.267727015235748	4.42182906239073
1581	4729	0	2.33661481047971	0.154347166648377	0.75	0.332574078144221	22.0542320032533
1582	4732	0	0.840379829055065	0.174408746025968	0.25	0.112342243567064	4.04744979162113
1583	4735	0	1.17271961778798	0.321409135162843	0.25	0.10577942670772	1.88614507630715
1584	4745	0	0.905877314132015	0.209886983226489	0.8125	0.247173515445133	6.99381973127102
1585	4746	0	0.239862673929316	0.0530912146869039	0.0625	0.317929679147758	1.81088362630965
1586	4748	0	0.971080131094404	0.252971678737523	0.3125	0.200117884489372	10.9564249338552
1587	4749	0	2.24700723993102	0.191950790411973	0.6875	0.294187094303213	21.3558556460126
1588	4768	0	1.42813450999958	0.166172224702476	0.5625	0.20268342594014	15.693559620292
1589	4770	0	2.11541180982781	0.162745745217368	0.4375	0.230745774940749	6.28290390988923
1590	4772	0	1.19966312026899	0.174826761652466	0.25	0.147895079003578	4.11059266846771
1591	4777	0	1.67279839560116	0.327811243299232	0.5	0.120404885374219	11.5776098269511
1592	4778	0	2.38721594057566	0.258276409988725	0.4375	0.153569922148197	22.3679513874515
1593	4779	0	1.32698508454748	0.206810896385305	0.5	0.174251758014726	20.6767978585107
1594	4783	0	2.91704548222786	0.175752747881542	0.625	0.453905386957922	26.6042545771988
1595	4789	0	2.07361699315871	0.257427228577727	0.4375	0.151627146627862	12.9719886815118
1596	4790	0	2.90977301450271	0.271817167180376	0.3125	0.164365470153357	21.6306892245778
1597	4794	0	1.40491748350674	0.280366825067199	0.4375	0.231994103461877	6.23322960504369
1598	4800	0	1.29979817823418	0.231129259642686	0.375	0.095779063304557	6.84180547932083
1599	4817	0	0.774655822458393	0.203974043199459	0.1875	0.142626076102164	4.41802867490298
1600	4827	0	0.899634126201585	0.251294091908227	0.1875	0.234318415345267	6.56704992176938
1601	4838	0	0.791622988753154	0.214293225605732	0.0625	0.127558412471753	1.79342347456411
1602	4839	0	1.57792060673824	0.179991379208217	0.375	0.20349205186515	14.7285063063654
1603	4841	0	0.734074664196422	0.105019304800832	0.125	0.184276818044932	8.65002529950233
1604	4843	0	1.22423136965178	0.201763318477591	0.25	0.242564770400403	12.4677851253971
1605	4847	0	1.07316594993629	0.254269769849755	0.4375	0.215037076870655	12.1448396000962
1606	4848	0	3.24623252069963	0.230796980860835	0.5	0.259766165099838	15.890646851363
1607	4853	0	1.76458625055019	0.275820854488232	0.4375	0.239578044195391	9.38322511051224
1608	4855	0	1.16124086751985	0.161799104765644	0.6875	0.235866258754879	11.9704161236172
1609	4857	0	0.824273598567998	0.22651508692306	0.1875	0.146229285795838	5.16407372401969
1610	4858	0	0.924584891741905	0.24059917112669	0.5625	0.234269374229507	13.9810084537175
1611	4862	0	1.60219611669389	0.309819353986182	0.125	0.189864563059485	5.5260500201369
1612	4863	0	1.21959293023624	0.156069798203873	0.5	0.303816640162099	33.6055520770394
1613	4867	0	0.461502237846983	0.589664093394036	0	0.0814129126990453	2.48564726215621
1614	4868	0	0.542153197064012	0.220583015170971	0.0625	0.127982230794288	1.60818140034724
1615	4869	0	0.795174535962084	0.127035554634868	0.4375	0.204812099780834	11.4633200850351
1616	4871	0	0.715170910335834	0.0724370271522052	0.375	0.329978761597729	12.1540805697953
1617	4880	0	1.05260163261825	0.173466997369447	0.375	0.15423191420004	5.52061401878834
1618	4883	0	0.903026862756764	0.178967481090292	0.375	0.24986060177893	5.34216265357689
1619	4886	0	1.14268651210983	0.316487610517768	0.5625	0.111745703469064	4.75304954535826
1620	4888	0	2.59162674621046	0.347971484388748	0.4375	0.204957655710722	15.3065872000386
1621	4900	0	0.495796864900173	0.0716209217371102	0.0625	1	2.33148096212911
1622	4901	0	3.05468800761413	0.13434956828717	0.625	0.601537414872863	19.80236428197
1623	4903	0	1.0204167896943	0.221092679499814	0.4375	0.149687787487222	7.13158955767911
1624	4907	0	1.37591894301124	0.305384006283552	0.5625	0.0996313184099568	6.02833042949934
1625	4913	0	1.17530804456463	0.132656937533096	0.4375	0.336366842512965	15.7140539712301
1626	4919	0	2.67049633990131	0.218273057887716	0.5	0.236079514314155	16.0837128068549
1627	4923	0	1.66339680424944	0.120652213574172	0.5	0.365092154237079	18.315990103456
1628	4929	0	1.57886231762667	0.372710661453544	0.5625	0.123613567369508	6.76913873122742
1629	4931	0	1.25226918945964	0.243157078179688	0.3125	0.10467326154112	9.87950106637313
1630	4932	0	0.681268588768035	0.175289298852637	0.6875	0.288257000567833	6.36973957508685
1631	4933	0	1.04080336321416	0.137714349913827	0.875	0.376837563671332	11.6800008087879
1632	4939	0	1.90525372029224	0.333084404759152	0.5	0.146763725704195	11.7768286800421
1633	4941	0	2.47975728260919	0.249275841422599	0.625	0.168565849260109	17.1673154489859
1634	4943	0	1.2817895061776	0.217156127295035	0.5625	0.2571466360237	18.2445288722166
1635	4944	0	2.00637672236627	0.150829914287343	0.3125	0.425574478027739	9.31700965668685
1636	4952	0	1.97506557717654	0.220732682616586	0.375	0.18489855793818	8.6519014566372
1637	4958	0	0.636354752823621	0.213348723895299	0.3125	0.28482999693481	4.18667337455594
1638	4959	0	0.895175941661394	0.291646849282623	0.375	0.102425816880965	4.36809048172406
1639	4961	0	0.97445156822101	0.235595547542046	0.5	0.138991352093602	3.91013701755695
1640	4963	0	1.25424255627287	0.45686153784767	0.1875	0.169687129795544	5.87996359292755
1641	4968	0	0.937224206020603	0.245736600047891	0.125	0.125199320039202	5.52658711673146
1642	4971	0	1.3434945064634	0.286289464569137	0.8125	0.132002993895579	6.3098582069334
1643	4972	0	1.09879357089728	0.244724611664215	0.125	0.15071653426601	7.54466359187607
1644	4973	0	1.27703704738376	0.261416137021188	0.375	0.342110545716363	16.1134603927929
1645	4976	0	0.825276067210124	0.248528064778346	0.1875	0.105779347059508	1.43700157853231
1646	4977	0	1.07329280859408	0.220801040313728	0.1875	0.226382272466621	4.12299155803013
1647	4996	0	0.740493337764857	0.122872548561449	0.125	0.144900197484117	7.64488376128989
1648	4998	0	0.68317441524848	0.106800442830088	0.3125	0.366096907430231	1.40435912635122
1649	5002	0	0.877941288797265	0.134965385985329	0.25	0.343523471057234	2.609481901622
1650	5009	0	1.45810311124349	0.278922132246975	0.6875	0.219395581291123	9.26740263479506
1651	5010	0	4.04809070589552	0.196347109905144	0.8125	0.411453249928312	24.4327575900435
1652	5013	0	2.53023318830549	0.160825229319907	0.75	0.373584379155398	15.6664528979425
1653	5015	0	2.82676159840028	0.308472576284649	0.3125	0.140311561654227	21.5754092561714
1654	5016	0	0.625679413943466	0.189222123919002	0.0625	0.453101573451739	2.8189761929771
1655	5023	0	0.942332721151465	0.160924812765302	0.125	0.1358205205434	8.63117098089089
1656	5024	0	0.832060088318153	0.22084480382001	0.3125	0.11553377230046	6.11845795759809
1657	5035	0	1.44886961803637	0.129526050856599	0.8125	0.338647151522222	19.3195167734656
1658	5063	0	0.342014406352191	0.0922101879852395	0.125	0.512300635047424	1.67604775565133
1659	5064	0	1.21734411680162	0.519652110536752	0.5625	0.131338599909519	3.16096128369303
1660	5066	0	2.08364686085324	0.215583837479842	0.5625	0.256282453393032	8.67724182475209
1661	5067	0	3.03770850408275	0.205873518430737	0.875	0.403518746580531	13.0983941582762
1662	5069	0	0.914905606985377	0.252464081315917	0.8125	0.197016096081592	3.65870975705795
1663	5070	0	1.27305634450905	0.290765662142806	0.3125	0.143952740060168	8.80771883116167
1664	5072	0	0.958984233900255	0.18104350249998	0.125	0.311376305373846	3.27365391855346
1665	5084	0	0.688149929316903	0.066801187955874	0.1875	0.375486580407068	3.48775022533603
1666	5091	0	2.10251233926264	0.231579628632592	0.5625	0.239048335011114	24.7672960907405
1667	5092	0	1.77183857825354	0.254479611601721	0.375	0.116351968986295	14.3847933682195
1668	5094	0	1.38482521921776	0.12226806656049	0.5625	0.241679322254425	21.2294389999248
1669	5098	0	2.05936659710019	0.214747134215531	0.4375	0.249706009429658	8.44312296012815
1670	5099	0	1.57250389468439	0.252808590004953	0.3125	0.214409635401442	9.07932120618474
1671	5101	0	1.84482675108274	0.206655868418523	0.875	0.288491031299117	7.3844060996725
1672	5103	0	0.530375692689277	0.0707212553404245	0.1875	0.134812871597068	2.51065932878108
1673	5104	0	1.38348578199879	0.11748374222922	0.25	0.527870868332247	6.98382788496714
1674	5106	0	0.631910329881257	0.175995388028653	0.125	0.17353990625223	7.75706090682598
1675	5107	0	2.9495609560605	0.170966204870012	0.5625	0.39519489632502	20.4508117610443
1676	5114	0	0.941960292385268	0.159947319686021	0.3125	0.214151447792772	8.05602554853368
1677	5115	0	1.3531666224428	0.142365679800035	0.5625	0.351376164341905	8.1763683125922
1678	5119	0	0.59992570661226	0.232760573300485	0.3125	0.162978401232715	2.49382642473859
1679	5124	0	3.12944390713975	0.221783581463862	0.6875	0.31137119902707	13.8281278508253
1680	5125	0	0.535191305712985	0.229558314284574	0.0625	0.135878707970138	3.30719203110311
1681	5128	0	1.43086759669156	0.361536964079535	0.5	0.164461636387469	9.28192848094541
1682	5132	0	0.618999005459147	0.153930461839363	0.8125	0.308042074352545	5.25230458980964
1683	5133	0	1.17389997498999	0.170333538788243	0.375	0.255545347637881	17.1088432037184
1684	5134	0	1.97457325813596	0.167251776476139	0.625	0.374884763637102	23.6088710952165
1685	5137	0	2.04811128446969	0.21350898784605	0.9375	0.254477382513235	18.2690457294695
1686	5146	0	1.52637546725091	0.245270614856053	0.3125	0.175884943699932	8.19703411453391
1687	5152	0	0.59364812909698	0.134800390467245	0.125	0.154776395261729	5.43403823818114
1688	5154	0	0.75481707967454	0.191060774142355	0.375	0.232399494340349	6.04690596267129
1689	5162	0	1.61819975635794	0.309700327708814	0.5625	0.174466020335358	16.496969262564
1690	5176	0	1.88699978833827	0.280924697894944	0.25	0.249578330028362	12.4699210699387
1691	5186	0	1.22932183728081	0.145544823088711	0.3125	0.230210745982549	8.3766248804211
1692	5189	0	0.607420940538704	0.0523239308282019	0.0625	1	2.04673902929529
1693	5199	0	0.412638240645735	0.0493482309124767	0.0625	1	1.78770543492414
1694	5203	0	0.868412751375001	0.103161467816372	0.375	0.219136773751413	7.03839611037225
1695	5205	0	1.38745998653592	0.171631186431983	0.9375	0.358170640571202	25.7218847176837
1696	5209	0	3.27104196594915	0.256234062738481	0.6875	0.357900234818178	17.4652443920464
1697	5212	0	2.49850558659648	0.149444762787612	0.375	0.308178205797455	18.5298262825609
1698	5213	0	1.06245769914918	0.27597940030722	0.1875	0.156219325118933	2.79656479946283
1699	5221	0	0.66227542177449	0.118679167036791	0.0625	0.336795636496264	2.14732726469582
1700	5223	0	2.2294813761837	0.180652932169332	0.5	0.310197869017496	14.7630387697966
1701	5227	0	3.06041785886945	0.226600386573165	0.6875	0.26971294464543	12.399265867316
1702	5228	0	1.35443508943594	0.244025988063185	0.25	0.180851664717443	10.0070832496446
1703	5229	0	0.97276946021588	0.255585370191938	0.25	0.113152868895907	2.91169175740286
1704	5230	0	2.05328814589683	0.144646727337391	0.375	0.289702245235501	8.29675955941444
1705	5233	0	1.78306589377837	0.171785330071702	0.9375	0.417586394765028	18.6736679979861
1706	5240	0	2.78886555489128	0.151878339493241	0.5625	0.306396405654297	20.4514032341877
1707	5241	0	1.16462066483916	0.233481793794562	0.1875	0.141536863620436	6.58645645266823
1708	5245	0	2.03279309574822	0.274300713888789	0.5	0.232803584298717	7.4476350600198
1709	5249	0	1.3318028236344	0.358754590587694	0.5625	0.198142972712703	7.55847230676076
1710	5252	0	2.47136235296276	0.151269240389319	0.5	0.269560681371842	11.7574546457731
1711	5257	0	1.49412557363847	0.17877076321055	0.3125	0.1866419231763	8.34728626963776
1712	5261	0	1.35637855966598	0.176606641989914	0.375	0.225270030691463	8.86363094233474
1713	5263	0	1.63704527104572	0.2436829011448	0.25	0.153362050082803	8.83197866365144
1714	5264	0	1.51783075534206	0.153203949825015	0.5625	0.305640341115539	11.5171423492988
1715	5267	0	2.35835674946612	0.161894201011247	0.375	0.306821716836046	15.2132816041054
1716	5271	0	0.886983375035629	0.18518396986143	0.1875	0.120739144115795	9.90597218689869
1717	5274	0	1.46641791465357	0.214210261270466	0.6875	0.306429404685186	18.294515008809
1718	5276	0	2.12983619528777	0.272940210717041	0.6875	0.193249435317325	11.7623584967291
1719	5281	0	1.97956028129935	0.109004491773489	0.8125	0.590343022420799	24.084081405383
1720	5284	0	2.35939518462782	0.204086782380356	0.6875	0.315894714346818	10.3189950238964
1721	5286	0	2.70560793675636	0.154089302758196	1	0.371072721701873	25.3347024911646
1722	5289	0	0.817021184812656	0.181250168746983	0.0625	0.322664076207904	4.64539168834617
1723	5290	0	1.13411332927715	0.108036866676153	0.5	0.331067119086313	6.1725919045989
1724	5292	0	0.678724851208869	0.118695831508415	0.125	0.197645755500532	3.17067040602954
1725	5293	0	2.60399518430236	0.204019260847916	0.625	0.406434436262603	11.942901577961
1726	5297	0	1.01626830700161	0.09904281901947	0.4375	0.572330388303221	8.25682920914945
1727	5300	0	1.29891119721492	0.309163982755035	0.375	0.114077203435888	16.8615155489956
1728	5302	0	2.42742506891887	0.217641316320964	0.6875	0.273484528468891	7.79659195683569
1729	5305	0	2.5561359101169	0.076632529390652	0.5625	0.666334483974196	8.32249869980497
1730	5320	0	0.923086090329333	0.134776202353261	0.3125	0.271532256643057	2.47284318416767
1731	5323	0	0.887937101660758	0.206387280243444	0.6875	0.2594730105078	5.30784743265449
1732	5326	0	4.48889052596888	0.242762026154307	0.625	0.418698107393806	24.358610850741
1733	5330	0	1.401516261493	0.151241582218035	0.3125	0.23422258419805	8.11135769668959
1734	5332	0	1.05694331494169	0.114074143302526	0.1875	0.377270348737042	2.64104688199907
1735	5335	0	2.76712204753379	0.250358803434825	0.4375	0.294145794165493	9.45630912843674
1736	5336	0	2.77066192211549	0.205725104155015	0.5	0.171235607563349	28.6182235240429
1737	5338	0	1.17568332090294	0.200540491655329	0.9375	0.383457598519446	16.043326158033
1738	5339	0	1.26813613690316	0.206111673175428	0.125	0.11699110071338	6.01815757764152
1739	5341	0	3.39877265356538	0.196256693186491	0.75	0.265111567574103	10.1764636437442
1740	5344	0	2.83561645174321	0.166952543393121	0.6875	0.391272765427085	24.0286742444428
1741	5345	0	1.78164866809255	0.254623310800909	0.625	0.211544319961777	10.2208398242025
1742	5347	0	1.33978007816139	0.153663094294301	0.25	0.347623846546183	10.450069751161
1743	5348	0	0.800557982849529	0.135354844641096	0.0625	0.170605383371666	2.54156103838102
1744	5350	0	1.68946345323216	0.22182677741082	0.75	0.32492453958255	9.62447826275621
1745	5351	0	0.852064308110703	0.276193366640486	0.1875	0.15457038111904	3.62854991073611
1746	5356	0	2.90193275714435	0.189736146916704	0.375	0.316838197397896	16.9131023689681
1747	5358	0	2.48347490575549	0.239949657900658	0.875	0.314354855301028	10.363962039867
1748	5363	0	1.36273507126013	0.160071418501874	0.25	0.594226610453807	9.49699793181616
1749	5366	0	3.14065494715551	0.398238538728575	0.6875	0.270147627276711	15.9933877345492
1750	5367	0	1.57013923137125	0.185845375793036	0.375	0.480204421251614	6.67644417321794
1751	5368	0	1.77121391157189	0.197131435109471	0.5	0.294009810009587	6.23100987269385
