# Supplementary material for: A hippocampus-accumbens code guides goal-directed appetitive behavior
Source: Nat Commun. 2024 Apr 12;15:3196. doi: 10.1038/s41467-024-47361-x (PMC11015045; doi:10.1038/s41467-024-47361-x)
Supplement: Supplementary file 8 — Source Data [file 41467_2024_47361_MOESM8_ESM.zip › 4a.csv]

	Figure 4a	Unnamed: 1	Unnamed: 2	Unnamed: 3	Unnamed: 4	Unnamed: 5	Unnamed: 6	Unnamed: 7	Unnamed: 8	Unnamed: 9	Unnamed: 10	Unnamed: 11	Unnamed: 12	Unnamed: 13	Unnamed: 14	Unnamed: 15	Unnamed: 16	Unnamed: 17	Unnamed: 18	Unnamed: 19	Unnamed: 20	Unnamed: 21	Unnamed: 22	Unnamed: 23	Unnamed: 24	Unnamed: 25	Unnamed: 26	Unnamed: 27	Unnamed: 28	Unnamed: 29	Unnamed: 30	Unnamed: 31	Unnamed: 32	Unnamed: 33	Unnamed: 34	Unnamed: 35	Unnamed: 36	Unnamed: 37	Unnamed: 38	Unnamed: 39	Unnamed: 40	Unnamed: 41	Unnamed: 42	Unnamed: 43	Unnamed: 44	Unnamed: 45	Unnamed: 46	Unnamed: 47	Unnamed: 48
0
1	dHPC--																																																dHPC-->NAc
2	Cell / Position	0.0	1.0	2.0	3.0	4.0	5.0	6.0	7.0	8.0	9.0	10.0	11.0	12.0	13.0	14.0	15.0	16.0	17.0	18.0	19.0	20.0	21.0	22.0	23.0	24.0	25.0	26.0	27.0	28.0	29.0	30.0	31.0	32.0	33.0	34.0	35.0	36.0	37.0	38.0	39.0	40.0	41.0	42.0	43.0	44.0			Cell / Position
3	(136, 699)	0.858839753526332	0.729489695466895	0.846820345274122	0.585134080688953	0.29477101400369	0.216637232103574	0.0330508441394251	0.046017190062708	0.0472800984177395	0.00956705898239427	0.0	0.0	0.0582587083593249	0.0245354667941932	0.070615857493363	0.0235634495155602	0.0244082554251164	0.0176396460988556	0.0	0.00946871019055554	0.0855890566973486	0.355652920285959	0.239863926570875	0.027327645498226	0.12700894208986	0.140294630602832	0.189442134580726	0.199752448897533	0.158273128633811	0.00623077554723024	0.0	0.0	0.0482935634611914	0.0	0.0	0.0	0.0	0.0	0.0	0.0	0.0	0.0127776377150351	0.153224054050005	0.921842034529303	1.0			(142, 102)
4	(148, 772)	0.285833736477951	0.623153552255118	0.569755332384551	0.406925034080097	0.0993019795430121	0.0	0.0	0.0	0.0	0.0	0.022991296048022	0.0	0.0	0.0	0.0	0.0	0.0	0.10452216344439	0.0	0.0	0.0	0.0	0.0	0.0	0.0548642056400144	0.0	0.0	0.0573942739208752	0.0	0.0	0.0	0.0	0.0	0.0	0.0	0.0	0.0	0.0	0.0	0.0	0.0	0.0914034289522672	0.0600763906643857	0.298335023016977	1.0			(139, 253)
5	(137, 97)	0.0	0.0	0.0	0.0	0.0	0.0	0.0	0.0590221584826821	0.372800439568355	0.0	0.0	0.0	0.46650077283801	0.0	0.0	0.0	0.0	0.0	0.0	0.0	0.00354526057338113	0.188795783063104	0.0	0.0	0.0	0.0	0.0	0.0	0.0	0.0	0.0	0.198915575152668	0.098902262998213	0.0571949707264167	0.00736290684836433	0.154534887583319	0.0	0.0	0.0	0.139600588707004	0.0880550492840194	0.531903237975819	0.347429107378889	0.021215933387526	1.0			(137, 163)
6	(166, 297)	0.0	0.0790420029164081	0.0	0.0	0.0	0.0	0.0	0.0	0.0	0.0	0.0	0.0	0.0	0.0	0.0	0.0	0.0	0.0	0.0	0.0	0.0	0.0	0.0	0.0	0.0	0.0	0.0	0.0	0.0	0.0	0.0	0.0	0.00533802136771189	0.166007422848733	0.0	0.0	0.0	0.0	0.0	0.0	0.0	0.0	0.0	0.0	1.0			(103, 198)
7	(137, 137)	0.0	0.413069487385356	0.153825306129161	0.202232615231492	0.209072650474527	0.93541845667373	0.196593971574166	0.0	0.0	0.0	0.0	0.0	0.0	0.0	0.0	0.0	0.0	0.0	0.0	0.0	0.0	0.0	0.0	0.0	0.0	0.0	0.0	0.0	0.0	0.0	0.0799329674592541	0.41798949093609	0.0	0.749127434450668	0.955240469618544	0.0495241996586587	0.0	0.122951718440376	0.625036451166598	0.67397529879263	0.0	0.700630738464407	0.807925982700316	0.205311131595254	1.0			(142, 192)
8	(137, 189)	0.15322061737553	0.270634597154687	0.0	0.0	0.0	0.0	0.0407213807015737	0.153876111747197	0.0870430851482132	0.0351453097062082	0.137136654237617	0.0	0.103406669963626	0.0	0.0	0.0	0.0	0.0	0.0	0.0	0.0	0.0	0.0	0.0	0.0	0.160749752670684	0.513955239866294	0.109419437793859	0.0	0.0	0.0	0.0	0.0644580001234831	0.424084429826416	0.0	0.0	0.00600351327280834	0.09119539268867	0.316722855640566	0.140833223752371	0.264527226160449	0.0	0.759292266868783	0.389740317979355	1.0			(142, 54)
9	(137, 194)	0.440082909282121	0.0520221364408899	0.0	0.0	0.389386192707757	0.186154340149657	0.0	0.0	0.0	0.231941092831587	0.0	0.0	0.0	0.0	0.0	0.0	0.036856093816788	0.159721257253321	0.0	0.0	0.0	0.0	0.173350146998839	0.0	0.129645624294222	0.152362083580422	0.0112486665532502	0.114195630960612	0.0335032924128189	0.529813787772467	0.0	0.144397596830726	0.380077790475975	0.646805492060319	0.241194582179639	0.0	0.591487423843997	0.534420635679652	0.793475321404236	0.406724242883236	0.454593596516513	0.227403998107777	0.117863437988036	0.378398207360067	1.0			(139, 204)
10	(137, 232)	0.83863840969809	0.525800459885505	0.988843416916549	0.383411131177032	0.327938566291181	0.231182217110411	0.0798547368686657	0.0148183206718785	0.0	0.0255266406832531	0.0220686706777893	0.0829712271159895	0.0	0.0	0.0	0.0	0.0	0.0	0.0	0.0	0.0109520585325155	0.0674845837063752	0.0	0.0	0.0	0.0297444759734286	0.0270591222690187	0.0	0.0	0.0	0.0360860665152176	0.0	0.0	0.0291372176304497	0.203316192930364	0.0	0.0	0.0144986973970742	0.0207643908679191	0.0236175658054037	0.0	0.137416968028309	0.765545919138672	0.952810229216841	1.0			(126, 0)
11	(137, 240)	0.286056566448804	0.0	0.0310524602361885	0.000440955106098087	0.0	0.0	0.0	0.0	0.0	0.0	0.0	0.0	0.0	0.0	0.0	0.0	0.0	0.0	0.0	0.0	0.0	0.0	0.0	0.0	0.0	0.0	0.0	0.0	0.0	0.0	0.0	0.0	0.0	0.0	0.0	0.0	0.0	0.0	0.0	0.0	0.0746187426336045	0.144566511243605	0.693367629574165	0.653097109130468	1.0			(103, 79)
12	(166, 280)	0.500944811315634	0.218765788006517	0.0364336933518285	0.0	0.0	0.0234188556568868	0.0	0.0	0.0	0.0	0.0	0.0	0.0	0.0	0.0	0.0	0.0	0.0	0.0	0.0146925576307971	0.125875673636397	0.0683621400222786	0.0	0.031565005335212	0.0	0.0	0.0	0.0	0.0	0.0	0.0468519236833506	0.0	0.0	0.0	0.0	0.0	0.0	0.0	0.0	0.0	0.0	0.115425733204415	0.779914647365032	0.848436095014156	1.0			(152, 196)
13	(137, 251)	0.087989181895086	0.0	0.0	0.0	0.0	0.0	0.0	0.0	0.0	0.0	0.0	0.0	0.0	0.0	0.0	0.0	0.0	0.0	0.0	0.0	0.0	0.0	0.0	0.0	0.0	0.0	0.0	0.0	0.0	0.0	0.339190711159376	0.0	0.0	0.0	0.0	0.0	0.540687356866695	0.0	0.0	0.0555475691203791	0.0	0.0	0.0	0.211555901812941	1.0			(139, 114)
14	(166, 229)	0.812857569259083	0.715760051987219	0.878731508422044	0.332132108592133	0.0	0.0370230425144107	0.0	0.0	0.0	0.0	0.0	0.0	0.0	0.0	0.0	0.0	0.0	0.0	0.0	0.0	0.0	0.0	0.0	0.0	0.0	0.0	0.0	0.0	0.0	0.0398191362276261	0.0	0.0	0.365072972042084	0.131366458529442	0.0	0.0	0.0	0.0	0.02209753736205	0.0	0.0	0.0411242931078538	0.577510817074132	0.584792294445166	1.0			(126, 64)
15	(125, 37)	0.909437214435487	0.0	0.0	0.0	0.0	0.0	0.0	0.50406100645703	0.0	0.0	0.0	0.0	0.0	0.0	0.0	0.0	0.0	0.0	0.0	0.0	0.0	0.0	0.0	0.0	0.0	0.0	0.0	0.0	0.0	0.0	0.0	0.385071941155515	0.0	0.0	0.0	0.0	0.281854229974658	0.0184857927199746	0.0688459073474133	0.759215038122278	0.874727163446597	0.0681284211291647	0.529470776661667	0.569811337466153	1.0			(148, 455)
16	(166, 153)	0.34162306314774	0.268758709378184	0.0776664644324005	0.0	0.0	0.0	0.0	0.0355591306183196	0.0	0.0	0.0	0.112683013218983	0.0	0.0260605473719185	0.0200082760870509	0.0131466232791902	0.0159306318963295	0.0	0.0192579636569528	0.0138436961024162	0.0480085980993513	0.0	0.0	0.266589866214342	0.0	0.162461989479562	0.156575708932472	0.0946717147879609	0.0785326186056701	0.0812817274660269	0.0	0.0	0.0	0.0219202320813315	0.0	0.0	0.0206647644874004	0.0	0.0631273698679078	0.0355012218703145	0.0213300966579881	0.0514384241137362	0.215078903283605	0.837081247570973	1.0			(103, 28)
17	(139, 234)	0.826346438929649	0.431034431242012	0.428947146373943	0.328455492282667	0.126460613315257	0.0692927628519168	0.0931819152897792	0.0153149230210618	0.0903188896151781	0.136828391387605	0.0429673380311352	0.0171899851997865	0.154352948555344	0.408139543825556	0.0337193888811747	0.0	0.0476535964523628	0.0	0.0	0.0	0.0242578339543837	0.0557163155415612	0.123152380240489	0.203783121560525	0.286167593176041	0.0534988413157055	0.115282597502255	0.372765466752241	0.273181761937266	0.157922109927581	0.595657171223201	0.118371860577288	0.207976154602128	0.200891867508192	0.0	0.0431265622192039	0.0286261415428636	0.302598990185215	0.209134216266894	0.761411019438464	0.352872917451474	0.621388289994533	0.408707882268603	0.488969748208187	1.0			(152, 218)
18	(166, 24)	0.91114272380197	0.391340632817538	0.231469117535772	0.195414611235081	0.202241339594788	0.71977295399364	0.521267558605993	0.0283181204938087	0.0	0.0	0.0	0.0	0.0	0.0	0.0437355516990911	0.0	0.0518034355953919	0.0313358512745961	0.0523286733637628	0.734517619952639	0.646234725559786	0.538972988851862	0.0569295857262619	0.0	0.0	0.0	0.0	0.0720667413734093	0.0669923790760546	0.125164185165236	0.323054638292073	0.0	0.0856186015678666	0.0	0.0	0.0352284781248381	0.0	0.0619006548267476	0.0186811208878064	0.0636086596377182	0.0	0.119610578325512	0.561889647872674	0.425091650622742	1.0			(142, 187)
19	(166, 901)	0.9009423926027	0.251684137291286	0.036073606907302	0.026223313639108	0.0386763169992349	0.195480381469061	0.155656931315465	0.67296241612747	0.131841338079778	0.064583052098559	0.0	0.0	0.0792282399216589	0.0	0.0	0.0	0.0	0.0	0.0	0.0160705500373981	0.0638440607472453	0.161232399116458	0.0641803387845171	0.220974270947666	0.0552451939457926	0.0336815623132455	0.0	0.0	0.0	0.0663832898305282	0.0	0.0	0.0679957135268179	0.0642753576993029	0.00612130639604241	0.0	0.0	0.0133500389472338	0.0	0.0	0.0272757746566325	0.0	0.842088255153092	0.857607169531938	1.0			(125, 31)
20	(103, 231)	0.545567672753466	0.422287722716273	0.44711725828294	0.514262455235164	0.538647893193154	0.0724113808884146	0.0	0.0	0.0	0.0	0.0	0.0	0.0	0.0	0.0	0.0	0.0	0.0	0.0746333271539345	0.0271911757695366	0.0	0.0910052311820524	0.0	0.0	0.00853682841766737	0.146571389598209	0.0	0.0	0.0	0.0	0.0	0.0	0.0	0.110611360140904	0.0	0.047849778633073	0.0	0.0	0.0	0.0696847577196993	0.0128067217794178	0.0430621716325115	0.228537180642165	0.741461524408267	1.0			(103, 34)
21	(152, 27)	0.0	0.0	0.0	0.0	0.0	0.0	0.0	0.0	0.0	0.0	0.0	0.0	0.0	0.0	0.0	0.0	0.0	0.0	0.0	0.0	0.0	0.0	0.0	0.0	0.0	0.0	0.0	0.0	0.0	0.0	0.0	0.0724678462100099	0.0	0.0	0.0	0.0	0.0	0.0	0.0	0.0	0.0	0.0828194997332194	0.345304580495778	0.370680793121451	1.0			(140, 223)
22	(137, 55)	0.933392253133408	0.646430971254522	0.486586829691175	0.576532620954005	0.467227806173961	0.169919863431425	0.0124743515290229	0.542435349917541	0.396902297439998	0.169950562925715	0.0	0.0	0.0981056332210153	0.0297453850558811	0.0	0.0	0.0702400115781279	0.133099774844779	0.0	0.0	0.331014950553302	0.0	0.0191233690463649	0.0658034745190739	0.142110573885916	0.0	0.0	0.0	0.0	0.0	0.0	0.114591106331478	0.0959923030294266	0.0420534526953066	0.0	0.0	0.105864519956596	0.0355065827855543	0.0	0.0706819993073108	0.0545476029582945	0.085510149758354	0.350062853688724	0.900047309695035	1.0			(139, 134)
23	(137, 49)	0.260983970004416	0.350781317846595	0.479077393454311	0.303820110162177	0.177683809372695	0.669757728889432	0.44206760253789	0.0344621508716778	0.0415140669322256	0.128392197654444	0.00949835772631033	0.0706666145907734	0.254237472501735	0.384080590151325	0.911289401994438	0.445455418593959	0.0555038125340739	0.0190341172877422	0.0	0.0	0.0120101550611236	0.0256176322813135	0.0	0.0	0.0	0.070729193723574	0.0418585007378133	0.207355506731156	0.0718162181955787	0.23497940663296	0.531827652320028	0.149915211976855	0.124863574953627	0.236937620513793	0.173084608208553	0.281835274497505	0.0353358967522513	0.193949387647063	0.135549003304312	0.0694939024804978	0.140731155303379	0.101943134161612	0.0814404585201336	0.74239643334299	1.0			(137, 144)
24	(126, 51)	0.165148861371142	0.196561835421199	0.0770868530153614	0.06062367596223	0.352124018157874	0.10193876327957	0.0	0.0	0.0	0.0	0.0	0.0	0.017518751968578	0.12271046966447	0.253679321612505	0.549542280392178	0.849582813162301	0.544920977088702	0.320914002892559	0.409618999800123	0.24986621500904	0.0656735037126502	0.0520315962981396	0.0517861482837553	0.0	0.0572850160943052	0.0	0.0	0.0	0.0	0.0	0.157059853232324	0.0	0.0	0.0480438905756647	0.0	0.0434317217743485	0.0681416228769946	0.0961930449088457	0.0808396013728333	0.0	0.104735628622853	0.0398754810955358	0.150446700333545	1.0			(103, 165)
25	(166, 484)	0.837819017703226	0.77520359795265	0.465912458240508	0.0850982559333778	0.0	0.0	0.0	0.0	0.0	0.0	0.0	0.0	0.0	0.0	0.0286653859855931	0.0	0.0	0.0	0.0	0.0	0.0343984238926466	0.0692666011084065	0.0	0.0	0.0	0.0	0.0757743869367587	0.0	0.0	0.0	0.0	0.0	0.0	0.0	0.0	0.0	0.0	0.0190278462013752	0.0	0.0	0.0	0.0	0.405098865246691	0.788291690345274	1.0			(103, 30)
26	(166, 688)	0.674072266190391	0.427613212996374	0.410714318080093	0.135035901009853	0.18792003250436	0.381034371284373	0.571108392532263	0.164385553584484	0.113487368018677	0.0	0.0670179909383602	0.0	0.0	0.0408699305880337	0.0	0.0	0.0	0.0	0.0	0.0	0.0254262388270369	0.0125226312254341	0.0	0.0	0.0	0.0	0.0	0.0	0.00183979342586348	0.0241184984571444	0.0	0.0	0.0	0.0	0.0	0.0	0.0	0.0	0.0	0.0	0.0	0.0939229942174522	0.838420222258847	0.40130610830418	1.0			(126, 35)
27	(136, 192)	0.790474532481859	0.26426971423044	0.266419433014883	0.602439906759013	0.293728887320163	0.0791644122185228	0.0346008859521288	0.0556009821526993	0.0	0.00451423442515142	0.0313908049054065	0.0866549449784827	0.0901018389474419	0.0	0.0128965622644984	0.028148471590885	0.0282471029151104	0.0	0.03723806916679	0.0378721288976542	0.0	0.0	0.0	0.0273599810159901	0.0162843903233167	0.064123101318444	0.122751336088124	0.106280964266061	0.084874797345661	0.0660963220265941	0.0456040223958245	0.0701588045081884	0.152012894029199	0.0910217549382509	0.170428269960742	0.161855913623605	0.159625972834508	0.0991926361769283	0.0103261325912771	0.0353790608450836	0.128886421241997	0.0490390483323525	0.064774995120511	0.329845538538943	1.0			(127, 17)
28	(136, 279)	0.910378844704344	0.536867014498871	0.569657467101553	0.323024112639098	0.681516883818667	0.218854996155785	0.0854034576362386	0.134374530552385	0.40730444682974	0.0	0.0796953879692586	0.0902804094248835	0.192252765517837	0.0	0.0262511712957574	0.0	0.0	0.0	0.0	0.0	0.0	0.0	0.0	0.00516830455416509	0.0128979606085816	0.0	0.0	0.0	0.0	0.0	0.0314398686035268	0.0	0.0	0.0	0.0	0.0	0.0	0.0	0.0	0.0	0.0	0.00534683945600522	0.604368534440632	0.953993814013138	1.0			(156, 25)
29	(166, 514)	0.515064595094594	0.0	0.0	0.0	0.0	0.0709439448369098	0.0	0.0	0.0	0.0	0.0	0.0	0.0	0.0640163198596476	0.0801105537578499	0.846927708466957	0.861768765706497	0.608111044342166	0.42936718677931	0.463781928228618	0.12687709918247	0.0	0.0	0.0	0.0	0.0	0.0	0.0	0.0	0.276654121811435	0.0739253437465849	0.743911143195589	0.802408094766292	0.616688769315594	0.569848554796491	0.289309197054748	0.049505771877741	0.394648809950304	0.18872712471623	0.223953536414507	0.0744911694231892	0.0	0.10984650160646	0.425790353963739	1.0			(152, 58)
30	(136, 483)	0.837159476958508	0.87758681646993	0.789146288290352	0.706122344589522	0.403015967303681	0.206665010987136	0.0402029624037655	0.0593911472100251	0.0537116882461228	0.0	0.0	0.0	0.0	0.0	0.0	0.0	0.0	0.0	0.0	0.0	0.0448015849346028	0.0	0.109910503759436	0.0	0.0	0.0	0.0	0.0	0.0	0.0	0.0	0.0	0.0	0.0	0.0	0.0	0.0	0.0	0.0	0.0	0.0	0.0	0.179792781212047	0.6746232441221	1.0			(152, 79)
31	(136, 499)	0.092317430378092	0.0339155466004672	0.495215089219495	0.265607564444647	0.230265730987157	0.0	0.0	0.0755921750458691	0.0118589399182674	0.0	0.0	0.0	0.0	0.0	0.0	0.0	0.0	0.0	0.0	0.0	0.0	0.0	0.0	0.0	0.0	0.0	0.0463128380961261	0.42131734402476	0.143885287778002	0.2804266762614	0.0	0.0232526691616843	0.11303370386656	0.0	0.0	0.0	0.0	0.0	0.0	0.0	0.0	0.0	0.0466523326563457	0.394229598964093	1.0			(125, 0)
32	(136, 562)	0.95510940900878	0.624974584762395	0.611388814208669	0.64238679456442	0.12128910080031	0.273870058775217	0.18061656418031	0.306526397369893	0.153911995733851	0.252516727743805	0.1084273374129	0.0155363192649056	0.0472880167505754	0.0117959938335661	0.0	0.0	0.0138380839328741	0.0	0.0300662191951737	0.0	0.00245790104768043	0.0510601219417078	0.114746069386371	0.0538922911763092	0.0376945846312229	0.0565657158200489	0.0610138080141338	0.103443454508889	0.0201248810421323	0.0286054045652096	0.0	0.0349839511464379	0.0745295412665257	0.0256393000982259	0.032861163259774	0.0152170231448457	0.0448122221622687	0.0132436081122839	0.0	0.0	0.0	0.0280517960686633	0.253917758086564	0.794796515365397	1.0			(152, 117)
33	(136, 606)	0.813363199948363	0.836529424373283	0.342480181553804	0.192829073930554	0.00470434626458362	0.0402829269493154	0.0	0.0	0.0	0.0	0.0	0.0299589226001182	0.0	0.0	0.0	0.0	0.0	0.0	0.0	0.0	0.0421949027090132	0.0883032722599152	0.0869292799223064	0.0985843658838935	0.391280427413983	0.0844543916797707	0.272930563476077	0.239748899106715	0.248409500991504	0.319647635805724	0.388499975280039	0.104496257426544	0.307239422408601	0.128016058103994	0.127151291281319	0.508833743949773	0.40863148737609	0.170745850819793	0.190226624985564	0.357339007690604	0.232590005325533	0.194676549388329	0.551974520191222	0.474368293510245	1.0			(103, 128)
34	(166, 837)	0.533087780218773	0.234029968660453	0.266313937791352	0.198283023384753	0.105891100701771	0.133018686168952	0.0354391938238046	0.0	0.0	0.0170400150434835	0.0	0.0	0.0	0.0	0.0	0.0	0.0	0.0	0.0	0.0	0.0	0.0	0.0	0.0	0.0	0.0	0.0	0.0	0.0	0.0	0.0	0.0	0.0	0.0	0.0	0.0	0.0	0.0	0.0	0.0	0.0	0.0251782014838865	0.770895751990763	0.829653518859276	1.0			(143, 116)
35	(136, 609)	0.337889117021021	0.322100660704149	0.260969759592514	0.0705675896663136	0.115710631650878	0.254040826204206	0.373321945001571	0.0807443764415248	0.0	0.0	0.0	0.0	0.0	0.0	0.0	0.0	0.0	0.0	0.0	0.0	0.0	0.0	0.0	0.0	0.0	0.0	0.0	0.0	0.0	0.0	0.0	0.0	0.0	0.0	0.0	0.0	0.0	0.0	0.0	0.0	0.0	0.120564275977543	0.418545685246991	0.505764550820927	1.0			(139, 226)
36	(166, 437)	0.270270784183168	0.219515259009536	0.0	0.0	0.0	0.0	0.0	0.0	0.0866955425536058	0.0835827425092367	0.0	0.0	0.0	0.0	0.103298837402691	0.0329225757170413	0.0	0.0407249790301837	0.227668472809564	0.058702178613396	0.0	0.0	0.0	0.0	0.0	0.0	0.0	0.0	0.0	0.0	0.0	0.0	0.0	0.0	0.0327950610642899	0.159036767567474	0.230013823435496	0.312319934929221	0.845958962653204	0.840566586050845	0.0896456088056387	0.464325637988176	0.877683566806052	0.898556727963883	1.0			(125, 20)
37	(136, 632)	0.885386228602592	0.714517952955237	0.66626441178499	0.221299017624439	0.305367786902916	0.407467758460603	0.0220311157883856	0.0890240096283168	0.0740261980258491	0.0	0.0	0.0	0.0	0.0	0.0	0.0	0.0	0.0	0.0	0.0	0.0	0.0	0.0	0.0	0.0	0.0	0.0	0.0	0.0	0.0	0.0	0.0	0.0	0.0	0.0	0.0	0.0	0.0	0.0	0.0	0.0	0.0	0.0647994327784265	0.838793945706228	1.0			(139, 180)
38	(136, 657)	0.871586533965861	0.594617872719567	0.13807733712882	0.239127765495501	0.122350232500562	0.0684528574807435	0.0	0.0145920402917126	0.0383744205547813	0.0	0.0	0.0	0.0	0.0	0.0	0.0	0.0	0.0399874401042454	0.0	0.0319851719010333	0.485845229842106	0.0643716570342493	0.0	0.0225963191302257	0.0757008037717209	0.0	0.0439175149367501	0.094326284563403	0.0	0.0143555326958864	0.0	0.038706530208038	0.024390465782545	0.0100016603648671	0.0192199277209434	0.0192683268881128	0.0369920802045922	0.0945697753853375	0.0455291058084997	0.0	0.0	0.0413176717170767	0.823165880797316	0.918384330487175	1.0			(136, 513)
39	(136, 695)	0.483585554289149	0.412419762350487	0.58457228388793	0.46883682378406	0.32336847607557	0.176364754478351	0.0	0.0	0.0464448395458921	0.0	0.0	0.0	0.0795128222820339	0.0	0.0	0.00966964433763999	0.0	0.0	0.0364359598093821	0.0465565262899181	0.0	0.0	0.0	0.0	0.0	0.00343631544011349	0.19524555724396	0.182609588542689	0.0	0.143782634112348	0.00638275183707165	0.025887254490952	0.0306292843102626	0.211516396610113	0.063263837950107	0.0943329888319578	0.0231189089656001	0.0423400177006567	0.132500416026568	0.186358904677471	0.392511299127243	0.0488031306853584	0.566318850744185	0.756087366802545	1.0			(143, 118)
40	(136, 704)	0.813762901952191	0.752103502043451	0.565949565665085	0.758818657098872	0.452660535805363	0.844937150824686	0.130238762955656	0.289906884071427	0.823686385163495	0.184879536731529	0.156848644395784	0.128600197073764	0.163784307599149	0.117326440512358	0.0	0.0420085905131904	0.0	0.0	0.0	0.0	0.14541770246346	0.0238104348123006	0.0	0.0	0.0	0.0	0.0891777786997303	0.0125434038756867	0.0899088516007075	0.0	0.0278611733263151	0.0683268430549766	0.0	0.0	0.0	0.0	0.0	0.0468208331809308	0.0549168488758474	0.0578322513897074	0.0	0.0344249416985094	0.154876060975153	0.388505522632279	1.0			(139, 140)
41	(136, 707)	0.818729036281448	0.242360440568079	0.739734321391113	0.132115892354239	0.212766206069846	0.192921997520442	0.0457879208958603	0.0327294102402441	0.0	0.0	0.0	0.0	0.0	0.0	0.0	0.0	0.0	0.0	0.0	0.0	0.0	0.0	0.0	0.0	0.0	0.0	0.0	0.0	0.0	0.0	0.0	0.0	0.0	0.0	0.0	0.0	0.0	0.0	0.0	0.0	0.0	0.0	0.185618486010893	0.483580989547079	1.0			(139, 243)
42	(148, 819)	0.491458620620786	0.448897545533063	0.17170625923842	0.0	0.0	0.0	0.0	0.011375969829804	0.0	0.0	0.0	0.0	0.0	0.0	0.0	0.0	0.0	0.0	0.0	0.0	0.0	0.0	0.0	0.0181468783200163	0.0	0.0	0.0	0.0	0.0	0.0	0.0	0.0	0.0	0.0	0.0	0.0	0.0	0.0	0.0	0.0	0.0	0.0	0.275204278019831	0.627301501372563	1.0			(143, 110)
43	(166, 756)	0.878766448572386	0.688536097168311	0.446090715302607	0.856176347547663	0.823269095319034	0.371279354970008	0.328372176363731	0.022480759738353	0.0	0.0	0.0	0.0	0.0	0.0	0.0	0.0	0.0	0.0	0.0	0.0	0.0	0.0	0.0	0.0	0.0	0.0	0.0	0.0	0.0	0.0	0.0	0.0151985966726003	0.0505606262688232	0.169968893756878	0.127224043926885	0.0	0.0377139276525839	0.0	0.0	0.0	0.0	0.0	0.0164471166566757	0.384230499001714	1.0			(103, 6)
44	(148, 358)	0.215989147898316	0.0605996774470079	0.0334644236085967	0.0	0.0	0.0	0.0167460914668275	0.0140394263902354	0.0	0.0148643600897592	0.0238511897920497	0.0162810882967029	0.0	0.048997358608349	0.0395810812267601	0.0	0.0	0.0	0.0	0.0	0.0	0.0544887168132529	0.0	0.0	0.0	0.0	0.0	0.0	0.0	0.0	0.0	0.0	0.0	0.0391801588754632	0.422730327179732	0.140328236147873	0.140356509746927	0.0504599830697067	0.0	0.0	0.022045412365537	0.0707093039327136	0.453005764218161	0.485983406190473	1.0			(136, 283)
45	(148, 299)	0.110955702428708	0.0	0.0	0.0	0.0	0.0	0.0	0.0284590529422682	0.0	0.0449488711770583	0.0	0.0	0.0	0.034689743995424	0.0643864000488084	0.0	0.0	0.0	0.0	0.0	0.0	0.0	0.0	0.0	0.0	0.0	0.0	0.0970798809340026	0.0	0.0	0.0	0.0	0.0	0.0	0.0	0.0	0.0	0.0	0.103997875760989	0.0	0.0	0.0	0.0	0.0	1.0			(103, 9)
46	(144, 35)	0.0	0.091171517889226	0.0	0.0	0.0	0.0	0.0	0.656265571308635	0.185590380613501	0.0	0.851955349596969	0.215205385963071	0.846048540213308	0.0	0.0849117940044149	0.0	0.0	0.0	0.0	0.231234382389031	0.0	0.337882872419957	0.268260115734545	0.166023968190381	0.0	0.0	0.16753498173945	0.0	0.0	0.0	0.217413653375741	0.136204138316873	0.0	0.348142097466534	0.0	0.954296048548366	0.315234097932617	0.0	0.0	0.0	0.0	0.0	0.0	0.134953336464164	1.0			(142, 146)
47	(148, 43)	0.442144182369606	0.659842095063754	0.191125209618079	0.147420617820946	0.178097841652816	0.0	0.0332363921304154	0.054334638045139	0.0243077077212088	0.0212318645172855	0.0	0.041826656019329	0.0335099356277453	0.0	0.182911951833911	0.0	0.582449237107222	0.119147909075561	0.224884253197965	0.469781575293384	0.124495887308545	0.191907044340327	0.071697018210844	0.0	0.0	0.0	0.0915095251598678	0.178013477175556	0.0	0.0	0.0	0.0	0.0	0.0963973496276385	0.0	0.0682768255137491	0.0435805252260697	0.236856275143048	0.0	0.0981497286204993	0.110939447946069	0.169395501867311	0.638729454431703	0.760122871256902	1.0			(103, 88)
48	(103, 116)	0.887346345005089	0.35560846178354	0.156855291305991	0.00937540370207433	0.0968437444174402	0.0	0.0	0.0	0.0	0.0	0.0	0.0	0.0	0.0	0.0	0.0	0.0	0.0	0.0	0.0	0.0	0.0	0.0	0.0	0.0	0.0	0.0	0.0	0.0142770806548502	0.0156609473013897	0.0	0.0	0.199992116502662	0.00965459033662506	0.0	0.0	0.0	0.0475241946833948	0.0	0.0	0.00411791684119816	0.0702064859361852	0.195506971249351	0.114411177089224	1.0			(139, 262)
49	(148, 278)	0.411967206320671	0.879812907052499	0.72253540342959	0.256073174796008	0.0449662237414596	0.0	0.0	0.0	0.0	0.0	0.0	0.0534532217514925	0.0	0.0285359708976395	0.0	0.0920182103056204	0.0	0.0	0.0	0.0	0.0452278250983515	0.0	0.0	0.0	0.0	0.0	0.0	0.0	0.0	0.0	0.170873756776495	0.0	0.0	0.0	0.0	0.0	0.0	0.0	0.0	0.0	0.0	0.0	0.0504283210138826	0.102052538501818	1.0			(126, 22)
50	(148, 633)	0.889184713217494	0.641709732425419	0.548309607471688	0.0114250179692815	0.322627733071587	0.038300902398692	0.0	0.0	0.0	0.0	0.186630807825543	0.185164474117557	0.0874104254009475	0.334270365132595	0.25839771188896	0.0	0.0288530171587174	0.268451335049436	0.565704611519788	0.0241157640501747	0.0	0.0	0.0	0.0	0.0	0.0	0.0	0.0	0.0	0.0	0.0	0.0	0.0	0.0	0.0	0.0	0.0	0.0	0.034887491188319	0.0	0.0	0.0971397560057672	0.376211117780728	0.799124675673151	1.0			(139, 286)
51	(148, 252)	0.0953962478809654	0.209660546236152	0.257445243285218	0.293638898972533	0.724148875796527	0.0	0.0	0.0119983608841938	0.0246982358878655	0.000472270011480442	0.0463917487953471	0.0	0.0	0.0328302211066081	0.0	0.0	0.0	0.0	0.0	0.0	0.0	0.028600327866724	0.140377785765664	0.152370873389138	0.0	0.0	0.0	0.0	0.0491018336960505	0.0	0.0	0.0	0.0	0.0915833846006837	0.0	0.0	0.0	0.0	0.0	0.0	0.0169010407859952	0.214680362875736	0.61484576931881	0.617520845480401	1.0			(139, 202)
52	(148, 586)	0.529735841753488	0.151170380152774	0.0	0.0	0.0	0.275432362367338	0.0	0.0	0.15578558178891	0.0666012287039451	0.127910996619158	0.415607542061627	0.645893461865853	0.38291918869264	0.0	0.0	0.0	0.0	0.0	0.0	0.0	0.0	0.0	0.0	0.0	0.284869517026097	0.611108939437659	0.0519401793690149	0.27215704163992	0.038919839078601	0.0	0.0	0.0	0.0629068304125476	0.0836374025757554	0.0	0.0	0.0	0.0	0.0265290914659881	0.0	0.0313358048117242	0.103870060114522	0.500796651011269	1.0			(152, 122)
53	(143, 202)	0.211515276087601	0.697962521071664	0.332065814491387	0.136477337886963	0.160686725123722	0.116156924136151	0.108912654668872	0.558161213585552	0.539840513656378	0.707962942037464	0.217634699303252	0.0844593182146381	0.058935120974587	0.0226434432144328	0.0	0.0	0.0	0.0	0.0	0.0	0.0	0.0	0.0	0.0	0.0	0.0	0.0	0.0	0.0913974341933702	0.0	0.0	0.116430302747705	0.0	0.0	0.0537751482086071	0.109712300279918	0.0	0.0	0.0	0.0	0.073316887150035	0.0	0.0	0.0	1.0			(139, 196)
54	(148, 200)	0.101778835508137	0.135026947967408	0.293922733178006	0.385166297866491	0.490945477949208	0.0	0.0	0.0248187787129334	0.022414349426638	0.0294775999707278	0.0944444438996785	0.110072762996979	0.0	0.0	0.0229954517287438	0.0	0.0	0.0	0.0	0.0	0.0502430998305299	0.103781175337554	0.154972294858556	0.0590943547125843	0.182961681308661	0.127253909931857	0.170605289065435	0.0	0.0	0.0871287954245623	0.0478872897233616	0.0	0.0350460304431682	0.0	0.0	0.0	0.0706690197704261	0.041085849400922	0.0	0.0	0.0	0.209913281665938	0.695042958903148	0.357374590203876	1.0			(126, 60)
55	(148, 286)	0.730963262260634	0.651822458071246	0.783118413479461	0.714537550830825	0.650558756542819	0.401969990766857	0.0793717862449318	0.0568732467543704	0.0	0.0286586601712452	0.0598338666159009	0.0	0.0490946335470899	0.02412754660687	0.0	0.0	0.0	0.0876922752095602	0.0474272816139849	0.062922754574866	0.0	0.0	0.0	0.0	0.11525599575495	0.271804772388084	0.0942901045122017	0.301935142325176	0.0912340930289429	0.0	0.148683903652241	0.10849363138564	0.0	0.12883939460167	0.234529482692705	0.0	0.0621903841386251	0.0907674277259898	0.0	0.0	0.207054175676196	0.0405147031929278	0.338861754973182	0.970986085664318	1.0			(152, 48)
56	(148, 614)	0.630662276800808	0.252606894089482	0.104771178822003	0.0	0.0	0.0	0.0	0.0	0.0	0.0	0.0	0.0697758802134714	0.0	0.0395728583766559	0.0	0.048103623217247	0.0	0.110578219659022	0.0	0.0681073183712972	0.0	0.0	0.0327996530105081	0.0	0.0	0.0	0.0	0.0	0.0	0.0	0.0	0.0	0.0	0.0	0.0	0.0	0.0	0.0	0.344949710688685	0.216005519178607	0.0	0.0227901264017725	0.0242370347238526	0.854570692220947	1.0			(125, 57)
57	(148, 213)	0.42013809616303	0.0	0.0	0.0	0.0	0.0	0.261578351299362	0.251802382226239	0.186393576157078	0.767283930382401	0.245466890837785	0.0342144241068536	0.0	0.0740980413837623	0.0766922162413408	0.0	0.0	0.114712726497398	0.0	0.180001258007249	0.162284193785211	0.0482024209463938	0.0734035195167091	0.0	0.0	0.0814053235449984	0.122473576043203	0.0	0.0	0.0	0.144359407041449	0.0723965332712259	0.187180998952552	0.172260399579673	0.0	0.132901420460229	0.0	0.0	0.0	0.0	0.0	0.0	0.0813045376232311	0.623687746552101	1.0			(143, 79)
58	(148, 623)	0.894695434879629	0.619160241236387	0.109620078002391	0.23665701187415	0.0	0.0	0.0	0.0	0.0	0.0	0.0395142781984968	0.0	0.021450450062592	0.0	0.173185894704863	0.189403224784794	0.0	0.0	0.0	0.0	0.0	0.0641140913395619	0.0282857023007405	0.0	0.0	0.0	0.0	0.0	0.0	0.0	0.0	0.0	0.0	0.0	0.0	0.0	0.0	0.0	0.0	0.0	0.0	0.0	0.0955762338369427	0.483894692450494	1.0			(144, 141)
59	(148, 80)	0.120843221479242	0.107693897366753	0.0653550793914292	0.0725394195186455	0.335338812456247	0.217255469641397	0.0670715867522866	0.0360842267388845	0.0	0.0834849297085965	0.0	0.0228241270509232	0.0	0.114959189741014	0.379922274880149	0.1763969907968	0.132899946657333	0.00936525038600794	0.165321180119316	0.0524599169373924	0.0	0.0719150201502304	0.0738298519681628	0.0	0.0	0.0	0.0	0.0	0.0	0.125900306364355	0.0	0.0	0.108118769277098	0.0	0.0900511768689502	0.0	0.0893825347351911	0.0	0.0	0.0	0.194893966346002	0.182443534863926	0.283471302185578	1.0	0.50454785341649			(139, 233)
60	(148, 722)	0.742807594924411	0.446356599377395	0.306923358233015	0.0503834744547986	0.0496758439503268	0.0	0.0	0.0	0.0	0.0150328881344177	0.0	0.0	0.0	0.0	0.134664889752014	0.564518079468374	0.412062821565058	0.30855834405091	0.232178756435596	0.168336622239575	0.496806613777377	0.314579302476791	0.0	0.0	0.0	0.111954539811828	0.0	0.0	0.0	0.0	0.0	0.0	0.0	0.0	0.0	0.0	0.0	0.0	0.0	0.0	0.0193969851547657	0.117757944477887	0.672163959541747	1.0	0.933992807311809			(139, 227)
61	(136, 194)	0.609253052151657	0.617425990906627	0.785637782243147	0.279392194994905	0.413170974930728	0.0641675675600961	0.125407476202556	0.17718600748518	0.167614158588093	0.176049834014017	0.0350544327963092	0.368567810451989	0.31392832403338	0.100258244827159	0.0	0.0460794920958958	0.0	0.0	0.0	0.0	0.0	0.0	0.0	0.164707975041363	0.278602390478457	0.00550984222587011	0.0264240418285184	0.0925681321109404	0.086609981843232	0.0975323336293943	0.216173213847254	0.395632999352173	0.154470953368032	0.0922651010293636	0.183061745528671	0.117618822362006	0.019752219768644	0.145074776806293	0.00944546276595082	0.10687313517204	0.137429024824132	0.230185498008563	0.622864654180063	1.0	0.801784479377045			(152, 21)
62	(166, 135)	0.107671922642278	0.259162745248703	0.0793991312930561	0.0	0.0	0.694128838256528	0.772098681929465	0.475583960640204	0.0185796734821384	0.0	0.111288010016535	0.0	0.0	0.0	0.0	0.0	0.0	0.0	0.0438193343581466	0.0615563253653236	0.145762589643256	0.0	0.0	0.0	0.0	0.0	0.0	0.0	0.0	0.0	0.0	0.0	0.0	0.0	0.0	0.0	0.0	0.0	0.0	0.120865911472454	0.592267908741305	0.600013365372396	0.55048085542475	1.0	0.111641193660604			(152, 199)
63	(166, 480)	0.310040211622504	0.252413770077338	0.00656654405912042	0.0896504802150915	0.0357378439899181	0.430310143139282	0.0795254376432613	0.0	0.0	0.0	0.0	0.0	0.0	0.0	0.0	0.11784540558336	0.178815119810715	0.32300196296253	0.182869936541264	0.0830819028051545	0.240849990006386	0.0406198289250375	0.216950494315665	0.0	0.0	0.047486206921578	0.0	0.0	0.0	0.0	0.0	0.0777303497270343	0.242108472141502	0.13332629567342	0.0728463482603182	0.0	0.070238499073974	0.0	0.0699505098968034	0.472243890440823	0.135812147739132	0.74426776196091	0.536659741397751	1.0	0.86215290310254			(139, 282)
64	(166, 547)	0.00453694630059938	0.104602728714483	0.0	0.0	0.0	0.0	0.0	0.0	0.0	0.0	0.0	0.0	0.0	0.0	0.0	0.0	0.0	0.147996486280219	0.152090327607521	0.243387517855046	0.0108337319212529	0.0532574792612947	0.0	0.0	0.0	0.0	0.0	0.0	0.0	0.0	0.0	0.0	0.0	0.0	0.0	0.052667719690548	0.03813193601081	0.0	0.0	0.0	0.0	0.00899024618155299	0.700222713662829	1.0	0.172361522571409			(139, 258)
65	(139, 65)	0.116792109899784	0.199974842233964	0.159178128812626	0.226631320285927	0.172946008501049	0.146463722872565	0.0203340898771872	0.0	0.0240747042134579	0.0277690964164961	0.186782876329802	0.299799528555123	0.341570606905845	0.696972234909459	0.80505785805751	0.369238393334651	0.395341409420203	0.488741679606799	0.234976796149153	0.286543811297039	0.114722255631036	0.230015751952211	0.0348920769338804	0.29324321619011	0.0203711894558746	0.0567822442456959	0.322321291144745	0.634374538355426	0.177054153964831	0.188911919517985	0.19751623179663	0.0342937225675654	0.774046569239286	0.113054654797795	0.189282386211102	0.126763814969453	0.134590042306402	0.389251099660206	0.760314282368368	0.358705277731909	0.964011585101323	0.338110082555461	0.573726526813155	1.0	0.196280974865918			(139, 169)
66	(166, 175)	0.0	0.0939878021539405	0.0	0.0	0.0	0.0	0.0	0.0	0.0	0.0	0.0	0.0	0.0	0.0	0.0	0.0	0.0	0.0	0.0	0.0	0.0	0.0	0.0	0.0	0.0	0.0	0.0	0.0	0.0	0.0	0.0	0.0	0.0	0.0	0.0	0.0	0.0	0.0	0.0	0.0	0.0	0.181968524946022	0.885017890136108	1.0	0.258044480182349			(139, 175)
67	(137, 173)	0.675732434241535	0.00946933473890594	0.0	0.0	0.518824810821299	0.2596526559521	0.0345912531154284	0.0	0.0	0.0	0.0	0.0906027083916458	0.774605362670242	0.0	0.0	0.0	0.0	0.0	0.0	0.399799014647977	0.0	0.0	0.0	0.0	0.0	0.508032818756192	0.0	0.0	0.0	0.125035836807262	0.0	0.0	0.0	0.0	0.0	0.0	0.0	0.0396439117088831	0.0	0.0	0.0	0.0297938140671749	0.935346020209097	1.0	0.49379712369638			(139, 218)
68	(166, 201)	0.0	0.0	0.0	0.0	0.0	0.0	0.0	0.0	0.433697194362788	0.0	0.0	0.0	0.0	0.0	0.0	0.411287333741409	0.475045176541457	0.659429544972318	0.323326828902862	0.874183639404771	0.6408312623724	0.809444545311499	0.404001101030228	0.522728481120242	0.0	0.0	0.0	0.0	0.0	0.0	0.0	0.0	0.0	0.0	0.0	0.0	0.0	0.0	0.0	0.0	0.0	0.815659943830514	0.201379779731439	1.0	0.479112021906461			(148, 678)
69	(136, 662)	0.336164551209713	0.409185039936833	0.331271410699769	0.531341384000773	0.225911976944642	0.278600771310559	0.511399562689876	0.24863570578979	0.183114602177076	0.596156911064693	0.333300828595626	0.793321299948362	0.177692000049623	0.0257754229785977	0.0	0.0	0.0	0.0	0.0535383943885813	0.0981829671451509	0.466944327514828	0.504176063414595	0.143047839948795	0.0734833773594812	0.0864416963926782	0.0	0.0	0.149058811793744	0.100580714661884	0.273857973166164	0.604369247158751	0.556492689392411	0.2937860132369	0.29476909816091	0.203044760893984	0.45413682510276	0.346624943514694	0.341596302353436	0.202321902822338	0.168793555825358	0.158417590178774	0.719364804479945	0.587968486484118	1.0	0.368506578940325			(125, 25)
70	(103, 94)	0.447763978272477	0.515663480595374	0.0218089809653252	0.0678975851859556	0.0	0.0	0.0	0.12690279914186	0.0	0.0	0.0	0.0	0.0	0.0	0.0	0.0	0.0295650437565612	0.0	0.101158142485582	0.171311871522912	0.0332864232119043	0.0	0.0	0.0	0.0	0.0398046250976983	0.0274674807669944	0.0310671082133691	0.231928932893176	0.134213463221198	0.0640141088911585	0.222511459966645	0.0	0.0238544512752479	0.0483058607538097	0.0	0.0	0.00674392914865167	0.0845239734663426	0.0505885843930018	0.0540764658077988	0.305726111017339	0.514080035701161	1.0	0.694242503879722			(152, 95)
71	(136, 396)	0.0	0.0	0.0	0.0	0.0	0.0	0.0	0.0	0.0	0.0	0.0	0.0	0.50707170585609	0.997608875335578	0.720727985718183	0.154531083140082	0.0	0.233885579623944	0.0	0.0	0.0	0.0	0.0	0.125989940262375	0.0	0.228601411493738	0.0501493668098272	0.0	0.0	0.0	0.0	0.0437080952904683	0.0728674286788983	0.0	0.0	0.0	0.0356581364721259	0.0	0.0	0.0	0.0	0.0	0.0312108588332011	1.0	0.0			(139, 239)
72	(148, 220)	0.0339758415203227	0.0	0.0316313041250716	0.0	0.0625210880154118	0.0	0.0	0.0	0.0575832260374847	0.0269873614308409	0.0	0.0	0.0760568805921888	0.0341046669258065	0.141067077537877	0.0	0.0	0.0	0.0	0.0	0.0	0.0	0.0	0.0	0.0	0.0	0.0734219914547412	0.0	0.0	0.0	0.0	0.0	0.0	0.0	0.0	0.0	0.0	0.0	0.105435425403837	0.0	0.099730374456976	0.124610030103652	0.0	1.0	0.17201647687945			(139, 268)
73	(148, 430)	0.126208833610088	0.218292019260489	0.318260435711176	0.51815363128013	0.127152638011215	0.0279942556653779	0.069823740691145	0.0577842223616201	0.0	0.0156756441842505	0.175150324165523	0.0442366778483541	0.0233814898991894	0.0169325225236852	0.0	0.0	0.0	0.0	0.0	0.0	0.0	0.0	0.0	0.0	0.039578652295213	0.0365587054932693	0.0	0.0	0.0777519255464295	0.0	0.0632935072878284	0.158215849323927	0.235916910321452	0.0443099240976751	0.0647863044047799	0.0443639157739195	0.0	0.038498199944359	0.0	0.0	0.146572972861392	0.0631878866973719	0.192115031787007	1.0	0.330893241321747			(139, 115)
74	(136, 720)	0.0	0.0	0.0	0.433225148585756	0.0	0.164391663130058	0.0	0.0	0.0	0.0	0.0	0.0630447753871069	0.416497041344497	0.0	0.0	0.0	0.0	0.0	0.0	0.0	0.0	0.0	0.325125326969014	0.0793331578844183	0.0	0.0	0.0	0.0	0.0	0.0	0.689096007696594	0.0240657761513946	0.137779808260086	0.0	0.0	0.0	0.0	0.0	0.0	0.528665601238838	0.122806993304393	0.0	0.0	1.0	0.0			(125, 65)
75	(136, 371)	0.5656303538219	0.736974954487437	0.478665664586307	0.390952307664311	0.287170081823231	0.336553075618607	0.00844644997164598	0.0386464357955777	0.0	0.0	0.0	0.0	0.0	0.0	0.251649684121641	0.378143704517543	0.507546503016618	0.177890547467145	0.165315164741922	0.0739400706071261	0.0480926747971872	0.0364243179739392	0.0	0.0	0.0	0.0	0.0	0.0961984393442728	0.104903031307173	0.0158063458564955	0.0	0.0	0.0	0.0	0.223787915324494	0.0	0.125951207672868	0.222541536717682	0.101974469540006	0.482686057575364	0.626945308813242	0.081942116105915	0.764822914377646	1.0	0.960270195597406			(152, 131)
76	(166, 800)	0.653091934753774	0.393654850069433	0.0390891923604121	0.0937293864198808	0.299989501726201	0.0	0.0	0.0	0.0	0.0	0.0	0.0	0.0	0.0828359884129233	0.00587186920332613	0.0352023540395251	0.0562683118304346	0.25385036975911	0.0568696549561153	0.023063528574053	0.0	0.058438240619158	0.0	0.0	0.295837608227793	0.0	0.0	0.0375140198986051	0.314028762937334	0.450285741163282	0.0922187448822058	0.136396211304917	0.00668885939454343	0.32199631163986697	0.444061380667109	0.521262246346099	0.320850092287522	0.0705321915857693	0.00525878099563955	0.0819067308044118	0.030720222051384	0.119878504221019	0.887902475703196	1.0	0.828556247901758			(126, 13)
77	(136, 460)	0.475614230815887	0.425508079570772	0.445473848808975	0.434970100430947	0.277210101108865	0.0967403788254036	0.0	0.0	0.0	0.0832445282807305	0.0428275399480746	0.0386360017594872	0.036368062284239	0.0649112871597596	0.226414655378765	0.44127063238302	0.0761611878452792	0.0016848759301169	0.0	0.0	0.0	0.0	0.0	0.0309285063146936	0.0173867708077687	0.0	0.040809181697536	0.170620976957383	0.368520222829083	0.455416920738094	0.188214530277389	0.228272764759786	0.259445257603292	0.175928808813959	0.0556389903085125	0.256105942465746	0.166675376114893	0.169043060646251	0.1415633803694	0.0157302062567242	0.148968611904723	0.831099003771037	0.692387026224984	1.0	0.780189083581921			(139, 264)
78	(136, 53)	0.175763832760081	0.310924353841409	0.375321112350551	0.226407213647335	0.253943828547551	0.142465482472676	0.0157500113653318	0.15170777176425	0.0960889388082887	0.0694308894550002	0.108550112931946	0.166214333357759	0.00304294780158088	0.0855973944129602	0.0406687150157096	0.29237904015626	0.0218168375367384	0.0	0.155309468842824	0.0	0.0684555268066276	0.0222769165295612	0.0596173087096322	0.0	0.0	0.00465043506913548	0.0626428010083265	0.0964115958298831	0.188583859970047	0.438116188081162	0.125391867296818	0.270081347135441	0.15729773472833	0.250479674120684	0.129384677912353	0.141624387676213	0.116322634995493	0.180296746637266	0.10828979705732	0.146404532282843	0.0920668809147786	0.540775308947337	0.276376711207286	1.0	0.377828954844653			(103, 226)
79	(136, 414)	0.0	0.0	0.0	0.0947513811898806	0.0468901407215721	0.0	0.242034825752807	0.0973063745804513	0.0937931906516515	0.0	0.0	0.0	0.0	0.0	0.0	0.0486084024268512	0.014305666343043	0.0	0.0788359213082537	0.0460418452261805	0.0	0.0	0.110101759097643	0.0743656602899488	0.0489347523971991	0.21782664409801	0.318320751659496	0.641038205732849	0.646771767018268	0.547536343567522	0.385419993683829	0.586115561888249	0.00749491491876073	0.110011930247353	0.207252863952995	0.228197266806491	0.144879640536447	0.127678144057953	0.162850293571421	0.353859504381068	0.253540433487727	0.270497837403433	0.321274376030412	1.0	0.299138163262921			(148, 319)
80	(137, 68)	0.20313621148421	0.227089387082304	0.451463957911275	0.151317501934066	0.136561845185644	0.146822481863625	0.0464109028510952	0.0	0.0	0.00520553100051143	0.0469764326799959	0.0	0.0	0.0	0.0	0.0	0.0	0.0	0.0	0.0	0.0	0.0	0.0	0.0	0.0	0.0	0.0115892697191993	0.0218680734264992	0.0	0.0335883578771975	0.124809127202981	0.0652323236856375	0.0	0.317533938349994	0.0111168558626133	0.25311522874487	0.106612837190316	0.270077522232241	0.254960791126621	0.303110868061643	0.693283042903477	0.672851217216783	0.915399575515457	1.0	0.639803236052947			(126, 18)
81	(148, 809)	0.0883474441329314	0.0	0.600069809072743	0.220297420431239	0.0	0.0	0.0	0.0	0.0	0.0	0.0	0.0	0.0	0.0	0.0	0.0	0.0	0.0	0.0	0.0	0.0	0.0	0.0	0.0	0.0	0.0	0.0	0.0	0.0	0.0	0.0	0.0	0.0	0.0	0.0	0.0	0.0	0.0	0.0	0.0	0.0	0.0	0.0697077221098411	1.0	0.954795257382916			(142, 68)
82	(137, 116)	0.0	0.0	0.0	0.0	0.0	0.0	0.0	0.0	0.0	0.0	0.0	0.0	0.0	0.0	0.0	0.0	0.0	0.0	0.0	0.0	0.0	0.0	0.0	0.0	0.0	0.0	0.0	0.0	0.0	0.0	0.0	0.215515016784382	0.0	0.0	0.0	0.0	0.0380329582846222	0.0	0.0	0.0	0.658123777833485	0.0	0.0956501099072672	1.0	0.0475233313039752			(152, 209)
83	(103, 196)	0.0	0.0	0.0	0.0	0.0	0.0	0.0	0.0	0.0	0.0	0.0	0.0	0.0	0.0	0.0	0.0	0.0	0.0	0.0	0.0	0.0	0.0	0.0	0.0	0.0	0.0	0.0	0.0	0.0	0.0	0.0	0.0	0.0	0.0	0.0	0.0	0.565637200469432	0.0	0.0	0.0	0.0	0.330672163034924	0.0	1.0	0.0			(142, 218)
84	(152, 17)	0.124522839442463	0.0676209687961096	0.0	0.0	0.0	0.0	0.0	0.0	0.0	0.0	0.0	0.0	0.0	0.0432762927012186	0.169140072878952	0.0	0.0	0.0	0.201628994522485	0.0	0.0	0.0	0.0	0.0	0.0	0.0	0.0	0.0	0.0	0.0	0.0	0.0	0.0	0.0348997215154418	0.0536082732908708	0.0	0.0	0.0	0.0	0.107075889243042	0.0	0.0	0.0	1.0	0.154646947157276			(144, 124)
85	(148, 629)	0.274524888603807	0.295553602006584	0.325287726156718	0.089048614166427	0.0	0.314235897983484	0.0720950186711689	0.150392592971098	0.323218658562331	0.528370775279409	0.339283168286875	0.377322910031143	0.188626514328253	0.36567645421482	0.0832797874141307	0.0	0.0	0.0	0.0	0.0	0.0	0.0801382441604032	0.0	0.0	0.0	0.0	0.0	0.0	0.0	0.0	0.0	0.0	0.0	0.0	0.0	0.0	0.0440919651168678	0.055210606904887	0.0362786404667368	0.0	0.14313198395001	0.0496013334142826	0.701103983587549	1.0	0.788309640307445			(140, 155)
86	(136, 452)	0.216999710545124	0.219213388518229	0.243842086570037	0.274038589786216	0.096106752423729	0.173719628367085	0.148446192374585	0.00861729481066853	0.0279593931729447	0.0191195923156901	0.0	0.0	0.0254433635146947	0.0	0.0	0.0171852610692491	0.0	0.0595461573477493	0.0	0.0	0.0	0.0844340881015097	0.077289843330666	0.0586706535153455	0.0304339498343693	0.0550830020113598	0.0364696848385973	0.0143774160707772	0.102639511082621	0.142070949091531	0.0519577333002636	0.0224630102857192	0.0201223220838601	0.0	0.0	0.03996544838503	0.0	0.0259657018123004	0.0	0.0248207239501594	0.0386724834217664	0.0152900499576504	0.592138644573598	1.0	0.509204565471685			(140, 138)
87	(136, 43)	0.253860565446076	0.0	0.0	0.0	0.0	0.0	0.0	0.0	0.0	0.0	0.0	0.0	0.0	0.0	0.0	0.0	0.0	0.0	0.0	0.0	0.0	0.0	0.0	0.0	0.0	0.209025321594204	0.170761586695339	0.497980170796138	0.499894261553678	0.598717988429441	0.659495074401726	0.155972249883501	0.321836693284632	0.17429847870561	0.176076382509649	0.0	0.147847112245502	0.0	0.0	0.0	0.216232223951841	0.131905961509366	0.734990223693904	1.0	0.368451331824137			(142, 232)
88	(166, 105)	0.239159889678187	0.302724657609118	0.0	0.07285723191504	0.0	0.289833886723231	0.215704415496545	0.0	0.0	0.0620829228322308	0.0	0.0	0.0	0.0	0.0	0.119628745629976	0.201084886208916	0.377937776343843	0.113552746103971	0.170631612299104	0.254144442521463	0.0454694907020608	0.275426596246209	0.0	0.0	0.0	0.059638062981378	0.0	0.0	0.0	0.0	0.175848238642939	0.203033857141744	0.273028641259518	0.046371360840986	0.0	0.0506614516021249	0.0	0.0435810245435709	0.620835645140057	0.185847700962918	0.758423376190363	0.752456294342143	1.0	0.809173854291413			(139, 220)
89	(148, 406)	0.20901271333538	0.310324540150137	0.193469083514697	0.0227206063588722	0.0	0.0	0.0	0.0	0.0	0.0	0.0	0.0695145190590404	0.0	0.109247451459779	0.674049580888165	0.587077402916697	0.610689034221932	0.274591565746396	0.266244233562386	0.0443509453233188	0.0	0.0	0.0	0.0	0.0	0.0	0.0	0.154264734724434	0.0	0.0	0.0	0.0	0.0	0.0	0.0	0.0	0.0	0.0	0.0	0.0	0.0	0.0	0.197730384024191	1.0	0.553582215731326			(139, 185)
90	(166, 299)	0.862360063494661	0.133827346020592	0.0458533951992884	0.340571275780497	0.0	0.0	0.0527945008621931	0.0728709229968462	0.0500618243519236	0.0602734009803719	0.0117839998488461	0.0	0.0	0.0	0.0	0.0	0.0	0.0	0.0	0.0	0.0	0.0	0.0803065087233087	0.387301337508096	0.0814465048998188	0.0387142572765062	0.0	0.0672194655207739	0.112206480590775	0.0580312703723347	0.0567290239272138	0.0781338734841815	0.0319401117252284	0.0370508959215791	0.0129447484160025	0.0491514865965376	0.230189243408228	0.214527125073568	0.0997864310973728	0.0	0.0	0.169654465229595	0.482064297646647	1.0	0.975998219121513			(139, 281)
91	(140, 197)	0.0	0.0	0.0	0.0	0.0	0.0	0.0	0.0247518157470462	0.0	0.0	0.0	0.0	0.0	0.0	0.0	0.0	0.0	0.0	0.0	0.0	0.0	0.0	0.0	0.0	0.0	0.0	0.0	0.0	0.0	0.0	0.0	0.0	0.0	0.0	0.0	0.0	0.0	0.0	0.0	0.0315577008410358	0.0	0.0	0.0	1.0	0.165168880115661			(125, 16)
92	(136, 485)	0.27671757508124	0.23922095021131	0.218956883980104	0.155271776547043	0.187152140926206	0.0980527897919964	0.0245412891501918	0.0118009844257648	0.0	0.0	0.0	0.0	0.0	0.000494958143311584	0.0249807535629503	0.0	0.0	0.0302877956227928	0.0	0.0	0.0175828869060876	0.0048952425909861	0.0348613780173619	0.0	0.0	0.0322174133449211	0.0452284895596923	0.070178710808698	0.0	0.125440825049041	0.282306142837779	0.259625947259413	0.0837152799244955	0.0654758776846125	0.0469889142513648	0.0	0.00696842526738262	0.152975078447638	0.0435461907991756	0.0578252630445391	0.0481663462948153	0.146003972482543	0.396569170042699	1.0	0.545710592183998			(148, 98)
93	(136, 209)	0.0	0.0	0.0	0.0	0.0	0.0	0.0	0.0	0.0	0.0	0.0	0.0	0.0	0.0	0.0	0.0	0.0	0.0	0.0	0.171611389574443	0.0	0.0141172821885822	0.121328068015127	0.0297172533364389	0.0646869769873605	0.0	0.0	0.0	0.0	0.0	0.303218930804986	0.0958188872217402	0.102298540019045	0.0	0.0	0.0	0.0	0.0	0.0	0.0718830721499998	0.0865681700428026	0.10738049843627	0.631601573295249	1.0	0.305429561174564			(152, 145)
94	(103, 16)	0.0	0.0	0.0	0.0	0.0	0.0520114813131447	0.152112886311527	0.0	0.247603130623114	0.160014273457332	0.00249490115528391	0.0	0.0	0.12945980584402	0.0	0.0756326067742768	0.0	0.0	0.0	0.0	0.0	0.0	0.0	0.0	0.0	0.0	0.0	0.0	0.0	0.0	0.0	0.0	0.0	0.139696307755386	0.37126880385732	0.0	0.165797743525258	0.588078137853515	0.192549876655909	0.25422011924619	0.351994650339891	0.218116361996837	0.769918988641938	1.0	0.0			(143, 68)
95	(136, 547)	0.588073432368882	0.0539251481551193	0.282753491541791	0.083380244693428	0.0261151833322744	0.106676590815268	0.022904402915906	0.0	0.0	0.0	0.0	0.0	0.0	0.0	0.0	0.0	0.0	0.0	0.0	0.0	0.0	0.0	0.0	0.0945270078583726	0.0519317480376557	0.00543309930225751	0.10815965021222	0.0972295371299975	0.0915223929156267	0.0604378786695957	0.0	0.043421358092743	0.0	0.0	0.0	0.0	0.12231572186969	0.0341962544466338	0.0127078763867639	0.5381804252955	0.354152170762852	0.153998671274002	0.663475133402456	1.0	0.433772028441873			(143, 100)
96	(166, 40)	0.556192716644514	0.145570861397565	0.0	0.160958264472877	0.0	0.0	0.324260092037932	0.167794160559278	0.0	0.0	0.154245317368006	0.0442934738398097	0.0	0.0	0.0	0.0562872117448135	0.067657004380896	0.0560097500668153	0.235156150148511	0.14272926315062	0.0605404815936758	0.0	0.151905171890563	0.0	0.0	0.0	0.0	0.0	0.0	0.0	0.0	0.110850629584328	0.174178555023399	0.0759363293896721	0.0	0.0	0.0702527529288302	0.109932024573234	0.0980421378414165	0.256672804303182	0.0532581339544659	0.994887092495816	0.414935078536378	1.0	0.755107740638902			(143, 60)
97	(166, 74)	0.850828552277291	0.0890200958600074	0.051864541797466	0.103626527883423	0.0	0.0	0.0	0.0	0.0	0.0	0.0	0.0	0.0	0.0	0.0	0.0	0.0	0.0205971794888494	0.0	0.0184573878601046	0.0252218359994511	0.0	0.0	0.0	0.0	0.0	0.0	0.0598042527745233	0.0636952508411737	0.0	0.0	0.0	0.0	0.0	0.0	0.0	0.0643649443574969	0.0550121877405108	0.0404469417182982	0.0314438496872919	0.0	0.0	0.217113482131603	1.0	0.645004791957746			(144, 64)
98	(166, 86)	0.272170270608638	0.0994448948022048	0.0318050740316146	0.0	0.0	0.0	0.0	0.0	0.0	0.0	0.112172781291368	0.0	0.0	0.0	0.0165218111303418	0.0	0.0	0.0	0.0	0.0166101462838232	0.162981153614999	0.128001624105308	0.142060654233086	0.0	0.0371222869277123	0.0	0.0	0.0	0.0	0.0	0.0	0.0	0.0377612117401178	0.0381407545790275	0.0	0.0	0.0	0.0	0.0	0.0	0.0147492753025673	0.0557942749196658	0.779221640082748	1.0	0.84543217686218			(142, 179)
99	(136, 295)	0.0	0.0	0.0	0.0	0.0	0.0	0.0	0.0	0.0	0.0	0.0	0.0	0.0	0.0	0.0	0.0	0.0	0.0	0.0	0.0	0.0	0.0	0.0	0.892359741932469	0.0	0.0	0.0	0.0	0.0	0.0	0.0	0.0	0.0	0.0	0.0	0.0	0.0	0.0	0.0	0.0	0.0	0.0	1.0	0.0747584492544407	0.0			(143, 160)
100	(166, 774)	0.193307215909426	0.0372813544624486	0.0	0.0	0.0	0.0	0.0	0.0	0.0	0.0	0.0	0.0117516194381021	0.0631531190623016	0.0	0.0	0.0	0.0	0.0	0.0398885722610658	0.0	0.0	0.0	0.0	0.0	0.0	0.0	0.0	0.0	0.0	0.0	0.0	0.0	0.0	0.0	0.0	0.0	0.129771744392887	0.178665421855422	0.0	0.0411945968206654	0.123984981495834	0.255285856642582	1.0	0.634348652535926	0.702201355534006			(139, 48)
101	(137, 1)	0.0	0.0258454926395077	0.229137836692631	0.0	0.0	0.0	0.0	0.357015560005946	0.0	0.0	0.0	0.0	0.0	0.0	0.0	0.0	0.0	0.0	0.0	0.0	0.0	0.290263134545568	0.0	0.0489548660022707	0.253871798912876	0.0	0.0	0.0	0.0	0.0	0.0	0.0	0.468869681530533	0.438930480968816	0.464118418694978	0.150980203053804	0.157393553614251	0.0	0.0	0.0	0.35062858459946	0.0	1.0	0.387532221992507	0.0			(152, 73)
102	(166, 321)	0.0	0.0	0.0	0.0	0.0	0.0	0.0	0.0	0.0	0.0	0.0	0.0	0.0	0.0	0.29365724934487	0.227773026843263	0.0839380737549294	0.0463536182928435	0.0	0.0	0.0	0.0353069376677562	0.173017053221313	0.0835252860061787	0.00957013390378594	0.0	0.0	0.0	0.0	0.0	0.0	0.0	0.0	0.0	0.0	0.0	0.0	0.0	0.0	0.0	0.0	0.47569642858858	1.0	0.116053997117568	0.383285773201499			(140, 122)
103	(166, 323)	0.019285602632696	0.0387555657382074	0.0	0.0	0.0	0.0	0.117998133048373	0.0705527382461503	0.0670003736515139	0.213862834164404	0.0	0.0	0.0	0.243682916100444	0.127620919617093	0.0652705242737303	0.0	0.0	0.0	0.0	0.0	0.0	0.0	0.0	0.0	0.0	0.0	0.0	0.0	0.0	0.0	0.0	0.0	0.0	0.0	0.0	0.0611500380866112	0.0	0.0	0.0	0.0	0.279478026180436	1.0	0.0	0.257439437710768			(152, 175)
104	(136, 600)	0.0	0.0	0.0559607450501309	0.243366486511143	0.0	0.0	0.0	0.0	0.0	0.0	0.0	0.0	0.0	0.0	0.0	0.0	0.0	0.195742606598947	0.052669386075384	0.0	0.0	0.0	0.0	0.0	0.0	0.0	0.0	0.0	0.0	0.0	0.0	0.0	0.0	0.0	0.858409016611108	0.675020442851244	0.549879092137547	0.137008257396049	0.0	0.0	0.159776265879685	0.183659070301615	1.0	0.0309888768476427	0.133913490343453			(139, 167)
105	(103, 46)	0.105004768198528	0.0	0.0	0.0	0.0	0.0	0.0	0.0	0.0	0.0	0.0	0.0	0.0	0.0	0.0	0.0	0.0	0.0	0.0	0.0	0.0	0.0	0.0	0.0	0.0	0.0	0.0	0.0	0.0	0.0	0.0	0.0	0.0	0.354965794591588	0.229286717960963	0.0527166529503878	0.0682733991251297	0.325469942105138	0.254695982132119	0.296715116268262	0.667980615075163	0.90876315294415	1.0	0.0993300561254849	0.0233796370679755			(139, 171)
106	(148, 272)	0.685550615722568	0.257924780488348	0.490214462890333	0.0	0.927489641923788	0.376980607672697	0.0573918450607002	0.0	0.0	0.0	0.0430843144071888	0.2997210714859	0.0	0.055540945051768	0.0544332501849279	0.0	0.104026351223889	0.0	0.0	0.0	0.0	0.0	0.0	0.0	0.0	0.0	0.0	0.0	0.0	0.0	0.0	0.0	0.0	0.0	0.0	0.0	0.0	0.0	0.0	0.0	0.0	0.0	1.0	0.0	0.0698606041769743			(139, 179)
107	(166, 791)	0.25033747327255	0.162125031421481	0.0556471416867527	0.155430350569786	0.0	0.0539883253998071	0.0	0.0	0.0	0.0205227201065556	0.0	0.0	0.0	0.0	0.0	0.0	0.0	0.0	0.0	0.0	0.0	0.0	0.0	0.0509723334334645	0.0	0.0	0.0	0.0	0.0	0.0	0.0	0.0	0.0	0.0	0.0	0.0	0.0	0.0	0.0	0.0	0.0	0.23705102401134	1.0	0.489603416017955	0.797873356161538			(139, 238)
108	(148, 78)	0.0804960035437253	0.0	0.0	0.0	0.0	0.0	0.0	0.0586804259239041	0.0	0.0	0.0	0.0	0.0	0.0	0.11569888140495	0.0	0.0	0.0	0.0	0.0	0.0	0.0	0.0	0.0	0.0	0.0	0.0	0.0	0.0	0.0	0.0	0.0	0.0	0.0	0.0	0.0	0.0	0.0	0.0	0.0	0.0	0.0	1.0	0.273658763338647	0.0			(139, 248)
109	(136, 382)	0.455850341982429	0.0465078242547125	0.0820804047212735	0.000716102653566765	0.089109499170116	0.142036841083108	0.0565403520394703	0.120070753553969	0.202781942818619	0.17515766590515	0.0	0.0	0.0610298387902634	0.0	0.041215370759384	0.0	0.0644118936490482	0.0344631241757273	0.0	0.0860209548591905	0.0	0.0875986774181622	0.240500868158264	0.283966762632215	0.475704827270823	0.368073088582285	0.438266355554003	0.0806538439268391	0.131702424190856	0.215471508805835	0.184287878346524	0.122550048561585	0.0775678012918708	0.0963965760667039	0.0448893931494151	0.0	0.408644700952307	0.310017689888385	0.35922396357374	0.508843692980808	0.4951860590662	0.755842990744978	1.0	0.361931981618401	0.443369719124797			(139, 265)
110	(136, 436)	0.0	0.0	0.0	0.0	0.0	0.0	0.0	0.0	0.0	0.0	0.0	0.0	0.0	0.0	0.0	0.0	0.0	0.0	0.0	0.0	0.0	0.0	0.0	0.0	0.0	0.0	0.0	0.193268154606345	0.0	0.0	0.0	0.0	0.0	0.100341601775125	0.178683089670862	0.0	0.0	0.0	0.0	0.0	0.0	0.0	1.0	0.430229367199967	0.0			(144, 151)
111	(148, 176)	0.0655808373381414	0.288643076478159	0.0	0.0	0.0	0.0	0.0	0.0237761525799829	0.0194269727266804	0.0	0.0582074289318974	0.0	0.0	0.0	0.0	0.038529861559494	0.0	0.0	0.0	0.0	0.0	0.0	0.0	0.0	0.147464646958912	0.0	0.137855912305776	0.0	0.0	0.0	0.0	0.0	0.150972752680863	0.0	0.0	0.0	0.0	0.0	0.0	0.0399407125165898	0.0	0.0	1.0	0.291174866174825	0.161609100125373			(140, 64)
112	(136, 376)	0.0	0.1885334636757	0.246821739131566	0.318973005255156	0.227982499097002	0.393368434030154	0.0	0.0	0.0896594294472852	0.0484610092542351	0.0	0.0	0.0621973330033228	0.10573389692645	0.150308768110256	0.103706883983883	0.0	0.0	0.0	0.0	0.0	0.0	0.0	0.0	0.0	0.0	0.0	0.0	0.0447150884217977	0.0354166842120241	0.0	0.131750916253812	0.0682827020951133	0.0	0.0	0.102962550807554	0.0	0.0	0.0	0.055281333729249	0.0799764313681979	0.0	1.0	0.0152836936431514	0.125483973730512			(140, 212)
113	(136, 554)	0.439844044212666	0.555444843109307	0.0594409840953523	0.220024597900508	0.113109644781581	0.0	0.0	0.0	0.0	0.0	0.0	0.0	0.0	0.0	0.0	0.0	0.0	0.0	0.0	0.0	0.0	0.0	0.0	0.0	0.0	0.0	0.0	0.0	0.0	0.0	0.0	0.0	0.968056867156129	0.0	0.0	0.0	0.0	0.0	0.0	0.0	0.0	0.664947139977522	1.0	0.648003705296099	0.191259182711487			(142, 167)
114	(166, 803)	0.108019842922201	0.0705037612236894	0.0373210333216482	0.0163248982244289	0.0458495741880828	0.143050608082728	0.0	0.0472523955652176	0.0361876956049075	0.0298700035312048	0.0	0.085676004070094	0.0720847080370975	0.0	0.0	0.0	0.0	0.0	0.0	0.0	0.0104487730986957	0.0	0.0	0.0	0.0	0.0	0.0	0.0	0.0	0.0	0.0	0.0	0.0	0.0	0.0	0.0	0.0	0.0	0.0	0.0	0.0	0.25063533213751	1.0	0.387971390563514	0.408015551293639			(140, 160)
115	(136, 598)	0.0223476489451831	0.0	0.0	0.0	0.0	0.0	0.0	0.0	0.0	0.0	0.0	0.0222770296202317	0.0781546148306538	0.121382087982582	0.0775698276590633	0.0621491525567968	0.0	0.0	0.0	0.0	0.0924532853575925	0.0	0.0	0.0	0.0	0.0	0.0	0.0	0.0	0.0	0.0	0.0	0.0	0.0	0.0	0.0	0.0	0.0	0.0	0.0	0.0	0.0888691135091351	1.0	0.353832911854425	0.840593015403184			(152, 207)
116	(126, 25)	0.226755178948066	0.0558304060424727	0.0	0.0	0.0	0.129581859787078	0.126738565922679	0.0943572660164635	0.0	0.173317405967238	0.15008713309332	0.0	0.0	0.0	0.067701391001287	0.0856968857336831	0.296702758678433	0.100852131063471	0.10204812974993	0.10232426098355	0.0	0.0	0.0	0.419889113636852	0.234675940564557	0.0541556070779141	0.106292892192117	0.0	0.0262127114630002	0.12263760536336	0.0	0.139091388446773	0.108202988134253	0.166264328532695	0.0	0.0576220455530414	0.0	0.645283999254711	0.559422463165478	0.250900412523546	0.0510057727926347	0.0511557425445073	1.0	0.108534526419249	0.0			(144, 76)
117	(166, 527)	0.0	0.0	0.0	0.0	0.0	0.0	0.0	0.0	0.0	0.0	0.0	0.0	0.0	0.0	0.0	0.0	0.147102160702412	0.13259974703474	0.236353569350131	0.0794047694853137	0.144927794373772	0.0	0.0	0.067548118393316	0.0522220968450467	0.0	0.0	0.0	0.0	0.0	0.0	0.0	0.0	0.0	0.0933439912713858	0.0	0.0	0.279954067450501	0.0983394234558821	0.0704591757710906	0.0	0.0486420168516552	1.0	0.0	0.0			(139, 122)
118	(136, 324)	0.0	0.0	0.0	0.0	0.0	0.0	0.0	0.0	0.0	0.0	0.0	0.0	0.0	0.0	0.0	0.398254927450193	0.0	0.0	0.0	0.0	0.0	0.0	0.0	0.0	0.0	0.0	0.0	0.0	0.0	0.0	0.0	0.0	0.0	0.0	0.0	0.0	0.0	0.0	0.0	0.256225803670067	0.0	0.0	1.0	0.0	0.0412065547383639			(143, 254)
119	(136, 323)	0.253006732871881	0.0930042743337306	0.0	0.0	0.0	0.0	0.0	0.0	0.0	0.0270970327052808	0.0	0.0	0.0	0.0943471721222865	0.0671850105261861	0.379131594918891	0.417830691769614	0.244718762210931	0.191085539945276	0.0	0.0	0.0	0.0	0.276485411545375	0.74965209756294	0.358967625587823	0.156397064647322	0.0922729817976266	0.0	0.0702926005074727	0.0502350681406933	0.494979954804217	0.105112110300549	0.0194877640687919	0.0216699065910136	0.0354634258488964	0.0361394803668555	0.134916157789575	0.0233424598384991	0.130595432639534	0.153139407599144	0.0467607264510808	1.0	0.451052345048196	0.0466235567679476			(148, 315)
120	(136, 311)	0.0	0.0	0.0	0.0	0.0	0.0	0.303940051968585	0.0	0.0	0.0	0.0	0.0	0.0	0.0	0.0	0.0	0.0	0.0	0.0	0.0	0.0	0.0	0.0	0.0	0.0	0.0	0.0	0.0	0.0	0.0	0.253265101964025	0.0	0.0	0.0	0.0879031520247905	0.163554345559181	0.0	0.0	0.0	0.0	0.0	0.288568460770318	1.0	0.199828266517287	0.0			(152, 98)
121	(136, 689)	0.111709415189582	0.0408213426681926	0.0	0.0	0.0	0.0	0.0592083540470486	0.0	0.0	0.0	0.0126507110047317	0.0498499325744342	0.0	0.17299607011764	0.0	0.0	0.0	0.0	0.0	0.0	0.0	0.0	0.139166737993863	0.0666130743694458	0.0	0.0	0.0	0.0793939209050497	0.0	0.0718541579332365	0.471579935772799	0.114991251573271	0.42306092306455	0.0538571329974591	0.102579969969262	0.0764421590965999	0.0494925662839823	0.0	0.237891220469696	0.110760596120914	0.114421540314597	0.822101028796146	1.0	0.566434098039484	0.0219014028066548			(142, 160)
122	(148, 749)	0.584244309109605	0.194631281162258	0.0175685897988718	0.0586439198044367	0.0	0.0	0.0	0.0145753563756984	0.0	0.0	0.0	0.0	0.0	0.0	0.0	0.0	0.0	0.0548428002836701	0.0	0.0	0.309721094512122	0.0451402929071473	0.0	0.0	0.0	0.0	0.0	0.0	0.0	0.0608034049309862	0.0	0.0	0.0	0.0	0.0	0.0	0.0	0.0	0.0	0.0	0.0	0.249994346557822	1.0	0.887703595548273	0.642336482553572			(139, 55)
123	(166, 286)	0.073018815497941	0.0	0.0	0.0	0.0	0.0	0.0	0.0	0.0	0.0	0.0	0.0	0.0	0.0	0.0	0.0703079881520901	0.0	0.425833069609208	0.124880806693773	0.234638774685384	0.178849854566524	0.0634588324708489	0.0	0.0	0.0	0.0	0.0	0.0	0.0	0.0	0.0	0.0	0.0	0.0669126877692125	0.0	0.194555530359271	0.94027913670952	0.273888511895018	0.215280396882655	0.0475610965858939	0.138507071976506	0.409909087196198	1.0	0.224741810029685	0.0			(143, 40)
124	(103, 56)	0.151867104885809	0.0	0.0	0.0	0.113704713927927	0.0	0.0	0.0	0.0	0.0	0.0	0.0	0.0	0.0	0.0	0.0	0.0	0.0	0.232861299391924	0.0	0.0265617290023656	0.778172591355118	0.031262225402165	0.0	0.0	0.0	0.0	0.317096251576626	0.0	0.0	0.0	0.328912770942936	0.0	0.0	0.1598364650449	0.134313434894026	0.0653666173270015	0.186837789223927	0.266583713997724	0.349464122928442	0.397366177115554	0.497039415819464	1.0	0.18797306411839	0.952993210105076			(152, 54)
125	(166, 98)	0.0631677165558812	0.0	0.0	0.0	0.114349975732985	0.0	0.0	0.17099332456397	0.234588351359218	0.0	0.0	0.0	0.0	0.0	0.0885788368466037	0.0	0.0	0.0	0.0	0.0	0.0489290258506167	0.111173701979261	0.180222324722396	0.0	0.0	0.1213829553356	0.0	0.0	0.0	0.0	0.0	0.0	0.0	0.0537633381825285	0.0	0.0	0.0500091023634921	0.0	0.0	0.0	0.0	0.372629676470257	1.0	0.0946633049842902	0.279629230485037			(152, 151)
126	(166, 165)	0.420078527757499	0.212747402360598	0.111985722028616	0.0	0.116774439877583	0.0912374674034399	0.0	0.0706402819820658	0.0	0.0955402622292559	0.00890182866007992	0.0	0.0	0.0	0.0	0.0	0.0	0.0872802173240455	0.0	0.0	0.0	0.0	0.0	0.0	0.0839576434217075	0.0	0.0	0.0	0.456008122682341	0.117401021297959	0.122877634536521	0.075745499385611	0.104236435501386	0.049766057797734	0.0	0.0	0.438290738820592	0.207229715141925	0.64919215028725	0.185077574151377	0.11774126650848	0.1913395515245	1.0	0.897531500822509	0.165430887507969			(143, 92)
127	(166, 890)	0.230777177432842	0.0	0.0	0.0614658631772989	0.0	0.0	0.0	0.0	0.0	0.0	0.0	0.0	0.0	0.0	0.0	0.0	0.0	0.0281861433477665	0.0	0.0	0.0	0.0	0.0	0.0	0.0	0.0	0.0	0.0	0.0	0.124104315085035	0.213282872250854	0.923363789196475	0.519115593673171	0.456023794509697	0.458661910183844	0.0	0.544133765043241	0.07163313328635	0.127994398033685	0.460049897388652	0.000811820557634428	0.342334823659663	1.0	0.188969062377453	0.544553350874768			(126, 17)
128	(103, 107)	0.0	0.169825507786534	0.0	0.0	0.0	0.0	0.0	0.0	0.0	0.0	0.0	0.0	0.0	0.312729878315398	0.0588479904588692	0.0	0.0	0.0	0.189871040385798	0.0	0.0	0.0	0.0	0.0	0.0	0.0	0.987347222116815	0.0	0.0	0.0	0.0	0.0	0.364651205004075	0.0	0.209965731691265	0.222869337066698	0.791015113677611	0.444995996280637	0.91641392976683	0.695196236534608	0.88170442260951	0.904803693553783	1.0	0.0679271062367069	0.118057229404317			(152, 174)
129	(125, 26)	0.0	0.440982065971336	0.0815572473306772	0.0	0.0	0.0	0.0	0.0	0.393677235261999	0.388794030513437	0.138141466999377	0.141867136637367	0.498831684574461	0.0	0.130335685258332	0.0	0.0	0.0	0.0	0.95302005380934	0.0	0.0	0.0	0.0	0.0	0.174680357301671	0.0	0.0	0.0	0.0	0.0209042730416142	0.117241382764765	0.0	0.0	0.56826359558474	0.169281198375121	0.0	0.0	0.0	0.0	0.0	0.0	1.0	0.217240503419852	0.043477629909026			(142, 162)
130	(125, 22)	0.225276329779607	0.17337429312404	0.0	0.0	0.0	0.0	0.0	0.0	0.0	0.0	0.0	0.0	0.0	0.0	0.0	0.0	0.0	0.0	0.0	0.0	0.0	0.0	0.0	0.0	0.0	0.0	0.0	0.0	0.0	0.0	0.0	0.423567003206475	0.021027139701108	0.212267263504376	0.442059282017876	0.0	0.0	0.0	0.0	0.155340731557488	0.110653592196279	0.631716997657423	1.0	0.326268213917125	0.312380513232638			(143, 240)
131	(139, 154)	0.0536555890690626	0.271749128315514	0.197283886431646	0.150839267323962	0.0822207558165767	0.0	0.0165384281982141	0.0308158114208262	0.0319489082338275	0.0	0.101608677941684	0.0840678775861781	0.0121907051300533	0.0163277436397221	0.0	0.0	0.0	0.0	0.0	0.0	0.0595689333113929	0.139882165820676	0.214775970176325	0.183934970207144	0.072713143838749	0.151178125123342	0.214536245725244	0.101706246433254	0.334190560370647	0.0831375343361076	0.107090261288559	0.0462534254476737	0.173393679353812	0.0720746885528677	0.0	0.033933202145692	0.0483652756310287	0.221508480255239	0.159564135655307	0.171171324473793	0.13746840066071	0.102092296798534	1.0	0.364634769506693	0.174072114217595			(142, 228)
132	(166, 892)	0.251044748608422	0.100432090405073	0.0	0.0	0.0	0.0	0.0	0.0	0.0	0.0	0.0	0.0	0.0	0.0148100980384425	0.0107704637216381	0.035797093082692	0.0333809093171145	0.0315212289570955	0.0676539056017414	0.104505293702167	0.125404525551735	0.0455610725107245	0.0	0.0	0.0	0.0	0.0	0.0	0.0	0.0	0.0	0.0	0.0	0.0	0.0	0.0	0.0	0.0	0.0	0.0	0.0	0.16431857824141	1.0	0.257804202055508	0.505143229298019			(125, 15)
133	(139, 181)	0.39019983868658	0.222407940740295	0.412184141727879	0.279474040828283	0.130941107625499	0.165114358759919	0.149713444596957	0.0533223675659847	0.0850042581104596	0.0868460580565406	0.0541351630314506	0.0	0.0590388211157242	0.166449419480393	0.681232089131362	0.898840226892746	0.29810521260824	0.177489525986487	0.351109924243355	0.320862591476102	0.604917144177302	0.0543538508279066	0.0196687548051491	0.0390768753814627	0.0378009994984116	0.119867040927641	0.061300408985858	0.26518209775664	0.21366958892192	0.218210795347971	0.248634731613542	0.0519349608422619	0.134414573439267	0.289513985913384	0.0257897368848003	0.130784528136163	0.097099156250719	0.259325929416894	0.20929437465606	0.124711478007328	0.363160334670445	0.723559477549566	1.0	0.293472672422382	0.706868143433897			(152, 75)
134	(136, 112)	0.298038336422877	0.122152845482516	0.0	0.0	0.0	0.0	0.0	0.0	0.0322583131206159	0.218901481946689	0.0	0.0	0.0	0.0	0.0	0.0	0.0	0.0	0.0	0.0	0.0	0.0	0.0	0.0	0.0	0.0	0.397943462120283	0.0	0.0311427399901107	0.0488886620973361	0.0	0.620873107650756	0.259443245483818	0.155787420233894	0.0	0.0	0.207791430399328	0.0	0.0570799119493215	0.170847454827971	0.0944284581584205	0.0	1.0	0.780254671445138	0.132671445540729			(144, 191)
135	(125, 5)	0.47898466920974	0.326921089655003	0.348868617669111	0.485722080471916	0.0372055990537011	0.0	0.0490749308588156	0.0	0.0473280460876215	0.0	0.0726130409038938	0.0930588913840804	0.0	0.0	0.00849548133927821	0.0246638002589161	0.0	0.0526084044467963	0.1435657504973	0.257739602471796	0.107210256370799	0.286067288253321	0.130013473084104	0.154730650927087	0.0686786261577465	0.0324906073221938	0.2149593089041	0.0460627906310173	0.0	0.0	0.0	0.0	0.0465797694754981	0.0953110469865713	0.0817401298553734	0.0179038884817475	0.0	0.075033421924977	0.0544621854063765	0.0417469435225177	0.139564931400562	0.578180959793027	1.0	0.581525718151865	0.760556623940248			(139, 285)
136	(136, 233)	0.349007177260608	0.0	0.0	0.0	0.0	0.0	0.0	0.0	0.0	0.0	0.0	0.0	0.0	0.0	0.0	0.0	0.0	0.0	0.0	0.0	0.0	0.0	0.0	0.0	0.0	0.179113137013936	0.169899063675029	0.0	0.301622707567049	0.788978653884795	0.543319567526105	0.0755818357745654	0.240471946252275	0.0	0.0313659615558572	0.0	0.0	0.0	0.029510045053352	0.0	0.171782851324762	0.0	1.0	0.552419707059262	0.062033498534136			(143, 179)
137	(163, 21)	0.465286304206619	0.12941050289341	0.119800803333604	0.0	0.223942348725651	0.307841516744128	0.610867426388096	0.383064365351795	0.420105116169142	0.22033070988317	0.323662348291867	0.46949144938876	0.417697990692677	0.602007163424173	0.62971497145853	0.78382462837255	0.301967546490099	0.19267130222105	0.0288473517295025	0.440288737145108	0.602889948148806	0.259444507638238	0.210587568347592	0.271706193689595	0.381673014098383	0.0690275051776615	0.212813498986257	0.278683444070683	0.788590234044552	0.595192491451602	0.552556339457687	0.817836341024111	0.38988376667382	0.453534675120105	0.363722715705383	0.336011977776672	0.149875571840927	0.269235034640822	0.10612380315818	0.327313331513294	0.254751911601718	0.366180239920929	1.0	0.737391249569005	0.323314534229514			(137, 183)
138	(140, 179)	0.0	0.0	0.0	0.0	0.0	0.0	0.0	0.0379630003263324	0.0	0.0	0.0	0.0961120465308724	0.105719820454894	0.421560823428924	0.0	0.0	0.0	0.0	0.0	0.0	0.0	0.0	0.0	0.0	0.0	0.0	0.0	0.023079780648033	0.066815413262416	0.0177593583573366	0.0	0.0	0.0	0.0	0.0	0.0	0.0	0.0	0.0	0.0	0.0	0.0	1.0	0.0	0.0			(142, 226)
139	(148, 134)	0.0	0.0	0.0294163225764497	0.0	0.0	0.0	0.0	0.0	0.174090084455855	0.0	0.0171474827267917	0.0134531761980545	0.0	0.0255815369582758	0.356605168581305	0.219700332820005	0.12358927310756	0.146174443281305	0.0	0.0	0.0	0.025951611312012	0.0	0.0	0.0	0.0	0.0	0.0	0.0514550154519971	0.0	0.0	0.0	0.0	0.0	0.0	0.0	0.0	0.0	0.0	0.0714314128985632	0.0550107263595166	0.605868118063007	1.0	0.393392232565135	0.125162687308971			(143, 207)
140	(103, 211)	0.0	0.0	0.0	0.0	0.0	0.0	0.0	0.0	0.0	0.0	0.0	0.0	0.0	0.0	0.870673229468732	0.0	0.0	0.0	0.0	0.0	0.0	0.0	0.0	0.0	0.0	0.0	0.0	0.0	0.0	0.0	0.0	0.0	0.263629673087874	0.454516550015055	0.675781167670171	0.319660742374215	0.0	0.855966358188849	0.122721027645831	0.784443870642381	0.813809432087492	0.717525184651206	1.0	0.444876965403021	0.0568393210281937			(139, 261)
141	(103, 189)	0.552788491805209	0.000348120493333443	0.0	0.0	0.0	0.0	0.0	0.0	0.0969057260635824	0.0	0.0	0.0	0.0	0.0	0.0	0.0	0.0	0.0	0.0	0.0	0.0	0.0	0.0	0.0	0.0	0.0	0.0	0.0	0.107727061781489	0.0	0.0426003474347152	0.0313947422301271	0.116530157583796	0.086024759099368	0.0876160072783392	0.0681227370707943	0.0	0.0	0.0137141725105717	0.159532505545045	0.0349255459952087	0.312647138202476	1.0	0.580537109388576	0.362132757348868			(143, 215)
142	(148, 769)	0.0310798912686941	0.0197708241258744	0.0	0.0	0.0389913705625558	0.0778445798460779	0.0397501265261788	0.00519292464260439	0.0273852159917742	0.0	0.0258988693098308	0.0164418720913601	0.067116538717567	0.0249658960629717	0.0	0.0	0.0	0.067296829962743	0.0	0.0412938756284498	0.0	0.0	0.0	0.0	0.0	0.065802390940644	0.0	0.0	0.0	0.0	0.0	0.0	0.0	0.0	0.0	0.0	0.138537077667073	0.0372096251479503	0.0	0.0	0.0	0.166824429970888	1.0	0.344741701593803	0.989562623297197			(142, 85)
143	(103, 152)	0.0	0.0	0.0	0.0625056228619247	0.0	0.0	0.0	0.0	0.0	0.0	0.0	0.0	0.0	0.0	0.0	0.0	0.0	0.0	0.0	0.0	0.0	0.0	0.187189222405846	0.0358836238700762	0.0573111704679585	0.0	0.0	0.0	0.0	0.0	0.0561462959124786	0.21941112227215	0.0322469382694928	0.258517877029736	0.0	0.208209725506932	0.288492686342695	0.0753384935270114	0.311831592755697	0.119907500628671	0.102888162965056	0.593697373449616	1.0	0.352315922485214	0.236842663612827			(143, 188)
144	(103, 150)	0.0	0.0	0.0	0.0	0.0	0.0	0.0	0.0	0.0	0.0	0.0	0.0	0.0	0.0	0.0	0.0	0.0	0.0	0.0	0.0	0.0	0.0	0.0	0.0	0.0	0.0	0.0	0.0	0.0	0.0	0.0	0.0	0.0	0.0	0.0	0.0	0.0	0.0	0.0	0.0	0.0	0.194534269745125	1.0	0.0	0.0			(103, 147)
145	(148, 750)	0.164644055273299	0.0	0.0	0.0	0.0	0.0	0.0	0.0	0.0	0.0	0.0	0.0	0.0	0.0	0.0	0.0	0.0	0.0	0.0	0.105267221001853	0.0	0.0	0.0	0.754888328183902	0.0	0.0	0.0	0.0	0.0	0.0	0.0	0.0	0.0	0.0	0.30176256201279	0.0	0.0	0.0	0.0	0.0	0.226715581136744	0.316362885951645	1.0	0.65760603551974	0.0			(125, 32)
146	(139, 99)	0.204353017412993	0.907869392426926	0.192174116731516	0.0	0.759103879305227	0.0	0.0	0.0861026387390428	0.0467609451535202	0.0	0.0	0.0	0.0	0.0	0.0422041853289176	0.0	0.0840206873624319	0.0	0.0	0.0	0.0	0.0	0.0	0.0435239499165385	0.0	0.0	0.0864817868409723	0.0	0.0	0.0	0.0	0.0	0.0	0.0	0.0	0.0	0.0	0.0	0.0	0.0	0.140248203388888	0.0	1.0	0.887349653371671	0.420699988280419			(152, 166)
147	(166, 781)	0.293342247165724	0.092105762982623	0.064052752863493	0.0	0.0699168617521946	0.0	0.0	0.0	0.0	0.0	0.0	0.0	0.0	0.0	0.0	0.0	0.0	0.0	0.0	0.0	0.0	0.0	0.0	0.0	0.0	0.0	0.0	0.0	0.0	0.0	0.0	0.0	0.0	0.0	0.0	0.0	0.0	0.0	0.0	0.0	0.0	0.220709332237551	1.0	0.516239557230489	0.581168035574235			(139, 219)
148	(148, 540)	0.0	0.0	0.0	0.0	0.0	0.0	0.0	0.0	0.0	0.0	0.0	0.0	0.0	0.0	0.0	0.0	0.0	0.0	0.0	0.0	0.0	0.0	0.0	0.0	0.0	0.0	0.0	0.0	0.0	0.0	0.0	0.0	0.0	0.0	0.0	0.0	0.0	0.0	0.0	0.0	0.0	0.0	1.0	0.0	0.0			(125, 6)
149	(136, 173)	0.0	0.0	0.270052940119539	0.153571454205989	0.250704527833608	0.0	0.13103025280173	0.0	0.0	0.0	0.0	0.0	0.0	0.476180182325088	0.0	0.0	0.0	0.182602732822973	0.383230683718139	0.146803082479934	0.0	0.126637686651712	0.160840486239085	0.0244394806491063	0.110847372862332	0.0	0.0	0.0	0.0	0.0	0.056953139185959	0.228419382022886	0.109345304781891	0.0	0.0	0.0	0.170266456050421	0.250886781013281	0.485562964798509	0.834177825139934	0.475969933447341	0.0	1.0	0.0607324912004145	0.383760329063881			(142, 173)
150	(136, 219)	0.0	0.0	0.0	0.0	0.0	0.0	0.0	0.0	0.0	0.0	0.0	0.0	0.0	0.0	0.0	0.0	0.0	0.0	0.0	0.0	0.0	0.0	0.0	0.0	0.142092085329479	0.05221727466125	0.0	0.0	0.0601002514086473	0.209358770247581	0.134736001633884	0.0	0.0	0.0	0.941803472030522	0.156330302972733	0.0522503363098931	0.0926146116262305	0.0359554475248651	0.0	0.0	0.183335910739236	1.0	0.384247189630506	0.0974274061477566			(152, 216)
151	(166, 300)	0.508840200759538	0.0843484075595898	0.128051390538296	0.0308074411084934	0.0	0.0277177382834195	0.0611280194113951	0.0599521442540297	0.0563575349900762	0.0	0.040245867084783	0.027968380419241	0.0	0.0	0.0	0.0188476859985715	0.0172734425116085	0.0	0.0120714445619772	0.0	0.0	0.0	0.105759436027618	0.0963465564292858	0.062313116746209	0.0517218781083079	0.0	0.0538675834908733	0.0903446388854743	0.0629638891764177	0.0473056156714091	0.0	0.11833737389867	0.077385865295922	0.0	0.0413743950480963	0.0206906034936057	0.0	0.0346281712934677	0.0968611457980641	0.0	0.00924172522803506	1.0	0.749968303066248	0.901861531363861			(139, 25)
152	(148, 309)	0.189387130185341	0.346421637266922	0.130602934930167	0.103983040396727	0.206508518371515	0.152856541839267	0.0	0.0274041548095798	0.0281071714435458	0.0433885091341197	0.0757750591562869	0.102233906897732	0.0362189163390052	0.0522766481198783	0.0229830938409396	0.0	0.0	0.0	0.0347996060646911	0.0	0.75223595257784	0.144696006397467	0.0826542662980488	0.151111999912496	0.151415372897237	0.0148694986720984	0.0249650940187373	0.0	0.0	0.0	0.0428370462502572	0.123972178671832	0.0793304092873972	0.0916027388327092	0.0	0.0802237710720774	0.134020792704604	0.175689380932816	0.11365963226996	0.0	0.0	0.276051585089635	1.0	0.696861651008191	0.840660156687358			(152, 172)
153	(148, 323)	0.0	0.0633426797605963	0.0	0.0	0.126552544692288	0.0	0.101617607186001	0.032060248489257	0.234525340490095	0.0	0.0731956312973301	0.114279785753531	0.0528119913365759	0.0697681450282178	0.049462667660238	0.0	0.0	0.105670456302703	0.0	0.0	0.0	0.0377204510808548	0.0	0.0	0.0	0.0670039799794873	0.0	0.0	0.0	0.257344544481012	0.152225079517909	0.0	0.0	0.0	0.0	0.0	0.0	0.0	0.0	0.263349960664747	0.263649819935239	0.511380056244581	1.0	0.754021478813071	0.248543210298183			(152, 167)
154	(137, 152)	0.0	0.0877215302639128	0.0	0.0	0.0	0.0	0.0	0.0	0.0	0.0	0.0	0.0	0.0	0.0802486150545698	0.0	0.0	0.0	0.0	0.0	0.0	0.0	0.0	0.0	0.0	0.0	0.193074120221785	0.0	0.0	0.0	0.0	0.0	0.0	0.0	0.0450285347246146	0.0	0.0	0.0341962229403827	0.0	0.0	0.157484614360231	0.0	0.373942100105134	1.0	0.232499727557151	0.0397391690201688			(152, 19)
155	(148, 85)	0.0	0.0	0.0	0.0	0.0	0.0	0.250705645087556	0.0524700270845345	0.0751559060293528	0.0	0.0	0.0	0.0986375582473417	0.133563259444999	0.906314341203663	0.541060140353397	0.808976539594626	0.0	0.111677224727639	0.0	0.286039553296205	0.228040835872017	0.115787390615602	0.699772474611704	0.145592251001078	0.0428288670221326	0.110137148418288	0.0	0.0	0.0	0.0	0.0	0.0	0.0	0.0	0.0	0.0	0.0569742407226247	0.0	0.0	0.151488357633229	0.745156387662705	1.0	0.199906180742968	0.106712339001209			(139, 161)
156	(166, 871)	0.0	0.0	0.0	0.0	0.0	0.0	0.0	0.0	0.0	0.204962000540845	0.0	0.0	0.0	0.0	0.0	0.0	0.0	0.0	0.0	0.0	0.0	0.0	0.0	0.0	0.0	0.0	0.0	0.0	0.0	0.0	0.0	0.0	0.0	0.0	0.216345412303841	0.187350612365299	0.0	0.0	0.0	0.0	0.0	0.713633790386116	1.0	0.166083348855987	0.0			(139, 168)
157	(166, 211)	0.221089073118499	0.112461200746516	0.0	0.0	0.0	0.0	0.0775843567599002	0.0	0.0	0.0	0.0	0.0	0.0	0.0	0.0	0.235124833146202	0.188480005645862	0.284758539479472	0.656988863301596	0.430741230269229	0.426802911690623	0.0	0.0	0.272866347302196	0.0	0.0	0.0	0.0	0.0642664541780179	0.0	0.0	0.0919658249876646	0.0	0.0	0.0390748040413287	0.0496483600791815	0.0	0.05573787746625	0.0	0.0	0.0279153581534893	0.802546555144116	1.0	0.840174141437253	0.520989699639177			(142, 178)
158	(166, 283)	0.0506664154072771	0.0	0.0	0.0283636231705058	0.0187648672080242	0.0	0.0	0.0	0.049708786791933	0.0	0.0	0.0	0.0	0.0	0.0610081030152655	0.0	0.0348516240285602	0.0	0.0313929473167078	0.0222812430247126	0.046878733044414	0.0	0.0	0.0	0.0	0.0540660051869648	0.0	0.0	0.0	0.0858252141611819	0.169567970078306	0.0	0.0	0.0	0.0	0.0503268096694889	0.0	0.0	0.0	0.0	0.102934336062726	0.189171160260205	1.0	0.0750145378298926	0.176746019884844			(152, 198)
159	(137, 209)	0.080546275845429	0.0	0.0	0.0	0.0	0.127386474504274	0.00212595026214182	0.0	0.0	0.144896831280154	0.0	0.0	0.0	0.0	0.0	0.0	0.0	0.0	0.605304029126901	0.0	0.0	0.0	0.0	0.0	0.0120573493031119	0.254189467032387	0.0	0.115096759166392	0.0	0.0	0.0	0.0	0.0	0.0	0.0	0.0	0.0321100870313518	0.0679264581430889	0.0	0.0	0.0	0.754876947540084	1.0	0.469286906142317	0.0			(139, 95)
160	(103, 80)	0.190629847580195	0.0	0.0	0.0	0.0	0.0	0.162834858851372	0.0	0.0	0.0	0.0	0.284756095106783	0.0	0.406102681976413	0.31069833152033	0.113446080539812	0.790666017202897	0.305054430945633	0.101035061872905	0.08648916270497	0.0995341076974204	0.0137981997850501	0.198056144357459	0.0	0.0	0.0	0.0	0.166688869203068	0.148585590036908	0.493512702963762	0.650873665131937	0.0964709242149731	0.00705117781561755	0.0	0.0	0.00388874415762289	0.119498358580141	0.0792411328404284	0.0	0.266202269539929	0.365904954579034	0.18584264873717	1.0	0.154073298961602	0.300123370549821			(148, 377)
161	(148, 539)	0.0	0.0209660178043655	0.0	0.103893135489855	0.0	0.0	0.0	0.0	0.0	0.0	0.0239886292864966	0.0	0.0	0.0	0.0	0.0	0.0	0.0	0.098847825766633	0.0	0.0	0.0	0.0	0.0	0.0	0.150437601033986	0.0	0.0	0.0587503146558815	0.0	0.0	0.0	0.0	0.0	0.0	0.0	0.0	0.0	0.0	0.0	0.0	0.0	1.0	0.0	0.0			(143, 28)
162	(137, 262)	0.0	0.0	0.0	0.0	0.0	0.0	0.0	0.0385613089980608	0.632591044697456	0.148750653141366	0.0	0.0	0.0	0.0	0.0	0.0	0.0	0.0	0.0	0.0	0.0	0.0	0.0	0.0	0.0	0.0	0.0	0.0	0.0	0.0	0.0447219040167477	0.0678523262934931	0.0	0.173117865069791	0.0861319140082516	0.106628489164716	0.0	0.379777978887199	0.116259164591953	0.0	0.221573947187909	0.342563599115427	1.0	0.0352057730510592	0.0806342560572076			(139, 38)
163	(136, 146)	0.533535501003355	0.614827494046002	0.425065523892484	0.202879224522884	0.395890942094941	0.315055372299117	0.337986190332472	0.0897426922965287	0.246370905444823	0.0898909220219724	0.410261989567059	0.128106990522292	0.0704854846781356	0.551075262859661	0.184894130859348	0.0502385486461442	0.0	0.104834210444228	0.0	0.0	0.0	0.272983050943977	0.1551066005282	0.0814640738822889	0.135528401937675	0.582889259978746	0.413212644580898	0.0705788783206746	0.119105056120567	0.270386861505401	0.0488842778691617	0.0	0.0801211708075719	0.0	0.0	0.0	0.0472502598353658	0.206039108809673	0.0	0.163592947890505	0.156530182340577	0.866835160211207	1.0	0.6306611799905	0.772649301455716			(152, 53)
164	(166, 235)	0.969700855150124	0.28275465468977	0.0494544535875707	0.106923473245788	0.0565923904355437	0.0	0.0	0.0	0.0	0.0	0.0	0.0	0.0	0.0	0.0	0.0	0.0	0.0	0.0	0.0188719927975953	0.0	0.0	0.0	0.0	0.0	0.0	0.0	0.060512590621984	0.0	0.0	0.0	0.0	0.0	0.0388326193822284	0.0	0.0	0.0	0.0	0.0331410367789014	0.0	0.00606343725430912	0.112647862248646	1.0	0.605349381118146	0.872601729638725			(139, 246)
165	(166, 652)	0.453005518530266	0.151325333938549	0.0208598983786015	0.111309213483624	0.0540944485295794	0.0	0.0	0.0	0.0	0.0	0.0	0.0	0.0	0.0	0.0500134130849078	0.0	0.0	0.0	0.0	0.0	0.0	0.0	0.0	0.0	0.0	0.0	0.0	0.0	0.0	0.0	0.0	0.0	0.0	0.0	0.0	0.0462529411326412	0.244144548381635	0.188403590258568	0.0311616236896089	0.0	0.0	0.0584381665815048	1.0	0.475905058392424	0.478620000592216			(139, 74)
166	(136, 153)	0.0285345941660917	0.249952320283125	0.172282664543147	0.12011403791748	0.168095032666126	0.0390450515963943	0.17456850281623	0.101081826131166	0.135676563741015	0.305034862176026	0.138943681766639	0.0186233830748187	0.162212180802951	0.214536429528593	0.0185196923566112	0.188236041473927	0.0	0.0	0.0	0.0	0.0	0.0	0.0	0.0134402315624576	0.0410159348020022	0.0542239885315751	0.151828371450795	0.312607121590363	0.417727718531296	0.570010642380756	0.292398017041009	0.227074167073093	0.336177921740101	0.184679658998966	0.217653350284379	0.237541548613233	0.119729131201151	0.128414191233035	0.0	0.229709920030082	0.310409353607397	1.0	0.670408100434684	0.323421322257432	0.349911650603107			(126, 34)
167	(136, 82)	0.254113921393794	0.0796642124504692	0.0	0.137477118863823	0.0821098579740669	0.0239573932523942	0.149874112528945	0.0533638319123092	0.0	0.0	0.0	0.0	0.0	0.0	0.0	0.0103580389749738	0.13894350803588	0.0193708718455454	0.772218592046432	0.403612693145332	0.214590177430301	0.197029027939849	0.0	0.0	0.0834822916740956	0.0	0.741895758454594	0.0668489663237056	0.0293559572998434	0.122676033526912	0.434994688875904	0.262125364434913	0.0616683307863034	0.0313339325497768	0.0407956010938493	0.12056421718463	0.0291311355945701	0.0589464036517678	0.00715280287837815	0.504470877920809	0.543590189867495	1.0	0.67360378937019	0.744361137030606	0.502833354233099			(139, 178)
168	(166, 553)	0.151075228547241	0.176708421062365	0.0	0.0	0.0	0.0	0.0	0.0	0.0	0.0	0.0	0.0	0.0	0.0	0.0	0.0	0.0	0.0	0.0	0.0	0.0	0.0	0.0	0.0	0.0	0.0	0.0	0.0	0.0	0.0	0.0	0.0	0.0	0.137662673775269	0.0	0.0	0.0	0.0	0.0	0.0	0.0	1.0	0.938017264343646	0.172123396766887	0.934012157111469			(125, 61)
169	(166, 614)	0.0	0.0	0.0	0.0	0.0	0.0	0.0	0.0	0.0	0.0	0.0	0.0	0.0	0.0	0.0	0.0	0.0	0.0	0.0	0.0	0.0	0.0	0.0	0.0	0.0	0.0	0.0	0.0	0.0	0.0	0.0	0.0	0.0	0.0	0.0	0.0	0.0	0.131717993351464	0.0	0.0	0.289232340441904	1.0	0.334822358110798	0.0	0.0			(139, 119)
170	(166, 740)	0.0	0.0	0.0	0.0	0.0	0.0	0.0	0.0	0.0	0.0	0.0	0.0	0.0	0.0	0.0	0.0	0.0	0.0	0.0	0.0	0.0	0.0	0.0	0.0	0.0	0.0	0.0	0.0	0.0	0.0	0.0	0.0	0.0	0.0	0.0	0.0	0.0	0.0	0.0	0.0	0.0	1.0	0.0151131460685169	0.0	0.0			(140, 236)
171	(166, 549)	0.0	0.0	0.0	0.0	0.0	0.0	0.0	0.0	0.0	0.0	0.0	0.0	0.0	0.0	0.0	0.0	0.0	0.0	0.0	0.0	0.0	0.0	0.0	0.0	0.0	0.0	0.0	0.0	0.0	0.0	0.0	0.0	0.0	0.0	0.0	0.0	0.0	0.0	0.0	0.0	0.0	1.0	0.649913373553317	0.0184208994314386	0.503204300074583			(125, 24)
172	(136, 116)	0.07030788448379	0.106197066426365	0.110619577999051	0.0	0.010355975205365	0.193445144386434	0.0	0.0	0.0485023504285465	0.000525378801682927	0.0	0.0	0.0	0.0	0.0	0.0521924017502701	0.0	0.0321874197774257	0.0408611124159502	0.0	0.0610758497131401	0.0	0.0	0.0	0.0558769997951608	0.0344363420167351	0.110372181496299	0.0	0.0444769453389945	0.156488794874427	0.191028637792845	0.238539813360831	0.406344594611801	0.245384150039744	0.448261172235628	0.0871337380347589	0.161738046147477	0.084764279194363	0.341080415030095	0.203702571795152	0.185422933267459	1.0	0.157564560679102	0.218239791787568	0.0
173	(137, 79)	0.152532609593733	0.0301032317656582	0.118141117628193	0.133487314409081	0.0421828582853866	0.0	0.049383850472767	0.0	0.0	0.0	0.0	0.0	0.0	0.0	0.0	0.0	0.0469356756237571	0.00043614462964416	0.0	0.0126923423723386	0.106452673503898	0.36932628117917	0.131173924064341	0.159176173834308	0.473550652554351	0.072064063239084	0.315347303466954	0.0691939403307713	0.0395786009442656	0.0916203753206472	0.0442618364763919	0.10248490565111	0.0874197100097775	0.0410348209479422	0.424280355014663	0.127108550898292	0.722365869880848	0.486756217648489	0.592150349248697	0.586076365358354	0.428828457442522	1.0	0.785049477192615	0.24243950481884	0.277319834180163
174	(136, 434)	0.0	0.0	0.0	0.0	0.0	0.0	0.0	0.368510452688981	0.0542231050223392	0.23320356134556	0.143574546022134	0.111661551749965	0.0	0.0	0.0	0.0	0.0	0.0	0.0	0.0	0.0	0.0	0.0	0.254458101744549	0.011360265028633	0.0	0.0540922992369294	0.0	0.0	0.0	0.100068039963979	0.108376221547158	0.532390064639121	0.190932076040418	0.215862743357126	0.0698252608987648	0.287233062018429	0.595520623445159	0.572094562432098	0.421162593088696	0.390137798739472	1.0	0.123880179520966	0.214087654787792	0.0775740012456244
175	(137, 127)	0.0	0.0	0.0	0.08241575011573	0.0	0.0	0.0	0.0	0.0	0.0	0.0	0.0	0.0	0.0	0.0	0.0	0.0	0.0	0.0	0.0	0.0	0.0	0.0	0.0	0.0	0.0	0.0	0.0	0.0	0.0	0.0	0.0	0.0500733372666134	0.0	0.0	0.0	0.0	0.0	0.384430147604216	0.112235997364032	0.0325610069237207	1.0	0.0646159295450067	0.105235249737197	0.0
176	(152, 55)	0.107780700608891	0.0	0.159343542693588	0.846926361520218	0.276438773770557	0.0	0.0481184632045624	0.0218009170421222	0.0	0.0	0.0	0.216570088709063	0.0774824517018137	0.600147629464285	0.0	0.159845912165013	0.078980435133221	0.361586191189593	0.349268864534875	0.266874789366891	0.0	0.0	0.0	0.0	0.0549391180199791	0.0	0.0	0.0655064817281215	0.336901971339757	0.0	0.137050597458939	0.225804865235243	0.784112980523096	0.302191146698653	0.0969431171005834	0.0778144584819269	0.240680463337101	0.144043994377636	0.209235203102006	0.141815516120847	0.676143561504291	1.0	0.370094427636695	0.246860984049335	0.0
177	(152, 136)	0.0	0.0403439693244624	0.0	0.0	0.0	0.0	0.0	0.0	0.0	0.0	0.0	0.0	0.06296317575469	0.267978950900033	0.17819077027372	0.0	0.0	0.0	0.0	0.0804448367812017	0.0	0.0	0.0	0.0	0.0	0.0	0.0	0.0588098589913966	0.0	0.0	0.0610793632565869	0.0715339797239314	0.0	0.0388777799974861	0.0	0.0851861568752818	0.0953597712516453	0.0657390704736103	0.0486270010761308	0.0638145082254951	0.104239199036198	1.0	0.165609897363413	0.279627959798856	0.0
178	(142, 61)	0.0	0.0	0.0	0.0737907514958585	0.0	0.0	0.0	0.0	0.0	0.0	0.0	0.51774627660126	0.0	0.0	0.0	0.0606790695864236	0.0	0.0	0.116108980465167	0.0	0.0	0.0	0.0	0.0	0.0	0.0	0.0	0.17947442678314	0.0	0.0	0.0	0.0	0.0	0.0	0.0	0.247436230312324	0.0	0.0	0.0	0.0510582601978705	0.0	1.0	0.0	0.0	0.0
179	(154, 2)	0.0	0.0	0.0	0.0	0.0	0.0	0.0	0.0	0.382996138354528	0.130695539624743	0.0	0.0	0.0	0.0	0.0	0.600959372344255	0.812692033771144	0.5944119872604	0.0	0.0	0.0	0.0	0.0	0.0	0.0	0.0	0.0	0.0	0.0	0.325986949968669	0.0	0.0	0.0	0.0	0.34432889187138	0.0	0.0	0.0	0.506802819335773	0.693213052438596	0.0	1.0	0.797904681683171	0.736185851637492	0.0
180	(140, 104)	0.0	0.0	0.0	0.0	0.0	0.0	0.0	0.615073280463142	0.0	0.0	0.0	0.0	0.0	0.0	0.0	0.0	0.0	0.0	0.0	0.0	0.0	0.0	0.0	0.0	0.0	0.0	0.0	0.0	0.0	0.0	0.0	0.0	0.0	0.0	0.0	0.0	0.769377740999151	0.0	0.0	0.0	0.0	1.0	0.0	0.0	0.0
181	(166, 118)	0.408209013886736	0.0	0.155517760913129	0.0	0.175022545131551	0.0	0.0	0.0818874300641295	0.216013430857976	0.0	0.0	0.0	0.0	0.0	0.291210222522634	0.0449787445286716	0.0	0.0	0.0	0.0	0.00206839199552024	0.286291607009164	0.0	0.0	0.0322842649679041	0.128438424156348	0.0	0.245436832970814	0.103832462566516	0.116043428435227	0.556257489390292	0.469524921014638	0.853159843069719	0.786388408253074	0.844966165050913	0.854712023425505	0.408635330894612	0.710550307275587	0.291638037429006	0.234088299494612	0.694709417493058	1.0	0.0194306604520164	0.188214008724488	0.530209131927931
182	(166, 197)	0.411930833977532	0.0743766483222726	0.0	0.0590395432850397	0.0	0.196358682923288	0.184402339250953	0.260128736208634	0.0	0.0	0.111360924856034	0.0	0.0	0.0	0.0	0.0	0.0	0.0	0.0	0.57682514861581	0.677830832819983	0.306062850014678	0.111160021918314	0.21930866062515	0.184877507492996	0.0	0.411665655039926	0.0	0.196360748684735	0.13912212104721	0.382912587291433	0.0903169676258794	0.264443752545396	0.387356617745847	0.971981643613356	0.461950276538128	0.179932155529938	0.0	0.0508462710499554	0.0	0.395389267447815	1.0	0.582199350363381	0.112139690283457	0.628092888567842
183	(166, 228)	0.0	0.0437105442107059	0.0	0.0	0.0	0.0	0.0	0.0	0.0	0.0	0.0	0.0	0.0	0.0	0.0438306892334451	0.0	0.0	0.0	0.0	0.0	0.0	0.0	0.0	0.0	0.0	0.0	0.0	0.0	0.0	0.0	0.0	0.0	0.0	0.0367677843497694	0.0519046975861759	0.0	0.239111310823912	0.521928271582993	0.0	0.0	0.0	1.0	0.15770519325129	0.0	0.238415513982498
184	(137, 267)	0.0	0.0	0.0	0.0	0.0	0.0	0.0	0.0	0.0	0.0	0.0	0.0	0.0	0.0	0.0	0.0	0.0	0.0	0.0	0.0	0.0	0.0	0.0	0.0	0.100842386720431	0.0	0.0	0.0	0.0	0.0	0.0	0.0	0.628025463397141	0.0281510849022992	0.0	0.0	0.0457589910257455	0.918152698500497	0.701459311125369	0.802875408296504	0.28346437419788	1.0	0.394055974304833	0.0916573706773179	0.0
185	(137, 238)	0.274428675170539	0.0	0.0	0.0	0.0	0.0	0.0	0.0	0.0	0.0	0.0	0.425870802537434	0.0	0.0	0.0	0.0	0.0	0.0	0.0	0.0	0.0	0.0	0.0	0.0	0.0	0.0	0.0	0.0	0.167661083685005	0.0	0.0	0.0	0.0	0.0	0.0	0.0	0.0	0.0	0.0	0.0	0.0	1.0	0.775864002392673	0.250042455749249	0.216804515737614
186	(166, 750)	0.0	0.0	0.0	0.0	0.0	0.0	0.0	0.0	0.0	0.0	0.0	0.0	0.0	0.0	0.0	0.0	0.0	0.0	0.0	0.0	0.0	0.0	0.0	0.0	0.0	0.0	0.0	0.0	0.0	0.0	0.0	0.0	0.0	0.0	0.0	0.0	0.0	0.0	0.0	0.0	0.0	1.0	0.0	0.0	0.0
187	(137, 167)	0.0	0.0317537689945789	0.0	0.0	0.0	0.0	0.0	0.0189800721617538	0.10439185130836	0.0	0.0	0.0	0.0	0.0	0.0	0.0	0.0	0.0	0.0	0.0	0.127678426485691	0.0971826225832443	0.0243387021582156	0.0	0.0	0.0398238782516388	0.18803890587621	0.0	0.0244851759538382	0.0192909766982152	0.0732115778131307	0.0523306627636	0.0358909766525539	0.275222286925883	0.0532220731246845	0.151636144243938	0.199124168438285	0.335012640730406	0.222773585825429	0.366282997453577	0.610647825825905	1.0	0.521049716705248	0.476897906450556	0.199772720451779
188	(137, 158)	0.0	0.0	0.0	0.0	0.0	0.0	0.0	0.0	0.0	0.0	0.0	0.0	0.0	0.0	0.0	0.0	0.0	0.0	0.0	0.0	0.0	0.0	0.0	0.0	0.0	0.0	0.0	0.0	0.0	0.0	0.489275944674552	0.0	0.0	0.0	0.0	0.0	0.0	0.149456253097085	0.0	0.250865914079085	0.0225057869417047	1.0	0.0	0.0	0.0
189	(137, 110)	0.765756549549291	0.0955569782529703	0.305649291870025	0.0	0.0	0.0	0.0	0.0	0.177925002542648	0.00527858595751928	0.0	0.0	0.0	0.0	0.0	0.0	0.0	0.0	0.0	0.0	0.0	0.0	0.0	0.0	0.0	0.0	0.0	0.0	0.747445417113205	0.0	0.0	0.0	0.0	0.0	0.0	0.0	0.143778000616052	0.108836062630509	0.189498068874199	0.201575096452842	0.0202281736882806	1.0	0.308736030077529	0.161084102324755	0.0745049569474986
190	(136, 489)	0.429441403908877	0.756858597345381	0.429497886071279	0.513276159803439	0.928398458038769	0.835607886289437	0.605762842784126	0.201619623215096	0.529769329651683	0.0094265681002075	0.0	0.538518142768208	0.0110673244923425	0.852688260753748	0.319858919512646	0.0426868601247508	0.0	0.0	0.0	0.0	0.0	0.0	0.472657179744616	0.0	0.0	0.0494565217175715	0.191617018133231	0.0	0.390653112387278	0.524972612307804	0.368384096916684	0.517993092145759	0.856928148598656	0.518201122389892	0.630683633417816	0.992793682306327	0.675557227775374	0.928863934893016	0.6035587659403	0.677264911377942	0.905487924753664	1.0	0.65643305292223	0.213937804455276	0.454510345927247
191	(137, 106)	0.0	0.0	0.0	0.0	0.0	0.0	0.0	0.0	0.0	0.0	0.0	0.0	0.0	0.0	0.0	0.0	0.0	0.0	0.0	0.0	0.0	0.0	0.0	0.0	0.0	0.0	0.0	0.0	0.162256747258854	0.0	0.343194868278943	0.262999734731285	0.0	0.0	0.129408802893677	0.202942004354572	0.0	0.0	0.105525160836743	0.563112370565774	0.903699559286171	1.0	0.260694262298029	0.366292862535606	0.0
192	(137, 70)	0.0	0.0	0.0	0.0	0.0	0.0	0.0	0.0	0.0	0.0	0.29363084711768	0.0	0.0	0.0	0.0	0.0	0.119349665818316	0.203950642494609	0.0	0.387508069369936	0.00850590003822149	0.0	0.0	0.0	0.21179004659868	0.0824488283090024	0.0	0.0	0.0	0.0	0.0	0.00283115965540991	0.554177852765911	0.545067225357811	0.0227233726069208	0.17264986030704	0.0	0.310390890524045	0.267447070196897	0.165195008497047	0.5748518846997	1.0	0.0	0.0	0.0
193	(137, 37)	0.0	0.0	0.0	0.0	0.0	0.0	0.0	0.0	0.0	0.0	0.0	0.0	0.0	0.0	0.0	0.0	0.0	0.0	0.0	0.0	0.0	0.0	0.0	0.0	0.0	0.0	0.0	0.0	0.0	0.0	0.0	0.0	0.0	0.0	0.0	0.0	0.0	0.0	0.0	0.0	0.0	1.0	0.0	0.0	0.0
194	(137, 14)	0.0612121453262155	0.0	0.0	0.0	0.089497340240574	0.0355748337123403	0.0	0.0	0.480947162694796	0.0	0.0	0.0	0.0	0.0	0.0	0.0	0.0	0.0	0.0	0.0	0.0	0.0	0.141366223035234	0.0	0.0	0.0	0.0	0.282304320598522	0.0	0.225733330624538	0.0	0.0	0.414144941226909	0.397734496461028	0.222932047860499	0.144458504327368	0.55975780662737	0.752549800367316	0.369502224508548	0.610582422963027	0.378766860627954	1.0	0.732973639097993	0.0819347675077117	0.603734850551325
195	(137, 12)	0.380009540002777	0.548277135840316	0.330391477919544	0.256424896521522	0.302971492051648	0.776989502735971	0.371930665262677	0.307392417075374	0.134610226217507	0.119048203866005	0.206499786702089	0.324079157227017	0.0	0.0	0.0	0.0	0.0	0.0	0.0	0.0	0.0	0.0	0.0	0.0	0.0	0.144002891250336	0.128599910334637	0.293658140294159	0.0	0.0579147033855279	0.121675433458429	0.0	0.166612489923427	0.151940577387988	0.0	0.150617575621703	0.306549264571782	0.112871252780595	0.20561386974434	0.192063608242885	0.358707110287094	1.0	0.248749796824833	0.536028471601301	0.563585968839596
196	(137, 5)	0.446181404813726	0.0749365705405452	0.0	0.173657159312897	0.0	0.0	0.249841517811537	0.0800069732025225	0.0	0.0	0.0	0.0	0.0	0.0	0.0	0.0	0.0	0.170205052762696	0.526361795245964	0.0	0.0	0.0	0.0	0.0	0.0	0.142115215257559	0.108024175838456	0.651760276913861	0.699573987190947	0.39305534211692	0.0274583543613537	0.0	0.175778078481268	0.0	0.58970746086793	0.173375305768041	0.0880312233718435	0.44104982521336	0.763349075731135	0.332425298560209	0.403874363798325	1.0	0.177654748605374	0.0487894382017473	0.0580024214454188
197	(136, 672)	0.0540958510426551	0.00328363639348486	0.0	0.0	0.0	0.0	0.0	0.0	0.0	0.0	0.0	0.0	0.0	0.0	0.0	0.0	0.0	0.0	0.02892573601899	0.0178297250796442	0.103603440881954	0.0	0.0586682110062847	0.0	0.0	0.127508843328337	0.857100393248594	0.793881794030834	0.285632958266402	0.318040186829494	0.089043922075523	0.310502282220295	0.154066331909816	0.260689338605578	0.302406541281723	0.153088839828371	0.360283609873428	0.135519060873685	0.404567138068581	0.906950002779344	0.745402841638906	1.0	0.627931608194667	0.278980096553714	0.0
198	(148, 12)	0.0	0.0	0.0	0.0300664548347631	0.0	0.0371107635672705	0.0402549777851661	0.0	0.0	0.0962482778320293	0.0714951027360763	0.154484527369811	0.107432443366247	0.203554119251333	0.0	0.0	0.0	0.0	0.0	0.0	0.0	0.0	0.0	0.0	0.0	0.0	0.0	0.0	0.0	0.0	0.0	0.0	0.0	0.0	0.0	0.0	0.0	0.0	0.0	0.132592818762958	0.18350113843995	1.0	0.387875920565629	0.28402946479225	0.0
199	(148, 20)	0.105138500376692	0.07586056499378	0.0	0.048612737537165	0.152133867860882	0.109867253550515	0.016574617734701	0.016953050484227	0.0	0.0	0.0316280977753748	0.0796256505726007	0.0320240806966875	0.0195599525249303	0.0	0.0	0.0427819994787373	0.0	0.0	0.0	0.066932626953032	0.0	0.116605421029577	0.0	0.0	0.0	0.0	0.0	0.0	0.0	0.0	0.119008677804245	0.0	0.0662138327608145	0.0	0.0	0.0	0.0	0.0	0.0418857354791868	0.245363531643027	1.0	0.519458314887438	0.38025818221756	0.393439140450718
200	(166, 451)	0.0	0.0	0.0	0.0	0.0	0.0	0.0	0.0	0.0	0.0	0.0	0.0	0.0	0.0	0.0	0.0	0.0	0.0	0.0	0.0	0.0	0.0	0.0	0.0	0.0	0.0	0.0	0.0	0.0	0.0	0.0	0.0	0.0	0.0	0.0	0.0	0.0	0.0	0.0	0.0	0.0	1.0	0.166037953125937	0.0	0.0
201	(148, 196)	0.0796075598555856	0.0890115134000989	0.476742980558811	0.0571940655088645	0.0371076557701039	0.0	0.0368517910293599	0.418386298530435	0.857534603519444	0.114531666906736	0.0307307396741995	0.0428804717351353	0.0203500914145089	0.0197023162381331	0.0	0.0712066625145351	0.0623634633027684	0.0	0.108195729340543	0.0	0.0	0.0	0.0	0.0	0.431037476301425	0.20865607184832	0.0	0.0	0.0	0.0	0.0	0.0	0.0	0.0372539819132574	0.0	0.27665533669755	3.09133443563747e-18	0.0347969522175842	0.13345180551922	0.473730371482202	0.243833036152487	1.0	0.252613051271671	0.0	0.0
202	(166, 454)	0.0519110212369099	0.0	0.0	0.0	0.0	0.0	0.0	0.0	0.123694245274853	0.0	0.0	0.13457602674327	0.0	0.0	0.0	0.0	0.0	0.0	0.0	0.0	0.0	0.0	0.0	0.0446463332694425	0.204693214842416	0.0	0.0	0.0	0.0	0.0	0.0	0.0	0.0	0.0757700414566945	0.269201869215449	0.125044478483832	0.417036897260499	0.156344632654734	0.602940703216969	0.550820595901815	0.381352324853156	1.0	0.0838931812687353	0.0303881183510471	0.0
203	(148, 195)	0.0	0.077725117425966	0.066695630214973	0.0	0.0	0.0793106291611012	0.0305133395289888	0.025570679677991	0.0700734418719292	0.113263823925409	0.0240238412831452	0.0	0.0	0.0	0.160455909447383	0.106036615173209	0.068897485194605	0.0	0.106474300717817	0.0	0.0	0.0	0.101751681815159	0.0556099298813195	0.0	0.0	0.0	0.0	0.12620052135869	0.0	0.0	0.0	0.0	0.0	0.0	0.119540643180385	0.036404232655605	0.0	0.0	0.0	0.128908494595477	1.0	0.129803035925381	0.0583591830705465	0.0253319598203721
204	(137, 199)	0.0	0.0193973744810432	0.215743840732014	0.0	0.0	0.0	0.0	0.0	0.0	0.0	0.0	0.0	0.0	0.0	0.0	0.0	0.0	0.0	0.0	0.0	0.0	0.0	0.0	0.0	0.0	0.0	0.0	0.0	0.0	0.0	0.0	0.0	0.0	0.0	0.0	0.0	0.0	0.0	0.0	0.0	0.0	1.0	0.0598959702990952	0.133490058621177	0.0
205	(103, 0)	0.158161311123046	0.0	0.0	0.0	0.0	0.0	0.0	0.0	0.0	0.0	0.37119222479308	0.40424776222056	0.0	0.0	0.317903631987961	0.0538649285475348	0.078291583086174	0.113645720852022	0.238478105914229	0.130317938423936	0.0	0.0	0.0	0.0	0.0	0.0	0.0	0.00732612087381483	0.404392522253136	0.00388681586608639	0.0	0.0808143747129851	0.0	0.0131094425859388	0.092095265442308	0.0916915708266495	0.23933451099605	0.309299297295369	0.25219569290545	0.49964409360971	0.297845648050798	1.0	0.469375493850603	0.0	0.0
206	(127, 26)	0.0	0.0	0.0	0.0	0.0	0.110158732750231	0.0	0.0	0.0	0.0	0.0	0.0	0.0	0.0	0.0	0.0	0.0	0.0	0.0	0.0	0.0	0.0	0.0	0.0	0.0	0.294787700456056	0.0	0.0	0.385926485783113	0.117218126328217	0.064598385684906	0.640139818549163	0.343910279666557	0.291711422149377	0.363972997708027	0.218022703151909	0.122314316635159	0.59546110754083	0.623194975834686	0.47324720167006	0.533037582256624	1.0	0.364675426450025	0.00672905755300683	0.0
207	(166, 792)	0.138785847005937	0.0	0.0440001600616619	0.0	0.0	0.0744244573113387	0.0170305308093435	0.0364729745139825	0.0	0.0	0.0	0.0	0.0	0.0	0.0	0.0	0.0510170947808053	0.17370161533427	0.314476185505209	0.535587635056047	0.0778105088177939	0.104041688623076	0.0	0.0	0.101516774050937	0.0	0.0	0.0	0.0	0.0	0.0	0.0	0.0	0.0	0.0	0.0	0.0	0.0	0.0556662232117217	0.0	0.702841327219106	1.0	0.388433619984503	0.0429196353988367	0.0281345761229568
208	(166, 883)	0.0	0.0	0.0	0.0	0.0	0.0	0.0	0.0	0.0	0.0	0.0	0.0	0.0	0.0	0.0	0.0	0.0	0.0	0.0	0.0	0.0	0.0	0.0	0.0	0.0	0.0	0.0	0.0	0.0	0.0	0.0	0.0	0.0	0.157815841123561	0.142107385218551	0.0	0.0	0.0	0.0448358092361478	0.00115769921443063	0.0	1.0	0.459882377666883	0.0600209017509265	0.0
209	(127, 37)	0.00634468407820929	0.186639261775791	0.0525018782218194	0.0	0.200221742407035	0.0278392744989278	0.0463210537490665	0.0	0.101712969877756	0.0	0.0	0.0144551909443176	0.0	0.231835194563716	0.273026014940527	0.0	0.0	0.0	0.149022618786768	0.0	0.0	0.0792833623646444	0.03004481965593	0.154793426480868	0.0744067185894606	0.00477903016716061	0.0	0.0	0.0568198064041136	0.0	0.0	0.0	0.0	0.0	0.0	0.0	0.0	0.251301239610065	0.107630287617122	0.263157805123338	0.501394260963905	1.0	0.576793410756207	0.0415640236441679	0.0340575402298733
210	(125, 13)	0.919665788072513	0.166134740712926	0.0603994230222589	0.0155841995341237	0.0	0.0	0.0	0.00663339778879559	0.017747255909003	0.0	0.0	0.0	0.0228296544074676	0.00531961510475978	0.022613710990165	0.0	0.0	0.0	0.0	0.0	0.0	0.0479718467361629	0.0288181941502262	0.00976786719249716	0.0142028026395461	0.05915635553268	0.0104310383878983	0.000187842266104033	0.0382343702217921	0.0183626014392002	0.0338639261705927	0.0589584755321964	0.108835252780487	0.0114806002956785	0.0477037706630881	0.0351329782007071	0.152507069059229	0.475759273220625	0.502723903705999	0.706651538667625	0.931239237641653	1.0	0.926973201980213	0.786932847976213	0.502390641387183
211	(103, 51)	0.0	0.0	0.0	0.0	0.0	0.0	0.0	0.0	0.0	0.0	0.0	0.0	0.0	0.0	0.0	0.0	0.0	0.0	0.0	0.0	0.0	0.0	0.0	0.0	0.0	0.0	0.0	0.0	0.0	0.0	0.0	0.0	0.0	0.0	0.0	0.0	0.0603730867973582	0.102596299790781	0.0722148463211996	0.124184411073453	0.0809587814925322	1.0	0.0931119665611935	0.0	0.0
212	(127, 59)	0.0343699771741722	0.0486943205650539	0.131737637119098	0.302013190600433	0.0775706605688141	0.175695868664851	0.143081879887909	0.144668276470458	0.0790288171368202	0.0405927890586073	0.0661038802616166	0.101072397118566	0.0	0.0	0.0	0.0	0.0	0.0	0.0	0.0	0.0	0.0	0.0	0.00761406403519434	0.160354419278908	0.0544720633033799	0.0154905053838642	0.0515829625805342	0.111809421135678	0.118675058787596	0.0279653265768896	0.0444675426544921	0.0331926259735045	0.0251905334811533	0.0401499062526367	0.0752052675299296	0.262123380882719	0.241217157658472	0.0518442422205217	0.423153298087638	0.203054316463961	1.0	0.421115702024432	0.103577027844264	0.0490203112568992
213	(103, 17)	0.0	0.0	0.0	0.0	0.0	0.0	0.0	0.0	0.0	0.0	0.0	0.0	0.0	0.0	0.0	0.0	0.0	0.0	0.0	0.0	0.0	0.0	0.0	0.0	0.0	0.0	0.0	0.0	0.0	0.314954693189726	0.113079469638243	0.0	0.0	0.0	0.0	0.0	0.0	0.0490567882414733	0.0	0.146457758725365	0.284052221321318	1.0	0.205369841563786	0.108239697091102	0.0
214	(103, 20)	0.0	0.0	0.0	0.0	0.0	0.0	0.0	0.0	0.0	0.0	0.0	0.0	0.325290279147672	0.0964330244681869	0.0	0.0	0.0323677617422864	0.52932588300579	0.0	0.0	0.123385948102307	0.148159574137526	0.115894292180384	0.0972643729708186	0.264620085516624	0.0	0.0	0.0	0.0	0.260161826417681	0.236678904847657	0.152523905321661	0.157511575394235	0.347421413012079	0.944995250912743	0.893442332863265	0.324568888475705	0.00542604006657932	0.290157597272766	0.232395391489991	0.690736839265909	1.0	0.208429374209766	0.340037145317704	0.178744600441435
215	(166, 772)	0.0	0.0	0.0	0.0	0.0	0.0	0.0	0.0	0.0	0.0	0.0	0.0	0.0	0.0	0.0	0.142031991633771	0.0	0.0	0.0	0.0	0.0	0.0	0.0	0.0	0.0	0.178779740331602	0.0	0.0	0.0	0.0	0.0	0.0	0.0	0.0	0.0	0.0	0.0	0.0	0.0	0.0	0.0	1.0	0.53375002375495	0.160402249749524	0.0465518958587315
216	(166, 779)	0.078348966330732	0.0510430171108199	0.0	0.0	0.0	0.0	0.0	0.0	0.0	0.0	0.0	0.0	0.0	0.0	0.0	0.0	0.0790456227577224	0.0	0.0	0.0	0.0	0.0	0.0	0.0	0.0	0.0	0.0975924752261206	0.0125376492261118	0.0	0.0	0.0	0.0	0.0	0.0	0.0	0.0	0.24294664814701	0.532995124416165	0.734162666497848	0.650192000716814	0.578570097219511	1.0	0.574353940971498	0.116834879441012	0.171658587740783
217	(166, 843)	0.281004965266877	0.0	0.0	0.0	0.0	0.0	0.0	0.0	0.0	0.0	0.0	0.0	0.0	0.0	0.0	0.0	0.0	0.0	0.0	0.0	0.0	0.0	0.0	0.0	0.0	0.0	0.0	0.0	0.0	0.0	0.0	0.0	0.0	0.0	0.126101948897597	0.214906762772951	0.0	0.0	0.0667481311375506	0.0	0.111422397569383	1.0	0.0	0.0	0.225018532944713
218	(127, 69)	0.0	0.0	0.0	0.09845915970406	0.0	0.0	0.0	0.0	0.0	0.0	0.0	0.0	0.0	0.0	0.0	0.0	0.0	0.0	0.0	0.0304945171836607	0.124735430152075	0.00130502734551764	0.0	0.0	0.0	0.0	0.0	0.0	0.0	0.0	0.0	0.0	0.257418903099195	0.0	0.0	0.0	0.32999293163017	0.471512187076484	0.0387370318411204	0.509384631034038	0.594798618001303	1.0	0.270528310491811	0.0	0.00490531682438267
219	(166, 899)	0.0	0.0	0.0	0.0	0.0512792850883467	0.0823444522388265	0.205364735393965	0.0	0.0	0.0	0.0	0.0	0.0	0.0	0.0	0.0	0.113756830042443	0.0	0.0	0.0	0.0768715862537311	0.0485232524333522	0.0	0.0	0.0	0.0	0.0	0.0	0.0	0.0	0.0	0.0	0.0	0.192798887263948	0.0	0.0	0.0	0.0	0.0	0.0	0.0	1.0	0.559170112784524	0.0446123683782127	0.0
220	(127, 58)	0.0879212021746194	0.0716111895364874	0.0	0.0	0.0	0.0	0.0	0.0	0.0	0.130504547276021	0.013347132135807	0.0	0.0	0.0	0.0	0.0	0.161025738761066	0.0	0.0	0.0	0.0	0.0	0.0	0.0	0.0	0.0	0.0	0.168678462217513	0.0262541653070804	0.2487655038004	0.173142725001058	0.35836751888287	0.0024612736926856	0.19236401759797	0.438706227515143	0.467086230290416	0.0683505589048906	0.383442574037468	0.206180569701906	0.527378695627827	0.736240567198115	1.0	0.413973341202461	0.171928362658451	0.0981807726337495
221	(139, 98)	0.387997098916198	0.217136059668471	0.303152290712478	0.119213250802844	0.237663960230067	0.475113373756134	0.703961595353034	0.495171452574566	0.475736182366206	0.832036311572414	0.675834896522422	0.940107403737013	0.765987512044929	0.0215871617865907	0.0	0.0	0.0	0.0423548302145792	0.0	0.0	0.0	0.333148306159412	0.488897426638662	0.836828750925412	0.963429417172915	0.518535226703145	0.990495473747087	0.918296062349823	0.887216715645054	0.622063506115877	0.332520623484227	0.0983681308751609	0.32522598281533	0.281691079991069	0.0	0.0462237207986687	0.244169596174716	0.459525187827888	0.864731473019758	0.637383160179456	1.0	0.317617996182412	0.720410895672498	0.728690140828862	0.306780356306715
222	(127, 31)	0.0	0.0	0.0	0.0	0.0	0.0	0.0	0.0	0.0	0.0	0.0	0.0	0.0	0.00967334106026955	0.473354866429108	0.0	0.0	0.196168350920812	0.0602485019489113	0.0920152181857502	0.0	0.0660317151629362	0.13929414199642	0.10212626807241	0.329080820955293	0.0474739441117979	0.081746336017342	0.120502457544785	0.152729067268123	0.15148889462847	0.243453801737522	0.0858734785088345	0.0572829272703775	0.0922435503335965	0.237972452060666	0.29286216379587	0.171856720869194	0.53637808907047	0.886383377465334	0.87290570513679	1.0	0.398017378435708	0.151793697635825	0.131576546069285	0.0628182188727128
223	(166, 214)	0.0	0.0544240206699395	0.0	0.0	0.0	0.0	0.0	0.0	0.0	0.0	0.0	0.0	0.0	0.0	0.0	0.0	0.0263482169277295	0.0269332519057902	0.0	0.0	0.0	0.0	0.0	0.0	0.0	0.0	0.0	0.0	0.111771774108692	0.0	0.121119911668877	0.0	0.0	0.0	0.0	0.259046406054441	0.727698025207674	0.709192423759371	0.291685953486931	0.234880220519465	1.0	0.130275117988665	0.171480741194443	0.0	0.0
224	(127, 3)	0.111774931514689	0.108689032483836	0.0326975761473244	0.0444442683043839	0.0	0.0	0.0	0.0	0.0	0.0300955135474291	0.0348155269998155	0.123630748380839	0.0337781365073676	0.0486511716489506	0.0702423160647908	0.0862115646413184	0.113232049967617	0.00964366553135432	0.0411908122440338	0.0856016564260919	0.0710177397780529	0.0	0.0756562524838539	0.0695286005173894	0.0616843762920151	0.0575941803408218	0.116390386276176	0.0710360577893413	0.0910122728906378	0.141519328276295	0.0421259475842437	0.187137715179902	0.125495606585284	0.409817224304581	0.195187064008056	0.401424905712323	0.35457975154107	0.356100299197751	0.970379225647538	0.832883602878906	1.0	0.511809686030716	0.223412002267826	0.162772500832679	0.172960642569218
225	(166, 519)	0.120917267140208	0.0	0.0	0.0	0.0	0.0	0.129417335414635	0.0	0.0716446487198134	0.269833605755577	0.0	0.0	0.0	0.0	0.0	0.0116744729482132	0.161411317002969	0.055561948211997	0.477620390437181	0.467077238366019	0.21940517619255	0.134211241234366	0.0	0.0	0.0	0.130925010878849	0.0	0.0	0.0	0.0	0.238122888777525	0.0	0.0	0.0	0.0	0.0	0.0	0.0	0.0	0.0	1.0	0.795673561220298	0.298498348003551	0.156967465384417	0.113660703665718
226	(125, 42)	0.395269377052271	0.262516686444695	0.00934155088144043	0.0	0.0	0.0	0.0	0.0	0.0	0.0	0.0	0.0	0.0	0.0	0.0	0.0	0.0	0.0	0.0	0.0	0.0	0.0	0.0	0.0	0.0	0.0	0.0	0.0	0.0	0.0	0.0	0.0	0.0	0.0	0.0	0.0	0.0	0.0312760248206889	0.150410083903241	0.37631099429577197	1.0	0.914209023803768	0.291977073188776	0.227540764343421	0.105013234903891
227	(136, 473)	0.0	0.0	0.0	0.0	0.0643094557863287	0.0472583837922318	0.256030246064324	0.46813654809629	0.137797473475644	0.359886625420349	0.527174790192886	0.0	0.0792605713039117	0.146100807579693	0.0	0.0	0.0976166036023563	0.163583553568672	0.0	0.0904115099248437	0.127577077111019	0.0802683034809797	0.129488034350026	0.0911690668179238	0.421423389488691	0.0489467942408492	0.0782483215442798	0.0330412935708759	0.173532211258604	0.0652118833473842	0.0347589834804855	0.0	0.00747527741504156	0.121001858383857	0.18323900014337	0.122526240598926	0.0	0.230357917125388	0.277455008672579	0.653421445279657	1.0	0.45407025340738	0.243287667718322	0.0	0.0
228	(166, 273)	0.0830047346880384	0.203480727139302	0.127589858548353	0.0	0.0	0.0	0.0	0.0	0.0	0.0	0.0	0.0	0.0	0.0	0.0	0.0	0.0	0.112501432963929	0.45595870992477	0.421363849619407	0.12252857221779	0.0	0.0	0.0	0.0	0.0	0.0	0.0	0.0	0.0	0.245499364024676	0.0	0.0	0.0	0.0	0.0	0.0	0.0	0.0	0.0	1.0	0.568261220680041	0.213029052020155	0.0971630640577145	0.0
229	(103, 112)	0.0	0.0	0.0	0.0	0.0	0.0	0.0	0.0	0.0	0.0	0.0	0.0	0.0	0.0	0.0	0.0	0.0344029128298021	0.190660078406293	0.0	0.00929168608937533	0.146991265764825	0.0	0.0	0.0	0.0	0.0	0.0	0.0	0.0	0.0	0.0	0.0	0.0	0.0	0.0	0.0	0.0	0.0	0.118425793973985	0.727680569570172	1.0	0.551807547143834	0.259627127574248	0.0	0.0
230	(136, 475)	0.0398764412289517	0.0428975468102429	0.0	0.0	0.148873164094641	0.0	0.0254810078003885	0.298616839083471	0.0485594506495626	0.0	0.112951592744452	0.0348628799836813	0.123966804533694	0.0	0.0	0.0353929823741428	0.0	0.0	0.0	0.0	0.0	0.0	0.0	0.0428661947935717	0.180822813002778	0.0	0.0	0.0196650066303326	0.087299908189277	0.0210821920717842	0.0129999063445484	0.0	0.0	0.0327215540580333	0.124947758472547	0.218950101961748	0.208899234303107	0.52559845765265	0.407043052768824	0.438501872099993	1.0	0.320470675658034	0.0327737910956155	0.0806884166765165	0.0
231	(136, 628)	0.072343242765999	0.152057530592883	0.596907602003332	0.211299450205813	0.0386998082530887	0.094797824997079	0.105439185103571	0.0	0.0	0.0	0.0	0.0	0.0	0.0	0.0	0.0	0.0	0.0	0.0	0.0	0.0	0.0	0.0788794457482464	0.119181853755868	0.572116003130474	0.350195209209216	0.140541617743152	0.197153230489143	0.600791244826881	0.212402424606814	0.120631239378535	0.125419105838	0.0498274073954325	0.09955368080774	0.0175301292341475	0.0394572410491852	0.335182724829887	0.185459588810927	0.201687586814007	0.796344731595571	1.0	0.452011304125194	0.300904095252428	0.118122422467257	0.00508036905832543
232	(148, 635)	0.0194655819492241	0.0	0.0175368979156721	0.0111212492888025	0.0	0.0	0.0118805958980386	0.010927470270511	0.206819371540995	0.0373989249781193	0.0205627150480723	0.132375093790878	0.0	0.0	0.0	0.0	0.0180616260874357	0.0	0.0	0.0	0.0	0.0	0.0	0.0214039900866504	0.0	0.0	0.0	0.0	0.0	0.0	0.0	0.0426547381390463	0.083000453636626	0.0320372917098339	0.0367374226001	0.0	0.0506325841046909	0.72426703400979	0.583732888895486	0.820754380164445	1.0	0.375312720762929	0.531647434808837	0.034075271965779	0.011287921807106
233	(143, 67)	0.0	0.0	0.0	0.0	0.0325475886640594	0.0601256591859572	0.49545596543737	0.637985172833683	0.0813555275813056	0.219728197336874	0.0669530046737377	0.69030217517808	0.497723999063816	0.949808916087843	0.0	0.0	0.0	0.0	0.0	0.0	0.0	0.219981718373939	0.0	0.0688174055044432	0.0	0.0	0.0	0.0	0.0	0.0	0.0	0.188367074029575	0.509194026509928	0.0	0.0	0.112978349487686	0.252025754908875	0.475023431781123	0.0519204587743258	0.253610773689621	1.0	0.0	0.0785766539160929	0.188787495924543	0.0
234	(148, 712)	0.0518390493549035	0.0	0.0	0.0	0.0	0.0273530610085775	0.0	0.0	0.0	0.0	0.0125199538559317	0.0	0.0144791663036717	0.0	0.0	0.0	0.0	0.0	0.0	0.0	0.0	0.141103289301507	0.476834038201385	0.435354672919138	0.341443504889156	0.0484279370702513	0.0	0.0	0.0368794128479515	0.0310283353713092	0.0	0.0	0.0	0.0	0.0	0.0	0.0533324363132232	0.0714521660436328	0.659137315580343	0.11567735668521	1.0	0.237445772160742	0.330044949098924	0.226233438857881	0.0850386999565952
235	(166, 32)	0.112955648961521	0.0	0.0	0.0603096347717438	0.0	0.0977267475097488	0.0	0.0	0.0676005904567792	0.0	0.121724271072078	0.0	0.0	0.0	0.122379122735114	0.0	0.0391101271327575	0.0757818297559572	0.0997050992814152	0.0269922090419445	0.123705270753646	0.278327737575886	0.220719010847664	0.0	0.084310940593147	0.0861509717352237	0.0	0.0732488332928395	0.0	0.0	0.0	0.0	0.0	0.0468582958406068	0.162057084380175	0.0882758883035217	0.237643661265837	0.757795310943513	0.329616905351765	0.991790270997517	1.0	0.361726950083944	0.141036386733538	0.149426468821376	0.0
236	(136, 563)	0.0	0.0	0.0	0.0	0.0	0.0	0.0	0.0	0.0	0.0	0.0	0.0	0.0774052112561913	0.0211484955380138	0.205841577718606	0.0	0.0	0.0	0.0	0.0	0.0	0.0	0.0	0.266568551628526	0.200370909952785	0.0544574061141492	0.132098914883456	0.0	0.0	0.0	0.0	0.0	0.0	0.0	0.0	0.0	0.214264206629104	0.555090495707109	0.963342603125597	0.553699778211811	1.0	0.26386558472557	0.127936726652249	0.0	0.0
237	(139, 260)	0.171034765589723	0.179595376200497	0.0	0.0	0.0583385968768054	0.0168023206611418	0.0	0.118244038976884	0.0	0.0325491935597904	0.203400288933012	0.346151202976347	0.0292730306003922	0.0541711797713432	0.0	0.0	0.0	0.0	0.0	0.0	0.0	0.259189898209901	0.178370952828209	0.335640661190696	0.326009040351168	0.0824728762756226	0.0468260073298731	0.0	0.0	0.0790745141547648	0.000506972584755247	0.0	0.032870727153742	0.0345534758516115	0.0	0.0	0.0577910532082252	0.493698547382506	0.237770700864347	0.799067581478863	1.0	0.196257039907154	0.141504439550364	0.43566505134993	0.200025079432274
238	(136, 583)	0.0	0.0	0.622522346164529	0.0	0.0	0.128745819661556	0.0196425445697278	0.0	0.0	0.0	0.0373551996996397	0.155281304283627	0.0	0.0	0.0	0.0	0.0	0.0	0.0	0.0	0.0	0.231754461288706	0.270976706932002	0.00324133802325211	0.0	0.0	0.0	0.205509256261653	0.0329443620872696	0.0	0.507945582455263	0.0	0.0	0.0	0.0	0.0951809089364831	0.15613502030949	0.00377332340122034	0.0	0.131040210662191	1.0	0.126247272226281	0.791531364902416	0.0543012146933368	0.132874462291689
239	(136, 688)	0.280854289697841	0.715915848678428	0.686312525405486	0.330440816210265	0.101059808134125	0.0424594090530799	0.00951951250516009	0.0	0.0	0.0508822297766114	0.0	0.0	0.0	0.0	0.0	0.0	0.0	0.0	0.0	0.0	0.0	0.0909648509560539	0.0506141091601897	0.0605525339556902	0.110480167535603	0.0524848613914407	0.0710058649072619	0.341135289443405	0.280189701679244	0.173997394271964	0.0	0.0	0.0	0.0377131671332513	0.523943853734357	0.457429847150917	0.0588792654724552	0.0567752003931117	0.585902414049687	0.33839260682255	1.0	0.224060101356645	0.0704036278963774	0.19534810982971	0.0780953371288454
240	(103, 59)	0.0	0.0	0.0	0.0	0.0	0.0	0.0	0.0	0.0	0.0	0.0	0.0	0.0	0.0	0.0	0.0	0.0	0.0	0.0	0.0	0.0	0.0	0.0	0.0	0.0	0.0	0.0	0.0	0.0	0.0	0.0	0.0	0.0	0.0	0.0	0.0	0.0	0.0	0.0	0.0	1.0	0.0	0.0	0.0	0.0
241	(127, 13)	0.219645902733894	0.113092144813177	0.188159722628258	0.093257384369446	0.136969478126637	0.214736951311924	0.232681313841826	0.343528280059489	0.278094136315387	0.256893020584269	0.265510267851434	0.390053449785291	0.381000305548432	0.263697655539203	0.210375609767878	0.270445129668257	0.297507104202717	0.341317279466027	0.168113431839516	0.230388672891177	0.269769032463631	0.108135462800412	0.157678913546405	0.195258211173828	0.0	0.201092354739586	0.121959370472438	0.0905078862940336	0.05703223766715	0.0545472707947071	0.0901424005734132	0.42814002851608	0.255802795825916	0.268432678918183	0.349730197966178	0.263186865882918	0.416492388869193	0.663774960982627	0.897422126817075	0.96041701527628	1.0	0.672415804951063	0.785100270939803	0.694898344324975	0.338488303570485
242	(136, 724)	0.981486475279038	0.569953513286114	0.180482456850612	0.133005275393972	0.0750502817441445	0.0	0.0699093285529075	0.688743978787277	0.0668131766990452	0.292377220421464	0.229985920874458	0.769818468390384	0.196501324519925	0.0	0.0	0.0	0.0	0.0	0.0	0.0	0.0	0.0	0.04641718135425	0.0	0.0	0.151239648295888	0.265370619700592	0.172937733033832	0.0	0.0	0.0	0.0196784950130983	0.0	0.041990343264794	0.200653585624808	0.302940226401581	0.343818818633626	0.246302162141817	0.570416484693213	0.543334571706367	1.0	0.426546369097946	0.0	0.0401913762723131	0.0981788043367711
243	(166, 840)	0.0	0.0	0.0	0.0	0.0	0.0	0.0	0.0	0.0	0.0	0.0	0.0	0.0	0.0	0.0	0.0	0.0961831858599897	0.156155166743818	0.28425075778895	0.590666906991679	0.0154628393558006	0.074783395054821	0.0	0.0	0.0	0.0	0.0	0.0	0.0	0.0	0.0	0.0	0.0	0.0	0.0	0.0	0.0	0.0	0.0	0.0	1.0	0.988749701804916	0.413966770845252	0.0	0.0484072640432201
244	(148, 13)	0.0	0.0	0.0	0.0	0.0522525365394108	0.052404183463389	0.0	0.0	0.0281935359098232	0.0	0.0	0.0308741168035335	0.0270671794726755	0.0	0.0339981012041768	0.0	0.167806664001568	0.0	0.0	0.0638377948017595	0.0	0.266919968841875	0.375421518027945	0.153584790471266	0.185134840185858	0.0	0.0	0.0	0.0	0.0	0.0	0.0	0.0	0.0	0.0	0.0	0.167325102637736	0.0	0.70128609414528	0.168188071314542	1.0	0.272471108303927	0.422304539369942	0.237980322970929	0.168000233541689
245	(103, 22)	0.0	0.0	0.0	0.0	0.0	0.0	0.132334609884888	0.0	0.0	0.0	0.0	0.0	0.0	0.0	0.107170240659922	0.0	0.0	0.28352073699384	0.0786545580128332	0.0886020616697283	0.0	0.108960023295923	0.232595373754623	0.0	0.0	0.0366217879867815	0.507491642556682	0.35334326631085	0.0	0.0	0.0	0.31359357257332	0.0737486929038618	0.476225834744672	0.123522805739409	0.177515453271384	0.635711535032415	0.89777769138812	0.834940503142796	0.99088878944158	1.0	0.179299047031299	0.215026103719642	0.0394204107586568	0.243483952785872
246	(166, 523)	0.0	0.0	0.0	0.0496257685657419	0.0	0.0	0.0	0.0	0.0	0.0	0.0	0.0	0.0	0.104902799917546	0.0	0.204623647025796	0.243749461304706	0.985479190581915	0.255430950036838	0.237733426826088	0.0	0.0	0.0	0.0	0.0	0.0	0.0	0.124538905311865	0.0	0.14848036503203	0.262555035695834	0.254727976309767	0.0	0.0	0.0	0.0	0.0374842621892389	0.0	0.0	0.142156329623379	1.0	0.884724073204581	0.200563415454179	0.0771072146459172	0.0
247	(152, 108)	0.0	0.0	0.0	0.0	0.0	0.0	0.0	0.0	0.0	0.0	0.0	0.0	0.0	0.0	0.0	0.0	0.0	0.0	0.0	0.0	0.0	0.0	0.0	0.0	0.0	0.0	0.0	0.0	0.0	0.0	0.0	0.0	0.0	0.0	0.0	0.0	0.0	0.0	0.210876587218179	0.055633366846437	1.0	0.0	0.0	0.0	0.0
248	(127, 50)	0.04148028299629	0.00317878762263412	0.0	0.0158780127146056	0.0135750812588578	0.0268842454922988	0.00365311386334678	0.0	0.0	0.0	0.0	0.0	0.0	0.0	0.0	0.0	0.0	0.0	0.0	0.0	0.0	0.0	0.0	0.0	0.0158000293929063	0.0370299803207528	0.0467001672351611	0.0329813664689133	0.0866782475730723	0.0168698552520546	0.0569490734065947	0.0827637640718611	0.154721698631467	0.125901792939875	0.302742551889156	0.336710455485337	0.403151359937944	0.318656496679962	0.64231618897315	0.709980782388459	1.0	0.788110602600196	0.174301973683006	0.102535208990248	0.0560923681931704
249	(103, 39)	0.0	0.0	0.0	0.0	0.0	0.0	0.0	0.0	0.0	0.0	0.0	0.0	0.0	0.0	0.324581216144041	0.154598331073739	0.0	0.0	0.0	0.0	0.378663450063526	0.506213167806589	0.0	0.0	0.0	0.0	0.0	0.0	0.0	0.0	0.0	0.0	0.0	0.0	0.0	0.0	0.0	0.0	0.117796179727491	0.0321483699725061	1.0	0.163765362080984	0.0840587383448971	0.0	0.0
250	(137, 161)	0.0	0.0	0.0	0.0	0.0	0.0	0.0	0.0	0.0	0.0	0.0	0.0	0.0	0.0	0.0	0.0	0.0	0.0	0.0	0.0	0.121909864247098	0.0	0.0	0.0169650115289582	0.904388315113615	0.0	0.0	0.0	0.0	0.0	0.0	0.122447299301496	0.0	0.133745617367086	0.10449109363398	0.0	0.0	0.917066880169852	0.55737865864872	0.0185516231555971	1.0	0.949859776691438	0.199961667873486	0.29617043097351	0.0307510069259635
251	(127, 71)	0.00951122503696063	0.0431811848304093	0.0	0.0	0.0545617303479595	0.0	0.0	0.0	0.0	0.0	0.0	0.0355893402040817	0.0165318106677254	0.256465126349508	0.0217069790725949	0.0	0.0	0.0	0.0	0.0	0.0	0.0	0.0	0.0	0.0	0.15146401832599	0.00609903604424136	0.0855458268947202	0.0904157327857352	0.0531147678803957	0.111804763478575	0.113284290536188	0.110631407407589	0.271110600961518	0.37603140597659	0.197476236773803	0.190345550520496	0.498879090757966	0.128350213311171	0.634397868240442	1.0	0.768382649355173	0.322714890895818	0.126902183141844	0.0402554724997521
252	(126, 33)	0.0880571001671726	0.0371029763430579	0.0	0.0206788204611424	0.268874095372774	0.875772105120715	0.479846781908217	0.257560615965387	0.266848029384954	0.185831760800849	0.156444507199429	0.337054352654148	0.734609047785183	0.0443450970352304	0.0	0.224997697299854	0.0789777268876119	0.432993178630913	0.137475431102734	0.194676704965338	0.429290237218592	0.121294038191017	0.0545902964251152	0.0740060640643127	0.210732760603491	0.0791517065558332	0.00467039376441393	0.0529874373273131	0.0	0.296563308662787	0.0	0.0461230243092675	0.0	0.042526525516139	0.0	0.0	0.0434634481424898	0.0	0.0914905457782074	0.182982385713758	1.0	0.170774746201389	0.0892792161301537	0.117275984482487	0.0357226131901135
253	(148, 284)	0.117236035940105	0.0	0.0	0.0263908487203805	0.0	0.032663750620527	0.0	0.0	0.0218957115536176	0.0250496314011567	0.01142471562697	0.0	0.0	0.0	0.0	0.0	0.0	0.0	0.0	0.0	0.0626027433955486	0.0	0.0	0.0	0.0	0.0	0.0	0.0	0.0	0.0	0.0	0.0	0.0	0.0	0.0	0.0	0.0	0.0226871019980949	0.0860282602623109	0.431041064548475	1.0	0.45355068077441	0.282276625446619	0.172070207638488	0.0770127868076972
254	(136, 333)	0.241190024846042	0.0458296153233194	0.0	0.0516234161022775	0.0385747347371195	0.00420801807567053	0.0	0.0	0.0	0.0	0.234102723666992	0.00712312210227897	0.0458881519716194	0.0644238500199649	0.0244701606352202	0.808721080772378	0.490676935664849	0.169375324756663	0.0711400131188006	0.0648908699651479	0.0	0.0	0.0486058144451786	0.032990915384439	0.245237111729077	0.252126385612731	0.0635770991310136	0.398075979902503	0.12378552901683	0.168279175842474	0.0210170394416084	0.143227782865553	0.373796935627326	0.185690026861527	0.0720502210169831	0.293253154656637	0.263217985258188	0.399447840425753	0.370189790686849	0.45781246946935	1.0	0.298634008566073	0.327755498112503	0.121177155581359	0.0638719440834975
255	(152, 189)	0.25540902734951	0.0	0.170011277978979	0.482644811381604	0.236338980564152	0.0584385643604715	0.0	0.0348338141375806	0.163705264336949	0.0	0.0	0.0484427409734774	0.0837460643119503	0.533691743370097	0.0455167944815647	0.0530223842457719	0.0	0.155347582414173	0.164543185398828	0.152585016043037	0.0	0.0	0.0	0.194925901953858	0.124473485767153	0.0	0.287924189471825	0.0	0.0	0.173440565681616	0.640264301946074	0.844139120822821	0.666744556412253	0.415651350998253	0.0	0.0437414133522333	0.823095029358553	0.610691005502716	0.29631247330046	0.725152611584098	1.0	0.455228552288471	0.40724064782464	0.43797412347766	0.261830521396997
256	(125, 58)	0.0	0.0	0.0	0.0	0.0	0.0	0.0	0.0	0.531655204658076	0.445017121730444	0.0602831217179287	0.239599568476049	0.249709811366444	0.239528674586937	0.623426232130398	0.0	0.193856380188038	0.973301390524347	0.217106141089645	0.0	0.0	0.0	0.0	0.0	0.0	0.0	0.0	0.0	0.0	0.0	0.0	0.0	0.0	0.0	0.0	0.0	0.0	0.369024401528522	0.0592178891669163	0.152624935777252	1.0	0.470269584839467	0.265486442042354	0.55289401875257	0.0716810720527968
257	(166, 881)	0.0	0.0	0.0	0.0	0.0	0.208409964496011	0.0	0.0	0.0	0.0	0.0	0.0	0.0	0.0	0.0	0.464722562114653	0.0	0.0	0.0	0.0	0.0	0.0	0.0	0.0	0.0	0.0	0.0	0.0	0.0	0.0	0.0	0.0	0.0	0.0	0.0	0.0	0.0	0.061791975637515	0.111179347244752	0.339082763600322	1.0	0.977597502303524	0.120942719004474	0.0431858102728049	0.0
258	(103, 12)	0.0	0.0	0.0	0.0	0.0	0.0	0.0	0.0	0.0	0.0	0.0	0.0	0.0	0.253082851555517	0.44490698505464	0.0	0.102324282951321	0.0	0.0	0.0	0.0	0.0	0.0	0.0	0.0	0.0	0.0	0.0	0.0108870510069987	0.0956903074663271	0.0272380875171107	0.983253111323078	0.724414833909262	0.2207935633281	0.319850500480731	0.157001721204346	0.0276252895093938	0.131569295717282	0.193975589835822	0.0	1.0	0.521778558415808	0.116382613895092	0.0	0.0
259	(103, 5)	0.0	0.0	0.0	0.0	0.0	0.0	0.0	0.171439903127681	0.0	0.0	0.191392331589198	0.227878972484325	0.358812722529682	0.263702817545238	0.0	0.0	0.0	0.124667810300849	0.0	0.0	0.0	0.0	0.0	0.241000940881203	0.0	0.0	0.192422103769568	0.0	0.0	0.0	0.0	0.0	0.469661606468714	0.0	0.274527331696499	0.0	0.064092115769953	0.28930857865684	0.165017782861681	0.0772691373804668	1.0	0.717694580260323	0.0	0.0	0.163794063184668
260	(126, 62)	0.16841060289891	0.502884592310039	0.163083320587596	0.158161929560059	0.278929214697943	0.647615689155184	0.24202216905652	0.0	0.0935667589094219	0.0590112293363289	0.0	0.0	0.0920859106090316	0.0	0.0	0.0	0.0	0.0	0.0	0.0545689905407825	0.1479199110872	0.0	0.163492365871009	0.0344281165937618	0.47118816518826	0.0372770746901381	0.461652769656149	0.489224376311429	0.0123030848550925	3.70156365854147e-19	0.059608439751361	0.0524849781453946	0.0987625197451295	0.575953802292479	0.242555088257206	0.294734346286413	0.0742577488338146	0.185400917349154	0.264002027947095	0.160446301987732	1.0	0.0125332176859178	0.013202312263144	0.462842819815477	0.741067218469023
261	(152, 188)	0.0	0.0	0.16547496768603	0.0462867294107804	0.048649739695192	0.0	0.043840206926378	0.019916691847759	0.0	0.0	0.0	0.191712452402291	0.0	0.354959929123941	0.0	0.0355213518721988	0.0	0.0	0.0	0.051197607927468	0.0	0.0	0.0712120000706303	0.0	0.078866896410911	0.101269026980785	0.178325173627157	0.0330429435310373	0.116700325687328	0.0539329688716693	0.323548223421684	0.363907522706268	0.122753094567198	0.508879071735971	0.197409830432239	0.636477771287135	0.656331438256925	0.71649799479682	0.711430813321021	0.825616091931928	1.0	0.445523294846371	0.331346565601822	0.0559253434840854	0.039205221925721
262	(166, 528)	0.217838469044912	0.0	0.0	0.0	0.0	0.0	0.0	0.0	0.0	0.0	0.0	0.0	0.0	0.0	0.0	0.0	0.0	0.00888045586692038	0.443621427751739	0.480073381742993	0.170129837834324	0.0724503270961629	0.0	0.0	0.0	0.0	0.0	0.0	0.0	0.0	0.0	0.0	0.0	0.0	0.0	0.0	0.0	0.0	0.0	0.0335966200824459	1.0	0.817559899584668	0.323141022218212	0.209257400742696	0.316170766981134
263	(140, 70)	0.0	0.0	0.0	0.0	0.0	0.0	0.0	0.0	0.175847908418671	0.0	0.0	0.0	0.0	0.73330522178098	0.0	0.0	0.0	0.0	0.0	0.0	0.0	0.216880153479465	0.0	0.0	0.0	0.0	0.0	0.0	0.0	0.0	0.0	0.0	0.0	0.0	0.0	0.0	0.31990191016328	0.257667231506824	0.0	1.0	0.0	0.0	0.0	0.0	0.0
264	(140, 21)	0.0	0.0	0.0	0.0	0.0	0.0	0.0	0.0	0.0	0.0	0.0	0.0	0.0	0.321087683299897	0.0	0.0	0.0	0.0	0.0	0.0	0.0	0.0	0.0	0.0	0.0	0.0	0.0	0.0	0.0	0.0	0.0	0.0	0.0	0.0	0.0	0.0	0.569535458586301	0.0	0.0	1.0	0.0	0.0	0.0	0.0	0.0
265	(166, 482)	0.0	0.0	0.0	0.0	0.0	0.0	0.0	0.0	0.0	0.0	0.0	0.0	0.0	0.0	0.0444683773824225	0.0455768772490339	0.102182479118851	0.0575583988971129	0.0	0.0159332838334906	0.0	0.0	0.0	0.0	0.125843865270317	0.0	0.0	0.0	0.0	0.0	0.0	0.0185529696723689	0.121586446647113	0.113970308977303	0.101568736230718	0.0695149047074506	0.0391151330229367	0.0635833094616124	0.748705986766399	1.0	0.499843413286209	0.568080184008635	0.167305854423291	0.0505991333281695	0.0
266	(166, 902)	0.0	0.0	0.0	0.0	0.0	0.0	0.0	0.0	0.0	0.0	0.0	0.0	0.0	0.0	0.0	0.0	0.0	0.0181156166002671	0.167846668033514	0.140572835723733	0.809100974867484	0.248656477991948	0.37036715141948	0.156134924248895	0.0875514302311916	0.0	0.0	0.0	0.0	0.0	0.0	0.165291178642501	0.0	0.623198806535984	0.254387210556862	0.454000491884704	0.262905075163307	0.169307531845	0.142889363840838	1.0	0.353385562187261	0.055748762670781	0.0524436773767462	0.0	0.0
267	(140, 164)	0.0	0.0	0.0	0.0	0.0	0.0	0.0	0.0	0.0	0.0	0.0	0.0155463932378205	0.0270817089293371	0.0151452061832648	0.0	0.0	0.0	0.0	0.123442270421897	0.0	0.0297760232667806	0.533009329915962	0.122990779412479	0.0914862228524148	0.0	0.135190364928438	0.0	0.0537981828768972	0.0	0.0	0.0	0.0	0.0	0.0	0.0	0.0	0.0	0.175510189156356	0.209149515975071	1.0	0.212275163523907	0.0	0.0	0.0	0.0
268	(103, 210)	0.0	0.0	0.0	0.0	0.0	0.0	0.0	0.0	0.0	0.0	0.0	0.0	0.0	0.0	0.0964844493963379	0.0	0.0	0.0	0.0	0.0	0.0	0.0	0.0	0.0	0.0	0.0	0.0	0.0	0.0	0.0	0.0759229289514478	0.0710481562218937	0.0	0.0	0.0	0.189466774049257	0.0993938749520572	0.65103538425461	0.0	1.0	0.886864569923092	0.0948551509337664	0.0	0.0	0.0
269	(103, 199)	0.422411156130108	0.0	0.0	0.164492481657129	0.0606889026901758	0.0	0.0	0.0	0.0	0.0	0.0	0.0	0.0	0.0	0.0	0.0	0.0	0.0	0.150936342094394	0.100140750406061	0.0	0.0	0.0	0.409020082664603	0.0	0.0	0.497343234695026	0.0478266224014533	0.0	0.0	0.0	0.53501546354146	0.416513347152612	0.476737748588622	0.190124274386449	0.17277719772742	0.562374348055333	0.384416903641493	0.236215799798252	1.0	0.549305941830227	0.560761613265404	0.539366530124532	0.826809108991627	0.586852610694028
270	(136, 273)	0.268069618348456	0.0686739575708856	0.0219941512560503	0.282635363684041	0.119685461450385	0.227486451380343	0.250638215378955	0.133719048945299	0.450423259676631	0.276682832723768	0.010517427064647	0.171979357366999	0.034781673879576	0.0	0.07361825054001	0.0	0.0	0.0	0.0353386571780521	0.21775812060519	0.0305553725792533	0.330735420874026	0.412157228396905	0.243655829985238	0.200197332912543	0.857772081521003	0.735458798644471	0.334947162845266	0.155339851846717	0.14053250291268	0.372236084133815	0.358402353188873	0.40894137192999	0.227280457770917	0.653852290526705	0.454407010358501	0.373167082049505	0.473524410331061	0.804051554105164	1.0	0.494378728378778	0.609652315233921	0.268761874738678	0.442080555667043	0.164913829217751
271	(136, 432)	0.0	0.0	0.0	0.0	0.0	0.0368665479173046	0.115589364270045	0.0	0.192353041575475	0.0	0.126218123456982	0.0	0.0	0.0	0.0	0.0	0.0	0.0	0.0	0.0	0.399502690299952	0.27965962923187	0.225349111376999	0.0	0.115071469159941	0.0	0.0	0.118862524053503	0.0	0.0712146103119411	0.0134548737076137	0.0844517645171719	0.0	0.0	0.0683099165691996	0.0	0.190033873351055	0.296930795054129	0.902837414808716	1.0	0.206672636826881	0.523195477017772	0.297401432690416	0.466013926046284	0.0
272	(136, 374)	0.0	0.0	0.0	0.0	0.0	0.0	0.226097966958374	0.252770608897196	0.20772843596187	0.202437379941457	0.0	0.0	0.0492564867287641	0.0	0.0	0.0	0.0	0.0	0.0	0.0	0.0	0.0	0.0877126012627507	1.10324118188855e-18	0.0	0.226106343666646	0.0573578252096631	0.0709224628835638	0.0	0.0	0.0	0.0	0.0	0.0	0.0	0.0778876056043437	0.116298942319399	0.124926454138615	0.336309493014428	1.0	0.136170496309949	0.0613035806813919	0.0831060143989918	0.517695369878604	0.233823614621665
273	(136, 398)	0.0375885532905518	0.0317307978615398	0.040715817956174	0.0	0.0	0.0	0.0	0.0	0.0	0.0710715996736034	0.264660734294968	0.0	0.104304155240305	0.0329407975254686	0.0467578304023755	0.23788658155834	0.168266851076313	0.11692029811028	0.0	0.0676864543097652	0.0	0.0	0.0	0.0529225754695379	0.216734561581075	0.0	0.225555186596688	0.916676664287493	0.25428233944746	0.421076736074701	0.127016376017228	0.294907665372506	0.0438134382208728	0.126188641434078	0.0	0.0479595371416253	0.436628962361093	0.597838933281493	0.609875740598876	1.0	0.373762156212533	0.0690520569263226	0.260825987666234	0.134753749468463	0.112755276980587
274	(103, 232)	0.0	0.0	0.0	0.0	0.0	0.0	0.0	0.0	0.0	0.0	0.0	0.13453181681317	0.242471578075447	0.0	0.0	0.0	0.0	0.0	0.309364898412134	0.0	0.0	0.0	0.0	0.0	0.0	0.0	0.433474206171885	0.0	0.0	0.0	0.0	0.0	0.0	0.080909970699884	0.0	0.150236958857453	0.249628899577729	0.391869383418476	0.353677889125468	1.0	0.412420557882785	0.736142264170022	0.148828688548969	0.0	0.0
275	(166, 522)	0.255411886672338	0.133604722499709	0.0	0.0	0.0	0.071803377709544	0.302462834606913	0.0	0.0	0.0	0.0	0.0	0.0	0.0	0.0	0.399214254670364	0.0	0.0554840561302484	0.122562928996326	0.0311958151450418	0.0	0.0	0.0	0.0	0.0	0.0	0.0	0.0	0.0	0.0	0.0	0.0	0.0	0.0	0.00734740680588469	0.200005668479972	0.0	0.179945547228645	0.249308086268411	1.0	0.387467680197727	0.941448349910262	0.95234846578796	0.584857843507237	0.314402257089379
276	(152, 205)	0.0	0.0	0.0	0.0672041075495948	0.0750139345776014	0.0	0.0	0.0478733130135032	0.0	0.00825834802290253	0.0238818642014249	0.0	0.0145048881488004	0.083609832571262	0.0363147032716826	0.0596513777268348	0.106807608402637	0.0	0.0	0.233811311805466	0.0196726463635942	0.0	0.0322646252897599	0.0485292546672459	0.0184877005530172	0.0668376499816379	0.0467745083249998	0.00513096673487638	0.187046463063442	0.244378357784994	0.31884261082345	0.203584832657762	0.157488428483697	0.325519661383158	0.254475460736305	0.625272236604256	0.580493953508145	0.380838325407961	0.59764603977851	1.0	0.91715598201224	0.32580587524026	0.243519044384518	0.0322547368474807	0.0
277	(139, 143)	0.0861744484110894	0.167626258058577	0.0	0.0	0.0	0.0	0.0	0.0	0.0	0.0251709449926198	0.0	0.0	0.0	0.161642579699902	0.149695521906681	0.0	0.0	0.0	0.0	0.0	0.0	0.0	0.0	0.0	0.0	0.0386850045444158	0.0	0.0	0.0	0.0	0.0	0.0	0.0	0.0	0.0	0.0	0.0222626884150539	0.0322310191234313	0.713835877883232	1.0	0.579963966319542	0.397632683425134	0.0273034652781659	0.0	0.0
278	(166, 45)	0.0	0.0	0.277446696252468	0.603480070365051	0.0	0.0	0.0	0.0	0.0	0.0	0.0	0.0	0.0	0.0	0.0	0.0	0.138158095838224	0.0	0.0	0.0	0.0	0.0	0.0	0.0	0.0	0.0	0.0	0.0	0.0	0.776648032385017	0.463123394641017	0.0	0.0	0.0	0.0	0.0	0.0	0.0	0.676269802011134	1.0	0.500296247278286	0.155837116251725	0.272700565813099	0.0	0.0
279	(166, 392)	0.0	0.00609022006135499	0.0615342951517064	0.0	0.0	0.0	0.0	0.0	0.0	0.0	0.0	0.0	0.0	0.0	0.0	0.0	0.0	0.0	0.0268292918137633	0.0	0.0409660426350185	0.0814485134028094	0.0	0.0	0.0	0.0	0.0	0.0	0.0	0.0	0.0	0.0	0.0	0.0	0.0	0.0	0.0	0.02194367845161	0.677176366417049	1.0	0.457703219207957	0.142040016372183	0.0	0.0	0.0
280	(166, 670)	0.0	0.0	0.222999861310603	0.606851145289916	0.0	0.0	0.0	0.0	0.0	0.0	0.0	0.0	0.0	0.0	0.0	0.0	0.0	0.0	0.0	0.0	0.0	0.0	0.0	0.0	0.0	0.0	0.0	0.0	0.0	0.332855810135791	0.259171837980667	0.0	0.0	0.0	0.0	0.0	0.109137897577706	0.0	0.580131307368788	1.0	0.682014946199493	0.495800026698297	0.366549211436497	0.127262315746068	0.0
281	(125, 60)	0.0	0.0	0.0	0.0	0.0	0.0	0.0	0.0	0.0	0.0	0.0	0.0	0.0	0.0	0.0	0.0	0.0	0.0	0.0	0.0	0.0	0.0	0.0	0.0	0.0	0.0	0.0	0.0	0.0	0.115617018666064	0.0	0.0	0.0	0.0	0.0	0.0	0.0	0.0798059945933895	0.430082932289033	1.0	0.614427488534176	0.855478807752339	0.214374656487693	0.0717016758836315	0.229847838722378
282	(166, 408)	0.0815715695881477	0.224788717737989	0.0	0.0	0.0	0.0	0.0	0.0	0.0	0.0710590238863994	0.0	0.0	0.0	0.0	0.0	0.0	0.0	0.0198356925091981	0.0	0.139164902690953	0.0319836525367096	0.0	0.0	0.0	0.0	0.0	0.0	0.0	0.0	0.0	0.0	0.0	0.230641151500643	0.091286438071379	0.0983950008175578	0.0	0.0	0.0	0.492595575612301	1.0	0.238707489083139	0.362120804848268	0.173526082879243	0.0616558833188605	0.0
283	(166, 665)	0.0680123455472097	0.0565290593951374	0.0	0.0358037904004225	0.205698495604748	0.329823399375024	0.179795382159138	0.140609018996149	0.0	0.0	0.102758437595564	0.0	0.0	0.0	0.0	0.0	0.0	0.0	0.0	0.0	0.0	0.0	0.0	0.0	0.0	0.0	0.0	0.0	0.0	0.0	0.0	0.0	0.0	0.0128056441914112	0.00709930037584959	0.11276513307462	0.0	0.979779152330981	0.581036878727403	1.0	0.159396998592571	0.146279594788744	0.0288873079391456	0.0	0.0
284	(103, 96)	0.0	0.0	0.0	0.0	0.0	0.0	0.0	0.0	0.0	0.0	0.0	0.0	0.0	0.0	0.0	0.0	0.0	0.0	0.0	0.0	0.0	0.0	0.0	0.0	0.0	0.0	0.0	0.0	0.0	0.0	0.0	0.0	0.0	0.0	0.0	0.0	0.0	0.0	0.269669640519664	1.0	0.101980697584595	0.0	0.0	0.0	0.0
285	(126, 14)	0.0	0.733234954857441	0.0757383943106951	0.131663938718563	0.0	0.0867390469961253	0.222712459323324	0.0577459838026277	0.210214047264797	0.0533944949346101	0.0325225929686265	0.118599646669041	0.201201505403641	0.122367001684682	0.0684323770064345	0.181155625030879	0.0529620677943643	0.0	0.0491614835772764	0.0551528250199189	0.0	0.0183303821668505	0.0376224252396507	0.063548325328095	0.0	0.0	0.0	0.0	0.0	0.0	0.0	0.0	0.075146325075162	0.0371837016119896	0.110742774571907	0.0	0.00939135477652964	0.19524651868723	0.196040271507914	1.0	0.157165545724165	0.341490764186021	0.749955571890648	0.830572617100491	0.290287085414577
286	(137, 102)	0.0	0.0	0.206206460650163	0.0	0.0	0.0840083910754365	0.208569399683245	0.0	0.0	0.0	0.0924968428292604	0.0	0.0	0.0	0.0	0.0	0.0	0.0	0.0	0.0	0.0	0.0	0.0	0.0	0.440431580570953	0.0826777503047357	0.12399175538051	0.112248698241196	0.943367442146446	0.108536168008471	0.0889145324012968	0.139037336837826	0.701950896976187	0.895540335667942	0.0	0.0822240899831139	0.575154506152752	0.303734694485887	0.635650670845284	1.0	0.652954446082426	0.324721725438285	0.0799957461558611	0.26422713437105	0.063656650141296
287	(136, 631)	0.0	0.0	0.0	0.0	0.0	0.0	0.0	0.0	0.0218084516143158	0.0	0.0	0.0	0.0	0.0	0.0	0.0	0.0	0.0	0.0	0.0	0.152447269472466	0.0875623706311536	0.0	0.162239850433617	0.0525631198553765	0.0942335140721269	0.0177219830305871	0.12897791504692	0.483200469728461	0.163481861980317	0.0890065842885423	0.0313768996771517	0.0735055534048368	0.0596648632055323	0.0380908218466325	0.0889606551965858	0.266215171955961	0.360788333662378	0.581067766274571	1.0	0.238122431320232	0.430262644352782	0.0188753512130127	0.0	0.0
288	(127, 4)	0.180632442333683	0.110059068416468	0.0	0.0897268037161342	0.0117852097950325	0.118546340364298	0.0305633876629322	0.240337712644364	0.00468399748387323	0.290903808646272	0.145146433160343	0.292128033922924	0.411167908637976	0.374639514096589	0.404797306521406	0.396694362754156	0.342807366662841	0.291193801264393	0.414092829066073	0.0753788426353168	0.159446454900749	0.412416894716189	0.264384997876433	0.248253663173814	0.174977815562523	0.0810524204825397	0.0414709151134613	0.143812586631427	0.173621894815857	0.185250409767686	0.272122355935259	0.105337748375599	0.098938114818405	0.377054705188183	0.34008645406622	0.676877883305623	0.379863594009826	0.397655073306844	0.632876052883996	1.0	0.850180833333421	0.941359103051521	0.881642641094796	0.650258322620192	0.400713976442746
289	(137, 89)	0.0	0.999394732239092	0.10023916388765	0.106102920812414	0.0	0.0	0.0	0.0	0.0	0.0335230401119268	0.219299264777803	0.0	0.0	0.0	0.0	0.0	0.0	0.0	0.0	0.0	0.0	0.0	0.273235137889429	0.0451929462181618	0.160218186037114	0.0343556559932467	0.117865077084521	0.0	0.0	0.0	0.0364824290773557	0.0	0.0	0.3210301210791	0.157093775852995	0.114039069854673	0.202528928864793	0.439807230247222	0.3339603308243	1.0	0.653216940981412	0.225340346727689	0.0899899394140103	0.0521799139707257	0.076910070827119
290	(136, 629)	0.0	0.0	0.0	0.0	0.0	0.0	0.0	0.0	0.0	0.0	0.0	0.0	0.0	0.0	0.0	0.0	0.0	0.0	0.0	0.0	0.0	0.0	0.924475935024766	0.114821443415941	0.370885361667843	0.105113287404213	0.0642106590306504	0.13521072062698	0.158370724970951	0.399441239229599	0.0879812244286893	0.188531962304079	0.0	0.0	0.0	0.0	0.0	0.0	0.0	1.0	0.831755462959455	0.303573606982988	0.598895953205048	0.0532879439271433	0.0915812792631801
291	(136, 138)	0.0	0.0	0.0	0.133252119235551	0.0413211545750564	0.0552671706469313	0.129303243529335	0.0457602095589717	0.0675408884365558	0.0	0.0	0.0	0.0	0.0	0.0869629937498868	0.101752734213727	0.0	0.0643455386811173	0.0447624074271829	0.0470611067327416	0.0415618455995667	0.146240311251747	0.0623401611520488	0.0	0.0375530993708237	0.0394568147276886	0.0524371184866788	0.0668570215063797	0.0960688095030537	0.266758359250061	0.370344088268208	0.323320007342163	0.160714554537584	0.0623258205728552	0.297622364371951	0.150703916966328	0.0914145751857209	0.186499092620174	0.323424197822595	1.0	0.207244123019108	0.413842819645172	0.368224229576936	0.263110681487716	0.0441090305049705
292	(136, 140)	0.0	0.0	0.0	0.0	0.0	0.0	0.0	0.267547121598912	0.0	0.0	0.0	0.0	0.15680229215149	0.0	0.0	0.0	0.0	0.0	0.0	0.0	0.0	0.0	0.0	0.0	0.0	0.0	0.0	0.0	0.0	0.0	0.0	0.0	0.0	0.0	0.0	0.0	0.0	0.0	0.0	1.0	0.212452084172766	0.0	0.0	0.434361222795809	0.0
293	(103, 29)	0.0452073212868935	0.0490693513712006	0.102183932178209	0.0756851250778463	0.0	0.0	0.0395610813349686	0.100724908024156	0.151855064304591	0.0571448413371283	0.0614220507608687	0.0985848028429409	0.13547045674818	0.108260482846131	0.26391648231595	0.310818200410484	0.202251945909598	0.0983389611157879	0.210027961356716	0.15571203352236	0.132443913522367	0.120405095208685	0.0409613841616377	0.170857124505749	0.115974400033081	0.187181129451261	0.612615398322662	0.321112131717302	0.394246807474351	0.440848863341888	0.374023042722891	0.220614351940206	0.431660178090348	0.74389561528273	0.374610793814851	0.481819114618807	0.790499100856848	0.615432927646825	0.70201674997062	1.0	0.727173177414831	0.727602927689613	0.240313379388573	0.160559355866245	0.169028472800889
294	(137, 23)	0.191800943973133	0.0907459835904916	0.0834979822249057	0.0323328008966326	0.127040735508165	0.0	0.0	0.0	0.0	0.0	0.0	0.0	0.0	0.0	0.0	0.0	0.0101930128257621	0.175973778268927	0.0	0.0	0.0	0.0302963726574696	0.156606719897486	0.0487155647452281	0.299611280808046	0.586384870859737	0.0	0.0	0.0	0.0	0.0131372498458675	0.130573957748192	0.0	0.0	0.0315523144756841	0.0	0.0	0.0	0.234664569649999	1.0	0.163715426690342	0.0593264967270765	0.407611279635969	0.182892796063872	0.192033348471579
295	(103, 137)	0.0	0.0	0.0	0.0	0.0	0.0	0.0335049872773595	0.076467463967878	0.0	0.0	0.0	0.0	0.0	0.0	0.0	0.0	0.0	0.0	0.0	0.0	0.0	0.0	0.0	0.0	0.0	0.0	0.0	0.0	0.0	0.0	0.0	0.0	0.0	0.0	0.00838484605943655	0.0335119878010101	0.284237810333081	0.194195812275062	0.241344070946182	1.0	0.924797377089074	0.335171001676111	0.0434692119359213	0.114822104297121	0.0
296	(127, 63)	0.0	0.0	0.0	0.0	0.0	0.0	0.0	0.0	0.0	0.0	0.0	0.0	0.0	0.0	0.0287382609001414	0.0	0.0	0.0	0.0	0.0	0.0	0.0302578826233474	0.0252096390299649	0.0	0.0486318359847634	0.0537093804776901	0.0755404650642667	0.0501603847862629	0.0368875557035741	0.0217154561173017	0.0976005380469394	0.208977761109787	0.210091813599054	0.374634007162549	0.361932297893172	0.493376353542712	0.561904954986954	0.726875469422465	0.95337992913539	1.0	0.884588528494698	0.50085573488472	0.148245405167447	0.167803991014018	0.0399385242059931
297	(142, 82)	0.0	0.654846823152871	0.0	0.0	0.473695326762466	0.0	0.0	0.343817110280887	0.0	0.0	0.0	0.0	0.0	0.0	0.0	0.0	0.0	0.0	0.0	0.0	0.0	0.0	0.0	0.0	0.0	0.0	0.0	0.0	0.0	0.0	0.0	0.0	0.0	0.0	0.0	0.0	0.0	0.595317434547674	0.0	1.0	0.0	0.0	0.0	0.0	0.0
298	(166, 124)	0.0	0.0	0.0	0.742915677642861	0.0	0.0	0.0	0.0	0.0	0.0	0.0	0.0	0.0	0.0	0.0	0.0	0.0	0.0	0.0	0.0	0.0	0.0	0.0	0.0	0.0	0.0	0.0	0.0	0.0	0.460750950888341	0.738068002958495	0.0	0.0	0.0	0.0	0.0	0.0	0.0	0.586087490369724	1.0	0.481942770598471	0.276356748236308	0.0761697888536555	0.0	0.0
299	(166, 650)	0.0	0.0544299111765347	0.0454494436932781	0.0910113317286697	0.0	0.0	0.165010970583396	0.0	0.0	0.0	0.0	0.0	0.0	0.0	0.0	0.0	0.0	0.0	0.0	0.0	0.0	0.0	0.0	0.0	0.0	0.0937684259547257	0.0	0.0	0.0	0.0	0.0	0.101242294219025	0.340731922679753	0.434660334367381	0.216648437383307	0.0320257395848916	0.136974437604329	0.611970275364162	0.60230278777113	1.0	0.914445142533398	0.569896036777963	0.0212880281909792	0.0	0.0
300	(137, 61)	0.0	0.0	0.0	0.0	0.367367893269648	0.335660523174187	0.0	0.0	0.0	0.0	0.0	0.0	0.0	0.0	0.0	0.0	0.0	0.0	0.0	0.0	0.0	0.0	0.0	0.138872792265673	0.226636050200295	0.0	0.0	0.0	0.0	0.0419087287318051	0.0930815515175353	0.149001617493515	0.0	0.303849984373746	0.00164818194394438	0.277551743584748	6.79198768586348e-05	0.504986896299104	0.167006743691687	1.0	0.306917037164545	0.242885457071878	0.109032403774578	0.788470820680959	0.458214310520835
301	(166, 113)	0.474076670155327	0.0497799231259432	0.0479935859393702	0.0291045823319538	0.0	0.0	0.0	0.0	0.0	0.223302005802483	0.0675214989317465	0.0	0.0	0.0	0.0314609595186193	0.0217717003451803	0.0	0.0	0.0	0.00840140771126514	0.0	0.0	0.0	0.0	0.0	0.0	0.0	0.0	0.0	0.0	0.0	0.0	0.0636219865437331	0.0189518519125193	0.0274305998639811	0.0157457529022688	0.0	0.0682132995324584	0.797003356847183	1.0	0.931664836385536	0.305319839051536	0.301884162916563	0.133422465812665	0.0
302	(137, 38)	0.0	0.09581178704794	0.0	0.0	0.274151182462569	0.10209499838464	0.0	0.0	0.0366283563328598	0.0946480036881116	0.0	0.0	0.159381496465266	0.0	0.0	0.0	0.0	0.0	0.0	0.0	0.0	0.0	0.0	0.0	0.112866103245383	0.0813274551941461	0.0	0.0	0.412696601494166	0.0119722103900908	0.0861484178109737	0.101547509152725	0.208663332115952	0.133866690879089	0.564147297349819	0.0540267271822973	0.777562121614004	0.310662793360305	0.619377655186544	1.0	0.491954148598511	0.989213319583079	0.71096843363126	0.50414312258698	0.962161493740974
303	(137, 271)	0.0268886355392517	0.0320899725111692	0.0	0.0	0.0	0.0	0.0	0.0	0.0	0.0	0.0	0.0	0.0	0.0	0.0	0.0	0.0	0.0	0.0	0.0	0.0	0.0	0.0	0.0	0.0	0.0	0.041029654037706	0.33269435183921	0.0	0.0	0.00444664353069637	0.11398777650843	0.00294217926407863	0.0628622745646382	0.0	0.135668313510206	0.353213645162049	0.556981976119812	0.697309105394162	1.0	0.325483148118871	0.303416549685287	0.243651946534134	0.0110738056445779	0.0
304	(152, 203)	0.0	0.0	0.0	0.0	0.0	0.0	0.0	0.0	0.0	0.0	0.0	0.0	0.0	0.0	0.0	0.0	0.0	0.0	0.0	0.0	0.0	0.0	0.0	0.0	0.0	0.0	0.0	0.0	0.0	0.943644660029057	0.0	0.0	0.0	0.0	0.0	0.0	0.0	0.0	1.0	0.0	0.0	0.0	0.0	0.0	0.0
305	(137, 66)	0.0	0.0	0.0	0.0	0.0	0.0545194096528499	0.150327240387602	0.0	0.181691947009516	2.86803617522663e-05	0.0	0.0	0.0	0.0	0.0	0.0	0.0	0.0	0.0	0.0	0.0	0.0	0.0	0.0	0.0	0.0	0.0	0.0	0.0	0.0	0.0	0.0	0.0	0.22875079455993	0.0	0.0	0.19125411294441	0.101141109153212	1.0	0.838933016463598	0.149994759516385	0.338593401191956	0.0974757121957277	0.794750767212055	0.848283813331155
306	(127, 42)	0.0	0.0	0.0	0.0176108026839193	0.0	0.0	0.0318236719295201	0.0309635447693859	0.0616367108874716	0.0940306519250719	0.105112131683756	0.169164905269957	0.196052837865817	0.161949320564252	0.178093438273798	0.202709648656252	0.170652340151919	0.187539791483266	0.271647993433552	0.218113887331799	0.290690089236884	0.280327152383062	0.28638238354298	0.300179237915985	0.4357873050932	0.503453691130498	0.46961848871743	0.527250740059317	0.597037874173638	0.531124974114186	0.867839624432496	0.824253727250332	0.737056960029172	0.536071188882522	0.443930692193096	0.516197851206776	0.800610649037601	0.667310035516829	1.0	0.868676638977167	0.346190257958956	0.0911150900028625	0.0456362739538373	0.00808025742650943	0.0125274051099291
307	(125, 66)	0.0174884133908943	0.0450694293589574	0.012007922058463	0.0239887964936957	0.0	0.0	0.0	0.0	0.0	0.0	0.0	0.0	0.0	0.0	0.0	0.0	0.0	0.0	0.06534240700929	0.0	0.0	0.0	0.0	0.0	0.129354373753466	0.0196778582406293	0.0775661954980927	0.0	0.0666051399955982	0.0319595998816563	0.0844055815174962	0.180988221055704	0.0235689838603707	0.00151084241986515	0.0707182790063156	0.0	0.299765590787284	0.84961678099715	1.0	0.946342097727252	0.997259447738941	0.54823424197717	0.244485746796897	0.10984189810247	0.12358909996894
308	(127, 45)	0.553192423955604	0.0752376986148462	0.0807912252723631	0.00860760437372848	0.193520399522518	0.0	0.0174650507418605	0.134773206382353	0.15669906606973	0.123177337823779	0.0523361711543681	0.0718227879979019	0.164514742051365	0.268857210289242	0.158534177751743	0.0502543144504544	0.223564572973251	0.128581354100115	0.252567677241837	0.207713544964559	0.13410607855127	0.105956474460314	0.010441846646974	0.118966655581829	0.212273935743904	0.0819371511901106	0.178557813322442	0.158033892068325	0.248058607395449	0.187782207117776	0.465752314894441	0.538775412002902	0.47208429851982	0.412671076394649	0.442731061738559	0.841223096968823	0.66359814704679	0.892613245440813	1.0	0.773251654417892	0.735400126802917	0.211303113719708	0.216178799437718	0.181633444750243	0.204794950125746
309	(127, 0)	0.0853640876157414	0.0155611556309416	0.0156235309267075	0.0	0.0241151183085623	0.0521920151861931	0.050609467365091	0.026022037469515	0.0391696955854694	0.074853594637229	0.0	0.103436490799741	0.0164142692303058	0.0959543881406942	0.0942337090944495	0.0661416679120755	0.0659613028410822	0.00637136795562517	0.0223660760250212	0.0213719818061543	0.0869535328784901	0.0574299711579206	0.0839861926614749	0.147138410865211	0.189444611644691	0.219921196947414	0.206350088519755	0.204011745454549	0.252777186170849	0.268850232338625	0.475379486102896	0.423023868709287	0.332967289487727	0.377375889854111	0.319815772636386	0.546208321244613	0.627438494689004	0.774569682585734	1.0	0.623859938032479	0.504755829905478	0.221794901663675	0.15261897068066	0.0492618691388206	0.133665819051383
310	(137, 269)	0.0402933666880905	0.0	0.0	0.0	0.0	0.0	0.0	0.0	0.0	0.0	0.0	0.0	0.0	0.0	0.0	0.0	0.0	0.0	0.0	0.0	0.0	0.0	0.0	0.0	0.0	0.0	0.0	0.0	0.345291493728006	0.139513508174479	0.0	0.0	0.0	0.0	0.0	0.0	0.707192480858477	0.258843943164749	1.0	0.293637337966339	0.442936466226423	0.924999667885291	0.213442027646252	0.0	0.0670866439154563
311	(139, 10)	0.0	0.0	0.123220679035022	0.247079087877318	0.0838260416786814	0.121411366309487	0.0	0.0358593893277986	0.0	0.0724814904091491	0.0684718834980184	0.0	0.152187939187689	0.258929788364011	0.085368529849965	0.0854491632284388	0.143849318139942	0.0	0.0177909681581413	0.107354575720006	0.0	0.0454338895567544	0.0742806329000637	0.0	0.0609487109440672	0.0	0.15926422361054	0.0	0.0	0.128749443490503	0.0	0.0	0.058240008974216	0.0	0.0	0.0	0.142434530793823	0.133965698725962	1.0	0.517085936431416	0.9244183514838	0.0663430702730331	0.437001196306944	0.15813734839643	0.000163947841309478
312	(127, 35)	0.02661513036859	0.0905440086079277	0.085944662418802	0.112918970014875	0.0513916435397751	0.0	0.151020509878657	0.081393398601774	0.00177900065551844	0.0638967193473676	0.0	7.10057839231818e-06	0.0799136365902025	0.0892961631174485	0.13317775726322	0.235336381952107	0.0793935250310673	0.151022448426602	0.1153661078039	0.316022461988468	0.205045343549159	0.118084317851594	0.127018529980146	0.107055764062114	0.237046743025447	0.221982909091235	0.253968649936601	0.287342443774948	0.596912124815949	0.561300820769619	0.549517508281919	0.503711032326876	0.407880588890264	0.623306030219778	0.341261948736093	0.374833264740568	0.418368524904288	0.73109912504118	1.0	0.590570071808531	0.659475419413677	0.146024480829167	0.176649582388761	0.148195049059166	0.296944712962471
313	(136, 564)	4.62048434927545e-18	0.0	0.0	0.0	0.0	0.0	0.0	0.0616471278828205	0.00777124747443817	0.0614077219360076	0.0	0.0	0.0	0.0	0.0	0.0	0.0	0.0	0.0	0.0	0.0	0.0	0.129022313533851	0.121067503614651	0.18814376607459	0.511628103886013	0.868421945198996	0.352208832738742	0.784896290709201	0.378414306078804	0.447598418107632	0.398841989050829	0.486890912770032	0.332823097793089	0.144038058088697	0.200833059904023	0.274903640664919	0.432993237863002	1.0	0.483438445077513	0.795795835215566	0.326463716665825	0.147287064159602	0.135547763119692	0.320608824866505
314	(137, 46)	0.118980543080764	0.162681795775978	0.160506196101383	0.101761384714948	0.0333945733310793	0.0327346695514003	0.300877436150551	0.18223519072645	0.434885806941954	0.339034994118074	0.234620296041436	0.289977239119144	0.287488515903801	0.172258241753691	0.0	0.0	0.0	0.0826718817487109	0.614147347665303	0.166946327425084	0.103038602930658	0.298073568597059	0.19636485527226	0.0	0.016340186305337	0.100128143271146	0.0	0.0	0.0	0.0	0.203259421986763	0.326664401177605	0.0	0.437844852297231	0.162256928809757	0.0855610878850196	0.834291135310684	0.22918596843105	1.0	0.384555520272083	0.501586040621732	0.10033964451241	0.180315461586999	0.203990868094582	0.210794745234017
315	(136, 639)	0.0	0.0	0.0	0.0	0.0	0.0	0.0	0.0	0.0	0.0	0.0	0.0	0.0	0.0184258303362392	0.0661352210887265	0.0	0.0	0.0	0.0	0.0	0.0	0.0	0.0	0.0	0.0	0.0	0.0	0.0	0.0	0.0	0.0	0.0	0.0	0.0	0.0	0.0	0.0	0.290829137813201	1.0	0.276985613084349	0.0	0.0	0.0	0.0	0.0
316	(154, 444)	0.0	0.0	0.0	0.0	0.0	0.0	0.0	0.316714040996417	0.0181647769737289	0.0541136249466815	0.0621189136969027	0.131320209091563	0.0978815127760976	0.0	0.0	0.0	0.0	0.0	0.0	0.0	0.0	0.0	0.0	0.0	0.0	0.0	0.0	0.0	0.0	0.0	0.0	0.0	0.0	0.0	0.0	0.0	0.0	0.0	1.0	0.246578392345314	0.111017760484223	0.0254625074452215	0.0	0.0	0.0
317	(156, 29)	0.0	0.0	0.0	0.0	0.0	0.0	0.0	0.0	0.0	0.0	0.0	0.0	0.0	0.0	0.0	0.0	0.0	0.0	0.0	0.0	0.0	0.0	0.0	0.0	0.0	0.0	0.0	0.0	0.0	0.0	0.0	0.0	0.0	0.0813791700564741	0.0	0.0666646721140873	0.0	0.161527043357395	1.0	0.0790199259578604	0.0429253515996213	0.0	0.120792864034914	0.0	0.0
318	(136, 529)	0.329741525295318	0.227378595991652	0.0	0.0	0.0	0.0	0.0	0.0	0.0	0.0	0.0	0.0	0.0	0.197570550741578	0.233262546928826	0.0	0.0	0.0	0.0	0.0	0.0	0.0	0.0	0.0	0.0	0.0	0.0	0.0	0.0	0.0	0.0	0.0	0.0	0.0	0.0	0.0	0.0	0.0	1.0	0.595880450472051	0.565865752963881	0.0	0.209082347007123	0.811981918238363	0.301600387797322
319	(136, 626)	0.0	0.0	0.0	0.0	0.0	0.0	0.0	0.0	0.0	0.204672644599973	0.308603309981497	0.0	0.0	0.0	0.0	0.0	0.0	0.223118936944567	0.0	0.10924200948633	0.0815088456320995	0.113595957043854	0.0506703225224633	0.0	0.0	0.0	0.0	0.21979973100421	0.0143030597967787	0.437449420585305	0.0459714037098382	0.122767239635334	0.334196226941387	0.208647856411929	0.0802508599451883	0.10619811893252	0.0675548294525244	0.255334804315778	1.0	0.538940668762735	0.366117199211427	0.112488500638214	0.0286236242226903	0.0364409612849757	0.0
320	(163, 84)	0.0467213618190126	0.0	0.0	0.0	0.0	0.0610414905126481	0.0858418476175719	0.263439042039414	0.397000151013744	0.0710821390057778	0.0726514708825508	0.155706818435786	0.178138244393871	0.0	0.0	0.0	0.0	0.0598152133372325	0.0807588066708642	0.0861357145688286	0.073113660368772	0.0900441081940062	0.0465059198576111	0.0	0.0522604179084995	0.0	0.147036222728948	0.0694351938996018	0.0949270323200684	0.0627799622846005	0.0467264074559383	0.0490338513192312	0.0	0.086141756664226	0.0474734800467865	0.180341227158379	0.232031723928667	0.150386106897293	1.0	0.713939632225025	0.493650094627631	0.224095032829722	0.129980776376006	0.0877939703689749	0.081377168249152
321	(166, 122)	0.0	0.0	0.0	0.0	0.0	0.0	0.0	0.0	0.0	0.0628399624346036	0.0	0.0	0.0	0.0	0.0	0.0	0.121822636593335	0.0496880420488604	0.0911167049274247	0.0652236901531597	0.0	0.0	0.0	0.0	0.0589765105280807	0.159380240026348	0.0257197705350256	0.0	0.0749700813155508	0.0	0.0	0.0	0.0	0.0	0.0523434294871637	0.0915726318968404	0.0	0.0	1.0	0.0	0.0	0.0941817299786124	0.0	0.0	0.0
322	(127, 11)	0.0	0.0180907693832237	0.0198369099709194	0.00288648845601537	0.00917579005369406	0.0	0.0112216130391495	0.103168373537008	0.0	0.0531871288244337	0.0643219580341292	0.0811765399925586	0.0849894322586357	0.183150862276502	0.111936800444872	0.107145085425857	0.0936413779269943	0.115078249196143	0.133894149377688	0.18569520620337	0.0881880051851283	0.0715231300900664	0.1360665363648	0.120965560037534	0.0758252948192999	0.160648121235679	0.188254680770741	0.235181717561073	0.305572489513624	0.119830985080014	0.312326848853699	0.470896306278809	0.437520407334595	0.28867539260687	0.591308847784669	0.503277278050927	0.416186382963669	0.679256687568339	1.0	0.738084761338683	0.605914311020575	0.291098730108854	0.246910924728937	0.0883518274484202	0.147268436192211
323	(139, 231)	0.229296590043787	0.0436547317008182	0.0	0.0	0.0	0.131721646800758	0.0	0.0	0.0	0.0634976028953613	0.461678546749757	0.454162115321814	0.555714116445921	0.352639574823906	0.120392258540396	0.0	0.0	0.0	0.0	0.0	0.0	0.0	0.0	0.0	0.0	0.357463340142509	0.709064765618268	0.161719633259221	0.0	0.221288701135993	0.0	0.0	0.0	0.191284609806867	0.183495404630535	0.0	0.0	0.415603786275642	1.0	0.756914870613216	0.781719926542472	0.0467120030073712	0.859779721637062	0.672581367295816	0.13262059543013
324	(136, 321)	0.0670043633212689	0.0524245412660773	0.0887179150386621	0.0550541727059734	0.14951763903917	0.0800242243323914	0.00499369076775447	0.0	0.0	0.0879049428945737	0.460745855089592	0.151349384624183	0.0	0.0	0.0	0.108578292973141	0.183683451082847	0.248564148065993	0.0943514408044236	0.360309386485045	0.899747932215793	0.406998543850763	0.14422254767917	0.14511094177872	0.0716259052446754	0.18431710274515	0.0526565969392003	0.0	0.0	0.0	0.068404766124194	0.0	0.0	0.0	0.15151804696095	0.0627023541202847	0.356198735343344	0.343969103801304	1.0	0.424133658603757	0.48689733704839	0.0330881182485155	0.0552031392781399	0.0637551582430998	0.449083673786183
325	(137, 52)	0.0	0.0	0.0	0.0	0.0	0.0984549648614774	0.0849336757869204	0.114415085765873	0.0	0.0	0.00841222718578907	0.311225464996219	0.0	0.0	0.0	0.0	0.0	0.0	0.0	0.0	0.0	0.0	0.0165494481913	0.814116769888281	0.00935780037521707	0.150938083883105	0.116678360148242	0.0930446816918282	0.099790261365897	0.557161542853996	0.331948844080392	0.115163301003776	0.0	0.325731591557605	0.0829007884103467	0.0	0.11359957891861	0.0633914077323507	1.0	0.104448413901418	0.0541025489663822	0.312106559618276	0.0260834059205856	0.0	0.012454770454275
326	(136, 236)	0.058190365165713	0.0188923187188375	0.130242322468618	0.0	0.0	0.0	0.0	0.425309664266628	0.267513599582423	0.0	0.0	0.0	0.535595237044564	0.0	0.0	0.0	0.18673306608625	0.19914165302922	0.0	0.179702517212043	0.0496419422233153	0.721683803194541	0.498300115886579	0.38244753024392	0.825054109436668	0.583010121277138	0.440287275744078	0.435771389828969	0.730418768765167	0.785671649772202	0.496750503247339	0.728824904633119	0.246062601774618	0.685325602132045	0.958389818675704	0.435798164644253	0.585161743086372	0.802767143841793	1.0	0.640714109706507	0.522793803390864	0.710685020204428	0.238156682445341	0.0711678235047515	0.0622669014605803
327	(103, 36)	0.375441054646035	0.0240133657424787	0.0	0.0	0.0	0.0	0.0928329220016189	0.142941965287783	0.20491282166714	0.608604705677505	0.486896669415619	0.479390201462595	0.472352763559725	0.037634465336107	0.314517473062124	0.403246654078954	0.0737785646309718	0.0	0.0	0.0	0.0	0.0	0.114691703385125	0.152960213409639	0.187162149435542	0.0754812339963831	0.0782897199076921	0.0	0.0	0.286269440219156	0.114004074458788	0.0544188981048298	0.103597924466995	0.113973640255546	0.0844986098902478	0.0	0.0831521277290592	0.0547742161716568	1.0	0.529583314315562	0.261068625402587	0.778399570311933	0.943054815174987	0.253808317300514	0.265794670199294
328	(103, 209)	0.0	0.0	0.0	0.0	0.0	0.0	0.0	0.0	0.0	0.0	0.0	0.0	0.0	0.0	0.0	0.0	0.0	0.0	0.0	0.0	0.0	0.0	0.0	0.0	0.0	0.0	0.0	0.0	0.0	0.0	0.0	0.0	0.0	0.0	0.0	0.0	0.0	0.0898407176584323	1.0	0.393266813400169	0.0	0.0	0.0	0.0	0.0
329	(166, 575)	0.0889730048313547	0.0	0.0	0.0	0.0	0.0	0.0	0.0866735901169905	0.0833618922442843	0.0	0.0972381480768333	0.0	0.154667669650347	0.0	0.0	0.0	0.0	0.0	0.0	0.0	0.0	0.0	0.0	0.0	0.0	0.0	0.0	0.12839015075849	0.105294591641634	0.108530128365095	0.0	0.0	0.0	0.0	0.0	0.0	0.121040895394216	0.0437454188670013	1.0	0.898896626500668	0.318299058130863	0.400744738048569	0.349775925102244	0.282323183626415	0.149796142451063
330	(143, 242)	0.0	0.0	0.0446266529356098	0.0	0.0	0.0	0.0	0.00587218126770683	0.0710575747206822	0.0	0.334351226985297	0.0	0.0	0.0194870364309183	0.0	0.0	0.0	0.0	0.0	0.0	0.0	0.0135975617093268	0.031872946118533	0.0409731088241138	0.0	0.0	0.0	0.0	0.0	0.0	0.0	0.0	0.0	0.0	0.202275975536838	0.0598658573666057	0.528833245927035	0.517330852508225	1.0	0.23183877600144	0.0541905971840459	0.0407589591131795	0.0	0.0	0.0
331	(152, 66)	0.0136764227848593	0.0	0.0746769356580458	0.0315481169515286	0.0575932323287085	0.0	0.0	0.0	0.00649489815397531	0.0	0.0	0.0	0.0	0.0119833736652537	0.013505704407197	0.0155095750325846	0.0253516288446164	0.0	0.0	0.0	0.0	0.0	0.121113410128346	0.0242215109739459	0.0	0.0366797345734749	0.0	0.0	0.0	0.0	0.0	0.0	0.0	0.066592100916659	0.0732223521510443	0.0	0.0142635256974415	0.535942824299222	1.0	0.447207911315921	0.435250396287486	0.15277680839148	0.0860929812752797	0.0	0.0
332	(142, 198)	0.0	0.037189367899799	0.0577862783160378	0.0518316075575037	0.0841131738733848	0.502336799672891	0.338949966543401	0.249609344873884	0.222834798414298	0.209237104552218	0.492998168389952	0.109585651253765	0.201427431008486	0.444887321523119	0.0	0.0	0.0	0.0	0.0	0.0	0.0	0.30919015386492	0.11726530675919	0.32484541796574	0.390083191002909	0.221228690374584	0.0866203052442632	0.0	0.143749833205942	0.219929831354147	0.345862335701657	0.0521778480934575	0.337174924910735	0.230887527209976	0.594878149151082	0.236217929292214	0.667238241047049	0.978824456968424	1.0	0.85627457528426	0.789547637589799	0.316356396815932	0.233180403204921	0.194892852748712	0.0
333	(148, 285)	0.0	0.0276421171005487	0.0562055466444288	0.0406767146044122	0.00440294822254789	0.0776007082896449	0.0317484134462263	0.0245680560001422	0.0530828144968441	0.10051680102196	0.104110187472816	0.0389338888199864	0.0158154657485538	0.01742810762874	0.0	0.0564576779248755	0.0400018256095936	0.114993555357365	0.0	0.0	0.0	0.0263318825808797	0.0	0.036921564805095	0.0	0.0	0.177624772250096	0.0	0.0	0.0388818020970128	0.0	0.0	0.0	0.0	0.0	0.0	0.0331874483496699	0.547672118197832	1.0	0.535168524868554	0.387002806288788	0.44398612968432	0.165250005049967	0.11324597653553	0.0
334	(152, 9)	0.0	0.0	0.0	0.0	0.0	0.0572154384617688	0.0	0.0	0.0	0.0	0.0	0.0	0.0	0.0	0.0	0.0	0.0	0.0	0.0	0.0	0.0	0.0	0.0	0.0	0.0	0.0	0.0	0.0	0.0	0.0	0.0	0.0	0.468556511185284	0.0	0.0	0.380316282453374	0.153870719851253	0.0674421660194717	1.0	0.286223256885703	0.00954684348383719	0.73753312448022	0.101345521283761	0.0	0.0
335	(166, 727)	0.0	0.0680742472291687	0.0	0.0	0.0	0.0	0.0	0.0	0.0	0.0	0.0	0.0	0.0	0.0	0.0627902183857619	0.203269647811144	0.574065870627522	0.813134969256454	0.304569538987435	0.108887716075734	0.0	0.0	0.0	0.0	0.097421843520003	0.0230623884867872	0.206738095836834	0.240933789107878	0.190065438222999	0.0899473960084286	0.218283369904611	0.0325006963521931	0.0	0.211921216861328	0.138972926111646	0.0203479702619035	0.0	0.649716904870052	1.0	0.600177052311283	0.133697267042039	0.0	0.0	0.0	0.0
336	(166, 620)	0.5360936214597	0.355778187680811	0.10418250080015	0.0	0.0	0.0	0.0	0.0	0.0	0.0	0.0	0.0	0.0	0.0516070236882323	0.0358449228432359	0.216877852150738	0.237436068190833	0.133786012265913	0.0	0.230146569526751	0.0629859458100291	0.0	0.0	0.0	0.0	0.0	0.0	0.0	0.0	0.0	0.0	0.296164924812728	0.0	0.174932941952597	0.0	0.0	0.0	0.0	1.0	0.402224583749447	0.667667021526402	0.764404661205868	0.477528742097831	0.139383505028421	0.298422861519567
337	(166, 623)	0.0	0.0	0.0	0.0	0.0	0.0	0.0	0.0	0.0	0.0	0.0	0.0	0.0	0.0	0.0	0.0	0.0	0.0	0.0	0.0545995528538365	0.0479270043835802	0.0	0.0	0.0	0.0	0.0	0.0	0.0	0.0	0.0	0.0	0.0	0.0	0.0	0.0	0.0	0.0	0.0	1.0	0.262473181825659	0.270666526622002	0.519880694474321	0.336363890317023	0.0575261375598624	0.0701023006399278
338	(127, 73)	0.0	0.0	0.0	0.0641215122412817	0.0	0.0	0.0658730678387831	0.0999369206529868	0.781786588680192	0.196473739497113	0.24251031384615	0.268980942957734	0.0759565073630556	0.0426404261548981	0.168547002560936	0.0101160142009604	0.120128461665075	0.0543106430873011	0.298868171566929	0.466058456131994	0.846959522194506	0.413345295205424	0.421712249815974	0.425685496246336	0.685527595970288	0.419449578024404	0.668723747788491	0.623568100548272	0.309186779713898	0.44467594959985	0.560455182770773	0.483709735840512	0.571163299977257	0.379921364200078	0.626689628399344	0.598611764542516	0.855683619921156	0.813110725304779	1.0	0.751033080537506	0.289793632920151	0.139045345661877	0.0985141671182456	0.0	0.0
339	(103, 15)	0.0	0.0	0.0	0.0	0.0	0.0	0.0	0.0	0.0	0.0	0.0	0.0	0.0	0.0	0.0	0.0	0.0	0.0	0.0939487249416402	0.0	0.0	0.0	0.0	0.0	0.0	0.0	0.0	0.0469529427015532	0.441229484994948	0.0	0.0	0.0	0.0	0.0	0.0	0.0878936492010351	0.566347213841975	0.968260300692924	1.0	0.271087252469451	0.206561347336285	0.898502683582293	0.330524745029787	0.0	0.0
340	(125, 9)	0.0	0.0	0.0	0.0	0.0	0.0	0.0	0.0	0.0	0.0	0.124297140575299	0.316297379243086	0.0	0.0	0.0	0.0	0.0	0.0	0.0	0.0	0.0	0.0	0.0	0.0	0.0	0.0	0.0	0.0	0.0	0.0	0.198759858030424	0.0	0.0773364812487319	0.0	0.0	0.0	0.491149454935802	1.0	0.0768548942819678	0.199239767034697	0.244708819091949	0.52575226745547	0.0	0.0	0.0588418247025394
341	(143, 234)	0.0	0.0	0.0	0.0	0.0	0.0	0.0	0.0	0.0	0.0	0.0	0.0	0.0	0.0	0.0	0.0	0.0	0.0	0.0	0.0	0.0	0.0	0.0	0.0	0.0	0.0	0.0	0.0	0.0	0.0	0.0	0.0	0.0	0.0	0.0	0.0	0.0	1.0	0.225059056810117	0.304272816175202	0.043955780296861	0.0	0.0	0.0	0.0
342	(127, 19)	0.0	0.0	0.0	0.0	0.0	0.0	0.0	0.0	0.0	0.0	0.0	0.0	0.0	0.0355711932981905	0.0240933936236731	0.0517826015102537	0.125718701504589	0.0923215151582555	0.0159748047353804	0.0	0.0	0.095082278376126	0.0261657725496489	0.180171824695261	0.0870139988906553	0.0940693625458675	0.0952696253642484	0.0606188651108008	0.182496629056744	0.412850608403323	0.205057548873829	0.0919546759833895	0.296344321336241	0.26774635311364	0.26294851861195	0.604554053802867	0.605211729340344	1.0	0.984770003108307	0.84111414881464	0.558205958118771	0.183222906436854	0.0739611799360942	0.0992611762313623	0.0
343	(154, 151)	0.0	0.0	0.0	0.0	0.0	0.0	0.0	0.0	0.0	0.0	0.0	0.0	0.0	0.0	0.0	0.0	0.0	0.0	0.0	0.0	0.0	0.0	0.0	0.0	0.0	0.0	0.0	0.0	0.0	0.0	0.0	0.0	0.0	0.0	0.0	0.0	0.739792000982445	1.0	0.0	0.0	0.0	0.0	0.0	0.0	0.0
344	(166, 203)	0.0	0.0	0.0	0.0	0.0	0.0	0.0	0.0	0.0	0.0	0.0	0.0	0.0	0.133000536737052	0.00808761953466519	0.0644638884030819	0.0	0.0	0.0	0.0	0.0	0.0	0.0	0.0	0.0	0.0	0.0	0.0	0.0	0.0	0.0	0.0	0.0	0.0	0.0	0.137351557914648	0.0886918920281361	1.0	0.111718451614903	0.0	0.106174792794661	0.480844376495103	0.20428595467468	0.0	0.0
345	(143, 250)	0.0	0.0	0.0	0.0248564830309843	0.152056767415427	0.0	0.0	0.154204451070371	0.0245264545656832	0.0287329239597895	0.063157314758607	0.0	0.0	0.00201162981131086	0.0	0.0	0.0	0.0	0.0	0.0	0.0	0.587063902800046	0.372014658484749	0.176610113036499	0.173246565906642	0.0	0.0	0.0	0.0	0.0	0.0	0.0	0.237945499741488	0.0	0.362556865525756	0.682378362290837	0.57668509284186	1.0	0.777224128056897	0.64809001117755	0.161108182346406	0.0	0.0	0.0	0.049342006224538
346	(125, 34)	0.154877034319778	0.0944166333004955	0.0947889996161101	0.0421947680608306	0.14810299030044	0.0227702585952644	0.0	0.0266943862563295	0.0	0.0	0.0747849491881124	0.031191743912781	0.166183455664272	0.355204002701837	0.484652467433576	0.639837888861727	0.529319636431243	0.369926931297514	0.104691966704612	0.218667384720669	0.0128035422113467	0.0	0.0	0.0236850842645246	0.0	0.0	0.0268453191232837	0.0	0.0	0.0918300682218805	0.22422545960601	0.066777159671006	0.0408429129323757	0.0484319191704461	0.097839212727603	0.302746149729092	0.659508533292278	1.0	0.582040719653351	0.426805750257322	0.397226724034444	0.284726434539086	0.290882828664101	0.226945140120897	0.323752918892197
347	(166, 182)	0.0	0.0	0.152176073517773	0.222609502261768	0.0	0.0	0.291855668368528	0.463405115595114	0.385740474918616	0.0	0.0	0.0	0.0	0.0	0.0	0.0286517737035665	0.285500335649232	0.0	0.0	0.0	0.0	0.0	0.0	0.0	0.0	0.0	0.0	0.0	0.0	0.0	0.0	0.357384170817733	0.0	0.0	0.0	0.0	0.0	1.0	0.0	0.319986434190457	0.0	0.617381863853986	0.141268403217856	0.0	0.0
348	(103, 177)	0.0	0.0	0.0	0.0	0.0	0.0	0.0	0.0	0.0	0.0	0.0	0.0	0.0	0.0	0.537161271797395	0.437890040732922	0.524636584272205	0.0	0.0	0.0	0.0	0.0	0.0	0.0	0.0	0.0	0.0	0.0	0.304132616534923	0.0785786418844053	0.192087395232918	0.0	0.0	0.0	0.85072936411032	0.0	0.0133618879186634	1.0	0.492749470270066	0.753414076268842	0.0	0.0	0.0711102497530356	0.106202219232442	0.154974459989878
349	(103, 158)	0.92241171521949	0.0760841971288492	0.184372497047049	0.030637695407159	0.0848857438841451	0.0	0.0	0.0	0.0	0.0	0.0	0.0	0.0	0.0	0.450437989386157	0.174935826499486	0.109208291701203	0.0758382688932369	0.0	0.0	0.0	0.0	0.0	0.0	0.0	0.0	0.0	0.0	0.0	0.0	0.0	0.0	0.0	0.0	0.545884063113419	0.269789379361228	0.877265102793388	1.0	0.0828592984092912	0.438098265910092	0.509327528135018	0.268137887930719	0.290419615059633	0.0	0.0
350	(103, 131)	0.151154251521936	0.168505962998755	0.0	0.0	0.0	0.0	0.0	0.0	0.0	0.0	0.188612296644203	0.0100335634588723	0.0	0.0	0.0	0.0706712286856188	0.0	0.0	0.113036990433529	0.0	0.0	0.0	0.0	0.0	0.14419538801689	0.105457975994487	0.0	0.0	0.0	0.0	0.0	0.0	0.0	0.369631456199786	0.093589150048723	0.222770287083475	0.817254598420864	1.0	0.193508589179156	0.247108131263865	0.251613635044983	0.309621732068896	0.0	0.0	0.0
351	(127, 64)	0.0	0.0	0.0	0.0	0.0207521093523301	0.102414610922048	0.0914027119616425	0.0745774519310048	0.184189951495091	0.0529058432658843	0.0	0.0728903413491002	0.0660031161224613	0.268465591097197	0.206447165253839	0.153006985906819	0.065232501699231	0.0	0.0337841955989132	0.080796221986473	0.0763124707433822	0.0709973428556463	0.159869237237857	0.0481867994628718	0.210586302927965	0.380149008873408	0.18059603912982	0.117959107127971	0.0993461855373134	0.181560566124008	0.4267297537159	0.180281280917535	0.735828736097829	0.372897593993583	0.162114985138791	0.43783985754983	0.625773505660854	1.0	0.720672599364498	0.454176174666461	0.228373545066822	0.23429866972235	0.318723347536812	0.0671585489297929	0.0418255869271378
352	(136, 188)	0.00650284466429346	0.103542718526174	0.227658538601848	0.0952604218730205	0.289950558024402	0.336397780239107	0.143715347176972	0.138521657003196	0.0886348411716451	0.0996485160945939	0.0973623086895185	0.244027775389457	0.43550920608934	0.338856796103223	0.0	0.346514723840182	0.207079210426268	0.129069586159342	0.0890574071803242	0.0	0.0	0.0	0.220552855407583	0.103044728030266	0.316628384417368	0.58881910023753	0.409491882057108	0.438514064759737	0.158815965910702	0.0846368942757549	0.326659270224507	0.196992454774616	0.178408061642508	0.0413301283264867	0.324917725459229	0.177545300454499	0.824703577334384	1.0	0.239294505252082	0.224052060026852	0.525343344923215	0.652865235783908	0.0653493923599681	0.424219770698984	0.17157392543876
353	(136, 482)	0.0	0.0	0.0	0.0	0.166818048549198	0.608765079350367	0.897634133280569	0.770976531831478	0.294999925511164	0.0261858856774221	0.122795407019123	0.0920192103335673	0.0	0.0	0.0663022820248983	0.0	0.0	0.0	0.124456465460912	0.230242571510458	0.0010871327146237	0.0	0.0	0.0	0.0	0.111831923213334	0.111951951176194	0.0	0.0	0.0	0.122981073309511	0.0	0.0	0.0	0.0	0.0	0.521460178925093	1.0	0.197939593082391	0.273080260636983	0.257032192019598	0.0	0.0	0.0	0.0
354	(103, 66)	0.0	0.0	0.0	0.0	0.0	0.0	0.0	0.0	0.160633990008477	0.0728818650774843	0.0	0.0	0.0	0.0	0.0	0.0	0.0	0.0	0.0	0.0	0.0	0.0	0.0	0.0	0.0	0.0	0.0	0.330724389457653	0.161331446000644	0.0	0.0	0.0	0.0	0.0	0.0169142387718355	0.765132733390077	0.0980581829902421	1.0	0.043407067682614	0.227130050030733	0.119541968420256	0.0	0.0	0.16119746832331	0.212733271344126
355	(136, 518)	0.37832773942969	0.435194776235045	0.0	0.0	0.115155139880913	0.0	0.0714710782809575	0.17268177413933	0.0526147884112454	0.0	0.0	0.110726867218732	0.07411257478191	0.0	0.0	0.0	0.0	0.0	0.0	0.0	0.0611637519408529	0.0	0.0	0.0	0.12091538635683	0.305036155361237	0.171770082233983	0.410037812296746	0.0	0.0	0.156798509103217	0.0	0.134088631469918	0.169594451349043	0.856107387034984	0.70548740475295	0.624575131268259	1.0	0.227228469866598	0.430353745984069	0.644081213679719	0.559658683964356	0.138687742165997	0.134691147141608	0.218758688255846
356	(103, 176)	0.0	0.0	0.0	0.265969788372324	0.138762616846828	0.0	0.0	0.0	0.0	0.0	0.0	0.0	0.0	0.0793446627449301	0.530401656293548	0.253520924858382	0.116005631053373	0.077535651595018	0.0	0.112809873621726	0.00414193579773314	0.0	0.0	0.0	0.0	0.0	0.0	0.222115213918987	0.0	0.0	0.358782514571565	0.399535024887531	0.0	0.534796462716845	0.545911223278761	0.412519503498726	0.73324863093491	1.0	0.945539764095407	0.926219784014397	0.676215350493256	0.0555697998454521	0.30050238075631	0.0	0.0
357	(136, 501)	0.0	0.203961142284443	0.245150555609271	0.0168947581343783	0.0	0.138953928327957	0.142045441524911	0.263314908103618	0.477855492437121	0.251098577317744	0.165140063219591	0.0	0.0	0.193382127844285	0.214604412294437	0.812911381571885	0.770649336860503	0.332150717491218	0.292481755119788	0.0	0.154064550334635	0.099969929485619	0.0	0.0	0.0788450039421045	0.0	0.0	0.0	0.0869015820071793	0.683974683002345	0.141708338387546	0.736985242088652	0.291975348790422	0.0973728920719391	0.249379901075292	0.0924065874874695	0.216721896904614	1.0	0.125641834934703	0.132500894251655	0.0461193247677206	0.279604969732694	0.219226973931273	0.186150226390176	0.0549317193216427
358	(166, 129)	0.0906905773943353	0.0	0.0715341788053265	0.20257520159233	0.0	0.12137492598209	0.0	0.0	0.0	0.0	0.0	0.0	0.0	0.0	0.0	0.0	0.0422307544981033	0.115423719817665	0.0835916981777281	0.142612164046612	0.155315143280138	0.0	0.0	0.065596763572644	0.0	0.0	0.0	0.00542224283238761	0.391275003159723	0.0	0.0	0.164899591129528	0.321083739191885	0.347834119487981	0.0	0.0	0.42804239501698	1.0	0.213418920194604	0.443779702403332	0.10749618453783	0.0	0.0429565717196862	0.131503125726496	0.0481390686652273
359	(142, 93)	0.198848595828984	0.0887173415311482	0.0603050699964448	0.0	0.0710426523480755	0.078975084504682	0.293977937069543	0.105749919744639	0.325128914887128	0.104979429512867	0.290238331745591	0.0787617535657417	0.0222930072556027	0.164832446454241	0.0	0.0323818609593505	0.0	0.0	0.0	0.0	0.0507878566831838	0.0560485301190548	0.239083405524961	0.278867253391127	0.0	0.112261961243133	0.261839777285176	0.183180142359477	0.0	0.0690314323498217	0.198301526919963	0.586027223554589	0.521620998045332	0.109155522352509	0.0336848986048805	0.52228690064305	0.89547930772976	1.0	0.509931247874362	0.428284946032852	0.170976588315468	0.488679783064745	0.21530160666171	0.123215295092238	0.0211844053751412
360	(148, 340)	0.0	0.298849462519511	0.0955343918194387	0.0	0.0	0.0	0.0	0.106004817883789	0.585597786521137	0.89433603137247	0.296073437408649	0.456664256902611	0.124841194559635	0.0315629893489294	0.0	0.0	0.0	0.0	0.0	0.0	0.0	0.0	0.0	0.0	0.0	0.0	0.0	0.0	0.0774156562094036	0.0461853352705288	0.127480717735061	0.0	0.0832498715791739	0.0	0.15799760242414	0.0	0.686482374994268	1.0	0.55361084305601	0.11283891422293	0.0845314546806193	0.267430166391672	0.65431203569368	0.102372097321933	0.48095627960739
361	(136, 255)	0.12217382442453	0.0315172681622928	0.0	0.00204658091897021	0.287987073839851	0.284805505077848	0.392689907561125	0.514084108074794	0.309791548357297	0.207600130706968	0.0802584824764241	0.0983626033756743	0.0339203209014294	0.0818497006275084	0.0	0.026100124666604	0.0	0.0	0.0	0.0	0.157460170242457	0.41166219187555	0.846424638970746	0.580668343840623	0.366001397603896	0.850575252273888	0.364701997639119	0.4743104359353	0.782570030196108	0.261422905699396	0.26896516414348	0.618710097805346	0.239565159864742	0.368564600663575	0.429651720049285	0.790280655350901	0.785757123327003	1.0	0.618931777705427	0.438527654432435	0.507676724056904	0.453384867784196	0.275411747909544	0.10628638028518	0.274866424515972
362	(127, 46)	0.0	0.0	0.0	0.0	0.0	0.0	0.0	0.0	0.0	0.0	0.0	0.0	0.0	0.0	0.081780681441776	0.170677151873065	0.0	0.0	0.0	0.0	0.0	0.0	0.0	0.0	0.0907640929132747	0.0	0.0	0.0	0.0	0.0	0.190259808043924	0.140926853961745	0.438071513611794	0.0	0.0762554925744375	0.0219508337756389	0.0	1.0	0.687855278806186	0.285443526588475	0.353640158694521	0.270041018475593	0.0923788565161719	0.098163645558389	0.0
363	(103, 3)	0.0	0.0	0.0	0.0	0.0	0.0	0.0	0.0	0.0408928016856139	0.205939306847034	0.0	0.0	0.297489317808289	0.432926873635103	0.0	0.0	0.433119612087504	0.052698780070458	0.0	0.0	0.0	0.0	0.0	0.0	0.0	0.0	0.0	0.0	0.0	0.0	0.0	0.0	0.250684253412925	0.087737088338828	0.126757966727145	0.0	0.0	1.0	0.00666793346725883	0.0788149082984758	0.191811412222002	0.0	0.0571333726965116	0.205322205560114	0.0
364	(127, 49)	0.0	0.0	0.0	0.0	0.0	0.0	0.0	0.0	0.0	0.0	0.0	0.0	0.0	0.0	0.0	0.000110517259501294	0.0364936219690042	0.0154873578153496	0.0	0.0269652840847055	0.069361436748906	0.072782603786038	0.0600077754811958	0.265866868400041	0.376199073230432	0.182407569139521	0.388965328468747	0.320800728753796	0.439512696214827	0.385717459915746	0.493441594970535	0.576879325791955	0.389981802810155	0.144094983448973	0.272669146933666	0.668427833887181	0.888229032957989	1.0	0.744387048079183	0.325242904480304	0.0608287476586653	0.0144516399922005	0.0	0.0	0.0
365	(136, 27)	0.0	0.0	0.0	0.0	0.0	0.0	0.0	0.0	0.0	0.0	0.0	0.0923100063839613	0.358019931354955	0.0	0.0	0.0	0.0	0.0	0.0	0.0	0.0	0.0	0.0	0.876007058858664	0.0	0.0	0.0	0.0	0.0	0.0	0.0	0.0	0.0	0.0	0.0	0.0	0.0	1.0	0.106264099765775	0.0	0.0	0.0	0.0	0.0	0.0
366	(137, 27)	0.439798074288772	0.265749387385355	0.237057844980793	0.0	0.0	0.188290804552095	0.111348701444595	0.0144678607035679	0.0893127066599371	0.0507621560770122	0.0	0.104670595230567	0.0850492371503169	0.0485130487248319	0.0823558535857954	0.0770716439769536	0.0	0.0	0.0	0.0	0.111228649338064	0.297932552117813	0.352997991099634	0.205426412952998	0.557021345930728	0.457140233137754	0.479954745519488	0.459496349662734	0.45276026139811	0.769919487835884	0.355989271576252	0.264700828840366	0.235887662230494	0.281331705609048	0.870722101416234	0.490384023474692	0.152557626724884	1.0	0.409780859739543	0.332797877027899	0.747066276356912	0.434403670949997	0.254555701485741	0.385390987588826	0.230606331671045
367	(103, 21)	0.0	0.0	0.0	0.0	0.0	0.0	0.0	0.0	0.0	0.101286481093459	0.0616559505995836	0.0883037968336346	0.0	0.0546618954060997	0.0329847014840884	0.0	0.0	0.0	0.0	0.0594495502701167	0.0686976175405552	0.0	0.0594933358562807	0.162927364181015	0.0	0.109169398704206	0.0	0.120843618469274	0.0125388750754853	0.0624427734269688	0.0	0.140345862492963	0.0	0.0172846768753045	0.880112272020445	0.612001455935739	0.278120605399703	1.0	0.301503818083107	0.567954563207114	0.478055330414726	0.569951236604136	0.332331168439598	0.0	0.0
368	(137, 150)	0.0	0.123363320523275	0.880907071903857	0.0	0.102788390034616	0.285440297297187	0.238788705024748	0.860822781261635	0.0547635402413574	0.140051376172583	0.0	0.0	0.0	0.0	0.0	0.0	0.158279397466666	0.113276280437319	0.0	0.211750378277817	0.0163045493757664	0.0	0.191995142516213	0.0	0.02996994279443	0.0992017326611145	0.0644124235190473	0.0854782400679761	0.0734709119578702	0.0540723961917203	0.0	0.0	0.116275387786201	0.0	0.0484336551051953	0.156735259002446	0.208465728592726	1.0	0.43112095580719	0.115063469209017	0.783518011347537	0.779432952515628	0.141552630204622	0.616914323134226	0.0243837127146507
369	(142, 237)	0.0	0.0227331093533585	0.0169340433662106	0.0	0.532232508422163	0.245367252220657	0.443999178406048	0.372436088085017	0.368431546080626	0.166516201083734	0.4226213680567	0.103283967749238	0.196914058889421	0.0210701646962289	0.0	0.0	0.0	0.0	0.0	0.0	0.0	0.103360150109393	0.129832025895305	0.0	0.0977696679316243	0.183666304799706	0.0957368382021184	0.0	0.0819845345686601	0.0763080830916771	0.250293327215583	0.293696118307858	0.797255677945546	0.115644202547682	0.0682275960653058	0.334019122280841	0.244913870965082	1.0	0.315143866945063	0.477097109239444	0.306969085990123	0.593977645815706	0.649583235198014	0.231826447592016	0.0601158193229982
370	(103, 49)	0.0	0.0	0.0	0.0	0.49460564122446	0.0279825864360124	0.0485814052272707	0.00284510450605699	0.0	0.0	0.0	0.0	0.0	0.0	0.0796400563630464	0.113396722183652	0.0	0.0	0.0	0.0	0.0	0.0	0.0	0.0	0.179856617833079	0.0	0.0	0.587073678295909	0.0	0.0	0.491256015894193	0.628137216650762	0.911074240269907	0.0	0.120800718791662	0.355007454081872	0.503897963667253	1.0	0.507281742044736	0.619301701027521	0.62396893521366	0.58743358471936	0.148504521096673	0.0	0.0
371	(166, 16)	0.121222091084508	0.18461285601976	0.0	0.0	0.225020469830723	0.0	0.0	0.0	0.0	0.0291242947159319	0.207108753707824	0.0	0.0	0.0	0.0	0.0	0.0	0.101200502506369	0.0357853728343394	0.0	0.0748750355162316	0.0	0.0	0.0	0.0325555599795465	0.11779650644381	0.0	0.205857284265094	0.0	0.12480663489413	0.174055476790559	0.400961196663166	0.820730448022836	0.339471984072764	0.139173604268697	0.172685389036896	0.135993353827677	1.0	0.0672635905262865	0.0817077634250335	0.942854664754778	0.611039160557305	0.0221102296609298	0.172986724676155	0.0481533857581158
372	(152, 59)	0.0	0.0	0.0	0.0	0.0	0.0	0.0	0.107351179082404	0.107130583755789	0.0	0.0	0.0	0.0	0.0	0.0	0.0	0.0	0.0	0.0	0.0	0.0	0.0717926570559533	0.0	0.0	0.0	0.0	0.0	0.0	0.0	0.0384054754680491	0.0	0.0620430784219196	0.0	0.0	0.0	0.0	0.0655593186904989	1.0	0.600584307972153	0.245382613089924	0.330633504005349	0.277725395563399	0.0460698090781102	0.0	0.0
373	(154, 16)	0.0	0.0	0.0	0.0	0.0	0.0	0.0	0.0	0.456804911330426	0.186622903891604	0.0	0.0	0.0	0.0	0.0	0.433442418858922	0.0	0.0	0.0	0.0	0.0	0.0	0.0	0.0	0.0	0.0	0.0	0.0	0.0	0.0	0.0	0.0	0.0	0.0	0.0	0.0	0.0	1.0	0.0	0.0	0.0	0.0	0.0	0.361247157562658	0.0
374	(137, 208)	0.0	0.0	0.0	0.0	0.0	0.0	0.0	0.0	0.0	0.0	0.0	0.0	0.0	0.0	0.0	0.0	0.0	0.0	0.0	0.0	0.0	0.0	0.0	0.0	0.0	0.0	0.0	0.331955793919767	0.0901876190037644	0.0	0.0554613343075644	0.24808882412396	0.0	0.206805078255455	0.187148582337362	0.0189084305001833	0.412190845959591	1.0	0.433302030427526	0.286900669964359	0.072907446118864	0.161537994450787	0.00618382370111057	0.0	0.0
375	(144, 167)	0.0	0.646328416004105	0.0	0.0	0.0644124811260821	0.0	0.0524989791208205	0.110438160574048	0.155084416705006	0.257144420279369	0.188527613436606	0.0685286083016935	0.23283475347496	0.820188870149518	0.0	0.0	0.0	0.0	0.0	0.0	0.0	0.0	0.0	0.0	0.0	0.0	0.0	0.0	0.0	0.0	0.0	0.0	0.0	0.0	0.0	0.159561905773193	1.0	0.0928576421944556	0.0	0.0	0.0	0.0	0.0	0.502696177990308	0.22949114861053
376	(103, 78)	0.0	0.0	0.0	0.0	0.0	0.0	0.0	0.0	0.0	0.0	0.0	0.0	0.0	0.0	0.0	0.0	0.0	0.0	0.0	0.0	0.0	0.0	0.0	0.0	0.0	0.0	0.0	0.568317036002171	0.0339998830483	0.0	0.0	0.0	0.0	0.0	0.0	0.0	1.0	0.27901274484661	0.0	0.209021079282105	0.354857674930758	0.910105514609019	0.0	0.0	0.0
377	(136, 690)	0.0	0.0	0.0	0.0	0.0	0.0	0.0	0.0	0.0	0.0	0.0	0.0	0.0	0.0	0.0	0.0	0.0	0.0	0.0	0.0	0.0	0.0	0.701197274863876	0.165489338156062	0.0930026231897247	0.0	0.33859222953182	0.0496970516499001	0.0	0.0	0.0	0.0	0.0	0.0	0.601827952316705	0.255410633107935	1.0	0.476076373813602	0.0541093585559337	0.0	0.0	0.0	0.0	0.0	0.0
378	(136, 102)	0.0	0.0	0.338476196446365	0.30948251334396	0.156411504078126	0.0	0.0	0.0	0.0	0.0	0.0	0.245268346862351	0.0	0.129510748573682	0.190920011384833	0.0	0.0	0.112385985504266	0.0	0.0	0.105613752443414	0.0	0.0	0.0	0.0	0.229047529025112	0.0	0.367558905643408	0.368896064694208	0.172561000476072	0.170004583697604	0.429964982474529	0.300847942107688	0.15015214746449	0.198264094792966	0.0	1.0	0.427493953572104	0.421634392441037	0.332473674579303	0.687589431544345	0.715247762527127	0.122645183065531	0.263822117994581	0.0
379	(140, 14)	0.0	0.0	0.0	0.434143517855503	0.0	0.0	0.0	0.0	0.0	0.0	0.0	0.0	0.0	0.0	0.0	0.0	0.0	0.0	0.0	0.0	0.0	0.0	0.0	0.0	0.0	0.0	0.0	0.0	0.0	0.0	0.0	0.0	0.0	0.0	0.0	0.0	1.0	0.0	0.0	0.0	0.148030715008641	0.0681657987281371	0.0	0.075849044539505	0.0
380	(136, 80)	0.106884578150471	0.0190374152618699	0.0	0.0	0.0	0.0	0.0	0.0	0.0	0.0	0.0	0.0	0.0	0.0	0.049602906795879	0.0	0.0	0.0	0.0	0.14559028592415	0.438253668390116	0.0	0.0	0.0	0.0	0.0	0.0	0.0	0.0218087098271604	0.266806293307831	0.0	0.0440000134835147	0.00823863208165666	0.0861080813148994	0.0549534213969292	0.126654361490901	1.0	0.330170431488396	0.46408950700956	0.141262123390456	0.16128257683187	0.103060133012482	0.0659382856578731	0.0	0.0
381	(136, 184)	0.24586471905415	0.393370781565588	0.492951629380822	0.0600300370072084	0.0	0.0	0.0	0.0548253989550172	0.0	0.0	0.0	0.0	0.0	0.220349554830334	0.0755625034376381	0.100302707288697	0.0	0.0	0.0885975088837053	0.0	0.00667207699397025	0.0649103704952091	0.180493553290843	0.0	0.0	0.0	0.0	0.0	0.328485883595425	0.0	0.056278331831476	0.0	0.0	0.0	0.0	0.123440688754992	1.0	0.0	0.0	0.124441635694332	0.0	0.0	0.116038490534846	0.118916679703766	0.0
382	(148, 787)	0.0	0.0	0.0	0.0	0.0	0.0	0.0	0.0	0.153437718625552	0.123185402281052	0.0357830660311228	0.0644729070417409	0.077204761344824	0.463204599417333	0.0	0.0	0.0	0.0	0.0	0.0	0.0	0.0	0.0316327918494619	0.0	0.0	0.0	0.0	0.0	0.0	0.0471417258738019	0.0	0.0	0.0	0.0	0.104833908680745	0.07679991698119	1.0	0.783434005538027	0.45299184370775	0.322405932839341	0.23631322173416	0.0816818764621661	0.0822911340237151	0.0	0.0
383	(103, 57)	0.076846026791999	0.0	0.0	0.0893003481644595	0.0	0.133516141542623	0.0819310317310929	0.115287887106416	0.0332571307582584	0.168019136432048	0.170173664524791	0.107531971273566	0.0821247382569244	0.0149396974330563	0.0807416229904965	0.0761411420620973	0.0	0.0366473244209789	0.111070069843181	0.216047352611538	0.231305692408305	0.0838739586142089	0.1739677018868	0.0774949870553133	0.0721264901548276	0.437128494429244	0.160222425821284	0.582798371660169	0.686140291135646	0.147426246297599	0.0782966611987944	0.0	0.491425029895181	0.725115477179153	0.27394422925406	0.754884349039892	1.0	0.453092119139891	0.361810086524532	0.905572852815477	0.87623767655768	0.0556981413843246	0.38619002410446	0.266480417809374	0.146379935170107
384	(143, 101)	0.0253718329462436	0.0	0.0	0.0488183393173092	0.0302917427400143	0.0248899085679484	0.0198296193072483	0.0395327430208539	0.0223888214863731	0.0	0.0	0.0	0.141796846611529	0.19737705811983	0.0	0.0	0.0	0.0	0.0	0.0	0.148047895648617	0.0	0.0	0.0946787917332466	0.0	0.0	0.0	0.0	0.0392739186809416	0.0	0.0	0.0452988351827991	0.225252708101008	0.0500736435038867	0.0312040762662513	0.0	1.0	0.350636181047561	0.171089470353429	0.154964412137432	0.0285859713218641	0.0689625067320167	0.0	0.0	0.0500304515917109
385	(126, 50)	0.139215423585074	0.0	0.161842385831796	0.0	0.0	0.0	0.0	0.0	0.0	0.111756109413511	0.0	0.132968295797692	0.0	0.0	0.0	0.0	0.0	0.0	0.0	0.0	0.0	0.0	0.0	0.0	0.0	0.338961999768412	0.0	0.0	0.0	0.0	0.0	0.0	0.0	0.0	0.0	0.249619414525685	1.0	0.609876159448092	0.191167432730054	0.0	0.0	0.0489271052352355	0.104683858824415	0.0	0.0
386	(166, 394)	0.0	0.046831823480842	0.0	0.0	0.0	0.0	0.0	0.0	0.08865783523233	0.0392815712038107	0.0	0.0	0.0	0.0	0.0	0.0	0.0	0.0	0.0	0.0	0.0	0.0	0.0	0.0	0.0	0.0	0.0	0.0	0.0	0.0	0.0	0.0	0.0356096897265659	0.0	0.703243912516548	0.768400838247785	1.0	0.396474867622682	0.868616509625601	0.623874274186988	0.337072576200187	0.126359196782889	0.0328791114723685	0.0	0.0
387	(126, 53)	0.124969556991548	0.0	0.0	0.0	0.0	0.0	0.0	0.0	0.0273866332381768	0.0305109433739293	0.0	0.0	0.0	0.00166472947096089	0.267440916477059	0.0373319109034143	0.390213139535176	0.0965905269222855	0.109619865026036	0.0697647299855763	0.180654001516124	0.0	0.0	0.0	0.0	0.0372199098669996	0.355426470988411	0.354669947927258	0.158882377225722	0.487099609697834	0.452660753888844	0.160188708973624	0.0249409801255535	0.0	0.0	0.0	1.0	0.842073896469349	0.284523495324972	0.181402748528481	0.449387755478446	0.836023273813626	0.278648544017684	0.0817002258737395	0.34008393251803
388	(137, 75)	0.221136549372605	0.0746380684478489	0.12450397606772	0.117969031675233	0.0	0.0	0.0	0.34757824246847	0.487538298193089	0.883643262255048	0.0785790129311042	0.247637119682132	0.0	0.330228084081022	0.126646792233776	0.0	0.0	0.296946959215282	0.0495156428427481	0.0	0.267862425954079	0.0158152968639919	0.0	0.165707266749281	0.942317477576711	0.842094373633903	0.10541606519344	0.271127187582347	0.0	0.261082317679577	0.491980378485678	0.142201067402263	0.0800294830736207	0.269899125527819	0.106906585093146	0.530849659980473	1.0	0.265955699917161	0.881117523351349	0.0	0.560021586234474	0.624650208123502	0.487718319875792	0.131083399155139	0.229643861550541
389	(103, 144)	0.0883741329315742	0.0	0.0913940589582406	0.249682708175526	0.0	0.0	0.0	0.0	0.0	0.0	0.0	0.0	0.0	0.0931058339500153	0.235713190269854	0.367394323663808	0.0	0.251084489575506	0.0747649626213585	0.0437788025050795	0.0167062656429219	0.0	0.0	0.0	0.0	0.0	0.0	0.195959229264521	0.0	0.0873103130314196	0.541526939023629	0.0365959020304136	0.312076099987218	0.398435461736349	0.619340986259658	0.317948726640128	1.0	0.97423617447782	0.673197729041592	0.559972130981371	0.78056943541858	0.363328851887135	0.343251701428544	0.0376542620488721	0.054751269063515
390	(166, 100)	0.0	0.0	0.0	0.0	0.0	0.0	0.0	0.0	0.0	0.0	0.0	0.0	0.0	0.0	0.0	0.0	0.0	0.0	0.0	0.0	0.0	0.0	0.0	0.0	0.0	0.0	0.0	0.0	0.0	0.0	0.0	0.0	0.0	0.0	0.0	0.0	1.0	0.284969024350781	0.295682615237632	0.416012086789969	0.0	0.125385971672912	0.135990236584523	0.0	0.0
391	(166, 703)	0.0	0.0	0.0	0.0	0.0	0.0	0.0	0.0	0.0	0.0	0.0	0.0	0.0	0.0258347445099467	0.0709793825666719	0.0	0.0	0.00951367038127254	0.0	0.0	0.0	0.0	0.0	0.0	0.0	0.0	0.0	0.0	0.0	0.0	0.0	0.0	0.0	0.457484722126009	0.182380855714542	0.0197971319076812	1.0	0.278926436795718	0.333227446536536	0.475083757172606	0.0469226609721625	0.127853196491138	0.0	0.0	0.0
392	(139, 128)	0.122735705007206	0.0698190678836352	0.0647475326015553	0.0247835769789034	0.0	0.0505968513388081	0.703936275037739	0.184620809301566	0.200637299300518	0.0481201826311373	0.343519992938379	0.156881261187372	0.359418768793388	0.238681975874759	0.0733161630470373	0.105295683398111	0.106623416300946	0.0	0.271650950891105	0.0700859107155746	0.0	0.10611205270355	0.175740442034761	0.0926286508940813	0.0	0.154562065378608	0.177477764463246	0.244982114365206	0.0180535030413904	0.0	0.0	0.0495419731963822	0.262340824692045	0.163811969082207	0.395088974840457	0.44791431038022	1.0	0.378253539738038	0.176778812206871	0.0555708367470081	0.0600431968992459	0.634649784415413	0.149481281946496	0.075163177018595	0.0421135815602603
393	(166, 131)	0.197782805136811	0.0	0.0	0.0	0.0	0.0	0.0	0.0	0.0	0.0	0.0	0.0	0.0	0.0	0.0	0.0	0.0	0.0	0.0	0.0	0.0742172480478903	0.0	0.0	0.0949597021690456	0.175789381185582	0.517572194872261	0.0	0.0	0.311661344979203	0.0	0.113032936534709	0.109694335895832	0.0682410375566112	0.0501043524096781	0.0	0.157232798382226	1.0	0.179636519273241	0.12331516117997	0.0726490983339098	0.0459152141660701	0.445019199235239	0.927835917431641	0.040843092966523	0.0125249172814246
394	(125, 23)	0.20135103482054	0.142514440748376	0.122077738511918	0.101790016052041	0.0	0.0870425393881331	0.27245989541838	0.0569906875879643	0.0	0.0	0.0	0.0	0.0990824659918664	0.0	0.0	0.0	0.0	0.0597848980816485	0.160622367972741	0.157176744331377	0.203466777305123	0.292213449277919	0.768888917266832	0.233703361263251	0.468665401544223	0.430589143008042	0.411590566221111	0.609510542105516	0.147659980887421	0.233775271785577	0.171308659417081	0.421236125112532	0.457850182025332	0.514265368639851	0.620776912206906	0.635950319905797	1.0	0.591930993412089	0.597125325211834	0.325745692227875	0.927855979382058	0.507160432162264	0.645929741900457	0.299684230126475	0.429121807976891
395	(127, 48)	0.08060410155252	0.0367280156440917	0.0	0.0	0.0815161054776631	0.105732648415325	0.0787716799937774	0.0943561267394288	0.287291988299956	0.202927843456154	0.219550196656601	0.418679884576935	0.227099661142806	0.389890017650259	0.135018927494164	0.265146033459019	0.7335980204295	0.705759089702876	0.506200142940685	0.733888801573996	0.687493102008215	0.677981642099409	0.830957434659038	0.374309627017893	0.54063951465805	0.486919956336198	0.50203333488801	0.800891748392749	0.410706746239961	0.372468299389265	0.396335336813149	0.561812639084737	0.583301119563426	0.538734462197437	0.712860471810711	0.763618249352681	1.0	0.480687986566311	0.337671934541541	0.434266133155945	0.488980855230975	0.726005149294393	0.366569594504086	0.217656879604699	0.142075881995027
396	(166, 104)	0.0	0.0	0.0	0.210134093754594	0.0	0.217983712272761	0.0	0.0	0.0	0.0	0.0	0.0	0.0	0.0	0.0	0.0	0.0	0.0	0.0	0.0693534750405513	0.0	0.0	0.0	0.0	0.0	0.0	0.0	0.0	0.0	0.0	0.0	0.0	0.0	0.0	0.0	0.0	1.0	0.238206057761379	0.154962727744124	0.081126908868539	0.0	0.805971585723114	0.450679126179938	0.235205036369314	0.0
397	(136, 449)	0.239510626937614	0.27888582569279	0.11756310900104	0.0302753955211395	0.0072226903274657	0.117195470994687	0.0	0.0	0.175107489282949	0.0709267971848677	0.00386044562717761	0.125893641009627	0.216238719455878	0.183767055475476	0.0895134582041543	0.0	0.0	0.0	0.0	0.0	0.0	0.0	0.0995355123644788	0.0456095992134401	0.206591651077536	0.0815808560400199	0.0748571379029554	0.0	0.0	0.0	0.261594648388665	0.301452116290378	0.304851533285891	0.460724837483156	0.0	0.163909713796151	1.0	0.20498867038818	0.797933232701605	0.412070536219088	0.463189484640186	0.497045064536549	0.235353193865504	0.0533163365839985	0.542788308244793
398	(140, 187)	0.0	0.0	0.0	0.0	0.0	0.0	0.0	0.0	0.0	0.0	0.0	0.0	0.0	0.0	0.0	0.0	0.0	0.0	0.0	0.0	0.0	0.0	0.0	0.0	0.0	0.0	0.0	0.0	0.0	0.0	0.0	0.0	0.845975962213772	0.0	0.0	0.0	1.0	0.0	0.0	0.0	0.0	0.0	0.0	0.0	0.0
399	(136, 466)	0.0277780789776031	0.0	0.0	0.0	0.0	0.0933112569403469	0.0	0.176043484535663	0.0688894660458657	0.0	0.0	0.0	0.0	0.0	0.0	0.0	0.0	0.0	0.0	0.0	0.0	0.0	0.189361361120502	0.0	0.0	0.0	0.0	0.0679183007904397	0.0746041956767599	0.0817731592111892	0.0639902925212516	0.0661018443115466	0.112392860238591	0.0	0.0	0.0178599891693559	1.0	0.574307346686797	0.0	0.0	0.0327956611369447	0.0	0.0441738075453507	0.110728749925309	0.221321287146643
400	(166, 510)	0.0	0.0	0.0	0.0	0.0630039754167885	0.0476746260594473	0.0	0.0	0.0	0.0	0.0	0.00112937648556661	0.0868541139389431	0.107540839384794	0.0822994139209433	0.132527965972738	0.0220607171630355	0.0	0.0	0.0	0.161926500066526	0.461827237011449	0.102546605681313	0.0	0.0	0.0	0.0	0.0	0.0	0.0	0.0	0.0	0.0	0.0	0.0	0.45461003317881	1.0	0.136221358950624	0.391776109851	0.651624830826289	0.269223346184443	0.305146113447273	0.290948814278752	0.158400999391934	0.0
401	(154, 103)	0.117495791018763	0.0	0.0	0.0	0.0	0.0	0.0	0.21059840644996	0.0395351226935364	0.0447738950123611	0.213271013929159	0.679563280362614	0.551302346835367	0.204628193099391	0.0	0.0	0.0	0.0	0.0	0.127075672808446	0.0	0.0	0.0	0.118929216864366	0.146196548435557	0.0	0.137469050670758	0.236859305639183	0.0150382691927524	0.0	0.138818191340599	0.0	0.0792345634220425	0.0	0.0	0.0	1.0	0.0967795802658434	0.0	0.0845707837559584	0.0	0.0	0.0	0.0	0.0
402	(136, 234)	0.0	0.0	0.0	0.0	0.130492012120558	0.0	0.0	0.0	0.0	0.0	0.0	0.0	0.0	0.0	0.0	0.0	0.0	0.0	0.0	0.0532120913233631	0.708264527354311	0.210681864073083	0.2021489981025	0.150955154640386	0.000265488386131685	0.0710235730907649	0.0	0.0635545436568595	0.0727377530749863	0.363112482335998	0.0	0.0	0.0795030378032597	0.0639086480953367	0.106110930617972	0.293938574039423	1.0	0.56306541709266	0.651215823419686	0.249660385337134	0.188221319976733	0.0880654362038214	0.103750764032802	0.0	0.0
403	(166, 567)	0.0	0.0	0.0	0.0	0.0	0.0	0.0	0.0	0.0	0.0	0.0	0.0	0.0	0.0	0.0	0.0	0.0	0.0	0.0	0.0	0.0	0.0	0.0	0.0	0.0	0.0	0.0	0.0	0.0	0.0	0.0	0.0	0.0	0.0	0.0	0.0	1.0	0.516146977007286	0.320646868990814	0.0	0.14162309912873	0.561208270147503	0.837460578835294	0.167821162867518	0.0
404	(103, 1)	0.0	0.0246723001429568	0.895289182118596	0.377489056750386	0.0	0.0	0.0	0.0	0.0	0.0	0.0	0.0	0.211064160582473	0.0	0.131303465862464	0.0	0.50960346854157	0.0	0.0	0.0	0.0	0.212167966781775	0.0	0.0	0.0	0.0	0.0152579460634154	0.370863168946749	0.0333778271646333	0.112640095297036	0.0955200940060428	0.0639873005448608	0.291360313538709	0.779024016495679	0.289567741341515	0.0108652126594803	1.0	0.859265514637791	0.161302704725941	0.123240540729873	0.260423378936158	0.344979486200451	0.461331775460496	0.147095253185593	0.579374453747794
405	(127, 23)	0.0	0.0542925224372015	0.757495526627947	0.0	0.0	0.0	0.130483059243136	0.0	0.123124220658224	0.115505644712942	0.0258840031609601	0.0	0.0	0.0	0.0	0.0975174476365936	0.0	0.0	0.0	0.0	0.0	0.160443922966797	0.136435652294266	0.181600886898944	0.114736281590632	0.293644360597855	0.395334174441922	0.444657438819209	0.633392388433939	0.846487367580052	0.442691937620707	0.419948599039057	0.257211986441157	0.970820218277303	0.549806468077622	0.548285457387046	1.0	0.780322373864726	0.325663987965869	0.456515311094186	0.646561316292932	0.553248234120628	0.0736286447557607	0.152460288177131	0.142383359385209
406	(156, 31)	0.795715330338422	0.221043547471241	0.51689858512917	0.461285472550027	0.473528474928081	0.0315388269441959	0.585901099239706	0.0	0.406271251376662	0.640589637454299	0.438817597717773	0.165648194465596	0.0	0.0971521651940799	0.833597306120976	0.175849240394903	0.73223362286745	0.124123563908531	0.564404099941946	0.486990552105321	0.218286509079099	0.83103923977128	0.146001384676554	0.309752796297897	0.122699966962427	0.133276521640874	0.41973610927474	0.0854419473678153	0.236666706682139	0.42313302118609	0.292634723685213	0.54966175404361	0.366995351585493	0.748382731916758	0.704799694520277	0.906267168164571	1.0	0.710059959360969	0.907549499202948	0.866885298270763	0.575174055287395	0.431270725598814	0.309372609859707	0.529955546202313	0.150949141861084
407	(142, 63)	0.0	0.11699035513569	0.0	0.0	0.0	0.0	0.142590839830634	0.12946127211519	0.0	0.0	0.0	0.0305358767234267	0.0	0.392106787315413	0.0	0.0	0.0	0.0	0.0	0.0	0.152655920179829	0.175436708600195	0.0	0.0	0.0	0.0	0.0	0.0	0.0	0.105178526887294	0.0	0.111668605008257	0.0	0.0	0.212667927939269	0.861799385386979	1.0	0.273664724176995	0.0	0.0	0.0	0.058488776347259	0.00400308997900648	0.0	0.0
408	(140, 188)	0.0	0.0	0.0	0.0	0.0	0.0	0.0	0.0	0.0	0.0	0.0	0.0	0.0	0.0	0.0	0.0	0.0	0.0	0.0	0.0	0.0	0.0	0.0	0.0	0.0	0.0	0.0	0.0	0.0	0.0	0.0	0.0	0.0	0.0	0.0	0.0	1.0	0.0	0.0	0.921042657877503	0.0	0.0	0.0	0.0	0.0
409	(154, 364)	0.0	0.0	0.0	0.0	0.0	0.0	0.0	0.0	0.0	0.0	0.0	0.108431226746089	0.0	0.66945722981053	0.193265238368077	0.0	0.0	0.0	0.0	0.0	0.0	0.0	0.0	0.0	0.0	0.0	0.0	0.0	0.0	0.0	0.0	0.0	0.0	0.0	0.0	0.0	1.0	0.0	0.0	0.0	0.0	0.0	0.0	0.0	0.0
410	(136, 344)	0.217974435510478	0.0	0.0893092340628627	0.0	0.0	0.0	0.0	0.0	0.0	0.0	0.0	0.0	0.0	0.0	0.0	0.0	0.0	0.0	0.0	0.0	0.252195189102748	0.682271298691059	0.0	0.0262624605532237	0.139510588365945	0.0	0.486243299173023	0.229045254729556	0.0	0.0	0.0	0.0	0.0	0.0	0.0	0.0	1.0	0.443150616984364	0.284299101934532	0.18316716348773	0.144643491616732	0.304296529095065	0.0	0.0	0.0
411	(143, 43)	0.0	0.0	0.0	0.0	0.0	0.0	0.0	0.618466685095699	0.566006720376614	0.413711748040903	0.0306232258418815	0.0	0.0	0.0	0.0	0.0	0.0	0.182085309040031	0.486990254904718	0.138053507200421	0.0	0.0	0.0	0.0	0.0	0.0	0.0	0.0	0.0	0.0	0.0	0.0639784192981321	0.157680974427837	0.0450636371142339	0.128487120521672	1.0	0.203022092131413	0.239036532799854	0.0	0.0	0.0	0.0	0.0	0.0	0.0
412	(142, 119)	0.102176842198876	0.27511889924334	0.0351920286399556	0.160746917288974	0.0315427197384868	0.104106369825331	0.0	0.0896178133431649	0.104330550151326	0.0100845253552378	0.052153006871094	0.0	0.138790207839128	0.452299473950629	0.0	0.0	0.0	0.0	0.0453785332913783	0.0	0.132688560034329	0.133213531916823	0.198271574841163	0.0571153603373681	0.0	0.0	0.132910516444898	0.0	0.0	0.0664795191975776	0.0519086026825976	0.265809002316191	0.418230504891936	0.0795505035520844	0.131714447614028	1.0	0.667539147432942	0.622690813777261	0.587150249324516	0.600898223293221	0.0	0.0717221055678092	0.0569316081066326	0.448173206815325	0.170608079967712
413	(136, 715)	0.965486282034844	0.590323745448774	0.654526519417451	0.0862058474739398	0.134627127252341	0.0	0.124909963682528	0.0216957617332807	0.0554827729410436	0.0423845466053874	0.0	0.0	0.0175558308787438	0.0	0.0	0.0	0.0	0.0	0.0	0.0	0.0	0.0	0.0	0.0671100871403385	0.356863916425452	0.11363860491605	0.0	0.0	0.0	0.0	0.0888745003729864	0.0761600460812423	0.193214367643439	0.160432584099313	0.106479033803215	1.0	0.0427013449709331	0.0892171258882919	0.134009470009879	0.192150521729912	0.307146279444821	0.191726695790364	0.316961038686493	0.763824787037446	0.227965212880645
414	(152, 204)	0.0	0.0	0.0	0.0	0.0	0.0	0.0	0.0	0.0	0.0	0.242311050868161	0.972584180460782	0.0	0.0	0.0	0.0	0.0	0.0	0.0	0.0	0.0	0.0	0.0	0.0	0.0	0.0	0.0	0.0	0.0	0.0	0.0	0.0	0.0	0.0	0.0	1.0	0.0	0.0	0.0	0.0	0.0	0.0	0.0	0.0	0.0
415	(103, 142)	0.0484585030892071	0.244113020621726	0.0	0.0	0.353491377442537	0.0	0.0	0.0	0.0	0.0	0.0	0.0	0.0	0.0	0.0	0.0	0.0	0.0	0.0	0.0	0.0	0.0	0.0	0.0	0.0	0.0	0.0	0.0267650614237933	0.632357407145442	0.0550451917934685	0.0	0.0	0.0	0.0	0.0524851406284908	1.0	0.25096921071365	0.159673092428335	0.239201796014941	0.224332333595636	0.513599652482479	0.651391209449089	0.472928849707094	0.328043674222791	0.273031813906051
416	(166, 898)	0.0	0.0	0.0	0.0	0.0	0.0	0.0	0.0	0.0	0.0	0.0	0.0	0.0	0.0	0.0	0.0	0.0	0.0	0.0	0.0	0.0	0.0533469059635169	0.0	0.0	0.0	0.0	0.0	0.0	0.0	0.0	0.0	0.0	0.0	0.0	0.929049875217142	1.0	0.687320808416966	0.62222317043679	0.462699778849599	0.125878914653564	0.0827143536162355	0.0336212640884792	0.0593657623399305	0.0	0.0
417	(142, 30)	0.0	0.0	0.0	0.0	0.0	0.0	0.0254053449863402	0.00203660690869055	0.0240300965846959	0.0	0.0	0.00100659094337474	0.0790350338184258	0.121430786246217	0.0	0.0901299719350892	0.0270751202714132	0.0	0.0	0.0	0.0	0.0	0.0	0.0	0.0	0.0	0.0	0.0	0.0675893266251084	0.0	0.0	0.0	0.0	0.0	0.0	1.0	0.0	0.0850971305835824	0.212939877356526	0.0	0.0	0.0	0.0	0.0	0.0
418	(103, 228)	0.0	0.0	0.0	0.0	0.0	0.0	0.0	0.0	0.0	0.0	0.0	0.0	0.0	0.0	0.0916258556176556	0.0625595972133406	0.0	0.0	0.0	0.0	0.0	0.0	0.0	0.0	0.0	0.0	0.0	0.0	0.0	0.0	0.0	0.371599371186326	0.0	0.0906440719006916	0.182838710110624	1.0	0.330589755102913	0.056098478823907	0.0	0.162964158940551	0.0	0.0	0.0	0.0	0.0
419	(166, 29)	0.0	0.0	0.0	0.130052880177536	0.921411516177452	0.427025193076516	0.151331595407229	0.208736620765699	0.249643608741476	0.0	0.0	0.0	0.0	0.0	0.0	0.0	0.116868162379299	0.0	0.17888457860817	0.206354958136975	0.0	0.0	0.0	0.0	0.14738152999324	0.0348137234797352	0.0	0.0	0.384093100328186	0.0	0.0	0.0	0.382125253261067	0.273217613218705	0.822407311993084	1.0	0.0	0.0626344351342984	0.0	0.0	0.0	0.0775375257539083	0.0502344916151924	0.0	0.0
420	(166, 413)	0.0	0.0	0.0	0.0	0.0405178530427278	0.0	0.0	0.0	0.0	0.0	0.0	0.0	0.0	0.267661225808965	0.0468511032050419	0.630881017478928	0.624094507747095	0.191634808224516	0.218855646796067	0.0365523541794221	0.0	0.0	0.0	0.0	0.0	0.0	0.0	0.0	0.0	0.0	0.0	0.0	0.0827866094105616	0.0	0.261753321379391	1.0	0.602011223183121	0.266494355809574	0.203427742350617	0.0391364949300167	0.339899039022737	0.205754260177614	0.544800496925047	0.0940654901052073	0.0
421	(148, 795)	0.0421789211516623	0.0	0.264526593875908	0.045661772182023	0.0406247924295748	0.171195348434812	0.181374538075115	0.226880449968908	0.347574896157943	0.843109053558312	0.611156699779031	0.85575132006228	0.806642595172157	0.296505966362887	0.0	0.054119794595229	0.0	0.0	0.0994762349697785	0.0	0.0	0.0735943729095382	0.159703155648092	0.0191311437094725	0.401248321586867	0.190486837921482	0.0	0.0403782921481344	0.048438585946607	0.0721638183596615	0.165791628396014	0.249318284903952	0.0937176885115689	0.0	0.0	1.0	0.174250554013767	0.325359618269708	0.000286353434930714	0.0	0.0614474859582019	0.125401438941139	0.100244928335477	0.0	0.077320008852137
422	(163, 13)	0.094897694244638	0.0220993538401391	0.173149935033311	0.114721567578389	0.419453834500701	0.34007860483208	0.516150355301235	0.506318284819186	0.432920846383986	0.441739013222589	0.631037203023931	0.596380957375373	0.41280019064177	0.843557752914885	0.642570219711673	0.571855455279702	0.159618452322423	0.0282289463612998	0.120988143451329	0.0995772760584016	0.575537558581063	0.30730558504592	0.185089528699713	0.0967122429477073	0.0872667489226705	0.120438197975884	0.17242506008947	0.0990046109159702	0.371076695865653	0.453985669263396	0.325013490722416	0.333343541521819	0.301056578192033	0.381216968701221	0.663617930207796	1.0	0.43427091968692	0.540598958036145	0.129578600702019	0.268669310379207	0.0	0.402015007400972	0.272845063493861	0.288866452695024	0.434524793741179
423	(143, 46)	0.0	0.0	0.0	0.0	0.0	0.0	0.0	0.0	0.0	0.461434339921127	0.316553025442213	0.0477210033752342	0.0874084153948911	0.109612281807257	0.0	0.0	0.0	0.0	0.0	0.0	0.0	0.0	0.0	0.0	0.0	0.0	0.0	0.0	0.0	0.0	0.0	0.0	0.0	0.0	1.0	0.0627664306609758	0.0	0.0	0.0	0.0	0.0	0.0	0.0	0.0	0.0
424	(143, 209)	0.0455068664645687	0.0	0.0	0.0	0.0	0.0	0.110674183578152	0.172236769473213	0.0239192271609266	0.0263560895023544	0.0789697301841289	0.32182311873218	0.755668305331485	0.389531913676999	0.0537603776916203	0.0	0.0	0.0	0.0	0.0	0.0	0.0	0.0	0.0	0.0	0.0	0.0890259306206368	0.0	0.0	0.0	0.0	0.0	0.0	0.0	1.0	0.0	0.0	0.0	0.0536667268484981	0.0	0.0	0.0	0.0	0.0	0.0
425	(103, 204)	0.420975284542128	0.0578043731261612	0.0	0.0922008156979137	0.0130151967644045	0.0	0.0	0.0	0.0311097239855428	0.0712460125862208	0.0	0.0	0.0	0.0	0.0	0.0	0.0	0.0	0.0	0.0	0.0	0.0	0.0	0.0	0.0	0.0	0.0	0.0	0.0	0.0	0.0	0.0	0.0	0.0	1.0	0.0393254934833351	0.0135474082279366	0.0594624813058948	0.227033562343766	0.09110275460298	0.015539757137301	0.146354240434533	0.436570858903779	0.742496505564397	0.827843085883059
426	(154, 162)	0.0	0.0	0.0	0.0	0.0	0.0	0.0	0.0	0.0	0.145783897998309	0.282218938698132	0.130743098250176	0.176408315018461	0.0	0.0	0.0	0.0	0.0	0.0	0.0	0.0	0.0	0.0	0.0	0.0	0.0	0.0	0.0	0.0	0.0	0.0	0.0	0.0	0.0	1.0	0.0	0.0	0.0	0.0	0.0	0.0	0.0	0.0	0.0	0.0
427	(166, 212)	0.0	0.0	0.105226493086372	0.0715164213614906	0.0	0.0	0.0	0.0	0.0	0.0	0.0	0.0	0.0	0.0	0.0	0.0	0.0	0.0	0.0	0.0	0.0	0.0	0.0	0.0	0.0	0.0	0.0	0.0	0.0	0.0	0.0	0.0	0.0	0.0	1.0	0.130946300792731	0.0	0.0	0.0	0.128619796154496	0.0252088433410885	0.0	0.0526055683521211	0.0352737434753692	0.0
428	(136, 38)	0.57082512397074	0.440507681676947	0.658909757156656	0.838442356487456	0.518782892367043	0.59886583232897	0.117069103611144	0.18585835106509	0.149174690465339	0.142375453451016	0.261049210824809	0.191758672412867	0.134718506782957	0.0	0.0414032562095561	0.0	0.0	0.0	0.0	0.0	0.361331695564489	0.804341718382997	0.372207941963331	0.845754864623447	0.34040696975664	0.557569382176958	0.71221056222413	0.198303803531137	0.211779598860057	0.378003158137158	0.454636336264003	0.290782811019342	0.795388498507389	0.847602570025176	1.0	0.680870482542085	0.547250907515538	0.376495943488912	0.32400610600011	0.393499022346186	0.46871454735142	0.220338458733852	0.41585276859325	0.222479680931281	0.161533568014968
429	(137, 126)	0.0	0.0	0.0	0.0	0.0	0.0	0.0	0.0	0.0	0.0	0.0	0.0196960825285623	0.635980648452413	0.0	0.0	0.0	0.0	0.0	0.0	0.0	0.0	0.0	0.0	0.0	0.0	0.0	0.0	0.0	0.0	0.0760281473975737	0.0596778407404228	0.0328754503394072	0.049891189488508	0.0490649360239233	1.0	0.0798231826989664	0.116819273598036	0.0669987319255278	0.0	0.113220640419197	0.146393043384591	0.182134985363276	0.392301964316516	0.0276371981784389	0.936518559963982
430	(136, 231)	0.325619971112478	0.634219199646714	0.0555131707562079	0.138640001959075	0.0947783279893491	0.0229332699513601	0.0826247326673939	0.0	0.0	0.0	0.085259089122509	0.0	0.0	0.0	0.0	0.0	0.0	0.0	0.0	0.00435293647120443	0.136952857880332	0.174054343154781	0.181945635283535	0.508800804965152	0.57001129973747	0.772611429005428	0.487225465340139	0.540547009486452	0.812838504276093	0.644897085912582	0.913960184633168	0.690458233239025	0.664093415977643	0.534730228199057	1.0	0.454678648274693	0.724066830283573	0.454468564432469	0.409391705016995	0.224075806283317	0.300223151874102	0.151998287074823	0.103851111480612	0.103101414435688	0.256174850151396
431	(139, 273)	0.930306678305125	0.778673476917167	0.483503201260206	0.50620646323141	0.596212835181196	0.269463502902792	0.0	0.0	0.0	0.0	0.0	0.0	0.0	0.0	0.301384513625741	0.248527636246018	0.38317313409629	0.519994370005174	0.577082970808306	0.469665634279369	0.0947711659886149	0.0217952898163644	0.0536478896972632	0.141549433302934	0.0397579276526163	0.0	0.0609163870741069	0.10466748921787	0.284766009547721	0.139527538723877	0.0378396979296343	0.0697051722808086	0.655533458263818	0.625487177389565	1.0	0.617908196022288	0.404149947416622	0.174785377677733	0.122070261434305	0.237615046986046	0.0	0.0	0.158239023994644	0.493932112350862	0.592815953576015
432	(152, 224)	0.0	0.0	0.0988710636939884	0.160626585266004	0.0575549830666317	0.0	0.0	0.0160839372333478	0.0062507973837133	0.0	0.0	0.0	0.0	0.0	0.0	0.0	0.0250053377263683	0.0490118799512034	0.0	0.0	0.152221827259159	0.196782226933296	0.379781783185606	0.300350337406821	0.432922014855506	0.573744533329297	0.395822302728159	0.356487414754443	0.456474084070738	0.550140097306165	0.500549985545315	0.825388845087093	0.590800794204707	0.441153698604018	1.0	0.687645825747254	0.814160662785181	0.560823584929894	0.484632444925961	0.542078977331891	0.386023615126691	0.377032744544309	0.260651864802955	0.157975113183814	0.0215704205284569
433	(166, 914)	0.0	0.0	0.0	0.0	0.0	0.0	0.0	0.0	0.0	0.0	0.0	0.0	0.0	0.0	0.0	0.0	0.0	0.0	0.0	0.0	0.0	0.0	0.0	0.0	0.0	0.0	0.0	0.0	0.0	0.0	0.0	0.0	0.0	0.0287727486679277	1.0	0.947456352078403	0.777859462832401	0.623356376294894	0.555432784420174	0.294548806354393	0.0389285588850171	0.066223607668644	0.0	0.0	0.0
434	(152, 6)	0.086625490129438	0.0608524459368109	0.0	0.0	0.0	0.0	0.175048379359008	0.0	0.0127283221016649	0.0	0.509405507852503	0.0	0.0	0.0308027599589432	0.0	0.0	0.0	0.0	0.0	0.0	0.0	0.0	0.0483906976896975	0.0	0.0	0.0	0.0	0.0	0.037188292291534	0.0530606265564797	0.0	0.12009685982499	0.0	0.0	1.0	0.200886785320347	0.0	0.0656820562906321	0.0	0.0	0.0245373408514237	0.15337318696612	0.391016432838413	0.115361946863077	0.0376251741913128
435	(152, 159)	0.0	0.0	0.0	0.0	0.0	0.0	0.0	0.0	0.0	0.0	0.0	0.0	0.0641060165384706	0.0	0.151808622615533	0.0	0.0	0.0	0.0	0.0	0.0	0.0	0.0	0.0	0.128238437134338	0.0	0.0	0.0	0.0	0.0	0.203290246398025	0.0	0.313146139357731	1.0	0.124800930027613	0.0	0.0	0.0	0.265590571794996	0.10229898158758	0.158138636651302	0.0	0.0803759583758871	0.0	0.0
436	(136, 447)	0.454376489082636	0.317385147213852	0.126817678374906	0.408152093617183	0.27615860535258	0.0545814769442211	0.079187689366276	0.140918564682494	0.0481070344372525	0.0	0.0	0.0701790588884034	0.0	0.0	0.0516863643215189	0.0	0.0432793114311444	0.0	0.0	0.0	0.0	0.047636794238824	0.0	0.0	0.0	0.0451697004228174	0.0552331971276418	0.0	0.0475980194996981	0.182828077125698	0.0	0.087260328854928	0.125966269017791	1.0	0.578327705375288	0.030382484470849	0.0857691543664353	0.0958145631968134	0.105393703963159	0.0149136514824115	0.103899353935092	0.0863616879011943	0.0885491726603406	0.263473258665204	0.545781585764756
437	(152, 80)	0.0	0.0	0.0	0.0	0.0	0.0	0.0	0.0	0.0	0.0	0.0	0.0	0.0	0.0	0.0	0.0	0.0	0.0	0.0	0.0	0.0	0.0	0.0	0.0	0.0	0.0	0.0	0.0	0.0	0.0	0.557210168763645	0.0	0.0	1.0	0.0435519068172581	0.222165350257205	0.289375217151918	0.0	0.0	0.132853010116693	0.419203243443363	0.0823085015949661	0.719874001864526	0.0	0.0
438	(126, 36)	0.28991880598013	0.0894767006692179	0.0	0.183569889836804	0.0251570394824888	0.00231118570610517	0.0	0.00228641687451898	0.0332710710432947	0.0	0.0	0.0	0.0	0.0	0.091462854171338	0.319418289760009	0.503103055034175	0.413618824038668	0.0961103575951306	0.175407981244404	0.0536303460657449	0.0387247211691871	0.0	0.0076212729173525	0.0625297612076779	0.0331854415513208	0.0	0.0224900112334937	0.0778430323441441	0.099792047059191	0.0936104804150136	0.192755622956998	0.516011976805014	1.0	0.289312970473682	0.112940626088436	0.0478185985928382	0.0587993612869766	0.0971276387103798	0.0680842897666035	0.0707421714608649	0.0879903151287176	0.0229938540618204	0.02568561891751	0.00314795193396231
439	(139, 129)	0.063257163454437	0.0	0.0926665513313846	0.0774640801899999	0.130760471438658	0.196448415586137	0.184164917687891	0.89609900692278	0.537130725984805	0.65220299172489	0.465954783358846	0.240299514869922	0.175674279436467	0.0345968414833987	0.106047917713344	0.0427271388247352	0.0	0.11918899916123	0.054547169816959	0.230514235492733	0.15103464239943	0.0586864522924335	0.0401100680466544	0.0	0.153534920762325	0.163849145601243	0.0	0.0	0.0	0.0624152756608339	0.0542812182571313	0.270725352999153	0.640674718538021	1.0	0.45220610635013	0.0917910314757335	0.124547737312036	0.0	0.0959335190814512	0.0508107356897629	0.0618741480258786	0.0516509728996653	0.0	0.0503073049577042	0.0
440	(166, 198)	0.0	0.0	0.0	0.0	0.0	0.0	0.0	0.0	0.0	0.0	0.0	0.0	0.0	0.0	0.0	0.0	0.0	0.0	0.259945639100516	0.165944043124135	0.365499233496045	0.11979290586761	0.0	0.0809328608853517	0.0	0.0	0.0	0.0	0.0	0.0	0.0	0.0	0.320023888536123	1.0	0.347533503590844	0.336706151238244	0.0	0.0268766332899044	0.343692332009315	0.0831945337944361	0.0	0.494165482993494	0.244507093059636	0.0	0.0
441	(126, 27)	0.0	0.0	0.0	0.0	0.0	0.0	0.00880244885513828	0.0	0.0	0.00150334212565965	0.00363683227555429	0.0	0.00602745769253937	0.00827606383882757	0.00592442874137498	0.0223170683806349	0.00219993491584879	0.0125588242298354	0.00928414847765635	0.00949328437071895	0.00566393555381404	0.00979792058869639	0.0	0.0	0.0	0.000650132122012693	0.0123741854738153	0.00423776115483776	0.0949702015174917	0.0379769518172748	0.00968329636994091	0.0192766408802429	0.185738456090467	1.0	0.208906538516976	0.134568862359505	0.0464497983885152	0.0245932199263038	0.0115561813492318	0.0129986476097441	0.0242239344231657	0.0154848667549423	0.0	0.00412799032300941	0.000443483915191164
442	(125, 59)	0.250658025448806	0.169388681646504	0.0694686861147036	0.13635086871107	0.0723711524981543	0.201767064692798	0.0	0.0	0.0376742642800962	0.0	0.0215378607908224	0.0	0.0179922656738162	0.00958736483907424	0.0	0.0	0.0	0.0	0.0	0.0	0.00386008441565671	0.478286453970775	0.871905148199566	0.430383994342804	0.378727590891341	0.181949948931198	0.111406336618472	0.196663897917528	0.304755916358334	0.30842410104611	0.0767848508430867	0.0214596590723969	0.228653273639617	1.0	0.573150441490214	0.0143489712069534	0.0	0.0	0.0	0.0	0.0	0.0191265937550013	0.0	0.0153098002671192	0.0156199076980767
443	(163, 107)	0.516379818857231	0.0548062489896555	0.25232872519555	0.130093870461962	0.0	0.071458980575633	0.0	0.0	0.0308430897231412	0.0655328193273699	0.1704758643231	0.0	0.0378698526865606	0.0821834764343746	0.210727765974179	0.203621195480528	0.0304765021834557	0.0409563055694895	0.0504700431520862	0.066628953153608	0.199346508570549	0.157140629867233	0.389882338783204	0.450328285762105	0.365308476645252	0.111820786616144	0.0817429980514648	0.0822345182923797	0.108166937746381	0.0	0.0	0.128253822449985	0.335200463144445	1.0	0.15085903279641	0.140148008247389	0.0294607253673468	0.121724397308218	0.0417931604267799	0.0	0.120240377412954	0.0306657350392	0.169381068949375	0.323753169589137	0.719524244582584
444	(166, 152)	0.0	0.0	0.0505628102233348	0.0	0.0	0.0	0.0	0.0	0.0	0.0	0.0	0.105275942530966	0.0	0.0	0.0	0.0335337167867373	0.0404800458281938	0.00433688917999351	0.0168545183983958	0.166518067093611	0.138084126900451	0.0	0.0	0.048166991067615	0.0	0.0	0.0	0.0	0.0	0.0	0.0	0.0270201661894032	0.013769533084242	1.0	0.303541936628848	0.492389790727908	0.377987856553264	0.0467380047430724	0.0398457977693642	0.0	0.0399633197818301	0.0241852196477889	0.0170013559721789	0.0220843292855174	0.0
445	(136, 637)	0.0	0.382576420658935	0.174242605488528	0.343570772665574	0.188882890081952	0.184708705916404	0.269582009971312	0.188078139354547	0.890440277294606	0.258404803450819	0.665824537977665	0.118380830240546	0.0	0.15404599440109	0.0	0.0	0.0	0.0	0.0	0.0	0.0	0.0	0.0	0.0	0.555709686016316	0.234491193716047	0.0750688020075716	0.161979310687957	0.264079344773949	0.0613980233807431	0.366097366789272	0.432990831969296	0.427300134912599	1.0	0.680465341738135	0.51355623794228	0.362543112910116	0.176301850036462	0.957894866779523	0.0850342170711332	0.302668135882464	0.0531262832589649	0.0	0.0	0.0
446	(166, 31)	0.0	0.0	0.0	0.0	0.0	0.179823627916045	0.220762854331616	0.0	0.0	0.0	0.0	0.0	0.0	0.0	0.144585191992664	0.0	0.168775552473714	0.0	0.155801941114031	0.203002636283808	0.0	0.0	0.0	0.0	0.0	0.0	0.0	0.0	0.0	0.0	0.0	0.0	0.0	1.0	0.268809024023264	0.0	0.150165883317061	0.170361848704283	0.0	0.0	0.0	0.750514730130615	0.0	0.0	0.0
447	(136, 160)	0.17217880245431	0.389718717568617	0.0	0.148752177088156	0.318689762801271	0.0944845199962964	0.0	0.0808248545857598	0.0499712388333842	0.381997260663596	0.224852215534791	0.0876173674916977	0.34858726288934	0.100154410610266	0.0777396773935277	0.010271883943267	0.0764683570624002	0.0	0.0	0.624805684352177	0.570529946580133	0.240646287486878	0.479956089911587	0.743163795735275	0.461791132415376	0.108114662573233	0.819521322409537	0.274916781818087	0.142151606838568	0.141528288268152	0.115414931673021	0.163266924313612	0.300516325479047	1.0	0.645388577795581	0.572023322142473	0.418960783281962	0.289109715443671	0.146802747897812	0.217938248106587	0.0607260267671178	0.488614885081252	0.421743953699227	0.111164237115794	0.0363698713792748
448	(166, 77)	0.305093735857153	0.168762143673962	0.0	0.145973671485871	0.27591138116581	0.0394799959420771	0.115984853813312	0.0	0.0	0.0	0.0	0.0	0.10464229040874	0.0	0.0	0.0	0.0355522274422102	0.0	0.0570290957947118	0.0	0.0	0.0	0.0	0.0	0.210798892087829	0.0	0.231772465156574	0.0	0.0	0.0	0.0754193823406042	0.0	0.80786325343512	1.0	0.226908596218123	0.283388489816247	0.0	0.0	0.0	0.0	0.115090945846431	0.231752403897487	0.418310392602194	0.173409919303906	0.0649523101856741
449	(125, 21)	0.00899573543236886	0.0129791880217358	0.00559051896997148	0.0	0.00484480269515155	0.00413801242659425	0.0244982557235051	0.0	0.00173294818956979	0.0118556600460944	0.00144592685845784	0.0	0.0249164962748952	0.0206430776769224	0.147199597317439	0.164163031697471	0.143432064182314	0.0882051794878198	0.0356122475785451	0.0313289430774472	0.0277023301836599	0.00223208839834436	0.0087725468914445	0.00655695992118248	0.00340970832566877	0.0058864414694843	0.00647812785903956	0.0148711275124947	0.0112755075444351	0.0162115073025683	0.00254743554094008	0.042717557167486	0.516476977806211	1.0	0.169073776905193	0.0816765101117024	0.0983776191491987	0.109789129296492	0.0319170327117768	0.0125428955277218	0.0104484488129582	0.00937820353824307	0.0287902065869235	0.0194424623299534	0.0155165941627756
450	(103, 124)	0.0	0.0	0.0	0.0	0.0	0.0	0.0	0.0	0.0	0.0	0.0	0.0	0.0	0.0	0.0	0.0	0.160085304734108	0.0	0.0	0.0	0.0	0.0	0.0	0.0	0.0	0.0	0.0	0.0	0.0	0.183475343901614	0.387348101783033	0.0	0.039381715713711	1.0	0.131188039524913	0.0458296702890487	0.121501030709363	0.657039820260338	0.156417900140047	0.564076383068905	0.0196259505644076	0.615760995776986	0.0	0.819540073007421	0.0624633297227519
451	(125, 27)	0.0389137384048342	0.292226884409884	0.19304461283119	0.326721533206015	0.644141606712657	0.880321895008147	0.405595912040931	0.376935412045584	0.089126609972336	0.0213163872185175	0.143115255764144	0.256870265583975	0.0547590847043944	0.0724575612472597	0.0	0.0	0.0	0.0	0.0	0.0	0.0321683496177362	0.0308142138670767	0.0979309998741521	0.185224501303791	0.145451604094224	0.161562164169996	0.153644448347527	0.326756815348908	0.23823272386567	0.349920543723623	0.466342970955789	0.208949012869725	0.124640548913886	1.0	0.450589283237109	0.18880131591113	0.134120794366977	0.0595808525492326	0.0400624659179343	0.0471694640070186	0.0	0.0	0.0	0.0	0.0155113570609082
452	(136, 121)	0.0	0.071027732139081	0.0	0.0590077487206095	0.0271141387004086	0.0	0.0	0.0	0.0	0.0	0.0	0.0	0.0278342733963328	0.0	0.0	0.0388089555407643	0.0	0.0301718059053882	0.0	0.0	0.228205607327459	0.275110000486657	0.0465796150309568	0.495135487044541	0.0835637540451082	0.196348701263442	0.393071638844578	0.52416929767855	0.213809545751095	0.655215041728018	0.267822512866832	0.521692783237795	1.0	0.112617802107601	0.176250552670841	0.0531220483516524	0.345721374519067	0.310000438282958	0.148967980056068	0.200434219684384	0.417566721200207	0.189917398267429	0.904053796113764	0.273132204476054	0.145903902845107
453	(166, 713)	0.0	0.0456781177821594	0.0259738510637816	0.0	0.0	0.0294148750838815	0.0120048828064061	0.0528737879556511	0.209456034777887	0.0	0.0	0.0	0.0680866788262151	0.13059620245493	0.244471659240249	0.808897375138363	0.743346103542066	0.700631823071871	0.542298472196638	0.422170746596079	0.0827960382800677	0.0	0.0	0.0	0.0	0.270833977163244	0.0	0.0338760028331402	0.0	0.219402759364699	0.03564078012852	0.362997411747423	1.0	0.303413640074122	0.266188420789102	0.144970086782929	0.0	0.0	0.0	0.0814348665263664	0.0469793509941711	0.0431693891386015	0.0174738912151412	0.0	0.0
454	(139, 195)	0.441598115382683	0.834061301917126	0.962085351031811	0.933516710437841	0.653861488620805	0.868925878311979	0.0445677375941904	0.0	0.0831543077377838	0.0306944643214767	0.176093106524306	0.036571508480238	0.0517946425222464	0.0	0.0	0.123036789779296	0.118005503552118	0.375105759157013	0.358634922019379	0.166501674684237	0.0	0.0182237378797762	0.0377708202393341	0.422835982451917	0.279737293207982	0.567948075509261	0.437731887476976	0.300454385770052	0.152290622020395	0.313074022718311	0.291971824759608	0.637764762715842	1.0	0.6454716584814	0.795223810301998	0.44028722538693	0.168972428583343	0.0330118920336861	0.0367812412844539	0.168261228969284	0.183064251734753	0.239088895904661	0.133940739229726	0.179595231599145	0.322892986585997
455	(166, 378)	0.0	0.0	0.0	0.00897605742768699	0.0707065974581075	0.0	0.0	0.00888648243094121	0.394161825973457	0.0	0.0686353687023424	0.0	0.0	0.0	0.125375619327305	0.0	0.0	0.0	0.0	0.0	0.0	0.0793851046323847	0.0	0.0	0.0	0.0	0.0	0.0	0.0	0.0	0.232344019580039	0.44300290769452	1.0	0.886987361685907	0.357727247567953	0.587312679927828	0.374380103568495	0.2283626612015	0.0294938082660927	0.221937640544121	0.115486754096515	0.27446350097466	0.0	0.0	0.0
456	(144, 138)	0.0	0.0	0.0	0.0	0.0	0.0	0.143263169945078	0.0	0.0	0.193636524554634	0.0	0.0	0.0	0.793749056612544	0.0388001602832408	0.0	0.0	0.0	0.32805145851157	0.0	0.0	0.0	0.0	0.0	0.0	0.0	0.0	0.0	0.0	0.0	0.0	0.0	1.0	0.0	0.13667380192072	0.0	0.0	0.0	0.0	0.0	0.0	0.0	0.0	0.0	0.0
457	(142, 15)	0.0	0.0266494256245951	0.0	0.0	0.0	0.0	0.164148305536278	0.0531665971588981	0.0273849682222679	0.0	0.0	0.0808830984298029	0.245126422328825	0.536606506190028	0.0	0.0	0.0	0.0	0.0	0.0	0.0	0.0	0.584966750855711	0.0	0.0	0.0	0.0780908061353514	0.0	0.0	0.0724431344421694	0.19164704348404	0.169179332007419	1.0	0.0	0.0	0.770578257065779	0.889391103901437	0.273284114651225	0.186769848924771	0.136559109402465	0.0	0.0480052095980486	0.0243195538067007	0.0416917104644593	0.0
458	(142, 10)	0.0	0.0	0.0	0.0	0.496044754818224	0.0	0.0	0.0	0.0	0.0	0.0	0.0	0.581371206077976	0.299139757807879	0.0	0.0	0.0	0.0	0.0	0.0	0.0	0.0	0.0	0.547857198607706	0.0	0.0	0.0	0.0	0.0	0.0	0.0	0.0	1.0	0.0	0.0	0.0	0.0	0.0	0.0	0.0	0.0	0.0	0.0	0.0	0.0
459	(127, 32)	0.0	0.0	0.0	0.0	0.0	0.0	0.0	0.132127816399808	0.0	0.0	0.158694078987022	0.0782417259529699	0.0	0.0	0.0	0.0	0.0	0.0	0.0	0.0	0.0	0.0	0.0	0.0	0.0	0.0	0.0	0.0	0.0	0.0110984272557491	0.135331367508813	0.00238488516942574	1.0	0.333165324906177	0.00038424021244974	0.116026306937262	0.0	0.170251478106759	0.215207880454559	0.079503972664992	0.511506481891638	0.495558351902196	0.0624020863733091	0.0909079953388475	0.0393505938838469
460	(136, 625)	0.0	0.0936665939968427	0.0	0.0	0.0	0.376981586284684	0.070937051067371	0.655840913388489	0.818520869847212	0.969415683568613	0.768623653094548	0.568198925563527	0.707342823373488	0.270708867749689	0.0122151835967312	0.0424510367774817	0.0	0.0	0.0	0.0	0.0	0.0	0.0	0.0	0.0	0.0	0.0	0.0808639998702249	0.0124362011373843	0.297221024964361	0.292488383506161	0.670683593938238	1.0	0.982074869254811	0.245177151133466	0.041045457031396	0.0310701964230808	0.451087827264213	0.0938156347740346	0.19054059163176	0.00101188022470671	0.0908729637038905	0.0	0.0	0.112061525967949
461	(136, 636)	0.0782544371297276	0.00895431274708905	0.0	0.0	0.0	0.0	0.116213094945493	0.0	0.0	0.0	0.0	0.0	0.0	0.0	0.124655067029676	0.115823457205918	0.00277283476343991	0.0	0.0	0.0	0.0	0.321539361789553	0.0	0.139799314286363	0.54573080223927	0.501010385636855	0.551868991950818	0.357230667809775	0.625234978122841	0.488366568492699	0.461624107661112	0.548166693725852	1.0	0.896954957747462	0.798769844273797	0.485295244817968	0.216945087600444	0.0546887855111275	0.118031367783489	0.0478323088551381	0.224848434290803	0.0387014311179358	0.0403626441648477	0.0405441979394257	0.0157838845153532
462	(125, 29)	0.698145603627826	0.355235136027625	0.291705320111338	0.0	0.0	0.125252828004546	0.274768934305368	0.328704617257675	0.398932282218912	0.0763455322190522	0.313091608985886	0.0	0.0	0.0	0.0	0.0	0.0	0.0	0.0	0.0	0.0	0.0	0.117977913476041	0.395590828310399	0.594270022473083	0.00813407193489452	0.0640728120971873	0.0	0.106832572226009	0.0153789205783209	0.0784436521856644	0.207334714286351	1.0	0.179438659153741	0.0247148667760881	0.149148857703724	0.0	0.0	0.160460319766017	0.10490096614188	0.17824084648304	0.651698239811463	0.44144817908649	0.567899220336132	0.452279357004709
463	(136, 168)	0.0	0.451860027914683	0.0901555922940986	0.0	0.0	0.0	0.0	0.0292883606515886	0.100270382203867	0.111522186083629	0.165058712743039	0.0	0.0496920053892661	0.0815736903293102	0.00478185867492947	0.0	0.050684760679987	0.0	0.0	0.0	0.0	0.0	0.0	0.0512007420298747	0.0678037742596045	0.0	0.0323559474347013	0.348630145508543	0.760988670781675	0.724147784467216	0.298027299024654	1.0	0.524103282946688	0.841268148244695	0.0808004931495773	0.181628224242068	0.11494520794086	0.130192255826612	0.00770595760448225	0.0	0.0	0.0	0.121490204814167	0.209265538849799	0.214084367742554
464	(136, 11)	0.0580775257683996	0.0703532082756697	0.119686106848579	0.0	0.113195524316251	0.0	0.108957689494049	0.0	0.0	0.172384601841046	0.170938862022491	0.0	0.0	0.07037588918386	0.0	0.0	0.0	0.0	0.114394039637403	0.0	0.0820007686524219	0.289687584909222	0.784606442852522	0.028671641409186	0.2678883253407	0.726761035595875	0.279848358289292	0.26356478769629	0.169732603634336	0.4992601090431	0.95627129360043	1.0	0.177426759918534	0.42845469325564	0.517876752855165	0.235570362989579	0.0687017625210319	0.431928713284083	0.0485930763165288	0.0	0.0490934184528248	0.900362336390645	0.0	0.125585882880978	0.457281107403846
465	(127, 28)	0.0	0.0707851543002833	0.100275572062242	0.106508263507428	0.192279929527126	0.0593841322467569	0.126778900606265	0.0718347092287358	0.145556572762193	0.13105268206121	0.336937278783982	0.362421157619947	0.211589871703586	0.455759026679051	0.601442728479099	0.227832515723095	0.295854160877183	0.231915813019783	0.160340195363497	0.191450691129273	0.361027308782924	0.238281498647609	0.11210658585654	0.191394210784306	0.33369746436856	0.562500029888691	0.657184835690512	0.571391892768726	0.652965085893445	0.627316014131209	0.934680934400668	1.0	0.747273629830543	0.59643590817203	0.490613839871357	0.540610457671875	0.551260586540527	0.936010406737333	0.756004788280485	0.442004542689647	0.101573699919645	0.0724284839972181	0.0580230206601929	0.047384053999631	0.0803759836928948
466	(137, 198)	0.0	0.0	0.0	0.618055458880554	0.0798524387741339	0.339431026800317	0.256899934034523	0.0	0.0	0.0	0.0	0.0	0.0	0.0	0.0	0.0	0.0	0.0	0.0	0.0	0.402644884939363	0.0	0.0	0.0	0.0	0.0	0.0	0.0	0.0	0.0	0.0	1.0	0.0	0.0	0.0	0.0	0.0	0.0	0.768877747535271	0.407258536635691	0.0	0.811925385413535	0.434528046077288	0.371552292762172	0.0
467	(143, 156)	0.0	0.0	0.0	0.0	0.0753720962241687	0.0	0.0	0.130022421412435	0.0	0.0	0.0	0.0	0.0433025621798545	0.0	0.0	0.0	0.0	0.0	0.0	0.0	0.0	0.0	0.0	0.0	0.133794454011254	0.0	0.0	0.0	0.0	0.0	0.0	1.0	0.0	0.0	0.0	0.0	0.0	0.0832972542401545	0.0	0.0	0.548834668557006	0.0	0.0	0.0	0.0459963988174897
468	(136, 753)	0.0	0.265698863949072	0.100655721816332	0.11091841731495	0.237332414849094	0.0	0.156325350852848	0.0	0.0	0.0	0.0	0.0	0.0	0.0	0.0	0.0	0.0379514097295804	0.0	0.0	0.0	0.00920899810361896	0.0307244433830775	0.0	0.0	0.0409119453046433	0.0	0.126870421392908	0.0656175572712438	0.260427137175801	0.208945911574393	0.296696665926891	1.0	0.389871759933775	0.679244939279617	0.879351035232651	0.349000948832642	0.0	0.652328327966534	0.575718328047951	0.157102661667222	0.48316312850772	0.354713238533865	0.316779023599114	0.170794068354276	0.0719203328779776
469	(166, 188)	0.0956749340747479	0.0	0.0	0.0	0.0	0.0	0.0	0.0	0.0	0.0	0.0	0.200499422611667	0.0	0.0	0.0	0.18603587868251	0.0923283982136984	0.0	0.0	0.0	0.0	0.0	0.0	0.0	0.0	0.0	0.0	0.0	0.0	0.128319558140968	0.0385629730661406	1.0	0.11136690618992	0.166399155957031	0.43729525986111	0.323342355043073	0.0	0.25713560405468	0.0218032214971282	0.0708193575024896	0.0493638580305706	0.978354774655724	0.680651937383326	0.0	0.0
470	(136, 680)	0.174703160721253	0.063491433366617	0.0	0.19264371441432	0.174376824670255	0.0	0.0	0.0	0.0655864027694227	0.0	0.0	0.632394654105187	0.00289993500142717	0.161396492914996	0.0596134158976451	0.560719417099848	0.0140760917184097	0.284201118519242	0.688518922911884	0.0	0.0	0.0	0.0	0.0	0.0	0.0	0.0	0.0	0.0238795665430549	0.85755737031489	0.995737532733536	1.0	0.229782898118132	0.204574211205797	0.256850176134161	0.0	0.328554780809056	0.0546628201023635	0.0548120230385603	0.0	0.0731105731029918	0.118370373590766	0.105647165226427	0.0875288568085939	0.160356742472716
471	(166, 684)	0.0	0.0	0.0333483432782368	0.0	0.0	0.0	0.0	0.0	0.0	0.0	0.0	0.0606181833385945	0.0	0.0	0.0	0.0	0.0115358461488383	0.0	0.051894405093101	0.00914571191031735	0.0	0.0	0.0	0.0	0.0	0.0	0.100188204443794	0.0381586718904259	0.0943832782337915	0.035124566401254	0.298284121694396	1.0	0.492739843664459	0.66211480158211	0.331018661718558	0.169347367262415	0.0664204701752965	0.0891667745066995	0.0648259231038374	0.0	0.0197093874959927	0.0	0.0122431540212889	0.0	0.0
472	(142, 216)	0.154516073404764	0.283138925397956	0.0	0.202709350347619	0.0	0.0	0.0	0.0211867485987003	0.0237696109440713	0.0	0.0	0.0512082440039214	0.469618595011419	0.521729976034329	0.0	0.0	0.0	0.0	0.0	0.0	0.0733317313653259	0.996512073100595	0.614424272820297	0.145637869037015	0.0	0.0	0.125603973294767	0.0	0.0575384953199513	0.0646328045029089	0.0	1.0	0.59676112041847	0.187220734599105	0.148381031997038	0.122634840645905	0.234979882065454	0.044644490911382	0.0749301913998476	0.11777701302551	0.0	0.0	0.0	0.11997878974869	0.524753769121876
473	(136, 300)	0.163923410027572	0.521377356164606	0.0	0.0	0.120558398883444	0.0590012495177973	0.181428396266841	0.604313481109321	0.331623311589885	0.0	0.0	0.269192854126214	0.939939215911113	0.29141847127128	0.0801826552552636	0.0	0.0338189083890681	0.243757460359592	0.254209794168394	0.280648269714665	0.0430923589078722	0.929282028457605	0.0193777578468692	0.0	0.0	0.208295224681702	0.42934008068991	0.0	0.0	0.727845653951126	0.0	1.0	0.826040350829941	0.13316281857306	0.127140812118736	0.0	0.0	0.0873790077494942	0.0	0.235476808001945	0.0461904021308518	0.152797001394122	0.520152827521085	0.746504116880593	0.693803071837299
474	(152, 130)	0.0	0.0	0.0993432423349782	0.235321959533139	0.102195059724775	0.0544267646128228	0.0	0.0	0.0	0.0	0.0	0.0	0.0	0.0785823171062043	0.0	0.0520441426740892	0.0	0.149389738055581	0.0	0.0	0.0	0.0	0.0	0.0	0.0214213004407268	0.0673965419162442	0.0796876681235649	0.0	0.0	0.0314604976262729	0.0603798820039833	1.0	0.427130014103871	0.128037496136803	0.0572153012082462	0.0796012035977643	0.0	0.0865783628303311	0.0	0.0	0.167474423273562	0.123943776513227	0.314654903632091	0.453591154276949	0.287702468450413
475	(136, 692)	0.0583265150026238	0.0	0.110155100317533	0.21856591160488	0.0	0.0	0.0	0.0	0.0691791052327023	0.0	0.0	0.0	0.0	0.0	0.0	0.0	0.0	0.0495687382865785	0.0	0.0	0.0	0.178018688990422	0.0325340735726215	0.0	0.158105447755302	0.0	0.182707067571179	0.193036317869188	0.0147418873854012	0.42751301096571	0.0	1.0	0.0606556794316113	0.0	0.0	0.0	0.363919881949506	0.0	0.373794090621087	0.189088783559264	0.0961423099213712	0.0	0.720122824306509	0.500037443466123	0.275075810258095
476	(152, 69)	0.0	0.0	0.0	0.0	0.0	0.0	0.0	0.0	0.0	0.0	0.0	0.0	0.0	0.0	0.0	0.0	0.0	0.0	0.0	0.0	0.0	0.0	0.0	0.0	0.0	0.0	0.0	0.0	0.0	0.0	0.0	1.0	0.0	0.0	0.958530484612615	0.0	0.0	0.0	0.0	0.0	0.54725823332859	0.0	0.606181496660215	0.0	0.0
477	(126, 63)	0.100099588780037	0.037031281640825	0.000216674429894401	0.0	0.0	0.0	0.00294295207841335	0.0409201453462238	0.187961426159132	0.0	0.230045623587288	0.104721339239689	0.0	0.0451538260474952	0.116310358389786	0.0372806594600506	0.128238671850433	0.0	0.0	0.114771070879207	0.0113428075187355	0.0	0.0338239344329991	0.0	0.0	0.0441217714916464	0.180167804766552	0.163050160408577	0.256040586098107	0.292149783893338	0.687661932488926	1.0	0.250810416472682	0.101151376789959	0.546772645678935	0.6553572694904	0.900511625596944	0.104451082850128	0.252401362227337	0.116382697858689	0.36956454754171	0.192443082846942	0.147019865403416	0.0163407621959359	0.131461725740786
478	(139, 125)	0.262450373103769	0.107089013827551	0.153384437140598	0.0896717743563803	0.118472412674063	0.218205433635961	0.203598986886854	0.0371128041458379	0.2103802828079	0.117456280641337	0.148367749036644	0.0906143268984441	0.0849816861306185	0.00387462924646408	0.0	0.0	0.0139980866650749	0.0338907423819101	0.0	0.0478122787909447	0.0436786310607522	0.0775641748079184	0.189668747046944	0.518308316851805	0.275181049091503	0.180591314993158	0.123725840165087	0.0641733427065949	0.231791414421832	0.26159391167562	0.216403973602513	1.0	0.439695453676023	0.443987781385319	0.453907837638355	0.370576266522998	0.0911907589818968	0.0166790522101231	0.00993549651329259	0.01399672630538	0.116720343602236	0.13897140604991	0.0333281090500507	0.0	0.0
479	(127, 67)	0.0	0.0	0.0516580784159145	0.0	0.0	0.0335389793897217	0.189875320400951	0.0344104582898369	0.00230069577124884	0.0554647568715115	0.11568517489393	0.131992325429648	0.0	0.0	0.100638395548282	0.0511376831538581	0.0846204440059445	0.059446908236503	0.0717124537592951	0.355895716533051	0.0181967336546992	0.167317632424679	0.142650156731962	0.599192386826218	0.481343314038532	0.587969473440282	0.317126577319665	0.588037205927954	0.812449634700066	0.852879849546738	0.4169340233226	1.0	0.875120207770869	0.38268040882064	0.482249607974444	0.894793842833633	0.760827268601246	0.370039749529389	0.266115534883755	0.225274586831427	0.276499105627406	0.458262288932439	0.419308626812892	0.0187668051312337	0.034895696316374
480	(136, 683)	0.312232113754974	0.219877803098915	0.0555469237914866	0.0435329367339797	0.0707099009608141	0.0	0.212887532412212	0.617802438822001	0.418041116566454	0.101530090840127	0.0935819103422082	0.439710868192976	0.0831636726442942	0.20370921745045	0.0	0.0203774136054327	0.00775479829867258	0.0	0.0	0.0	0.0	0.0014543137552291	0.286834338753931	0.379414664867867	0.0498895612308793	0.196896264600627	0.101265900221044	0.184076051582982	0.0984380935826934	0.042267379699914	0.673819027683893	1.0	0.51805119367216	0.389609128222991	0.378498109740923	0.238455202592835	0.387637581511454	0.293941953492662	0.363522153231257	0.292643020881561	0.607536509468258	0.0822040793021829	0.187418054900848	0.089720578504554	0.219091601577089
481	(152, 4)	0.0	0.0	0.0	0.0	0.0	0.0	0.0	0.0	0.670192952471508	0.0728207930531857	0.0	0.0756185231667493	0.0692321732240361	0.0	0.0	0.0	0.0	0.133659683485336	0.0	0.0	0.0	0.0	0.0	0.0	0.0	0.0	0.0	0.0	0.0	0.0	0.264709005413145	1.0	0.304682131255022	0.182689370021044	0.262314382738528	0.0	0.135707792896766	0.225529180050654	0.135946556159487	0.150080502559237	0.0	0.0	0.0	0.0	0.0
482	(125, 62)	0.0	0.0	0.0	0.0	0.0	0.0	0.242640180303907	0.0	0.0	0.0	0.0	0.0	0.0	0.0	0.0	0.114177744956348	0.530359418451779	0.140929361725463	0.11603770434619	0.0	0.0	0.0	0.0	0.0	0.0	0.0	0.0	0.0	0.0	0.0	0.0	1.0	0.0	0.0	0.0	0.0	0.0	0.0	0.0	0.0	0.0859980094145515	0.0826867733298344	0.0	0.0	0.0
483	(126, 24)	0.0	0.0	0.00049250185152279	0.117298174877292	0.0	0.0471135147396161	0.0	0.214958261815568	0.15771487168306	0.110378978216222	0.00125361618454575	0.108841940432344	0.0	0.0637425930661858	0.1213902207254	0.0667069775556548	0.174326733116036	0.919047438796948	0.464482380803831	0.755238138709151	0.800066677328033	0.700150077810052	0.181968548434511	0.055384567819496	0.193840795565447	0.108951140472566	0.192164017823561	0.219485505110755	0.201981662236837	0.173851018637822	1.0	0.841995829856372	0.334095061527408	0.175951844178834	0.0509887320714135	0.0825790467812984	0.0781391415627917	0.124129830942999	0.0544216888620168	0.0	0.0370626337328906	0.218342729030616	0.0420028576482067	0.0332036964637923	0.0
484	(136, 486)	0.220672811076427	0.0792006639367307	0.115350094535581	0.226084835110151	0.479471775283464	0.202522070961337	0.177677399297383	0.0601360756297162	0.100572542722376	0.0705062141511702	0.0875733089925406	0.0936232901723847	0.0	0.265532389933432	0.813721595235693	0.464300116180757	0.23020663117208	0.273732850275027	0.0704976105372978	0.00984180146936584	0.0	0.00769985216546233	0.0101215693249256	0.207725943451576	0.242289893454312	0.0931302394907019	0.0694115113755903	0.09002548389501	0.195942373240026	0.573375176376039	1.0	0.457856605939016	0.42404103071731	0.412434719025269	0.225599336845476	0.356975487533476	0.230983809335644	0.237217316815646	0.0486823653708273	0.279409049011488	0.308929872558783	0.408221518194678	0.260406905954635	0.402733190907913	0.302822535252524
485	(136, 536)	0.496837813231054	0.0347826723140306	0.054519574423381	0.0671750735917081	0.169399996997646	0.0922598795757459	0.0514835033614184	0.170926811900772	0.682988090670572	0.33362723288845	0.914732532841702	0.818845878303366	0.831463279723994	0.425918013151122	0.12786677318965	0.034643571762338	0.0	0.0	0.0	0.0	0.0	0.0	0.280182571934895	0.419156090253669	0.807661153273586	0.237708346607068	0.276191195449851	0.428103691418199	0.662270613495995	0.524415728933203	1.0	0.312164379150619	0.600770001365104	0.556308553353993	0.784633201716868	0.353647590253496	0.381135917123417	0.267352386878515	0.242255896850626	0.190666341982887	0.529173474548736	0.181134271932231	0.215454990577752	0.264500927960717	0.401372877874458
486	(136, 592)	0.167589786996294	0.0	0.0	0.0	0.0	0.448296016844651	0.0220331618966692	0.084507877137304	0.183337368549777	0.0	0.0	0.123339456935912	0.0	0.0	0.0	0.0	0.0	0.0	0.0	0.0	0.0	0.0	0.162146907865665	0.0	0.0	0.130434194113676	0.208268552394431	0.157968135020788	0.0378598543078061	0.0245411965240564	1.0	0.58112959383471	0.583470484321875	0.445170674293063	0.147473524166465	0.145998511940088	0.0910284188047332	0.036005063878855	0.0	0.0359482123062668	0.0	0.072397960945359	0.191444628605013	0.288354656462325	0.576446762855137
487	(136, 362)	0.0	0.0	0.0	0.0	0.0	0.0	0.0	0.0622656654343251	0.307395130400641	0.241082164630623	0.0	0.0	0.118614435628386	0.0610480017987526	0.00991831722902908	0.0	0.0	0.0	0.0	0.0	0.0	0.0	0.0	0.0230896794730067	0.0348133963162661	0.0	0.0	0.0	0.0	0.101810252234002	1.0	0.248890331803015	0.155355625072967	0.035327730172628	0.0	0.0	0.0	0.0861300948338619	0.0591673264626151	0.0953902151727969	0.263614864075555	0.264672739313907	0.0924160282776671	0.0	0.0
488	(136, 540)	0.066670434536224	0.676051191196358	0.053647252482763	0.0	0.0	0.184098789470571	0.160421519802465	0.338843785872971	0.895946030168109	0.490445794395231	0.378749665112565	0.221929897930267	0.0885103970485075	0.253318376029471	0.478191314107586	0.05468061513014	0.0	0.0	0.0	0.0	0.0	0.0172962517852473	0.348594407513782	0.444913218149565	0.136488564965944	0.0508543915433537	0.0	0.02767123594878	0.601681648055633	0.45365157660218	1.0	0.14640067374279	0.291533273262706	0.848399886509232	0.163707740076393	0.0689194362166655	0.0650571412200752	0.0862256172448	0.213896903398749	0.0267377209344479	0.179813703375631	0.153200870466614	0.192405510940717	0.157672273824241	0.394709043301313
489	(126, 30)	0.131777077671971	0.167786176296032	0.305161646860345	0.160373093768391	0.0453687167427497	0.0716631869530759	0.0710698932773352	0.0	0.0	0.0	0.0	0.0	0.0	0.0	0.0	0.0	0.0	0.0548112627558316	0.0	0.0284717251423041	0.107479797347981	0.0	0.0	0.0	0.110708141153695	0.111573030703118	0.175635332539392	0.978044186657722	0.503081020647533	0.644747734312749	1.0	0.23568859318857	0.296011920187103	0.214142600975633	0.276748762737743	0.54756812154888	0.207639359647008	0.156104521842701	0.0219900716470194	0.0498975543241392	0.0	0.0477348600288595	0.00946926039586372	0.0179341348134038	0.0485963800378993
490	(137, 16)	0.0618888265337647	0.0	0.0	0.0121568999951329	0.061675430621742	0.00347893533812523	0.0957323343272627	0.120330955784478	0.132322946155327	0.0739355417853401	0.00186178638427345	0.0	0.104594445843083	0.247689952042626	0.069047770659464	0.139681142916971	0.0144343799417636	0.0	0.0817427345561459	0.0	0.115713214982828	0.0477792002637946	0.0285572144370693	0.105280944539263	0.0550380394044137	0.0524610247332409	0.0	0.0	0.0	0.0835239787583705	1.0	0.226695939730148	0.209915483680182	0.114612965242561	0.051214327506193	0.0284883555969908	0.0	0.00574587800197046	0.452916474708233	0.210338101263167	0.0509272329255048	0.28924704094322	0.0273906090783774	0.0996063837006345	0.0195929790782312
491	(137, 138)	0.0694733121323401	0.0	0.0	0.0	0.0	0.0	0.0	0.0	0.0	0.432586789005781	0.0	0.0	0.0	0.0	0.0	0.0	0.0	0.0	0.0	0.0	0.0	0.0	0.0	0.0	0.0	0.0	0.0	0.0	0.0	0.0	1.0	0.265805253328999	0.0455120217596817	0.240441670062889	0.0740762329715332	0.295953825388005	0.00328242380440472	0.637152276251027	0.0	0.768423344040729	0.348074834011425	0.268427864188169	0.345101500983185	0.214615030750526	0.845697143390573
492	(136, 438)	0.0	0.0	0.0	0.0	0.0	0.0212073496110653	0.113362892785554	0.0	0.815292332261416	0.13842576141656	0.165273118474504	0.117843799671056	0.445267275171254	0.0	0.0	0.0	0.0	0.0	0.0	0.0	0.0	0.141429672988415	0.116269541709569	0.0	0.0	0.18939004278458	0.291849020709783	0.0946412068359278	0.153272559232819	0.179361277758805	1.0	0.198429559911871	0.539812558525781	0.174719311450713	0.0	0.0	0.00621230124057596	0.363276581634089	0.333596799003006	0.361846179044646	0.234977404834549	0.118568898847864	0.0	0.0	0.0
493	(126, 6)	0.0	0.0763726582444385	0.0	0.0411455727150552	0.0	0.0659526147861154	0.171995172450261	0.0	0.0384773382296841	0.0337765815347654	0.0375138263950493	0.136004123840165	0.0463090472111767	0.0	0.0	0.0	0.0	0.0	0.0	0.0	0.0	0.0434423161968951	0.0396132376869885	0.0	0.126137653245555	0.0450596009151367	0.00982405041603398	0.302235159738632	0.570863256558352	0.405627989500081	1.0	0.183453363495987	0.209528373718609	0.0336064861168241	0.10366191652282	0.345791930763882	0.130816269184496	0.0669534404490459	0.023886155861145	0.018789623268289	0.123335544239282	0.0186848119108154	0.0834735404253671	0.0183643273816277	0.111633856281704
494	(136, 228)	0.398456787554342	0.0345297293838295	0.0647622671835857	0.0683898364869447	0.103623932773752	0.0	0.0	0.0551938742936493	0.0	0.0125018426842971	0.0468181417019398	0.0	0.0	0.0	0.004530446601197	0.175752952405952	0.0	0.0	0.0	0.0	0.0	0.0	0.0	0.0	0.0	0.0440582119524859	0.0	0.0	0.0	0.193031879886868	1.0	0.612426178460121	0.142702265078219	0.201206620226776	0.153169525508391	0.0	0.0	0.00100408545426654	0.107932102542014	0.0	0.0	0.103139380510662	0.0	0.0366965343616778	0.0
495	(140, 217)	0.0	0.0	0.0	0.0	0.0	0.0	0.0	0.0	0.0	0.0	0.0	0.0	0.0	0.0	0.0	0.0	0.0	0.0	0.104025952214772	0.00799013051306634	0.0	0.0	0.0	0.0	0.0	0.0	0.0	0.0	0.0	0.0	1.0	0.0213961810894011	0.0	0.0	0.0	0.0	0.0	0.0	0.0	0.0	0.0	0.0	0.0	0.0	0.0
496	(136, 123)	0.0	0.0	0.261993478904522	0.0	0.0	0.199909974904045	0.0	0.0	0.246920485183361	0.0	0.0	0.0	0.0	0.0	0.0	0.0	0.0	0.0	0.0	0.0	0.0	0.0	0.0	0.0	0.0	0.0	0.0	0.0	0.0	0.0	1.0	0.515290132967359	0.429705810163957	0.0	0.0	0.0	0.0	0.0	0.0	0.0	0.0	0.0	0.175509906968347	0.485757590542886	0.31836271139684
497	(154, 141)	0.0	0.0	0.0	0.0	0.0	0.0	0.0	0.0	0.0	0.0	0.0	0.0	0.353418145504214	0.0	0.0	0.0	0.0	0.0	0.0	0.0	0.0	0.0	0.0	0.0	0.0	0.0	0.0	0.0	0.0	0.0	1.0	0.0	0.0	0.0	0.819741501053804	0.0	0.0	0.0	0.0	0.0	0.0	0.0	0.0	0.0	0.0
498	(136, 687)	0.0	0.0	0.0	0.0	0.0	0.0	0.0	0.0	0.0	0.0	0.0	0.0	0.0	0.0	0.251639954242652	0.0	0.0	0.0	0.0	0.0	0.0	0.0	0.0	0.0	0.0	0.442220159936818	0.0	0.0	0.0641270254040014	0.115961375935891	1.0	0.360464833660534	0.222245256581869	0.635297703363804	0.0957410744578467	0.0230846198889781	0.0	0.0	0.0394276811903407	0.137106963910636	0.131556159083334	0.0145879186992741	0.0	0.0	0.0
499	(136, 615)	0.0	0.0	0.0	0.0	0.0	0.0	0.0	0.0	0.0	0.0	0.0	0.0	0.0	0.0	0.0	0.0395173421611755	0.0	0.0	0.0	0.0	0.0	0.0	0.0	0.0	0.0	0.0	0.311797693613996	0.576739812302117	0.257471321770761	0.252190166126446	1.0	0.55683005952172	0.0179807743293244	0.145699334147329	0.117974064263056	0.0	0.385765789380392	0.295733781199217	0.54919635882815	0.388675354058812	0.119799514683896	0.443809390137365	0.131258930585418	0.0108908371232289	0.0
500	(127, 62)	0.0	0.151117782600779	0.0	0.232675103440347	0.216025706023818	0.247015352436346	0.319263823270093	0.0	0.0951906677358899	0.171805314715828	0.214843466940295	0.214266797580458	0.235484825883885	0.0	0.135626114610094	0.063776482535638	0.278188412402221	0.235942945962248	0.0761619464608511	0.256100785385785	0.169846565435111	0.327667222545088	0.15232179240647	0.222396797512331	0.965661179491778	0.880510946566182	0.626782068477308	0.969439524621583	0.399593185447042	0.568822609551196	1.0	0.689392359713161	0.359653483877507	0.435488596883922	0.178311181167719	0.456699829696723	0.54401072612142	0.772575857541729	0.377159705132553	0.816095714201637	0.491797115632284	0.575836543369414	0.336447618955359	0.699993594800884	0.0799600175401622
501	(137, 203)	0.0	0.0	0.0	0.0	0.0	0.0	0.0	0.0	0.0	0.0	0.0734369391772755	0.0	0.0	0.0	0.0	0.0	0.0	0.0	0.0	0.0	0.0	0.0	0.0	0.0	0.0	0.0	0.0	0.0	0.0	1.0	0.193211223279131	0.0	0.0	0.0	0.0	0.0	0.0553303432714597	0.0	0.0	0.06898285469847	0.538128525279236	0.110526058437507	0.224395614219812	0.0759861840605	0.0395413578892661
502	(136, 463)	0.0	0.0	0.15300002214302	0.0	0.138998648162563	0.0	0.0	0.0562221766411343	0.199683936082993	0.0879376844623508	0.0	0.0	0.0	0.0	0.0	0.198451047468817	0.0758742935378425	0.135812281353377	0.0	0.117636934425073	0.155036151911236	0.263498965655694	0.0	0.0	0.0	0.0	0.0	0.157452820358825	0.0	1.0	0.8430146658327899	0.0434984876566555	0.198932355708854	0.0	0.0	0.0	0.0	0.0	0.0	0.0	0.0	0.0	0.0	0.155206283674587	0.0
503	(144, 177)	0.0	0.0	0.0	0.0	0.0	0.0382871039191664	0.0	0.0	0.0658168715281028	0.390453100395447	0.197518465871501	0.0	0.0843122702801969	0.497183540283632	0.0	0.0275265575874836	0.0	0.0	0.0	0.0	0.0	0.0	0.0	0.0366504476811442	0.0	0.0	0.0	0.0	0.0	1.0	0.274434392560422	0.714037402069555	0.421122399348424	0.181063056293189	0.0521171932584806	0.0	0.0	0.0454785744492245	0.0	0.0	0.0	0.0	0.0	0.0	0.133779490519318
504	(136, 722)	0.0	0.0	0.0	0.0	0.0	0.161874753851924	0.183279424446017	0.0626320425661357	0.0	0.0	0.0	0.0	0.0	0.0	0.0	0.111592010622524	0.17022084367784	0.0	0.0	0.0	0.0	0.0	0.0	0.167198771860457	0.0	0.0	0.0674257172458488	0.0	0.0	1.0	0.79372273820495	0.985872117847434	0.0	0.0	0.0	0.0	0.0	0.10438821557092	0.0113815999835851	0.314197747335005	0.0686486506803069	0.0	0.269535329949162	0.0	0.605984603245259
505	(136, 99)	0.0	0.0854862518838452	0.0	0.0	0.0	0.0	0.0	0.11575335255723	0.0	0.0	0.0	0.0	0.0979777435280322	0.0	0.0	0.0	0.0	0.0	0.0	0.0	0.0	0.0	0.116559717845196	0.190907359091375	0.112120957599471	0.0939674333356093	0.0	0.0	0.103270874339923	1.0	0.435155095150834	0.0	0.11918735527323	0.0989485366930303	0.0030822876641589	0.317158291012109	0.338907959699935	0.340960150504045	0.11689862448907	0.115818868656602	0.203398593547438	0.171152631354112	0.15914148549205	0.0	0.0
506	(136, 167)	0.359658414653503	0.21377452322413	0.0	0.0	0.0	0.0	0.192898107831867	0.0	0.40704942020143	0.389532195672617	0.787156939703609	0.564537123015725	0.563968494668055	0.572736233094872	0.364467477642453	0.11145773657227	0.0	0.0	0.0	0.0	0.0	0.0	0.22340417871102	0.314564627847727	0.62952551745014	0.704355344284855	0.460701491884021	0.22049337117764	0.672556473682925	1.0	0.607111817972411	0.436464922443228	0.496499368185511	0.568606438950321	0.584314164752296	0.402552565431901	0.0541810681717111	0.281880891219301	0.340444326505865	0.163690663545205	0.51963363756665	0.643591161826203	0.144433845263378	0.0	0.190194576050343
507	(136, 293)	0.313354359139901	0.131434490914508	0.176800493903538	0.175694363971541	0.0575358594223742	0.0118157516766952	0.0	0.0201407753105166	0.0214026213041258	0.0530782023171089	0.000714484835906084	0.19480140032278	0.0	0.0	0.0	0.0	0.0	0.0	0.0	0.0	0.0	0.0	0.0	0.0	0.0370456790694581	0.443096275691469	0.115509807840873	0.307340299316942	0.277685100805196	1.0	0.453990637427293	0.603434410028181	0.552388838390584	0.270393566375613	0.404884888411072	0.0551656229010635	0.00829696908767164	0.027204628039739	0.0736035242601576	0.133713329248928	0.00766168895153679	0.00843424214870821	0.22320329811924	0.336364596016345	0.471398261591213
508	(137, 184)	0.0	0.0197323193594293	0.0631451792751061	0.0	0.0	0.0	0.0	0.0	0.0	0.0	0.0	0.0	0.0	0.0	0.0	0.0	0.0	0.0	0.0	0.0	0.0	0.0	0.0	0.0	0.0	0.0	0.0	0.0	0.234206093553036	1.0	0.126909635197368	0.11431391363441	0.118933685251953	0.0794771644296018	0.0	0.181740406430458	0.401062071974521	0.0	0.174380098874686	0.238507127467358	0.255759806139928	0.510998659407978	0.660817704017992	0.112223460463252	0.945750860850506
509	(125, 33)	0.18166307909755	0.626139923084714	0.661097108513118	0.670164958325043	0.970132029506205	0.291849548965831	0.278469285452822	0.364998765086572	0.635207953269244	0.513143514760658	0.771730147743406	0.326474162469429	0.449619363610231	0.110620674757697	0.0195916305454112	0.0	0.0	0.0164050304428849	0.0356759961046388	0.0341330305762584	0.050172887160183297	0.038668470167239	0.0898229499764614	0.376860231659465	0.499358424630336	0.75308223877862	0.638979806705376	0.550670890320531	0.6918955496139	1.0	0.775107775613693	0.370422517543841	0.576230534157991	0.451348062572688	0.273873353265618	0.289940415535469	0.11171533307822	0.0137645402719286	0.00910331572253911	0.0667472079174796	0.0227692746101282	0.0523318729698726	0.136078298636358	0.1472115045449	0.130842022512059
510	(136, 379)	0.0182639836713146	0.0998200514728565	0.0903856671137281	0.165361427068597	0.0	0.0	0.0	0.0	0.000364710406660478	0.0536562225079102	0.00761019720082065	0.0	0.0	0.0	0.0	0.0879940287545234	0.0	0.131458991942544	0.248354743584163	0.159617343339249	0.0	0.0	0.152322650214733	0.81315170480394	0.360418805861812	0.914918166219234	0.83873546345537	0.704673378957642	0.551960464517928	1.0	0.184003974704201	0.312309071359616	0.482070704264948	0.731273872271263	0.241309288953939	0.102626499048125	0.106276890923178	0.193639820710569	0.230155681149374	0.975659738395572	0.374510136233768	0.308337391812981	0.0432700010478982	0.229961208448916	0.855748428719891
511	(152, 227)	0.0	0.0	0.0	0.0	0.0	0.0	0.0	0.0	0.0	0.0	0.0	0.0	0.0	0.0	0.0	0.0	0.0	0.0	0.0	0.0877279270184747	0.0211347036064753	0.0	0.0	0.0	0.0	0.0	0.0	0.161820142155132	1.0	0.280574552512367	0.113157088763396	0.190896120898325	0.162277122726864	0.0	0.0	0.0	0.0	0.0	0.0	0.0	0.0	0.0	0.0	0.0	0.0
512	(152, 15)	0.0	0.0	0.0	0.0	0.0	0.0	0.0	0.0593212071904991	0.402443120695044	0.0916838138846941	0.0	0.168900131404707	0.514663715759217	0.328167397417619	0.0	0.0	0.0	0.0	0.0	0.0	0.0	0.0	0.10719901549568	0.0	0.261256788563219	0.0369444383039799	0.0	0.0	1.0	0.0	0.0	0.0	0.0	0.0	0.0	0.0	0.0	0.0	0.21927060928959	7.98462068013346e-21	0.0917114479784634	0.0	0.0570798496154982	0.0	0.0
513	(139, 277)	0.0	0.0179288117845637	0.0	0.0469948937864016	0.0	0.042952008438224	0.0178547716021739	0.0718007034540337	0.180927147035571	0.0	0.501292232564929	0.400209089676592	0.430125957376846	0.0	0.0	0.0261400848570021	0.0336771025464198	0.0	0.0994566215910711	0.233920611689675	0.612873904295579	0.0682562522424411	0.0	0.0	0.0	0.0227234387921258	0.719191444603202	0.540637396669829	1.0	0.601224194993843	0.60728832746054	0.274946566657898	0.567488898803302	0.105100178528471	0.129818939093918	0.119702747370863	0.0491554405907099	0.0918021832609856	0.0386655763926045	0.0616283187267272	0.0	0.0	0.0662834521269839	0.0470411482398226	0.0166297578584175
514	(103, 24)	0.0	0.106225651523455	0.0	0.0	0.0	0.0	0.0580048445859672	0.402558036432	0.190009226571359	0.150539659491332	0.138416567062721	0.0	0.0	0.0	0.0483006170672247	0.0	0.0	0.0	0.0	0.0	0.0	0.213047051835864	0.0	0.0	0.755575199316387	0.0	0.0	0.0	1.0	0.0	0.0	0.0	0.0	0.0	0.0	0.0	0.229035318314835	0.0316404331021597	0.197421714244915	0.0	0.0	0.0562294578153537	0.573521370053257	0.0	0.0
515	(163, 87)	0.0	0.0	0.00224354145924545	0.18626178577542	0.0875136951597541	0.23514517772921	0.0998648035803061	0.141000444591266	0.138773890363265	0.511270678853201	0.446462901444203	0.545090924056666	0.521051403978562	0.327867282102518	0.0	0.0	0.0958652741960633	0.112490195308227	0.0561075217398582	0.0	0.0	0.0170621927129555	0.171154245079036	0.0570340993871303	0.563015778243307	0.296175717312159	0.449344683868599	0.740722806227357	1.0	0.445560705060717	0.385445359387266	0.524724735791299	0.419359204109556	0.168786825657969	0.0255705405016041	0.100110676191024	0.0	0.0	0.155030553675536	0.0942547415424561	0.0	0.239529378936779	0.335006853478133	0.139445538039365	0.112111568437588
516	(148, 111)	0.168330769583073	0.367823344684963	0.822408540193899	0.95900552938948	0.748849410626546	0.140076846181336	0.244039791147988	0.126052440514463	0.412376432418295	0.0	0.0	0.628722583472539	0.828591681145192	0.0	0.0	0.0	0.0	0.0629840294436903	0.0	0.0	0.0	0.0562237182224606	0.0	0.0	0.256772939222257	0.0	0.0	0.0	1.0	0.510351158369882	0.28019076563242	0.0	0.0	0.0	0.275391832782819	0.110903340655293	0.184142865352328	0.0	0.0	0.0	0.101701200811761	0.0	0.34906564271626	0.734362017837941	0.97593913743993
517	(127, 51)	0.252155895775452	0.244292855179694	0.404927931386067	0.463970753155042	0.250966396146197	0.516685128178178	0.306191207520979	0.726890877524645	0.796421014109871	0.864577615432246	0.702083557543426	0.536684164464015	0.619884790593743	0.0319858217450284	0.0	0.022843297271073	0.0938101447689195	0.057435712959459	0.0457001984535152	0.112834541486108	0.121539118493994	0.598509544764913	0.878094282156672	0.751938089198697	0.779956141090255	0.979050367927803	0.86577298527652	0.614107187012765	1.0	0.508293987790342	0.644226592729088	0.822482820041802	0.767079059689425	0.599023854565994	0.446444948679188	0.23687334631878	0.0682894996578248	0.222192020024221	0.0623420380165217	0.133082658717541	0.188554595383402	0.700871810656063	0.178758821985165	0.0344543036307839	0.0575450219689445
518	(136, 86)	0.0	0.253641063380295	0.131360032030787	0.0530131254306541	0.367001184427647	0.0986919693975288	0.725287933572149	0.189481857733203	0.339863297608266	0.0348078867102724	0.276102569494786	0.100741383309942	0.143864917746512	0.105194600107582	0.583250055461472	0.287458414775586	0.0964850343181731	0.200033979405669	0.488381292997346	0.165978362568946	0.300835841229166	0.153602277855619	0.379210540802853	0.330230128628892	0.0	0.0455486229547709	0.151761808638221	0.306607147773778	1.0	0.409931316921987	0.173122095805698	0.0473728642138721	0.106064660967534	0.100712301806606	0.0727071487536146	0.052687562862637	0.134629928983714	0.548454958819099	0.454844706712277	0.564575535434018	0.97552476418991	0.848820748424381	0.345091904531262	0.210412491476269	0.481279657207959
519	(127, 6)	0.00451374400477997	0.0432171972506912	0.0366124192581922	0.0905021654960785	0.144032089412865	0.0794346661110192	0.178134771951603	0.144419388684542	0.37196979322627	0.265721426449659	0.343407623868883	0.174760573618228	0.107218102613731	0.111809839787249	0.0334447533489359	0.00476027194937583	0.0979006102756802	0.0396080911210807	0.0693568318607304	0.078379215807945	0.132967247887547	0.223006989672474	0.442395205361061	0.451649453460156	0.385902272054417	0.626449712681562	0.74830527328785	0.466038434935657	1.0	0.79920652770292	0.962313227905752	0.989909785651628	0.345308295013766	0.353751423122473	0.479308399133307	0.529219329746347	0.403371303086572	0.606048242565259	0.175609091405538	0.107494724515783	0.00418147993471014	0.00445933942899127	0.0	0.0117059653677235	0.0437087397164713
520	(136, 542)	0.0840097388464705	0.0	0.0	0.0	0.0	0.0469271882317222	0.116558716826387	0.0616613349717193	0.188838324456049	0.172480797281278	0.178692919223096	0.0	0.0	0.0	0.0794780248243727	0.0	0.0	0.0	0.0	0.0	0.0	0.0	0.0543723432006963	0.0916270253357217	0.238230352373126	0.158116877072655	0.0	0.0563330370658513	1.0	0.500368001015547	0.354268754523552	0.264403772442432	0.0	0.0449121778813171	0.0256913368250426	0.240216518281797	0.0303783242497804	0.268706230989659	0.0780813212428694	0.292987920554223	0.508857273518495	0.0	0.0957777710696316	0.120981613788536	0.098922150209349
521	(125, 56)	0.241309084655017	0.108801618968232	0.253206626478277	2.00561973919854e-17	2.00561973919854e-17	7.13711528813894e-18	0.68096008891734	0.334406935742765	0.00306756574288177	2.00561973919854e-17	2.00561973919854e-17	2.00561973919854e-17	2.00561973919854e-17	0.414841736767703	2.00561973919854e-17	2.00561973919854e-17	2.00561973919854e-17	2.00561973919854e-17	2.00561973919854e-17	0.0249200249001411	0.0304958104847928	0.0238611247966608	0.396166778468246	0.0	2.00561973919854e-17	2.00561973919854e-17	2.00561973919854e-17	1.0	0.19843381377676	2.00561973919854e-17	0.165416597051816	0.624361484549053	2.00561973919854e-17	2.00561973919854e-17	2.00561973919854e-17	2.00561973919854e-17	0.224899937769775	0.456974724140326	0.145086756936098	0.0173858388162521	0.0392267962818384	0.0832952239333281	0.178355185809133	0.204419657233241	0.0916547296510685
522	(144, 144)	0.0	0.330587721957072	0.218018739954145	0.0619815356544865	0.0	0.943173528089791	0.536234985050863	0.403895918034662	0.105574263277882	0.0759645255924437	0.743096465073917	0.568134625218198	0.466510575585689	0.0	0.0	0.0	0.0	0.0	0.0	0.0	0.0	0.0	0.0	0.0	0.152524111910249	0.0	0.0	1.0	0.429125913833285	0.157521906954058	0.118825329325875	0.0	0.102328525103689	0.0	0.0	0.0	0.0	0.0	0.0	0.0	0.0797345605326131	0.0	0.0	0.0	0.0
523	(136, 289)	0.438376050079145	0.276446500467189	0.0	0.0626189082053628	0.0939139727678637	0.289348863631906	0.116546255480791	0.0	0.0	0.0	0.0	0.0	0.0	0.0	0.0	0.0	0.0	0.0	0.0	0.0767816698256134	0.526799109394517	0.878364810845128	0.438495844064575	0.597978857979686	0.251823321339817	0.125525206712032	0.706969051622015	1.0	0.367640215555941	0.0	0.362089396740734	0.451764620617313	0.259283734212595	0.0	0.0911019991270311	0.143200532195073	0.310519727555281	0.50625100019644	0.145165177261743	0.725544479569524	0.46048349910387	0.416163799730881	0.898109256497492	0.34335486605988	0.447607129725211
524	(152, 154)	0.0265954040537124	0.0	0.0	0.0	0.0743187391385452	0.0	0.0804116245498875	0.101673129885966	0.226351711016756	0.0813395445930528	0.0	0.0	0.0	0.0	0.0	0.0	0.0	0.0	0.0	0.0	0.0	0.0	0.0	0.0	0.0	0.0	0.0	1.0	0.0117878234171534	0.0818344466918358	0.0	0.0	0.049583245918859	0.0	0.0	0.0	0.0329213463883059	0.0223240943866013	0.0	0.0	0.0	0.0	0.0	0.0	0.0
525	(125, 50)	0.226531970505766	0.276743239316914	0.416084178916711	0.623406250266744	0.640049668050671	0.649401112960391	0.642304878961641	0.735269912242663	0.253293879958861	0.373914464821338	0.276883084915234	0.371393570786903	0.195393894517866	0.0688304466629924	0.0	0.0	0.0	0.0248004169258695	0.0126214045941898	0.037351235771831	0.0898822810175079	0.4076044260892	0.486755917511943	0.714666673128394	0.650457200292158	0.41730328606237	0.34798210164826	1.0	0.754505860613057	0.354821571739656	0.353686978448524	0.152442219574262	0.352488798922829	0.330959597078717	0.439812299464108	0.0341341700338863	0.0631521263404093	0.0392530297717401	0.00296087394917969	0.0	0.005557602486225	0.00572746172787166	0.0586637874179975	0.0836430017150252	0.0865011916616228
526	(136, 229)	0.246595339628222	0.259704541893411	0.292555136286919	0.422494179053954	0.326947584803602	0.413270842170538	0.189992520922309	0.338096368512133	0.255332215189308	0.0619437624518176	0.0596466760659725	0.006342124344577	0.35891382238382	0.203433362584744	0.0848893348908399	0.255955182750255	0.243814789644348	0.262465414962271	0.107678903529261	0.0645156801125166	0.0445460284831504	0.0716597784181588	0.108079388691376	0.147710268434901	0.280099543574442	0.10690961186974	0.608647628558822	1.0	0.460222428803788	0.268010048136083	0.156877859466059	0.150067398658159	0.192268478489654	0.499023707771339	0.516519772345337	0.188929238983341	0.061135646045385	0.00281288530449227	0.0	0.136542210487726	0.100190648425765	0.185954928118025	0.0488528059724579	0.104839035515699	0.502616886392458
527	(136, 586)	0.225845180668039	0.0596135906635826	0.531243043707168	0.156165192532846	0.0	0.108088495591775	0.0458092228812202	0.0542374845238406	0.0169531002701483	0.0	0.0	0.0	0.0	0.0	0.0	0.0	0.0	0.0	0.0	0.0	0.0	0.0339271614097701	0.0	0.0	0.0246318334109981	0.275723065306262	0.626288123837264	1.0	0.165349307780398	0.271627023761351	0.0931305824436796	0.269887628623437	0.144476300101103	0.298977665110866	0.703459967701562	0.187120022928809	0.129722123843841	0.20137955426074	0.240764444618173	0.154243174914684	0.416182459570294	0.0953922967079319	0.0116799692234786	0.0117607074584164	0.492536036927451
528	(136, 343)	0.141685573188522	0.113205435291601	0.0158806783968516	0.0300310298477777	0.0886766989431226	0.195200355926029	0.0327649810946834	0.0426856001596702	0.0	0.0277103794598242	0.0491415074892985	0.0456822658881605	0.031244444835591	0.02744964012855	0.0	0.0158380496077386	0.0	0.0	0.0	0.0	0.0378653122209962	0.475195862274615	0.503212842737855	0.555015807827555	0.259633363574689	0.74091573994937	0.949393189374411	1.0	0.614745874616921	0.468651193457824	0.382792568549718	0.222949169919242	0.142026760400839	0.111716561973241	0.281699741418458	0.359428611449238	0.0712813506648169	0.0388072120644125	0.0860518892951655	0.0960377506606266	0.119908557197572	0.125711834644308	0.0722797268217566	0.0575503580884761	0.109098025322523
529	(137, 65)	0.252758652103996	0.0877740219737771	0.250639318401313	0.210265285978533	0.418372848247433	0.20758058364661	0.0443548075260312	0.160380790161663	0.284132151271898	0.0320740198948383	0.0257296171038224	0.0566977129949004	0.10098997498827	0.0506300098793946	0.0	0.0641902179453847	0.070859438431405	0.0759993227874936	0.0531604227955702	0.0907753699614482	0.198672416866216	0.251392363098646	0.0495478907553273	0.490181736909246	0.362321680911812	0.791596558074249	0.790707382992913	1.0	0.454738777522028	0.771627518380712	0.368770716050259	0.625062575235562	0.240049624679289	0.389472327345029	0.279053591378257	0.65529586917611	0.728618403260965	0.495280587620704	0.675193044880563	0.82061974146756	0.855007930992474	0.808284775630926	0.68509874005994	0.126523150586871	0.0800218291933983
530	(136, 392)	0.326179672142522	0.304354118032702	0.103570229348062	0.0190308086466809	0.0976108320194099	0.0	0.0	0.0922042534865643	0.000696158518696816	0.0801085988533026	0.0	0.175815767228026	0.201827194869188	0.0	0.0	0.0	0.0	0.0	0.0	0.0	0.0772934301939278	0.145697011789904	0.238485080888248	0.171300296223861	0.268484385711232	0.405211695774066	0.879198048773844	1.0	0.726870184247296	0.351777741166474	0.674741826404315	0.729713598297615	0.355876651002027	0.974178849543446	0.802255159482674	0.451988340053134	0.911340578508669	0.641942083721155	0.314485068327111	0.376694044526322	0.590448113614645	0.418235966609487	0.272991188341279	0.26489765757762	3.95748093644013e-05
531	(136, 19)	0.0	0.0	0.0	0.15745656942841	0.0	0.0	0.0	0.0	0.0	0.0	0.0	0.171215032841124	0.0	0.0	0.0	0.0	0.0	0.0	0.0	0.293830140273913	0.0	0.0	0.276753573299943	0.0	0.0	0.107879126756105	0.0	1.0	0.229163586375595	0.0	0.0	0.0	0.0	0.0	0.0	0.0	0.0	0.107585481965812	0.0	0.0	0.0	0.114535880875025	0.192730761748423	0.0	0.704019204523138
532	(139, 43)	0.0	0.0328957254609145	0.131524015733755	0.257818114421156	0.111964848636375	0.0730504537413109	0.0	0.0	0.0	0.224496959980169	0.566930750307151	0.0471963820884387	0.0353385106538855	0.530764340669812	0.73754426561694	0.20066315857897	0.0	0.156879292509282	0.902713208716765	0.0	0.0	0.0	0.0	0.255314582357255	0.756437361432097	0.0764512006004595	0.178541179396107	1.0	0.109095104683266	0.0	0.0	0.0	0.0	0.234934844962722	0.0	0.57693056808917	0.253535410120588	0.605438114570398	0.776785574562379	0.853190080596822	0.78078102356491	0.457774256668192	0.813975161933203	0.306205254416923	0.0
533	(136, 585)	0.0	0.0462483490729151	0.063141136561819	0.0	0.0	0.0	0.0705881161985493	0.0	0.0384339740009678	0.0	0.0	0.0	0.276947476007012	0.0537961965135854	0.00169319691774913	0.0	0.0	0.0	0.0	0.0	0.0	0.0	0.0	0.005614063799858	0.316147373736455	0.171929724782003	1.0	0.357830205003562	0.287632103969454	0.348285950142974	0.596985529083765	0.262087804547864	0.0204840306222051	0.397401939451123	0.139280661078847	0.0721076415586342	0.0974238137020787	0.281806994763521	0.376358625995373	0.568362680786631	0.476266486114779	0.308904045152206	0.0715905465889784	0.171405856021975	0.0997923567123913
534	(136, 142)	0.168476949391948	0.214702806282467	0.116702868137489	0.0476565683754908	0.0	0.216166383096249	0.0628726235910515	0.105241255018866	0.0427231848271121	0.0735470081001449	0.116962218848802	0.0	0.0	0.0	0.0	0.0	0.0	0.0	0.0455058551108062	0.133356464381555	0.266477588666758	0.457636457055108	0.659254936479397	0.501933441029778	0.275269415576175	0.287342698939523	1.0	0.528091025249887	0.165780469030071	0.33499699477727	0.147759273462243	0.598511024062876	0.468243685729474	0.294708700942748	0.507800237761717	0.0764419322302558	0.322506776909449	0.203928782301018	0.275619777885045	0.278274671888513	0.24611557652276	0.491586626664571	0.0968584169178471	0.126097112443976	0.219943573884981
535	(139, 87)	0.276222384403092	0.224258390228333	0.48473199359116	0.71573936753174	0.142547160721336	0.185175821824351	0.041420582773147	0.0738270470245502	0.114058570115773	0.105595602808922	0.192411055046873	0.396795440380508	0.0981979153969976	0.0	0.0	0.0	0.0	0.0	0.0	0.0	0.187534793604106	0.914762667977942	0.959125177907421	0.976265302020628	0.406343678906797	0.281337400866537	1.0	0.637572593732783	0.622745211797818	0.0636038426190873	0.128510974545888	0.0	0.0227494537557267	0.0428855776679836	0.380380179186075	0.273014224568973	0.0298562084375631	0.346472929478646	0.260406167059376	0.0717299069506313	0.605674984047141	0.423883000861026	0.145078998096582	0.184993761221989	0.471486649610045
536	(139, 191)	0.220528000489548	0.155580689460137	0.0	0.0	0.0	0.0	0.821445547583807	0.883511215951373	0.319810538328986	0.0	0.185502679396897	0.734541924595506	0.0	0.0	0.934425598333387	0.0	0.250202803359143	0.613529173741974	0.0	0.0	0.0	0.0	0.0	0.0	0.0	0.511909655322357	1.0	0.246071138955511	0.0	0.0	0.0	0.0	0.0	0.0	0.0	0.0	0.0	0.0	0.0	0.0	0.0	0.0	0.0	0.72768897141393	0.0679767794538514
537	(136, 227)	0.0	0.0	0.0	0.0	0.0	0.0	0.0	0.0	0.0	0.0	0.0	0.0	0.0	0.0	0.0	0.0	0.0	0.0	0.0	0.0	0.0	0.0	0.0	0.0	0.0	0.0450126023128565	1.0	0.0506365051156142	0.0	0.0	0.0	0.0	0.0	0.0590606070882616	0.0	0.0	0.310630597271052	0.234779406111712	0.228216754301231	0.413294261943585	0.48030227339208	0.0	0.185422291933179	0.0879715014492425	0.0
538	(166, 676)	0.0	0.0	0.0	0.0	0.0	0.0	0.0	0.0	0.0	0.0	0.0	0.0	0.0	0.0	0.0	0.202314421155857	0.0726749907298034	0.160301228155172	0.162212461375816	0.592359384315469	0.683130672601698	0.425188445686113	0.0	0.0	0.0	0.0	1.0	0.0	0.0	0.0	0.0	0.0	0.0	0.0	0.0	0.0	0.00514093418514198	0.219715858382196	0.419840837032208	0.19920900624119	0.0	0.558419005016584	0.0	0.0	0.0
539	(136, 114)	0.10668538396789	0.0321558041484027	0.0	0.108785067279612	0.0	0.0	0.0	0.0812745420742834	0.058417833681241	0.199996464730803	0.0776486080341428	0.574519061532803	0.177038553307344	0.0478154892839543	0.0663006758474691	0.0	0.0	0.0	0.0	0.0	0.0406725540064343	0.080395364842095	0.0333406501749041	0.0354706563343388	0.110142607953812	0.303326903357378	1.0	0.424009699372829	0.170129153776891	0.0570301384963529	0.0307637802972916	0.0329608610139302	0.0463865498501339	0.001245657353785	0.115062034025813	0.00786681787090631	0.0750713683521243	0.0	0.19734554082664	0.207560484617829	0.179857538912854	0.0	0.157521553390962	0.0229724073770939	0.017821137078648
540	(136, 134)	0.0992797193272977	0.15982911906505	0.183509437419153	0.0362535616404646	0.417280452738493	0.364590019748666	0.0845662087460268	0.103577862787736	0.0932458589334665	0.0	0.0	0.0898271127652788	0.0754375263671198	0.190772432469615	0.0882259309611856	0.0	0.0	0.0	0.0	0.0	0.193880887946268	0.29358467467422	0.220928540347145	0.198062031718017	0.805771557213468	0.416927053132751	1.0	0.339172371902947	0.101337303485006	0.563423459936827	0.15013489443684	0.37152286261909	0.251935909170518	0.103716121840472	0.384243717438123	0.379371984088676	0.65115103136543	0.104414068399895	0.421330788654754	0.337534207100265	0.0950047192851794	0.309449760603855	0.295720452133977	0.277609136933172	0.356735613079793
541	(136, 155)	0.0	0.0	0.0	0.0	0.0	0.0	0.0	0.0	0.0373826394149877	0.00762800241630469	0.0	0.0	0.0	0.0	0.0	0.0	0.0	0.0	0.0	0.0	0.0	0.538800397085201	0.101477472966181	0.127550158575857	0.0	0.457438390761521	1.0	0.18744659623867	0.661051668339486	0.249662685205743	0.119947952943647	0.130932736377075	0.146150062380027	0.107231640470851	0.0442498641884528	0.00605493111272023	0.123457962780204	0.543854306675988	0.45392972612204	0.401983504598956	0.129119547229466	0.129372171671451	0.133745248571163	0.0	0.0
542	(136, 497)	0.0	0.0	0.0	0.0	0.0	0.0	0.0	0.0	0.0	0.0	0.0	0.0	0.0	0.0	0.0	0.0	0.0	0.0	0.0	0.0	0.0	0.0	0.0	0.0	0.0	0.524127732200425	1.0	0.375998027672169	0.226149500166054	0.0102800443764396	0.108699975331582	0.279734498712269	0.0915917656459054	0.724955967298407	0.531382551726066	0.269943061876229	0.425922840250595	0.0454885106167682	0.179967257060587	0.299296637464181	0.352469654653199	0.309393889688569	0.248875334677439	0.410679155301474	0.0
543	(140, 52)	0.0	0.0	0.0	0.0	0.0	0.0	0.0	0.072988084899301	0.133176251615754	0.113712684821826	0.031647113984719	0.0709272740190063	0.18348845085983	0.331057644989061	0.0215172079457635	0.0	0.11834901235483	0.0	0.0365279991525497	0.0	0.0	0.0777787183681497	0.0861722720928175	0.0803192988175499	0.0	0.0	1.0	0.124290285865596	0.0266475743754322	0.0395297538237058	0.0427189623042148	0.0	0.0	0.0	0.0	0.0	0.0452149446410498	0.0	0.135989529855037	0.111330758798378	0.0	0.0250083785288771	0.0	0.0	0.0
544	(137, 3)	0.409812156756378	0.0	0.0	0.303452039465659	0.346538158282921	0.0	0.0	0.0	0.0	0.0	0.0	0.0	0.218413107943842	0.0	0.0	0.0	0.0393700494600803	0.146794262606139	0.0	0.0	0.0	0.0	0.508056094662902	0.752156982236957	0.178905437047081	0.395778425752219	1.0	0.73541794217617	0.507608644357672	0.386138293204969	0.451860950232576	0.780515303489445	0.104678127591819	0.120445015634867	0.689465266501048	0.351087865060042	0.643645419285738	0.193459998453044	0.305285369369101	0.479774368281751	0.436948560744632	0.275905760137302	0.961752689751916	0.739353936538149	0.245954594284892
545	(136, 315)	0.310387838854382	0.277052099086516	0.167653977978125	0.212629079884141	0.303216873341692	0.311976514364599	0.36049254373966	0.402343009960031	0.438296327402837	0.479652584498875	0.555310815637297	0.731352014053553	0.518525972960393	0.201489492207516	0.233155370219704	0.00821293989707862	0.0	0.0478823349709399	0.0485779584942676	0.0682708227778965	0.0950373854987141	0.292560963916287	0.675644098865614	0.321663471680544	0.249507207421565	0.825924890525572	1.0	0.629422210713654	0.621561908134335	0.591892735589226	0.724836374101864	0.66606315096868	0.459327418857408	0.338742102967444	0.572514683012807	0.616995539957007	0.304398236301978	0.591794392136928	0.442029508025228	0.970103175507016	0.764712228649075	0.645562160654921	0.31222025249855	0.338146899176223	0.410752811027005
546	(136, 30)	0.0	0.0	0.0	0.0	0.0	0.0	0.0	0.315012589504313	0.33574818185787	0.217764819313493	0.275903512742163	0.0	0.0	0.0	0.0	0.0	0.0	0.0	0.0	0.0	0.0	0.0	0.0	0.0903226201476291	0.294905616068616	0.224453860401353	1.0	0.0	0.0	0.286223760095454	0.819325914559007	0.243450419766686	0.131050529490555	0.205159922047927	0.0	0.631978550130408	0.364354392105341	0.712698222284367	0.785975423071977	0.113972529101065	0.118942201323987	0.0	0.0	0.0	0.0
547	(148, 740)	0.0547150373110878	0.024199636516195	0.0	0.041929181100022	0.0444056551273847	0.223908744718928	0.147778081866517	0.400090207473736	0.399529555348985	0.252307939045554	0.914476363234526	0.550026146019391	0.158952489879916	0.0865779921016753	0.0873248235648908	0.0	0.0	0.0	0.0	0.0	0.0	0.0	0.0	0.0369685129118695	0.0533584930339274	1.0	0.0	0.0	0.0	0.0	0.105272856741209	0.0	0.0	0.346386571502347	0.157262339797761	0.0632152767044967	0.145458874235783	0.222362637304887	0.342717423015607	0.188248091135036	0.192854159878605	0.0892244139298371	0.0	0.0	0.0
548	(136, 165)	0.0	0.0100198067734524	0.163397497160183	0.0	0.0948676200005009	0.0	0.0302821275569421	0.143768275298512	0.0	0.0563785779857388	0.301126943922625	0.0610832504881307	0.0	0.0	0.0531078259553002	0.0	0.0	0.0368131726199456	0.0	0.0645176366508799	0.0959056655946933	0.173620121809899	0.704393786401757	0.635485958914755	0.333938135909835	1.0	0.320086696147859	0.168090472455634	0.144729546097059	0.091816083060216	0.156510142918758	0.0	0.0	0.0273457536707527	0.138552762840382	0.156053046293496	0.0135245366805982	0.0425673275556496	0.448688002229455	0.116392087685055	0.08502384971224	0.015067242591146	0.0	0.0976684244551632	0.110498592136179
549	(136, 735)	0.0152110819007578	0.0482346884017531	0.0	0.0	0.0	0.0724213835819455	0.000420099544932462	0.0	0.0	0.0	0.0	0.0	0.0	0.0	0.0	0.0	0.0	0.0	0.0	0.084598260451996	0.0484396200644869	0.0	0.286262328613983	0.13315168262364	0.216284293956518	1.0	0.282367048276532	0.0791468717991597	0.0956187805095238	0.166617759986104	0.0503387977704197	0.538210847056295	0.222357305841575	0.24492567353581501	0.146030635087565	0.0	0.226040099339413	0.54474533624685	0.417483727817558	0.31328184848475	0.577349618463901	0.42459070510458	0.315231484194598	0.0171909235137551	0.0245323510986557
550	(136, 15)	0.0	0.0	0.0601214560918802	0.0381722385196913	0.0349297653893784	0.0275702465648268	0.0	0.0	0.0	0.0	0.0	0.0	0.0976906620890701	0.0551947720151736	0.724449692013513	0.245865526846608	0.125933610688573	0.202576675468794	0.114842341643723	0.0	0.0413090733684179	0.0	0.17338174141954	0.35339577147378	0.270941466690095	1.0	0.31060937472159	0.139501441551795	0.466949640366407	0.421424360081323	0.0740522445761498	0.293480018722565	0.320239985225771	0.314994202633952	0.155570002563847	0.359841888277994	0.253029571137898	0.034134778981395	0.113437585777255	0.102721362807414	0.0665349291725169	0.0393756962497273	0.0	0.0319118518865048	0.102026808103575
551	(136, 611)	0.0964251214639933	0.139483442976992	0.266371439262665	0.0	0.223548508366918	0.146290219127208	0.0934153760912886	0.0	0.0	0.0	0.0	0.0	0.0	0.0	0.0	0.0557321815296967	0.102086608638866	0.0548779200179017	0.0897340051330207	0.0	0.0	0.0	0.0143291636914737	0.0511847406272601	0.0045639322444047	1.0	0.426197194397723	0.407856511278039	0.19672095806082	0.0560180041250039	0.0375178464832989	0.114643850725316	0.0888620568743729	0.179695574164606	0.200500230633501	0.177073817013921	0.0935334410785377	0.213906781367802	0.211514943007705	0.322098241194875	0.154517813644284	0.139151215640576	0.26434108192182	0.631206371433822	0.202152641591731
552	(136, 512)	0.0	0.0	0.0	0.0	0.0	0.0	0.454873719345209	0.0283124800802505	0.0407108988763317	0.0	0.0	0.0	0.0	0.0	0.0	0.0	0.0	0.0	0.0	0.0	0.0	0.0	0.0	0.489144237206639	0.173831488912749	1.0	0.435172010228988	0.801518341187308	0.373562808051288	0.537972616423537	0.232200051155152	0.432750679711413	0.219901582001934	0.451415305774431	0.311210947331539	0.32285903421788	0.0504711868393631	0.398594681521524	0.479459774155729	0.422117478993764	0.243153286069753	0.0758944151225477	0.00107444756700811	0.0386176943175636	0.0263267365142609
553	(137, 205)	0.0915824400828201	0.0	0.0	0.0	0.153249208077889	0.112157725387949	0.0	0.0	0.0	0.0	0.0	0.0	0.0	0.0	0.0	0.0	0.0	0.0	0.0	0.0	0.0	0.0	0.0	0.0	0.0	1.0	0.0934741132605717	0.0	0.0	0.0	0.0	0.0	0.0357610685092854	0.0407494219877225	0.0	0.226852366189739	0.0	0.568766260606057	0.364874630036564	0.178720842756856	0.00108675298577393	0.673696958335359	0.963604268708409	0.0406192775345681	0.0
554	(154, 228)	0.0	0.0	0.0	0.0	0.0	0.0	0.0	0.0	0.0	0.0	0.0	0.0	0.0	0.0	0.0	0.0	0.0	0.0	0.0	0.0	0.0	0.0	0.0	0.0	0.0	1.0	0.0	0.0	0.0	0.0	0.0	0.0	0.0	0.0	0.909782367813747	0.0	0.0	0.0	0.0	0.0	0.0	0.0	0.0	0.0	0.0
555	(136, 220)	0.222764432400827	0.687184825222959	0.518955590534183	0.294737540397246	0.351671400262827	0.164448740287047	0.456790675090953	0.130719886006303	0.150646637750884	0.291647500947332	0.0281083207723441	0.192530745327336	0.0	0.118482727194562	0.0908686030807693	0.0896699754737872	0.0139441798561185	0.0250817346015532	0.0	0.0	0.0	0.662471898795228	0.670763435443863	0.8774948860202	0.676531151438821	1.0	0.542645335030409	0.435077542508343	0.146148694169033	0.602063161241833	0.454594628729118	0.221861736538751	0.228721432414093	0.0727586711376054	0.122312170221806	0.33963603450597	0.102848542028272	0.120137196958583	0.285529666582738	0.775200817767502	0.703274591968167	0.217456931016253	0.0970400485529195	0.219681594432329	0.218027270641307
556	(126, 41)	0.037355657884567	0.0	0.0612121671440134	0.0653795199718416	0.246771013950765	0.126203089599675	0.144535370105568	0.246959850876375	0.601753570389548	0.427473990776862	0.332403770322764	0.328745887426375	0.45631640835937	0.645289662525075	0.230846267225684	0.230774246407704	0.147048237859629	0.302341707981179	0.332247848134867	0.514540123755535	0.192872233814429	0.29820947001046	0.582094185080384	0.4316708420379	0.64690511952638	1.0	0.869209566619794	0.299458573775419	0.332699388736546	0.390753284943012	0.256309387701913	0.206126625404428	0.151417657710643	0.114477580263023	0.189395483550639	0.232695805074055	0.141844716146165	0.0412771121375951	0.0162268903124079	0.00903381287931629	0.0255298980724357	0.0295929654228846	0.0	0.0	0.0
557	(163, 57)	0.0952195628531369	0.0	0.0	0.0975481533231251	0.0	0.0	0.0320523574780762	0.114525144948492	0.308800450046847	0.575677002551544	0.172085379846398	0.0	0.571108003128719	0.0433927088761832	0.367449374617962	0.0	0.0	0.104292783167829	0.0411658212360948	0.0	0.0	0.132669597276187	0.00479819209824845	0.0	0.115460765122099	1.0	0.821166327434727	0.432053844904777	0.499712182278127	0.364202436871814	0.0	0.0	0.0	0.183967988520937	0.0	0.0	0.0	0.0	0.0	0.0708324720409906	0.0	0.0	0.0631386510453404	0.0967021014053337	0.0
558	(139, 57)	0.0	0.0	0.0	0.0418210406575682	0.0	0.0	0.0	0.0	0.170132799278799	0.0641965492971518	0.222370829845514	0.183894081389695	0.112233904087308	0.0	0.194173908603192	0.0418556741939433	0.0	0.0	0.0	0.0833298408526383	0.06915381492315	0.0	0.142352925755308	0.115363937677554	1.0	0.0	0.192631456324272	0.0	0.0	0.130012396319911	0.0	0.0	0.0798218830083604	0.0682402998810966	0.0	0.0	0.0	0.430004907195993	0.418307980004272	0.144009301010619	0.110000088057365	0.151350425544745	0.0	0.0704277412202866	0.0
559	(136, 265)	0.277627270717403	0.476605532811789	0.166071931152454	0.0636954901247441	0.312873826855113	0.0225025649827108	0.142113769146363	0.0	0.0	0.0	0.00233562301106118	0.268706730004047	0.0	0.0335000484111078	0.0290150370576243	0.0377530590843359	0.0	0.0	0.0	0.0	0.0	0.308053379506186	0.432250478104591	0.570389805488764	1.0	0.277033652022723	0.302148024525237	0.264801811455033	0.127351512704947	0.127238941147439	0.300230932242744	0.0734610286830268	0.172197559853382	0.0366094802281999	0.0824274325559179	0.175152140417267	0.0151721290226418	0.05529037575246	0.234833379981673	0.532179238586395	0.355143582272547	0.0440472895890958	0.0	0.121128007285189	0.213063457793059
560	(127, 5)	0.190723583838533	0.0484654880740614	0.157683636786793	0.105551202849094	0.181804644574361	0.117311822524205	0.41765171081129	0.279422939751453	0.587778442614299	0.60370063625825	0.457707290358893	0.324636396539365	0.220015512350758	0.142258159245525	0.270501068364253	0.143872585770663	0.108915707030949	0.0681141828989846	0.0489649556550479	0.153813828133191	0.47861820182528	0.36333672720293	0.362285083087378	0.576960543000653	1.0	0.471981904916825	0.665078881258128	0.528077340324183	0.630292957348959	0.417248947124116	0.550974433995936	0.732336319539822	0.636151641089019	0.613861698747075	0.376040479454896	0.48250030513234	0.861797920289697	0.955291932458106	0.935693065791902	0.503733144954382	0.125252695737198	0.0467155098215261	0.0	0.0404127203918386	0.0406916231708728
561	(127, 70)	0.0	0.01649318046597	0.0599689616433684	0.0189939786739911	0.0526350936025462	0.313166497391042	0.14055906897489	0.232932926104499	0.198539814769031	0.149350985912687	0.304214085616892	0.135715985340259	0.0659643630517809	0.222531990674468	0.249455760250341	0.419925016858257	0.304853847334137	0.162570962736077	0.17176704954224	0.467662884800203	0.290226091426718	0.335383983178009	0.248849906286024	0.578184358438893	1.0	0.850233928498528	0.382766545721111	0.410865319869315	0.583797696725681	0.817425063838895	0.675027986437122	0.413912294196074	0.367820519093383	0.680224619573968	0.529220682573416	0.668494907511356	0.418733150182181	0.527265763557174	0.440578665376258	0.240063218703612	0.10712869319139	0.0481397177851272	0.00749326966608593	0.0	0.0201277004591638
562	(166, 127)	0.731604419758217	0.00361715586674019	0.0	0.0	0.0794565350914098	0.0	0.0	0.172484796341361	0.0939559844209682	0.115088631381618	0.00575328533831817	0.193958244601043	0.0608736491237799	0.0	0.0	0.0240179882251043	0.0	0.0	0.0	0.0	0.0548473643180872	0.190758056895516	0.811012849485566	0.668006071441591	1.0	0.0783897723912542	0.0	0.0	0.0	0.0	0.0	0.126633926606756	0.0	0.182106239938439	0.0814022193778256	0.0	0.0335980556395213	0.0	0.0	0.0	0.0	0.541257964502474	0.552839732055006	0.805385716111356	0.652401733417793
563	(127, 47)	0.0	0.0	0.0	0.0	0.00726707192736685	0.0487276785914399	0.0953152095307132	0.0856523839943851	0.371682801435415	0.300850774330733	0.379296172256235	0.48324397387445	0.635283460984626	0.517094359865372	0.397569278101223	0.284119017365324	0.188299204682185	0.311599673629855	0.379270169455343	0.421036304613507	0.501779616693312	0.709843052823006	0.40389119097802	0.731841686338172	1.0	0.514194371138486	0.761135191238419	0.429206575435206	0.300192497327682	0.408270192569623	0.229975305979428	0.306211832833147	0.170224532716676	0.160867439116916	0.12797010660089	0.0838526367584664	0.0578720945682626	0.0282949153245879	0.0	0.00892108096649921	0.0	0.0	0.0	0.0	0.0
564	(140, 153)	0.0	0.0	0.0	0.0	0.0	0.0	0.0	0.0	0.0	0.0	0.0	0.0	0.0	0.0	0.0	0.0	0.0	0.0	0.0	0.0	0.0	0.0	0.0	1.0	0.0	0.0	0.0	0.0	0.0	0.0	0.0	0.0	0.0	0.0	0.0	0.0	0.0	0.0	0.0	0.0	0.0	0.0	0.0	0.0	0.0
565	(139, 60)	0.0	0.0	0.0	0.176419292470284	0.0807063592831556	0.0849731965265939	0.133308786421707	0.0655348644154895	0.0185444427756232	0.117209262450688	0.155433415282609	0.132899069878391	0.213941852552654	0.0506503952841874	0.0	0.053239954476891	0.0447434988604849	0.120660600688618	0.0915728869086574	0.118490098827528	0.116574601486904	0.0772749813548867	0.019691342588045	1.0	0.0747572838506113	0.188277896856577	0.236689571343073	0.053646682509289	0.0309179606949177	0.0190583099358566	0.0	0.131640251411019	0.0324451743200433	0.0	0.0	0.0302573078993315	0.0213988400146953	0.0	0.0409554056553086	0.0	0.152569220003423	0.00123225615530441	0.0	0.017974112626738	0.0
566	(136, 136)	0.0240443386780107	0.0843223312703266	0.117188360941768	0.173607379480143	0.383689697981417	0.284147873167987	0.0717966490167321	0.144552486765639	0.129527883317948	0.310678700721142	0.065379819498672	0.0277995753493115	0.0365195789101418	0.211659720504149	0.0	0.101594985968701	0.0450324857080959	0.0254592989185234	0.0814104494260862	0.273119162296426	0.248346550479451	0.623440498810617	0.92120884405939	1.0	0.422306835668921	0.494389215367593	0.312588866286144	0.166303736275147	0.195268651248387	0.15603706286765	0.011390572327108	0.0491239678222458	0.0113249026434424	0.0480779961542597	0.0	0.0163748677891035	0.0702516870263868	0.171220176083786	0.100241519699655	0.104939861936171	0.0471057233091474	0.10706788641628	0.0	0.0	0.0
567	(152, 184)	0.0	0.0	0.0	0.0377483192662688	0.0	0.0	0.0	0.0158957878953635	0.018372802448086	0.0801649007824927	0.0434056176785656	0.109476780600346	0.0710865274981595	0.0	0.0	0.0	0.0	0.0	0.0	0.0	0.0379542710485531	0.180504005047196	0.293348822309962	1.0	0.686027631895682	0.611995012572234	0.498824507523859	0.582998371714562	0.654313464471374	0.59867438063864	0.509843577019292	0.452296873201502	0.351950703803141	0.447114197182425	0.19420615281297	0.238674012774121	0.53240097516612	0.692524249944938	0.648421448425627	0.565056909521369	0.667028510907883	0.813546935525547	0.473788673051954	0.26284890969341	0.0312703290568031
568	(143, 13)	0.0997697749885026	0.0783029542402092	0.250068358880293	0.115819263127176	0.0	0.0	0.0	0.0	0.0	0.388829647991414	0.763165227903766	0.0	0.0485460080149815	0.0	0.0	0.0	0.0	0.0	0.202018930842613	0.0	0.0	0.0	0.16518237397132	1.0	0.0	0.0	0.0	0.0	0.0	0.0	0.204545825573723	0.0	0.0811859289365447	0.0674090346855264	0.559340119843933	0.0	0.234017658513984	0.0	0.0552704725170588	0.0	0.0	0.0	0.0	0.0	0.0425060099561568
569	(127, 29)	0.0482824671947326	0.00930708524779737	0.0	0.164807107535838	0.129651305963033	0.108993206629278	0.320124783102176	0.233945864036545	0.417808143986536	0.818218885311795	0.285051519925307	0.302029898152452	0.305550362119741	0.258386490257875	0.206812964923986	0.132288320832483	0.0963885489989792	0.0186042781824506	0.0677609383863223	0.219404809736457	0.197036170698974	0.0522420528480708	0.562859929474496	1.0	0.888155160861366	0.712427415615247	0.756176539370928	0.460281030565553	0.431998091578549	0.446753478391153	0.557449748143782	0.598542766671825	0.376299097129323	0.254864527807726	0.344570251853217	0.46249246369568	0.912305580729896	0.951588655264097	0.813904606959263	0.600276677979551	0.283439317368343	0.199875681796077	0.20786428151041	0.353405384727882	0.113844589378385
570	(126, 20)	0.0137578749591109	0.144735219958466	0.274463050552744	0.187509980849548	0.439994361162232	0.153701266177276	0.00964174600167075	0.0702997585874722	0.0400946087266907	0.0623334873532052	0.138902654866814	0.134798249882437	0.338367366304847	0.0311128045188608	0.0	0.0	0.0	0.0	0.0337168893458012	0.0	0.00742329914916997	0.548828948662242	0.590997863780723	1.0	0.68604990060223	0.32830272664136	0.717086034310024	0.192001086988802	0.0933421929215142	0.0020170873302725	0.172445762194296	0.186167250314355	0.0542503681177895	0.0749174795439777	0.370037181791541	0.103140796074915	0.0267182715909143	0.0	0.0214401007223293	0.157892868870222	0.274407228087425	0.056814159517802	0.0441137492650293	0.0	0.298744553717276
571	(126, 8)	0.200327926229664	0.249579807296459	0.264190172007301	0.267767561561689	0.444018073999443	0.135312076417596	0.0172648131303886	0.014645413712052	0.147775161262701	0.076766576784244	0.0695671812541658	0.218867058723033	0.278686722279026	0.430839847900987	0.170842232223321	0.141623602110159	0.15137429606456	0.115302409793113	0.559631586109531	0.361363269825631	0.779526577115556	0.60368976468345	0.549834727819376	1.0	0.842900294350897	0.882526886068137	0.820468611832644	0.32788163095068	0.503358419954724	0.137153118350152	0.0285317307065059	0.0310831353437409	0.00414549359315094	0.0947157194640425	0.188650713414027	0.192158037241362	0.175371499856149	0.220079177295759	0.0224997295160002	0.0462044282085754	0.0	0.035359180743016	0.0276688386697586	0.0551384383767115	0.103660053731982
572	(136, 40)	0.169502225687152	0.0263869760878405	0.0	0.0174774533618631	0.00897855546492483	0.0	0.0459783357361715	0.0293666472944971	0.0551407799639779	0.0431434428883777	0.46345224206119	0.11700880015584	0.0414459595294487	0.134886859605083	0.0246457744972585	0.0	0.0	0.0	0.11348917151003	3.57079983313695e-05	0.0484611696956126	0.36749706739745	0.756036552721252	1.0	0.429083308030464	0.507537163364682	0.412364068841389	0.0607497047429416	0.0757383328883621	0.0238034228803803	0.0165481090123651	0.0	0.272047944365149	0.126831740680851	0.060794774918564	0.0667529064331522	0.144746269121993	0.286541353158639	0.171866531805155	0.321011363303365	0.204150221051496	0.438763966352022	0.128700946362851	0.0588025800358081	0.163344152628793
573	(136, 310)	0.2580581351172	0.379121811379925	0.19230096353404	0.0368819548691655	0.0541302663097526	0.000153669002083233	0.0202727932122006	0.0	0.0	0.0	0.0424771005776207	0.0	0.0	0.0602488620182215	0.0	0.0	0.0505198282906404	0.166246799918198	0.0	0.104708007579464	0.171618209893673	0.534905183027255	1.0	0.517885474211157	0.528466630265462	0.360103400132833	0.485786395038982	0.2945284795367	0.11283339138797	0.310815116767854	0.27088775650194	0.168198556327478	0.0312835560728051	0.0760639843835297	0.274116622399334	0.122063824476872	0.09709691138436	0.198211154324475	0.167082938060015	0.12462412562868	0.170306626894353	0.117736116476039	0.0813932242896292	0.209327239230422	0.116155990348801
574	(166, 494)	0.0	0.0393055434677743	0.0	0.0	0.0	0.0	0.0	0.0	0.0	0.0	0.0	0.0	0.0	0.0	0.0	0.29879250300823	0.500466721235689	0.385548098135852	0.167641826924421	0.0727656117515703	0.0744446655083732	0.57535223318682	1.0	0.438835502411603	0.177433772998891	0.0530526270132975	0.00514942439246307	0.0	0.0	0.0	0.0	0.0	0.0158324560902052	0.0	0.0511972077465845	0.217835579988298	0.0644167962402002	0.0482862656773896	0.0	0.0159335135504792	0.0	0.0	0.0326693639520981	0.154414659969673	0.0681037908859503
575	(148, 556)	0.00369850492141147	0.0109901573777806	0.0	0.0	0.0	0.0	0.0	0.0	0.00822441556225362	0.00394289467872305	0.00881859198986552	0.00699521271764547	0.0	0.00389216519710224	0.0	0.0	0.0	0.0	0.0	0.0	0.114417745504755	0.409713343019262	1.0	0.495345190369909	0.188857257779824	0.168966865918078	0.0145395493941593	0.0	0.0	0.0	0.0	0.0	0.0	0.0370242029071977	0.0	0.0	0.0	0.0	0.0	0.0	0.0114881412560839	0.0	0.0	0.0128871697671889	0.00486558923899699
576	(136, 544)	0.0	0.0	0.0418556456397544	0.0530296948405038	0.0	0.0906662729830639	0.0459101012901804	0.0497035174424363	0.0	0.0	0.0	0.0806242480033048	0.0155988285016523	0.0	0.0	0.0	0.0	0.097207064153285	0.0	0.111823682357238	0.385549449542886	0.699248115984301	1.0	0.508074554649688	0.299662119892873	0.294048316675696	0.0881500939198841	0.0705028661056309	0.0	0.0304047297397163	0.0519318188239649	0.167799321853129	0.000675012147335509	0.0	0.0	0.0	0.0423779859894338	0.0	0.0068476154501441	0.067963842228246	0.0	0.0311396813876883	0.00378853002885519	0.0	0.0
577	(136, 618)	0.0531176085706528	0.288378114754195	0.289597799401323	0.0	0.0	0.0	0.0	0.0	0.0	0.0	0.0	0.0	0.0	0.0	0.0	0.0	0.0	0.0	0.0	0.0	0.0	0.635547115977084	1.0	0.103675802117113	0.0	0.111914667188087	0.0194826825364758	0.110098236176778	0.0	0.0	0.0	0.0	0.0	0.0	0.245993484933273	0.218222550250898	0.347957708327102	0.433930300392228	0.506705426117233	0.342100052357195	0.322016057840549	0.573776084244067	0.184646810108646	0.23555729647968	0.0466399303732947
578	(166, 398)	0.0	0.032869944918532	0.0	0.0	0.0	0.0	0.0	0.0	0.0	0.0	0.0	0.0	0.0	0.0	0.0	0.0471052312982573	0.302430955740435	0.309612405416788	0.401334338558914	0.601440150694218	0.920763983824855	0.525415004013164	1.0	0.71723695269838	0.331720091655535	0.531575664422324	0.102199343217838	0.0	0.0	0.0	0.0	0.0	0.0	0.0	0.0	0.0	0.114427893498605	0.00664211716368696	0.0	0.130638380916599	0.0373300879309203	0.0	0.00859130103603166	0.0	0.299634211855891
579	(126, 5)	0.0868342903880716	0.0311637507365025	0.0688470543067076	0.0448708375820982	0.20479205598135	0.0	0.0999756532578146	0.0459749619441746	0.0377255832862495	0.086493774959636	0.0792989554380982	0.138920559490901	0.0487077252686775	0.233219528597929	0.390566868728873	0.452116439369693	0.476695178574348	0.275238112913561	0.437240474260847	0.392996363278608	0.935581473069102	0.493445335127428	1.0	0.332452356906361	0.185493433189297	0.034319819492352	0.0373675889521933	0.13219934448216	0.0341678086754618	0.0164403721351624	0.0282950145664788	0.0222968032831046	0.0569144891861047	0.0937868920877294	0.0264283258073112	0.0585698438832166	0.144930958234286	0.0693186399762817	0.0711722176590828	0.0	0.018720133990256	0.0634063022873716	0.0941525992722656	0.0890317783985029	0.0
580	(148, 596)	0.0	0.0	0.0	0.0169656188814111	0.0223821260068894	0.0	0.00274133858962743	0.0164625944766711	0.0	0.00996513642276901	0.0124530560053272	0.0	0.0238687380173192	0.0	0.0	0.0	0.0	0.0	0.0	0.0	0.240421893841734	0.91006149839292	1.0	0.0758201496920133	0.0	0.0	0.0	0.0	0.0	0.0	0.0	0.0	0.0	0.0	0.0	0.0	0.0	0.0	0.0	0.12692151148671	0.032698022570825	0.0622157756221594	0.0180748509388166	0.0	0.033203422036809
581	(137, 142)	0.0958173390705807	0.0	0.082301985036416	0.0	0.0	0.112077583638301	0.0502766050532594	0.0	0.030993079327947	0.19823307607751	0.155813912787637	0.415182701177161	0.365347005288002	0.0	0.229826503149981	0.0156217510818675	0.127528813614562	0.0997286665138033	0.258276319181421	0.0622356826935564	0.126123840714416	0.0670216633653937	1.0	0.224069820701227	0.443124358983843	0.982042395551238	0.182831002934961	0.399611467241584	0.369862622747277	0.438473023156872	0.320392531687015	0.136800066780989	0.285390975230024	0.0784844557264917	0.128419746771603	0.145823428224424	0.315688096926624	0.309037501883497	0.205746179165864	0.201925708466636	0.458010453710187	0.81292227535177	0.975887891325003	0.717809807420376	0.394371922973628
582	(136, 161)	0.144409062385216	0.191840296738721	0.0312783860082896	0.0834057740174199	0.0147726456765629	0.0546510196434034	0.0273172959839722	0.0	0.0335980568622019	0.0	0.0	0.0	0.0	0.0627802842261721	0.067993045258876	0.148917455997094	0.129098575183524	0.0943585551781251	0.202520882582461	0.122155924503221	0.319848840782354	0.384710313579588	1.0	0.666133951765568	0.881963305833919	0.834067372611769	0.245427642138076	0.443080453059635	0.363814166569254	0.134237238093686	0.00340047006594752	0.128110414549555	0.155023210756824	0.0997885320442843	0.176710691034529	0.0189631826911755	0.0	0.16733010234791	0.07669613858412	0.221092594713808	0.0189377969991564	0.0	0.0244255059617214	0.0635653926592055	0.161040523520085
583	(139, 69)	0.150202628335331	0.123511642555564	0.0390628320706147	0.432189521180717	0.431389949972345	0.562347514625877	0.487007135640308	0.321877763549411	0.678260684062257	0.488008035162265	0.367155255593368	0.393604754461854	0.240545525807042	0.0	0.0	0.0	0.0	0.00173839652753101	0.0588346482619738	0.0302846926970964	0.339777011728902	0.800153054153938	1.0	0.733076782877607	0.565051737155084	0.167935234245947	0.21825078745477	0.132864478014519	0.169445063670691	0.268236732884166	0.126583377151046	0.57322361724107	0.23665954416288	0.420246252919025	0.589835432517655	0.468310695358125	0.100182509328324	0.271939467550509	0.242964186780939	0.144499793424116	0.3986282850862	0.308718717846523	0.0450106750164505	0.0967077234931111	0.167194363231146
584	(139, 131)	0.367222122404027	0.650423600351946	0.259132610689229	0.814846389204851	0.372887195623134	0.210282218003263	0.02050731835855	0.0279211089955486	0.0859812645440075	0.0464792036554285	0.0309732186930449	0.0	0.0	0.0429724666293015	0.395571718914847	0.227439557604666	0.0493256361284279	0.0	0.271823655104411	0.106962451351086	0.0426211464881748	0.3666350508452	1.0	0.395013773713205	0.328506877712904	0.0550037221327408	0.0357174074567358	0.0591341969573983	0.0197731212000674	0.0403729240361628	0.0310687610752059	0.0401779816031928	0.0	0.0	0.0	0.103891214333914	0.09622855787391	0.158534630301329	0.0561403186980709	0.0821948517651877	0.209656479970206	0.0352692850947948	0.0331959369520391	0.252386161436583	0.704533248692686
585	(139, 123)	0.0691611506959013	0.11612154529722	0.0841334422920475	0.022324183173025	0.11952286186297	0.185352596020074	0.090743894586087	0.123192859048063	0.0905399935922102	0.22730810528332	0.185586071912786	0.0313564008373495	0.0	0.0	0.0	0.0	0.0	0.0	0.0	0.0	0.0582821122687816	0.501669336406335	1.0	0.853941151613283	0.452124868224585	0.153275632645912	0.129094572210218	0.089790990446511	0.0943329369804695	0.0496041026513647	0.0986054272959857	0.0429645758369004	0.0	0.268848452735252	0.25371330494581	0.164203750869052	0.0353953618916231	0.128636127985961	0.525112355219611	0.0701029630785178	0.047045377794469	0.0835894486242522	0.0	0.0	0.0
586	(139, 86)	0.0	0.0	0.113551419982994	0.0	0.0	0.0517469453019895	0.0	0.0253678907933097	0.0666385945172836	0.0	0.0	0.0	0.0	0.0	0.0	0.0	0.0	0.024576839027271	0.0	0.0	0.0	0.433953737517624	1.0	0.209522290929579	0.0	0.0	0.0232469138106502	0.00331000342153881	0.0	0.0	0.0	0.0	0.0728207578748042	0.0	0.0	0.0451712635329481	0.0	0.00649401821339013	0.0	0.0	0.0	0.00920266678192507	0.0	0.363997741840059	0.0
587	(136, 548)	0.0	0.0	0.0	0.0	0.0	0.0	0.0	0.0	0.0	0.0	0.0	0.0	0.0	0.135137666081737	0.0	0.0	0.0	0.00378189643871225	0.106146880917093	0.0	0.45194446309232	0.639042865101198	1.0	0.121783990727955	0.0252133769888046	0.0	0.0954147635550604	0.0	0.0	0.0	0.0	0.0	0.0	0.0	0.0	0.0	0.0	0.0	0.0	0.0	0.0	0.0276818138550253	0.0	0.025552949403661	0.0
588	(136, 302)	0.147351566797643	0.058832060386756	0.116745371764838	0.0238697885989665	0.0	0.00628883144980142	0.0341680283020187	0.0	0.0	0.0	0.0358472816435141	0.0042052973524298	0.0525158573153324	0.0133747628016446	0.0	0.149294699415873	0.0689348200246008	0.0	0.349853099471434	0.25516541355176	0.422927797951362	0.807427606981251	1.0	0.644185203911758	0.483066889117496	0.129149149895368	0.32113985461323	0.20094743366816	0.0171709737362251	0.0	0.0	0.180697580718146	0.0	0.0	0.0	0.199946129385602	0.0	0.0	0.0901710976529271	0.0297566132169322	0.0	0.0	0.0	0.0753799102887904	0.0609193414417592
589	(148, 182)	0.0185203182721475	0.0	0.0	0.0	0.0806099587704772	0.14341638336052	0.237928092865932	0.0955130954379695	0.0370981719120586	0.10969763939563	0.0809610283882321	0.0	0.0	0.0	0.0	0.0	0.0	0.0	0.0	0.0	0.0886651635132702	0.607564114810584	1.0	0.421046866062035	0.274635343238551	0.377875520148633	0.0	0.0	0.0	0.0	0.0	0.0	0.0	0.176000566159621	0.0849606764334902	0.0939302243817424	0.0	0.0	0.0	0.0582263300803657	0.0	0.0143731259447751	0.0330425662349463	0.0	0.0
590	(139, 97)	0.0949323355059387	0.0181924946857702	0.124024657376241	0.307691505946651	0.414851053412546	0.397943712640741	0.354336766440863	0.293646968403187	0.552527581714245	0.533912244611336	0.332464204272867	0.221680566974161	0.415022221691185	0.0195284065577449	0.0	0.0	0.0	0.0280660243473658	0.0	0.0473573315777863	0.336616226334409	0.543553263584944	1.0	0.501797937928216	0.507709452604239	0.209912151679409	0.261373252424922	0.081712030032025	0.190376138551512	0.178551851681239	0.130021913175829	0.466657351253748	0.155461288261509	0.213259994019196	0.388862746540697	0.396934181773196	0.126724421744495	0.218480426736391	0.258496337593329	0.237582391509261	0.36454351205163	0.40630801197703	0.147208547104881	0.0749710487047091	0.0829724776342173
591	(103, 73)	0.0	0.0	0.0	0.0	0.0	0.0	0.0	0.0	0.0	0.0	0.0	0.0	0.0	0.0	0.0	0.0	0.0	0.0	0.0	0.0	0.0414549167031167	0.0772646725796352	1.0	0.0126338129845675	0.186530331111277	0.0	0.0	0.0	0.0	0.0	0.0	0.0	0.0	0.0	0.0	0.0	0.0	0.0	0.00482924621202472	0.0	0.0	0.0	0.0104438910356208	0.0157681738677151	0.00875908834603783
592	(125, 41)	0.0287986448454423	0.0152272225624304	0.0468303272226738	0.0334390976649464	0.0	0.0	0.0	0.0	0.0	0.0	0.0	0.0	0.0	0.0	0.0	0.0	0.0254179440799536	0.0	0.0	0.0334893136891172	0.0468137798265793	0.278880693518906	1.0	0.547319893415932	0.345162238102183	0.302334014740416	0.0635796959223502	0.200988945981403	0.0219297089459175	0.0	0.0140394996030094	0.0223760179722283	0.0814783336563497	0.0801456652776186	0.097618733620393	0.0446907358852543	0.0	0.0	0.0280213575654048	0.0363245997931075	0.0916748182798431	0.0585320874887084	0.0783175699959757	0.0	0.0532112940504631
593	(127, 60)	0.480437653372071	0.765759059697439	0.651619027697033	0.782950775736937	0.613941848924162	0.395136614373588	0.177021581604927	0.351181328734356	0.17594656565477	0.265151719452373	0.3794738214298	0.556328980488016	0.527027815194454	0.236892583024005	0.0368004490649043	0.14321386736827	0.110999823609063	0.140759822113423	0.098138030217913	0.385591749999297	0.417593586302715	0.929066237553996	1.0	0.755359235155771	0.627413827418497	0.544079354987957	0.249304598641957	0.42810169440246	0.217753183691757	0.172908854183974	0.0450446462189453	0.221798265213645	0.0949911996551592	0.162483720480735	0.0	0.0	0.0521572730518138	0.0850019068849944	0.0	0.0629830256002074	0.0	0.08640790472476	0.0375415767713649	0.114176089786169	0.291275322524129
594	(154, 291)	0.0	0.0	0.129028739335175	0.876489621765912	0.191691510564353	0.131394319046232	0.0	0.136854470613848	0.496797120319375	0.510149962788908	0.129733775809265	0.952651058643695	0.0560458720695934	0.0311210632135646	0.0	0.0	0.0863442010894802	0.0	0.0	0.0796809961055442	0.0555384631291841	0.885309948849441	1.0	0.917202524884108	0.167185443669023	0.149576799011281	0.0	0.0	0.0	0.0	0.0	0.0	0.0	0.0	0.0	0.0	0.0	0.0	0.0	0.0	0.0	0.0	0.0	0.0	0.0
595	(125, 46)	0.19995607341939	0.238384416851237	0.118215780534896	0.0217869434200101	0.110889817804896	0.0	0.0	0.0154245380421629	0.0	0.0	0.0	0.0	0.0589380435216049	0.0139759346318046	0.0	0.073793627199282	0.125593374591173	0.235145880695741	0.299808685646535	0.240741017412175	0.517447915555985	0.400012525749992	1.0	0.760097648212313	0.391016430456927	0.253163054546831	0.296722222587642	0.0774780800048881	0.0486857181895158	0.0453854563670802	0.219698529869217	0.228953263087564	0.120990226698039	0.159444438722439	0.0374980338902732	0.0687399690357358	0.137108892235867	0.13247583544108	0.030166453617188	0.00243160123250609	0.010279043785338	0.035900545019174	0.155594033980938	0.206073546680483	0.196078407414099
596	(152, 26)	0.0	0.0	0.0	0.0	0.0	0.0	0.0	0.0	0.0	0.0	0.440541504373438	0.0	0.791324803884283	0.125033577934087	0.0	0.0	0.0	0.0	0.0	0.0	0.0	0.00385687343885162	1.0	0.0	0.0	0.0	0.0	0.0	0.0	0.0	0.0	0.0	0.0	0.0	0.0	0.0	0.0	0.0	0.0	0.0	0.0	0.0	0.0	0.0	0.0
597	(148, 326)	0.0232920602265217	0.0	0.0255161818449663	0.0	0.0	0.0	0.0491171188457214	0.0475301952305973	0.0140154854450805	0.00914190277068948	0.0376544984535896	0.0	0.0	0.0	0.0227937766956017	0.0	0.0	0.0	0.0	0.0216272051067245	0.158680240524351	0.330815512451362	1.0	0.454976765962246	0.197883523400174	0.0	0.0	0.0	0.0263696649509198	0.0	0.0	0.0	0.0	0.0	0.0	0.0	0.0	0.0	0.0	0.0705384434545358	0.0154575198572007	0.0234084197559542	0.0158280138421175	0.0212425049206829	0.0
598	(136, 21)	0.0148416990411533	0.0236025554860991	0.0284887620607315	0.0153414130073034	0.0	0.0	0.0372157256052001	0.010303017547745	0.0	0.0	0.0	0.0165378055368073	0.0	0.0180674291138679	0.139497100956172	0.0	0.028413411649692	0.0119814069007725	0.0189299571632	0.114256501648035	0.64702475412631	0.695121077963977	1.0	0.393364622581242	0.876923014666878	0.446960594184368	0.371459789242173	0.227251770810229	0.234105540111885	0.101262255621647	0.123533928911405	0.243973418272892	0.354923500244123	0.327737665232249	0.294890586867243	0.177369132999936	0.069187823565819	0.0214650639377507	0.108443708466479	0.0246569215613802	0.04053559185316	0.268429912628235	0.246219671645283	0.162604412226383	0.0321653455954131
599	(125, 14)	0.179640453797704	0.236061016792974	0.441785557330773	0.319591247448964	0.451092214259983	0.508214542847964	0.261483752325615	0.0917893431214375	0.0795181699184007	0.0203144859560697	0.116507707066822	0.0790352994961118	0.0708590545160429	0.0118840005598594	0.0365664717172221	0.020770968490547	0.0322071008088174	0.070263989579454	0.219472143486527	0.332386788303073	0.700386078602551	0.959784728942539	1.0	0.681468505381794	0.558629293193489	0.648314301375956	0.350872024023953	0.471891844048533	0.36727366015481	0.266119893091827	0.175122581128492	0.0320294068448995	0.0878296083429518	0.0974592299513878	0.0291537502883269	0.102714099323523	0.0	0.0	0.0	0.0390365293659512	0.0266072298979273	0.0205417673384588	0.0242676144144402	0.0299903815507536	0.0442566837604595
600	(166, 645)	0.183757922799706	0.0629522968131821	0.343729025204693	0.0457797323430148	0.0	0.0	0.0	0.0	0.0	0.0	0.0	0.0	0.0	0.0	0.0	0.0	0.0	0.0	0.0	0.154284783889456	0.837478069650946	1.0	0.189320384840098	0.191564272371278	0.102279174539825	0.111584090468049	0.0481504829105277	0.029299049589435	0.0	0.0	0.0	0.0	0.0	0.0150251406004459	0.0461363662394994	0.0281025979377167	0.0237065389475647	0.0	0.0	0.0	0.0	0.014873598944293	0.0435158851485786	0.0	0.0716312855726797
601	(166, 464)	0.0	0.0	0.0468634441728999	0.0	0.0	0.0	0.0	0.0	0.0	0.0	0.0	0.0	0.0	0.0	0.0	0.0	0.0238537271216458	0.0270607558507134	0.333356540722685	0.218881366257908	0.524764348095678	1.0	0.740867261369276	0.436597461367704	0.0718702040393144	0.0	0.0	0.0	0.0	0.0	0.0	0.0	0.0	0.0	0.0	0.0	0.0	0.0	0.0	0.0	0.0	0.0	0.0214088644515863	0.0	0.0
602	(148, 659)	0.0228971938557098	0.0	0.0	0.0	0.0	0.0	0.0100669624995571	0.0	0.00741662983870155	0.0	0.0	0.0	0.00836351769134506	0.0244709847891122	0.0	0.0	0.0	0.0	0.0	0.0	0.264752946161338	1.0	0.517844259744253	0.205314991360351	0.0419835774551668	0.0	0.0	0.0	0.0	0.0	0.0	0.0217946813282633	0.0	0.0	0.0	0.0	0.0	0.0	0.0	0.0	0.0	0.0	0.0	0.0	0.0
603	(148, 240)	0.0322320404832011	0.0312144249892783	0.0	0.00742917156487743	0.0	0.0	0.0149346630863486	0.0	0.0	0.00719861880793677	0.0286180757687222	0.0586723476217795	0.0157224959176206	0.0	0.0	0.0	0.0	0.0310734443528088	0.0	0.120935848251731	0.826249956986457	1.0	0.502764184175242	0.0587793553003826	0.0718381246089042	0.0642942689283453	0.0	0.0	0.0414333890089091	0.0	0.0685728924062288	0.0	0.0	0.0438380040165916	0.0	0.0	0.0134773853272311	0.0143453238849251	0.0	0.0	0.0	0.0	0.00707676830527566	0.0293782659553587	0.0
604	(166, 422)	0.0	0.0	0.0	0.0	0.0	0.0	0.0	0.0	0.0	0.0	0.0798689831892658	0.0548694114785432	0.0095458751578084	0.0967368846231297	0.0308484570394208	0.0	0.0	0.0	0.0604049380342882	0.0630052128063016	0.958576223506626	1.0	0.214059508745771	0.0	0.0	0.0	0.0	0.0	0.0	0.0	0.0	0.0	0.0	0.0	0.0	0.0	0.0	0.0	0.0	0.0397154407742936	0.0	0.0	0.0	0.00663557677447628	0.0184445672097529
605	(152, 124)	0.0154772277345073	0.0209053843009489	0.00729611001666468	0.0	0.0282255995810298	0.13508764154501	0.318401401724245	0.261400776460739	0.172833397353872	0.163613517068667	0.0929533781201925	0.115974727010619	0.123146098930344	0.112609559078858	0.195241479083603	0.155064870420922	0.0780979182945602	0.0332098448340766	0.0273593656202818	0.0334085804523245	0.377958661802656	1.0	0.647623294536591	0.521813488680705	0.325639008516619	0.270436329085496	0.197473469133763	0.119287603237336	0.0439088300401407	0.0281742348618642	0.00771474622631252	0.0	0.0080028681264584	0.0129352672610991	0.0761159139846362	0.0238146173020259	0.0598500955640199	0.0	0.0191748615004138	0.0540961822458672	0.0145519379740411	0.0318914088913677	0.140718047657413	0.0638376456120942	0.0272821824509339
606	(148, 686)	0.0	0.0182203848516363	0.00834576963944157	0.0	0.0	0.0	0.0204581467720819	0.00669882356459309	0.0	0.0118390943815643	0.0	0.0	0.00371845272421247	0.0	0.0	0.0	0.0	0.0	0.0	0.0	0.350075919640235	1.0	0.755556502051049	0.515195794571894	0.217472033871165	0.115817567879823	0.0	0.0	0.0	0.0	0.0	0.0	0.0	0.0	0.0	0.038794163997045	0.0	0.0	0.0114908390257516	0.0	0.00697483004323082	0.0266438423384243	0.11481939210013101	0.0132289878249378	0.0
607	(166, 85)	0.477878575635492	0.218685089805853	0.134060509938976	0.0787711430657102	0.054331350244396	0.0496369095968418	0.0	0.0	0.0444478275491354	0.0	0.0	0.0	0.0	0.0	0.0	0.0	0.0	0.0	0.0286079507382398	0.174125978634638	0.582530838510895	1.0	0.978941492779484	0.0748932773631427	0.243579632314372	0.0984732103835629	0.0	0.0	0.0	0.0	0.0	0.0	0.0237942163187071	0.0	0.0310921650655268	0.157608604725306	0.0	0.0114378643083275	0.0	0.0	0.0488101946254817	0.144610228247777	0.243574133723695	0.510558833912536	0.646928893143444
608	(139, 165)	0.0	0.0	0.0	0.0	0.0	0.0	0.0	0.0	0.0	0.0	0.0	0.0	0.0	0.0	0.0	0.40036731482357	0.0797984555094905	0.0	0.0	0.0	0.0	1.0	0.3552690002333	0.347005709552791	0.0	0.0	0.0	0.0	0.0	0.0	0.0	0.0	0.0	0.0	0.0	0.0	0.0	0.0	0.0	0.0	0.0	0.0	0.0	0.0	0.0
609	(148, 815)	0.00479356948128235	0.0	0.0	0.0	0.0	0.0	0.0	0.0	0.0	0.00512346897910439	0.0	0.0	0.0	0.0	0.0	0.0	0.0	0.0	0.0	0.0	0.296409169715053	1.0	0.925125841446253	0.478539303665235	0.0818341524635104	0.0501501710802215	0.0	0.0	0.0	0.0	0.0	0.0	0.0	0.0	0.0	0.0	0.0	0.0	0.0	0.0196473064193386	0.0	0.0195286775225309	0.0	0.0	0.00166379789445649
610	(152, 116)	0.0141798044389361	0.0	0.0	0.00540407346135505	0.00131039497688455	0.291568435393494	0.56155200129505	0.237389709288042	0.168936413722125	0.137824807702046	0.262808776206463	0.212368001243844	0.0373679217965894	0.0	0.0	0.0	0.0	0.0	0.0198437960115758	0.0	0.484562016942989	1.0	0.826052577211557	0.747948637243967	0.587571857734928	0.519275075053099	0.682709820872883	0.488972154899974	0.166316427888781	0.0928157837700776	0.047687585887797	0.0231935910566627	0.0306329447026869	0.027853198770808	0.0780872573769757	0.205164712661639	0.000353759289830692	0.0110406313226907	0.0283838921397727	0.00904086702697668	0.0408275862670434	0.0257784509501278	0.0166593128994281	0.00686545839110902	0.0
611	(166, 148)	0.30192029061596	0.0684619398767325	0.0	0.0	0.0	0.0	0.117979805395517	0.0	0.0	0.0	0.0	0.0979560726249266	0.0	0.0	0.0	0.0	0.0	0.0	0.0	0.0337994479248165	0.119667283458979	1.0	0.744186135806631	0.0	0.0	0.0	0.0	0.0840012205587908	0.0906864005344275	0.0	0.0	0.0	0.0693896747701483	0.0503105931078961	0.079240512507728	0.0	0.0	0.0743274108095705	0.0	0.0	0.0	0.0250206966282889	0.0719081826614089	0.0	0.111745256198714
612	(137, 112)	0.0	0.0	0.0	0.0	0.0	0.0	0.0	0.0	0.0	0.0	0.0	0.0	0.0	0.0	0.0	0.0	0.0	0.0	0.0	0.0	0.039310930584832	1.0	0.0	0.0	0.0	0.0	0.0	0.0	0.0	0.0	0.0	0.0	0.0	0.0	0.0	0.0	0.0	0.0	0.525453010775103	0.0	0.0985900270964361	0.0	0.0	0.0	0.0
613	(136, 582)	0.77735747376928	0.643158323339124	0.870879276313572	0.443774579719537	0.81359634608183	0.0719392638890805	0.0258708598352729	0.06985175532982	0.0	0.357798967585351	0.301826045704024	0.0580768436379497	0.125580819171504	0.0	0.0	0.0	0.0633413308534574	0.0	0.0	0.0	0.118989865933495	1.0	0.896334292004165	0.376781879881077	0.262616943821944	0.0	0.0542050622571762	0.149945360848636	0.0	0.0	0.478001934617024	0.150922179648597	0.193969784046525	0.489357738643648	0.0703594584667575	0.0	0.0389167457211213	0.298544565097945	0.375416253673602	0.177480747300819	0.0703971991689894	0.222639857852254	0.315529978323565	0.28796915639611	0.648577151178565
614	(152, 92)	0.0	0.0	0.0	0.0	0.0	0.210990371943943	0.958448279215654	0.713544462375041	0.608410400931423	0.449883172545138	0.317933749586543	0.294411751978132	0.245263272018505	0.00928167967585159	0.0	0.0	0.0442625921438328	0.0092222156005549	0.0	0.0	0.236460221886767	1.0	0.521381139658858	0.326131425481807	0.274618829507348	0.0184065920065251	0.0592605293641209	0.0660863430374223	0.0385473416196066	0.0340147786631115	0.076705348003555	0.0895912624950517	0.0	0.0437633658209657	0.0868446903759645	0.0662978417708761	0.107028542319279	0.1057206055423	0.0657387171506079	0.134010922067819	0.0367230745953598	0.0608804876607382	0.0535666428222525	0.0384717539071122	0.00441640906622804
615	(136, 737)	0.0	0.0	0.0365907235219006	0.00825613387719501	0.0195811461344552	0.0232486873437502	0.0207211242351511	0.0319361764716469	0.0896693522958407	0.0455638636416341	0.0511241142163758	0.00226181154595854	0.0201500473650055	0.0806739896035761	0.163176290261716	0.049856099787831	0.0116692219027929	0.032554819980485	0.0572555918685869	0.0341467963265342	0.11149742646171	1.0	0.392078762110094	0.237707543778557	0.205350445922347	0.135653054482879	0.0452263707696331	0.0468982054583694	0.0542864844270623	0.083548191955814	0.0125644425180562	0.0647082833954947	0.0344875552821978	0.0	0.0281459570818801	0.0	0.0307286254091396	0.256058616149591	0.0467307994093378	0.128400778163729	0.0400098527657372	0.0116183118819109	0.0925408863799605	0.0392736102380135	0.0138131654206168
616	(142, 171)	0.0	0.0	0.0	0.0	0.040748418756009	0.154880246148249	0.579321912184561	0.236139069271492	0.654336295846867	0.489544176474866	0.454492284467016	0.338608807927924	0.348613870578279	0.0	0.0	0.0	0.0	0.0	0.0348631245459093	0.0336147163921321	0.439230006016016	1.0	0.456680407197498	0.252638493906978	0.0801521473930519	0.0	0.0	0.0	0.0	0.0341761945357512	0.043506325359991	0.0575872021153413	0.035837293773412	0.0	0.0	0.0	0.0347542346769175	0.0451110459887634	0.0646609183610282	0.116343456495341	0.0553241126939516	0.0372053480042022	0.132454958323493	0.0282831693029543	0.0
617	(166, 88)	0.175590729255917	0.46113296434783	0.0	0.0	0.165597422170961	0.0	0.081946768995496	0.14529000906935	0.0	0.165827607625685	0.206639397908104	0.144930431964924	0.0	0.0	0.070301592304154	0.0269678060846155	0.363168792551901	0.0585007508554693	0.666175407541515	0.989485982743111	0.717389458964443	1.0	0.626785564305667	0.459633290704981	0.0735666865597868	0.0	0.0	0.0967268443088093	0.0869655659230181	0.173396013950286	0.0	0.0479223755519034	0.0	0.0818746253728765	0.087730021700383	0.0	0.194497858060737	0.0	0.0	0.0	0.0	0.356294185861759	0.412834361193489	0.237973019293373	0.430586083571852
618	(139, 225)	0.70878117300457	0.658144417927961	0.999615175793299	0.519573677367416	0.364074806452558	0.278346462968994	0.0543288641754213	0.0282933636058164	0.0224454259861362	0.266484915478471	0.175910389588035	0.56306850809656	0.018682597397259	0.0	0.0	0.0	0.0	0.0	0.0	0.0	0.832754525612245	1.0	0.326166310271202	0.160242058553479	0.103976244323926	0.14619373148916	0.564057531164829	0.354738813806354	0.440011292873116	0.0316765286837767	0.0666126673626754	0.136116707615483	0.0	0.295868558702008	0.165074838056936	0.501913233290208	0.0394116945412656	0.110766956033334	0.031127016949715	0.0	0.294381052618865	0.0	0.0	0.410399269807765	0.672324846341557
619	(136, 682)	0.0	0.0	0.0	0.0	0.0	0.0	0.0	0.0736697900833882	0.0	0.0	0.0	0.0	0.0	0.0184796147213795	0.119765733040145	0.155784743287133	0.016919475232651	0.205314501812159	0.0478656385723856	0.238936509146981	0.01322237433742	1.0	0.479474339156427	0.255707409631193	0.281313551429277	0.00884501703675533	0.10587731543585	0.119026345013688	0.0145190488783047	0.128222779853393	0.0560071919881572	0.0232779804632275	0.115994361120895	0.0528557633010609	0.0759808999517291	0.168835588468749	0.102820443797749	0.13928439803327	0.0900993362126058	0.038802736391418	0.0845951731480685	0.235042960471493	0.210737998841983	0.0886476908927382	0.00709243740804016
620	(136, 679)	0.0239376993745779	0.0	0.339107103782809	0.0859622230300467	0.0556303502756481	0.0	0.00515403001210561	0.0	0.0	0.0	0.0	0.0	0.0348737807581227	0.370270893859902	0.0575201623972635	0.0300756285791684	0.131239987350261	0.00734912102265565	0.124528136607226	0.221240468648617	0.530465072607595	1.0	0.153520180527368	0.0410474032946363	0.0225544021073769	0.0	0.0	0.0	0.0	0.0	0.0	0.0	0.0	0.0	0.0	0.0125318736352609	0.0	0.0	0.0	0.0	0.0	0.0	0.0	0.135851903901387	0.0492653285386893
621	(136, 104)	0.0	0.0	0.0808747812445488	0.0918913179111763	0.0472188674815443	0.0	0.0	0.0	0.0	0.0	0.0	0.0	0.0	0.0	0.0	0.0478617800818938	0.016564955113106	0.0318223294871896	0.437704806366273	0.0328186023874424	0.249735114619229	1.0	0.0286878927553116	0.236820064949251	0.115469441968105	0.096815810532608	0.0375895451602813	0.0	0.0	0.0	0.0139646752498282	0.106611984355328	0.0644516441381762	0.0	0.0193366508632317	0.0377744144263509	0.0	0.0	0.0346187802129317	0.0218476247278584	0.00469442450447065	0.0557698526308922	0.072124514829562	0.0351883404946886	0.0471743760321166
622	(127, 22)	0.0	0.0	0.0	0.00149782690601583	0.184951453051379	0.134679871447465	0.10042672341883	0.29903166738128	0.411378848880017	0.379475106711576	0.165687174464386	0.20650757753773	0.0778658923559079	0.0876253622387479	0.260116535517807	0.168261610154612	0.146332562249094	0.0399819365274731	0.250825440921542	0.131199718127352	0.387411209751672	1.0	0.639142537263584	0.413213514239417	0.324842269843596	0.333605144031947	0.459036428497541	0.609259182903687	0.667021770797134	0.224116137049692	0.090006904334973	0.131975371329465	0.0818701526606132	0.094845065669714	0.157271195539396	0.112876750071181	0.00441185728012743	0.0	0.0	0.101985830542025	0.068333972955105	0.767669202530358	0.475585617287112	0.015402414810316	0.0
623	(152, 232)	0.0	0.0	0.0	0.127149715934035	0.940796866035177	0.236438661671903	0.109672684789135	0.184087657514787	0.261195419166126	0.0605427094162144	0.0042383153462249	0.052312805176759	0.235669944866683	0.582598447082916	0.0645858049943626	0.0	0.0	0.0	0.0	0.0	0.0	1.0	0.0809309754024386	0.0	0.0	0.0	0.0	0.0	0.0	0.0	0.0306745898321078	0.0	0.0	0.0	0.0	0.0	0.0	0.0	0.0	0.0	0.0	0.0	0.0	0.0662219330107749	0.0
624	(148, 548)	0.0	0.0278412340269841	0.0122281870319645	0.0378168420811446	0.0199289821578615	0.0	0.00715225289600925	0.00847944676508701	0.00827873307809492	0.0	0.0	0.0979535979054336	0.0	0.0	0.0	0.0	0.0	0.0	0.0	0.0	0.195975414910927	1.0	0.52857351841997	0.177161002750687	0.0	0.0	0.0	0.0	0.0	0.0537032596191191	0.0190211810752082	0.0	0.0669781740770045	0.0	0.0	0.0828033333561159	0.165953080592406	0.0	0.0	0.0662641044486923	0.0329740578803635	0.0	0.0	0.0	0.0
625	(148, 170)	0.0520786789567673	0.0499677273896888	0.0	0.0443961842871974	0.0337376294168407	0.0793133763968374	0.0231672048135722	0.0754020928285284	0.0671898194533901	0.062333960076756	0.0352355722733173	0.0249264740765444	0.0213847295273599	0.145430520611311	0.674730930947101	0.551182932538945	0.492808438149822	0.121555747344636	0.184190463018233	0.163647300903763	0.508429842651586	1.0	0.488234423901201	0.263444163478076	0.0	0.0	0.0	0.0	0.0	0.0	0.0	0.0829665396367777	0.0	0.0888429518299334	0.0	0.0	0.0	0.0	0.0	0.0	0.0495537674340403	0.0	0.0354328517272302	0.0802319272629013	0.020946012178142
626	(166, 524)	0.559829335164195	0.107721485312414	0.041116369829888	0.0	0.0	0.0	0.0	0.0	0.0	0.0	0.0272284214146849	0.0	0.0	0.0	0.0	0.0	0.0	0.0	0.064513805303996	0.141198524682122	0.505491130572346	1.0	0.89295228375292	0.283598052342743	0.104663305892742	0.0826596836719899	0.0541614614255991	0.0	0.0	0.0	0.0	0.0	0.0	0.0	0.0371593121914361	0.20696213964898	0.0	0.0	0.0255117705371657	0.0	0.0180172897241642	0.181251210559839	0.263516946652579	0.603036358989517	0.624799285920423
627	(148, 576)	0.0604890075949562	0.0441702065214119	0.0	0.0	0.19514654847036	0.0312050976301638	0.391106662765051	0.0589270944088123	0.056925092238361	0.193774725823998	0.409818247861434	0.255906627774084	0.220810490207362	0.110843249524771	0.0	0.0	0.0	0.0	0.0	0.0	0.465183366856145	1.0	0.498549364834106	0.0	0.0325761188415746	0.0	0.132425042995747	0.27990116523284	0.235775724432336	0.259129251156759	0.318949901934319	0.354184097108116	0.0	0.0	0.0	0.0734858783024242	0.0895219540617485	0.141316101701821	0.132962196177494	0.132736798448226	0.0	0.0278868728360712	0.0521788276340628	0.0238900157685618	0.0227970785180245
628	(136, 674)	0.171955585362279	0.249469767762973	0.449941063520916	0.0905135383544899	0.0557102607855421	0.00994938005519737	0.0	0.0	0.0440074034297993	0.00680447787820967	0.0	0.0	0.0	0.0224335424586838	0.25761373151874	0.00817545476138352	0.0399622765344906	0.0	0.0	0.0	0.448201476932603	1.0	0.136470386314394	0.12989132704976	0.0360764070324889	0.0	0.0355342094814358	0.0	0.00523684451469806	0.0165203038090353	0.0	0.0	0.0	0.0	0.0	0.0	0.203703474540113	0.150401078083643	0.0	0.0333915938076391	0.0757407935740002	0.0155362542420405	0.0	0.0	0.248700924324658
629	(148, 297)	0.0	0.0244026035044457	0.0132974777900257	0.0	0.0	0.0	0.00987108677907392	0.0246614708193898	0.0	0.0	0.0103474464269083	0.0	0.0	0.0	0.0	0.0	0.0	0.0	0.0	0.265816366340168	0.752596080571199	1.0	0.640644618430521	0.443723027768151	0.0496084900710903	0.0603193151120702	0.0	0.0	0.0	0.0	0.0	0.0	0.0	0.0334984457784997	0.0	0.0	0.0	0.0	0.0	0.0	0.0	0.0190486117482048	0.0143659884195951	0.0	0.0
630	(142, 78)	0.187541906121435	0.104236040887113	0.0	0.0872437936099197	0.0	0.0	0.309026540436669	0.478695057572391	0.212982167548627	0.0528968502352927	0.0547011725693409	0.0246353730802197	0.290664077026413	0.742930745926227	0.707041876294265	0.0463741839274301	0.0	0.0	0.0	0.0	0.790573340179961	1.0	0.157867240169998	0.224397277311582	0.0	0.0	0.0	0.0	0.0	0.0690160983218352	0.0963911492681726	0.215849289822926	0.289663601063738	0.0	0.0476888871321478	0.127245845870168	0.292148732209225	0.123723110593543	0.110666101067754	0.0	0.0	0.0934141625260043	0.0573548246044922	0.0676074655617221	0.601991025801365
631	(166, 2)	0.0	0.227682565764407	0.0	0.0	0.0	0.0	0.0	0.0	0.0	0.0789771986357349	0.0	0.0	0.0	0.0	0.0658032238005767	0.0	0.0	0.109372409218511	0.238679091639373	0.117554409574575	0.348151289447393	1.0	0.961466424976691	0.0966501162475837	0.419951156638439	0.0	0.421489982639361	0.279273651876899	0.391632081886701	0.215700942073815	0.0	0.804618377767299	0.116128170985769	0.0525171128905096	0.0	0.048443602182797	0.0	0.0381554844448618	0.0	0.173257282403222	0.156933985666453	0.561990472449993	0.0535462489015391	0.0	0.209436734382058
632	(148, 159)	0.0600759460225573	0.197298145828783	0.0	0.106356307951642	0.0243962858519535	0.0	0.0218514504913585	0.0	0.0	0.0455076618318914	0.0152178486232716	0.0355325785184346	0.0551896224036999	0.0	0.00863357084733291	0.0254882552659897	0.0	0.0	0.0	0.0404923348860484	0.633458462809181	1.0	0.31458357979587	0.205858576204625	0.180882494164076	0.197643873501131	0.106544273290051	0.0855204371464056	0.0	0.0	0.0	0.0	0.0	0.0	0.0408012136861677	0.0	0.0616312033135972	0.095083063417887	0.0159796311547462	0.0201325421527611	0.138488887480529	0.190632941706781	0.0	0.0679760360912741	0.0219738433220085
633	(136, 660)	0.0221844980409592	0.0343018861142099	0.00319363977496073	0.0	0.0341262722508129	0.0	0.0	0.0	0.0	0.0	0.0	0.0	0.0	0.0	0.0	0.0	0.0591609780596487	0.174745121903392	0.700760504277935	0.982451771832639	0.935630373660638	1.0	0.256694108380876	0.170544669819177	0.0694531600603133	0.1863596190136	0.565351038811923	0.301419043766073	0.223187950834503	0.0688091447877558	0.0	0.133193321626869	0.0593024391427094	0.185559021375525	0.0899820732909113	0.129593324570483	0.107711243674242	0.19227632127461	0.0873077062246629	0.0959779002052245	0.0790879999272691	0.0533481530386021	0.0	0.0366839567227108	0.0291446784831066
634	(148, 485)	0.112674761556023	0.107507361680086	0.12673943594583	0.0216400669569613	0.0215868701084942	0.0140538724181041	0.0	0.0108695795159067	0.0218141114819798	0.0	0.0	0.0	0.0	0.0	0.0	0.0146928341861215	0.0	0.0	0.0802668599339525	0.195954121588101	0.802496678174623	1.0	0.33238773541406	0.0378814271787736	0.0	0.0	0.0	0.0	0.0	0.0	0.054055535536646	0.0475044852019911	0.0	0.0162963702082685	0.0	0.0	0.0167739556058167	0.0	0.0	0.0692416966548825	0.00537166657210953	0.0103734549988755	0.0	0.0846024501134864	0.0
635	(148, 619)	0.0	0.031360656069343	0.0	0.0	0.0	0.0	0.0	0.0182655474477259	0.0	0.0187354178748478	0.0	0.0	0.0	0.0	0.0	0.0	0.0	0.0	0.0	0.0	0.444761180772295	1.0	0.523071966708915	0.0	0.0	0.0	0.0	0.0	0.0	0.0	0.0	0.0	0.0	0.0	0.0	0.0	0.0	0.0	0.0	0.0	0.0	0.0	0.0	0.0	0.0
636	(166, 184)	0.0	0.0	0.0	0.0255995127630242	0.0	0.0	0.0	0.0224853965602675	0.0516176136209871	0.0	0.165123782051625	0.0306507786268871	0.169315213387805	0.0	0.0224136547517582	0.0120893625664621	0.019338803579868	0.0	0.084484559638822	0.124817580752628	0.539861627868437	1.0	0.642322033511678	0.202787616769678	0.203006398439154	0.0	0.0	0.0	0.0	0.0	0.0275318356068514	0.0	0.0	0.0349118224523984	0.0360530306943608	0.0	0.0257413062700715	0.00642175065598819	0.0785622785828786	0.0218530297832562	0.0920964002577674	0.0502213822024319	0.00814494383679974	0.037389656783945	0.0403497192982643
637	(166, 509)	0.0	0.0	0.0	0.0	0.0	0.0	0.0	0.0	0.0	0.0	0.0	0.0	0.0	0.0	0.0	0.0	0.0	0.0	0.0	0.183958511979461	0.530509209841569	1.0	0.748279422533123	0.615978256559982	0.24697814247799	0.0	0.0	0.0	0.0	0.0	0.204172982119322	0.35944485391722	0.0	0.0	0.0	0.0	0.0	0.0716810910341	0.0	0.0	0.779468143224452	0.759558431716398	0.191261191795767	0.0	0.0
638	(142, 88)	0.0345481278503015	0.0	0.0	0.0	0.0	0.0860442487209809	0.757111487046637	0.556625594334088	0.180543092713196	0.0504937556294517	0.0	0.0939201073070438	0.0	0.528730621083639	0.0	0.0	0.0	0.0	0.0	0.0745276556357951	0.729463094286242	1.0	0.46233703099144	0.0	0.0	0.0	0.0	0.0	0.0	0.0	0.0	0.0	0.0	0.0	0.0466454822284927	0.0610989580403949	0.0324817216126944	0.19771483691884	0.0900041264429618	0.0	0.0	0.0358821184647918	0.0	0.0398965938869004	0.0
639	(148, 110)	0.0637793305881474	0.0438326357578986	0.0	0.0192718917092175	0.0	0.0500872660480379	0.0228550432736687	0.00859975898611822	0.0379000820684648	0.00991371937183176	0.0325781241410773	0.0	0.0168975143645563	0.0108063628367162	0.0	0.0136405877897049	0.0	0.0550271181316115	0.0	0.0383329018773965	0.244548707532021	1.0	0.55027904556688	0.335241742684708	0.0829323253973674	0.0531025289214882	0.0	0.0381620492714683	0.0625259471110444	0.0	0.0	0.293296315164905	0.187499325423705	0.0	0.0	0.0	0.0	0.0	0.0398124797615873	0.0278707100211228	0.0	0.0117688832882676	0.0420368977562441	0.0263865870372175	0.0240813357990118
640	(148, 359)	0.0809816219859412	0.063359280514684	0.133018354465194	0.109966429916588	0.0203412515673249	0.0337475299239436	0.0738381882680539	0.0834020793303546	0.0908887378429824	0.052575682981467	0.0996813535010741	0.0829167987624025	0.0128982860307542	0.0538794913443067	0.0325399826984052	0.0	0.0	0.138481546065023	0.0219733789469786	0.0719928572532192	0.471031838495629	1.0	0.795436447327548	0.0637384812040872	0.0793394846398276	0.0	0.0	0.0637126610225026	0.117800339716003	0.0	0.0	0.0	0.0371393917805361	0.0500493358152723	0.0364434356495891	0.0593561266532519	0.0	0.0470592950596185	0.0	0.044466114619971	0.0252658884262274	0.0272376522643674	0.0444078214197534	0.0	0.0308783092851249
641	(136, 705)	0.0951802321430311	0.272697375710979	0.108334827413084	0.264717347043305	0.135052028576146	0.0868646941165822	0.0780157824691792	0.125275200663736	0.0140264070623445	0.232379166685567	0.192989986282941	0.043720175511933	0.0	0.0	0.0	0.0	0.0	0.0415753444711039	0.0	0.0	0.0521277572391953	1.0	0.406765801700183	0.177244641042471	0.109580968741261	0.225200116557878	0.0	0.0596621720138812	0.0	0.0	0.0	0.251968815377282	0.000988812478941668	0.170176363421358	0.463312236666304	0.134357404365349	0.168718684094859	0.0975230188385854	0.10385379962793	0.214155390350694	0.188952013748883	0.101404049521007	0.0514149492407159	0.0841689210207965	0.013010388861113
642	(142, 60)	0.0	0.0	0.0562238589946837	0.0	0.0	0.0741579324960066	0.632629458066706	0.49116399186951	0.318312423152895	0.303279539667004	0.476990758664714	0.304928180145726	0.356800939601503	0.103663664558438	0.0	0.173896217512909	0.0841152969572096	0.25181832691689	0.0440297237683264	0.210761794040734	0.642160100000934	1.0	0.775585677306517	0.402853804556828	0.0453477316453734	0.0	0.0	0.0	0.0	0.050399444477553	0.228293355103887	0.0	0.0	0.044309199962299	0.0205050813549868	0.0944859940986391	0.0811340232551565	0.0	0.0342137234665014	0.0	0.0	0.0383980305503601	0.0	0.0170618700755037	0.0
643	(166, 474)	0.0713354934457474	0.0	0.0434547084766007	0.0	0.00925500098258969	0.0291060423241153	0.0	0.0	0.0	0.0288811099975088	0.00205494926489518	0.0	0.0	0.0	0.0	0.0	0.0	0.0104529716244322	0.0779223301821657	0.447214414069086	1.0	0.0556866176469122	0.0	0.0	0.0	0.0189543291049751	0.00203847041285805	0.0	0.0	0.0	0.0	0.0	0.0	0.0	0.0	0.0	0.0	0.0259189125188386	0.0585933392181486	0.153852465578641	0.0	0.013229484841097	0.0071194438099386	0.11656201682846	0.161296050627097
644	(154, 5)	0.0632666376240242	0.0667935378890164	0.0	0.0	0.0	0.154949198129351	0.0	0.034518065523963	0.13778101725258	0.1767136109031	0.0575435172504426	0.213322531289102	0.824732623063567	0.820131121615077	0.336055392132045	0.401896278086247	0.103974702285424	0.117421196332385	0.0943795491586018	0.267478211041049	1.0	0.0	0.282052764102848	0.0	0.0671460906587143	0.0	0.0	0.0	0.0	0.0538323217685621	0.0	0.144064806586339	0.210629510099002	0.0	0.147626179602244	0.00359900985153881	0.112240184518059	0.0794995196755188	0.251483275888726	0.371249688680824	0.0478177184575473	0.0	0.0	0.0571140291442822	0.0520094233236027
645	(127, 27)	0.0	0.0	0.0	0.0	0.0	0.0	0.0	0.0	0.0436620788882891	0.0	0.15483824038795	0.114318011973024	0.00216833163917909	0.0	0.0216305759949518	0.371843079480214	0.272529878894915	0.420165458140114	0.385739861397631	0.732288799040501	1.0	0.888355737457769	0.497272908318055	0.744876809882707	0.235635443290901	0.266624869931856	0.369258860815273	0.097754594229977	0.158477079918226	0.281264415112878	0.233776645361421	0.142475152716735	0.0791415090564539	0.0488170021656021	0.0538751819523456	0.0505639799706013	0.207077838937877	0.304923471566924	0.125880794632783	0.134607582660779	0.13236357957941	0.0941245883686588	0.0	0.0	0.0453265867121194
646	(166, 60)	0.0	0.0306840249867815	0.0	0.0	0.0	0.0	0.0	0.0	0.0	0.0	0.0	0.0	0.0	0.0	0.192901244639324	0.634870762475052	0.309087010301644	0.595802406417856	0.761902938585708	0.776982589899166	1.0	0.710808002348359	0.0	0.0	0.0	0.0437327186793413	0.0	0.0	0.0	0.0	0.0	0.0822888306793233	0.0333687707932625	0.0	0.0449650640228147	0.000697079082675928	0.0	0.0	0.0	0.0	0.0	0.0125580418788871	0.0351098845149056	0.0207342481887873	0.0
647	(139, 280)	0.0	0.0	0.0	0.0	0.0	0.0	0.0	0.0	0.0	0.0	0.0	0.0	0.0	0.0	0.0	0.0	0.0	0.0	0.0	0.0	1.0	0.863540017391315	0.287341867434143	0.856059262624671	0.137411099394019	0.334739783849133	0.959238562350306	0.25257197019138	0.555523374491217	0.0313047171814153	0.0	0.0	0.0	0.0	0.0	0.0	0.0	0.0	0.0	0.0	0.0	0.0	0.0	0.0	0.0
648	(166, 51)	0.0	0.0	0.0	0.102703398565877	0.0229847298809397	0.0	0.0	0.0	0.0	0.0	0.0	0.095404040303135	0.0	0.219899639115574	0.473978956066849	0.334509819031713	0.338342587668647	0.46337569247078	0.484746509601498	0.741209303041087	1.0	0.726511316757843	0.165902333860973	0.0	0.0	0.0922291994632888	0.0402249832633355	0.0	0.0	0.245784036204535	0.157844397273938	0.139348577905424	0.0	0.0	0.0	0.0951401266413017	0.0	0.0	0.037385540235098	0.0	0.0539750942140789	0.0458474165030311	0.0535570125345029	0.0643311008547602	0.0
649	(166, 564)	0.0	0.0	0.0	0.0	0.0	0.158614313490284	0.0180228509568215	0.0	0.230526281458825	0.0483178408933389	0.0	0.0	0.0	0.0	0.0	0.0260173650688602	0.117040143624883	0.135584999124514	0.431424867810145	0.905283229368465	1.0	0.961366827342858	0.290211061479352	0.100166128261872	0.00176046675299233	0.0524118258295605	0.0	0.0	0.0	0.0	0.0	0.0	0.0	0.0	0.0	0.0	0.0	0.0	0.0	0.0	0.0	0.0	0.0351143251214603	0.0182497787825163	0.0
650	(166, 334)	0.0	0.0	0.0188998779797336	0.0477567377789346	0.0884390497678517	0.0285891597530156	0.00928607502332333	0.0291813356675094	0.0	0.0156737828896095	0.00363403844054949	0.0	0.0	0.0	0.0156087915910945	0.0664098700590137	0.255245032359208	0.292072729606466	0.259061263119197	0.505572252819396	1.0	0.477403798809223	0.0547450985722482	0.0	0.0	0.0561284842401418	0.0241516690717536	0.0	0.0	0.0	0.0	0.0	0.0	0.0	0.013751484738001	0.0	0.0107462418107766	0.0868848078292474	0.0600211895125228	0.0104808369513489	0.0091588414421378	0.0078805908754519	0.0300508215831012	0.0	0.0
651	(136, 270)	0.245253689666404	0.357965687879498	0.0333503181484015	0.195521179596902	0.239796994469443	0.345475185241311	0.0202512949755882	0.129059008684552	0.0730544407524747	0.0	0.109308521901428	0.145232630073925	0.0817558857431679	0.196694154622478	0.27607881296808	0.316564587355431	0.271623678686491	0.679146605579078	0.185891450077567	0.288189725652398	1.0	0.0459178971431167	0.305316459607192	0.156447292235876	0.00360023842135744	0.0264772638994078	0.374757249326165	0.22962268971311	0.107977292654929	0.0382593730371883	0.0564739391229812	0.0223312122373906	0.0830620709773187	0.170335509225916	0.313123639799596	0.142415801109184	0.117926413467948	0.166309439523163	0.095573142998517	0.301320901532009	0.17603755237281	0.110643413673937	0.204776945644542	0.581441429344995	0.516177335797924
652	(136, 3)	0.0293442186821084	0.0	0.0	0.0423169872992783	0.0	0.0075745742531955	0.182398227509216	0.0	0.111082592478536	0.0	0.0	0.0329161558784521	0.0643923539502468	0.0037807171718671	0.248794928421116	0.579281593656035	0.0473383708925492	0.0	0.0692697083812729	0.20730293116567	1.0	0.0408282241789016	0.0577655296819442	0.1781144729014	0.0	0.0	0.0	0.0	0.0	0.169377925126139	0.135310663965411	0.360867363740212	0.247992204719698	0.0359980061009412	0.0878571049354633	0.133690527549561	0.112163531990643	0.0854270766896425	0.0281607196602301	0.0329989123049783	0.0	0.0191599424413308	0.0	0.0	0.0
653	(166, 844)	0.0161726291687085	0.0	0.0	0.0	0.0	0.0	0.0	0.0	0.0	0.0	0.0146412196359036	0.0359621196657931	0.0665273173814982	0.422095084507589	0.356286501567429	0.506677867128193	0.454279121902506	0.184733070369845	0.37187714853383	0.52263910940156	1.0	0.197013941669007	0.0	0.0	0.0	0.0	0.0	0.0	0.0	0.0	0.0	0.0	0.024564638166781	0.0	0.0	0.0257602229727612	0.0	0.0	0.0	0.0	0.0	0.0	0.0	0.0	0.0
654	(166, 6)	0.120138318176235	0.0	0.0	0.0	0.043979650762658	0.0285261308551843	0.0	0.0	0.0	0.0	0.0	0.0	0.0	0.0	0.0203793812677551	0.0	0.0	0.0498321078588013	0.326956227548853	0.344317205233496	1.0	0.765040279394142	0.275540523269957	0.0	0.0	0.0	0.0	0.0	0.0	0.0	0.0	0.0	0.0	0.0204431117943905	0.0	0.0583612765182721	0.0	0.0	0.0	0.0231526814790874	0.0	0.0179344780477275	0.0	0.0139582559384649	0.0211286973551942
655	(166, 8)	0.00222119110628548	0.0	0.0	0.0580576783450743	0.0968118408082658	0.111150013343218	0.0226831569059293	0.0	0.0	0.0650979885398781	0.0240955995770293	0.0211485401426055	0.0436697213771539	0.0462428660254252	0.0118461596424403	0.0156188680506586	0.11617786755399	0.228714270788031	0.387909250278524	0.57109258830519	1.0	0.50672708148879	0.0778092722161342	0.0436839410315188	0.0	0.0	0.0	0.0	0.0	0.0	0.0154284788954924	0.0	0.0	0.0207581295612785	0.00998471761984238	0.0	0.0	0.0353703597072538	0.0257268062447135	0.0741061658050081	0.183098085628573	0.0669189764709888	0.0336419198767604	0.0253496843238644	0.0431430685635246
656	(126, 23)	0.0	0.0	0.0	0.076136381285751	0.0	0.0	0.0	0.0	0.0	0.0	0.0	0.0	0.0	0.0	0.0	0.135641169308252	0.0976781997053935	0.602515783408697	0.155166331163095	0.330587697424724	1.0	0.17625956940574	0.151390332437563	0.0146145481166258	0.0	0.0	0.0	0.12003477126758	0.226312562127622	0.0378427932109828	0.160722410745543	0.0	0.0	0.146113685312856	0.0375854268561659	0.0430651426287131	0.0637461902145691	0.0	0.0	0.0	0.0	0.0	0.0	0.0	0.0
657	(166, 341)	0.0192049389701003	0.0110805841449228	0.0164915886004783	0.0	0.0	0.0	0.029548580742884	0.0	0.0	0.0368958370773287	0.0348700645215885	0.0234618112674783	0.0	0.0251544417529257	0.0348919824279401	0.435871385736708	0.663566773386467	0.353426974987784	0.672619406568264	0.869956371237513	1.0	0.357711944875543	0.0962830109076973	0.0965788919988178	0.0	0.0	0.0	0.0361543653246969	0.0434837128523822	0.238156489452307	0.0900473722602452	0.0180251332317322	0.0	0.0	0.031253561048695	0.0	0.129996720709587	0.259188382012165	0.0195742150524068	0.028281275841176	0.0265831857239261	0.0198459033652792	0.0409389237411529	0.0	0.0229636244167764
658	(166, 492)	0.043392224174653	0.0352482531124012	0.0	0.0	0.117770916996449	0.028942291965031	0.0	0.0	0.0	0.00568198016762727	0.0295117567819467	0.0	0.0	0.0	0.0444836938522679	0.0291233622755108	0.50273318475299	0.782315082243783	0.657100064411852	0.632070241613618	1.0	0.080126243381331	0.134414402390517	0.00313490616638357	0.0	0.0	0.0	0.0	0.0	0.0	0.0	0.278381520909415	0.087661608437477	0.035925026698941	0.0	0.0	0.0510137239508248	0.0376314901932561	0.0431052999541537	0.0	0.0281208280266449	0.113135912417553	0.0	0.0	0.0127581737101321
659	(166, 560)	0.0	0.0	0.0	0.0	0.0	0.0	0.0	0.0	0.0	0.0	0.0	0.0	0.0	0.0	0.0	0.255534225542216	0.504610495433532	0.44429215046125	0.343273996052806	0.929447256557523	1.0	0.732461744527159	0.151523208195193	0.0	0.0520755143725183	0.0	0.0	0.0	0.222517504019101	0.0473586255504103	0.0	0.0	0.0	0.08978023187832	0.058265310932762	0.228193834225813	0.267386703794496	0.144377750377435	0.167944812916009	0.432166040670361	0.0	0.122327022867463	0.0387365201385465	0.0	0.0
660	(136, 750)	0.0854750520326819	0.0288432524241308	0.0476410256398933	0.0316682610692866	0.0518456100687769	0.0802709109764481	0.00175279686544943	0.0130381464301629	0.0	0.0	0.0850915763733803	0.0122207869260025	0.0226154568388265	0.0302542477603429	0.342516587857698	0.377195734290008	0.150909635540844	0.217111714292818	0.173218211369466	0.723095557170068	1.0	0.0880834878296966	0.189008943101492	0.103975204168462	0.00520814755383351	0.1004940632443	0.0613643281984512	0.0	0.0590968266676883	0.0	0.0094358559494677	0.0	0.0545703122538405	0.0907951820061726	0.0488438376121122	0.0839551625694217	0.01793538014525	0.0	0.0	0.0	0.0	0.0	0.0	0.0	0.00595694286504372
661	(166, 11)	0.0	0.0	0.0	0.0	0.0	0.0	0.0	0.0	0.037098322149284	0.0678506763907979	0.0	0.0	0.0	0.0	0.111119454378328	0.401927631801712	0.30853498951842	0.447416792277309	0.550802851288243	0.737211441616263	1.0	0.224517365008113	0.0	0.0	0.0785922617028211	0.147970808749011	0.0	0.0	0.0624094002203594	0.280047931011782	0.0	0.0	0.0561169272343692	0.0625624806226644	0.0834126358403276	0.220941884541394	0.196780566980729	0.211129590950839	0.120569117239271	0.311833406382509	0.0531277382444001	0.175537468583024	0.0503091543576967	0.0260875127752872	0.0
662	(136, 28)	0.0	0.0179757487522905	0.0	0.0	0.0	0.0	0.0	0.0	0.0	0.0	0.0195618202971287	0.0	0.0	0.0	0.0442432047186952	0.0256668262951103	0.0	0.0707888537144754	0.0148292823568032	0.287939864441516	1.0	0.0453739063274228	0.0253691953700437	0.0207863043658717	0.0136460536762674	0.0	0.0	0.0	0.0	0.0	0.0	0.0418656833487034	0.062842750380324	0.0	0.0530576774570573	0.0	0.0938291863304002	0.0190780246189247	0.00839405237656635	0.0	0.0	0.0	0.0238802971867272	0.0161241755620185	0.0347712867532544
663	(166, 666)	0.0	0.0	0.0	0.0	0.0	0.0	0.0	0.0	0.0	0.0	0.0	0.0	0.0	0.0	0.0672031356457847	0.231715994200095	0.378343690810039	0.093027749918378	0.162146042840364	0.406990639270273	1.0	0.293890433951243	0.228763035623772	0.0	0.0	0.0	0.0	0.0	0.0	0.0	0.0	0.0	0.0	0.0	0.0	0.0	0.0	0.0	0.0	0.0	0.0	0.0	0.0	0.0	0.0
664	(166, 329)	0.0	0.0	0.0	0.0327955568880537	0.0	0.0	0.0	0.0396505210065676	0.170579437180098	0.0186659144231533	0.0	0.0568816376264005	0.0589727777761641	0.0881486159536577	0.10894895361788	0.18314005327632	0.352316128497086	0.377119509364256	0.708932979639085	0.849043759502324	1.0	0.544806258777627	0.268258525318881	0.0397121906858457	0.0	0.0428977384874631	0.0	0.0670130487948425	0.0	0.0	0.0	0.0	0.0	0.0	0.0410286228917658	0.114188106812662	0.0349156613179048	0.0308539830079883	0.0	0.0799438325306411	0.0670361111092682	0.0367427153948641	0.0303786285680304	0.0578334504675655	0.123173473672558
665	(144, 170)	0.0	0.0	0.0416905997375589	0.0	0.0	0.0	0.130334340094072	0.352371693932103	0.0	0.0630528770249779	0.0172454259470374	0.145794797720788	0.0224747762735241	0.323249632426528	0.0588445151644329	0.208761654578108	0.0	0.0	0.0	0.000425697668883859	1.0	0.0820722601789671	0.0	0.605491655211955	0.0	0.0	0.0	0.0	0.0	0.0	0.0	0.0	0.0	0.036627444210979	0.0	0.0549502342770191	0.0	0.0	0.0	0.0	0.0	0.0	0.0654366803910223	0.102693528613628	0.180506234057196
666	(166, 409)	0.0	0.0395422416792927	0.144162224140669	0.0509248897490051	0.0	0.0	0.112852720504287	0.15369962215607	0.0	0.0	0.173570886340592	0.0169986747682269	0.255910152054361	0.0	0.0	0.0	0.0980390622997014	0.0375948724422792	0.167855118407145	0.440321912580459	1.0	0.870631997053183	0.669711902393559	0.860644046932137	0.277790012375654	0.0	0.142539337170675	0.167615194029424	0.0	0.0576690337542311	0.0449961702923371	0.0	0.119259868374175	0.157110064132467	0.170598888453266	0.0	0.0	0.0377548400634836	0.0	0.0	0.0	0.0	0.0	0.0	0.0
667	(148, 764)	0.018426724837511	0.00631067951702342	0.0	0.0	0.0	0.0554972074808365	0.0173646877395844	0.000488177524387615	0.00773924085173352	0.0	0.0	0.0395029971810042	0.116666098106929	0.0	0.0	0.0164904121558912	0.0	0.0158661452899528	0.0110344188224773	0.121844224907358	1.0	0.638296592696325	0.108831128380213	0.0337306611717903	0.0	0.018860120067629	0.0335962607146749	0.0	0.0	0.0	0.0	0.0443910432519967	0.09097203207079	0.0715863904403624	0.0642948517176952	0.0	0.0	0.0	0.0	0.0	0.0	0.0148879681866415	0.00791877521741757	0.0	0.0
668	(166, 907)	0.0	0.0	0.0	0.0	0.0	0.0	0.0	0.0392103863861934	0.0	0.0	0.0	0.0	0.0	0.0	0.0573283547285549	0.212723795452242	0.458845912437517	0.343435902605053	0.692625371391852	0.831082994607831	1.0	0.410977422737952	0.196946193681266	0.0	0.0320283902335414	0.0211085652739876	0.0	0.0	0.0468653499213483	0.0190147094590588	0.00119681893623775	0.0	0.0	0.0	0.0	0.0	0.0	0.039155623406852	0.0	0.0157639102479704	0.0206655503864936	0.0	0.0	0.0	0.0
669	(166, 351)	0.03463228973787	0.0940911084311379	0.0364319860236932	0.0271802448631829	0.0	0.144458311875809	0.0	0.0	0.0463605398869525	0.0	0.0576433650294163	0.0	0.0	0.0245272927700114	0.0258698174177913	0.194504958327393	0.269085077278111	0.0961863517659804	0.40220720208487	0.591205595162222	1.0	0.312704190640656	0.197193247977522	0.152034951565468	0.0	0.0	0.0524947470751041	0.0	0.0	0.0331667986249822	0.0	0.128036587414553	0.0	0.0	0.0347282016092528	0.0	0.0344198465010974	0.0	0.0	0.0	0.014989592323332	0.0	0.0414840066736435	0.0193863387181973	0.0292430420410864
670	(166, 399)	0.0	0.0	0.0	0.0	0.0324416844662136	0.0209593379260844	0.0299393427404328	0.0	0.0115237186527732	0.0146696587941975	0.0	0.0248816682439774	0.016081845435213	0.0581695187301106	0.156066431541455	0.271132522023851	0.388579407304012	0.316696097606636	0.578099717750689	0.474085561987812	1.0	0.458461816458828	0.0433565929538193	0.0	0.0266702742006689	0.0	0.0	0.0	0.0	0.0191034285094058	0.0	0.0151585161712135	0.0	0.016955900429166	0.0148716850301076	0.0596866851028506	0.0612967083642455	0.0796284542788283	0.0122544070241259	0.0163049349977377	0.0	0.0	0.018139770023242	0.019307421429169	0.0128734132382525
671	(136, 708)	0.0	0.0	0.0	0.0	0.0	0.0442455737500814	0.0	0.0	0.0	0.0	0.0	0.0	0.00755860970346441	0.0824808667898234	0.00552491925778307	0.0799835307829754	0.421035015173401	0.861717057156064	0.375361612571798	0.649596046330356	1.0	0.0433959230363903	0.0178307856351678	0.169711764797768	0.0753409279658653	0.0239665871464574	0.0	0.101983183834377	0.0612419276270654	0.0	0.0	0.0	0.0	0.0	0.0211902080970397	0.0192743085277859	0.0	0.0	0.0	0.0	0.0	0.0	0.0	0.0	0.0
672	(166, 658)	0.0	0.0468291959385165	0.0911583386242738	0.018138022544971	0.0365624572934964	0.0	0.0	0.0	0.0	0.0455224991467336	0.0	0.0	0.0	0.0	0.0	0.0539948645752139	0.300138741921419	0.280073240550218	0.526292247361187	0.758060057542647	1.0	0.692251829630215	0.0263207186951217	3.6585710435703e-18	0.0	0.0324154647743028	0.0	0.0	0.0	0.0	0.0	0.0	0.0	0.0	0.0224099697447613	0.0	0.0224844678433327	0.0	0.0	0.0	0.0	0.0	0.0	0.0	0.0593701676771002
673	(166, 827)	0.0	0.0	0.0	0.0	0.0	0.0	0.0456581353305139	0.0749982628666394	0.0169278763564846	0.0	0.0	0.0	0.0	0.0	0.0	0.223575196979901	0.232571719969536	0.373170502653266	0.548047927023142	0.696047151692057	1.0	0.21381687444103	0.0549710765801614	0.0368466925241998	0.0	0.0	0.0	0.0	0.0	0.0	0.0	0.0900705299931716	0.154132615137489	0.0	0.148866756538743	0.188120136344262	0.105920155713564	0.021360331756888	0.0631827460227145	0.135514875258856	0.244237023021494	0.0966378889001863	0.033670709895226	0.0	0.0
674	(166, 157)	0.0	0.0	0.0	0.0	0.164737857612776	0.0481661409507337	0.0197861050940695	0.0	0.0	0.0	0.0	0.0	0.0	0.0	0.0	0.0	0.120547370761885	0.20265681280998	0.418892263768714	0.452121227193704	1.0	0.44834133628669	0.0150162169477212	0.0249581541242766	0.0	0.0	0.0	0.0	0.0	0.0	0.0	0.0	0.0	0.0	0.00687436629140902	0.0	0.00661455009934769	0.00602431883145298	0.0218090633094155	0.0882145846463855	0.10545012444865	0.0872990873172742	0.028197994463262	0.00498220330323256	0.0148888154614801
675	(166, 164)	0.965622901270623	0.345658909176363	0.0469843620191094	0.114027620122757	0.115143247459461	0.0323670826873649	0.0	0.0	0.0461472381782163	0.0	0.0	0.0	0.0518058752976853	0.0	0.0	0.14628153757711	0.890978476190146	0.718992061391968	0.960267563468925	0.756572108978652	1.0	0.727492483462884	0.05337488345788	0.0	0.0	0.0	0.0	0.0	0.0537335580500428	0.170858509339289	0.0	0.0171240078628024	0.0387373890362903	0.0	0.0	0.0	0.0	0.0327334734537846	0.0	0.0	0.0	0.0312335450334768	0.17049682534794	0.062778899852065	0.0347951083186491
676	(148, 643)	0.128079832483952	0.143760409789918	0.263703341867147	0.391517726485414	0.646635344090441	0.14363469952213	0.674814258861681	0.620040929766084	0.14176147247761	0.0257634253856974	0.0	0.0182518479948117	0.0	0.0	0.0	0.0332770597144174	0.0	0.0	0.0	0.0417798830456053	1.0	0.90457955663108	0.296712807591447	0.0	0.0	0.263517784810942	0.0698276259446951	0.178861013013112	0.550274149867595	0.15376973806028	0.0	0.0	0.0	0.0	0.0	0.0	0.0	0.0	0.0	0.0	0.0	0.0	0.00878651067290479	0.00914161901156125	0.185065617817231
677	(148, 603)	0.0	0.0	0.0	0.0	0.0	0.0	0.0	0.00291774676089755	0.0	0.0	0.0	0.00313851891280891	0.0	0.0	0.0	0.0	0.0	0.0	0.0408264031280354	0.166519641963782	1.0	0.471230154690945	0.0165289195373545	0.0	0.0	0.0	0.0	0.0	0.0	0.0	0.0	0.0	0.0	0.0	0.0115820489474528	0.0	0.00675271546396031	0.0	0.0	0.0	0.0	0.0	0.0041070955720809	0.0	0.0
678	(166, 189)	0.0	0.0	0.0	0.0	0.0	0.0	0.0	0.0	0.0	0.0	0.0	0.0	0.0	0.0	0.0	0.0	0.0	0.0	0.0733157462932708	0.499916932472117	1.0	0.274642910147147	0.0	0.0	0.0	0.0	0.0	0.0	0.12057808567328	0.0	0.0	0.0	0.0	0.0	0.0	0.0	0.0	0.0	0.0	0.0	0.0	0.155684354237462	0.0	0.0	0.0
679	(166, 835)	0.0	0.0	0.0	0.0214007692768081	0.0	0.0	0.0	0.0	0.0	0.0	0.236536181398009	0.0698491769642736	0.0	0.0	0.0	0.408405283512935	0.424140400510518	0.654274134592367	0.5890029235904	0.426585266496218	1.0	0.149296213261919	0.0	0.0	0.0	0.0	0.0	0.0	0.0	0.0	0.059777728570305	0.0	0.0	0.0	0.0159406118862559	0.0	0.0197737783001037	0.0214097562608516	0.0	0.0	0.0	0.0	0.0	0.0	0.0
680	(103, 126)	0.0	0.0	0.0	0.0	0.0	0.0	0.0	0.0	0.0	0.0	0.0	0.0	0.0	0.0	0.0721804768284037	0.166045186641049	0.135369574256118	0.367915481823791	0.0886015005658981	0.559521422763678	1.0	0.0849156464723567	0.0	0.00273793890426056	0.0720279512527454	0.0	0.0602678245623234	0.00956344151232252	0.0	0.0	0.0	0.0	0.0	0.0	0.0	0.0	0.0	0.0	0.0	0.00780729594736791	0.0	0.0	0.0	0.0103166394118969	0.0
681	(139, 94)	0.0468242159457781	0.0	0.107330246448834	0.129062814536606	0.134109923440968	0.479076410326212	0.0789427890351756	0.0444484569425216	0.0393652096056311	0.0137806435489651	0.016104879280533	0.0373460919100288	0.083759161612487	0.0	0.0636000632590384	0.132779151960058	0.154030588400527	0.258050213756656	0.15264195730299	0.250694717702924	1.0	0.546776788811455	0.480468757411366	0.516547513229749	0.24980514052867	0.114517615682153	0.122458479390994	0.213199217637506	0.0678921367359854	0.0756171163352264	0.058779763593094	0.112378641925115	0.0532727459171584	0.194887847217731	0.139480350746246	0.0489794413690713	0.174885183891722	0.0457052345527978	0.110917037799277	0.0450085408465906	0.0106911934846804	0.0981349133283521	0.138598256581667	0.130950360926552	0.0176149646062278
682	(166, 177)	0.0	0.0	0.0	0.0	0.0	0.0	0.0	0.0	0.0	0.0	0.0	0.0	0.0	0.0	0.0	0.0	0.0	0.275888455608545	0.0	0.152226144093691	1.0	0.0	0.0	0.0	0.0	0.671154256452131	0.0	0.0	0.0	0.0	0.0	0.0	0.0	0.0	0.0	0.0	0.0	0.0	0.0	0.169697782077887	0.0	0.0	0.0	0.372819068794483	0.0
683	(166, 763)	0.305722762292907	0.0	0.0	0.0	0.0	0.0	0.0	0.0246252487244337	0.0575650370371726	0.078341042756673	0.0484259528381186	0.0	0.0	0.0	0.0156069968555239	0.0	0.0	0.0630249955029143	0.470106054725473	0.933778968859246	1.0	0.349159612453437	0.142697613354539	0.0	0.0	0.0	0.0	0.0	0.0	0.0	0.0	0.0	0.0130133654124674	0.0705879436828221	0.0	0.0	0.0484430293993377	0.0128701359830922	0.0	0.0	0.0	0.0522206217770532	0.0	0.00668499698739398	0.0262486491989821
684	(166, 621)	0.0195194070517359	0.192792185358058	0.0	0.0	0.0	0.153572469539485	0.0	0.0	0.0	0.0	0.0	0.0	0.089889078470168	0.0	0.255849765994834	0.335954444410392	0.472709093662382	0.857806970040591	0.540467579460965	0.539524062306282	1.0	0.267278329814896	0.0	0.0	0.0	0.0	0.0	0.0	0.0	0.0	0.0	0.0	0.0	0.187978705557498	0.0	0.16317829833683	0.0	0.159866280382119	0.232287582457841	0.0102700339234826	0.0882672187280014	0.0148096191339376	0.151292449192091	0.0	0.0
685	(148, 500)	0.0184333629084908	0.0631425731815158	0.0932743575999206	0.0	0.0447218193326219	0.0486121751854687	0.0	0.0	0.0	0.0150834702396039	0.0686038154334399	0.0	0.0	0.754877155729542	0.16728044538452	0.0768258375671373	0.0	0.0	0.0	0.102878879022425	1.0	0.348563677630061	0.0	0.0753694721970672	0.0397609158525765	0.0362048752634575	0.0	0.0	0.0	0.0	0.0	0.0	0.0	0.0	0.182193223654645	0.0	0.138207532560562	0.0774515381971703	0.0	0.0	0.0	0.0	0.0592623958440102	0.0356311927767166	0.0
686	(166, 832)	0.0	0.0	0.0244236976261602	0.0	0.0	0.0	0.0	0.0	0.0	0.0	0.0	0.0	0.0	0.0	0.0	0.00881268518748034	0.0	0.0223750234868691	0.18231941055464	0.295665977565681	1.0	0.530492290254336	0.117285441268422	0.128066382875588	0.0504809876056957	0.0	0.0	0.0	0.0	0.0	0.0	0.0	0.0124590641166607	0.0	0.0085446757970134	0.0	0.0	0.0541891563052999	0.0150463733066008	0.00312366718896987	0.0	0.00853494720447629	0.0	0.0296546389245606	0.0
687	(166, 269)	0.0	0.0	0.0	0.0211070814965732	0.0652721664471684	0.0	0.0	0.0	0.0444985392503861	0.0712029119245957	0.0	0.0	0.0	0.168294949341839	0.464429505205759	0.23574192559333	0.392679332974972	0.508867872274223	0.475181665951315	0.854104425501241	1.0	0.939761774543603	0.0859624022041703	0.0	0.0	0.13543655155445	0.0	0.0	0.0	0.551544532934801	0.0	0.134210757497549	0.0	0.0	0.0	0.0	0.0	0.0	0.0	0.0	0.0	0.0299908309102557	0.0717269108543242	0.0	0.0
688	(136, 97)	0.0242397805761317	0.0271636568182306	0.00534711351642237	0.112779163729514	0.0719036532852591	0.0466519908330406	0.291648413112293	0.125547170406981	0.0509411699639127	0.0637835043480259	0.116218837045439	0.0304938645605586	0.144777739601173	0.211601564495904	0.260516241607419	0.295509884507012	0.359864351411062	0.921682505914117	0.567875529407966	0.579389916001139	1.0	0.165499473259079	0.0186404124208488	0.0	0.0329933300495933	0.125288272931178	0.106168835182434	0.119207971531937	0.0599613605690612	0.0120914011842437	0.0	0.0	0.0279115559142939	0.035057652648708	0.371650126254955	0.149836771000948	0.0701772022058188	0.0568720788536363	0.0159762087126614	0.00676708667124	0.00823376217855282	0.0419890071793593	0.131271976765238	0.0731351139155047	0.00656117648415103
689	(136, 206)	0.0	0.0	0.0	0.0	0.0766772564176162	0.0197483632862007	0.0422441304561105	0.241957624363305	0.0850367514705857	0.0	0.101507721921391	0.0264094434605962	0.110125648102191	0.0	0.32605888661485	0.203454605336807	0.401406745621986	0.0956068879692223	0.620083589079615	0.225938151141387	1.0	0.782218249854058	0.32928804608589	0.63203029138802	0.457816274742686	0.0651092213576877	0.105536266261721	0.395409603299998	0.329563841781684	0.0942409639320019	0.130995569018736	0.0548661231041744	0.0403432801008082	0.0	0.284428135897816	0.395657540651795	0.767234443183317	0.629424349184082	0.414517773203891	0.683899516709892	0.267531773207507	0.433047957772757	0.442900324884913	0.345826770084898	0.148959818682274
690	(166, 262)	0.0	0.0	0.0	0.0	0.0	0.0	0.0	0.0	0.0	0.0	0.0	0.0	0.05685699059584	0.0	0.0	0.0	0.0593890536753461	0.144403509767094	0.33740247912721	0.987025771590879	1.0	0.254176305945751	0.0	0.0	0.0	0.0	0.0	0.0	0.0	0.0	0.00732654334344024	0.0405642454938016	0.0	0.0	0.0	0.0	0.0	0.0	0.0418276714311419	0.0	0.0	0.0	0.0	0.0	0.0520583373320963
691	(166, 815)	0.0	0.0	0.0	0.0	0.0	0.0220790841617429	0.0	0.050531566087857	0.0573114325271089	0.15573150710584	0.0656058388883921	0.0619453362776436	0.0	0.0	0.0	0.0	0.0	0.0	0.144352496538555	0.754377688056585	1.0	0.375258931782624	0.244259651495768	0.0220608656894854	0.0	0.0	0.0507176191859699	0.0479197013591109	0.0459853643948522	0.0	0.0	0.0289035148004958	0.0	0.0	0.0280548385264797	0.0	0.0	0.0	0.0128566647123604	0.10335155378083	0.0447968174908446	0.0216139255261135	0.0930486133732613	0.0	0.0
692	(136, 76)	0.0	0.0266672485482205	0.039560352353677	0.00912428408541947	0.0	0.0815383159289222	0.271746013372714	0.0829615041643791	0.026013603139812	0.0	0.0	0.0	0.0	0.0440229106197095	0.0	0.0	0.0970009545526758	0.0871178781014452	0.2965121331208	0.672415529757489	1.0	0.567232273407582	0.22743905986881	0.290219366285062	0.112924816102771	0.0576886809614064	0.150875057672128	0.0762552696194623	0.0	0.0531099554693987	0.0465549631510635	0.0736746684901885	0.235811921782248	0.0312782518081559	0.0	0.0266582742054719	0.103786708078351	0.0652145706490765	0.0	0.0429379165822299	0.00206761531761633	0.0	0.0275343080894929	0.0585537398423018	0.0332595792349386
693	(139, 188)	0.0744767769669602	0.0359790272763394	0.0416577454700882	0.00738272191629807	0.0	0.104232440439051	0.856692134913509	0.638981364892604	0.474368670997175	0.269846150349338	0.324516561122554	0.301035183687309	0.0943726708149751	0.0	0.0	0.0	0.0	0.0104221475157988	0.0191165135451339	0.0240859415645158	1.0	0.771491724555269	0.207354214972925	0.230334472656482	0.0225334255946061	0.00506806115125361	0.0512395142882625	0.0240214675812812	0.0186315594346551	0.0678211391793111	0.0592549909826931	0.0437796654980936	0.0542103921974822	0.0862911469189152	0.12536780198577	0.13714534744607	0.156503339133186	0.194533426537931	0.0479050513366916	0.0594557616166841	0.0313091791011918	0.0201740814292638	0.110107559013772	0.0952125673697746	0.0200486045752376
694	(139, 22)	0.0318065334801502	0.227496414474468	0.0	0.0	0.0498314736515384	0.0	0.0	0.0208081462388578	0.0	0.0	0.317062354394567	0.175245690231712	0.00193701693018071	0.220677411166368	0.0376739834544756	0.157743542503509	0.214849338459286	0.269519450757697	0.203366446352233	1.0	0.593623515058144	0.0318282246986282	0.0336726832359763	0.0	0.166273652603645	0.142905096853594	0.183339064069262	0.134021634518335	0.230774634944384	0.0832461467871121	0.0675915579233624	0.101915521405317	0.117523805254469	0.0	0.0531768839981463	0.0	0.0	0.100621257083772	0.0415064420234311	0.112759131506466	0.0675894927248736	0.0441632326921626	0.107283853349767	0.107121243779976	0.0
695	(148, 533)	0.100595300298478	0.0	0.0	0.0243631591965725	0.0408919865982003	0.0773513338190787	0.0	0.017524050852849	0.0419499471536893	0.0283622116535166	0.0209732624632294	0.106407153583209	0.0620560007429747	0.105399956055077	0.124861324008707	0.645968959757334	0.50272518419234	0.0	0.609572627551417	1.0	0.0702591071988283	0.0	0.0	0.0	0.0612749269762785	0.0	0.0	0.0	0.0	0.0	0.0	0.0	0.0	0.202103087897219	0.0	0.0	0.0	0.310037112398886	0.2863350781675	0.042060607514714	0.618099621949308	0.693076627796045	0.221858043665655	0.0641649956940812	0.174121215949966
696	(166, 254)	0.214601263443831	0.0843758656878509	0.0540639306507194	0.0	0.0	0.163109753908085	0.0	0.0	0.0381146946535022	0.015114513173401	0.0	0.0	0.0	0.0935785211304568	0.0	0.0461374288204017	0.155627131553609	0.445525506821742	0.527176809478213	1.0	0.448119961267053	0.10237924129271	0.0	0.0	0.0	0.0357946621414801	0.0	0.0	0.0	0.0	0.0	0.0	0.0	0.0	0.0316121210458167	0.022794608877531	0.0	0.0	0.0326401954407458	0.050825812702107	0.022723483841653	0.0775487068132941	0.121535876259424	0.0685251659466811	0.0534937289575685
697	(136, 363)	0.153117175544804	0.0	0.188266186437663	0.0	0.0	0.0	0.101363998161197	0.159387673919001	0.292335800625051	0.47185622448469	0.303800190399021	0.0956630983116823	0.128313944303811	0.578969050005192	0.29329707500584	0.227400720644741	0.433250658963666	0.705165883596412	0.543020523228344	1.0	0.173026623697213	0.242957031445643	0.107624056244713	0.113712806364739	0.0585281713022191	0.267754850106292	0.188482564032392	0.152019356935299	0.0320501457960386	0.0650662884265787	0.0205324932558145	0.0878773537740355	0.0499271420204533	0.0	0.0	0.042096496739273	0.318384452772093	0.467289586434959	0.449538872785226	0.330802908831896	0.394400032636243	0.208309935520643	0.271959825671721	0.0460941673120907	0.00585655336656539
698	(136, 541)	0.0160757261269302	0.0	0.0	0.0	0.0	0.0	0.00843258535921006	0.0	0.0	0.0	0.0152063305773988	0.0007634497394904	0.0	0.0953606842914902	0.351372624837564	0.776633216616619	0.426425789843561	0.284846216011162	0.301532581660661	1.0	0.782625423481952	0.0960636714197541	0.02466591965976	0.0186535527063174	0.0	0.0	0.0	0.0	0.0	0.0	0.0	0.0419855493887126	0.0	0.0	0.0159530190356215	0.0	0.0	0.00545691984465402	0.0	0.0	0.0	0.0	0.0	0.0	0.0
699	(166, 655)	0.0	0.0	0.0	0.0	0.0	0.0	0.0	0.120125426553476	0.0	0.0	0.0	0.0	0.0	0.0	0.0	0.0	0.0	0.0	0.807194737699772	1.0	0.890073314557992	0.306037695876089	0.0	0.0	0.0	0.0	0.0	0.0	0.0	0.0	0.0	0.0	0.0	0.0	0.0	0.0	0.0	0.0	0.0	0.0	0.0	0.0	0.0	0.0	0.0
700	(166, 841)	0.0	0.0	0.0	0.0	0.0	0.0	0.0	0.0	0.0	0.0	0.0	0.0	0.0	0.0	0.0	0.0	0.0	0.0	0.0142474571208813	1.0	0.618986028705681	0.348388946382491	0.756241239251695	0.271387654286463	0.180445394948108	0.0771458204024273	0.0	0.0	0.0	0.0	0.0	0.0	0.0	0.0	0.0	0.0	0.0	0.0	0.0	0.0	0.0	0.0133294926994056	0.0	0.0	0.0
701	(166, 4)	0.0221332495453035	0.0313374572659693	0.145783507704809	0.0	0.0	0.0	0.0	0.0	0.0543523790348848	0.0	0.0567973387595786	0.0500760615566633	0.0	0.0507549707307498	0.136964821909016	0.039843712101141	0.166716596212664	0.302749960510486	0.702606152033937	1.0	0.885106104655901	0.727740960278885	0.0924372214519451	0.0501414012150775	0.0	0.177798295758317	0.154044760904329	0.0	0.0776135724738089	0.0642197047481436	0.0	0.0	0.0	0.0489437568849521	0.0432583429362172	0.0	0.0	0.044955685785647	0.0	0.0266267790225268	0.0313987906667555	0.049152752803196	0.0396774979942346	0.0	0.0
702	(125, 1)	0.00382960615896133	0.0090583744763609	0.0216381275820121	0.161770976519228	0.123639336524615	0.223551638875746	0.12775220798451	0.346890739972568	0.221978186261411	0.452578071529848	0.204078977190326	0.122421268019587	0.117188829814374	0.0636671897592828	0.330780641467566	0.316405316489977	0.250140782148526	0.272821222583394	0.507597637627646	1.0	0.958763638708088	0.956430522193469	0.681996753307374	0.532511639672858	0.3299444229896	0.461182623871883	0.511472226345391	0.69010675481514	0.799102040123609	0.547839482010159	0.417784773771954	0.236887991925931	0.0925734642207851	0.17282293265956	0.420995918792651	0.520675599368235	0.121149480302558	0.162333842620871	0.119352381873715	0.0592878238650169	0.161481942158645	0.0677536322047133	0.0284339893102653	0.0	0.025488432900374
703	(136, 685)	0.0	0.0117608784773055	0.0	0.0	0.0221043379909269	0.037892106240611	0.0127047599014673	0.0190524251854633	0.0	0.0203662262464739	0.0205941514009117	0.00814825752159186	0.0218573369157111	0.10399266169828	0.132940960352388	0.161481441196033	0.188006671512046	0.214008766671991	0.274698454463993	1.0	0.0708834740046811	0.0244017026585239	0.0848570013950031	0.214467486202864	0.0426567557188054	0.0305012573641106	0.150076447944732	0.0	0.0418628025495934	0.00906045188572731	0.0	0.00466250701728331	0.00551068956640164	0.02153587700808	0.0	0.0	0.138274139940729	0.103845078410241	0.0343763774868204	0.0240475002991563	0.0155492324756219	0.0278519028882575	0.0198703192933721	0.0208703199356776	0.0
704	(148, 565)	0.0	0.0	0.0200008853605127	0.0	0.0	0.0	0.0	0.00617793338622493	0.0	0.0	0.0	0.0	0.0	0.348065204527934	0.649467140226129	0.486741475100658	0.168073309467273	0.158087669240736	0.371105446289437	1.0	0.162219151165676	0.0	0.0	0.0	0.0	0.0	0.0	0.0	0.0	0.0645147284865712	0.0	0.0	0.0	0.0	0.0	0.0	0.0	0.0790986535741029	0.04807198198502	0.071318181495616	0.0278371673831318	0.101071130863405	0.0414835093492274	0.0208778605682514	0.00664524709270782
705	(166, 328)	0.0546640811779278	0.153799202880485	0.00300207363745368	0.0156221616052728	0.0777626387996092	0.0	0.0	0.0	0.0	0.0	0.0	0.0	0.0162059506985528	0.12198184966275	0.0848991956239085	0.248384277518987	0.632378202454198	0.615836428989119	0.815658236295774	1.0	0.691350858805515	0.311630981245924	0.152266429417364	0.0	0.0	0.0	0.0	0.0	0.0493966187350288	0.0	0.0	0.0	0.0	0.19608107903599	0.110238717714059	0.0530571512544796	0.549262603542667	0.319227929606021	0.206903467724822	0.0660586713119865	0.032209501170231	0.0397548768839963	0.0376718204266085	0.16647161535616	0.226587503036632
706	(142, 29)	0.350194651924343	0.245304654294577	0.0	0.0	0.0	0.0	0.0	0.0	0.0	0.0295266448079284	0.0734076255833477	0.0	0.0	0.722512454997908	0.411505605771891	0.368567360691171	0.0	0.105846026128726	0.0	1.0	0.0	0.0	0.0	0.0	0.0	0.0	0.0	0.0718070425317708	0.0	0.0	0.0	0.0	0.0452920307049153	0.0	0.0	0.0614995276949566	0.977195339426683	0.133233742891061	0.0	0.0	0.0	0.0758211558272583	0.225465648929606	0.0612647824093426	0.502977395311693
707	(136, 357)	0.0	0.069734350339618	0.0345405363811145	0.0407722755811359	0.0	0.0355158466572875	0.324478222282712	0.0	0.0	0.0	0.0	0.0	0.0	0.0	0.285192643826056	0.307986821258368	0.98484901766761	0.876350388311153	0.968062545395224	1.0	0.198255022929479	0.0650809254613607	0.131679672906824	0.121812559794916	0.0800084989875917	0.0296088799677508	0.0322560418973042	0.255921310118084	0.129313866309966	0.256090079116793	0.0898001970241286	0.12276231986759	0.244664888435071	0.159110089542623	0.0423976829234466	0.0	0.0	0.0	0.0	0.0	0.0	0.0	0.0	0.0	0.0
708	(139, 222)	0.110156641956165	0.00980456100698069	0.229467630545768	0.405179676857008	0.376547859038652	0.394753244343535	0.24051847341923	0.0532881322377536	0.0	0.0275199687011555	0.111578978577431	0.0843728951306604	0.0497590378968993	0.0242053408398671	0.115029778043989	0.545019732798472	0.523783444022664	0.49624711279951	0.490330609101046	1.0	0.216898858865764	0.0732415983311361	0.126866288902149	0.198543871878402	0.318681226494107	0.393673471903332	0.176933325071695	0.387484749108907	0.442843347466879	0.143923253292561	0.349270004748395	0.638335656510873	0.464908752559195	0.600970053924597	0.537607133866759	0.755235727269185	0.675232978790369	0.113811343681243	0.159619333651517	0.360322995906009	0.399468549425457	0.406308070965964	0.107354394017881	0.0217207276172114	0.0
709	(152, 42)	0.0	0.0	0.0093689904111326	0.0	0.0	0.00758459525853198	0.00940533403916103	0.0184759537676816	0.0121365706875625	0.0171944278846937	0.0	0.0101276069456072	0.0263435954147004	0.0603981462114697	0.0953297064050223	0.102113845195102	0.190400188638586	0.226537731209694	0.658869651566084	1.0	0.174795682035009	0.0938988793978437	0.0614452607354623	0.0145148105548213	0.0172769923440191	0.0	0.0	0.0	0.0	0.0	0.0	0.0	0.0	0.0	0.0	0.0	0.0	0.0	0.0	0.0186226437621685	0.0183299684123694	0.00024812225041077	0.0	0.0	0.0
710	(166, 566)	0.0699806188778288	0.0286496407388669	0.0300781077105749	0.043198960715177	0.0665976512698569	0.0	0.0728068283742771	0.0187394361441756	0.0	0.0	0.0	0.0	0.0427683318071089	0.00671816121445369	0.0939420101111604	0.194674881064054	0.413929450071046	0.453169029491515	0.649697489130015	1.0	0.991323792715261	0.664599376597156	0.263254319445581	0.0	0.0387107442606685	0.151731291952921	0.062985234348758	0.0	0.0	0.0335849933020874	0.0	0.0883731710031609	0.0625153382545155	0.197087380287473	0.161444078925972	0.0357592080583473	0.0	0.0822433579156111	0.0803736182112817	0.0	0.0385842494391076	0.0257962098444316	0.0921266299999126	0.15763732926883	0.204887313198288
711	(166, 91)	0.0	0.0	0.0	0.554328749399431	0.22447202382354	0.0	0.0	0.117944442479641	0.0	0.0	0.0919811107200789	0.0	0.0	0.0	0.849398630791967	0.463793189471565	0.59756043449371	0.772245940899721	0.121034165971135	1.0	0.55568801401569	0.247435051316158	0.24197942549115	0.257369774834474	0.118945497907979	0.0	0.0	0.13315007822925	0.0	0.0	0.0	0.0	0.0	0.0	0.0	0.0	0.0	0.0801303427733611	0.754283395375246	0.0938638416433433	0.0	0.0822117924786123	0.173472552508206	0.0723215662899665	0.0
712	(136, 224)	0.0	0.0	0.0	0.0	0.0	0.0	0.0571049125687078	0.0	0.000251123428785946	0.0470008253891414	0.0	0.0	0.0	0.186768881699022	0.185344925770998	0.435236043059564	0.494139804399277	0.572769784280899	0.373627611765858	1.0	0.352961989127848	0.220495230067232	0.292381974081571	0.0527108310488757	0.0	0.204346383094699	0.0870243719326919	0.0366521572598136	0.0733007564977408	0.0	0.0917032991256753	0.162297057152273	0.0	0.162120435205858	0.247992752817401	0.0939654120467802	0.0431661607154527	0.0399513442475572	0.0206987220624449	0.0841145572506527	0.242130001158565	0.00708843928186113	0.0142199562850375	0.029059437004347	0.142823105783129
713	(166, 470)	0.0	0.0	0.0	0.0	0.0584704652950936	0.0515215480785441	0.0411217709811204	0.0	0.0311979695800005	0.0331848244927354	0.0	0.0561849292695416	0.0	0.0	0.0239941478808637	0.327611364373084	0.447533913695018	0.634452184288013	0.851548036592485	1.0	0.917481798815997	0.161684324357779	0.162614332248953	0.0663885900803516	0.0	0.0	0.0	0.0371685610980714	0.0	0.0	0.0	0.0	0.0295984948225239	0.0	0.0300093734082246	0.0191094716569316	0.032559957399093	0.0737235591583162	0.0	0.0	0.0266468582478253	0.0	0.0314419027327788	0.0376500048972024	0.0
714	(166, 896)	0.0	0.0	0.0	0.0	0.0	0.0	0.0	0.0	0.0	0.0	0.0	0.0	0.0353679333584393	0.181523922594616	0.295765500664196	0.141209779778599	0.523031067057435	0.729026700495349	0.460495363881483	1.0	0.549754559010928	0.388399517886818	0.269523091178202	0.0204143715818245	0.128094394232988	0.0	0.0	0.0	0.0	0.0	0.0	0.0	0.0	0.0	0.0	0.19354957514198	0.190543810656178	0.505588174112918	0.0	0.0	0.0	0.0	0.0	0.0	0.0
715	(166, 112)	0.0848677327760068	0.0	0.0	0.0	0.0	0.0	0.399257300536058	0.0760335615357491	0.0	0.0	0.0	0.113752283745875	0.0	0.0	0.0489365081039464	0.0	0.0672157659155676	0.0951521922483581	0.0233876350640258	1.0	0.108015538173444	0.127842703224045	0.0	0.0	0.221633825058498	0.0761932769848282	0.195647764704383	0.0	0.0	0.0	0.0	0.0	0.0	0.037593899055038	0.0	0.068784888144328	0.00910418018425001	0.0265487545340258	0.0	0.0	0.0	0.0949110449090967	0.0449088512520635	0.0284613991127701	0.0
716	(126, 10)	0.0	0.082030226210451	0.141214127479299	0.045108851879141	0.0186919947403986	0.0135145732462607	0.124967399546422	0.122595933055456	0.046320851109469	0.453936670460705	0.631647928148807	0.179061503317315	0.33924472185202	0.545175678625328	0.240817089760489	0.311774800602049	0.476117908557716	0.437583155417898	0.728689678118865	1.0	0.617845003590858	0.30363444562007	0.18254284345015	0.0762398983765105	0.0	0.130039368927464	0.0666723304745006	0.150190926807916	0.215310862994165	0.0	0.020917925655371	0.0594712500291905	0.242264437967371	0.198145195808553	0.185454140445285	0.0394002161878261	0.0	0.0	0.0	0.0449518386280848	0.0	0.0321091492959518	0.000744348457157241	0.0297187293635321	0.00154526711450622
717	(166, 848)	0.0	0.0	0.0	0.0	0.0	0.0	0.0	0.0	0.0	0.0	0.0	0.0	0.0	0.0	0.0	0.0	0.0	0.0	0.0	1.0	0.935102082320567	0.971376970012866	0.17246307496908	0.0790246943230077	0.12211793931718	0.0159688439426255	0.0	0.0	0.0	0.0	0.0	0.0	0.0	0.0	0.0	0.0	0.0	0.0	0.0	0.0	0.0	0.0	0.0	0.0	0.0
718	(166, 778)	0.0	0.0	0.0	0.0	0.0	0.0	0.0	0.0	0.0	0.0	0.0	0.0	0.0536670584593013	0.00814465423130024	0.238278741110479	0.848425343012206	0.85112669674634	0.927383714336809	0.665929311600604	1.0	0.247784653207756	0.0153330284270825	0.0	0.0419233399725541	0.0	0.0	0.0	0.0	0.0	0.0	0.0	0.0	0.0408071129759927	0.0	0.0308373580185116	0.0	0.0	0.0820641839055741	0.0346894505301653	0.0520453952618228	0.0262316841756222	0.055156801278305	0.223659641823036	0.0	0.0
719	(152, 39)	0.0	0.0	0.0	0.0	0.0	0.0	0.126897662730135	0.0	0.212786731497753	0.0	0.0	0.0	0.111701019360033	0.0	0.0	0.0	0.0	0.792914602154731	0.451557961827422	1.0	0.0	0.0	0.0	0.0	0.0	0.0	0.0	0.0	0.0	0.0	0.0	0.0	0.251828292596852	0.0	0.0	0.0	0.0	0.0	0.0	0.0	0.0	0.0	0.0	0.0	0.0
720	(166, 635)	0.0	0.0	0.0	0.0	0.0	0.0	0.0	0.0	0.0	0.0	0.0	0.0	0.0	0.0	0.0	0.0	0.0	0.0	0.0	1.0	0.398649680599213	0.0861956336309384	0.00313931424996063	0.0	0.0	0.0	0.0	0.0	0.0	0.0	0.0	0.0	0.0	0.0	0.0	0.0	0.0	0.0	0.0	0.0	0.0	0.0	0.0961019871823291	0.0	0.0
721	(136, 745)	0.0307803217316743	0.027065246853822	0.0	0.014936489725364	0.0252956050822599	0.0	0.0	0.0	0.0	0.0268235905379939	0.0	0.0118561359769876	0.0636173715877797	0.254370532128737	0.48745488116043	0.595670994820814	0.854786122561339	0.769133042782898	0.986320571166855	1.0	0.138038114022918	0.0	0.0	0.0	0.0	0.00678845613779195	0.0294432672859581	4.68824181984653e-19	0.0288753323054889	0.0	0.0	0.0	0.0	0.0	0.0	0.0	0.0319252655975396	0.015899883539162	0.0	0.0268316862459538	0.150727832642072	0.282595282145673	0.118291640379017	0.0	0.0
722	(166, 452)	0.0	0.0	0.0	0.0	0.0210714290854191	0.0	0.0	0.0	0.0	0.0	0.0	0.0	0.0	0.0	0.0	0.102400115551798	0.062350426738461	0.172444169599966	0.846289404627136	1.0	0.738947079080073	0.21829079848426	0.0	0.0	0.0	0.0	0.0	0.0	0.0	0.0	0.0	0.0	0.0	0.0	0.0	0.0326377029369253	0.0	0.0	0.0	0.0	0.012428937663141	0.0	0.00791719527913301	0.00146838371248415	0.0
723	(166, 814)	0.0	0.0	0.0	0.0	0.0	0.0	0.0	0.0223335624518346	0.244855790223441	0.0628815935129009	0.252877172126924	0.0478997630713891	0.231632327579455	0.118819225006109	0.131801984488862	0.180294274276989	0.332004103542328	0.44782595439775	0.461646274216075	1.0	0.272773455926482	0.0	0.0	0.0	0.0	0.0	0.0	0.0	0.0	0.0	0.0	0.0	0.27301284363893	0.0524158293181933	0.106984792156753	0.0765862301127562	0.0297024920663113	0.0	0.0231545859643557	0.0	0.0	0.0255303157282215	0.111695221276303	0.0138340514194539	0.0
724	(136, 284)	0.0	0.0	0.0	0.0	0.185470536749393	0.0	0.0693098483785534	0.0249745547421336	0.358217316319203	0.210680789617415	0.245602015473945	0.169169472495465	0.349964562221136	0.675003007833453	0.660382211219326	0.478561159809291	0.576641778598132	0.38485675349252	0.965660744938203	1.0	0.505773783339189	0.156768252337655	0.026309341731967	0.125043857223181	0.189882595206606	0.111007557654752	0.0774630767686798	0.00267220996530677	0.0161209498580134	0.0	0.0	0.0	0.0	0.0	0.0	0.0191485188848071	0.0236806277911464	0.044704713274795	0.0725154121278308	0.0	0.0	0.0104637685059217	0.0	0.0	0.0
725	(143, 177)	0.0	0.0	0.0	0.0283354551697949	0.0	0.0	0.0	0.0	0.872372824942933	0.0	0.474700489429128	0.0	0.0	0.0	0.0	0.0	0.0	0.96392024095192	0.0	1.0	0.439143600272104	0.0	0.0	0.0	0.0	0.0	0.0	0.0	0.0	0.0	0.0	0.0	0.0	0.0	0.0	0.0	0.0	0.0389648883629441	0.0	0.0	0.0	0.0	0.0	0.0	0.0
726	(136, 613)	0.194993548460652	0.0405316688195575	0.0454893103158845	0.0192575286660957	0.0365092280957743	0.0	0.0	0.0	0.0	0.0	0.0	0.0	0.0	0.0536418216169003	0.258509653208631	0.144606717571488	0.188072510991001	0.315546188098386	0.294250923910664	1.0	0.935935866943784	0.198146533057686	0.105669969671371	0.0486771867736224	0.0296473236642369	0.0232222996135055	0.0	0.0	0.0	0.0	0.024054632002763	0.0851292835851974	0.0245813518369293	0.0	0.0	0.0	0.0402588084144127	0.0462093114561531	0.0452062374582552	0.017479754354172	0.0	0.0296411565731446	0.074900079980606	0.238522820999331	0.0873156839816785
727	(166, 856)	0.0	0.0	0.0	0.0	0.0	0.0	0.0	0.0	0.0	0.0	0.0	0.0	0.0	0.0	0.0	0.0	0.0187500758766534	0.00067423365723101	0.0821384053853708	1.0	0.264136626457615	0.154424949951615	0.0407322179278039	0.0	0.0295358774172519	0.0398743767563864	0.0206907199023429	0.0453917415119413	0.00968312055412613	0.0	0.0177823614960242	0.0	0.0	0.0	0.0	0.0	0.0	0.0	0.0	0.0	0.0	0.0283414874307644	0.0	0.0	0.0
728	(140, 34)	0.0	0.0	0.0	0.0	0.0	0.0	0.0	0.718324342937347	0.837009286566393	0.0	0.0	0.782767399570676	0.0	0.0	0.0	0.0	0.0	0.0	0.0	1.0	0.0	0.0	0.0	0.0	0.0	0.0	0.0	0.0	0.0	0.0	0.0	0.0	0.0	0.0	0.0	0.0	0.0	0.0	0.0	0.0	0.0	0.0	0.0	0.0	0.0
729	(127, 30)	0.102039673326024	0.259453186025071	0.305420510731249	0.117246388091309	0.257299814732998	0.431387180870008	0.116168362131543	0.0732518482699412	0.0297087544846382	0.106385014277018	0.138151719170151	0.0	0.154978219958839	0.154031250666032	0.698963939942835	0.583407087589745	0.532463342029663	0.986715033497828	1.0	0.715530029225636	0.749364821378673	0.401984254137737	0.211397094438217	0.140571306540127	0.225807875580995	0.14647545735223	0.100748246744199	0.202254966577534	0.0	0.0	0.0467544888927535	0.0162294153124635	0.0532852801963752	0.0	0.0611450116635749	0.0607273314093913	0.0675070875008392	0.213012252550657	0.0	0.0784027225492278	0.0899212613825747	0.119137043399376	0.0371813389554856	0.0	0.0869728844419803
730	(166, 918)	0.0	0.0	0.0	0.0	0.0	0.0	0.0	0.0	0.0	0.0	0.0	0.0	0.0	0.0	0.0	0.0	0.549373291163054	0.964032027354125	1.0	0.77236229187731	0.677164310632511	0.465378912392304	0.0158282777795688	0.0	0.0	0.0	0.0	0.0	0.0	0.0	0.0	0.0	0.0	0.0	0.0	0.0	0.0	0.0	0.0	0.0	0.0	0.0	0.0	0.0	0.0
731	(136, 45)	0.0771783143357107	0.16047119067184	0.157066024955625	0.0252999180959212	0.0288419889413159	0.106163991668181	0.0633973786765235	0.0	0.0	0.0497643147838545	0.0301322262170748	0.0	0.022001831670356	0.136138219222934	0.140158768018248	0.367727510972459	0.53844997118664	0.624969648244443	1.0	0.852567980531032	0.452104080139627	0.344009937772624	0.241838018482208	0.142902306294988	0.0719722352899478	0.0	0.0437469495733161	0.159129091734503	0.0734448281314834	0.118322267828275	0.0317243150199752	0.0522489813203946	0.149433801110371	0.127716741643301	0.210477937797911	0.0531455798477299	0.131399535076012	0.152122311828566	0.0859428920570555	0.0992907439621477	0.129400597934944	0.120312310894257	0.0288891626212127	0.034091961499838	0.0619454382834508
732	(136, 411)	0.0	0.0	0.0	0.0246138551417115	0.036493298496862	0.0	0.0	0.0037951422409288	0.0308200404502642	0.0	0.0743333586337786	0.0	0.0	0.0921710213855219	0.336429582279771	0.351127286670372	0.902609950334535	0.819380247322484	1.0	0.338894593423261	0.0472153021156412	0.0	0.0	0.0934942471604171	0.0	0.0989468221518102	0.0	0.0785806772659624	0.0701984076116703	0.0	0.0433023838462747	0.0	0.000573098584367722	0.030459386165957	0.0	0.0	0.0	0.0	0.0	0.0	0.0	0.0	0.0177806237748602	0.0	0.0
733	(143, 185)	0.0620411368318785	0.0	0.0	0.0	0.0	0.0	0.0	0.682711192489187	0.739113954496818	0.484868952006681	0.0	0.0	0.0	0.0365160509754516	0.0	0.0	0.0	0.475391755672809	1.0	0.190283507644841	0.0	0.0	0.0	0.0	0.0	0.0	0.0	0.0	0.0	0.0	0.0	0.0	0.0	0.0	0.0	0.0	0.0	0.0	0.0	0.0	0.0	0.0	0.0	0.0	0.701013896965102
734	(136, 49)	0.0	0.0	0.069508339490182	0.0	0.0193452818307094	0.0273278443400312	0.0575108761775354	0.0290747048079212	0.229175381258863	0.0636170036931168	0.0921687420456197	0.133300159748807	0.030076512388341	0.357482937243036	0.728659482088539	0.642884145009508	0.774678716851391	0.708751433113288	1.0	0.589668339599943	0.214136538874313	0.0737015748715715	0.0690447647538315	0.0320551061077625	0.0	0.0309939734565382	0.0165825105364408	0.0129493918515541	0.0151964142372335	0.0463214113621341	0.00474209616664682	0.00947487439143289	0.015492015122844	0.0363431986062505	0.064732335529079	0.0299644861050382	0.0378498299656092	0.123390283026513	0.0527833516738321	0.0551372962142907	0.053299836290374	0.0173805680021906	0.0	0.0	0.039195968537443
735	(166, 574)	0.0	0.160808753848917	0.120092936243984	0.0	0.0	0.0	0.0	0.0	0.0	0.0	0.0	0.0	0.0	0.0	0.0	0.0	0.0374141316783068	0.572858566762535	1.0	0.364987665308183	0.0	0.0	0.0	0.0	0.0	0.0	0.0	0.0658531975167458	0.0	0.0	0.0	0.0	0.0	0.0	0.0	0.0	0.0423387871936209	0.0	0.0	0.073388991295725	0.0	0.0649024958542505	0.0406037102754174	0.0293172513576091	0.0934778552499514
736	(136, 445)	0.0	0.0	0.0	0.0	0.0	0.0	0.0	0.0	0.0426481859599188	0.0	0.0	0.0	0.0	0.286653078099199	0.441405693009656	0.847834707364354	0.766216727331706	0.948004028656126	1.0	0.532426047746194	0.833499236385091	0.134376883370865	0.0724465955264161	0.029613713567012	0.0	0.0	0.103106699003508	0.0	0.0	0.0	0.0	0.0	0.0	0.0	0.0	0.219574608702634	0.00940494924986543	0.0243197675656298	0.00502103429428537	0.0	0.0	0.0	0.106057217698738	0.0	0.0
737	(166, 649)	0.0	0.0	0.0	0.0	0.0	0.0	0.0	0.0	0.0	0.0	0.0	0.0	0.0	0.186170507092031	0.0738604279507389	0.0	0.355343218254495	0.421273904549456	1.0	0.422935756025982	0.408401137583486	0.0	0.0	0.0	0.0	0.0	0.0	0.0	0.0	0.0	0.0	0.0	0.0	0.0	0.0	0.0	0.0	0.0370883586150511	0.0	0.0	0.0	0.0216786934174986	0.209963587347582	0.129066051836859	0.0
738	(136, 31)	0.147010610842076	0.129086019990457	0.15079973120543	0.0388110153363726	0.0691407645180231	0.0316023348577506	0.0952312543263466	0.0	0.0181754856412968	0.0368149905642832	0.0662120000794927	0.0	0.0130858382585429	0.114532931026518	0.100629788999894	0.436614370679888	0.442301659423548	0.503477189528765	1.0	0.638001115272499	0.547923929737135	0.328724657759746	0.171326381578393	0.111502273617098	0.077677312612917	0.0652780962570249	0.0198505761583247	0.0315601911845589	0.0687797048379558	0.108703711252408	0.0538141007020732	0.0949502206450754	0.0664920719975585	0.136656982974531	0.172830422228652	0.14294313248302	0.14635542004224	0.0955208790933417	0.113313360534761	0.112023916619565	0.0748235618000199	0.0563762278972844	0.0199657303987093	0.0417852599949982	0.0140784083997886
739	(148, 528)	0.0	0.0	0.0	0.0	0.0	0.21161694016104	0.903116463352358	0.757147095612653	0.307527814242059	0.0	0.784008022472378	0.0864202313484293	0.307363138870742	0.0	0.121691569322002	0.761693796406133	0.619302730375851	0.899050986513064	1.0	0.166907877093769	0.333076582231407	0.236691040138981	0.0624681644647824	0.0	0.0612449830433461	0.0	0.0	0.0	0.0	0.0	0.0	0.0	0.0	0.136163944612028	0.0	0.293251168968203	0.107917584072305	0.0	0.0813029093675984	0.0	0.0	0.0	0.064768915460717	0.0405772703467359	0.0
740	(166, 561)	0.0	0.0	0.0865329881956672	0.0255984161096631	0.0	0.0	0.0	0.0	0.0	0.0241318175728443	0.0	0.0	0.0	0.0	0.0161142517573705	0.0749092188998424	0.273262620092444	0.576840143478815	1.0	0.816233308623012	0.70702068072642	0.210968411557011	0.0360461233293812	0.0	0.0	0.0	0.0	0.0	0.0	0.0	0.0	0.0	0.0227162987479754	0.027157902061338	0.0	0.0	0.0233223233341341	0.0458704483822201	0.0	0.0	0.0	0.0767988063007465	0.0176693050803413	0.0	0.0358086355468519
741	(136, 338)	0.0	0.0	0.0	0.0	0.0	0.0915688883417533	0.067915129754575	0.0271695140917764	0.0477136479624531	0.0494024994068525	0.0127932048882966	0.0	0.0	0.00565915527181224	0.189509718679184	0.132417186686547	0.285761844953355	0.858005046806524	1.0	0.507683790920604	0.254109442512046	0.0886550779339	0.0634857881469887	0.0782056119938836	0.0	0.0	0.0	0.00787330328801343	0.069134534823349	0.0	0.0	0.00880489647768008	0.0312043998970952	0.0539185363376908	0.0290132810869594	0.041950672468581	0.0	0.0	0.0	0.0	0.0	0.0	0.0222873796455018	0.0	0.0
742	(166, 654)	0.0	0.0	0.0	0.0	0.0	0.0	0.0	0.0	0.0182801021307849	0.0	0.0	0.0	0.0	0.0	0.0	0.0	0.123741531791616	0.0312433604680578	1.0	0.396302067777557	0.0191605043644398	0.0	0.0192280377117713	0.0	0.0	0.0	0.0	0.0	0.0	0.0	0.0	0.0	0.0	0.0	0.0	0.0	0.0	0.0	0.0158959213207337	0.0142315865606971	0.0	0.0167517874694074	0.0	0.0	0.0546805647251337
743	(166, 503)	0.0337752055333975	0.0	0.0	0.0	0.0	0.0	0.0	0.0	0.0	0.0	0.0	0.0	0.0	0.0	0.281081908082699	0.799794812614419	0.855703014441475	0.684566921840561	1.0	0.379275578851477	0.027806110393986	0.0087484521481217	0.0618167288632025	0.0186174366141002	0.0215281137081018	0.0	0.0	0.0	0.0485347399574472	0.786468422958781	0.176865345822756	0.00738843134741741	0.0	0.0171273535445664	0.0	0.0	0.022362593636784	0.0858610989688926	0.0	0.0896167014905807	0.0	0.100503085152265	0.0	0.0	0.0
744	(166, 213)	0.0	0.0	0.0	0.0	0.0	0.0	0.0	0.0	0.0	0.0	0.0	0.0	0.0	0.0	0.0903552621382336	0.363695355520771	0.54532788222957	0.485769195354119	1.0	0.435296254256613	0.123627158561299	0.0	0.0	0.0	0.0	0.0	0.0	0.0	0.0	0.0	0.0	0.0285609488494813	0.034461902800255	0.0229918136956035	0.0	0.0	0.0	0.0488030311116416	0.606477143139638	0.285928888779532	0.250324689851948	0.431222401377129	0.0	0.0	0.0
745	(166, 268)	0.0	0.0	0.0	0.0	0.0	0.0	0.0	0.0	0.0	0.0	0.0	0.0	0.0	0.0	0.0	0.02654998675366	0.217551000063349	0.414385119669713	1.0	0.164381800818629	0.0	0.0	0.0	0.0	0.0	0.0	0.0	0.0	0.0	0.0	0.0	0.0	0.0	0.0	0.0	0.798121466650721	0.500141507230488	0.195807276777014	0.0	0.0391081097708099	0.0	0.265751702925631	0.039435519303891	0.022127405466151	0.0
746	(166, 55)	0.331188298816355	0.131850206651906	0.0	0.0	0.0	0.0	0.0	0.128728169665632	0.0	0.198682217019639	0.0	0.165082698030799	0.0	0.0	0.235934793411366	0.215993259319396	0.342177932109585	0.278221242907294	1.0	0.906714046979461	0.236331460129557	0.0	0.181538856020193	0.0215229738622718	0.210737843991307	0.0	0.0	0.146433291264901	0.0	0.0	0.0	0.0	0.0	0.0	0.0	0.0	0.0	0.057229201022808	0.563583027622268	0.230942694286814	0.513170639946686	0.99916026942028	0.0	0.0	0.0
747	(125, 12)	0.311869361599767	0.120261396309945	0.0437858272317389	0.134402419467014	0.105320450047193	0.0724622498272585	0.0	0.0	0.0	0.0	0.0	0.0	0.0	0.0	0.0	0.0885859497057948	0.039208730364839	0.0	1.0	0.0646118565905786	0.0498667140253881	0.0	0.0	0.148933450596483	0.0409016540402766	0.0531681848343484	0.193619067930524	0.507079587208192	0.0985619313928144	0.0	0.0	0.287127527913885	0.0	0.0	0.0	0.111444357365804	0.0	0.299818449849506	0.928846708348418	0.376771393966748	0.359852243444285	0.223873707613945	0.11458707687226	0.0526050958303265	0.030587599477388
748	(166, 458)	0.109681240642579	0.0427682681369369	0.0	0.0827131110592443	0.0801300814254179	0.140799908784079	0.0	0.0	0.0	0.208410049765552	0.0732330015480816	0.0361489404057823	0.0	0.09136739534255	0.558344960435796	0.39136066698084	0.427223184827392	0.806654250758596	1.0	0.685533843578531	0.562028174337922	0.0759877556950519	0.108023572597664	0.389709651041774	0.0645205258414769	0.0	0.079566062778512	0.0948042697026048	0.0	0.0	0.0	0.0	0.0	0.0382917754431657	0.0151631819680874	0.0	0.310432002071697	0.0921251225083379	0.0	0.0	0.0	0.0117758668437746	0.045209064935716	0.0	0.0
749	(139, 200)	0.0	0.0	0.0	0.0	0.0	0.0	0.0	0.0	0.0	0.0125689936818865	0.0	0.0	0.017201454529457	0.0	0.138029009603874	0.199736719585323	0.23506263605927	0.489141689536027	1.0	0.929144945666256	0.21482385489601	0.0118295901656449	0.0	0.0	0.0	0.0	0.0	0.0	0.0	0.0	0.0	0.0697879570399976	0.0	0.0	0.0	0.0801270789468297	0.258830427015376	0.0	0.0	0.20420193728122	0.0208031118261958	0.121533311914867	0.255326779994911	0.0	0.0
750	(125, 18)	0.0931352887483607	0.0256247491242323	0.0	0.0	0.0	0.104779872738667	0.0	0.0546262182049139	0.0771747296574241	0.0232436958312891	0.133908079729864	0.0012280523505731	0.0	0.0197184079191671	0.236068368895447	0.435251559704842	0.646984359794277	0.656303002178384	1.0	0.454016859773535	0.309070541953595	0.0279320485236278	0.173637315072614	0.0419068456736997	0.0298824139099267	0.158450076789808	0.0	0.0586289099239705	0.0	0.0357182903767018	0.0104706706345486	0.175176855217563	0.0736935370736183	0.0	0.140873148463081	0.0866130722747128	0.472621481570961	0.23876655474997	0.265192822140153	0.124422257546	0.195608978523959	0.120630737356526	0.138854282857536	0.107447623035901	0.178649002649853
751	(139, 174)	0.0306321685795645	0.0494865479519891	0.0	0.0281549755665068	0.000127771875260702	0.0759724169371564	0.0718616303581087	0.0374313498402223	0.0900485460275337	0.0503504634116668	0.0744854053852518	0.0447494542447839	0.136644689490922	0.84381163468011	0.950394755233356	0.286007596721714	0.32075794919267	0.364876635236748	1.0	0.59741998531567	0.638176387110653	0.0	0.0	0.0	0.0	0.0	0.0	0.0322250190997725	0.104022947378672	0.050464724897806	0.0277437864429536	0.0569177092192268	0.0399279452485835	0.0463876748200764	0.0603391727834255	0.0185142562140247	0.0573601810850351	0.0846217171365955	0.0332212875055779	0.0205562656672439	0.0448711033469587	0.202213917308934	0.0641454960750073	0.047245845409078	0.0331108851933682
752	(137, 48)	0.0	0.0	0.0	0.0	0.0	0.0	0.0	0.0	0.0	0.0	0.0	0.0	0.0	0.0	0.0	0.0	0.0	0.0669118767872289	1.0	0.0	0.0	0.0857645356673386	0.0	0.0	0.0	0.0	0.0	0.0	0.0	0.0	0.0400688561765876	0.0	0.0	0.0	0.0	0.0611566253624527	0.0134102000089177	0.0366783993167205	0.098579844711397	0.0222491523632802	0.0740670029075317	0.0163359181172344	0.230988103282892	0.0	0.0
753	(136, 661)	0.00229846824323609	0.0106641202581288	0.0	0.0	0.0	0.0	0.0139036657819487	0.0670813321782698	0.452527833641603	0.325054317948675	0.277461971150402	0.596841912372063	0.3229159435168	0.347686918600626	0.120502044078287	0.232583549612503	0.234181281876968	0.709710323935619	1.0	0.49431571659388	0.22249703640302	0.266986925187771	0.0270813967049159	0.0126194865243412	0.0401976990699122	0.205254692317721	0.110691223749007	0.0950325292066328	0.0984968844626969	0.0113436251927342	0.0	0.0	0.0156191601638219	0.0279601675069938	0.0	0.16338738638729	0.013262963880309	0.0163874380092633	0.0152375091319319	0.0	0.0474935951901873	0.0	0.0176550730387974	0.0659499483610725	0.0334841861453159
754	(125, 36)	0.0568216266765101	0.103478208420679	0.181152486571272	0.201136311709552	0.183508758886473	0.352587756967272	0.0228184954490495	0.0336437037556265	0.139471974398887	0.126960044106905	0.138278489040518	0.0794801053949099	0.131470237420423	0.00972345720692199	0.0470913823003408	0.162780482908788	0.535039519296299	0.794337325646679	1.0	0.853825352574506	0.674696466578467	0.340641389290396	0.117125058818256	0.153727858940532	0.404547606021133	0.154211486218051	0.296834793731661	0.256639568621187	0.344901786701097	0.152816847249376	0.268004816413488	0.214327126557513	0.253658683836355	0.0672194025388144	0.0154220722694527	0.0649144615932569	0.0	0.0	0.0	0.0169804231384895	0.0	0.0	0.0	0.0	0.0279957315755991
755	(139, 36)	0.0	0.0	0.0292917323265249	0.0	0.0	0.0	0.0	0.0	0.0	0.0	0.0	0.0	0.0	0.0157391092883326	0.0717113891312398	0.234618842570157	0.228896612048809	0.302203186488932	1.0	0.590820648833122	0.280688781801899	0.0	0.0	0.0	0.0	0.0	0.0	0.0	0.0	0.0416744704388703	0.0	0.0991229858695172	0.0	0.0	0.0	0.0349792093087781	0.29705183535198	0.0	0.0254003019932237	0.152209126306648	0.0490631352564955	0.0548835559192899	0.412625969417865	0.0	0.0
756	(166, 233)	0.152269172133282	0.0	0.0	0.0	0.0	0.0	0.0	0.0	0.0917242181617576	0.0	0.0476862138735032	0.0	0.184715022300226	0.0195780738127986	0.547073826517965	0.973871253943596	0.621838178464607	0.766325876097832	1.0	0.642504819067437	0.876173020966176	0.593513752747196	0.218888301307049	0.0	0.0632890656195551	0.0590549218946507	0.0	0.0	0.0	0.0	0.0	0.0342918745373582	0.149203020147663	0.0865002931175971	0.131540216165464	0.170638842469669	0.0591828128908996	0.0941563446326948	0.0909384514262934	0.0618421778827322	0.208622315567322	0.311344383185771	0.0873980354305292	0.0978111826268736	0.031328124463425
757	(139, 297)	0.0	0.0221317577074668	0.282367504593798	0.140776855252314	0.114373097461697	0.41017543240328	0.074709572859954	0.0	0.0	0.0315003193836196	0.0	0.0256556270270399	0.0	0.10689329448069	0.572756488785206	0.779628716741458	0.74002467608293	0.554946656679186	1.0	0.78482434200702	0.272663954709615	0.0324088605951751	0.0238219110862509	0.0	0.17150262582486	0.0804317632240955	0.253960625156218	0.387381815102226	0.144133997182699	0.0599384235126379	0.174155158721748	0.0747650607966416	0.0639410582301218	0.0266731255450563	0.0539277506685069	0.0391817929336314	0.0298574796168314	0.0	0.0139552771293912	0.052486749892232	0.0500760987820718	0.298728065446312	0.29475833243926	0.0309451314040572	0.0314320806746177
758	(125, 54)	0.0580094287669377	0.136702053262624	0.00854968422879313	0.0	0.0	0.0	0.0669677478121875	0.000915324099743341	0.0	0.0	0.0189733658168513	0.0796117865819288	0.0180914311660005	0.0333014594850538	0.0	0.537391570665063	0.858854563897215	0.89164893910647	1.0	0.935337368021195	0.826840335394957	0.357071161117809	0.160332172295674	0.15889069998274	0.0830609122994199	0.114314321579144	0.00731732093256883	0.0358625505831599	0.191728948835076	0.570022716536779	0.0233662610018018	0.0269009787480559	0.0	0.0	0.0	0.0	0.0	0.0	0.0	0.0326719138885579	0.099850962923481	0.0	0.0	0.0183935813334516	0.0
759	(126, 42)	0.187172552306878	0.0466178777206839	0.0852260366112659	0.125511208521583	0.0480018223852996	0.0743464835837359	0.02120438579536	0.100273338427781	0.243179947800501	0.140417224465902	0.109820051996547	0.157288232002293	0.0806232662573823	0.232036992034704	0.521121985833285	0.602796707216599	0.927856120073073	0.77111290891766	1.0	0.761408907459671	0.479806855522261	0.598891483140244	0.686932657511778	0.355857600259096	0.17976501483059	0.164325079771873	0.092231635665894	0.0887310467708442	0.101738657764652	0.0991217582219127	0.0816400952104593	0.0	0.0694741767262414	0.11827537275692	0.115020409306801	0.0826559174186409	0.154492257221324	0.0698310941717767	0.124223949009559	0.0745368514943348	0.119778570367977	0.051209005049554	0.137761014543681	0.114332196605308	0.0644632324497251
760	(136, 744)	0.0	0.0	0.0	0.0	0.0	0.0	0.0	0.0	0.0	0.0	0.0	0.0	0.0308212859000442	0.0399065671883753	0.0894860600628975	0.455904774788424	0.655883154202153	0.705882952477158	1.0	0.226010464643879	0.151673622609958	0.0288396896594842	0.227657180945229	0.00595622988792507	0.0838464001215617	0.0109954720672439	0.0245447163249861	0.0	0.0	0.0	0.0	0.0384693924246012	0.0	0.0	0.0	0.0373507856864726	0.0390219425912246	0.0471749959486773	0.0161514741446682	0.32121315188383	0.0302714080894784	0.0214457908427454	0.0187660726849102	0.0	0.0
761	(103, 69)	0.0	0.0	0.0	0.0	0.0	0.0	0.0	0.0	0.0	0.0	0.0	0.0	0.0	0.0	0.0	0.0	0.0	1.0	0.0	0.0	0.0	0.0	0.0	0.0	0.0	0.0	0.0	0.0	0.0	0.0	0.0	0.0	0.0	0.0	0.0	0.0	0.0	0.0	0.0	0.0	0.0	0.129365513507551	0.0	0.0	0.0
762	(127, 72)	0.0	0.0	0.0	0.0	0.0169515098512564	0.0579925262632762	0.0483860496487855	0.027707506963525	0.0943917971045141	0.0994190358138774	0.0557389186866785	0.0583276427889636	0.151728468412133	0.272685419798033	0.622350219914986	0.761941598801019	0.654926498673173	1.0	0.596557365479132	0.418871377591271	0.43432834526969	0.269888620538953	0.182457408021182	0.303996747596978	0.436636271860705	0.419450724365124	0.495059977873431	0.503118529184568	0.652184868986383	0.405688170796502	0.604842670479896	0.647020863512348	0.498931114779356	0.353736607753115	0.24868083539561	0.431791220823626	0.541567829867251	0.49882791567838	0.645341378215926	0.332910064686452	0.238179255525354	0.109373160490493	0.127321952834426	0.0421858141975837	0.0270980351582184
763	(152, 43)	0.0	0.0	0.0	0.0222992164465596	0.200783046043927	0.0400108117893656	0.0	0.0298065975631875	0.0280628182231583	0.0717202892703961	0.0	0.0220524183829746	0.0	0.286349562107029	0.910319737810387	0.617797456983311	0.872569074935715	1.0	0.985646823280525	0.563034776401925	0.0438831925768817	0.0822525687231572	0.18769200034354	0.0	0.0	0.026190951854742	0.0	0.0	0.0	0.033014063943834	0.133276702344696	0.0878289807894781	0.0486366723871026	0.0357777306372305	0.0	0.0410857667306912	0.072656765316531	0.216469397723322	0.433232518120256	0.194787133411437	0.266184939398754	0.0908603758799169	0.0468581266449894	0.0	0.0
764	(139, 271)	0.0	0.0	0.0	0.0331623461476704	0.197276715493726	0.170163536742184	0.0	0.0	0.0273001007246973	0.051919962265897	0.0534407663830039	0.0546885501617275	0.115395853452098	0.0563255416754806	0.168378033812205	0.830370262380843	0.65278066741133	1.0	0.736827769128512	0.756576270930407	0.564927024485388	0.0554860018305127	0.26782706729609	0.296779459537907	0.418693293078615	0.446235405011555	0.24397278994583	0.310769330311278	0.306398041754519	0.0591963205292233	0.347400977428461	0.395309437083526	0.431498873792527	0.676581200621448	0.17005929448211	0.274979632052189	0.151058303448454	0.134839457488179	0.0287350089630569	0.135993593070276	0.0907873304971196	0.207248839861032	0.279193245025576	0.0601469935658987	0.0
765	(139, 236)	0.0139879319351528	0.0	0.0	0.157997549092705	0.0	0.0	0.0	0.0	0.0973957846441648	0.028870719079831	0.0343343414222076	0.0438621236456467	0.0615371128603574	0.214446460165832	0.683396817389364	0.421727154995101	0.266837294207517	1.0	0.323222091844172	0.0893351293636394	0.0	0.0128460816664438	0.0	0.0	0.0	0.0	0.0	0.0	0.0	0.414497993075532	0.0236280390938363	0.0	0.0379624503252485	0.104677979163484	0.0463930566158819	0.0	0.00443319461711935	0.0308536222686418	0.0	0.0474504452484418	0.0	0.115500573302948	0.0	0.0	0.0
766	(136, 752)	0.0	0.0	0.0194131836339297	0.0	0.0157008967319417	0.0881825436987474	0.24287878830484	0.41561119281141	0.201795500982967	0.150899863288343	0.102744651420799	0.174888389176176	0.181505310108549	0.399978998490636	0.368613211034618	0.338991435099242	0.628733703984851	1.0	0.903035617175008	0.478200755055875	0.0542704852617701	0.027857976259542	0.00965667806221343	0.0	0.0	0.0	0.0273115831200361	0.0139404252965545	0.0	0.0166221269426799	0.039435201474701	0.0316960418243674	0.0725676664716994	0.0112618757180204	0.0973263877887361	0.0415059029467739	0.0108900628978213	0.148782344265606	0.127531359336004	0.0483718478022244	0.017760648959978	0.0224221987428359	0.00285251365632339	0.0	0.0
767	(136, 32)	0.0	0.0	0.0854624155244527	0.00954804331691962	0.0465614152024138	0.0900383693206899	0.0756725507611995	0.0316463128613789	0.0269506319798008	0.0	0.133162733676101	0.375072025334048	0.0466906061300951	0.341494849790334	0.206798526205661	0.332268270121386	0.762329024986654	1.0	0.403074202990547	0.330564136084227	0.277169194606861	0.0700256796490147	0.182367619430335	0.150454879923461	0.0480832241961395	0.141896385951698	0.153796932040574	0.00313933033070823	0.0737611494946886	0.101715953344384	0.132744350140553	0.492326757881452	0.301895275026385	0.51802668825103	0.412881562043976	0.0812453498221705	0.121874711734043	0.137193427479293	0.110108543891832	0.106615339674777	0.264890922465068	0.0342848927022862	0.0973300256961613	0.0143501209914589	0.0
768	(166, 737)	0.0	0.0551267573607609	0.0	0.0	0.0	0.0	0.0	0.0	0.0	0.0	0.0	0.0	0.0	0.0	0.0770814279582638	0.0	0.351170934589868	1.0	0.585906387015127	0.218528143389741	0.0	0.0	0.0	0.0	0.0	0.0	0.0	0.0	0.0	0.0	0.0	0.0	0.0	0.0	0.0	0.0	0.0	0.0	0.13661250607107	0.0585651154886786	0.0384346954519063	0.0	0.0	0.0	0.0
769	(136, 35)	0.0	0.0	0.0	0.0	0.0	0.0	0.0	0.0269861169162672	0.0	0.0	0.0	0.0213025251379053	0.0	0.555104976488267	0.825643867883734	0.908915684331636	0.764845380889699	1.0	0.816103447215313	0.398521617506347	0.133716243545202	0.0634622793393841	0.0840980685394733	0.0	0.0	0.0	0.0	0.0	0.0	0.0324595985676949	0.0133575007431549	0.0718205661239642	0.0219620356020329	0.0741740798250828	0.0618656231666244	0.0177813529723162	0.0520911158029881	0.0586006846249238	0.0421906822245764	0.0223438528363481	0.0700207560541512	0.0559934480456142	0.0	0.0	0.0
770	(143, 140)	0.0	0.0	0.0	0.0	0.0	0.0	0.0	0.0	0.0	0.0	0.0	0.0	0.760239070531505	0.0	0.0	0.0	0.0	1.0	0.0	0.0	0.0	0.0	0.0	0.0	0.0	0.0	0.0	0.0	0.0	0.0	0.0	0.0	0.632942341107189	0.0	0.0	0.0	0.0	0.0	0.0	0.0	0.0	0.0	0.0	0.0	0.772839355842838
771	(166, 125)	0.0	0.0	0.119961140065512	0.0434898137413859	0.110566429058638	0.120823983413741	0.313212431919246	0.410002973707873	0.163355102274749	0.226404533946226	0.399177587986578	0.324618914306754	0.284065898275313	0.0589276197438812	0.260233493568139	0.758982422773582	0.520025476651046	1.0	0.767990019032463	0.435842885561994	0.509701824678825	0.355479452068362	0.0888741032567207	0.250679488658092	0.0950126166468017	0.0668191869957365	0.0753149627383688	0.0	0.0	0.114935896318836	0.0418128906571219	0.0	0.0	0.0246598760379517	0.00650314707374275	0.157856579683796	0.187870343030183	0.0642674108938068	0.468385271040176	0.134542398490418	0.096244122581232	0.017179650327873	0.0	0.0472611554677095	0.0
772	(148, 409)	0.1577966007071	0.135703227332721	0.0484093162623178	0.362669947445806	0.151041247688604	0.0	0.0202012642895192	0.005212777368219	0.358780299011878	0.412707665451981	0.239571989397626	0.0518702535496263	0.0490295843634725	0.0233886772766602	0.360199875016617	0.526958097786935	0.960044588614389	1.0	0.166974455421754	0.233892126497319	0.0739701877369337	0.0	0.125701527850496	0.0	0.0	0.0	0.0	0.0	0.0	0.0533197233419735	0.0	0.0	0.0	0.0	0.0	0.0263335714553427	0.0	0.0	0.0	0.0544083261133426	0.0	0.0	0.01782845930197	0.0148463766280963	0.0243408095126755
773	(126, 15)	0.0718551599085992	0.0	0.031481443740657	0.183599711671596	0.0	0.306059387778423	0.241003327707234	0.0600087522192156	0.0	0.0	0.0	0.0	0.0	0.197090041251615	0.194400479837882	0.973901185173698	0.318365452729244	1.0	0.980755018876083	0.537392071251941	0.348456256389905	0.0124090385659604	0.0038827087503981	0.0907171014495241	0.00889905998816085	0.0	0.0979491485949461	0.528585779138994	0.297735399208718	0.430047560930542	0.283087245678218	0.475316308051988	0.372113465524891	0.426126009160491	0.434750123471054	0.390277750401883	0.244234899968853	0.191881455319996	0.0101136723660017	0.0	0.0	0.0	0.0	0.0	0.0
774	(166, 144)	0.0	0.0	0.0	0.0	0.0	0.0	0.0	0.0	0.0	0.0	0.0367153440962816	0.0	0.0	0.0	0.00404465098339179	0.473312785520094	0.702415252708297	1.0	0.535674348290683	0.211561386796267	0.0274050001993513	0.0	0.0	0.0	0.0	0.0	0.0	0.0	0.0	0.0	0.0	0.0	0.0	0.0	0.0	0.0	0.0	0.0	0.167356937574739	0.0	0.0	0.0454015134461628	0.0153748603930924	0.0	0.0
775	(154, 160)	0.0	0.0	0.0480593998546784	0.0	0.0	0.0	0.044728336185722	0.0	0.022476167256644	0.159566477986779	0.0	0.0111633070655402	0.327018540644529	0.341472590594725	0.104135560505881	0.196368392699653	0.434221100030171	1.0	0.563982444193176	0.278636288589322	0.035676232948112	0.0	0.0	0.0	0.0	0.0	0.0	0.0	0.0	0.0	0.0	0.0384517290373069	0.050613326789368	0.0	0.0	0.0	0.0436195883979408	0.0	0.0	0.0	0.0	0.0	0.0	0.0	0.0
776	(166, 697)	0.0	0.0	0.0	0.0	0.0	0.0	0.0	0.0	0.0	0.0808555969638545	0.000367529443822464	0.0	0.0	0.0	0.117812345133342	0.923172134107062	0.574764373026947	1.0	0.50384402810367	0.607928225204217	0.741268232618181	0.106701707040494	0.0228967854181069	0.116010932828622	0.056388646669227	0.0	0.0706491204013446	0.00375981277551234	0.0	0.0	0.0	0.0	0.0	0.0	0.0	0.0806951175887427	0.0	0.0	0.133348683320401	0.063004742796557	0.0	0.0441431383413558	0.0	0.112356527673605	0.0
777	(166, 368)	0.0	0.0	0.0	0.0	0.0	0.0	0.0	0.0	0.089580586215605	0.158931809186291	0.0	0.0	0.0	0.0	0.0	0.0	0.291021180121619	1.0	0.761678995981513	0.845474925201332	0.553993369082976	0.444934781108155	0.0	0.0	0.0	0.0	0.0	0.0	0.0	0.0	0.0	0.0	0.0	0.0782900209868884	0.0	0.0	0.0	0.0851835216101397	0.0	0.0	0.0	0.0365412832244	0.0	0.0	0.0
778	(125, 8)	0.354852891132674	0.425771829859411	0.39755500771069	0.349443488256998	0.478414814615474	0.418195471874474	0.259280281216877	0.184761010434215	0.202477251692365	0.474459303702651	0.275089224839788	0.395698761802255	0.248322570959153	0.589375675347957	0.954414027235864	0.730276192630473	0.917500064183796	1.0	0.595796429759362	0.32692898462623	0.17307324551936	0.0814303346212287	0.0066570124944099	0.0662385586432917	0.0	0.0615720032951761	0.0314861723197105	0.0819138900869607	0.238182558490004	0.153661731101874	0.0789589455179396	0.0866255231308525	0.0467848726100127	0.0869045729746876	0.030100425280604	0.0831938511995162	0.0813693746435652	0.155510705244744	0.0896987304051096	0.137980988116893	0.071743460706804	0.0327857009724353	0.148212985958944	0.371108948329997	0.336968099223925
779	(166, 675)	0.0	0.0	0.0	0.0	0.0	0.0	0.0	0.0	0.0	0.0	0.0	0.0	0.0	0.0	0.0	0.0491588789119912	0.328460704996981	1.0	0.770172067228458	0.863289297871077	0.21681048080979	0.103939047446532	0.0	0.0	0.0	0.147910806258136	0.0	0.0	0.0	0.0	0.0	0.120505962717851	0.0329095784816784	0.0568490690444359	0.0997624275996331	0.00392816983338812	0.0203786962603045	0.0187915881630461	0.150192185159102	0.0788993834919991	0.432862820179247	0.0345113276839364	0.0161323200295717	0.0	0.0
780	(166, 512)	0.0	0.0	0.0	0.0725634449711505	0.0	0.0	0.0	0.0	0.0	0.0	0.0	0.0	0.0	0.0984295691557802	0.0	0.0	0.165214917230263	1.0	0.475997125758282	0.0688686611425823	0.0	0.0	0.0	0.0	0.0	0.0	0.0	0.0	0.0	0.0	0.0	0.0	0.0	0.0	0.0	0.0835169154003897	0.0	0.818865238122824	0.290279067881372	0.0	0.44608837792223	0.917818936695704	0.321536493938122	0.161882828781343	0.0866922735931755
781	(166, 420)	0.0	0.0	0.0	0.0	0.0	0.0313829163936505	0.0	0.0	0.0	0.0	0.0	0.0	0.0	0.0	0.0161169502182815	0.132515232501176	0.26495874852794	1.0	0.826632828286637	0.292869340347181	0.0475877848845793	0.165177674664296	0.0	0.0	0.0	0.0	0.0	0.0	0.0	0.0	0.0	0.0	0.0	0.0	0.0	0.0	0.0903331912346064	0.0	0.0	0.0	0.0	0.0940908875951804	0.0272536366854564	0.0	0.0
782	(136, 384)	0.0222318090669626	0.0	0.0108695864973973	0.0638192354378316	0.0	0.0	0.0	0.0158872956392035	0.00901224427292068	0.0165956516530885	0.0	0.0202614948335397	0.00549067887296284	0.0239313836349992	0.188765600514268	0.629349289729272	0.897297781030239	1.0	0.720054576034728	0.507639185721896	0.402542441495679	0.0912531770171276	0.0	0.0	0.0935537527110894	0.0828963092346436	0.174382508007819	0.204666065740359	0.182489382855899	0.137854027926875	0.362247577741629	0.374591160416166	0.276941020911898	0.26048686198963	0.185979330366718	0.0547714536339428	0.0851213800464572	0.129923434722863	0.259661876626704	0.129593839768123	0.129204316592558	0.0256309101695862	0.0737740214388973	0.0	0.00410887282418418
783	(127, 44)	0.0139007152212972	0.0	0.0428857118458144	0.0532330233379879	0.0	0.0	0.0	0.0	0.0	0.0	0.110132260792309	0.197454387788188	0.0708137517025116	0.142444037831218	0.322613470044611	0.418531379600215	0.686743381494518	1.0	0.70737214726179	0.872052764349034	0.607130245990561	0.581034577048656	0.207305149360328	0.51554499398275	0.280198019097514	0.0217208888669751	0.237557344427304	0.128041968943821	0.00415986101481244	0.0924076635152805	0.0076582123718852	0.0	0.0	0.0	0.0	0.0	0.0513051342880413	0.0643719981084568	0.0366850182711903	0.0304860804030351	0.144826417885774	0.275506433526133	0.099767858147144	0.0272261856818364	0.354510700724269
784	(163, 106)	0.0	0.0	0.0	0.0	0.0	0.0	0.0308340866716404	0.0	0.203935243954849	0.064916679277149	0.0	0.0507970987104514	0.0	0.0396174770088048	0.0388466473272732	0.0570994092264492	0.0369162857687624	1.0	0.31814084787498	0.0598115115229647	0.116827912836579	0.182536677454389	0.0	0.0	0.0665821524695209	0.025770143836831	0.0	0.0632821436016271	0.0	0.0	0.0	0.0	0.0	0.0595210666482408	0.0	0.0214924680355416	0.0	0.0	0.0	0.0880069330093593	0.0331875371798595	0.0390151555162531	0.0111196660671545	0.0708740303694544	0.0475305091642499
785	(166, 780)	0.0	0.138863797890232	0.21834221174249	0.0	0.0	0.0	0.0	0.0	0.186882335318884	0.282208565332117	0.102205870377722	0.0101304829127834	0.0	0.0769618032421734	0.419254914181628	0.614026539703538	0.5273530577335	1.0	0.25176817877672	0.166997748681895	0.108483185853422	0.492650128012158	0.450109036035291	0.0208390330900847	0.0	0.0	0.0	0.0	0.0	0.0	0.0	0.0	0.0	0.0	0.0	0.0	0.0	0.0	0.0	0.0	0.026061259661682	0.0	0.0150589036526143	0.265358279172587	0.0
786	(166, 796)	0.0	0.0858062636763462	0.296569635585409	0.0199828916280529	0.04328598921655	0.192110628740544	0.157068273057801	0.0	0.0	0.0	0.0	0.0	0.0	0.0	0.118165004189244	0.473875722879676	0.686161803606117	1.0	0.5344511569267	0.206204232731962	0.11706798886314	0.0	0.0	0.0	0.0	0.0	0.0	0.0	0.0	0.0	0.0	0.0	0.0	0.0451633646097819	0.00892316093007821	0.184280617709629	0.112794625007453	0.0106437427135971	0.0779539773326341	0.0646000504884674	0.0302051201560358	0.423402554365615	0.0	0.0	0.0
787	(136, 462)	0.0496334290876338	0.0195443471304669	0.0224157353923165	0.0452705862300082	0.0480680213895491	0.028140282028793	0.0	0.0	0.168339425292858	0.0	0.0	0.0	0.0	0.0	0.0	0.0299183277352891	0.235787265544417	1.0	0.544345633508738	0.579582141214983	0.153725471905066	0.176181804778116	0.10209050259328	0.0347377820384848	0.0	0.0	0.0	0.0641656157972617	0.0	0.0	0.0236231060421511	0.0	0.0273764503266422	0.00183948652860834	0.0	0.0	0.0	0.0429444254678212	0.0	0.0	0.0458388521200764	0.0504525782561688	0.185523906630993	0.0135024484685474	0.35533940748225
788	(163, 35)	0.0	0.0	0.0	0.0	0.0	0.0889589002777021	0.25273456101854	0.00206356430656867	0.534880452607436	0.595840567091151	0.0385205812421985	0.494897257351356	0.991640028320294	0.404217612147573	0.411653631972955	0.0	0.0	1.0	0.352104301569052	0.113588750304478	0.052229780732856	0.0	0.0	0.134426441600139	0.0635153411928361	0.246492868595262	0.272766530746779	0.255526997995172	0.979094546393301	0.940271898408645	0.731030395953157	0.335650232323025	0.563991837330544	0.0614443821976357	0.0679287323972067	0.0	0.0577396164418036	0.175994258765177	0.41427599157418	0.0898771615846299	0.0	0.335578795879509	0.682578421293596	0.551946474215417	0.01289391017391
[truncated: 795 more rows]
[truncated: 45 more columns]
