# Supplementary material for: A hippocampus-accumbens code guides goal-directed appetitive behavior
Source: Nat Commun. 2024 Apr 12;15:3196. doi: 10.1038/s41467-024-47361-x (PMC11015045; doi:10.1038/s41467-024-47361-x)
Supplement: Supplementary file 8 — Source Data [file 41467_2024_47361_MOESM8_ESM.zip › 4b.csv]

	Figure 4b	Unnamed: 1	Unnamed: 2	Unnamed: 3	Unnamed: 4	Unnamed: 5	Unnamed: 6	Unnamed: 7	Unnamed: 8	Unnamed: 9	Unnamed: 10	Unnamed: 11	Unnamed: 12	Unnamed: 13	Unnamed: 14	Unnamed: 15	Unnamed: 16	Unnamed: 17	Unnamed: 18	Unnamed: 19	Unnamed: 20	Unnamed: 21	Unnamed: 22	Unnamed: 23	Unnamed: 24	Unnamed: 25	Unnamed: 26	Unnamed: 27	Unnamed: 28	Unnamed: 29	Unnamed: 30	Unnamed: 31	Unnamed: 32	Unnamed: 33	Unnamed: 34	Unnamed: 35	Unnamed: 36	Unnamed: 37	Unnamed: 38	Unnamed: 39	Unnamed: 40	Unnamed: 41	Unnamed: 42	Unnamed: 43	Unnamed: 44	Unnamed: 45
0
1	dHPC--
2	Cell / Position	0.0	1.0	2.0	3.0	4.0	5.0	6.0	7.0	8.0	9.0	10.0	11.0	12.0	13.0	14.0	15.0	16.0	17.0	18.0	19.0	20.0	21.0	22.0	23.0	24.0	25.0	26.0	27.0	28.0	29.0	30.0	31.0	32.0	33.0	34.0	35.0	36.0	37.0	38.0	39.0	40.0	41.0	42.0	43.0	44.0
3	0	0.0399666279755013	0.0324772465721301	0.0283663011643682	0.0283981308297095	0.027811113449189	0.0187186908814117	0.00908625682368008	0.00337478796133569	-0.000589886599997915	-0.000108480273916666	0.0	0.0	0.0	0.0	0.0	0.0	0.0	0.0	0.0	0.0	0.0	0.0	0.0	0.0	0.0	0.0	0.0	0.0	0.0	-1.78383364089789e-05	-5.72694725073964e-05	0.000158201029603653	0.0023105159277576	0.00436522638681399	0.00339647292283548	0.00127213997332035	0.000322167332545188	0.000452727517918238	-0.000113181879479559	0.0	-7.1839098145222e-05	-0.00133602908154294	0.00315118418614904	0.0185703645799583	0.0435425919669744
4	1	0.0520118431198833	0.0283405159968583	0.0201587338376821	0.0308368008505223	0.0286953928394214	0.0201568722784253	-0.00465646668556688	-9.75007333238803e-05	0.0	0.0	0.0	0.0	0.0	0.0	0.0	-0.000304230097331296	0.00121692038932518	0.00168398266770746	0.00120701650753564	0.000601789579618658	0.00112246556578191	0.000340318819825681	0.000779894431299544	0.00258915550008338	0.00292131555277653	0.000135191712572006	0.00511955424772843	0.00811845013451717	0.00696988376607682	0.00051503974689944	0.000113086667266413	0.000213776916567004	0.00128036242916131	0.000935758683600752	0.00202236537030534	0.00205206391429727	0.00155283691861731	-0.000422123034533916	9.50464719209081e-05	0.000321519944303912	0.000235622313480427	-0.000121434859737821	0.00472010188755335	0.0159234942487812	0.0332180057953178
5	2	5.37149512352024e-05	-0.000121187502141628	4.12727990136747e-05	0.000716937913399154	-0.00051405108890656	0.00535632975663678	0.00879861306594871	0.0113742626080459	0.00999254915240186	0.0161995921871335	0.0216459096232556	0.042939582153004	0.0454347927417105	0.0264313153901963	0.000415550246460428	-0.00105757024014131	0.000233402155578386	-5.83505388945967e-05	0.0	0.0	0.0	0.0	-0.000128978268207935	0.000424015461463922	0.00101012001626029	0.00129926475284632	0.00110240909997693	0.000694134649919849	0.000602162340739379	0.000251450954276212	0.000616108421109651	0.000702769084125587	0.00437513917409784	0.00459366865043284	0.00251617540291031	-0.000573272291048834	0.000128040369256531	0.00342685638961279	0.00422827271701179	0.00289106352472679	-0.000268360267417613	9.44500073457917e-05	-3.50871629605205e-05	-5.84786049342012e-05	3.50871629605204e-05
6	3	0.0	0.0	0.0	0.0	-0.000258440850507876	2.48037458061374e-05	0.0042949086117369	0.0108127109201679	0.0128261212146573	0.0105969389572209	0.00883861022697132	0.010828473515509	0.00764888057779418	0.00286376081341801	-0.000919697205724003	-0.000120605601188896	0.000482422404755585	0.000596143704764143	0.000778711669292959	0.000357065729233847	0.00145188683738527	0.00166785827448665	0.00220251357228631	0.00135750573577005	0.00162570435246108	0.000957034612010263	0.000603524548476973	-0.000164476580542597	0.0	0.0	0.0	0.0	-0.000265928193890768	0.00106371277556307	0.00150692643204768	0.00106371277556307	-0.000265928193890768	0.0	0.0	0.0	0.0	0.0	0.0	0.0	0.0
7	4	0.000583271060496363	-0.0010741141604395	-0.000277283881659632	0.00385024628029476	0.00546906671542069	0.00355988650172373	-0.000168464086715367	0.000576968156891933	0.00178383669704093	0.00144271893787075	0.00117708175351627	-0.000720043014363315	0.00151214111122342	0.0170570180740529	0.0292838004102032	0.0357923718136488	0.0364765642172761	0.0453514693360275	0.0391647876884439	0.0212898093860315	0.00480162639746868	0.00458039651336987	0.00625588004653146	0.00274397243285167	-0.00037049726413044	0.000640425501095815	0.000452065059597046	-0.000255845845561071	0.000130362330840903	0.00232474732033408	0.00395314185511315	0.0032706410233887	0.00198422836861526	0.00114766095304424	0.00122981970238617	0.00100755687291394	0.00310520670568274	0.00975132347509574	0.0131155443037055	0.011391066530607	0.00588526871950041	0.00478392694965099	0.00224177304277863	0.000705178810667387	-0.000208777145373593
8	5	-0.00138079064498587	0.00609267639946997	0.00897797353080712	0.00812327467729014	0.00114535217772779	-0.000898698595938298	0.00241842201694284	0.00379865889407987	0.00275018125873936	-9.74623203989796e-05	0.000407247046833169	-0.00338790814596447	0.00853212996109271	0.0413842694685083	0.0657191422793159	0.056407359606624	0.0359207640732566	0.0287207157527869	0.0258077802914298	0.019045242641741	0.00832809175380408	0.00158201240540751	-0.000785993710072559	0.0	0.0	0.0	0.0	0.0	-0.000318056921851328	0.00120980718465048	0.00205200456817683	0.00162594386968266	-6.83749108320216e-05	-0.000220811799445854	0.000423155681306943	0.00126709560075254	0.00371425812698923	0.0032660854013026	0.00185625875289426	0.000815760858949283	0.00145247206458261	0.000614027748547084	-0.000272111219951035	0.000873743012626281	0.00360472943335882
9	6	0.000861236584576635	0.000323120503404744	4.78710689198209e-05	-0.00127323219412947	0.0030952731219507	0.019839010972019	0.0283057602685908	0.0214871817594323	0.00899591673791937	0.0120462231117263	0.0138516372916784	0.0104770802215136	0.00265985152589315	-0.000116447546941745	-0.000171041434913291	0.0	-0.000135782159733744	0.000543128638934975	-0.00193216316941737	0.00635488586499243	0.0301513319802832	0.0546594577130514	0.0599349419420078	0.0512017008471646	0.0401890059210034	0.0400957314315928	0.0433755924291278	0.0352483988423016	0.0165699381912126	0.00635943777408194	0.00416127752500241	0.00250425509105672	0.00192762683607098	0.00222546551530734	0.00796601228594574	0.00820845387034968	0.00455154381745379	-0.000253049230490239	0.00121419238862823	0.00184977333274176	0.00189623047104519	0.00222812352896463	0.00124465699177982	0.000586568472095356	1.90288547351549e-06
10	7	0.0	0.0	0.0	0.0	0.0	0.0	-0.000378593515076174	0.00147371054250446	0.00230801732329926	0.0017099958200984	-0.000117335601784535	0.000319026003780174	0.00036937399013409	0.000127657247751736	-4.06155222065094e-05	-7.77959405000191e-05	0.000311183762000076	0.000440843662833441	0.000311183762000076	-7.77959405000191e-05	0.0	0.0	0.0	0.0	0.0	0.0	0.0	0.0	-0.000124095122451851	-0.000635028969642985	0.00493583170805277	0.00785749377353985	0.00665800468310669	0.00247190072288878	0.00213473943004809	0.00128605074924329	0.000839643063854469	0.00170174237778493	0.00224819736575187	0.00175735535660668	0.000769566196935034	-0.000230055000372024	0.0	0.0	0.0
11	8	0.0	0.0	0.0	0.0	0.0	-0.000262423109088172	0.000775100135816871	0.00258543348697624	0.00260571547272231	0.000835946093055095	-0.000274592300535817	0.0	0.0	0.0	0.0	0.0	0.0	0.0	0.0	-0.000107318865464061	0.000429275461856244	0.000608140237629679	0.000429275461856244	-0.000107318865464061	0.0	0.0	0.0	-0.000100199966236643	0.000400799864946572	0.000500769195467137	0.000668922317775268	0.000279640175270676	0.000268122452828696	-6.7030613207174e-05	-0.000126282281857496	-0.00143101432037087	0.00697827373107322	0.0169148698749924	0.0174165606794435	0.00839258999538349	0.00594142670201642	0.00543994429759829	0.00228183090750424	0.000583689943167605	-0.000518752837906449
12	9	0.000564107468489368	0.000715554832475819	0.000665089611954546	0.000197558662989605	0.000147542804445244	-4.13275868031675e-05	0.0	0.0	0.0	0.0	0.0	0.0	0.0	0.0	0.0	0.0	-6.44560041507948e-05	0.000257824016603179	0.000365250690187837	0.000257824016603179	-6.44560041507948e-05	0.0	-0.000345058116866092	0.00133020150948459	0.00202828909675485	0.00217239748563818	0.000464108591062865	0.00084910937654336	0.00057513338623696	0.00105370256735717	0.00221312921374328	0.00252735465098616	0.00117733908267077	0.000626923599865344	0.000595376370461733	0.000796016603183664	0.00738253479063734	0.0183341653297593	0.0275206297427111	0.0325361107105488	0.0345035539030997	0.025363135595018	0.0118193787447622	0.00514948346577773	0.00249868238315332
13
14
15	dHPC-->NAc
16	Cell / Position	0.0	1.0	2.0	3.0	4.0	5.0	6.0	7.0	8.0	9.0	10.0	11.0	12.0	13.0	14.0	15.0	16.0	17.0	18.0	19.0	20.0	21.0	22.0	23.0	24.0	25.0	26.0	27.0	28.0	29.0	30.0	31.0	32.0	33.0	34.0	35.0	36.0	37.0	38.0	39.0	40.0	41.0	42.0	43.0	44.0
17	0	-0.00278517913826677	0.00982763803696594	0.0190461045345829	0.0241532247318678	0.0416369478029395	0.0351022333471881	0.0190709437467684	-0.00474891838010702	0.000477727296896603	0.000192954954740295	0.000900950265691133	0.000592185668130745	0.00134975499292569	0.00117987343508752	0.00215805935452359	0.000944230919170118	0.0020114941661814	0.00258415125446571	0.00251807625447069	0.0009180369337967	0.000675583241973271	0.000382914788251131	0.0014759574193682	0.00464998453059911	0.00484828735230952	0.00167442344757473	-0.000532891437351161	0.0	0.0	-0.000158020709012359	0.000632082836049438	0.000895450684403371	0.000632082836049438	-0.000437345005449855	0.00101832165101741	0.00197873981874274	0.00167815854923453	6.52913526806958e-05	-0.000252760561691412	0.000859787700903714	0.00557190022027478	0.00669529463486414	0.00435286259204423	0.00237832426197735	-0.000364561569649501
18	1	0.0263279363725698	0.0286341795730902	0.0269315920483962	0.0214836717709037	0.0115609448532174	0.00369724714710337	0.0002868586023005	-0.000308894652988791	-0.000166866306067891	0.000541369466167349	0.00130580274580289	0.000688981203351153	0.00583140338923969	0.00910774539057051	0.0077856704753499	0.00105304916122764	0.000569792980331867	0.000362244947823163	0.000614901358951483	-0.000437159221834746	0.00218330536320684	0.00554664453781148	0.00800384694551248	0.00720506231232936	0.00440496499937196	0.00314374935523267	0.00813822629008223	0.0109370072444514	0.00760287721473619	0.00248681785919895	0.00252741635733255	0.0062039689259053	0.00777438910645111	0.00905041724259393	0.00652833005318544	0.00690113820171961	0.00491734792623232	0.00651530033013041	0.0053537683171216	0.00407983364842349	0.00117717393193813	-6.04601545445622e-05	0.00362935979208944	0.0117752628362655	0.0248054664986079
19	2	-8.6240068584063e-05	6.78165686397544e-05	0.000313990705585115	0.000858864521240741	-0.000365708394096699	0.0029801594944474	0.0130628060297561	0.0194361770956879	0.0231751930435036	0.0293669927799001	0.038784676576544	0.0365704126745736	0.0209802449629219	0.00465428476826868	-0.00197706419977152	0.0	0.0	0.0	-0.000237711769249115	0.000950847076996459	0.00102227428502863	0.00156646318540423	0.00420869425242675	0.00568205529009177	0.00174766038879976	0.00511645500492329	0.00870498546344478	0.00693757461819202	-0.000509176972410575	6.14149654969798e-06	0.00140322031559666	0.00155547394434243	0.00177026173368948	0.0018930298275057	0.00179089308883948	0.00163245752986045	0.00149416087313982	0.00154004060112546	0.00154048755013046	0.00148343930778197	0.00105242300520701	0.000942815301440793	0.00108029845413929	0.000654625667526625	-0.000316568508691569
20	3	0.000186677290227496	0.0003418556956145	0.000426498462189229	0.000517858173191953	-0.000644492679100047	0.00571153901397446	0.0150624895608342	0.0202480104433521	0.0141683245330017	0.00734151588414419	0.00854218830608547	0.0107502782244258	0.00771896766053519	0.000463902576007334	-0.000438444485180843	-4.37264064591023e-06	0.0	0.0	0.0	0.0	0.0	-5.58434714187052e-05	0.00022337388567482	0.000316446338039329	0.00022337388567482	-5.58434714187052e-05	0.0	0.0	-2.44395500964636e-05	2.75670641567489e-05	0.000419255328796382	0.000363996789384151	0.00065858546127732	0.00111927867622398	0.00139407352588472	0.000757527372002419	0.000337325569038666	0.000638585782540938	0.00158143493282054	0.00146653368367625	0.000719252796244668	0.000550329988495103	0.000845493389947678	0.000555596796842025	-0.000197297126965316
21	4	0.000859621549661374	0.00182843151732512	0.00247796134630873	0.00302059379361206	0.00228362972940853	0.000587370535219136	0.00138665955593958	0.00275663271500499	0.00269136588798843	0.00203068786967757	0.00123688620669595	-0.000843984587779129	0.00603891306460971	0.0311016877928957	0.044219231363688	0.0587804193405071	0.0602359162819241	0.061984434315913	0.0493459051784074	0.0414430444029607	0.0246347647351043	0.0095650791200285	0.00351329439369567	0.001281375514751	0.00131997549912609	0.00217231528072819	0.000837607271445105	0.000665386751387263	0.00335707783029449	0.00379557235646527	0.00166666130196599	-0.000482871579892119	-0.000415230627350407	0.00161284394331965	0.00175048980467303	0.0044307842591077	0.00646061938841605	0.00895489139576194	0.00595157499824467	0.00256199663542544	0.00135100048326822	0.00116074069101	0.000981207746817159	0.000490603873408579	-0.000408836561173816
22	5	0.00249034204545738	0.00331337278890147	0.00437673260573297	0.00660377966060173	0.00571184549617894	0.00332430388469194	0.000888094720111263	0.000687775120870418	0.0019862688378386	0.00331148042505473	0.00544962890336544	0.00531007896501044	0.00555983323403125	0.0112494284180313	0.0296533305411696	0.0520857649118109	0.0651318739314695	0.066094952501498	0.0509648700603178	0.032866286721168	0.0177534332987822	0.0125605674332639	0.00576506920070386	0.00433777146794959	0.00503838474217284	0.00802612701402428	0.0107753641462257	0.00943053041364909	0.00903664120027096	0.0102205418969789	0.0127677637965142	0.00828410689707635	0.00359023933119286	0.00285370015750292	0.00635608173345596	0.0116526237099676	0.0109434371068888	0.0140449122811451	0.0126619531409991	0.00850023089198444	0.00314321185275619	0.00438505939085691	0.00403425682247502	0.00275246095326576	0.00029458281492861
23	6	0.000497582821060321	-0.000691458596706018	-9.68725274838579e-05	0.00236872509240305	0.00546820993852032	0.00711724697782716	0.00498294510751572	0.00254382382650303	0.00275234076919019	0.00249897503079741	0.00325902391275401	0.00258618133043645	0.00227169704542435	0.000362858410696867	-0.000176018166142395	0.0	0.0	-0.000108738113777057	-0.000450141418734456	-0.00079678949742021	0.0202280545639839	0.0461131055612369	0.0654895192487268	0.0609497118967366	0.0454848232512706	0.0307710685100826	0.02646499555829	0.026182145085331	0.0170690077015347	0.00860871931408288	0.00267617191479348	0.00207923613394461	0.0026498718498305	0.00284461364612228	0.0016409133155848	0.00208860703145767	-0.000610560390634936	0.00983341078488131	0.0138560189415278	0.0109978247089603	0.000614365598284779	0.0023164068895072	0.00138662194062217	0.0011240841198683	0.00112502151867781
24	7	0.0	0.0	0.0	0.0	-0.000632708269322097	0.000730602406018838	0.0104570895149315	0.0137151005990864	0.00976860685284121	0.00133965850544005	0.00113064998945896	0.000643358118914272	0.000965990390370874	0.00107690273958781	0.000752305718632456	0.000695797247348276	-5.87598153427526e-05	-2.12657531989507e-05	-0.000218110833641733	0.000743894441960041	0.00143746496616266	0.00238610706073876	0.00208784521022385	0.0109109769410606	0.0126823254575145	0.00852628901214817	0.00125446883324795	0.00311826969851198	0.00283404060158309	0.000694781884922377	0.000329019413020417	0.00988161521926927	0.0137249303627357	0.0160150826225468	0.00797676638805068	0.0111774286426429	0.0110629261589001	0.0106484572636224	0.00234010963392474	-0.000933671885245745	0.0	0.0	0.0	0.0	0.0
25	8	0.00138267580862229	0.00141407628682722	0.0013953655856728	0.00188018420462929	0.00195984322795752	0.000229777032666972	0.000518737463745122	0.00280010099635694	0.00422950333673445	0.00379528266221892	0.00124721266917528	0.000522857239236683	0.00415299444185486	0.00608366390355684	0.00420710344142313	-0.000355441427909708	-0.000432082315523506	0.00118995385881785	0.00168576796665862	0.00118995385881785	-0.000297488464704463	0.0	0.0	0.0	0.0	0.0	-0.000286183219319548	0.000758446360960165	0.00199735275618789	0.00745168465745177	0.0094081518627158	0.0103368670089027	0.00496091085898688	0.00270538052579389	0.00117186903449346	0.00296687468798152	0.00683280257915218	0.0102958790034557	0.0120807550923749	0.0187431757953832	0.0226631132662667	0.023994793209902	0.0192225282503337	0.0135321425268514	0.00680049209720402
26	9	0.0	0.0	0.0	0.0	-8.35982046624603e-05	0.000334392818649841	0.000473723159753941	0.000334392818649841	-8.35982046624603e-05	0.0	0.0	0.0	0.0	0.0	0.0	0.0	0.0	0.0	0.0	0.0	0.0	0.0	0.0	0.0	0.0	0.0	0.0	-8.03424885170748e-05	0.000321369954068298	0.000455274101596756	0.000321369954068298	-8.03424885170748e-05	0.0	0.0	0.0	0.0	-0.000206751711377556	0.000802616991215305	0.00117270413943486	0.0009837952913506	0.00188410954325311	0.0025306602535677	0.00149760934954803	0.000662058489390999	-0.00053766940020573
