# Supplementary material for: A hippocampus-accumbens code guides goal-directed appetitive behavior
Source: Nat Commun. 2024 Apr 12;15:3196. doi: 10.1038/s41467-024-47361-x (PMC11015045; doi:10.1038/s41467-024-47361-x)
Supplement: Supplementary file 8 — Source Data [file 41467_2024_47361_MOESM8_ESM.zip › 4c-d.csv]

	Figure 4c-d	Unnamed: 1	Unnamed: 2	Unnamed: 3	Unnamed: 4	Unnamed: 5	Unnamed: 6	Unnamed: 7	Unnamed: 8	Unnamed: 9	Unnamed: 10	Unnamed: 11	Unnamed: 12
0
1	Observed distribution					Shuffled probabilities					Shuffled probabilities
2	Cell	Red	Place field start position	Place field end position		Position	Probability place field start position	Probability place field end position	Red		Red	Probability start in transition zone	Probability end in transition zone
3	0	0	6.08874834823483	19.664631244839		0	0.0211927981995498	0.020258863252673	0		0	0.498670484761709	0.514420126815299
4	1	0	40.2666666666666	43.7333333333333		1	0.027569392348087	0.0247608328643781	0		1	0.519187358916478	0.516930022573363
5	2	0	38.2666666666666	41.7333333333333		2	0.0251312828207051	0.0236353404614518	0		0	0.500920433626508	0.512374718756391
6	3	0	20.2666666666666	23.7333333333333		3	0.02344336084021	0.0243856687300694	0		1	0.498871331828442	0.501128668171557
7	4	0	11.2275111194116	14.7364440436486		4	0.0213803450862715	0.0223222659913712	0		0	0.503784004908979	0.520760891797913
8	5	0	10.2666666666666	13.7333333333333		5	0.0226931732933233	0.021759519789908	0		1	0.476297968397291	0.562076749435665
9	6	0	24.9388849844625	37.9427469703966		6	0.019317329332333	0.0228850121928343	0		0	0.524033544692166	0.501124974432399
10	7	0	36.1864243002398	42.2578292481724		7	0.0198799699924981	0.0215719377227537	0		1	0.510158013544018	0.478555304740406
11	8	0	19.0510655389167	28.8351567709641		8	0.0253188297074268	0.020258863252673	0		0	0.512170177950501	0.526078952751073
12	9	1	4.35712701699845	9.66332091930298		9	0.0260690172543135	0.0260739073344588	1		1	0.478555304740406	0.516930022573363
13	10	0	7.26666666666666	10.877226123551		10	0.0225056264066016	0.0234477583942975	0		0	0.496420535896911	0.518920024544896
14	11	0	5.3478341769519	10.7118836345046		11	0.0219429857464366	0.0208216094541361	0		1	0.503386004514672	0.501128668171557
15	12	1	20.0735711399647	28.6177303738869		12	0.0178169542385596	0.0230725942599887	1		0	0.506852116997341	0.520147269380241
16	13	0	0.183664206359807	3.74062786146174		13	0.019317329332333	0.0240105045957606	0		1	0.532731376975169	0.489841986455981
17	14	0	35.7578323161198	42.976247484745		14	0.0256939234808702	0.0225098480585256	0		0	0.509511147473921	0.506033953773777
18	15	0	31.430408665864	37.9533527380437		15	0.0215678919729932	0.024198086662915	0		1	0.557562076749435	0.514672686230248
19	16	0	10.9741226947474	16.9500894173401		16	0.0202550637659414	0.0196961170512099	0		0	0.517488238903661	0.51994272857435
20	17	0	35.130218245681	-0.609529737796975		17	0.0230682670667666	0.0243856687300694	0		1	0.47178329571106	0.507900677200902
21	18	0	10.1411666218914	14.2624244653477		18	0.0251312828207051	0.0223222659913712	0		0	0.50132951523829	0.512988341174064
22	19	0	38.0303711064895	41.9485181652609		19	0.0189422355588897	0.0185706246482836	0		1	0.516930022573363	0.519187358916478
23	20	1	29.2877802145901	32.9853308430584		20	0.0223180795198799	0.0249484149315325	1		0	0.518306402127224	0.500511352014727
24	21	0	9.16660269276786	17.1466887495237		21	0.0176294073518379	0.0195085349840555	0		1	0.507900677200902	0.510158013544018
25	22	0	12.2666666666666	15.7333333333333		22	0.0232558139534883	0.0245732507972237	0		0	0.513192881979955	0.4988750255676
26	23	1	27.156715767321	31.9004310024757		23	0.0219429857464366	0.0251359969986869	1		1	0.519187358916478	0.507900677200902
27	24	0	14.5222326214669	22.8667702656004		24	0.0243810952738184	0.0211967735884449	0		0	0.516874616485989	0.518510942933115
28	25	0	27.2619390074592	30.725219396664		25	0.0219429857464366	0.0215719377227537	0		1	0.485327313769751	0.487584650112866
29	26	0	29.4503047055831	35.6809842584354		26	0.0210052513128282	0.0189457887825923	0		0	0.501738596850071	0.514829208427081
30	27	0	27.31168764476	32.1784542961425		27	0.0210052513128282	0.0219471018570624	0		1	0.532731376975169	0.498871331828442
31	28	0	11.2846259338663	14.982945966143		28	0.0198799699924981	0.0228850121928343	0		0	0.516056453262425	0.508897525056248
32	29	0	35.1825541066119	42.7854209773875		29	0.0232558139534883	0.0226974301256799	0		1	0.489841986455981	0.507900677200902
33	30	0	39.231994697697	-0.570545291436801		30	0.0247561890472618	0.0228850121928343	0		0	0.503784004908979	0.512988341174064
34	31	0	38.5661760254189	42.6138956274558		31	0.022880720180045	0.0198836991183642	0		1	0.487584650112866	0.541760722347629
35	32	0	12.1305510453284	21.5533164880652		32	0.0238184546136534	0.0185706246482836	0		0	0.496829617508693	0.510942933115156
36	33	0	21.1335817299066	24.6275419332603		33	0.0211927981995498	0.0221346839242168	0		1	0.55530474040632	0.485327313769751
37	34	0	32.2944323604623	36.8240643249963		34	0.0230682670667666	0.0236353404614518	0		0	0.498465943955819	0.518920024544896
38	35	0	32.7147350238535	42.711972564653		35	0.0245686421605401	0.0221346839242168	0		1	0.494356659142212	0.507900677200902
39	36	0	34.468712288513	41.6769672922034		36	0.0172543135783946	0.024198086662915	0		0	0.509511147473921	0.513397422785845
40	37	0	43.1707509745808	2.12910775102773		37	0.0225056264066016	0.0183830425811292	0		1	0.512415349887133	0.480812641083521
41	38	0	5.0847500840169	11.677226790735		38	0.0213803450862715	0.0210091915212905	0		0	0.521783595827367	0.505011249744324
42	39	0	19.2765410717661	23.2317089277033		39	0.022880720180045	0.0232601763271431	0		1	0.514672686230248	0.501128668171557
43	40	0	6.6212657052761	10.5507564971505		40	0.0225056264066016	0.0213843556555993	0		0	0.512170177950501	0.502147678461853
44	41	0	22.2576125212802	27.2375988790669		41	0.0180045011252813	0.0215719377227537	0		1	0.460496613995485	0.55079006772009
45	42	1	34.4393459014081	42.6308643518792		42	0.0232558139534883	0.0213843556555993	1		0	0.505829412967887	0.503784004908979
46	43	0	24.4012190321034	42.9141009773444		43	0.0245686421605401	0.0236353404614518	0		1	0.530474040632054	0.503386004514672
47	44	1	35.7167971376154	42.1816557703909		44	0.0225056264066016	0.0215719377227537	1		0	0.51728369809777	0.51728369809777
48	45	0	11.3878163384489	19.611323057317		0	0.0238184546136534	0.0225140712945591	0		1	0.541760722347629	0.512415349887133
49	46	1	8.62809945923389	21.5923371908608		1	0.024006001500375	0.0213883677298311	0		0	0.499284107179382	0.522192677439149
50	47	0	3.19338025591098	14.0893118963516		2	0.0213803450862715	0.0257035647279549	0		1	0.498871331828442	0.553047404063205
51	48	1	29.7576576781686	42.7647493222366		3	0.0223180795198799	0.0264540337711069	0		0	0.504397627326651	0.51994272857435
52	49	0	12.2355278566618	15.7467919775729		4	0.0215678919729932	0.0210131332082551	0		1	0.537246049661399	0.46726862302483
53	50	0	36.5097200631387	0.5634736904017		5	0.0225056264066016	0.0215759849906191	0		0	0.523419922274493	0.516056453262425
54	51	0	42.8384881352067	6.80410301567364		6	0.024006001500375	0.022889305816135	0		1	0.510158013544018	0.483069977426636
55	52	0	39.9594367476764	0.36272379261328		7	0.024006001500375	0.024953095684803	0		0	0.511761096338719	0.516874616485989
56	53	0	38.227610782194	41.8392209993053		8	0.0211927981995498	0.023639774859287	0		1	0.516930022573363	0.503386004514672
57	54	0	18.1353342526824	21.5417383329781		9	0.018754688672168	0.0206378986866791	1		0	0.516874616485989	0.511352014726938
58	55	0	10.5480754337785	18.6583636580635		10	0.0219429857464366	0.0255159474671669	0		1	0.512415349887133	0.487584650112866
59	56	0	12.9382649571056	20.0146951058627		11	0.0213803450862715	0.0204502814258911	0		0	0.513192881979955	0.50930660666803
60	57	0	13.6166367043264	17.8678660342035		12	0.024006001500375	0.0217636022514071	1		1	0.519187358916478	0.469525959367945
61	58	0	19.6612219105263	32.2109812968871		13	0.0211927981995498	0.0210131332082551	0		0	0.512579259562282	0.513397422785845
62	59	0	23.1398855319979	29.3458705802831		14	0.0195048762190547	0.0210131332082551	0		1	0.521444695259593	0.498871331828442
63	60	0	37.7019919725296	43.4843421849712		15	0.0241935483870967	0.0200750469043152	0		0	0.519738187768459	0.515238290038862
64	61	0	16.2631221861233	19.698566947447		16	0.0219429857464366	0.0193245778611632	0		1	0.516930022573363	0.528216704288939
65	62	1	43.6026695052564	5.61769746666232		17	0.022880720180045	0.023264540337711	0		0	0.500306811208836	0.510942933115156
66	63	0	34.3306181205051	42.6926974783696		18	0.0213803450862715	0.0217636022514071	0		1	0.465011286681715	0.494356659142212
67	64	0	12.528451458438	21.0873546783222		19	0.0174418604651162	0.023452157598499	0		0	0.512579259562282	0.521988136633258
68	65	0	39.1740488155903	42.622905405639		20	0.0243810952738184	0.022889305816135	1		1	0.503386004514672	0.539503386004514
69	66	0	35.1260007221382	38.5925706662856		21	0.0230682670667666	0.0215759849906191	0		0	0.516874616485989	0.517488238903661
70	67	0	20.2964975731905	23.845517426172		22	0.0198799699924981	0.0176360225140712	0		1	0.505643340857787	0.501128668171557
71	68	0	33.7449926723716	1.2209480400465		23	0.0249437359339834	0.0217636022514071	1		0	0.518510942933115	0.510738392309265
72	69	0	42.3123902538172	6.41051716436805		24	0.0211927981995498	0.023264540337711	0		1	0.476297968397291	0.505643340857787
73	70	0	36.718355541286	0.499948998611621		25	0.027569392348087	0.0219512195121951	0		0	0.518920024544896	0.506443035385559
74	71	0	30.8271634224768	43.6435277809965		26	0.0230682670667666	0.024390243902439	0		1	0.505643340857787	0.519187358916478
75	72	0	10.2727161690871	13.7907223371118		27	0.0217554388597149	0.0223264540337711	0		0	0.509920229085702	0.512170177950501
76	73	0	38.2666666666666	41.7333333333333		28	0.0200675168792198	0.023639774859287	0		1	0.600451467268623	0.444695259593679
77	74	0	1.2400729908019	11.3306918918437		29	0.0210052513128282	0.0185741088180112	0		0	0.511147473921047	0.513806504397627
78	75	0	15.2707614330297	18.859007267066		30	0.0225056264066016	0.0221388367729831	0		1	0.519187358916478	0.516930022573363
79	76	0	44.286064523865	5.18979426683277		31	0.0249437359339834	0.0213883677298311	0		0	0.502147678461853	0.507261198609122
80	77	0	12.9210235187454	22.4729419695409		32	0.0200675168792198	0.024577861163227	0		1	0.516930022573363	0.525959367945823
81	78	0	26.6701222192065	35.5496942336318		33	0.0215678919729932	0.0212007504690431	0		0	0.518920024544896	0.501943137655962
82	79	0	11.2834403809499	18.6238580111322		34	0.0198799699924981	0.024577861163227	0		1	0.498871331828442	0.465011286681715
83	80	0	33.2708066972043	40.6906310635173		35	0.0206301575393848	0.022701688555347	0		0	0.516670075680098	0.505624872161996
84	81	0	22.8547955434583	27.540627770183		36	0.022880720180045	0.0255159474671669	0		1	0.514672686230248	0.483069977426636
85	82	0	28.1722266672426	41.284758524889		37	0.0236309077269317	0.023452157598499	0		0	0.508079361832685	0.516056453262425
86	83	0	15.2666666666666	18.7333333333333		38	0.0210052513128282	0.0206378986866791	0		1	0.489841986455981	0.548532731376975
87	84	0				39	0.0223180795198799	0.0219512195121951	0		0	0.500511352014727	0.505829412967887
88	85	0	31.3281121666538	40.5186224268898		40	0.0238184546136534	0.0189493433395872	0		1	0.503386004514672	0.514672686230248
89	86	0	0.21980080589433	3.73002575157678		41	0.0232558139534883	0.0195121951219512	0		0	0.512783800368173	0.526283493556964
90	87	0	20.2453465637965	23.8211352725322		42	0.0191297824456114	0.0212007504690431	1		1	0.514672686230248	0.501128668171557
91	88	1	9.31321146304127	12.8743346235105		43	0.0256939234808702	0.0210131332082551	0		0	0.503784004908979	0.52526078952751
92	89	1	15.1422963421773	18.707095746022		44	0.0223180795198799	0.024765478424015	1		1	0.523702031602708	0.498871331828442
93	90	0	15.2935569528966	21.5429479621952		0	0.0219429857464366	0.024577861163227	0		0	0.50132951523829	0.509511147473921
94	91	0	43.7816751432322	4.92119571852964		1	0.0204426106526631	0.0196998123827392	0		1	0.521444695259593	0.46726862302483
95	92	0	34.4718987423435	42.637023962585		2	0.0208177044261065	0.0196998123827392	0		0	0.518715483739005	0.515442830844753
96	93	1	38.8459597072114	43.9478320200142		3	0.0217554388597149	0.0219512195121951	0		1	0.496613995485327	0.510158013544018
97	94	0	37.8370382884303	0.236090898396227		4	0.0219429857464366	0.022889305816135	0		0	0.507465739415013	0.507261198609122
98	95	0	34.0711703250096	37.7860528261961		5	0.0200675168792198	0.0215759849906191	0		1	0.478555304740406	0.507900677200902
99	96	0	7.3439999966733	10.9743645800361		6	0.0202550637659414	0.024953095684803	0		0	0.511352014726938	0.500102270402945
100	97	0	30.2080632513831	33.6626726243752		7	0.0241935483870967	0.0212007504690431	0		1	0.512415349887133	0.492099322799097
101	98	0	15.2018829546982	18.5602269167183		8	0.0221305326331582	0.0200750469043152	0		0	0.511352014726938	0.518101861321333
102	99	1	43.307646277479	1.73999334617294		9	0.02344336084021	0.0221388367729831	1		1	0.501128668171557	0.539503386004514
103	100	0	12.517510071802	20.1542843558621		10	0.0238184546136534	0.0193245778611632	0		0	0.510124769891593	0.511147473921047
104	101	0	7.2609155116507	10.7674945567256		11	0.0198799699924981	0.0225140712945591	0		1	0.54627539503386	0.478555304740406
105	102	1	36.5424008011965	42.6512322623112		12	0.0217554388597149	0.0212007504690431	1		0	0.502761300879525	0.520147269380241
106	103	0	15.5340648005566	22.1968384111597		13	0.0213803450862715	0.0213883677298311	0		1	0.521444695259593	0.494356659142212
107	104	1	7.28994170509435	15.53177582086		14	0.0221305326331582	0.0272045028142589	0		0	0.520965432603804	0.518510942933115
108	105	0	5.61773344711544	13.1359504894677		15	0.0255063765941485	0.0193245778611632	0		1	0.512415349887133	0.480812641083521
109	106	0	20.1491121421074	23.8398769075555		16	0.0277569392348087	0.024015009380863	0		0	0.517692779709552	0.509511147473921
110	107	1	44.2343860023188	3.25621807295964		17	0.0219429857464366	0.022889305816135	0		1	0.469525959367945	0.512415349887133
111	108	0	40.3349783557917	2.15839997294679		18	0.0213803450862715	0.0198874296435272	0		0	0.525874411945183	0.509715688279811
112	109	1	43.0927157068204	2.87693326872917		19	0.0253188297074268	0.024577861163227	0		1	0.528216704288939	0.519187358916478
113	110	0	37.1725089119008	40.6600645671658		20	0.0185671417854463	0.0189493433395872	1		0	0.51728369809777	0.515238290038862
114	111	0	35.3601271168984	40.6122749603329		21	0.0223180795198799	0.0251407129455909	0		1	0.501128668171557	0.530474040632054
115	112	0	43.0112523563424	2.76037635271729		22	0.022880720180045	0.0217636022514071	0		0	0.521783595827367	0.508692984250357
116	113	0	21.1457209557515	25.9806101698849		23	0.0225056264066016	0.023264540337711	1		1	0.519187358916478	0.514672686230248
117	114	0	7.52578164114426	12.8174908247355		24	0.0213803450862715	0.024390243902439	0		0	0.515647371650644	0.503784004908979
118	115	0	9.27978147362679	14.059646241561		25	0.0213803450862715	0.0200750469043152	0		1	0.530474040632054	0.510158013544018
119	116	0	3.12986206229278	7.34120526582002		26	0.022880720180045	0.024390243902439	0		0	0.511556555532828	0.499897729597054
120	117	1	3.29694360207486	6.813478569066		27	0.0202550637659414	0.023076923076923	0		1	0.514672686230248	0.541760722347629
121	118	0	41.201268168377	0.701155799480744		28	0.0174418604651162	0.023827392120075	0		0	0.518306402127224	0.511761096338719
122	119	1	20.650876353691	36.4526588099677		29	0.0206301575393848	0.024390243902439	0		1	0.521444695259593	0.510158013544018
123	120	0	36.2672085534952	42.5853303545854		30	0.0264441110277569	0.0215759849906191	0		0	0.513806504397627	0.503374923297197
124	121	0	34.6315867820019	43.5170308081187		31	0.0206301575393848	0.0208255159474671	0		1	0.525959367945823	0.485327313769751
125	122	0	41.2905543944358	2.26240284193119		32	0.02344336084021	0.0213883677298311	0		0	0.4988750255676	0.512579259562282
126	123	0	31.4834097253919	41.3810613976793		33	0.0260690172543135	0.0208255159474671	0		1	0.498871331828442	0.501128668171557
127	124	1	21.5199607280434	31.3798767207548		34	0.0236309077269317	0.0180112570356472	0		0	0.515033749232972	0.513806504397627
128	125	0	1.08973281661514	4.77525745571171		35	0.0226931732933233	0.0221388367729831	0		1	0.566591422121896	0.444695259593679
129	126	0	37.5776061293078	42.5077763303621		36	0.0236309077269317	0.0251407129455909	0		0	0.503579464103088	0.505420331356105
130	127	1	6.18818588386146	12.6996641782818		37	0.022880720180045	0.0217636022514071	0		1	0.510158013544018	0.55530474040632
131	128	0	12.0575027410698	20.3549531370039		38	0.0225056264066016	0.0212007504690431	0		0	0.509920229085702	0.506033953773777
132	129	0	28.2811069658702	31.6269100739868		39	0.0189422355588897	0.024577861163227	0		1	0.532731376975169	0.512415349887133
133	130	0	42.3585860355543	1.80915260029251		40	0.0232558139534883	0.0195121951219512	0		0	0.49621599509102	0.512783800368173
134	131	1	38.368730086185	42.0540243980813		41	0.0221305326331582	0.0223264540337711	0		1	0.494356659142212	0.523702031602708
135	132	1	33.3694050309444	40.0496920507857		42	0.0217554388597149	0.0212007504690431	1		0	0.511556555532828	0.510738392309265
136	133	1	33.2454534266651	38.949010962844		43	0.0213803450862715	0.024015009380863	0		1	0.465011286681715	0.532731376975169
137	134	0	31.3130192025234	36.631863775072		44	0.0225056264066016	0.0251407129455909	1		0	0.502761300879525	0.503374923297197
138	135	0	41.0518172791329	2.51360569294005		0	0.0206301575393848	0.0238363363363363	0		1	0.537246049661399	0.523702031602708
139	136	0	0.288375537546338	5.44411394015347		1	0.0268192048012003	0.0223348348348348	0		0	0.508692984250357	0.504602168132542
140	137	0	0.587093852009708	12.7883204623066		2	0.0258814703675918	0.024587087087087	0		1	0.541760722347629	0.489841986455981
141	138	0	31.1786811130353	-0.396447796772534		3	0.0219429857464366	0.0223348348348348	0		0	0.509920229085702	0.515647371650644
142	139	1	41.6374360265706	4.46893976164689		4	0.0236309077269317	0.0204579579579579	0		1	0.476297968397291	0.539503386004514
143	140	0	15.3092865038099	21.499794948529		5	0.0219429857464366	0.0238363363363363	0		0	0.518510942933115	0.500511352014727
144	141	0	14.4715723717047	21.6221017045824		6	0.0245686421605401	0.0178303303303303	0		1	0.503386004514672	0.489841986455981
145	142	1	29.6456515331183	39.9515038654061		7	0.0258814703675918	0.0243993993993993	0		0	0.506443035385559	0.509715688279811
146	143	0	13.713280236054	17.5878629159706		8	0.0211927981995498	0.0236486486486486	0		1	0.483069977426636	0.498871331828442
147	144	0	8.32369800333436	15.9298726987654		9	0.0208177044261065	0.024024024024024	1		0	0.513601963591736	0.509715688279811
148	145	0	32.4428484580568	42.2258637564821		10	0.0230682670667666	0.0257132132132132	0		1	0.494356659142212	0.512415349887133
149	146	0	38.2956249168251	-0.409472524138628		11	0.0219429857464366	0.0247747747747747	0		0	0.501124974432399	0.508692984250357
150	147	0	8.37151860981313	13.3822380839377		12	0.0215678919729932	0.0225225225225225	1		1	0.478555304740406	0.501128668171557
151	148	0	20.2860313168265	33.9213037117166		13	0.0189422355588897	0.0212087087087087	0		0	0.511352014726938	0.492534260584986
152	149	0	24.2609150422952	27.6519224645639		14	0.0221305326331582	0.0202702702702702	0		1	0.449209932279909	0.476297968397291
153	150	0	2.00838980093816	7.44594805699521		15	0.0219429857464366	0.0227102102102102	0		0	0.527101656780527	0.512374718756391
154	151	0	37.0088805273321	41.9144400412504		16	0.0213803450862715	0.0236486486486486	0		1	0.514672686230248	0.537246049661399
155	152	0	26.3038055003069	29.8936108483152		17	0.018192048012003	0.0219594594594594	0		0	0.51462466762119	0.502761300879525
156	153	0	24.3075406964518	27.8991132321928		18	0.0206301575393848	0.0223348348348348	0		1	0.505643340857787	0.525959367945823
157	154	0	29.8409722319829	34.5171738012485		19	0.0206301575393848	0.0219594594594594	0		0	0.502147678461853	0.513601963591736
158	155	0	15.4936867661595	22.4036118816862		20	0.0260690172543135	0.0202702702702702	1		1	0.577878103837471	0.534988713318284
159	156	0	33.3281074804131	5.48522100878128		21	0.0236309077269317	0.0189564564564564	0		0	0.509920229085702	0.510533851503374
160	157	0	18.8028076276979	24.9803319670535		22	0.0213803450862715	0.0268393393393393	0		1	0.562076749435665	0.532731376975169
161	158	0	30.6019074671264	42.285831783671		23	0.018754688672168	0.0238363363363363	1		0	0.504806708938433	0.517692779709552
162	159	0	6.31521384268512	12.6968230825274		24	0.0202550637659414	0.0225225225225225	0		1	0.525959367945823	0.516930022573363
163	160	0	36.8659522607951	4.28133521950312		25	0.0189422355588897	0.0221471471471471	0		0	0.518101861321333	0.511761096338719
164	161	1	5.25926535464726	13.2421661153991		26	0.0211927981995498	0.0182057057057057	0		1	0.510158013544018	0.476297968397291
165	162	0	41.9400374104186	4.68620738704389		27	0.0241935483870967	0.0225225225225225	0		0	0.503579464103088	0.516670075680098
166	163	0	12.8248033908687	21.7561971614585		28	0.0221305326331582	0.021021021021021	0		1	0.537246049661399	0.474040632054176
167	164	0	40.2525592927642	43.585379066931		29	0.02344336084021	0.0200825825825825	0		0	0.500920433626508	0.51462466762119
168	165	0	9.13358179635862	12.6897511823885		30	0.024006001500375	0.0221471471471471	0		1	0.492099322799097	0.505643340857787
169	166	0	40.0384274140102	-0.674866856050819		31	0.0210052513128282	0.0223348348348348	0		0	0.523419922274493	0.491920638167314
170	167	0	20.2790462517483	23.8566731232167		32	0.0266316579144786	0.0238363363363363	0		1	0.534988713318284	0.512415349887133
171	168	1	21.6233098275499	26.2374153586726		33	0.0159414853713428	0.0200825825825825	0		0	0.503374923297197	0.514215586009408
172	169	0	23.4206192515076	27.3179934915818		34	0.0232558139534883	0.0228978978978979	0		1	0.539503386004514	0.510158013544018
173	170	1	35.2831129648239	39.5214103627026		35	0.0241935483870967	0.0217717717717717	0		0	0.510124769891593	0.495602372673348
174	171	1	21.6090414366268	34.645775050324		36	0.0211927981995498	0.0208333333333333	0		1	0.474040632054176	0.539503386004514
175	172	0	33.1881497138972	42.4340136274443		37	0.0226931732933233	0.0255255255255255	0		0	0.521374514215586	0.508283902638576
176	173	0	38.2562275623618	41.6477252246638		38	0.0226931732933233	0.0227102102102102	0		1	0.530474040632054	0.478555304740406
177	174	0	38.2967883487027	41.8290418281662		39	0.0226931732933233	0.0212087087087087	0		0	0.510329310697484	0.495806913479239
178	175	0	14.5104793322013	21.6893824774703		40	0.0208177044261065	0.0228978978978979	0		1	0.516930022573363	0.510158013544018
179	176	0	34.2539803821681	37.7938729393337		41	0.0217554388597149	0.0213963963963963	0		0	0.503374923297197	0.512374718756391
180	177	0	10.2736961041356	13.756935797897		42	0.02344336084021	0.0174549549549549	1		1	0.544018058690744	0.514672686230248
181	178	0	5.33370237734665	9.88092317022287		43	0.0236309077269317	0.0221471471471471	0		0	0.507465739415013	0.501124974432399
182	179	1	34.0220599418526	41.5582649568149		44	0.0223180795198799	0.0219594594594594	1		1	0.487584650112866	0.505643340857787
183	180	0	16.2666666666666	19.7333333333333		0	0.0245686421605401	0.0232601763271431	0		0	0.502352219267743	0.511556555532828
184	181	0	22.2495301802285	27.8226858846393		1	0.0202550637659414	0.0247608328643781	0		1	0.503386004514672	0.485327313769751
185	182	0	7.26027993950603	10.916218236156		2	0.0185671417854463	0.0211967735884449	0		0	0.528942524033544	0.507465739415013
186	183	1	32.2606619607714	35.9024906819222		3	0.0219429857464366	0.0195085349840555	0		1	0.541760722347629	0.516930022573363
187	184	0	25.0360717627597	30.4286357496219		4	0.022880720180045	0.0238229225286062	0		0	0.503374923297197	0.50153405604418
188	185	0	12.0505796692913	15.9564273651893		5	0.022880720180045	0.0230725942599887	0		1	0.54627539503386	0.480812641083521
189	186	0	4.8456196512056	13.5362941311476		6	0.0225056264066016	0.0206340273869818	0		0	0.511761096338719	0.50930660666803
190	187	0	19.2938791110414	24.8633652106314		7	0.0238184546136534	0.0210091915212905	0		1	0.45372460496614	0.505643340857787
191	188	0	2.29884880831582	8.39586176303094		8	0.0223180795198799	0.0206340273869818	0		0	0.515647371650644	0.521783595827367
192	189	0	14.3411697638893	18.363500745579		9	0.02344336084021	0.0234477583942975	1		1	0.539503386004514	0.489841986455981
193	190	0	32.5524405178527	41.5348297192164		10	0.0245686421605401	0.0213843556555993	0		0	0.513601963591736	0.506033953773777
194	191	0	32.7551557806732	40.394826233764		11	0.0247561890472618	0.0223222659913712	0		1	0.521444695259593	0.480812641083521
195	192	0	21.2559548958038	24.9307394045165		12	0.0215678919729932	0.0247608328643781	1		0	0.514011045203518	0.502147678461853
196	193	0	23.2831268030513	26.7772373244707		13	0.0191297824456114	0.0249484149315325	0		1	0.496613995485327	0.503386004514672
197	194	0	23.7487234277102	35.8166827467671		14	0.0241935483870967	0.0268242356030763	0		0	0.512783800368173	0.506443035385559
198	195	0	19.378612516656	24.5591865033221		15	0.0271942985746436	0.021759519789908	0		1	0.516930022573363	0.501128668171557
199	196	0	20.4729597246201	26.4788820966813		16	0.0215678919729932	0.020258863252673	0		0	0.518715483739005	0.492534260584986
200	197	0	23.6907308638154	29.7960773916552		17	0.0219429857464366	0.0236353404614518	0		1	0.474040632054176	0.476297968397291
201	198	0	12.4563752408592	17.8554618556812		18	0.0223180795198799	0.0223222659913712	0		0	0.510124769891593	0.511761096338719
202	199	0	17.2160206333303	21.055583318499		19	0.0219429857464366	0.0249484149315325	0		1	0.530474040632054	0.474040632054176
203	200	1	34.1879645245896	37.7919258588996		20	0.0206301575393848	0.021759519789908	1		0	0.512783800368173	0.506852116997341
204	201	0	20.3018144349417	28.6041890864472		21	0.0219429857464366	0.021759519789908	0		1	0.492099322799097	0.485327313769751
205	202	0	36.3199605845574	0.168328052256079		22	0.0213803450862715	0.0228850121928343	0		0	0.50664757619145	0.508079361832685
206	203	0	40.1749340863287	0.855819466027284		23	0.0204426106526631	0.0178202963796661	1		1	0.494356659142212	0.507900677200902
207	204	0	40.2605769053741	43.7039809019703		24	0.0210052513128282	0.0219471018570624	0		0	0.512374718756391	0.497852321538146
208	205	0	6.27704753232477	15.3797194148111		25	0.0202550637659414	0.024198086662915	0		1	0.465011286681715	0.548532731376975
209	206	0	37.8695093265319	2.99725687582611		26	0.0204426106526631	0.0181954605139748	0		0	0.507670280220904	0.503579464103088
210	207	0	13.2159892796422	20.7136084820583		27	0.022880720180045	0.0245732507972237	0		1	0.521444695259593	0.55981941309255
211	208	0	14.2666666666666	17.7333333333333		28	0.0196924231057764	0.0236353404614518	0		0	0.505624872161996	0.509511147473921
212	209	0	7.17554593812017	10.8489066772125		29	0.0236309077269317	0.0223222659913712	0		1	0.483069977426636	0.523702031602708
213	210	0	41.2368811636693	-0.394691970492068		30	0.0210052513128282	0.0208216094541361	0		0	0.504806708938433	0.518306402127224
214	211	0	30.1293821207917	36.6334973985947		31	0.0196924231057764	0.0223222659913712	0		1	0.516930022573363	0.478555304740406
215	212	1	39.8431894664894	0.773353029954428		32	0.0211927981995498	0.0180078784468204	0		0	0.512579259562282	0.510533851503374
216	213	0	34.8787849625979	0.424473302274975		33	0.0223180795198799	0.0180078784468204	0		1	0.47178329571106	0.525959367945823
217	214	0	9.23326552603866	13.640107174332		34	0.0253188297074268	0.0223222659913712	0		0	0.518306402127224	0.499693188791163
218	215	1	19.9341463440996	24.6109183014322		35	0.0217554388597149	0.0204464453198274	0		1	0.510158013544018	0.534988713318284
219	216	0	13.3288778432339	20.4321477293121		36	0.0255063765941485	0.021759519789908	0		0	0.511147473921047	0.513601963591736
220	217	0	21.2246191999258	25.8039750765674		37	0.019317329332333	0.0236353404614518	0		1	0.534988713318284	0.519187358916478
221	218	0	40.5379419616829	0.89175490230815		38	0.0268192048012003	0.0226974301256799	0		0	0.507261198609122	0.506238494579668
222	219	0				39	0.02344336084021	0.0225098480585256	0		1	0.534988713318284	0.530474040632054
223	220	0	14.4250082095989	21.2659880532049		40	0.0221305326331582	0.0208216094541361	0		0	0.515851912456535	0.508079361832685
224	221	0	42.404765139096	4.48284396676137		41	0.0223180795198799	0.0243856687300694	0		1	0.514672686230248	0.485327313769751
225	222	0	29.8798058928102	6.30786741320178		42	0.024006001500375	0.0245732507972237	1		0	0.514011045203518	0.513806504397627
226	223	0	36.358371031761	39.9404924374206		43	0.0213803450862715	0.0221346839242168	0		1	0.523702031602708	0.544018058690744
227	224	0	35.2707076191598	41.2476299903608		44	0.0191297824456114	0.0219471018570624	1		0	0.506033953773777	0.51196563714461
228	225	0	32.2541823756424	43.7957393901518		0	0.0204426106526631	0.021584084084084	0		1	0.503386004514672	0.54627539503386
229	226	0	13.3411074462503	20.6470086895575		1	0.0230682670667666	0.0208333333333333	0		0	0.514011045203518	0.516056453262425
230	227	1	35.5211890342698	40.8303161615279		2	0.0221305326331582	0.0230855855855855	0		1	0.503386004514672	0.516930022573363
231	228	0	36.2653166983663	39.7202678093913		3	0.0236309077269317	0.0217717717717717	0		0	0.509102065862139	0.509511147473921
232	229	0	17.6397660422744	27.962000444235		4	0.0200675168792198	0.0204579579579579	0		1	0.503386004514672	0.498871331828442
233	230	0				5	0.0208177044261065	0.0219594594594594	0		0	0.499897729597054	0.513397422785845
234	231	0	18.7387179781569	23.9406679674837		6	0.0172543135783946	0.0206456456456456	0		1	0.442437923250564	0.496613995485327
235	232	0	6.46131777299149	12.5560427709676		7	0.0253188297074268	0.0202702702702702	0		0	0.502556760073634	0.503374923297197
236	233	0	20.0003718865119	30.1158952417751		8	0.0249437359339834	0.0223348348348348	0		1	0.55079006772009	0.503386004514672
237	234	1	6.03132906856377	11.8232789518057		9	0.0247561890472618	0.0217717717717717	1		0	0.507465739415013	0.519738187768459
238	235	0	14.2640925576529	17.7082342399869		10	0.0225056264066016	0.0178303303303303	0		1	0.516930022573363	0.480812641083521
239	236	0	19.84164086327	27.3536017162966		11	0.0211927981995498	0.0217717717717717	0		0	0.503170382491307	0.507261198609122
240	237	0	35.619589139274	39.5155563289986		12	0.0198799699924981	0.0225225225225225	1		1	0.539503386004514	0.483069977426636
241	238	0	36.8513694102232	40.5049864580513		13	0.0170667666916729	0.0230855855855855	0		0	0.506238494579668	0.512988341174064
242	239	0	19.1103075874812	22.6280371445849		14	0.0249437359339834	0.0227102102102102	0		1	0.532731376975169	0.523702031602708
243	240	1	41.1380032471177	-0.175470551289159		15	0.0243810952738184	0.0238363363363363	0		0	0.522806299856821	0.500920433626508
244	241	1	22.8498032831959	31.4815387567657		16	0.0223180795198799	0.0223348348348348	0		1	0.523702031602708	0.498871331828442
245	242	0	33.2886650363171	36.7911674567428		17	0.0258814703675918	0.0206456456456456	0		0	0.514420126815299	0.513601963591736
246	243	0	0.401745980835478	4.97985185572278		18	0.0210052513128282	0.0247747747747747	0		1	0.501128668171557	0.487584650112866
247	244	0	16.2689770542477	19.8307845380874		19	0.0223180795198799	0.0225225225225225	0		0	0.510533851503374	0.521783595827367
248	245	0	41.5756856295655	4.78764779894418		20	0.0223180795198799	0.0217717717717717	1		1	0.510158013544018	0.519187358916478
249	246	0	35.5040127382208	42.5477041900855		21	0.0223180795198799	0.0253378378378378	0		0	0.499488647985273	0.522192677439149
250	247	0	20.5140524681817	24.4529434222012		22	0.022880720180045	0.0213963963963963	0		1	0.501128668171557	0.537246049661399
251	248	0	43.0958798549491	4.98861463307357		23	0.0210052513128282	0.0272147147147147	1		0	0.514420126815299	0.50930660666803
252	249	0	11.3638170760163	15.378904549817		24	0.0210052513128282	0.018581081081081	0		1	0.503386004514672	0.498871331828442
253	250	0	22.5850674332712	26.6348557805587		25	0.0225056264066016	0.024024024024024	0		0	0.512374718756391	0.511147473921047
254	251	0	14.2802965453787	17.9417728232958		26	0.0219429857464366	0.0221471471471471	0		1	0.487584650112866	0.498871331828442
255	252	0	16.3718769094316	23.8831846362411		27	0.0230682670667666	0.0197072072072072	0		0	0.512579259562282	0.514829208427081
256	253	0	19.2460098235978	22.9194187637827		28	0.0211927981995498	0.0251501501501501	0		1	0.455981941309255	0.519187358916478
257	254	0	30.0342562789161	33.8631196320955		29	0.0206301575393848	0.0208333333333333	0		0	0.515647371650644	0.505624872161996
258	255	0	7.30784339873195	21.4736755515082		30	0.0232558139534883	0.021584084084084	0		1	0.419864559819413	0.510158013544018
259	256	0	8.71981563079418	14.3829974864073		31	0.0243810952738184	0.0202702702702702	0		0	0.511147473921047	0.517079157291879
260	257	0	4.30077077971458	7.96566406002794		32	0.02344336084021	0.0236486486486486	0		1	0.507900677200902	0.510158013544018
261	258	0	18.2666666666666	21.7333333333333		33	0.0249437359339834	0.0202702702702702	0		0	0.505011249744324	0.510329310697484
262	259	1	20.3017559027138	26.0701096791836		34	0.0219429857464366	0.0242117117117117	0		1	0.505643340857787	0.537246049661399
263	260	0	7.74539794672297	12.5879534137457		35	0.0213803450862715	0.024587087087087	0		0	0.512374718756391	0.514829208427081
264	261	0	29.0040180678769	32.7015073427923		36	0.0215678919729932	0.0227102102102102	0		1	0.487584650112866	0.503386004514672
265	262	0	25.0287718223598	28.6048141958402		37	0.0251312828207051	0.0232732732732732	0		0	0.522806299856821	0.505215790550214
266	263	0	36.2666666666666	39.7333333333333		38	0.0241935483870967	0.0242117117117117	0		1	0.503386004514672	0.483069977426636
267	264	0	30.2860076941041	33.7057307505869		39	0.0236309077269317	0.0213963963963963	0		0	0.502147678461853	0.510124769891593
268	265	0	4.26753005479945	7.87055362273015		40	0.0202550637659414	0.0213963963963963	0		1	0.528216704288939	0.512415349887133
269	266	0	5.26666666666666	8.73333333333333		41	0.0189422355588897	0.0197072072072072	0		0	0.499693188791163	0.514215586009408
270	267	0	42.381386113834	16.2375909987361		42	0.0223180795198799	0.0234609609609609	1		1	0.512415349887133	0.483069977426636
271	268	0	18.6013019449388	25.007984912384		43	0.0196924231057764	0.0223348348348348	0		0	0.510124769891593	0.515033749232972
272	269	1	29.2881977638029	-0.398104502582874		44	0.0221305326331582	0.024024024024024	1		1	0.487584650112866	0.532731376975169
273	270	0	13.1196500180666	31.6120970019616		0	0.0226931732933233	0.0185775942953649	0		0	0.519124565350787	0.501943137655962
274	271	0	0.0144712532164277	8.69987716891776		1	0.019317329332333	0.0213923813098142	0		1	0.505643340857787	0.525959367945823
275	272	0	38.5655098701868	2.62141717403982		2	0.0241935483870967	0.0230812535184837	0		0	0.499897729597054	0.518920024544896
276	273	0	42.2954744728201	3.9876377289826		3	0.0247561890472618	0.0195158566335147	0		1	0.553047404063205	0.498871331828442
277	274	0	40.0488458605646	4.09687238059176		4	0.0223180795198799	0.0208294239069243	0		0	0.512579259562282	0.521579055021476
278	275	1	42.941407968121	13.7395106812234		5	0.0223180795198799	0.0217676862450741	0		1	0.510158013544018	0.541760722347629
279	276	0	13.0459468449714	20.0218487009771		6	0.02344336084021	0.0240195158566335	0		0	0.510738392309265	0.520556350992022
280	277	0	11.9893853536201	19.0985215973474		7	0.0217554388597149	0.0215800337774441	0		1	0.476297968397291	0.516930022573363
281	278	0	35.0393289831509	38.7692151923151		8	0.0232558139534883	0.025708388065303	0		0	0.510942933115156	0.514011045203518
282	279	0	41.7049029387619	13.8951050200241		9	0.0198799699924981	0.025708388065303	1		1	0.521444695259593	0.512415349887133
283	280	0	43.5420899750475	6.94620194250195		10	0.0196924231057764	0.0264589979358228	0		0	0.502352219267743	0.515647371650644
284	281	0	36.1663933076609	41.9573012860838		11	0.0223180795198799	0.0223306436479639	0		1	0.519187358916478	0.498871331828442
285	282	0	36.2184777785479	0.932328494740858		12	0.018192048012003	0.022142991180334	1		0	0.512170177950501	0.508692984250357
286	283	0	18.1793213593708	29.3097595373172		13	0.0211927981995498	0.0238318633890035	0		1	0.512415349887133	0.523702031602708
287	284	1	40.7823108136617	11.2650362419491		14	0.0206301575393848	0.0200788140364045	0		0	0.512988341174064	0.490488852526078
288	285	1	11.030767887814	15.5438111785828		15	0.0225056264066016	0.0225182961155939	0		1	0.514672686230248	0.541760722347629
289	286	0	41.2264466570694	5.61520789784974		16	0.0258814703675918	0.0168887220866954	0		0	0.504397627326651	0.508488443444467
290	287	0	13.552200443627	21.1679563920994		17	0.024006001500375	0.0215800337774441	0		1	0.539503386004514	0.492099322799097
291	288	0	1.60270083262544	17.7950715460508		18	0.0204426106526631	0.0215800337774441	0		0	0.513601963591736	0.521374514215586
292	289	1	35.1446939256825	-0.571199001505711		19	0.0178169542385596	0.0240195158566335	0		1	0.476297968397291	0.514672686230248
293	290	0	31.066486078617	34.7423013919259		20	0.0211927981995498	0.0245824732595233	1		0	0.51728369809777	0.500102270402945
294	291	0	38.6022850928277	0.743255733268071		21	0.0249437359339834	0.0212047288421842	0		1	0.530474040632054	0.498871331828442
295	292	0	29.3827411021065	0.272035773345045		22	0.0200675168792198	0.0227059485832238	0		0	0.522806299856821	0.50664757619145
296	293	1	36.0288470850387	1.18830943556152		23	0.0223180795198799	0.0193282041658847	1		1	0.55530474040632	0.512415349887133
297	294	1	16.8135914818543	21.8748067067857		24	0.0226931732933233	0.0208294239069243	0		0	0.508283902638576	0.512170177950501
298	295	0	6.39959412615012	13.8901385359196		25	0.0247561890472618	0.0227059485832238	0		1	0.514672686230248	0.544018058690744
299	296	0	44.9444015024982	7.82607763426347		26	0.0230682670667666	0.021955338712704	0		0	0.512170177950501	0.516465534874207
300	297	0	41.3569752368278	7.70292693158928		27	0.0211927981995498	0.0189528992306248	0		1	0.505643340857787	0.476297968397291
301	298	0	30.1405061056679	33.8947121750174		28	0.0271942985746436	0.0270219553387127	0		0	0.513806504397627	0.509920229085702
302	299	0	12.1772589090206	19.6403481481912		29	0.0204426106526631	0.0249577781947832	0		1	0.494356659142212	0.507900677200902
303	300	1	38.0376915509977	0.198439942494125		30	0.0198799699924981	0.0208294239069243	0		0	0.502352219267743	0.51196563714461
304	301	1	6.62179298981976	14.6716899583201		31	0.0223180795198799	0.0217676862450741	0		1	0.469525959367945	0.523702031602708
305	302	0	22.0351928970877	35.3493567953313		32	0.0241935483870967	0.0223306436479639	0		0	0.50398854571487	0.520147269380241
306	303	0	34.1516315528709	0.0714213138088766		33	0.0206301575393848	0.0213923813098142	0		1	0.539503386004514	0.505643340857787
307	304	0	43.2023145046961	6.15870714784283		34	0.0253188297074268	0.0232689059861137	0		0	0.511556555532828	0.517692779709552
308	305	0	15.1360452174179	21.6191111843832		35	0.02344336084021	0.0249577781947832	0		1	0.501128668171557	0.492099322799097
309	306	0	37.4411449358008	0.827201295049768		36	0.0191297824456114	0.0212047288421842	0		0	0.516056453262425	0.505624872161996
310	307	0	2.30220377952635	5.99042427577524		37	0.0226931732933233	0.0225182961155939	0		1	0.539503386004514	0.487584650112866
311	308	0	40.5327703380794	4.42570914225331		38	0.0253188297074268	0.0238318633890035	0		0	0.507261198609122	0.505829412967887
312	309	0	42.0721477565519	15.7786997322984		39	0.0198799699924981	0.0213923813098142	0		1	0.465011286681715	0.492099322799097
313	310	0	20.2884680083602	26.5516998329708		40	0.0215678919729932	0.0232689059861137	0		0	0.500306811208836	0.518101861321333
314	311	0	38.1675894970208	42.8347887772312		41	0.0206301575393848	0.018202289360105	0		1	0.510158013544018	0.539503386004514
315	312	0	9.75721024729181	18.6118605948251		42	0.02344336084021	0.0249577781947832	1		0	0.517079157291879	0.500920433626508
316	313	1	7.92761738502417	17.9758050406456		43	0.0223180795198799	0.0215800337774441	0		1	0.501128668171557	0.498871331828442
317	314	0	19.7410194158298	27.7018246609249		44	0.0247561890472618	0.0206417714392944	1		0	0.50398854571487	0.507670280220904
318	315	0	16.0433134978688	27.2765824286888		0	0.0206301575393848	0.0204502814258911	0		1	0.501128668171557	0.501128668171557
319	316	0	2.44511064123255	13.8965225150474		1	0.0180045011252813	0.0210131332082551	0		0	0.518510942933115	0.500102270402945
320	317	1	42.721553789707	7.92358603548603		2	0.0238184546136534	0.0206378986866791	0		1	0.548532731376975	0.530474040632054
321	318	0	39.0339844832123	0.628481712439317		3	0.0223180795198799	0.0202626641651031	0		0	0.502352219267743	0.510329310697484
322	319	0	20.0941700847502	34.8549161417218		4	0.0200675168792198	0.0208255159474671	0		1	0.460496613995485	0.514672686230248
323	320	0	44.6049722243826	5.81149854961952		5	0.0172543135783946	0.0219512195121951	0		0	0.512170177950501	0.511556555532828
324	321	0	5.65789892924679	10.5860818809573		6	0.0213803450862715	0.0215759849906191	0		1	0.530474040632054	0.557562076749435
325	322	0	12.679708132886	19.4404400435018		7	0.0256939234808702	0.0210131332082551	0		0	0.507056657803231	0.520147269380241
326	323	0	14.2093209490826	22.4203761644063		8	0.0223180795198799	0.0198874296435272	0		1	0.528216704288939	0.507900677200902
327	324	1	9.53863369829694	16.1734717380346		9	0.0215678919729932	0.0215759849906191	1		0	0.517079157291879	0.501943137655962
328	325	0	25.3029615161775	28.8824960718663		10	0.0200675168792198	0.024953095684803	0		1	0.496613995485327	0.474040632054176
329	326	1	15.1497462543512	35.8773204801923		11	0.0238184546136534	0.0223264540337711	0		0	0.521988136633258	0.509511147473921
330	327	0	6.3268092546849	18.8653264993436		12	0.0204426106526631	0.0161350844277673	1		1	0.562076749435665	0.498871331828442
331	328	0	31.3343714726247	34.9519549429243		13	0.0225056264066016	0.0217636022514071	0		0	0.513601963591736	0.519329106156678
332	329	0	37.1128091940849	42.8766753364397		14	0.0226931732933233	0.0215759849906191	0		1	0.530474040632054	0.523702031602708
333	330	1	35.1069873531291	43.7221990014769		15	0.0223180795198799	0.0185741088180112	0		0	0.514011045203518	0.509920229085702
334	331	0	29.2666666666666	32.7333333333333		16	0.0226931732933233	0.024390243902439	0		1	0.47178329571106	0.514672686230248
335	332	0	24.1119597338646	32.456286814794296		17	0.0210052513128282	0.023639774859287	0		0	0.509511147473921	0.500715892820617
336	333	0	33.7407956696816	42.1162124500639		18	0.0204426106526631	0.0223264540337711	0		1	0.516930022573363	0.469525959367945
337	334	1	13.1369156476765	20.7672493002837		19	0.0241935483870967	0.0217636022514071	0		0	0.512988341174064	0.508897525056248
338	335	0	35.8849360949228	42.6535865485604		20	0.0208177044261065	0.022889305816135	1		1	0.544018058690744	0.478555304740406
339	336	0	41.2656283489397	9.97178766016493		21	0.0226931732933233	0.024202626641651	0		0	0.506852116997341	0.518920024544896
340	337	1	38.025095005398	1.93703629641342		22	0.0230682670667666	0.0187617260787992	0		1	0.523702031602708	0.494356659142212
341	338	0	30.3466297607135	33.980478349531		23	0.022880720180045	0.0206378986866791	1		0	0.506033953773777	0.503579464103088
342	339	1	22.1936525059695	36.6302242937761		24	0.0226931732933233	0.0225140712945591	0		1	0.532731376975169	0.498871331828442
343	340	0	6.01065815776179	12.9037553302053		25	0.0236309077269317	0.0219512195121951	0		0	0.512170177950501	0.497034158314583
344	341	0	6.12103763080518	9.8617206499092		26	0.0230682670667666	0.0202626641651031	0		1	0.505643340857787	0.501128668171557
345	342	0	12.5685965355963	23.9601753086604		27	0.0223180795198799	0.0223264540337711	0		0	0.507465739415013	0.500306811208836
346	343	0	26.3133912573924	31.9562083118328		28	0.0260690172543135	0.023639774859287	0		1	0.528216704288939	0.47178329571106
347	344	0	6.85363816639062	14.9243936673344		29	0.0241935483870967	0.023827392120075	0		0	0.517488238903661	0.503579464103088
348	345	0	17.0436081281279	29.0133452080944		30	0.0206301575393848	0.024765478424015	0		1	0.573363431151241	0.483069977426636
349	346	0	2.74340126162029	16.5471616276906		31	0.024006001500375	0.0221388367729831	0		0	0.519124565350787	0.508692984250357
350	347	0	7.98547517200581	21.7103830384091		32	0.0238184546136534	0.0268292682926829	0		1	0.521444695259593	0.516930022573363
351	348	1	25.016521804243	32.9442329188894		33	0.0202550637659414	0.024577861163227	0		0	0.514215586009408	0.495193291061566
352	349	1	20.6416417788619	28.3281618284474		34	0.0221305326331582	0.023076923076923	0		1	0.505643340857787	0.489841986455981
353	350	1	9.43725004518824	18.0082812441928		35	0.0266316579144786	0.024577861163227	0		0	0.515647371650644	0.509102065862139
354	351	0	36.661659048614	2.88612865452921		36	0.022880720180045	0.023076923076923	0		1	0.498871331828442	0.507900677200902
355	352	0	13.1643155305367	20.4877671288174		37	0.0217554388597149	0.0176360225140712	0		0	0.50132951523829	0.506852116997341
356	353	0	43.1737609754057	3.47204183579629		38	0.0243810952738184	0.023827392120075	0		1	0.55530474040632	0.519187358916478
357	354	1	5.47979193912188	13.3062029678766		39	0.0202550637659414	0.023264540337711	0		0	0.515033749232972	0.509920229085702
358	355	1	12.190049584022	20.8307318856338		40	0.019317329332333	0.0217636022514071	0		1	0.516930022573363	0.544018058690744
359	356	0	11.2641969491927	15.6203146902269		41	0.0236309077269317	0.0268292682926829	0		0	0.501738596850071	0.506033953773777
360	357	0	20.1459170454479	27.5786404114198		42	0.0236309077269317	0.024202626641651	1		1	0.507900677200902	0.528216704288939
361	358	0	15.1597320901132	36.9179359413323		43	0.0226931732933233	0.0219512195121951	0		0	0.498261403149928	0.516670075680098
362	359	1	21.1426436986429	37.1774827596875		44	0.019317329332333	0.023827392120075	1		1	0.541760722347629	0.507900677200902
363	360	0	15.3939512044905	21.8835205649615		0	0.0211927981995498	0.024202626641651	0		0	0.514011045203518	0.506033953773777
364	361	0	15.3440775826545	22.7329658278574		1	0.0202550637659414	0.0213883677298311	0		1	0.460496613995485	0.487584650112866
365	362	0	35.3795049413226	39.7398383894128		2	0.0238184546136534	0.0204502814258911	0		0	0.511147473921047	0.511761096338719
366	363	0	6.19945517326257	11.7142132045539		3	0.0241935483870967	0.0212007504690431	0		1	0.521444695259593	0.512415349887133
367	364	0	31.3039026156572	34.9820256771048		4	0.0247561890472618	0.0219512195121951	0		0	0.50153405604418	0.51462466762119
368	365	0	5.32629743489869	12.2954639918478		5	0.0217554388597149	0.0204502814258911	0		1	0.455981941309255	0.505643340857787
369	366	0	22.4971265776216	27.8190515739723		6	0.024006001500375	0.023639774859287	0		0	0.510738392309265	0.510738392309265
370	367	0	25.1447594323676	37.2079804087477		7	0.0213803450862715	0.022889305816135	0		1	0.573363431151241	0.487584650112866
371	368	0	0.366336198869559	4.58024527552135		8	0.0217554388597149	0.0210131332082551	0		0	0.516056453262425	0.518101861321333
372	369	0	19.9029413126355	23.517415454766		9	0.0189422355588897	0.0223264540337711	1		1	0.573363431151241	0.487584650112866
373	370	0	3.2751244601186	13.7570831322197		10	0.0245686421605401	0.024765478424015	0		0	0.508897525056248	0.51728369809777
374	371	1	42.2212287637375	6.74274840216546		11	0.0223180795198799	0.0257035647279549	0		1	0.521444695259593	0.483069977426636
375	372	1	16.8050149412802	41.9596884518298		12	0.022880720180045	0.0193245778611632	1		0	0.513397422785845	0.506238494579668
376	373	0	30.7601461811009	34.8717367447889		13	0.0236309077269317	0.0212007504690431	0		1	0.480812641083521	0.46726862302483
377	374	0	7.58959411665403	13.7997585016592		14	0.0251312828207051	0.023264540337711	0		0	0.510738392309265	0.49621599509102
378	375	0	27.2991417908991	30.9647654976712		15	0.0249437359339834	0.022889305816135	0		1	0.494356659142212	0.474040632054176
379	376	0	12.9301874645265	19.8812899307337		16	0.0170667666916729	0.0213883677298311	0		0	0.50132951523829	0.517488238903661
380	377	0	42.3977945079714	15.5266377499868		17	0.0243810952738184	0.023076923076923	0		1	0.510158013544018	0.487584650112866
381	378	0	16.1589369985415	31.1525973486554		18	0.0211927981995498	0.023639774859287	0		0	0.519533646962569	0.514011045203518
382	379	0	12.6959316261421	23.8505535249119		19	0.0223180795198799	0.0215759849906191	0		1	0.514672686230248	0.507900677200902
383	380	0	14.0802886633973	19.5577842230367		20	0.0219429857464366	0.0210131332082551	1		0	0.509511147473921	0.504397627326651
384	381	0	41.0024649145117	5.96029793075391		21	0.0225056264066016	0.024015009380863	0		1	0.528216704288939	0.516930022573363
385	382	0	6.19810252102884	13.0032933380108		22	0.0249437359339834	0.0223264540337711	0		0	0.502965841685416	0.505829412967887
386	383	0	11.7720331613216	20.5275649743794		23	0.0211927981995498	0.0206378986866791	1		1	0.510158013544018	0.47178329571106
387	384	0	11.3822080581965	19.8832763056457		24	0.019317329332333	0.0213883677298311	0		0	0.506852116997341	0.50664757619145
388	385	0	9.88237540633593	17.6905522915592		25	0.0232558139534883	0.0215759849906191	0		1	0.485327313769751	0.503386004514672
389	386	0	9.26676269207178	16.8455956029995		26	0.0249437359339834	0.0215759849906191	0		0	0.50419308652076	0.517488238903661
390	387	0	34.4611417608765	38.5495794263923		27	0.0230682670667666	0.0221388367729831	0		1	0.530474040632054	0.510158013544018
391	388	0	13.3702098405259	20.6208334578867		28	0.0226931732933233	0.0212007504690431	0		0	0.498056862344037	0.523419922274493
392	389	0	6.27425385452548	15.8940779403178		29	0.0226931732933233	0.023264540337711	0		1	0.537246049661399	0.528216704288939
393	390	0	35.164728451264	42.8291044284223		30	0.0208177044261065	0.024577861163227	0		0	0.508897525056248	0.505215790550214
394	391	0	41.7450805551061	14.2448447823015		31	0.0236309077269317	0.023452157598499	0		1	0.544018058690744	0.480812641083521
395	392	0	7.25295457283326	10.7953225303483		32	0.0213803450862715	0.0206378986866791	0		0	0.507261198609122	0.507261198609122
396	393	0	0.514958248982658	7.06457173605584		33	0.0196924231057764	0.022701688555347	0		1	0.525959367945823	0.510158013544018
397	394	0	17.5205484143354	21.9758535598941		34	0.0221305326331582	0.023827392120075	0		0	0.512988341174064	0.500920433626508
398	395	0	22.2985552970003	27.1874798484661		35	0.0200675168792198	0.024765478424015	0		1	0.507900677200902	0.510158013544018
399	396	0	13.4499059468276	21.9638203071666		36	0.0195048762190547	0.023076923076923	0		0	0.507261198609122	0.508488443444467
400	397	1	20.3474432615795	27.1850545345835		37	0.019317329332333	0.023076923076923	0		1	0.494356659142212	0.537246049661399
401	398	0	44.1803079111224	3.60091708605416		38	0.0219429857464366	0.0185741088180112	0		0	0.515442830844753	0.50664757619145
402	399	0	42.0281821247632	6.74339750021253		39	0.0241935483870967	0.0191369606003752	0		1	0.523702031602708	0.521444695259593
403	400	0	26.5562437779812	37.7987567603958		40	0.0226931732933233	0.0213883677298311	0		0	0.507874821026794	0.501943137655962
404	401	1	33.0470947929331	1.50747594233497		41	0.0245686421605401	0.0217636022514071	0		1	0.516930022573363	0.525959367945823
405	402	0	7.30852399552611	14.0022213251935		42	0.0191297824456114	0.0223264540337711	1		0	0.507670280220904	0.498465943955819
406	403	0	41.2341727860708	1.70060341479347		43	0.0215678919729932	0.0208255159474671	0		1	0.519187358916478	0.539503386004514
407	404	1	1.71408526606714	5.97385729274017		44	0.0223180795198799	0.024390243902439	1		0	0.521374514215586	0.4988750255676
408	405	0	27.6704131630309	41.8400720672123		0	0.0241935483870967	0.0208216094541361	0		1	0.494356659142212	0.501128668171557
409	406	0	39.4544339238421	8.81418902055306		1	0.0238184546136534	0.0206340273869818	0		0	0.508488443444467	0.517079157291879
410	407	0	42.8060515748864	14.7021005416434		2	0.0241935483870967	0.021759519789908	0		1	0.519187358916478	0.528216704288939
411	408	0	35.4468239709587	42.9011562804792		3	0.0204426106526631	0.0176327143125117	0		0	0.519124565350787	0.50664757619145
412	409	0	33.1072949565113	-0.0796410487311831		4	0.0236309077269317	0.0234477583942975	0		1	0.503386004514672	0.489841986455981
413	410	0	19.1894777150003	40.1475391782972		5	0.018754688672168	0.0266366535359219	0		0	0.514829208427081	0.505011249744324
414	411	0	20.4728577166949	38.8196130620062		6	0.0206301575393848	0.0208216094541361	0		1	0.525959367945823	0.566591422121896
415	412	0	0.0899722384618186	5.98146626575233		7	0.0232558139534883	0.0198836991183642	0		0	0.507261198609122	0.511761096338719
416	413	0	10.6657985430605	25.9334207126028		8	0.0221305326331582	0.0219471018570624	0		1	0.523702031602708	0.489841986455981
417	414	0	0.300108446881598	8.48388734973589		9	0.022880720180045	0.0255111611329956	1		0	0.503374923297197	0.511352014726938
418	415	0	40.0729461286581	6.97983084748113		10	0.0206301575393848	0.021759519789908	0		1	0.55079006772009	0.4627539503386
419	416	0	29.0155748124622	42.5050907313831		11	0.0202550637659414	0.0193209529169011	0		0	0.521169973409695	0.512988341174064
420	417	0	13.1202941244311	39.6440901372648		12	0.0208177044261065	0.021759519789908	1		1	0.512415349887133	0.492099322799097
421	418	0	35.0908118793944	-0.445351213488045		13	0.0226931732933233	0.0210091915212905	0		0	0.514829208427081	0.507465739415013
422	419	0	43.0979462247148	5.07116599437151		14	0.0213803450862715	0.0226974301256799	0		1	0.537246049661399	0.505643340857787
423	420	0	40.3533492339641	4.71301958338346		15	0.019317329332333	0.0221346839242168	0		0	0.521783595827367	0.508692984250357
424	421	0	3.26332143983161	20.2439666934994		16	0.0232558139534883	0.0183830425811292	0		1	0.498871331828442	0.516930022573363
425	422	1	29.2692076378979	43.047606703337		17	0.0241935483870967	0.0208216094541361	0		0	0.520965432603804	0.516670075680098
426	423	0	31.0321244521398	41.5280288574543		18	0.0271942985746436	0.0170699681110485	0		1	0.507900677200902	0.503386004514672
427	424	0	32.7333096838171	41.3031420644049		19	0.0202550637659414	0.0249484149315325	0		0	0.513192881979955	0.518920024544896
428	425	0	43.5783324425752	12.5187041145737		20	0.0210052513128282	0.0219471018570624	1		1	0.525959367945823	0.539503386004514
429	426	0	40.7586399596407	4.9448059921022		21	0.024006001500375	0.0253235790658413	0		0	0.50664757619145	0.50664757619145
430	427	0	16.9751484432868	29.7773182237802		22	0.024006001500375	0.0228850121928343	0		1	0.510158013544018	0.516930022573363
431	428	0	24.061196538992	42.6702411419596		23	0.0226931732933233	0.0196961170512099	1		0	0.507465739415013	0.491511556555532
432	429	0	2.63674197032856	18.6154955135978		24	0.0200675168792198	0.0243856687300694	0		1	0.537246049661399	0.553047404063205
433	430	0	33.0317774643283	5.05980971696692		25	0.018754688672168	0.024198086662915	0		0	0.507261198609122	0.51462466762119
434	431	0	27.1358358712224	42.7249817813675		26	0.0238184546136534	0.0266366535359219	0		1	0.530474040632054	0.496613995485327
435	432	0	14.3153439546671	30.8570946973753		27	0.024006001500375	0.0215719377227537	0		0	0.517079157291879	0.516465534874207
436	433	0	23.4474752149619	40.3508009644623		28	0.0210052513128282	0.0247608328643781	0		1	0.478555304740406	0.528216704288939
437	434	0	21.231549557109	42.581207245306		29	0.0236309077269317	0.0219471018570624	0		0	0.51462466762119	0.509511147473921
438	435	0	12.6221827282194	22.3566254915614		30	0.0230682670667666	0.0191333708497467	0		1	0.528216704288939	0.498871331828442
439	436	0	35.5501345333428	42.6391370131989		31	0.0256939234808702	0.0234477583942975	0		0	0.497852321538146	0.518715483739005
440	437	0	38.3954994124603	42.8103839181478		32	0.0230682670667666	0.0204464453198274	0		1	0.505643340857787	0.483069977426636
441	438	0	5.3152305634091	15.7023701925557		33	0.0249437359339834	0.0226974301256799	0		0	0.515442830844753	0.494784209449785
442	439	0	17.2483070143161	21.7578107857997		34	0.019317329332333	0.024198086662915	0		1	0.528216704288939	0.516930022573363
443	440	0	26.1417717427517	43.5440547323653		35	0.0241935483870967	0.0234477583942975	0		0	0.513397422785845	0.508897525056248
444	441	0	41.4071226830668	16.3618726289009		36	0.0238184546136534	0.0258863252673044	0		1	0.503386004514672	0.487584650112866
445	442	0	38.3784876743334	43.0277040188572		37	0.0204426106526631	0.020258863252673	0		0	0.517692779709552	0.518101861321333
446	443	0	21.0158749635737	24.5750811019519		38	0.018754688672168	0.0255111611329956	0		1	0.455981941309255	0.510158013544018
447	444	0	41.4423670837627	17.1639832036638		39	0.0221305326331582	0.0225098480585256	0		0	0.510124769891593	0.516670075680098
448	445	0	41.8778150168867	4.98020205644306		40	0.0226931732933233	0.0228850121928343	0		1	0.45823927765237	0.54627539503386
449	446	0	0.0800721205173289	11.8555380228156		41	0.0196924231057764	0.0232601763271431	0		0	0.527510738392309	0.501738596850071
450	447	0	20.0054310339031	40.8083435226145		42	0.0225056264066016	0.0228850121928343	1		1	0.528216704288939	0.523702031602708
451	448	0	22.7653744431075	33.9755567907294		43	0.0204426106526631	0.0230725942599887	0		0	0.502965841685416	0.523419922274493
452	449	0	13.2776503900235	24.7429905105629		44	0.0223180795198799	0.0180078784468204	1		1	0.521444695259593	0.498871331828442
453	450	0	28.6703599248874	42.5129197520458		0	0.0245686421605401	0.0215800337774441	0		0	0.520147269380241	0.50930660666803
454	451	0	35.7926790189399	42.4170794502515		1	0.0232558139534883	0.0217676862450741	0		1	0.519187358916478	0.523702031602708
455	452	0	6.96906021578531	34.2104308379956		2	0.022880720180045	0.025896040532933	0		0	0.513601963591736	0.512579259562282
456	453	0	15.4095667007462	23.6080607692657		3	0.0198799699924981	0.0232689059861137	0		1	0.505643340857787	0.534988713318284
457	454	0	33.2736860186384	39.9920760218756		4	0.0210052513128282	0.0253330831300431	0		0	0.505215790550214	0.50664757619145
458	455	0	33.4216576974738	42.4407180260002		5	0.019317329332333	0.0185775942953649	0		1	0.521444695259593	0.566591422121896
459	456	0	44.4737811777437	13.2587654204949		6	0.0238184546136534	0.0228936010508538	0		0	0.512579259562282	0.507056657803231
460	457	0	23.0522288896013	40.6838765575472		7	0.0232558139534883	0.0242071683242634	0		1	0.532731376975169	0.512415349887133
461	458	0	11.5797407057215	23.5536280079001		8	0.0221305326331582	0.0204541189716644	0		0	0.505215790550214	0.515033749232972
462	459	0	17.9033732343703	29.7207238825906		9	0.0230682670667666	0.0227059485832238	1		1	0.496613995485327	0.528216704288939
463	460	0	9.9223611817138	23.0997873466632		10	0.0230682670667666	0.0200788140364045	0		0	0.505215790550214	0.51462466762119
464	461	0	40.0995967231237	10.8811475397736		11	0.0247561890472618	0.0215800337774441	0		1	0.496613995485327	0.507900677200902
465	462	0	41.3194546169844	4.61890627897977		12	0.0262565641410352	0.0176393319572152	1		0	0.508283902638576	0.500920433626508
466	463	0	37.0170691791222	42.9214624100363		13	0.0258814703675918	0.0232689059861137	0		1	0.483069977426636	0.501128668171557
467	464	0	38.3108723809084	42.8880949649962		14	0.022880720180045	0.0200788140364045	0		0	0.517079157291879	0.517897320515442
468	465	0	19.0221671194675	28.0237331667254		15	0.0258814703675918	0.0279602176768624	0		1	0.492099322799097	0.539503386004514
469	466	0	39.8858841920248	6.09081885688815		16	0.0206301575393848	0.0245824732595233	0		0	0.517488238903661	0.512579259562282
470	467	0	22.1909598259255	-0.967837817317807		17	0.0243810952738184	0.0253330831300431	0		1	0.512415349887133	0.492099322799097
471	468	0	31.5562696951519	42.2160673517308		18	0.0219429857464366	0.0243948207918934	0		0	0.50419308652076	0.518920024544896
472	469	0	30.0338048753378	42.3710754847726		19	0.0204426106526631	0.0223306436479639	0		1	0.528216704288939	0.496613995485327
473	470	0	40.3250407601035	4.46184116790416		20	0.018192048012003	0.0223306436479639	1		0	0.503784004908979	0.522192677439149
474	471	0	21.0393840509451	31.7648565185258		21	0.0219429857464366	0.0225182961155939	0		1	0.557562076749435	0.492099322799097
475	472	0	21.4031362737091	42.4932950974319		22	0.0249437359339834	0.021955338712704	0		0	0.512783800368173	0.507874821026794
476	473	0	3.50560743935152	14.2701952187213		23	0.018192048012003	0.0238318633890035	1		1	0.47178329571106	0.541760722347629
477	474	0	37.9964509619666	42.7044358068015		24	0.0183795948987246	0.022142991180334	0		0	0.50664757619145	0.497647780732256
478	475	0	17.0975386916655	40.6289794974043		25	0.0213803450862715	0.0227059485832238	0		1	0.507900677200902	0.465011286681715
479	476	0	35.4571350634249	42.7474010235039		26	0.0172543135783946	0.0206417714392944	0		0	0.520556350992022	0.50930660666803
480	477	0	23.3426910394192	41.3470662081748		27	0.0213803450862715	0.0206417714392944	0		1	0.516930022573363	0.523702031602708
481	478	0	18.0608860841348	40.7008600260461		28	0.0230682670667666	0.0217676862450741	0		0	0.518510942933115	0.511761096338719
482	479	0	41.8014923382188	3.49588739207435		29	0.0251312828207051	0.0212047288421842	0		1	0.512415349887133	0.498871331828442
483	480	0	8.09136091012468	14.5342551054815		30	0.0225056264066016	0.0234565584537436	0		0	0.508079361832685	0.509511147473921
484	481	0	15.0308119570061	18.8864018710198		31	0.018192048012003	0.0204541189716644	0		1	0.489841986455981	0.553047404063205
485	482	0	18.208103830413	21.928367920949		32	0.0238184546136534	0.0195158566335147	0		0	0.511556555532828	0.517488238903661
486	483	0	20.0867595822671	26.8885339669328		33	0.0183795948987246	0.0240195158566335	0		1	0.534988713318284	0.514672686230248
487	484	0	16.7061037531327	20.8039777751282		34	0.0204426106526631	0.0204541189716644	0		0	0.498056862344037	0.509920229085702
488	485	0	13.1657912141637	16.7333333333333		35	0.024006001500375	0.022142991180334	0		1	0.530474040632054	0.501128668171557
489	486	0	3.34432191847131	7.23640735655607		36	0.0243810952738184	0.0238318633890035	0		0	0.509102065862139	0.500715892820617
490	487	0	22.2807701603575	28.8553721143948		37	0.0225056264066016	0.021955338712704	0		1	0.496613995485327	0.505643340857787
491	488	0	10.4740542807876	15.2038450436778		38	0.0208177044261065	0.022142991180334	0		0	0.502965841685416	0.508488443444467
492	489	0	28.0638760366705	43.6903113981194		39	0.0223180795198799	0.0210170763745543	0		1	0.530474040632054	0.55079006772009
493	490	0	27.4664487995986	38.3827098600884		40	0.0268192048012003	0.0215800337774441	0		0	0.516465534874207	0.503784004908979
494	491	0	3.42734473137075	14.9667263448713		41	0.0219429857464366	0.0213923813098142	0		1	0.55079006772009	0.507900677200902
495	492	0	10.2655862655066	13.7465117163581		42	0.0191297824456114	0.0243948207918934	1		0	0.512988341174064	0.519533646962569
496	493	0	0.482304080790903	13.3641493437812		43	0.0204426106526631	0.0185775942953649	0		1	0.523702031602708	0.523702031602708
497	494	0	22.229322979638	37.8394152702396		44	0.0251312828207051	0.0213923813098142	1		0	0.505215790550214	0.514011045203518
498	495	0	25.3746637935281	30.3243819117467		0	0.0219429857464366	0.0210091915212905	0		1	0.489841986455981	0.532731376975169
499	496	0	16.0872097599305	22.7659462209786		1	0.0215678919729932	0.0255111611329956	0		0	0.507670280220904	0.521374514215586
500	497	0	43.371829553295	1.98176285790829		2	0.0232558139534883	0.0243856687300694	0		1	0.528216704288939	0.45823927765237
501	498	0	25.0343881563145	28.7776535086027		3	0.0255063765941485	0.0211967735884449	0		0	0.512579259562282	0.503170382491307
502	499	0	21.4635355505968	30.0425644096629		4	0.0206301575393848	0.0223222659913712	0		1	0.505643340857787	0.505643340857787
503	500	0	18.860530006017	28.5053610266621		5	0.0232558139534883	0.0232601763271431	0		0	0.514829208427081	0.502147678461853
504	501	0	11.0799142700754	15.9574412984723		6	0.0210052513128282	0.0198836991183642	0		1	0.485327313769751	0.489841986455981
505	502	0	32.2292880748425	4.61363223770221		7	0.0217554388597149	0.0191333708497467	0		0	0.528533442421763	0.505011249744324
506	503	0	3.10215124691916	16.8806737367446		8	0.0217554388597149	0.0223222659913712	0		1	0.519187358916478	0.564334085778781
507	504	0	4.28746975748649	13.1275487863534		9	0.022880720180045	0.0225098480585256	1		0	0.505011249744324	0.512374718756391
508	505	0	16.3257708285303	20.9794906568662		10	0.0221305326331582	0.0245732507972237	0		1	0.503386004514672	0.523702031602708
509	506	0	35.2978062225366	38.8347176355221		11	0.0217554388597149	0.0198836991183642	0		0	0.512170177950501	0.508897525056248
510	507	0	18.1699343621133	21.5965996224864		12	0.0185671417854463	0.0213843556555993	1		1	0.474040632054176	0.501128668171557
511	508	0	13.1785022610394	24.9930251416178		13	0.0226931732933233	0.0204464453198274	0		0	0.514829208427081	0.508692984250357
512	509	0	33.6046636588059	39.7171364391046		14	0.0258814703675918	0.0210091915212905	0		1	0.483069977426636	0.528216704288939
513	510	0	13.8363810213614	22.9833760723007		15	0.0223180795198799	0.0234477583942975	0		0	0.512579259562282	0.500306811208836
514	511	0	29.0142393787195	37.5396078250938		16	0.0208177044261065	0.0223222659913712	0		1	0.494356659142212	0.528216704288939
515	512	0	42.2451443362323	3.29862339716564		17	0.0204426106526631	0.0210091915212905	0		0	0.507670280220904	0.500102270402945
516	513	0	25.2630869458414	28.7700776750658		18	0.0219429857464366	0.0228850121928343	0		1	0.487584650112866	0.541760722347629
517	514	0	12.2418799904352	19.799554246552		19	0.0213803450862715	0.0230725942599887	0		0	0.513397422785845	0.504602168132542
518	515	0	14.3142481254491	21.6787325120866		20	0.0204426106526631	0.0226974301256799	1		1	0.507900677200902	0.537246049661399
519	516	0	43.9674223069387	7.37409919063463		21	0.0238184546136534	0.021759519789908	0		0	0.515442830844753	0.505420331356105
520	517	0				22	0.0206301575393848	0.0213843556555993	0		1	0.47178329571106	0.46726862302483
521	518	0	9.31541904532828	12.8569446545373		23	0.0232558139534883	0.0221346839242168	1		0	0.522192677439149	0.510124769891593
522	519	0	20.1891073505231	26.9925835478405		24	0.0258814703675918	0.0200712811855186	0		1	0.498871331828442	0.492099322799097
523	520	0	15.2807672827007	18.7748705881962		25	0.0241935483870967	0.0236353404614518	0		0	0.513397422785845	0.485170791572918
524	521	0	17.265662404198	20.7511689803442		26	0.0230682670667666	0.0236353404614518	0		1	0.528216704288939	0.512415349887133
525	522	0	40.506308204473	-0.10268141086626		27	0.0236309077269317	0.0196961170512099	0		0	0.51728369809777	0.508079361832685
526	523	0	15.3876421458982	34.9249646845711		28	0.018754688672168	0.0247608328643781	0		1	0.525959367945823	0.523702031602708
527	524	0	14.2210081632563	23.2591452359216		29	0.0230682670667666	0.0228850121928343	0		0	0.513397422785845	0.508897525056248
528	525	0	12.1380357024257	16.8261507745201		30	0.0226931732933233	0.0206340273869818	0		1	0.512415349887133	0.469525959367945
529	526	0	5.34004709641699	15.0391963904289		31	0.0247561890472618	0.0260739073344588	0		0	0.519124565350787	0.515851912456535
530	527	0	18.4635065216736	24.7151392997259		32	0.0230682670667666	0.0230725942599887	0		1	0.534988713318284	0.496613995485327
531	528	0	12.4373093036134	20.446499052787		33	0.0225056264066016	0.02569874320015	0		0	0.507670280220904	0.508079361832685
532	529	0	10.0134011811263	23.5756000375859		34	0.0219429857464366	0.0255111611329956	0		1	0.521444695259593	0.501128668171557
533	530	0	26.2208166586163	32.7669413434495		35	0.0223180795198799	0.0196961170512099	0		0	0.505420331356105	0.514829208427081
534	531	0	20.6903676094067	24.8890748287556		36	0.0215678919729932	0.0266366535359219	0		1	0.4627539503386	0.523702031602708
535	532	0	39.0780109601993	5.08725262033318		37	0.0211927981995498	0.0204464453198274	0		0	0.512374718756391	0.508897525056248
536	533	0	39.0247118501896	5.67232551377561		38	0.018192048012003	0.0221346839242168	0		1	0.544018058690744	0.523702031602708
537	534	0	2.3041462549249	5.83030899157475		39	0.0210052513128282	0.0240105045957606	0		0	0.510329310697484	0.509920229085702
538	535	0	33.3101662476729	39.9984997799261		40	0.0176294073518379	0.0198836991183642	0		1	0.501128668171557	0.525959367945823
539	536	0	14.158312304285	22.6533380958784		41	0.0219429857464366	0.0208216094541361	0		0	0.514829208427081	0.514829208427081
540	537	0	31.0914288724817	36.640724749701		42	0.0221305326331582	0.0206340273869818	1		1	0.534988713318284	0.514672686230248
541	538	0	44.7895775177085	16.1999952496676		43	0.027569392348087	0.0195085349840555	0		0	0.502761300879525	0.502147678461853
542	539	0	20.5553904155378	24.7291485564355		44	0.0232558139534883	0.0210091915212905	1		1	0.516930022573363	0.534988713318284
543	540	0	10.2283143501167	13.7176687045677		0	0.0255063765941485	0.0217676862450741	0		0	0.512170177950501	0.507261198609122
544	541	0	39.9877163078795	9.28836563164576		1	0.0213803450862715	0.0215800337774441	0		1	0.489841986455981	0.505643340857787
545	542	0	41.4635847276369	5.58375114430148		2	0.0195048762190547	0.0202664665040345	0		0	0.503784004908979	0.510942933115156
546	543	0	20.0648214356438	28.6701732182629		3	0.0251312828207051	0.0228936010508538	0		1	0.494356659142212	0.478555304740406
547	544	0	3.27055862108596	6.74650270775351		4	0.0249437359339834	0.0228936010508538	0		0	0.517488238903661	0.510533851503374
548	545	0	19.0003615402431	23.4420598472334		5	0.0195048762190547	0.0242071683242634	0		1	0.519187358916478	0.525959367945823
549	546	0	5.0372033284957	8.93003310955638		6	0.0206301575393848	0.0236442109213736	0		0	0.514420126815299	0.505215790550214
550	547	0	13.1674481728879	17.4744622414395		7	0.0225056264066016	0.0210170763745543	0		1	0.485327313769751	0.512415349887133
551	548	0	29.8872333004135	35.642258143461		8	0.02344336084021	0.0228936010508538	0		0	0.511352014726938	0.51462466762119
552	549	0	8.38285294207111	13.9272392275002		9	0.0230682670667666	0.0200788140364045	1		1	0.494356659142212	0.47178329571106
553	550	0	39.0496280701821	0.983461485011488		10	0.024006001500375	0.0215800337774441	0		0	0.502556760073634	0.505011249744324
554	551	0	20.38872401733	28.726597282945		11	0.0191297824456114	0.0223306436479639	0		1	0.503386004514672	0.528216704288939
555	552	0	39.3445119985519	1.68392830568392		12	0.0202550637659414	0.0236442109213736	1		0	0.511352014726938	0.511556555532828
556	553	0	12.6532715102003	20.9398746591982		13	0.0210052513128282	0.0251454306624132	0		1	0.537246049661399	0.503386004514672
557	554	0	23.5857283754299	32.8326483368633		14	0.0245686421605401	0.0210170763745543	0		0	0.50930660666803	0.505215790550214
558	555	0	17.5984056153719	24.7226165511411		15	0.0206301575393848	0.0212047288421842	0		1	0.530474040632054	0.510158013544018
559	556	0	13.1252980326236	20.536642037136		16	0.0180045011252813	0.0200788140364045	0		0	0.510738392309265	0.510942933115156
560	557	0	41.5889940735809	4.97693862487474		17	0.0200675168792198	0.0270219553387127	0		1	0.485327313769751	0.548532731376975
561	558	0	5.65296418128181	14.5130655549896		18	0.0271942985746436	0.0230812535184837	0		0	0.512170177950501	0.503579464103088
562	559	0	34.2066884546061	42.0561182604904		19	0.0196924231057764	0.0217676862450741	0		1	0.54627539503386	0.496613995485327
563	560	0	10.2668948189726	13.7208004151929		20	0.0202550637659414	0.0200788140364045	1		0	0.50153405604418	0.51196563714461
564	561	0	38.1667798983483	0.674281489041739		21	0.0217554388597149	0.0234565584537436	0		1	0.534988713318284	0.501128668171557
565	562	0	38.2632806412441	42.4362262053801		22	0.0253188297074268	0.0208294239069243	0		0	0.509102065862139	0.514420126815299
566	563	0	26.231472270529	33.1552347617838		23	0.0277569392348087	0.0204541189716644	1		1	0.523702031602708	0.478555304740406
567	564	0	12.035857507602	16.4666085104133		24	0.0219429857464366	0.0195158566335147	0		0	0.483943546737574	0.508283902638576
568	565	0	35.6478320456521	3.19640632056558		25	0.0253188297074268	0.0255207355976731	0		1	0.510158013544018	0.510158013544018
569	566	0	8.76197391833681	14.0860368488747		26	0.0211927981995498	0.0198911615687746	0		0	0.518101861321333	0.510329310697484
570	567	0	13.8955815225653	18.9139252134557		27	0.0204426106526631	0.0225182961155939	0		1	0.498871331828442	0.494356659142212
571	568	0	35.4042775983479	39.3432605463564		28	0.0255063765941485	0.0243948207918934	0		0	0.511556555532828	0.503579464103088
572	569	0	11.4006635668282	22.9290572960762		29	0.0226931732933233	0.0253330831300431	0		1	0.505643340857787	0.4627539503386
573	570	0	37.2971013421766	40.8215005893354		30	0.0241935483870967	0.0185775942953649	0		0	0.490284311720188	0.521988136633258
574	571	0	9.34437034638197	14.6943892225802		31	0.0210052513128282	0.0234565584537436	0		1	0.494356659142212	0.478555304740406
575	572	0	24.7156901278387	31.5568857523888		32	0.0264441110277569	0.0243948207918934	0		0	0.512783800368173	0.505829412967887
576	573	0	44.7725768948959	19.864001395341		33	0.0178169542385596	0.0230812535184837	0		1	0.519187358916478	0.564334085778781
577	574	0	5.61061518499296	13.7358761913492		34	0.0202550637659414	0.0217676862450741	0		0	0.511556555532828	0.517488238903661
578	575	0	35.0786106984772	11.3421191671476		35	0.0225056264066016	0.0288984800150121	0		1	0.485327313769751	0.521444695259593
579	576	0	12.5863744149351	21.5800823326933		36	0.0232558139534883	0.0217676862450741	0		0	0.512170177950501	0.511761096338719
580	577	0	32.3222981279019	37.9502694649426		37	0.0208177044261065	0.0210170763745543	0		1	0.553047404063205	0.483069977426636
581	578	0	27.4236057789153	31.5693095515124		38	0.0178169542385596	0.0238318633890035	0		0	0.514420126815299	0.516465534874207
582	579	0	30.1202767266634	38.1088290360322		39	0.0200675168792198	0.021955338712704	0		1	0.498871331828442	0.548532731376975
583	580	0	11.3143234976736	15.8916201027047		40	0.0215678919729932	0.0213923813098142	0		0	0.522192677439149	0.519124565350787
584	581	0	25.4873283769037	-0.945370804644987		41	0.0195048762190547	0.0197035091011446	0		1	0.532731376975169	0.496613995485327
585	582	0	10.4000401604591	15.7177862918526		42	0.0245686421605401	0.0198911615687746	1		0	0.517897320515442	0.517897320515442
586	583	0	19.0247660069047	22.8520933364951		43	0.0225056264066016	0.0193282041658847	0		1	0.534988713318284	0.525959367945823
587	584	0	8.21727227480803	11.9242993114451		44	0.0253188297074268	0.0208294239069243	1		0	0.502556760073634	0.519124565350787
588	585	0	15.4777425248547	26.49287738001		0	0.0210052513128282	0.0210131332082551	0		1	0.541760722347629	0.503386004514672
589	586	0	17.2054299969069	21.634117702756		1	0.0226931732933233	0.024577861163227	0		0	0.51728369809777	0.505215790550214
590	587	0	12.7209181213013	21.3155016522163		2	0.0262565641410352	0.0215759849906191	0		1	0.514672686230248	0.507900677200902
591	588	0	1.22751705225505	13.2983401064417		3	0.019317329332333	0.024390243902439	0		0	0.4988750255676	0.507056657803231
592	589	0	35.0318853060581	0.59074876803794		4	0.0219429857464366	0.0204502814258911	0		1	0.55079006772009	0.507900677200902
593	590	0	32.1290992196812	7.92469818680133		5	0.0211927981995498	0.0212007504690431	0		0	0.503784004908979	0.503170382491307
594	591	0	40.3605532881722	1.57691724974544		6	0.0258814703675918	0.0193245778611632	0		1	0.489841986455981	0.498871331828442
595	592	0	14.5255326351418	19.4614506590345		7	0.0215678919729932	0.0210131332082551	0		0	0.506852116997341	0.519124565350787
596	593	0	24.0323236768018	27.7805497382361		8	0.0243810952738184	0.0257035647279549	0		1	0.496613995485327	0.510158013544018
597	594	0	11.0351035007524	17.7880077621556		9	0.0215678919729932	0.0213883677298311	1		0	0.500715892820617	0.516465534874207
598	595	0	36.2921944428727	42.8597902357644		10	0.0243810952738184	0.022889305816135	0		1	0.564334085778781	0.496613995485327
599	596	0	2.10508018554243	7.19335333276068		11	0.0225056264066016	0.024202626641651	0		0	0.496011454285129	0.509715688279811
600	597	0	26.4248076262471	36.5723864094855		12	0.0243810952738184	0.0212007504690431	1		1	0.476297968397291	0.507900677200902
601	598	0	30.1965407201069	36.4473100530668		13	0.0202550637659414	0.023076923076923	0		0	0.502761300879525	0.525669871139292
602	599	0	0.398203335438971	8.87927454881585		14	0.0247561890472618	0.0251407129455909	0		1	0.534988713318284	0.514672686230248
603	600	0	23.4149376683977	33.8816196515908		15	0.0219429857464366	0.022701688555347	0		0	0.50664757619145	0.495602372673348
604	601	0	34.0167728109053	37.8038844454113		16	0.024006001500375	0.0223264540337711	0		1	0.530474040632054	0.489841986455981
605	602	0	28.4654463042217	33.24076678229		17	0.0253188297074268	0.023827392120075	0		0	0.505215790550214	0.499488647985273
606	603	0	29.7486181307479	35.2044428343418		18	0.0225056264066016	0.022701688555347	0		1	0.528216704288939	0.512415349887133
607	604	0	4.90597502194496	14.5528547282804		19	0.0195048762190547	0.0215759849906191	0		0	0.519124565350787	0.509511147473921
608	605	0	28.2919112153618	32.9924286261015		20	0.0202550637659414	0.0268292682926829	1		1	0.541760722347629	0.507900677200902
609	606	0	26.0074993502346	29.5545852049941		21	0.0219429857464366	0.0223264540337711	0		0	0.506443035385559	0.509920229085702
610	607	0	42.2408349808796	0.6842801979395		22	0.0211927981995498	0.022701688555347	0		1	0.465011286681715	0.537246049661399
611	608	0	1.93874925834202	5.78397074534863		23	0.0176294073518379	0.0225140712945591	1		0	0.518101861321333	0.519124565350787
612	609	0	43.312872551377	1.78359884433141		24	0.0219429857464366	0.023639774859287	0		1	0.474040632054176	0.503386004514672
613	610	0	42.4862936667317	2.70948329012944		25	0.0206301575393848	0.0181988742964352	0		0	0.515851912456535	0.500715892820617
614	611	0	15.3693434958847	18.9955274400083		26	0.0219429857464366	0.0225140712945591	0		1	0.516930022573363	0.503386004514672
615	612	0	4.65922029682948	14.0969358115963		27	0.0196924231057764	0.0208255159474671	0		0	0.514215586009408	0.512579259562282
616	613	0	19.7293738333568	-0.356039485472209		28	0.0221305326331582	0.0187617260787992	0		1	0.480812641083521	0.498871331828442
617	614	0	13.5713983874483	20.8786175665642		29	0.0223180795198799	0.0208255159474671	0		0	0.520351810186132	0.505011249744324
618	615	0	19.3591659174039	26.8014990006332		30	0.0215678919729932	0.0223264540337711	0		1	0.510158013544018	0.505643340857787
619	616	0	30.6920468932939	37.9069796891135		31	0.02344336084021	0.0215759849906191	0		0	0.50664757619145	0.506238494579668
620	617	0	28.3522525168143	43.7374364260149		32	0.0204426106526631	0.0198874296435272	0		1	0.507900677200902	0.494356659142212
621	618	0	42.3163467454722	4.88913065734048		33	0.0215678919729932	0.023827392120075	0		0	0.509920229085702	0.511761096338719
622	619	0	37.3800553939166	40.9822739288648		34	0.0226931732933233	0.0219512195121951	0		1	0.501128668171557	0.480812641083521
623	620	0	44.4734593895729	9.53743917899957		35	0.0211927981995498	0.023452157598499	0		0	0.508488443444467	0.500306811208836
624	621	0	19.0985992003828	2.00513715608892		36	0.0236309077269317	0.0223264540337711	0		1	0.489841986455981	0.514672686230248
625	622	0	36.3076099340183	1.49777317569612		37	0.022880720180045	0.0206378986866791	0		0	0.50930660666803	0.519533646962569
626	623	0	0.30299680334478	3.96414355655977		38	0.0255063765941485	0.0208255159474671	0		1	0.539503386004514	0.54627539503386
627	624	0	14.4918697179175	18.3558295751359		39	0.0245686421605401	0.0185741088180112	0		0	0.50930660666803	0.50419308652076
628	625	0	39.3486846344639	7.16831102935702		40	0.0210052513128282	0.022701688555347	0		1	0.455981941309255	0.492099322799097
629	626	0	35.1445609590192	40.7734033587125		41	0.0213803450862715	0.0223264540337711	0		0	0.493761505420331	0.521579055021476
630	627	0	20.776863151982	29.3778635763968		42	0.0206301575393848	0.0272045028142589	1		1	0.503386004514672	0.537246049661399
631	628	0	26.3099153543733	29.7886899197009		43	0.024006001500375	0.0225140712945591	0		0	0.512374718756391	0.508897525056248
632	629	0	13.3780300054816	20.4644486763476		44	0.0204426106526631	0.0204502814258911	1		1	0.487584650112866	0.496613995485327
633	630	0	6.26666666666666	9.73333333333333		0	0.0225056264066016	0.0193209529169011	0		0	0.503784004908979	0.503170382491307
634	631	0	18.3440201581355	21.8489184206459		1	0.0247561890472618	0.024198086662915	0		1	0.55530474040632	0.530474040632054
635	632	0	38.2936851699356	5.13822835270259		2	0.0195048762190547	0.0226974301256799	0		0	0.511147473921047	0.511352014726938
636	633	0	24.2299657964877	32.8484506754376		3	0.0208177044261065	0.0238229225286062	0		1	0.498871331828442	0.478555304740406
637	634	0	24.0242988617389	33.4322597796564		4	0.0200675168792198	0.0206340273869818	0		0	0.501943137655962	0.521988136633258
638	635	0	17.4620169426193	37.3283067268869		5	0.0238184546136534	0.0228850121928343	0		1	0.530474040632054	0.492099322799097
639	636	0	44.3578602447689	4.69248029436587		6	0.0221305326331582	0.0225098480585256	0		0	0.510942933115156	0.513192881979955
640	637	0	44.3941712258667	11.3416804955741		7	0.0243810952738184	0.0200712811855186	0		1	0.483069977426636	0.492099322799097
641	638	0	42.2023307594745	0.98889623096494		8	0.0198799699924981	0.0204464453198274	0		0	0.515647371650644	0.516056453262425
642	639	0	18.2194437013084	38.8667152726436		9	0.0166916729182295	0.0200712811855186	1		1	0.521444695259593	0.519187358916478
643	640	0	20.0613785354896	28.4855176348608		10	0.0221305326331582	0.0238229225286062	0		0	0.516670075680098	0.495806913479239
644	641	0	19.3247232373315	24.1184567219973		11	0.019317329332333	0.0195085349840555	0		1	0.530474040632054	0.498871331828442
645	642	0	4.5232016061165	11.1742351863257		12	0.0241935483870967	0.0223222659913712	1		0	0.51196563714461	0.514829208427081
646	643	0	34.7388438300982	11.0421057167734		13	0.0213803450862715	0.0185706246482836	0		1	0.505643340857787	0.474040632054176
647	644	0	19.684268524395	27.7467946449227		14	0.0226931732933233	0.0215719377227537	0		0	0.512579259562282	0.510942933115156
648	645	0	10.6016281365295	15.785042631252		15	0.0211927981995498	0.0232601763271431	0		1	0.519187358916478	0.455981941309255
649	646	0	22.3351481389675	42.4263434495164		16	0.0206301575393848	0.0210091915212905	0		0	0.511556555532828	0.498670484761709
650	647	0	26.338619003323	34.7603536457382		17	0.0241935483870967	0.0255111611329956	0		1	0.501128668171557	0.510158013544018
651	648	0	38.1943676246445	0.21071922558255		18	0.0238184546136534	0.0211967735884449	0		0	0.513397422785845	0.50930660666803
652	649	0	44.1019576782459	6.05787570751898		19	0.019317329332333	0.0208216094541361	0		1	0.553047404063205	0.496613995485327
653	650	0	12.8482567799146	19.4637806122071		20	0.0266316579144786	0.0234477583942975	1		0	0.507874821026794	0.513806504397627
654	651	0	29.4648511281361	34.5824844373013		21	0.0215678919729932	0.0204464453198274	0		1	0.523702031602708	0.510158013544018
655	652	0	35.6761344732812	43.7968582363558		22	0.0208177044261065	0.0236353404614518	0		0	0.510329310697484	0.503579464103088
656	653	0	12.312116914835	15.931383698225		23	0.0245686421605401	0.0225098480585256	1		1	0.541760722347629	0.537246049661399
657	654	0	14.216461687923	22.7079770804447		24	0.0260690172543135	0.0225098480585256	0		0	0.515238290038862	0.508692984250357
658	655	0	41.9076506331919	7.71153326740304		25	0.0210052513128282	0.024198086662915	0		1	0.544018058690744	0.507900677200902
659	656	0	33.2753127718115	36.9113045566041		26	0.0226931732933233	0.024198086662915	0		0	0.513601963591736	0.516874616485989
660	657	0	20.9961012950045	27.2686521035115		27	0.0210052513128282	0.0221346839242168	0		1	0.496613995485327	0.474040632054176
661	658	0	15.144500605385	19.0298579139344		28	0.0221305326331582	0.0221346839242168	0		0	0.507261198609122	0.506033953773777
662	659	0	18.0542384300978	23.9026348827539		29	0.0243810952738184	0.0210091915212905	0		1	0.532731376975169	0.544018058690744
663	660	0	13.5755650713763	18.9196775755272		30	0.0206301575393848	0.0219471018570624	0		0	0.501943137655962	0.511761096338719
664	661	0	22.314577265712	25.8288442886964		31	0.0243810952738184	0.0213843556555993	0		1	0.544018058690744	0.525959367945823
665	662	0	25.213480453734	32.9552268451568		32	0.0225056264066016	0.0215719377227537	0		0	0.515238290038862	0.50419308652076
666	663	0	41.6419096562592	3.63503821727724		33	0.0253188297074268	0.0206340273869818	0		1	0.516930022573363	0.492099322799097
667	664	0	2.61382278205285	10.6705567076139		34	0.0241935483870967	0.0228850121928343	0		0	0.507056657803231	0.517897320515442
668	665	0	22.1371429717184	25.7165451635961		35	0.0204426106526631	0.0208216094541361	0		1	0.501128668171557	0.521444695259593
669	666	0	41.9039546539174	1.61402211703186		36	0.0249437359339834	0.0238229225286062	0		0	0.508079361832685	0.500306811208836
670	667	0	23.0668682452333	28.9949563061604		37	0.0213803450862715	0.0273869818045394	0		1	0.503386004514672	0.532731376975169
671	668	0	13.4064414224594	19.5171638324795		38	0.0180045011252813	0.0232601763271431	0		0	0.499693188791163	0.513806504397627
672	669	0	33.6505337718218	41.9598892031983		39	0.0176294073518379	0.0255111611329956	0		1	0.548532731376975	0.478555304740406
673	670	0	42.179561709977	0.667877542988563		40	0.0206301575393848	0.0238229225286062	0		0	0.511761096338719	0.510533851503374
674	671	0	42.2882153688771	4.65355298496346		41	0.0236309077269317	0.0198836991183642	0		1	0.485327313769751	0.514672686230248
675	672	0	3.53566125250005	8.39081726446453		42	0.0226931732933233	0.0228850121928343	1		0	0.506033953773777	0.508283902638576
676	673	0	40.5343701880348	5.43887063879817		43	0.0260690172543135	0.0215719377227537	0		1	0.489841986455981	0.528216704288939
677	674	0	10.2666666666666	13.7333333333333		44	0.0232558139534883	0.0221346839242168	1		0	0.528737983227653	0.508283902638576
678	675	0	41.9860923560705	3.29301126287522		0	0.0219429857464366	0.0172640270219553	0		1	0.480812641083521	0.501128668171557
679	676	0	7.43585058484344	11.6884838181332		1	0.0268192048012003	0.0210170763745543	0		0	0.509715688279811	0.507465739415013
680	677	0	15.0938717836397	19.9444234647683		2	0.0241935483870967	0.0240195158566335	0		1	0.480812641083521	0.516930022573363
681	678	0	22.1872209217237	37.7909670929052		3	0.0215678919729932	0.0251454306624132	0		0	0.511147473921047	0.4988750255676
682	679	0	11.2569429411542	14.7304669709484		4	0.0260690172543135	0.0238318633890035	0		1	0.532731376975169	0.516930022573363
683	680	0	42.8170249781768	5.71541543127899		5	0.0170667666916729	0.0243948207918934	0		0	0.52260175905093	0.497443239926365
684	681	0	39.7564165157134	7.33317320948167		6	0.027569392348087	0.0198911615687746	0		1	0.530474040632054	0.519187358916478
685	682	0	12.2818311682864	19.921375355196		7	0.0217554388597149	0.0225182961155939	0		0	0.515647371650644	0.509102065862139
686	683	0	20.4723973676532	24.5949334349629		8	0.02344336084021	0.0228936010508538	0		1	0.519187358916478	0.532731376975169
687	684	0	43.8009145509218	7.45372419313778		9	0.0211927981995498	0.0234565584537436	1		0	0.509102065862139	0.515647371650644
688	685	0	33.7308713105632	43.8978424910103		10	0.0213803450862715	0.021955338712704	0		1	0.474040632054176	0.562076749435665
689	686	0	39.1545422079581	42.6974083034278		11	0.0243810952738184	0.0232689059861137	0		0	0.506443035385559	0.513397422785845
690	687	0	37.0543264830885	5.50386466950989		12	0.0210052513128282	0.021955338712704	1		1	0.485327313769751	0.564334085778781
691	688	0	40.4564088975422	-0.185040226311549		13	0.0204426106526631	0.0247701257271533	0		0	0.510942933115156	0.512170177950501
692	689	0	7.395426875134	17.9391787944247		14	0.0189422355588897	0.0238318633890035	0		1	0.516930022573363	0.487584650112866
693	690	0	42.1705354647396	3.61149319032599		15	0.0226931732933233	0.0232689059861137	0		0	0.515238290038862	0.511761096338719
694	691	0	28.0122243097458	36.5409841962357		16	0.0226931732933233	0.0230812535184837	0		1	0.503386004514672	0.494356659142212
695	692	0	10.5090259638406	15.8922890841142		17	0.0210052513128282	0.0210170763745543	0		0	0.511147473921047	0.499897729597054
696	693	0	17.3815997582664	24.6250670430041		18	0.0211927981995498	0.0197035091011446	0		1	0.496613995485327	0.541760722347629
697	694	0	9.12791811276624	12.9150516643521		19	0.0211927981995498	0.0215800337774441	0		0	0.511761096338719	0.497238699120474
698	695	0	26.2766785256897	35.7525065549108		20	0.0236309077269317	0.0243948207918934	1		1	0.539503386004514	0.498871331828442
699	696	0	5.12481955959829	11.6133450550309		21	0.019317329332333	0.0240195158566335	0		0	0.520147269380241	0.510329310697484
700	697	0	23.0676401089994	35.576707219861		22	0.0221305326331582	0.0178269844248451	0		1	0.501128668171557	0.55079006772009
701	698	0	40.1960504373359	-0.649504080467863		23	0.0232558139534883	0.022142991180334	1		0	0.506238494579668	0.502556760073634
702	699	0	20.2240933730061	31.9193994005628		24	0.0213803450862715	0.0227059485832238	0		1	0.492099322799097	0.507900677200902
703	700	0	37.6928142567124	1.89338636286367		25	0.022880720180045	0.0234565584537436	0		0	0.51462466762119	0.515033749232972
704	701	0	38.2042474455272	42.8494499287027		26	0.0221305326331582	0.0232689059861137	0		1	0.519187358916478	0.534988713318284
705	702	0	24.1715515628422	27.9944753692738		27	0.0258814703675918	0.0210170763745543	0		0	0.511761096338719	0.505829412967887
706	703	0	12.4982848129838	23.2803614008718		28	0.0200675168792198	0.0210170763745543	0		1	0.494356659142212	0.503386004514672
707	704	0	29.2332946215507	39.5148228630478		29	0.0215678919729932	0.0223306436479639	0		0	0.509102065862139	0.515647371650644
708	705	0	27.0171300615737	33.2401547607586		30	0.0206301575393848	0.0249577781947832	0		1	0.503386004514672	0.487584650112866
709	706	0	24.2743818025023	27.7178134852615		31	0.0230682670667666	0.022142991180334	0		0	0.510124769891593	0.500306811208836
710	707	0	28.2634974306795	34.5499575766406		32	0.0268192048012003	0.0225182961155939	0		1	0.487584650112866	0.523702031602708
711	708	0	22.370447563042	35.3928141066261		33	0.0221305326331582	0.0245824732595233	0		0	0.506852116997341	0.495602372673348
712	709	0	18.9838840458661	22.7857846990147		34	0.0176294073518379	0.0204541189716644	0		1	0.516930022573363	0.492099322799097
713	710	0	21.6386722946312	41.4870840652757		35	0.019317329332333	0.022142991180334	0		0	0.506852116997341	0.517897320515442
714	711	0	15.396905881652	25.7024254058579		36	0.0221305326331582	0.0225182961155939	0		1	0.510158013544018	0.45823927765237
715	712	0	40.3585880691978	-0.0228259153283119		37	0.0219429857464366	0.0210170763745543	0		0	0.503579464103088	0.522806299856821
716	713	0	34.0737004599224	42.197967129108		38	0.0236309077269317	0.0208294239069243	0		1	0.485327313769751	0.516930022573363
717	714	0	41.7756661853686	16.2410110802631		39	0.0200675168792198	0.0212047288421842	0		0	0.51462466762119	0.510124769891593
718	715	0	19.7095124545597	42.5530052844856		40	0.0210052513128282	0.0197035091011446	0		1	0.507900677200902	0.487584650112866
719	716	0	27.3993106258838	37.7002292335708		41	0.022880720180045	0.0215800337774441	0		0	0.494170587032112	0.511352014726938
720	717	0	11.7552785606422	18.3907176549059		42	0.0230682670667666	0.0212047288421842	1		1	0.580135440180586	0.496613995485327
721	718	0	39.0242335503674	0.649399755715336		43	0.0232558139534883	0.0200788140364045	0		0	0.514215586009408	0.50132951523829
722	719	0	27.0461582661926	31.8834234976885		44	0.0236309077269317	0.0240195158566335	1		1	0.521444695259593	0.505643340857787
723	720	0	29.3405898341507	42.434618761005		0	0.022880720180045	0.0227102102102102	0		0	0.497852321538146	0.510738392309265
724	721	0	11.272753034811	21.3100815527051		1	0.0264441110277569	0.0221471471471471	0		1	0.480812641083521	0.512415349887133
725	722	0	41.5085088062322	5.07627900049348		2	0.0217554388597149	0.0225225225225225	0		0	0.510329310697484	0.51994272857435
726	723	0	28.7928716448203	36.7990977777753		3	0.0191297824456114	0.0187687687687687	0		1	0.492099322799097	0.525959367945823
727	724	0	33.0109800405629	41.4353430839214		4	0.0260690172543135	0.0219594594594594	0		0	0.505624872161996	0.500715892820617
728	725	0	32.4751751055173	-0.710456605564424		5	0.0211927981995498	0.0242117117117117	0		1	0.494356659142212	0.501128668171557
729	726	0	39.2157975784228	1.37541561158307		6	0.0215678919729932	0.0238363363363363	0		0	0.510329310697484	0.51462466762119
730	727	0	43.8319325656351	9.64839947098885		7	0.022880720180045	0.0189564564564564	0		1	0.501128668171557	0.55079006772009
731	728	0	6.15626148212177	14.0995475977502		8	0.0238184546136534	0.0238363363363363	0		0	0.508079361832685	0.506033953773777
732	729	0	39.3633599235545	2.55642479726281		9	0.0211927981995498	0.0232732732732732	1		1	0.512415349887133	0.54627539503386
733	730	0	39.4478270934819	7.01258183072421		10	0.0195048762190547	0.0234609609609609	0		0	0.504602168132542	0.499897729597054
734	731	0	12.1026258325471	16.3842639944233		11	0.0217554388597149	0.0247747747747747	0		1	0.532731376975169	0.516930022573363
735	732	0	4.5201918665502	11.8505726438883		12	0.0208177044261065	0.0191441441441441	1		0	0.522806299856821	0.509102065862139
736	733	0	34.2164522228837	40.8969016870823		13	0.0219429857464366	0.021021021021021	0		1	0.498871331828442	0.485327313769751
737	734	0	20.4698388186436	0.0126592177952886		14	0.0215678919729932	0.0238363363363363	0		0	0.49355696461444	0.515647371650644
738	735	0	42.2890938506183	1.99274821803352		15	0.0223180795198799	0.0217717717717717	0		1	0.503386004514672	0.480812641083521
739	736	0	10.2575729987283	13.7696632789508		16	0.02344336084021	0.0223348348348348	0		0	0.50398854571487	0.515238290038862
740	737	0	37.2869389097024	40.7443542488218		17	0.0232558139534883	0.0195195195195195	0		1	0.498871331828442	0.523702031602708
741	738	0	24.3973685051212	36.4714899708722		18	0.0223180795198799	0.0197072072072072	0		0	0.516465534874207	0.515442830844753
742	739	0	13.0163399461442	22.2344634328475		19	0.0223180795198799	0.024024024024024	0		1	0.507900677200902	0.516930022573363
743	740	0	21.1592110358988	25.606460928733		20	0.0223180795198799	0.0228978978978979	1		0	0.508897525056248	0.518920024544896
744	741	0	12.4577884317658	21.9341985835782		21	0.0202550637659414	0.0223348348348348	0		1	0.528216704288939	0.544018058690744
745	742	0	38.1971228659295	-0.508692223963464		22	0.0202550637659414	0.0219594594594594	0		0	0.507056657803231	0.506238494579668
746	743	0	20.4129088803118	24.1674622496846		23	0.0255063765941485	0.0234609609609609	1		1	0.525959367945823	0.525959367945823
747	744	0	20.9281007894049	27.5036768515085		24	0.0223180795198799	0.0223348348348348	0		0	0.506238494579668	0.513601963591736
748	745	0	18.1287192897386	22.5202936832962		25	0.0232558139534883	0.0208333333333333	0		1	0.525959367945823	0.492099322799097
749	746	0	40.1804442472903	6.46351329962721		26	0.0243810952738184	0.0204579579579579	0		0	0.529965228062998	0.510738392309265
750	747	0	13.5745880449823	20.0148454849577		27	0.0198799699924981	0.0225225225225225	0		1	0.507900677200902	0.523702031602708
751	748	0	13.1439982665548	16.6874300025715		28	0.0191297824456114	0.0198948948948948	0		0	0.512374718756391	0.482716301902229
752	749	0	12.5645854563513	23.396608606344		29	0.0270067516879219	0.0234609609609609	0		1	0.501128668171557	0.483069977426636
753	750	0	22.4901800690684	29.9172055599586		30	0.0217554388597149	0.0234609609609609	0		0	0.507056657803231	0.509715688279811
754	751	0	40.2261297899984	4.66378746723963		31	0.0202550637659414	0.0234609609609609	0		1	0.498871331828442	0.523702031602708
755	752	0	29.251175612809	0.0915552235852104		32	0.0225056264066016	0.0232732732732732	0		0	0.517079157291879	0.509511147473921
756	753	0	44.2737038508257	18.3263859704471		33	0.0217554388597149	0.0234609609609609	0		1	0.498871331828442	0.510158013544018
757	754	0	21.5923846509095	37.7011352269556		34	0.0245686421605401	0.0202702702702702	0		0	0.511556555532828	0.504397627326651
758	755	0	2.15302940207337	6.55263273820106		35	0.0213803450862715	0.0213963963963963	0		1	0.505643340857787	0.505643340857787
759	756	0	8.45800433445928	24.9999692740646		36	0.0215678919729932	0.0212087087087087	0		0	0.521783595827367	0.512579259562282
760	757	0	8.67485826324951	19.017106150865		37	0.0210052513128282	0.0208333333333333	0		1	0.501128668171557	0.516930022573363
761	758	0	41.2573787797967	5.74002817890021		38	0.02344336084021	0.0268393393393393	0		0	0.517692779709552	0.51196563714461
762	759	0	31.4301985245105	37.3411367587163		39	0.0230682670667666	0.0221471471471471	0		1	0.525959367945823	0.521444695259593
763	760	0	25.5950601746295	34.5733456453848		40	0.0198799699924981	0.0208333333333333	0		0	0.518101861321333	0.516260994068316
764	761	0	38.002898100863	41.6098892447625		41	0.0221305326331582	0.0234609609609609	0		1	0.498871331828442	0.557562076749435
765	762	1	29.3092693591041	32.8756004600605		42	0.0191297824456114	0.021584084084084	1		0	0.511147473921047	0.516670075680098
766	763	0	11.1607366737827	20.8762704180542		43	0.0213803450862715	0.024024024024024	0		1	0.496613995485327	0.521444695259593
767	764	0	5.25726700584197	10.8310162465359		44	0.0256939234808702	0.0217717717717717	1		0	0.508079361832685	0.496625076702802
768	765	0	31.4625052311547	2.18192442515101		0	0.0230682670667666	0.0191333708497467	0		1	0.530474040632054	0.501128668171557
769	766	0	29.5733633682637	33.8790796610848		1	0.0210052513128282	0.0210091915212905	0		0	0.520965432603804	0.517079157291879
770	767	0	27.28401310215	36.551539112914		2	0.0245686421605401	0.0211967735884449	0		1	0.485327313769751	0.519187358916478
771	768	0	18.6926944176285	32.7206119276486		3	0.019317329332333	0.0200712811855186	0		0	0.493352423808549	0.51994272857435
772	769	0	15.3403922344294	23.9913367947572		4	0.0213803450862715	0.0225098480585256	0		1	0.507900677200902	0.485327313769751
773	770	0	4.44471799129188	26.2068696470793		5	0.0236309077269317	0.0210091915212905	0		0	0.503170382491307	0.51994272857435
774	771	0	35.0024791166788	43.6779607286389		6	0.0213803450862715	0.024198086662915	0		1	0.503386004514672	0.45823927765237
775	772	0	23.3088876929236	35.6329297969801		7	0.0223180795198799	0.0198836991183642	0		0	0.510533851503374	0.508897525056248
776	773	0	2.72545532903914	6.76267142289405		8	0.0245686421605401	0.0208216094541361	0		1	0.55981941309255	0.489841986455981
777	774	0	21.2666666666666	24.7333333333333		9	0.0243810952738184	0.0234477583942975	1		0	0.509715688279811	0.525465330333401
778	775	0	30.2808597490762	39.7530173189182		10	0.0225056264066016	0.0228850121928343	0		1	0.516930022573363	0.510158013544018
779	776	0	0.783703874206352	12.3493198053334		11	0.0176294073518379	0.020258863252673	0		0	0.519738187768459	0.49621599509102
780	777	0	41.3871108870631	-0.00151284835446574		12	0.0219429857464366	0.0228850121928343	1		1	0.487584650112866	0.498871331828442
781	778	0	18.2608520460989	21.8663591406686		13	0.0208177044261065	0.0277621459388482	0		0	0.504602168132542	0.499284107179382
782	779	0	24.0077284646333	34.8201890517224		14	0.0225056264066016	0.0206340273869818	0		1	0.501128668171557	0.519187358916478
783	780	0	22.5915472287933	38.6974056856581		15	0.0256939234808702	0.0223222659913712	0		0	0.505011249744324	0.498261403149928
784	781	0	18.1811928810879	26.9358230001548		16	0.0223180795198799	0.020258863252673	0		1	0.446952595936794	0.510158013544018
785	782	0	30.4625542072091	35.690648279659		17	0.024006001500375	0.0226974301256799	0		0	0.510124769891593	0.509511147473921
786	783	0	17.4318208998566	24.9451663333555		18	0.02344336084021	0.0204464453198274	0		1	0.496613995485327	0.514672686230248
787	784	0	44.2001824244938	2.76357160153633		19	0.018192048012003	0.0226974301256799	0		0	0.499693188791163	0.506238494579668
788	785	0	43.2666666666666	1.73333333333333		20	0.02344336084021	0.020258863252673	1		1	0.501128668171557	0.510158013544018
789	786	0	8.50921863806107	22.3837240752647		21	0.0266316579144786	0.0208216094541361	0		0	0.507670280220904	0.510124769891593
790	787	0	34.2873961757052	40.4914318212029		22	0.018754688672168	0.0245732507972237	0		1	0.521444695259593	0.501128668171557
791	788	0	27.7489335721237	31.937241073215		23	0.024006001500375	0.0230725942599887	1		0	0.513397422785845	0.508283902638576
792	789	0	19.7291664209081	30.9185103744993		24	0.0266316579144786	0.0206340273869818	0		1	0.539503386004514	0.478555304740406
793	790	0	40.2655590237687	43.7030617790036		25	0.024006001500375	0.0232601763271431	0		0	0.512783800368173	0.512170177950501
794	791	0	24.2791330570713	27.864862589964		26	0.0253188297074268	0.0219471018570624	0		1	0.519187358916478	0.544018058690744
795	792	0	14.7992305395442	27.49647340186		27	0.0256939234808702	0.0230725942599887	0		0	0.512988341174064	0.510124769891593
796	793	0	36.0013757228602	43.1633718186596		28	0.0264441110277569	0.0221346839242168	0		1	0.503386004514672	0.525959367945823
797	794	0	24.5414295108136	32.5522721836425		29	0.0185671417854463	0.0234477583942975	0		0	0.512988341174064	0.508488443444467
798	795	0	41.7344446859437	5.60618343332913		30	0.0219429857464366	0.0240105045957606	0		1	0.514672686230248	0.489841986455981
799	796	0	18.2424337554738	23.8034375682917		31	0.0208177044261065	0.0238229225286062	0		0	0.502556760073634	0.4988750255676
800	797	0	1.31755286037833	12.389725210431		32	0.0191297824456114	0.0238229225286062	0		1	0.489841986455981	0.465011286681715
801	798	0	31.1467605389827	-0.727997330725074		33	0.0211927981995498	0.0247608328643781	0		0	0.506443035385559	0.507465739415013
802	799	0	44.3219684804792	5.91610945915604		34	0.0230682670667666	0.0268242356030763	0		1	0.507900677200902	0.530474040632054
803	800	0	14.9644078711115	22.2125485897132		35	0.0196924231057764	0.0230725942599887	0		0	0.529147064839435	0.520147269380241
804	801	0	12.3430971725771	16.6952673775352		36	0.0198799699924981	0.0200712811855186	0		1	0.523702031602708	0.512415349887133
805	802	0	40.1432307510676	-0.586799914294964		37	0.02344336084021	0.0208216094541361	0		0	0.506033953773777	0.516260994068316
806	803	0	37.4635573258358	43.7204467583472		38	0.0180045011252813	0.0225098480585256	0		1	0.539503386004514	0.548532731376975
807	804	0	0.354005079606977	10.2948955139042		39	0.0196924231057764	0.0196961170512099	0		0	0.513397422785845	0.512579259562282
808	805	0	41.3289952181847	-0.188061051945851		40	0.0213803450862715	0.0221346839242168	0		1	0.521444695259593	0.485327313769751
809	806	0	44.1019740269191	19.1714716793597		41	0.0238184546136534	0.0221346839242168	0		0	0.509715688279811	0.509511147473921
810	807	0	42.2639975431222	0.840229037426873		42	0.0217554388597149	0.0204464453198274	1		1	0.537246049661399	0.496613995485327
811	808	0	28.4331651320867	32.6787350764281		43	0.0196924231057764	0.0232601763271431	0		0	0.503579464103088	0.507056657803231
812	809	0	24.514324165931	32.4554615164433		44	0.0223180795198799	0.0232601763271431	1		1	0.476297968397291	0.532731376975169
813	810	0	5.37123456880024	9.70663417112908		0	0.0180045011252813	0.0249484149315325	0		0	0.519533646962569	0.50664757619145
814	811	0	18.2732001227111	21.9926295456446		1	0.022880720180045	0.0225098480585256	0		1	0.503386004514672	0.530474040632054
815	812	0	30.139589323345	0.0951366701554192		2	0.0226931732933233	0.0210091915212905	0		0	0.509715688279811	0.505215790550214
816	813	0	37.587052207699	2.73333333333333		3	0.0198799699924981	0.0206340273869818	0		1	0.523702031602708	0.507900677200902
817	814	0	21.0898790176282	25.973405552737		4	0.0210052513128282	0.0219471018570624	0		0	0.516874616485989	0.523624463080384
818	815	0	38.2664835615213	41.7934270698985		5	0.0241935483870967	0.0211967735884449	0		1	0.505643340857787	0.528216704288939
819	816	0	22.3760183230478	25.9423729015914		6	0.0195048762190547	0.0196961170512099	0		0	0.508692984250357	0.507056657803231
820	817	0	13.6985141734184	20.1134534838664		7	0.0243810952738184	0.0225098480585256	0		1	0.505643340857787	0.537246049661399
821	818	0	0.219874115933869	7.65357462226611		8	0.0191297824456114	0.0230725942599887	0		0	0.514829208427081	0.50153405604418
822	819	0	30.3050093074402	34.4941529979235		9	0.0266316579144786	0.0206340273869818	1		1	0.534988713318284	0.4627539503386
823	820	0	36.4446059422455	40.5640659416253		10	0.022880720180045	0.0200712811855186	0		0	0.522397218245039	0.500511352014727
824	821	0	39.3382243775018	42.9302204270739		11	0.0243810952738184	0.0226974301256799	0		1	0.530474040632054	0.521444695259593
825	822	0	20.4122678783806	35.9050652388724		12	0.0255063765941485	0.0195085349840555	1		0	0.508283902638576	0.504806708938433
826	823	0	34.3623103321145	41.7766184347702		13	0.0221305326331582	0.0213843556555993	0		1	0.523702031602708	0.516930022573363
827	824	0	14.1322537733683	18.4899193322053		14	0.0208177044261065	0.0260739073344588	0		0	0.507465739415013	0.503170382491307
828	825	0	3.03001090732131	9.69520798903598		15	0.0213803450862715	0.0236353404614518	0		1	0.501128668171557	0.525959367945823
829	826	0	41.7897829004335	2.13809342363049		16	0.0226931732933233	0.0232601763271431	0		0	0.51196563714461	0.499897729597054
830	827	0	43.1108848685744	1.91129685402042		17	0.0221305326331582	0.024198086662915	0		1	0.487584650112866	0.532731376975169
831	828	0	2.11573607436798	9.4434221536222		18	0.0211927981995498	0.0204464453198274	0		0	0.513806504397627	0.499693188791163
832	829	0	12.2728577393635	17.2767071773578		19	0.0200675168792198	0.0213843556555993	0		1	0.489841986455981	0.519187358916478
833	830	0	27.0814546239817	41.8124455140262		20	0.0230682670667666	0.0225098480585256	1		0	0.516874616485989	0.509715688279811
834	831	0	22.2849124630073	26.3531030445371		21	0.022880720180045	0.020258863252673	0		1	0.519187358916478	0.485327313769751
835	832	0	12.5937937449452	17.6523932059872		22	0.0260690172543135	0.0223222659913712	0		0	0.514829208427081	0.503170382491307
836	833	0	21.180230411604	26.8134942991294		23	0.0215678919729932	0.0238229225286062	1		1	0.55530474040632	0.465011286681715
837	834	0	17.0050092227268	21.152321932443		24	0.0238184546136534	0.0247608328643781	0		0	0.508079361832685	0.523010840662712
838	835	0	16.4042798825224	22.5631086785643		25	0.0198799699924981	0.0230725942599887	0		1	0.521444695259593	0.47178329571106
839	836	0	14.2863561149815	20.3773750363823		26	0.024006001500375	0.0195085349840555	0		0	0.503579464103088	0.511556555532828
840	837	0	20.0306628926878	26.2874786513436		27	0.0238184546136534	0.0247608328643781	0		1	0.492099322799097	0.47178329571106
841	838	0	43.2269067400135	1.72497277720553		28	0.0206301575393848	0.021759519789908	0		0	0.499488647985273	0.520147269380241
842	839	0	29.0020145409655	43.5695618102988		29	0.0200675168792198	0.0236353404614518	0		1	0.487584650112866	0.537246049661399
843	840	0	25.3096637620032	35.5153578581206		30	0.0215678919729932	0.0251359969986869	0		0	0.504806708938433	0.520147269380241
844	841	0	28.2880563347921	31.9142009242168		31	0.0185671417854463	0.0238229225286062	0		1	0.514672686230248	0.512415349887133
845	842	0	11.1089039524001	26.9827235450661		32	0.02344336084021	0.0178202963796661	0		0	0.526488034362855	0.509102065862139
846	843	0	21.7826637594466	33.9272452966147		33	0.0221305326331582	0.0215719377227537	0		1	0.525959367945823	0.483069977426636
847	844	0	5.81757806856686	15.912809451622		34	0.0223180795198799	0.0204464453198274	0		0	0.498465943955819	0.523829003886275
848	845	0	21.8721077420891	27.5292699376619		35	0.0204426106526631	0.0215719377227537	0		1	0.530474040632054	0.516930022573363
849	846	0	7.47460164175627	19.8837479005458		36	0.0225056264066016	0.0266366535359219	0		0	0.508079361832685	0.51728369809777
850	847	0	14.5032093080209	18.7266632242647		37	0.0232558139534883	0.0219471018570624	0		1	0.516930022573363	0.501128668171557
851	848	0	19.5930751525813	25.4262675983326		38	0.0268192048012003	0.0193209529169011	0		0	0.516465534874207	0.507670280220904
852	849	0	17.6783570234123	24.6190520529959		39	0.0213803450862715	0.0213843556555993	0		1	0.469525959367945	0.489841986455981
853	850	0	37.7309823524014	5.89481358630488		40	0.0236309077269317	0.0226974301256799	0		0	0.503170382491307	0.510329310697484
854	851	0	37.0472902704767	40.8560322662475		41	0.0210052513128282	0.0251359969986869	0		1	0.469525959367945	0.514672686230248
855	852	0	11.1934021786381	14.7499679155821		42	0.0241935483870967	0.0226974301256799	1		0	0.512988341174064	0.509102065862139
856	853	0	36.5672743999919	40.7579113237343		43	0.018754688672168	0.0223222659913712	0		1	0.485327313769751	0.530474040632054
857	854	0	39.3445307170974	43.3380238339759		44	0.0226931732933233	0.020258863252673	1		0	0.505624872161996	0.521783595827367
858	855	0	1.01576863090768	6.49415281538901		0	0.0213803450862715	0.0208255159474671	0		1	0.530474040632054	0.483069977426636
859	856	0	38.2174531701567	41.7859250481205		1	0.0166916729182295	0.024015009380863	0		0	0.511147473921047	0.516874616485989
860	857	0	10.1466475431027	16.4746782031305		2	0.0215678919729932	0.022889305816135	0		1	0.505643340857787	0.528216704288939
861	858	0	21.733731058023	34.9186394618284		3	0.0223180795198799	0.0212007504690431	0		0	0.498056862344037	0.521783595827367
862	859	0	24.3774268219852	31.2695166181418		4	0.0226931732933233	0.0223264540337711	0		1	0.525959367945823	0.514672686230248
863	860	0	16.4022184403395	24.8336928840411		5	0.024006001500375	0.0204502814258911	0		0	0.520760891797913	0.508079361832685
864	861	0	35.256638220445	1.43905151727412		6	0.0243810952738184	0.023264540337711	0		1	0.505643340857787	0.541760722347629
865	862	0	21.6802313988485	29.3434250889809		7	0.0202550637659414	0.0212007504690431	0		0	0.50419308652076	0.507056657803231
866	863	0	13.6956067436095	20.9887034257769		8	0.0202550637659414	0.024577861163227	0		1	0.528216704288939	0.460496613995485
867	864	0	9.48947746670479	14.9911095580243		9	0.024006001500375	0.0196998123827392	1		0	0.513397422785845	0.494988750255676
868	865	0	43.2527978616277	1.73333333333333		10	0.0255063765941485	0.022701688555347	0		1	0.519187358916478	0.523702031602708
869	866	0	23.8874901099423	27.5164829049886		11	0.0204426106526631	0.0213883677298311	0		0	0.510329310697484	0.507056657803231
870	867	0	7.85691417689397	14.9819192134924		12	0.02344336084021	0.0206378986866791	1		1	0.496613995485327	0.501128668171557
871	868	0	24.2331427536462	28.5010105081461		13	0.019317329332333	0.022701688555347	0		0	0.50153405604418	0.51196563714461
872	869	0	21.3617543454735	28.7508410793325		14	0.022880720180045	0.0217636022514071	0		1	0.534988713318284	0.519187358916478
873	870	0	41.7778044489879	6.68817732227766		15	0.0221305326331582	0.0221388367729831	0		0	0.508283902638576	0.500306811208836
874	871	0	23.1129108097806	43.412131066212		16	0.0198799699924981	0.0219512195121951	0		1	0.534988713318284	0.512415349887133
875	872	0	9.30297361434163	15.127526891453		17	0.0215678919729932	0.022701688555347	0		0	0.505624872161996	0.514011045203518
876	873	0	13.2296895098828	18.0575707050187		18	0.0196924231057764	0.0217636022514071	0		1	0.562076749435665	0.469525959367945
877	874	0	34.7684186834427	41.0215325786642		19	0.0223180795198799	0.0213883677298311	0		0	0.517079157291879	0.497443239926365
878	875	0	11.4429292321418	15.9441482505997		20	0.0232558139534883	0.0195121951219512	1		1	0.505643340857787	0.474040632054176
879	876	0	17.2394827042035	23.0417092572991		21	0.0219429857464366	0.0221388367729831	0		0	0.501124974432399	0.516874616485989
880	877	0	35.1377984887142	41.4900072131284		22	0.022880720180045	0.0208255159474671	0		1	0.532731376975169	0.505643340857787
881	878	0	29.1330780805074	32.9627753808103		23	0.0219429857464366	0.0200750469043152	1		0	0.519329106156678	0.500920433626508
882	879	0	19.1239162002611	22.9396983714861		24	0.022880720180045	0.023264540337711	0		1	0.451467268623024	0.480812641083521
883	880	0	5.08148737121165	14.2070581903583		25	0.022880720180045	0.022701688555347	0		0	0.513806504397627	0.512579259562282
884	881	0	35.1647680669598	43.5063431979723		26	0.0213803450862715	0.0219512195121951	0		1	0.512415349887133	0.496613995485327
885	882	0	21.2448766663317	24.8831550232865		27	0.024006001500375	0.0212007504690431	0		0	0.510533851503374	0.496625076702802
886	883	0	29.3762233795314	40.837596389529		28	0.024006001500375	0.0213883677298311	0		1	0.505643340857787	0.528216704288939
887	884	0	24.8846536892447	32.1730368694951		29	0.0198799699924981	0.0221388367729831	0		0	0.521579055021476	0.508283902638576
888	885	0	15.8916424429114	19.924756464517		30	0.0208177044261065	0.0215759849906191	0		1	0.498871331828442	0.510158013544018
889	886	0	14.4771032532835	20.4731057034389		31	0.0223180795198799	0.023827392120075	0		0	0.513192881979955	0.520556350992022
890	887	0	37.7391705188911	0.283343718884786		32	0.0189422355588897	0.023452157598499	0		1	0.521444695259593	0.523702031602708
891	888	0	14.1985444458243	17.6636323088442		33	0.024006001500375	0.0223264540337711	0		0	0.51462466762119	0.516260994068316
892	889	0	16.7177121209732	21.7139051062868		34	0.0249437359339834	0.024577861163227	0		1	0.507900677200902	0.548532731376975
893	890	0	13.3749283485696	19.6804346867592		35	0.0253188297074268	0.022701688555347	0		0	0.508283902638576	0.513601963591736
894	891	0	8.96165659363986	18.9080546352972		36	0.0215678919729932	0.0223264540337711	0		1	0.503386004514672	0.505643340857787
895	892	0	31.9548930573926	1.49672606568279		37	0.0223180795198799	0.0204502814258911	0		0	0.524033544692166	0.505420331356105
896	893	0	23.5932659078324	32.9897044051472		38	0.0196924231057764	0.023639774859287	0		1	0.530474040632054	0.514672686230248
897	894	0	0.385682470336654	13.5186806245347		39	0.0285071267816954	0.022889305816135	0		0	0.521374514215586	0.513806504397627
898	895	0	42.1974399782925	8.2158981931374		40	0.0202550637659414	0.0251407129455909	0		1	0.498871331828442	0.539503386004514
899	896	0	42.7956903983576	4.19028808496203		41	0.0230682670667666	0.0213883677298311	0		0	0.500102270402945	0.50419308652076
900	897	0	10.5639888543704	16.8039989581542		42	0.0217554388597149	0.0262664165103189	1		1	0.460496613995485	0.537246049661399
901	898	0	37.8135100388736	41.4985268263945		43	0.0241935483870967	0.0253283302063789	0		0	0.505420331356105	0.503374923297197
902	899	0	36.3271019717061	42.4361675492537		44	0.0225056264066016	0.0193245778611632	1		1	0.485327313769751	0.492099322799097
903	900	0	15.0532485619912	26.4232898458529		0	0.0249437359339834	0.0215719377227537	0		0	0.509102065862139	0.508488443444467
904	901	0	31.8007166815955	42.3476433678744		1	0.024006001500375	0.0211967735884449	0		1	0.485327313769751	0.516930022573363
905	902	0	28.2666666666666	31.7333333333333		2	0.019317329332333	0.0200712811855186	0		0	0.507465739415013	0.518920024544896
906	903	0	2.11055787498484	7.53625469173982		3	0.0198799699924981	0.021759519789908	0		1	0.503386004514672	0.521444695259593
907	904	0	10.6047830133251	17.3595558899102		4	0.0213803450862715	0.0213843556555993	0		0	0.526283493556964	0.501943137655962
908	905	0	0.267273628671283	3.71107269971619		5	0.0223180795198799	0.0228850121928343	0		1	0.507900677200902	0.492099322799097
909	906	0	43.3853625558473	5.07479750690404		6	0.0225056264066016	0.0221346839242168	0		0	0.507056657803231	0.51462466762119
910	907	0	35.296635970761	38.7763862831122		7	0.0185671417854463	0.0204464453198274	0		1	0.465011286681715	0.548532731376975
911	908	0	11.7557572134983	23.223182510926		8	0.0215678919729932	0.0243856687300694	0		0	0.502147678461853	0.512783800368173
912	909	0	8.18230505528994	13.295511931302		9	0.0219429857464366	0.0206340273869818	1		1	0.465011286681715	0.498871331828442
913	910	0	15.0690159472856	23.7862095042163		10	0.0223180795198799	0.0198836991183642	0		0	0.523010840662712	0.510942933115156
914	911	0	36.100832324805	43.9579763478938		11	0.0206301575393848	0.0225098480585256	0		1	0.532731376975169	0.505643340857787
915	912	0	18.2671120953354	21.6998995635221		12	0.0230682670667666	0.0210091915212905	1		0	0.504806708938433	0.507056657803231
916	913	0	34.0520072721145	42.9879708032636		13	0.0219429857464366	0.0200712811855186	0		1	0.496613995485327	0.530474040632054
917	914	0	13.2731742376425	16.8040094002631		14	0.0226931732933233	0.0206340273869818	0		0	0.53037430967478	0.499897729597054
918	915	0	40.3643827692334	-0.99143753414436		15	0.0249437359339834	0.0251359969986869	0		1	0.532731376975169	0.530474040632054
919	916	0	20.8565600765989	31.1266126650542		16	0.0219429857464366	0.0219471018570624	0		0	0.506852116997341	0.520351810186132
920	917	0	28.026125137306	33.7302867476253		17	0.0226931732933233	0.0238229225286062	0		1	0.489841986455981	0.548532731376975
921	918	0	36.1014955855286	-0.607463736818495		18	0.0210052513128282	0.0198836991183642	0		0	0.515033749232972	0.510738392309265
922	919	0	20.5293580716751	42.9360916650976		19	0.0288822205551387	0.0223222659913712	0		1	0.523702031602708	0.541760722347629
923	920	0	15.8817122465467	22.0691841985193		20	0.0226931732933233	0.0260739073344588	1		0	0.502761300879525	0.521579055021476
924	921	0	10.0145517699074	16.9717962665617		21	0.0247561890472618	0.0157568936409679	0		1	0.496613995485327	0.498871331828442
925	922	0	44.8088146099481	7.83544711517306		22	0.0208177044261065	0.0240105045957606	0		0	0.517897320515442	0.514829208427081
926	923	0	9.16692611552663	17.3054047838349		23	0.0241935483870967	0.0234477583942975	1		1	0.483069977426636	0.544018058690744
927	924	0	13.0320149131273	21.5300668190372		24	0.0204426106526631	0.0251359969986869	0		0	0.508692984250357	0.510329310697484
928	925	0	42.5050663785169	5.99652464191698		25	0.0219429857464366	0.0230725942599887	0		1	0.510158013544018	0.494356659142212
929	926	0	42.107335171559	4.88567514075676		26	0.0225056264066016	0.0255111611329956	0		0	0.500102270402945	0.51728369809777
930	927	0	7.6419478133918	22.4000901246367		27	0.0226931732933233	0.0211967735884449	0		1	0.548532731376975	0.510158013544018
931	928	0	29.7603872529247	2.16946939760455		28	0.0223180795198799	0.0204464453198274	0		0	0.501124974432399	0.509511147473921
932	929	0	3.10419943450787	14.2447632286965		29	0.0215678919729932	0.0210091915212905	0		1	0.562076749435665	0.494356659142212
933	930	0	12.304033948677	15.8040145659951		30	0.0211927981995498	0.0249484149315325	0		0	0.50664757619145	0.513397422785845
934	931	0	41.1781988729022	5.40655288792352		31	0.0200675168792198	0.0225098480585256	0		1	0.503386004514672	0.514672686230248
935	932	0	21.2820227978938	24.8837760138102		32	0.0221305326331582	0.0236353404614518	0		0	0.509102065862139	0.508079361832685
936	933	0	16.7441013779562	25.4045663400225		33	0.0223180795198799	0.0198836991183642	0		1	0.505643340857787	0.478555304740406
937	934	0	6.55034817616815	17.3854525754086		34	0.0238184546136534	0.021759519789908	0		0	0.508897525056248	0.502761300879525
938	935	0	20.2127014049357	25.9663336211684		35	0.0232558139534883	0.0238229225286062	0		1	0.510158013544018	0.483069977426636
939	936	0	20.3992000141389	26.5921506151572		36	0.0217554388597149	0.0193209529169011	0		0	0.512170177950501	0.498670484761709
940	937	0	44.037759539676	5.98428407173494		37	0.0191297824456114	0.0215719377227537	0		1	0.539503386004514	0.514672686230248
941	938	0	25.1882674695397	28.830477624751		38	0.0215678919729932	0.0211967735884449	0		0	0.508283902638576	0.513192881979955
942	939	0	39.4667472186609	4.72533670201721		39	0.0283195798949737	0.0225098480585256	0		1	0.553047404063205	0.507900677200902
943	940	0	18.2960005411666	21.9266004750197		40	0.0236309077269317	0.0240105045957606	0		0	0.505420331356105	0.50930660666803
944	941	0	15.3344596644528	20.8837652791669		41	0.0217554388597149	0.0238229225286062	0		1	0.483069977426636	0.514672686230248
945	942	0	27.4045668677496	33.2411213195532		42	0.0180045011252813	0.0223222659913712	1		0	0.502556760073634	0.506033953773777
946	943	0	28.4798046512475	33.756804835141		43	0.024006001500375	0.0262614894016132	0		1	0.514672686230248	0.514672686230248
947	944	0	14.3476373657969	19.4865029272828		44	0.0185671417854463	0.0230725942599887	1		0	0.510124769891593	0.506238494579668
948	945	0	34.4860340420277	38.4714721434091		0	0.0215678919729932	0.0294503845432376	0		1	0.4627539503386	0.512415349887133
949	946	0	19.4277264512054	27.9773496791727		1	0.0202550637659414	0.021759519789908	0		0	0.52260175905093	0.50930660666803
950	947	0	5.93673184532394	12.4823058011524		2	0.0236309077269317	0.0225098480585256	0		1	0.525959367945823	0.451467268623024
951	948	0	21.3217012273431	25.211372748066		3	0.0211927981995498	0.0223222659913712	0		0	0.513601963591736	0.507261198609122
952	949	0	19.3333251927906	24.3219829926887		4	0.0217554388597149	0.0189457887825923	0		1	0.548532731376975	0.503386004514672
953	950	0	21.1009671785529	27.2895621941485		5	0.0253188297074268	0.0236353404614518	0		0	0.518101861321333	0.519738187768459
954	951	0	12.1088167856521	17.3751377392466		6	0.0189422355588897	0.0226974301256799	0		1	0.501128668171557	0.523702031602708
955	952	0	37.2003772035587	42.2020816325111		7	0.0221305326331582	0.0204464453198274	0		0	0.521169973409695	0.511352014726938
956	953	0	41.4745892201558	4.76998413517973		8	0.0202550637659414	0.0245732507972237	0		1	0.523702031602708	0.534988713318284
957	954	0	34.4658578241359	41.9716286087322		9	0.0195048762190547	0.0232601763271431	1		0	0.512783800368173	0.499284107179382
958	955	0	40.0783502450869	5.87880925919834		10	0.0196924231057764	0.0210091915212905	0		1	0.46726862302483	0.480812641083521
959	956	0	25.2532659936202	30.9311435948501		11	0.0210052513128282	0.0234477583942975	0		0	0.510942933115156	0.500306811208836
960	957	0	42.1592152501401	5.50202792972728		12	0.0202550637659414	0.0193209529169011	1		1	0.494356659142212	0.530474040632054
961	958	0	2.70398654376724	7.05768646060071		13	0.0217554388597149	0.0228850121928343	0		0	0.516874616485989	0.505624872161996
962	959	0	13.0655486785769	16.7105807035026		14	0.0213803450862715	0.0195085349840555	0		1	0.480812641083521	0.516930022573363
963	960	0	9.90160968262866	15.6160928734814		15	0.022880720180045	0.0176327143125117	0		0	0.516260994068316	0.513806504397627
964	961	0	34.797166097276	40.8065615222405		16	0.024006001500375	0.021759519789908	0		1	0.507900677200902	0.512415349887133
965	962	0	41.8111350533661	4.78157446399158		17	0.0230682670667666	0.0240105045957606	0		0	0.507261198609122	0.511352014726938
966	963	0	7.99097567780284	14.8047028284113		18	0.0206301575393848	0.020258863252673	0		1	0.480812641083521	0.503386004514672
967	964	0	41.1132058408265	3.84040451500818		19	0.0219429857464366	0.0200712811855186	0		0	0.507874821026794	0.503784004908979
968	965	0	27.4116483867873	1.0079426646573		20	0.0238184546136534	0.0230725942599887	1		1	0.541760722347629	0.487584650112866
969	966	0	23.5926158406402	35.600251947429		21	0.022880720180045	0.0223222659913712	0		0	0.502965841685416	0.490284311720188
970	967	0	23.2817317862829	26.93283410857		22	0.024006001500375	0.0198836991183642	0		1	0.55079006772009	0.532731376975169
971	968	0	27.811360354189	8.81945652765561		23	0.0198799699924981	0.0251359969986869	1		0	0.499897729597054	0.519738187768459
972	969	0	0.897150720573655	6.65950366359634		24	0.0262565641410352	0.018758206715438	0		1	0.501128668171557	0.492099322799097
973	970	0	15.0221317385482	21.4211052769178		25	0.0226931732933233	0.0255111611329956	0		0	0.519738187768459	0.508692984250357
974	971	0	3.30277739632746	7.58708520158253		26	0.024006001500375	0.0232601763271431	0		1	0.528216704288939	0.525959367945823
975	972	0	22.4441369830006	27.5574067015139		27	0.0223180795198799	0.0225098480585256	0		0	0.516874616485989	0.513806504397627
976	973	0	44.6172193463989	5.30370014371071		28	0.0221305326331582	0.0226974301256799	0		1	0.476297968397291	0.474040632054176
977	974	0	22.1595675002577	42.8635442857555		29	0.0211927981995498	0.0232601763271431	0		0	0.507874821026794	0.514215586009408
978	975	0	19.7893659316246	-0.287269667171763		30	0.0230682670667666	0.0219471018570624	0		1	0.512415349887133	0.528216704288939
979	976	0	24.2116378928508	27.9482181033577		31	0.0247561890472618	0.0247608328643781	0		0	0.51196563714461	0.509511147473921
980	977	0	14.0225877991571	21.8246859186151		32	0.0232558139534883	0.0238229225286062	0		1	0.501128668171557	0.523702031602708
981	978	0	42.0828579686517	0.917497229336632		33	0.0202550637659414	0.0183830425811292	0		0	0.521783595827367	0.509511147473921
982	979	0	6.38511232152162	10.2862834690837		34	0.0226931732933233	0.0230725942599887	0		1	0.548532731376975	0.528216704288939
983	980	0	35.0503323910586	38.9297215828019		35	0.02344336084021	0.0238229225286062	0		0	0.506852116997341	0.523419922274493
984	981	0	38.2925453659482	41.9265056546945		36	0.0204426106526631	0.0204464453198274	0		1	0.528216704288939	0.528216704288939
985	982	0	6.38087264415593	10.1509898375222		37	0.0226931732933233	0.021759519789908	0		0	0.493761505420331	0.506443035385559
986	983	0	19.4085652642488	23.2817381249569		38	0.0211927981995498	0.0251359969986869	0		1	0.478555304740406	0.485327313769751
987	984	0	35.8718492194472	-0.0647366403363847		39	0.0219429857464366	0.0228850121928343	0		0	0.513397422785845	0.504397627326651
988	985	0	29.3828842162495	-0.462704777054632		40	0.0256939234808702	0.0200712811855186	0		1	0.485327313769751	0.465011286681715
989	986	0	16.1669785939885	22.8935419447584		41	0.0245686421605401	0.021759519789908	0		0	0.514011045203518	0.505829412967887
990	987	0	6.72132695120181	14.9138631869821		42	0.0226931732933233	0.0226974301256799	1		1	0.505643340857787	0.505643340857787
991	988	0	40.1603297915391	1.67366314578734		43	0.0195048762190547	0.0221346839242168	0		0	0.50664757619145	0.512988341174064
992	989	0	38.4937017478029	1.74817695360899		44	0.02344336084021	0.0213843556555993	1		1	0.483069977426636	0.562076749435665
993	990	0	9.53032089011363	22.9574657572244		0	0.0241935483870967	0.0253283302063789	0		0	0.503170382491307	0.521783595827367
994	991	0	21.8091080834244	40.9639898341701		1	0.0213803450862715	0.0277673545966228	0		1	0.514672686230248	0.539503386004514
995	992	1	32.3935756263819	40.7469506921694		2	0.0215678919729932	0.0200750469043152	0		0	0.517692779709552	0.50930660666803
996	993	0	43.5161240994776	10.9986217445121		3	0.0206301575393848	0.023264540337711	0		1	0.505643340857787	0.539503386004514
997	994	0	40.5909746326187	0.684704493468224		4	0.0230682670667666	0.0212007504690431	0		0	0.527306197586418	0.507670280220904
998	995	0	12.374974902194	18.5519007650907		5	0.02344336084021	0.0221388367729831	0		1	0.564334085778781	0.521444695259593
999	996	0	20.4530198852568	30.4295049008307		6	0.0238184546136534	0.0221388367729831	0		0	0.507670280220904	0.515442830844753
1000	997	0	32.2863462456533	1.89389900213348		7	0.0210052513128282	0.023827392120075	0		1	0.487584650112866	0.539503386004514
1001	998	0	11.2636608250986	14.8169187422027		8	0.0191297824456114	0.0257035647279549	0		0	0.508692984250357	0.513192881979955
1002	999	0	4.77761945077532	8.63177324153713		9	0.0178169542385596	0.0206378986866791	1		1	0.487584650112866	0.460496613995485
1003	1000	0	42.7951791568344	3.53528171128238		10	0.0225056264066016	0.0217636022514071	0		0	0.512579259562282	0.513601963591736
1004	1001	0	41.460775430649	1.92586525343235		11	0.0230682670667666	0.0200750469043152	0		1	0.564334085778781	0.532731376975169
1005	1002	0	19.1795479415746	22.8107321700967		12	0.0230682670667666	0.0225140712945591	1		0	0.514829208427081	0.517488238903661
1006	1003	0	22.2578721350438	25.7550757697197		13	0.0208177044261065	0.0204502814258911	0		1	0.532731376975169	0.501128668171557
1007	1004	0	33.2707486526264	36.7471392300049		14	0.0236309077269317	0.0225140712945591	0		0	0.499079566373491	0.515033749232972
1008	1005	0	35.4465629949693	40.4607719441599		15	0.0223180795198799	0.0187617260787992	0		1	0.534988713318284	0.501128668171557
1009	1006	0	22.2959803593717	28.2594511906763		16	0.0232558139534883	0.0221388367729831	0		0	0.516670075680098	0.510329310697484
1010	1007	0	25.0157034174654	43.974695140231		17	0.0249437359339834	0.0172607879924953	0		1	0.514672686230248	0.478555304740406
1011	1008	0	36.3967405204897	40.8761686598366		18	0.0198799699924981	0.0225140712945591	0		0	0.511352014726938	0.508283902638576
1012	1009	0	3.87634280036115	15.3191271010323		19	0.0217554388597149	0.023827392120075	0		1	0.483069977426636	0.487584650112866
1013	1010	0	11.0911280942073	15.5820930667214		20	0.0211927981995498	0.024953095684803	1		0	0.515442830844753	0.527510738392309
1014	1011	0	21.2919798230782	26.3886683484138		21	0.024006001500375	0.024765478424015	0		1	0.516930022573363	0.54627539503386
1015	1012	0	32.2756627479019	35.6660848587609		22	0.02344336084021	0.0260787992495309	0		0	0.503579464103088	0.510942933115156
1016	1013	0	18.1255647657325	21.8880411504005		23	0.0238184546136534	0.022701688555347	1		1	0.532731376975169	0.516930022573363
1017	1014	0	13.7540793881077	20.6671274977139		24	0.0223180795198799	0.0178236397748592	0		0	0.518306402127224	0.512988341174064
1018	1015	0	6.26158541284829	13.8134239138581		25	0.0211927981995498	0.0215759849906191	0		1	0.503386004514672	0.489841986455981
1019	1016	0	31.2837616477413	37.7104483545877		26	0.0225056264066016	0.023264540337711	0		0	0.521169973409695	0.504397627326651
1020	1017	0	22.3644602495781	29.3487057158761		27	0.0200675168792198	0.0213883677298311	0		1	0.498871331828442	0.548532731376975
1021	1018	0	23.6597691991677	32.7547820845462		28	0.0238184546136534	0.0200750469043152	0		0	0.510329310697484	0.517692779709552
1022	1019	0	26.4870534916389	34.7764229055853		29	0.0198799699924981	0.0223264540337711	0		1	0.505643340857787	0.501128668171557
1023	1020	0	13.02335882072	21.3703209537807		30	0.0223180795198799	0.023076923076923	0		0	0.520147269380241	0.513601963591736
1024	1021	0	26.3767613307359	31.8073768708014		31	0.0225056264066016	0.023452157598499	0		1	0.510158013544018	0.4627539503386
1025	1022	0	25.3245212797495	30.9112194013764		32	0.0198799699924981	0.023827392120075	0		0	0.509715688279811	0.506443035385559
1026	1023	0	19.166639166765	26.3845278799283		33	0.0211927981995498	0.0193245778611632	0		1	0.503386004514672	0.516930022573363
1027	1024	0	19.4126051568403	24.7368909833599		34	0.0241935483870967	0.022889305816135	0		0	0.507261198609122	0.502965841685416
1028	1025	0	10.5278575852428	20.8033165616589		35	0.0208177044261065	0.024015009380863	0		1	0.480812641083521	0.510158013544018
1029	1026	0	37.8334938077925	1.50525234686715		36	0.0232558139534883	0.0219512195121951	0		0	0.507261198609122	0.512374718756391
1030	1027	0	18.8005212533581	23.383713337401		37	0.0249437359339834	0.0215759849906191	0		1	0.45823927765237	0.55079006772009
1031	1028	0	18.482739726814	27.0955452390693		38	0.0236309077269317	0.024015009380863	0		0	0.506033953773777	0.514011045203518
1032	1029	0	21.2172686536748	26.931141924583		39	0.0238184546136534	0.0172607879924953	0		1	0.496613995485327	0.501128668171557
1033	1030	0	22.108116462322	31.5756610460036		40	0.0225056264066016	0.0215759849906191	0		0	0.50132951523829	0.512579259562282
1034	1031	0	11.5295273475351	16.4642965928598		41	0.019317329332333	0.0223264540337711	0		1	0.544018058690744	0.45823927765237
1035	1032	0	22.6499429027209	27.8265394520979		42	0.0238184546136534	0.0204502814258911	1		0	0.51728369809777	0.512783800368173
1036	1033	0	40.049503567214	1.61045997805618		43	0.0245686421605401	0.024390243902439	0		1	0.498871331828442	0.489841986455981
1037	1034	0	24.0572340679671	34.4809636568817		44	0.0196924231057764	0.0210131332082551	1		0	0.504397627326651	0.499079566373491
1038	1035	0	9.31367732554765	15.839653318564		0	0.0221305326331582	0.0178303303303303	0		1	0.548532731376975	0.498871331828442
1039	1036	0	15.4354227063453	23.2607929015942		1	0.024006001500375	0.0260885885885885	0		0	0.518715483739005	0.51196563714461
1040	1037	0	12.2556461718835	15.7160140676733		2	0.0238184546136534	0.0202702702702702	0		1	0.530474040632054	0.480812641083521
1041	1038	0	13.1933560857931	17.5551811688547		3	0.0168792198049512	0.0178303303303303	0		0	0.521579055021476	0.511147473921047
1042	1039	0	33.2929698945911	1.51477031959323		4	0.022880720180045	0.0225225225225225	0		1	0.512415349887133	0.521444695259593
1043	1040	0	12.5157512129034	17.1123428805402		5	0.0232558139534883	0.0283408408408408	0		0	0.501738596850071	0.516260994068316
1044	1041	0	41.6920713346624	4.94331407989227		6	0.0251312828207051	0.0198948948948948	0		1	0.487584650112866	0.510158013544018
1045	1042	0	35.6725707046024	41.6230015595899		7	0.022880720180045	0.021021021021021	0		0	0.488852526078952	0.508488443444467
1046	1043	0	23.6999702576812	41.8234443892452		8	0.0230682670667666	0.0234609609609609	0		1	0.492099322799097	0.544018058690744
1047	1044	0	41.4843200895494	7.05498803137341		9	0.0236309077269317	0.0219594594594594	1		0	0.511352014726938	0.521579055021476
1048	1045	0	4.74841713518995	13.7039760481314		10	0.0211927981995498	0.0228978978978979	0		1	0.480812641083521	0.507900677200902
1049	1046	0	14.4025717044574	20.7006079219318		11	0.0198799699924981	0.0227102102102102	0		0	0.507670280220904	0.506238494579668
1050	1047	0	21.248268112119	24.9029579654473		12	0.0215678919729932	0.0227102102102102	1		1	0.483069977426636	0.503386004514672
1051	1048	0	4.00486172509872	7.82968885792674		13	0.0221305326331582	0.0189564564564564	0		0	0.51994272857435	0.516260994068316
1052	1049	0	11.1735723038581	16.5883376219561		14	0.0223180795198799	0.0238363363363363	0		1	0.521444695259593	0.510158013544018
1053	1050	0	10.4411435649857	19.118970064669		15	0.0241935483870967	0.0208333333333333	0		0	0.521783595827367	0.508079361832685
1054	1051	0	43.3368586678101	1.76359914460651		16	0.0210052513128282	0.0198948948948948	0		1	0.496613995485327	0.519187358916478
1055	1052	0	8.05428829530165	16.8482324115378		17	0.0204426106526631	0.0204579579579579	0		0	0.520556350992022	0.509511147473921
1056	1053	0	10.162045310447	13.9867381776639		18	0.0260690172543135	0.0221471471471471	0		1	0.480812641083521	0.528216704288939
1057	1054	0	23.3551326516008	34.0366730513429		19	0.022880720180045	0.0191441441441441	0		0	0.517488238903661	0.512374718756391
1058	1055	0	35.3460284525308	39.7693859680621		20	0.0198799699924981	0.0277777777777777	1		1	0.496613995485327	0.487584650112866
1059	1056	0	0.474903776706099	4.71172242370285		21	0.0219429857464366	0.0247747747747747	0		0	0.510533851503374	0.507056657803231
1060	1057	0	39.7069998828647	4.17332200431456		22	0.0210052513128282	0.0259009009009009	0		1	0.501128668171557	0.512415349887133
1061	1058	0	8.18889237053417	12.6618926524597		23	0.0232558139534883	0.018581081081081	1		0	0.499488647985273	0.510329310697484
1062	1059	0	26.1232778977954	29.8443498307517		24	0.0253188297074268	0.0230855855855855	0		1	0.498871331828442	0.507900677200902
1063	1060	0	19.2001806321454	24.1482359857753		25	0.022880720180045	0.0234609609609609	0		0	0.496011454285129	0.512988341174064
1064	1061	0	36.1861709449503	5.56481990087184		26	0.02344336084021	0.0249624624624624	0		1	0.512415349887133	0.487584650112866
1065	1062	0	28.2623248064897	31.6390039832596		27	0.0225056264066016	0.0195195195195195	0		0	0.514215586009408	0.507874821026794
1066	1063	0	18.6363867881254	23.9591821244518		28	0.0185671417854463	0.021584084084084	0		1	0.523702031602708	0.541760722347629
1067	1064	0	22.8052850970886	27.9937836735122		29	0.0206301575393848	0.0253378378378378	0		0	0.505011249744324	0.520760891797913
1068	1065	0	24.3323044111973	28.9219951932295		30	0.0208177044261065	0.0228978978978979	0		1	0.465011286681715	0.498871331828442
1069	1066	0	12.0394427568489	15.8024121876759		31	0.0241935483870967	0.0208333333333333	0		0	0.502556760073634	0.515647371650644
1070	1067	0	35.08561187104	41.8255985333559		32	0.0226931732933233	0.0228978978978979	0		1	0.485327313769751	0.541760722347629
1071	1068	0	4.09630748265413	8.31997038834944		33	0.0219429857464366	0.0195195195195195	0		0	0.501738596850071	0.516874616485989
1072	1069	0	34.2527848395109	4.53508303018193		34	0.0226931732933233	0.0198948948948948	0		1	0.478555304740406	0.480812641083521
1073	1070	0	12.7699473963209	18.8747845341685		35	0.022880720180045	0.0236486486486486	0		0	0.514011045203518	0.505420331356105
1074	1071	0	28.6185818035436	36.4881116837681		36	0.0232558139534883	0.021584084084084	0		1	0.519187358916478	0.525959367945823
1075	1072	0	1.59701712068878	12.6015944467746		37	0.024006001500375	0.021584084084084	0		0	0.511147473921047	0.513601963591736
1076	1073	0	40.9809103661589	-0.274845540566765		38	0.024006001500375	0.0217717717717717	0		1	0.544018058690744	0.469525959367945
1077	1074	0	41.5612848029666	7.98239458516715		39	0.0191297824456114	0.0221471471471471	0		0	0.516874616485989	0.506443035385559
1078	1075	0	41.2766607358279	4.55436156895825		40	0.0210052513128282	0.0189564564564564	0		1	0.544018058690744	0.485327313769751
1079	1076	0	1.95910990274448	16.5372368582705		41	0.0204426106526631	0.0217717717717717	0		0	0.499488647985273	0.520351810186132
1080	1077	0	40.4216903779726	0.516836753682767		42	0.0217554388597149	0.0253378378378378	1		1	0.512415349887133	0.487584650112866
1081	1078	0	21.1285054077044	24.7174481555651		43	0.0219429857464366	0.0259009009009009	0		0	0.532010636121906	0.507261198609122
1082	1079	0	40.0454542574457	43.8535474299688		44	0.0204426106526631	0.0234609609609609	1		1	0.562076749435665	0.503386004514672
1083	1080	0	39.9610313039419	6.65521491415967		0	0.0253188297074268	0.0223348348348348	0		0	0.499897729597054	0.505420331356105
1084	1081	0	4.45305845529318	10.8301089531177		1	0.0217554388597149	0.024587087087087	0		1	0.492099322799097	0.496613995485327
1085	1082	0	42.5256524150088	5.59095529264309		2	0.0213803450862715	0.0204579579579579	0		0	0.519738187768459	0.517692779709552
1086	1083	0	43.6479243374798	10.810700670877		3	0.0211927981995498	0.0232732732732732	0		1	0.534988713318284	0.465011286681715
1087	1084	0	30.3059585819902	41.8355671891796		4	0.0219429857464366	0.024024024024024	0		0	0.501943137655962	0.511352014726938
1088	1085	0	33.4806554550643	2.83801065879924		5	0.0219429857464366	0.0227102102102102	0		1	0.498871331828442	0.532731376975169
1089	1086	0	21.6198944199603	31.808119943247		6	0.0238184546136534	0.0249624624624624	0		0	0.50930660666803	0.512579259562282
1090	1087	0	12.6220265535178	16.7097317794653		7	0.0206301575393848	0.0195195195195195	0		1	0.496613995485327	0.501128668171557
1091	1088	0	41.333670083875	3.14309812251129		8	0.0264441110277569	0.0198948948948948	0		0	0.508079361832685	0.492738801390877
1092	1089	0	19.3736307326119	23.3934574211181		9	0.0253188297074268	0.0260885885885885	1		1	0.505643340857787	0.501128668171557
1093	1090	0	23.4258828149085	28.9677129457582		10	0.0210052513128282	0.0217717717717717	0		0	0.521783595827367	0.502556760073634
1094	1091	0	20.2960599540491	26.9581909427261		11	0.0195048762190547	0.0195195195195195	0		1	0.489841986455981	0.521444695259593
1095	1092	0	13.6158881339026	21.6213006350125		12	0.0232558139534883	0.0247747747747747	1		0	0.517079157291879	0.507670280220904
1096	1093	0	41.5216402114033	5.8071614244895		13	0.0230682670667666	0.024024024024024	0		1	0.507900677200902	0.537246049661399
1097	1094	0	25.1747751909971	33.3151767245784		14	0.0211927981995498	0.0260885885885885	0		0	0.517897320515442	0.506238494579668
1098	1095	0	14.4268057761349	20.4398818250664		15	0.0232558139534883	0.0227102102102102	0		1	0.485327313769751	0.487584650112866
1099	1096	0	3.91557661139974	10.2095099795066		16	0.0195048762190547	0.0183933933933933	0		0	0.506033953773777	0.519124565350787
1100	1097	0	34.05436269656	-0.254253011162795		17	0.0256939234808702	0.0230855855855855	0		1	0.534988713318284	0.514672686230248
1101	1098	0	0.247112211165251	12.7316797064898		18	0.0198799699924981	0.0217717717717717	0		0	0.517488238903661	0.504397627326651
1102	1099	0	41.4482256630674	0.996213613991514		19	0.0232558139534883	0.0208333333333333	0		1	0.501128668171557	0.525959367945823
1103	1100	0	36.2202849835596	0.44212536480343		20	0.0195048762190547	0.0204579579579579	1		0	0.501943137655962	0.511147473921047
1104	1101	0	42.4856487832085	6.90743599723946		21	0.0198799699924981	0.024024024024024	0		1	0.507900677200902	0.562076749435665
1105	1102	0	16.1954267729332	21.9169747978695		22	0.0225056264066016	0.0249624624624624	0		0	0.517692779709552	0.511556555532828
1106	1103	0	6.66448679528972	15.7499928923204		23	0.0256939234808702	0.021021021021021	1		1	0.503386004514672	0.530474040632054
1107	1104	0	28.9605222426925	34.7201628740263		24	0.0195048762190547	0.0198948948948948	0		0	0.519533646962569	0.503374923297197
1108	1105	0	36.2756925729972	40.6905755631889		25	0.0230682670667666	0.0219594594594594	0		1	0.512415349887133	0.510158013544018
1109	1106	0	13.3911733736925	19.8782020429962		26	0.0208177044261065	0.0212087087087087	0		0	0.497852321538146	0.517692779709552
1110	1107	0	35.3286005869225	42.6470862753211		27	0.0226931732933233	0.0223348348348348	0		1	0.474040632054176	0.534988713318284
1111	1108	0	37.4665673346028	43.6302454483387		28	0.0230682670667666	0.0232732732732732	0		0	0.501124974432399	0.516874616485989
1112	1109	0	44.2830945349743	4.32969568105941		29	0.0213803450862715	0.0202702702702702	0		1	0.530474040632054	0.501128668171557
1113	1110	0	35.4121666821662	41.1262955000531		30	0.0198799699924981	0.0198948948948948	0		0	0.520965432603804	0.505215790550214
1114	1111	0	41.890252710478	5.86620024054326		31	0.0208177044261065	0.0243993993993993	0		1	0.541760722347629	0.492099322799097
1115	1112	0	15.0668778959624	30.5366600685909		32	0.0198799699924981	0.0225225225225225	0		0	0.506443035385559	0.518306402127224
1116	1113	0	44.3889047363675	5.58697611263917		33	0.0230682670667666	0.0249624624624624	0		1	0.501128668171557	0.503386004514672
1117	1114	0	29.2629590295679	36.7712840263395		34	0.0223180795198799	0.0206456456456456	0		0	0.512783800368173	0.510124769891593
1118	1115	0	23.2849416389804	39.8787779490044		35	0.02344336084021	0.021021021021021	0		1	0.503386004514672	0.512415349887133
1119	1116	0	26.5884757635047	41.1721594687474		36	0.0211927981995498	0.0208333333333333	0		0	0.503374923297197	0.512783800368173
1120	1117	0	26.1769961036909	29.6694731264466		37	0.0219429857464366	0.0221471471471471	0		1	0.530474040632054	0.498871331828442
1121	1118	0	36.30321489057	39.7567186789496		38	0.0213803450862715	0.018018018018018	0		0	0.510329310697484	0.506443035385559
1122	1119	0	35.2204320820321	-0.766980833794882		39	0.0226931732933233	0.0236486486486486	0		1	0.503386004514672	0.521444695259593
1123	1120	0	29.3820064355726	33.7043987417354		40	0.022880720180045	0.0206456456456456	0		0	0.506443035385559	0.520760891797913
1124	1121	0	20.2905763399384	23.6616975288926		41	0.022880720180045	0.0251501501501501	0		1	0.501128668171557	0.553047404063205
1125	1122	0	8.89308423507735	20.6165982835757		42	0.0236309077269317	0.0195195195195195	1		0	0.520760891797913	0.505011249744324
1126	1123	0	42.27158897667	6.54803551688853		43	0.0230682670667666	0.0232732732732732	0		1	0.494356659142212	0.519187358916478
1127	1124	0	6.0542468470029	13.655318469192		44	0.02344336084021	0.0230855855855855	1		0	0.506033953773777	0.499488647985273
1128	1125	0	31.174505183002	34.8987172502845		0	0.019317329332333	0.0219471018570624	0		1	0.521444695259593	0.492099322799097
1129	1126	0	6.46833266234911	12.994476176837		1	0.0215678919729932	0.0219471018570624	0		0	0.517079157291879	0.507465739415013
1130	1127	0	39.3207840822237	14.3436502383108		2	0.0223180795198799	0.024198086662915	0		1	0.507900677200902	0.503386004514672
1131	1128	0	16.1983252592155	20.4134380192102		3	0.0238184546136534	0.0198836991183642	0		0	0.511761096338719	0.501738596850071
1132	1129	1	26.8741025533149	31.2332747759002		4	0.0211927981995498	0.0223222659913712	0		1	0.474040632054176	0.532731376975169
1133	1130	0	13.010503856235	17.9225553930958		5	0.018754688672168	0.0200712811855186	0		0	0.505624872161996	0.512170177950501
1134	1131	0	33.3747970807002	37.6034025854072		6	0.0183795948987246	0.0234477583942975	0		1	0.480812641083521	0.437923250564334
1135	1132	0	38.6532209923612	5.59445522413793		7	0.0217554388597149	0.0234477583942975	0		0	0.506238494579668	0.510942933115156
1136	1133	0	39.1535724163432	8.51205175309018		8	0.0206301575393848	0.0198836991183642	0		1	0.541760722347629	0.474040632054176
1137	1134	0	4.32313691927611	22.5041555593138		9	0.0180045011252813	0.0181954605139748	1		0	0.518715483739005	0.517897320515442
1138	1135	0	4.31126019811219	10.474554338307		10	0.0247561890472618	0.0223222659913712	0		1	0.514672686230248	0.530474040632054
1139	1136	0	41.0931571110371	2.79244857549178		11	0.0208177044261065	0.0196961170512099	0		0	0.506033953773777	0.503374923297197
1140	1137	0	6.83857908222565	14.2567162636188		12	0.0251312828207051	0.0236353404614518	1		1	0.519187358916478	0.496613995485327
1141	1138	0	12.9899565936172	21.7759547420612		13	0.0279444861215303	0.0211967735884449	0		0	0.516260994068316	0.511352014726938
1142	1139	0	17.0410413356358	22.7678894021831		14	0.0230682670667666	0.0196961170512099	0		1	0.47178329571106	0.534988713318284
1143	1140	0	7.28603967981683	21.2163827401657		15	0.0251312828207051	0.0234477583942975	0		0	0.502556760073634	0.501124974432399
1144	1141	0	39.0171973475008	12.7124407579761		16	0.0198799699924981	0.0210091915212905	0		1	0.548532731376975	0.46726862302483
1145	1142	0	7.29397985666911	10.9798829655843		17	0.0195048762190547	0.0185706246482836	0		0	0.517897320515442	0.503784004908979
1146	1143	0	9.23115545237965	17.5565053268791		18	0.0223180795198799	0.0264490714687675	0		1	0.530474040632054	0.512415349887133
1147	1144	0	12.269259942736	15.7358928270975		19	0.0208177044261065	0.0245732507972237	0		0	0.505829412967887	0.502761300879525
1148	1145	0	3.54326331679699	9.48534490190961		20	0.0260690172543135	0.0225098480585256	1		1	0.503386004514672	0.469525959367945
1149	1146	0	4.37908065971516	9.34728087430235		21	0.0236309077269317	0.0211967735884449	0		0	0.514011045203518	0.504602168132542
1150	1147	0	22.5743224433695	32.7586315376623		22	0.0255063765941485	0.0221346839242168	0		1	0.530474040632054	0.487584650112866
1151	1148	0	42.6669027027077	13.5877853617408		23	0.0223180795198799	0.0193209529169011	1		0	0.507874821026794	0.498670484761709
1152	1149	0	3.6448629519625	20.969440297439		24	0.022880720180045	0.0245732507972237	0		1	0.512415349887133	0.492099322799097
1153	1150	0	2.33206873887338	9.36203657789852		25	0.0211927981995498	0.0223222659913712	0		0	0.502965841685416	0.515647371650644
1154	1151	0	24.7680853716799	43.4428669203304		26	0.0221305326331582	0.0206340273869818	0		1	0.523702031602708	0.55981941309255
1155	1152	0	9.16856121911465	20.639503303024		27	0.0238184546136534	0.0262614894016132	0		0	0.509715688279811	0.511147473921047
1156	1153	0	19.2041064814729	22.760786346692		28	0.0225056264066016	0.0234477583942975	0		1	0.562076749435665	0.501128668171557
1157	1154	0	9.74408768272619	19.6347175424916		29	0.0232558139534883	0.0215719377227537	0		0	0.503784004908979	0.504602168132542
1158	1155	0	13.298834869401	19.2562400099224		30	0.0249437359339834	0.0249484149315325	0		1	0.525959367945823	0.544018058690744
1159	1156	0	42.1282471950457	6.70393206784498		31	0.0230682670667666	0.0213843556555993	0		0	0.526897115974637	0.501124974432399
1160	1157	0	5.79626257041695	13.5005777399863		32	0.0249437359339834	0.0240105045957606	0		1	0.489841986455981	0.45372460496614
1161	1158	0	18.4563578411466	22.7009276277112		33	0.0198799699924981	0.0249484149315325	0		0	0.509102065862139	0.512783800368173
1162	1159	0	28.1092789209777	35.9474439980923		34	0.0213803450862715	0.0234477583942975	0		1	0.519187358916478	0.507900677200902
1163	1160	0	40.0590205587233	43.5630628758969		35	0.0262565641410352	0.0219471018570624	0		0	0.515851912456535	0.501124974432399
1164	1161	0	19.2171491394285	24.4685663642313		36	0.0198799699924981	0.0245732507972237	0		1	0.510158013544018	0.512415349887133
1165	1162	0	20.7842838292204	1.77070332249312		37	0.0196924231057764	0.0195085349840555	0		0	0.510329310697484	0.515033749232972
1166	1163	0	36.6467361089639	42.9765272230992		38	0.0241935483870967	0.0260739073344588	0		1	0.516930022573363	0.505643340857787
1167	1164	0	14.4956846047977	20.7385040343536		39	0.0206301575393848	0.0225098480585256	0		0	0.517488238903661	0.518510942933115
1168	1165	0	19.2817507635895	40.9671670478033		40	0.0202550637659414	0.0180078784468204	0		1	0.541760722347629	0.496613995485327
1169	1166	0	28.3277433516316	34.5475403208952		41	0.0210052513128282	0.0213843556555993	0		0	0.494375127838003	0.507465739415013
1170	1167	0	36.2069329817804	3.98126432853581		42	0.0198799699924981	0.0228850121928343	1		1	0.537246049661399	0.528216704288939
1171	1168	0	39.416623281398	43.9039579594513		43	0.0249437359339834	0.0219471018570624	0		0	0.510124769891593	0.495193291061566
1172	1169	0	32.9313984161737	38.2606819131593		44	0.0206301575393848	0.0225098480585256	1		1	0.539503386004514	0.571106094808126
1173	1170	0	34.6304007936638	43.443690674037		0	0.0225056264066016	0.018389941827735	0		0	0.503784004908979	0.509715688279811
1174	1171	0	34.6607361122844	0.100854099165957		1	0.0251312828207051	0.0191405516982548	0		1	0.442437923250564	0.521444695259593
1175	1172	0	20.3919730294328	27.1650457971451		2	0.0226931732933233	0.0230812535184837	0		0	0.500102270402945	0.514215586009408
1176	1173	0	17.7280685404306	24.5306805559809		3	0.0230682670667666	0.0255207355976731	0		1	0.494356659142212	0.521444695259593
1177	1174	0	38.3586127209923	4.94928923707556		4	0.0245686421605401	0.0198911615687746	0		0	0.499284107179382	0.514215586009408
1178	1175	0	0.336014230687837	4.99840856626951		5	0.0253188297074268	0.022142991180334	0		1	0.476297968397291	0.512415349887133
1179	1176	0	23.4111472977229	7.7258341802555		6	0.0225056264066016	0.025896040532933	0		0	0.497852321538146	0.515851912456535
1180	1177	0	12.3979966942397	16.6049079185504		7	0.0264441110277569	0.0170763745543253	0		1	0.485327313769751	0.492099322799097
1181	1178	0	41.5991868095925	5.2002827041347		8	0.019317329332333	0.0210170763745543	0		0	0.51728369809777	0.513601963591736
1182	1179	0	11.7791816396135	19.646361822416		9	0.0204426106526631	0.0215800337774441	1		1	0.503386004514672	0.494356659142212
1183	1180	0	2.78844938411543	17.5692575895535		10	0.02344336084021	0.0262713454681929	0		0	0.511761096338719	0.508692984250357
1184	1181	0	16.0751800724185	20.3662603209345		11	0.0249437359339834	0.0191405516982548	0		1	0.537246049661399	0.510158013544018
1185	1182	0	0.587135050505915	4.9950150898864		12	0.0253188297074268	0.0251454306624132	1		0	0.504602168132542	0.509715688279811
1186	1183	0	42.0761259432637	9.72334466400278		13	0.0219429857464366	0.0212047288421842	0		1	0.523702031602708	0.516930022573363
1187	1184	0	19.3906474547993	26.0848477427002		14	0.0249437359339834	0.0232689059861137	0		0	0.506238494579668	0.508079361832685
1188	1185	0	5.57325350718989	12.1792170028272		15	0.0223180795198799	0.0227059485832238	0		1	0.537246049661399	0.519187358916478
1189	1186	0	42.0761148516449	3.87218252061189		16	0.0198799699924981	0.025708388065303	0		0	0.509715688279811	0.502556760073634
1190	1187	0	15.029834591189	21.5067300209033		17	0.0225056264066016	0.0212047288421842	0		1	0.494356659142212	0.537246049661399
1191	1188	0	5.34791416762188	10.7474158180036		18	0.0172543135783946	0.0262713454681929	0		0	0.50664757619145	0.506443035385559
1192	1189	0	12.1598247632699	15.6994105508919		19	0.022880720180045	0.0200788140364045	0		1	0.510158013544018	0.496613995485327
1193	1190	0	17.3949091116292	21.667613647042		20	0.0238184546136534	0.0189528992306248	1		0	0.493966046226222	0.512170177950501
1194	1191	0	24.1986037355811	30.8640777393675		21	0.0245686421605401	0.0232689059861137	0		1	0.519187358916478	0.496613995485327
1195	1192	0	5.27820199489301	14.630698872308		22	0.0245686421605401	0.022142991180334	0		0	0.506852116997341	0.498261403149928
1196	1193	0	41.6354070805522	5.94516944025777		23	0.0247561890472618	0.0213923813098142	1		1	0.494356659142212	0.532731376975169
1197	1194	0	37.8429902247321	3.40736827710083		24	0.0230682670667666	0.0230812535184837	0		0	0.505829412967887	0.512988341174064
1198	1195	0	43.9414374365375	9.54059781730274		25	0.022880720180045	0.0225182961155939	0		1	0.505643340857787	0.492099322799097
1199	1196	0	11.6250665402374	19.24296303356		26	0.0204426106526631	0.0247701257271533	0		0	0.516874616485989	0.518101861321333
1200	1197	0	38.6335983066339	7.68198642813756		27	0.0206301575393848	0.0245824732595233	0		1	0.485327313769751	0.514672686230248
1201	1198	0	2.257749616587	16.4573208292196		28	0.0236309077269317	0.0255207355976731	0		0	0.500102270402945	0.510942933115156
1202	1199	0	41.2697367688856	-0.215991370153204		29	0.0223180795198799	0.0243948207918934	0		1	0.487584650112866	0.514672686230248
1203	1200	0	14.0145551946659	21.3854608435566		30	0.0196924231057764	0.0236442109213736	0		0	0.507874821026794	0.512783800368173
1204	1201	0	28.1329327770476	32.4081711549514		31	0.0196924231057764	0.0223306436479639	0		1	0.489841986455981	0.485327313769751
1205	1202	0	19.2950635507164	22.8703609582935		32	0.0211927981995498	0.0217676862450741	0		0	0.512783800368173	0.506033953773777
1206	1203	0	43.4452183168241	2.75748870157832		33	0.0223180795198799	0.0195158566335147	0		1	0.514672686230248	0.55981941309255
1207	1204	0	12.3203171853704	16.8962415288439		34	0.0200675168792198	0.0206417714392944	0		0	0.512783800368173	0.507056657803231
1208	1205	0	43.6945116687316	7.61274496745309		35	0.0198799699924981	0.0193282041658847	0		1	0.507900677200902	0.487584650112866
1209	1206	0	5.52084281275638	12.9728290949068		36	0.0204426106526631	0.0232689059861137	0		0	0.508283902638576	0.521374514215586
1210	1207	0	28.1631658483382	38.7717559109415		37	0.019317329332333	0.0206417714392944	0		1	0.512415349887133	0.489841986455981
1211	1208	0	7.29519241606684	25.8590711762759		38	0.0211927981995498	0.0227059485832238	0		0	0.510124769891593	0.509102065862139
1212	1209	0	40.549137228062	2.85589893442665		39	0.0215678919729932	0.0193282041658847	0		1	0.494356659142212	0.528216704288939
1213	1210	0	14.1570613393462	19.3450859507252		40	0.0251312828207051	0.0217676862450741	0		0	0.513806504397627	0.503374923297197
1214	1211	0	30.4431135421108	40.6948535189195		41	0.0236309077269317	0.0223306436479639	0		1	0.55079006772009	0.435665914221219
1215	1212	0	35.4000503852301	39.608355120481		42	0.018192048012003	0.0225182961155939	1		0	0.517488238903661	0.505215790550214
1216	1213	0	4.27511984706665	26.3559483712522		43	0.0176294073518379	0.0227059485832238	0		1	0.487584650112866	0.505643340857787
1217	1214	0	35.1472942478544	43.4846240034979		44	0.0219429857464366	0.022142991180334	1		0	0.504806708938433	0.507670280220904
1218	1215	0	9.11470725100397	12.9913115777411		0	0.0217554388597149	0.0197035091011446	0		1	0.465011286681715	0.534988713318284
1219	1216	0	19.342244459613	24.9483770210488		1	0.022880720180045	0.0236442109213736	0		0	0.508692984250357	0.498670484761709
1220	1217	0	22.3285268774642	35.9865501169467		2	0.0241935483870967	0.0245824732595233	0		1	0.496613995485327	0.503386004514672
1221	1218	0	13.2726783794761	19.6807101057407		3	0.0223180795198799	0.0215800337774441	0		0	0.503374923297197	0.510124769891593
1222	1219	0	27.7679238040519	39.6074473872935		4	0.0206301575393848	0.0223306436479639	0		1	0.516930022573363	0.548532731376975
1223	1220	0	27.4493875095109	36.0408026692693		5	0.0264441110277569	0.0202664665040345	0		0	0.512170177950501	0.506443035385559
1224	1221	0	26.6690148353501	34.0161699592622		6	0.024006001500375	0.0247701257271533	0		1	0.523702031602708	0.492099322799097
1225	1222	0	0.805113234331499	15.3062482818218		7	0.0198799699924981	0.0253330831300431	0		0	0.500102270402945	0.506852116997341
1226	1223	0	14.1000168221503	19.6434600522736		8	0.02344336084021	0.0228936010508538	0		1	0.516930022573363	0.492099322799097
1227	1224	0	13.0519451135116	20.2323638751115		9	0.0202550637659414	0.0195158566335147	1		0	0.506443035385559	0.502761300879525
1228	1225	0	13.6022841553374	24.10004852406		10	0.0215678919729932	0.0264589979358228	0		1	0.47178329571106	0.489841986455981
1229	1226	0	8.42629752354144	12.6808536227866		11	0.0206301575393848	0.0243948207918934	0		0	0.515033749232972	0.500511352014727
1230	1227	0	34.0466688239581	40.9231805523144		12	0.022880720180045	0.0234565584537436	1		1	0.507900677200902	0.516930022573363
1231	1228	0	41.7269487975842	2.74334343865308		13	0.0243810952738184	0.0227059485832238	0		0	0.50153405604418	0.514420126815299
1232	1229	0	17.117209416854	23.9874483994972		14	0.0202550637659414	0.0204541189716644	0		1	0.47178329571106	0.487584650112866
1233	1230	0	13.3860256721356	17.6628081806104		15	0.0185671417854463	0.0230812535184837	0		0	0.516056453262425	0.510329310697484
1234	1231	0	12.2057137865283	19.8101952721541		16	0.0217554388597149	0.0251454306624132	0		1	0.494356659142212	0.55530474040632
1235	1232	0	27.0050123557728	43.4089005402926		17	0.0258814703675918	0.0225182961155939	0		0	0.516260994068316	0.513192881979955
1236	1233	0	35.0620124467303	-0.958568739686363		18	0.02344336084021	0.0191405516982548	0		1	0.537246049661399	0.525959367945823
1237	1234	0	41.885969015041	6.27129598784746		19	0.0206301575393848	0.0198911615687746	0		0	0.506238494579668	0.51994272857435
1238	1235	0	43.6652124623219	14.0361449589411		20	0.0253188297074268	0.0210170763745543	1		1	0.46726862302483	0.494356659142212
1239	1236	0	13.4805749344819	19.7078063787336		21	0.0211927981995498	0.0227059485832238	0		0	0.508079361832685	0.506443035385559
1240	1237	0	20.0850078969513	35.0997100773326		22	0.024006001500375	0.021955338712704	0		1	0.492099322799097	0.498871331828442
1241	1238	0	21.2024499395071	24.7705798166244		23	0.0215678919729932	0.0260836930005629	1		0	0.510124769891593	0.505215790550214
1242	1239	0	8.42389823578403	12.5990157316604		24	0.0217554388597149	0.0191405516982548	0		1	0.494356659142212	0.548532731376975
1243	1240	0	29.5335021376108	34.5607873186145		25	0.0211927981995498	0.0227059485832238	0		0	0.509715688279811	0.502556760073634
1244	1241	0	40.2708354475237	43.7187685211452		26	0.0221305326331582	0.0210170763745543	0		1	0.539503386004514	0.541760722347629
1245	1242	0	36.2998964095168	40.5827408069966		27	0.0223180795198799	0.0210170763745543	0		0	0.511147473921047	0.506033953773777
1246	1243	0	21.1520225453873	0.470627524623822		28	0.0210052513128282	0.0243948207918934	0		1	0.494356659142212	0.514672686230248
1247	1244	0	22.2666666666666	25.7539463297602		29	0.02344336084021	0.0225182961155939	0		0	0.509715688279811	0.510738392309265
1248	1245	0	36.0846653242396	42.6998168718048		30	0.0217554388597149	0.0210170763745543	0		1	0.496613995485327	0.532731376975169
1249	1246	0	41.0080213694152	10.2954372555334		31	0.0204426106526631	0.022142991180334	0		0	0.504806708938433	0.518715483739005
1250	1247	1	0.295908734849547	3.81036880080848		32	0.0196924231057764	0.0210170763745543	0		1	0.485327313769751	0.530474040632054
1251	1248	0	21.6430622427382	27.859258978914		33	0.0230682670667666	0.0197035091011446	0		0	0.517488238903661	0.519124565350787
1252	1249	0	17.3580441044449	22.6530756730532		34	0.02344336084021	0.0245824732595233	0		1	0.505643340857787	0.507900677200902
1253	1250	0	38.5153150893701	42.4911669038522		35	0.0243810952738184	0.0212047288421842	0		0	0.509102065862139	0.501738596850071
1254	1251	0	12.3953611871319	22.406427536496		36	0.0196924231057764	0.0200788140364045	0		1	0.516930022573363	0.544018058690744
1255	1252	0	37.1897960312781	8.33081048696968		37	0.0200675168792198	0.0247701257271533	0		0	0.510533851503374	0.509511147473921
1256	1253	0	16.4170432262556	28.6620431318673		38	0.024006001500375	0.0210170763745543	0		1	0.544018058690744	0.492099322799097
1257	1254	0	31.8950540829254	0.053708892312926		39	0.0241935483870967	0.0245824732595233	0		0	0.516465534874207	0.508079361832685
1258	1255	0	29.5572792609529	36.9534979506473		40	0.019317329332333	0.0204541189716644	0		1	0.512415349887133	0.512415349887133
1259	1256	0	28.3204109460787	33.9787661874471		41	0.0225056264066016	0.0204541189716644	0		0	0.520351810186132	0.497647780732256
1260	1257	0	21.7296353209194	27.8885845534457		42	0.0219429857464366	0.0232689059861137	1		1	0.557562076749435	0.496613995485327
1261	1258	0	17.4587307718688	21.5523210629361		43	0.0247561890472618	0.0189528992306248	0		0	0.512988341174064	0.515851912456535
1262	1259	0	1.15632401503597	10.8357732975182		44	0.0210052513128282	0.0223306436479639	1		1	0.487584650112866	0.489841986455981
1263	1260	0	9.59974484474976	20.4375549804992		0	0.0225056264066016	0.0223180795198799	0		0	0.501943137655962	0.51462466762119
1264	1261	0	32.2871921569378	37.1430523568743		1	0.024006001500375	0.0225056264066016	0		1	0.474040632054176	0.478555304740406
1265	1262	0	33.3596739188132	37.9604456816903		2	0.019317329332333	0.0198799699924981	0		0	0.515851912456535	0.521988136633258
1266	1263	0	37.2761785309419	1.87618142166016		3	0.0245686421605401	0.0210052513128282	0		1	0.525959367945823	0.507900677200902
1267	1264	1	28.2498029525186	31.7716850327785		4	0.0249437359339834	0.0206301575393848	0		0	0.510533851503374	0.51196563714461
1268	1265	0	8.26771993474546	11.7522736311999		5	0.0195048762190547	0.0219429857464366	0		1	0.485327313769751	0.541760722347629
1269	1266	0	4.54631576302865	11.3603943263436		6	0.0225056264066016	0.0256939234808702	0		0	0.517079157291879	0.50132951523829
1270	1267	0	20.1966346384252	2.11392087231752		7	0.0221305326331582	0.0226931732933233	0		1	0.512415349887133	0.507900677200902
1271	1268	0	30.1196206993064	33.9841998052003		8	0.0225056264066016	0.019317329332333	0		0	0.512170177950501	0.508692984250357
1272	1269	0	44.5361719196519	3.88365583747787		9	0.0217554388597149	0.0251312828207051	1		1	0.54627539503386	0.521444695259593
1273	1270	0	30.2166249199091	33.7393205522526		10	0.0221305326331582	0.0204426106526631	0		0	0.508692984250357	0.520760891797913
1274	1271	0	12.2706275121401	20.6392260535311		11	0.0243810952738184	0.0206301575393848	0		1	0.541760722347629	0.544018058690744
1275	1272	0	12.3038574578496	15.9012968968386		12	0.0249437359339834	0.0210052513128282	1		0	0.506443035385559	0.515442830844753
1276	1273	0	31.3045324096989	34.8210638084646		13	0.0195048762190547	0.0213803450862715	0		1	0.489841986455981	0.512415349887133
1277	1274	0	42.1066365466504	3.762987458288		14	0.0211927981995498	0.0219429857464366	0		0	0.519124565350787	0.508488443444467
1278	1275	0	34.3373026224534	3.85908997223874		15	0.022880720180045	0.0213803450862715	0		1	0.487584650112866	0.548532731376975
1279	1276	0	10.994774798613	16.7268586023562		16	0.0200675168792198	0.0208177044261065	0		0	0.513806504397627	0.514011045203518
1280	1277	0	39.2666666666666	42.7333333333333		17	0.0247561890472618	0.0217554388597149	0		1	0.519187358916478	0.503386004514672
1281	1278	0	32.0427686510143	0.329641294950135		18	0.0208177044261065	0.0232558139534883	0		0	0.517692779709552	0.507261198609122
1282	1279	0	43.6822455414604	3.76571379301075		19	0.019317329332333	0.0217554388597149	0		1	0.539503386004514	0.553047404063205
1283	1280	0	10.7128031049383	20.9779980361617		20	0.0226931732933233	0.0241935483870967	1		0	0.520147269380241	0.508692984250357
1284	1281	0	0.187915296217823	8.57005492769859		21	0.0270067516879219	0.0225056264066016	0		1	0.562076749435665	0.573363431151241
1285	1282	0	13.5900666937039	20.1663788106815		22	0.0208177044261065	0.0202550637659414	0		0	0.514215586009408	0.514215586009408
1286	1283	0	5.06411752421456	8.94717525479082		23	0.0238184546136534	0.024006001500375	1		1	0.476297968397291	0.557562076749435
1287	1284	0	17.2664744421045	20.8633760233926		24	0.0210052513128282	0.0236309077269317	0		0	0.519738187768459	0.503579464103088
1288	1285	0	22.493657844346	27.5163295507259		25	0.0213803450862715	0.0211927981995498	0		1	0.54627539503386	0.523702031602708
1289	1286	0	29.8312618732452	41.8248451345004		26	0.0202550637659414	0.0230682670667666	0		0	0.511556555532828	0.514011045203518
1290	1287	0	1.37398745641918	8.4810868226746		27	0.022880720180045	0.0213803450862715	0		1	0.503386004514672	0.519187358916478
1291	1288	0	16.2620832676194	19.7357944304352		28	0.0226931732933233	0.0191297824456114	0		0	0.510329310697484	0.512783800368173
1292	1289	0	11.4221072348733	15.9263983734681		29	0.0262565641410352	0.0245686421605401	0		1	0.537246049661399	0.532731376975169
1293	1290	0	12.9097007902616	20.6121466459171		30	0.0206301575393848	0.0206301575393848	0		0	0.513192881979955	0.497647780732256
1294	1291	0	43.234502751992	1.73333333333333		31	0.0208177044261065	0.0243810952738184	0		1	0.465011286681715	0.496613995485327
1295	1292	0	25.2393512641163	34.7950733918818		32	0.0243810952738184	0.0236309077269317	0		0	0.509102065862139	0.509920229085702
1296	1293	0	23.0164242379166	32.9482799558539		33	0.022880720180045	0.0238184546136534	0		1	0.496613995485327	0.530474040632054
1297	1294	0	41.2438851557772	-0.018192040018782		34	0.0225056264066016	0.0206301575393848	0		0	0.515647371650644	0.502761300879525
1298	1295	0	41.3802770401823	4.78447511088065		35	0.0232558139534883	0.0211927981995498	0		1	0.530474040632054	0.505643340857787
1299	1296	0	1.34833064847284	6.69259593952203		36	0.0195048762190547	0.0266316579144786	0		0	0.514011045203518	0.510738392309265
1300	1297	0	17.4751262089217	22.1022886670758		37	0.0221305326331582	0.0210052513128282	0		1	0.523702031602708	0.489841986455981
1301	1298	0	8.29915879550606	11.8112431116882		38	0.0241935483870967	0.0206301575393848	0		0	0.508897525056248	0.511556555532828
1302	1299	0	2.28536254342979	5.749360141115		39	0.0225056264066016	0.0232558139534883	0		1	0.564334085778781	0.503386004514672
1303	1300	0	44.4198888289934	5.71326617761828		40	0.0206301575393848	0.0255063765941485	0		0	0.509715688279811	0.523829003886275
1304	1301	0	35.3350638135769	40.9197178754693		41	0.0215678919729932	0.0213803450862715	0		1	0.537246049661399	0.483069977426636
1305	1302	0	42.2194987001606	10.7043269509197		42	0.0210052513128282	0.0200675168792198	1		0	0.510942933115156	0.50419308652076
1306	1303	0	25.4791018056959	35.7757619003645		43	0.0225056264066016	0.0236309077269317	0		1	0.503386004514672	0.498871331828442
1307	1304	0	7.22501438236942	10.7731208837606		44	0.0189422355588897	0.0241935483870967	1		0	0.492329719779095	0.517692779709552
1308	1305	0	21.7728081706758	42.8949475325573		0	0.0208177044261065	0.0208333333333333	0		1	0.530474040632054	0.528216704288939
1309	1306	0	41.2331693248341	0.270014473573255		1	0.0241935483870967	0.0206456456456456	0		0	0.513806504397627	0.513601963591736
1310	1307	0	42.7633798760277	2.89672020614862		2	0.0204426106526631	0.0212087087087087	0		1	0.521444695259593	0.539503386004514
1311	1308	0	36.4735536830319	2.55502026001011		3	0.02344336084021	0.0232732732732732	0		0	0.518306402127224	0.522806299856821
1312	1309	0	21.2555109601778	24.7558580323698		4	0.0217554388597149	0.0234609609609609	0		1	0.501128668171557	0.553047404063205
1313	1310	0	36.3353369336273	42.0504064179694		5	0.0219429857464366	0.0213963963963963	0		0	0.505829412967887	0.512783800368173
1314	1311	0	6.59526482430371	13.242524163339		6	0.0215678919729932	0.0234609609609609	0		1	0.528216704288939	0.483069977426636
1315	1312	1	4.79347722803179	10.6182094956288		7	0.0245686421605401	0.0204579579579579	0		0	0.518306402127224	0.506443035385559
1316	1313	0	42.0505951380987	5.25322076916128		8	0.0238184546136534	0.0249624624624624	0		1	0.510158013544018	0.4627539503386
1317	1314	0	36.2200216224826	40.8117697405755		9	0.0217554388597149	0.0236486486486486	1		0	0.511147473921047	0.504602168132542
1318	1315	0	34.1333107323007	0.249576676103124		10	0.0211927981995498	0.0225225225225225	0		1	0.512415349887133	0.487584650112866
1319	1316	0	25.2666666666666	28.7333333333333		11	0.0206301575393848	0.024587087087087	0		0	0.500920433626508	0.512579259562282
1320	1317	0	38.2533461831713	43.8448180773855		12	0.0219429857464366	0.0213963963963963	1		1	0.523702031602708	0.514672686230248
1321	1318	0	3.69541780823288	10.6087480215377		13	0.0219429857464366	0.0202702702702702	0		0	0.513601963591736	0.499488647985273
1322	1319	0	34.5517131558391	43.7692163461086		14	0.0255063765941485	0.0225225225225225	0		1	0.498871331828442	0.494356659142212
1323	1320	0	33.3410586579935	3.65260517710141		15	0.0236309077269317	0.0189564564564564	0		0	0.511147473921047	0.513806504397627
1324	1321	0	22.4564690863268	27.7412687803917		16	0.0236309077269317	0.0227102102102102	0		1	0.487584650112866	0.521444695259593
1325	1322	0	15.2739675072697	18.6923344723604		17	0.0225056264066016	0.0234609609609609	0		0	0.520965432603804	0.504397627326651
1326	1323	0	28.3589511924315	39.8817226035231		18	0.0238184546136534	0.0236486486486486	0		1	0.494356659142212	0.521444695259593
1327	1324	0	39.7903069509306	2.61803527447436		19	0.0230682670667666	0.0230855855855855	0		0	0.513806504397627	0.520965432603804
1328	1325	0	44.2382333363853	2.73478634128738		20	0.0256939234808702	0.0200825825825825	1		1	0.505643340857787	0.496613995485327
1329	1326	0	5.55386086994822	13.6542953362599		21	0.0189422355588897	0.0230855855855855	0		0	0.505011249744324	0.518306402127224
1330	1327	0	5.16316286545433	20.8908162115656		22	0.0210052513128282	0.0213963963963963	0		1	0.519187358916478	0.525959367945823
1331	1328	0	7.41289974359076	14.5958646773059		23	0.0196924231057764	0.0253378378378378	1		0	0.516056453262425	0.511352014726938
1332	1329	0	37.0979510731476	41.5404318194634		24	0.0202550637659414	0.0234609609609609	0		1	0.510158013544018	0.501128668171557
1333	1330	1	14.3268234062642	17.9119990002868		25	0.0236309077269317	0.0221471471471471	0		0	0.507261198609122	0.510533851503374
1334	1331	0	11.5670454577216	18.6007912415362		26	0.0198799699924981	0.0206456456456456	0		1	0.494356659142212	0.514672686230248
1335	1332	0	3.14446423946678	6.90224709933216		27	0.0198799699924981	0.0242117117117117	0		0	0.517079157291879	0.516260994068316
1336	1333	0	40.1869469228412	1.73746450942416		28	0.0213803450862715	0.0213963963963963	0		1	0.532731376975169	0.494356659142212
1337	1334	1	18.3665576348467	22.3187480913701		29	0.0225056264066016	0.0227102102102102	0		0	0.519329106156678	0.498465943955819
1338	1335	0	18.3193812010592	21.8885227427186		30	0.0211927981995498	0.0206456456456456	0		1	0.519187358916478	0.501128668171557
1339	1336	0	4.66985934983607	15.6849966623147		31	0.0243810952738184	0.0221471471471471	0		0	0.512170177950501	0.50664757619145
1340	1337	0	39.0488450164421	0.694238428824206		32	0.022880720180045	0.0193318318318318	0		1	0.516930022573363	0.530474040632054
1341	1338	0	44.1392807678242	14.8484808781596		33	0.0215678919729932	0.0234609609609609	0		0	0.509920229085702	0.509102065862139
1342	1339	0	20.6206808610114	24.4498194822378		34	0.0191297824456114	0.0228978978978979	0		1	0.557562076749435	0.478555304740406
1343	1340	0	3.36286613209139	9.88785405567956		35	0.0264441110277569	0.0195195195195195	0		0	0.50419308652076	0.510124769891593
1344	1341	0	3.3048085293444	6.78085538497432		36	0.0238184546136534	0.0257132132132132	0		1	0.54627539503386	0.523702031602708
1345	1342	0	30.4181799199936	-0.835804305233587		37	0.02344336084021	0.0219594594594594	0		0	0.508488443444467	0.513601963591736
1346	1343	0	43.2995958952022	7.2701251893096		38	0.0210052513128282	0.024024024024024	0		1	0.510158013544018	0.496613995485327
1347	1344	1	26.092047987911	36.529131670877		39	0.0200675168792198	0.0221471471471471	0		0	0.496420535896911	0.514215586009408
1348	1345	0	33.33884751632	37.951748748557		40	0.0223180795198799	0.0212087087087087	0		1	0.521444695259593	0.514672686230248
1349	1346	0	37.682933649437	42.9559030913395		41	0.0206301575393848	0.0204579579579579	0		0	0.508897525056248	0.519124565350787
1350	1347	0	14.180153109269	21.2134162057141		42	0.0210052513128282	0.0183933933933933	1		1	0.474040632054176	0.498871331828442
1351	1348	0	26.2941273568545	30.6151229762514		43	0.0210052513128282	0.021584084084084	0		0	0.510942933115156	0.509920229085702
1352	1349	0	18.9547245563401	28.8136298980901		44	0.0260690172543135	0.0255255255255255	1		1	0.478555304740406	0.505643340857787
1353	1350	0	39.0902416264204	42.911102219482		0	0.024006001500375	0.0230725942599887	0		0	0.50930660666803	0.508079361832685
1354	1351	0	41.8038050224487	2.78034058584161		1	0.0211927981995498	0.0262614894016132	0		1	0.507900677200902	0.503386004514672
1355	1352	0	19.2633984516442	22.7013309245998		2	0.0196924231057764	0.0253235790658413	0		0	0.50419308652076	0.518510942933115
1356	1353	1	16.5110771222229	21.5518080723181		3	0.0245686421605401	0.0213843556555993	0		1	0.505643340857787	0.501128668171557
1357	1354	0	14.6215789867104	18.7733661186408		4	0.0215678919729932	0.0247608328643781	0		0	0.526692575168746	0.503579464103088
1358	1355	0	27.1879757208996	30.5686446665515		5	0.0191297824456114	0.0232601763271431	0		1	0.469525959367945	0.507900677200902
1359	1356	0	38.5355322244309	-0.307530730856932		6	0.0195048762190547	0.0232601763271431	0		0	0.501738596850071	0.502556760073634
1360	1357	0	21.667840764354	25.7048913508947		7	0.0226931732933233	0.020258863252673	0		1	0.54627539503386	0.485327313769751
1361	1358	0	17.6041635591102	22.5559891430477		8	0.0219429857464366	0.021759519789908	0		0	0.515033749232972	0.509102065862139
1362	1359	0	25.3318521304436	35.3527377859901		9	0.0206301575393848	0.0215719377227537	1		1	0.449209932279909	0.469525959367945
1363	1360	0	42.3734658740904	7.08689402127944		10	0.0211927981995498	0.0210091915212905	0		0	0.50398854571487	0.513397422785845
1364	1361	0	3.08805268763592	12.96680194514		11	0.0219429857464366	0.018758206715438	0		1	0.537246049661399	0.478555304740406
1365	1362	0	17.285555078758	20.7769876552049		12	0.02344336084021	0.021759519789908	1		0	0.510942933115156	0.501738596850071
1366	1363	1	16.2516805925913	19.7817080721349		13	0.02344336084021	0.0238229225286062	0		1	0.492099322799097	0.507900677200902
1367	1364	0	39.0318288259974	11.5512976512952		14	0.022880720180045	0.0230725942599887	0		0	0.516260994068316	0.495397831867457
1368	1365	0	36.2945490069628	43.4963430567654		15	0.0208177044261065	0.0196961170512099	0		1	0.530474040632054	0.507900677200902
1369	1366	0	32.1520715920115	35.8519534654794		16	0.0210052513128282	0.0219471018570624	0		0	0.512374718756391	0.510942933115156
1370	1367	0	37.0251422558672	42.9756617831463		17	0.0219429857464366	0.0200712811855186	0		1	0.544018058690744	0.519187358916478
1371	1368	0	42.0724582486518	3.92889608910706		18	0.0223180795198799	0.0219471018570624	0		0	0.503579464103088	0.51196563714461
1372	1369	0	19.365399898464	23.5600866035853		19	0.0189422355588897	0.0221346839242168	0		1	0.501128668171557	0.525959367945823
1373	1370	0	17.0369216604533	20.6994172192179		20	0.0219429857464366	0.0232601763271431	1		0	0.523829003886275	0.504602168132542
1374	1371	0	16.2805484651914	19.7482694476873		21	0.0211927981995498	0.0210091915212905	0		1	0.47178329571106	0.46726862302483
1375	1372	1	10.2666666666666	13.7333333333333		22	0.0245686421605401	0.021759519789908	0		0	0.514011045203518	0.508692984250357
1376	1373	0	8.20939117887981	14.7333333333333		23	0.0202550637659414	0.024198086662915	1		1	0.487584650112866	0.492099322799097
1377	1374	0	2.29571296397352	5.77890381900849		24	0.0225056264066016	0.0213843556555993	0		0	0.510329310697484	0.511556555532828
1378	1375	0	13.7830646836444	20.7646255264289		25	0.0221305326331582	0.0225098480585256	0		1	0.489841986455981	0.498871331828442
1379	1376	0	31.0011886078557	41.4139415832086		26	0.0176294073518379	0.0211967735884449	0		0	0.509920229085702	0.508488443444467
1380	1377	0	29.6667913948515	35.3307952849471		27	0.0256939234808702	0.0206340273869818	0		1	0.478555304740406	0.523702031602708
1381	1378	0	28.3156843911432	36.9421359625232		28	0.0238184546136534	0.0264490714687675	0		0	0.510329310697484	0.519738187768459
1382	1379	0	22.1200127369175	26.9330026726227		29	0.0232558139534883	0.0215719377227537	0		1	0.539503386004514	0.489841986455981
1383	1380	0	3.92973615778079	10.4999579984371		30	0.0226931732933233	0.0226974301256799	0		0	0.514011045203518	0.50664757619145
1384	1381	0	25.0856589773793	35.6946404531402		31	0.0217554388597149	0.0174451322453573	0		1	0.557562076749435	0.478555304740406
1385	1382	0	34.8752316084635	-0.0265827857645319		32	0.0255063765941485	0.0210091915212905	0		0	0.516874616485989	0.513806504397627
1386	1383	0	12.9329956008799	21.2344719362337		33	0.0200675168792198	0.0234477583942975	0		1	0.553047404063205	0.498871331828442
1387	1384	1	32.6989406854266	40.8312944526511		34	0.0221305326331582	0.0228850121928343	0		0	0.502965841685416	0.512783800368173
1388	1385	0	23.6136395102777	33.9893625771037		35	0.0225056264066016	0.0215719377227537	0		1	0.516930022573363	0.507900677200902
1389	1386	0	21.5880800453146	25.4813013012521		36	0.0223180795198799	0.0210091915212905	0		0	0.506238494579668	0.500102270402945
1390	1387	0	42.7156131359443	4.80334165736373		37	0.0230682670667666	0.0258863252673044	0		1	0.530474040632054	0.485327313769751
1391	1388	0	1.00524106811612	4.71337186240413		38	0.024006001500375	0.0223222659913712	0		0	0.525056248721619	0.510124769891593
1392	1389	0	19.2096453224733	22.7275616722017		39	0.02344336084021	0.0258863252673044	0		1	0.492099322799097	0.503386004514672
1393	1390	0	34.4618552048186	-0.736675201246356		40	0.0189422355588897	0.0185706246482836	0		0	0.518510942933115	0.505215790550214
1394	1391	0	28.2921066624462	36.7402565840083		41	0.0268192048012003	0.0226974301256799	0		1	0.516930022573363	0.537246049661399
1395	1392	0	40.1871789560418	43.7296630358539		42	0.0236309077269317	0.0236353404614518	1		0	0.510533851503374	0.505420331356105
1396	1393	0	7.15105400251918	10.7365715032223		43	0.0225056264066016	0.0195085349840555	0		1	0.525959367945823	0.528216704288939
1397	1394	0	42.5042058998557	4.48002572152412		44	0.0247561890472618	0.0223222659913712	1		0	0.519738187768459	0.498056862344037
1398	1395	0	15.0424153921685	18.8481894301956		0	0.0219429857464366	0.0215881359113947	0		1	0.498871331828442	0.530474040632054
1399	1396	0	26.3681153557145	32.4569944324633		1	0.0191297824456114	0.0245917026468931	0		0	0.513601963591736	0.521374514215586
1400	1397	0	30.2802354114192	33.9597689501343		2	0.0211927981995498	0.0232776422001126	0		1	0.530474040632054	0.45823927765237
1401	1398	0	39.1771953451477	42.6004697810341		3	0.0206301575393848	0.0206495213065515	0		0	0.513397422785845	0.497647780732256
1402	1399	0	35.3713611624098	39.7175524264539		4	0.0230682670667666	0.0247794255678618	0		1	0.496613995485327	0.519187358916478
1403	1400	0	20.0990895516841	26.4286537587695		5	0.0215678919729932	0.0193354608597709	0		0	0.521579055021476	0.505829412967887
1404	1401	0	35.3605306137746	-0.995515336994827		6	0.0247561890472618	0.0197109067017082	0		1	0.501128668171557	0.519187358916478
1405	1402	0	28.098867947436	31.6537455521231		7	0.0256939234808702	0.0232776422001126	0		0	0.512783800368173	0.50153405604418
1406	1403	1	42.0607790485733	0.976601099969165		8	0.0245686421605401	0.0215881359113947	0		1	0.544018058690744	0.537246049661399
1407	1404	0	39.8210926640528	43.6155382502873		9	0.0260690172543135	0.0259057630936737	1		0	0.50664757619145	0.51462466762119
1408	1405	0	1.18406265092229	13.3763046164275		10	0.0230682670667666	0.021963581753332	0		1	0.492099322799097	0.501128668171557
1409	1406	0	0.155785799586787	3.73115608641914		11	0.0206301575393848	0.0217758588323634	0		0	0.502761300879525	0.500306811208836
1410	1407	0	35.2183304077304	-0.535721882810968		12	0.0206301575393848	0.0238408109630185	1		1	0.530474040632054	0.523702031602708
1411	1408	1	0.737483438357522	6.6810319045776		13	0.0251312828207051	0.0255303172517364	0		0	0.507056657803231	0.502147678461853
1412	1409	0	8.55200602365677	12.9554187166263		14	0.0211927981995498	0.0234653651210812	0		1	0.478555304740406	0.478555304740406
1413	1410	0	33.4796653934005	38.1357987475545		15	0.0230682670667666	0.0264689318565796	0		0	0.510329310697484	0.500920433626508
1414	1411	0	42.2848499057457	0.870252170591527		16	0.0206301575393848	0.0251548714097991	0		1	0.485327313769751	0.505643340857787
1415	1412	0	43.7362048985852	2.59405446280618		17	0.0225056264066016	0.0240285338839872	0		0	0.511556555532828	0.502761300879525
1416	1413	0	40.5303694398329	1.11380129033271		18	0.0208177044261065	0.0215881359113947	0		1	0.539503386004514	0.496613995485327
1417	1414	0	24.2706988064996	38.5199556755475		19	0.0211927981995498	0.0174582316500844	0		0	0.506033953773777	0.507670280220904
1418	1415	0	23.4358743160322	27.5961157221596		20	0.0200675168792198	0.0221513046743007	1		1	0.514672686230248	0.510158013544018
1419	1416	0	6.27068345873193	14.1078367004019		21	0.0210052513128282	0.021963581753332	0		0	0.504602168132542	0.510533851503374
1420	1417	0	14.0570266196018	20.6304287619269		22	0.0208177044261065	0.0234653651210812	0		1	0.514672686230248	0.534988713318284
1421	1418	0	41.7557873450656	1.99221166567664		23	0.0206301575393848	0.0198986296226769	1		0	0.516670075680098	0.513806504397627
1422	1419	0	5.39747926289632	9.66432786047803		24	0.0277569392348087	0.0223390275952693	0		1	0.541760722347629	0.498871331828442
1423	1420	0	32.4312260992792	39.5133908539414		25	0.0256939234808702	0.0202740754646142	0		0	0.507056657803231	0.510942933115156
1424	1421	0	13.2943024047495	21.8823378278065		26	0.0232558139534883	0.0208372442275201	0		1	0.523702031602708	0.494356659142212
1425	1422	0	28.1314118326629	2.9527391976291		27	0.0225056264066016	0.0189600150178336	0		0	0.512170177950501	0.515033749232972
1426	1423	1	6.58534352627781	10.6944294761115		28	0.0195048762190547	0.0277829923033602	0		1	0.525959367945823	0.510158013544018
1427	1424	0	34.2843281999169	0.621303757811411		29	0.0208177044261065	0.0221513046743007	0		0	0.517488238903661	0.510533851503374
1428	1425	0	33.2666666666666	36.7333333333333		30	0.0178169542385596	0.0245917026468931	0		1	0.496613995485327	0.492099322799097
1429	1426	0	29.2870301273293	32.7987527028234		31	0.0213803450862715	0.0200863525436455	0		0	0.502352219267743	0.516260994068316
1430	1427	0	32.2931403283588	37.559704018017		32	0.018754688672168	0.0223390275952693	0		1	0.541760722347629	0.553047404063205
1431	1428	0	31.52925159371	36.2136567288458		33	0.0221305326331582	0.0200863525436455	0		0	0.511147473921047	0.490079770914297
1432	1429	0	40.3736638294081	1.50053372458		34	0.0213803450862715	0.0210249671484888	0		1	0.525959367945823	0.442437923250564
1433	1430	0	35.3154876539532	38.9687196551327		35	0.0200675168792198	0.018772292096865	0		0	0.507465739415013	0.505215790550214
1434	1431	0	18.3475867181141	25.9408546866662		36	0.0219429857464366	0.0253425943307677	0		1	0.485327313769751	0.539503386004514
1435	1432	0	19.3406376963424	22.971602352859		37	0.0208177044261065	0.0234653651210812	0		0	0.517692779709552	0.508488443444467
1436	1433	0	0.989394175242067	5.34305550313009		38	0.027569392348087	0.0167073399662098	0		1	0.512415349887133	0.474040632054176
1437	1434	0	35.220685800867	0.994053473161152		39	0.0213803450862715	0.0202740754646142	0		0	0.523010840662712	0.50153405604418
1438	1435	0	6.525414053421	13.8609674496688		40	0.0226931732933233	0.0232776422001126	0		1	0.505643340857787	0.512415349887133
1439	1436	0	3.40023249888166	14.7996134888274		41	0.0226931732933233	0.0244039797259245	0		0	0.513806504397627	0.503784004908979
1440	1437	0	40.2675234875147	0.328954275058968		42	0.0236309077269317	0.018772292096865	1		1	0.530474040632054	0.478555304740406
1441	1438	0	36.6540110964239	-0.95556622512646		43	0.02344336084021	0.0232776422001126	0		0	0.525669871139292	0.498261403149928
1442	1439	0	39.3017988836973	-0.518609642148618		44	0.0247561890472618	0.0217758588323634	1		1	0.510158013544018	0.487584650112866
1443	1440	0	28.3021342716536	34.8709294299707		0	0.0251312828207051	0.0193245778611632	0		0	0.510124769891593	0.506852116997341
1444	1441	0	19.0666397729323	24.9398249641664		1	0.0253188297074268	0.0202626641651031	0		1	0.492099322799097	0.496613995485327
1445	1442	0	1.07645481287255	6.60252172353219		2	0.0189422355588897	0.0198874296435272	0		0	0.510738392309265	0.506238494579668
1446	1443	0	38.2721424594453	43.8343441940552		3	0.0217554388597149	0.0213883677298311	0		1	0.46726862302483	0.498871331828442
1447	1444	0	18.2666666666666	21.7333333333333		4	0.0210052513128282	0.023264540337711	0		0	0.495193291061566	0.521374514215586
1448	1445	0	35.1022770394403	43.5951007929356		5	0.0176294073518379	0.023452157598499	0		1	0.489841986455981	0.519187358916478
1449	1446	0	18.2180435497713	24.6844958673581		6	0.0219429857464366	0.0223264540337711	0		0	0.499284107179382	0.503170382491307
1450	1447	0	5.01778141917657	13.0226310105585		7	0.0213803450862715	0.0210131332082551	0		1	0.521444695259593	0.512415349887133
1451	1448	0	29.990926328538	40.0562876047433		8	0.0215678919729932	0.0258911819887429	0		0	0.510942933115156	0.500511352014727
1452	1449	0	39.7119040420702	-0.87439048669642		9	0.0245686421605401	0.0202626641651031	1		1	0.521444695259593	0.505643340857787
1453	1450	0	22.0665063329273	26.3760545755912		10	0.0249437359339834	0.0196998123827392	0		0	0.511147473921047	0.516056453262425
1454	1451	0	40.1663422894858	43.6340422307438		11	0.0236309077269317	0.0217636022514071	0		1	0.514672686230248	0.505643340857787
1455	1452	0	37.2882375521895	40.8032627597406		12	0.0226931732933233	0.0221388367729831	1		0	0.511352014726938	0.493761505420331
1456	1453	0	10.2760374174297	13.7522082806053		13	0.024006001500375	0.0266416510318949	0		1	0.512415349887133	0.494356659142212
1457	1454	0	30.2061784562787	37.6514308518612		14	0.0226931732933233	0.0219512195121951	0		0	0.521988136633258	0.503579464103088
1458	1455	0	18.3078783536361	21.9090677741668		15	0.0223180795198799	0.0255159474671669	0		1	0.487584650112866	0.505643340857787
1459	1456	0	36.2666666666666	39.7333333333333		16	0.0245686421605401	0.0221388367729831	0		0	0.511352014726938	0.507465739415013
1460	1457	0	13.0135509118849	20.5949208080335		17	0.0200675168792198	0.0221388367729831	0		1	0.55530474040632	0.514672686230248
1461	1458	0	13.332186464119	17.6239469000947		18	0.0202550637659414	0.023076923076923	0		0	0.507056657803231	0.497238699120474
1462	1459	0	42.4256240417057	2.90479389981096		19	0.0232558139534883	0.022889305816135	0		1	0.532731376975169	0.512415349887133
1463	1460	0	26.5022246890492	30.8678933485782		20	0.0230682670667666	0.0225140712945591	1		0	0.505215790550214	0.512374718756391
1464	1461	0	33.27358719882	36.958616017553		21	0.0247561890472618	0.0206378986866791	0		1	0.507900677200902	0.512415349887133
1465	1462	0	32.1515322022119	36.0652749115638		22	0.0211927981995498	0.0266416510318949	0		0	0.517692779709552	0.516874616485989
1466	1463	0	20.0869227846155	29.7380658199089		23	0.0230682670667666	0.0193245778611632	1		1	0.512415349887133	0.503386004514672
1467	1464	0	26.2825405632484	31.235644627339		24	0.0225056264066016	0.023827392120075	0		0	0.50664757619145	0.500511352014727
1468	1465	1	43.0287962710758	4.57029470724696		25	0.0225056264066016	0.024765478424015	0		1	0.507900677200902	0.465011286681715
1469	1466	0	27.2965498647553	30.8283367456619		26	0.0178169542385596	0.0185741088180112	0		0	0.515851912456535	0.521374514215586
1470	1467	0	15.1822484366695	18.8349738931628		27	0.0223180795198799	0.0200750469043152	0		1	0.483069977426636	0.516930022573363
1471	1468	0	28.151981292015	32.4434702084308		28	0.0189422355588897	0.023639774859287	0		0	0.512170177950501	0.514420126815299
1472	1469	1	6.39903546886501	13.6590738510277		29	0.0219429857464366	0.0208255159474671	0		1	0.507900677200902	0.46726862302483
1473	1470	0	27.2572730185758	30.7660953540688		30	0.0217554388597149	0.024390243902439	0		0	0.527510738392309	0.502147678461853
1474	1471	0	19.2812194888503	22.8246159958875		31	0.0241935483870967	0.0200750469043152	0		1	0.501128668171557	0.489841986455981
1475	1472	0	40.8329096087785	3.81017756771505		32	0.0223180795198799	0.0215759849906191	0		0	0.51196563714461	0.505215790550214
1476	1473	0	10.3768014584897	14.5347050588897		33	0.0213803450862715	0.0185741088180112	0		1	0.530474040632054	0.480812641083521
1477	1474	0	23.5650014678123	30.9567095101575		34	0.0225056264066016	0.0210131332082551	0		0	0.507670280220904	0.507874821026794
1478	1475	0	5.38164649220783	14.2917766503229		35	0.0215678919729932	0.0212007504690431	0		1	0.521444695259593	0.519187358916478
1479	1476	1	21.2858774185814	27.5360898126864		36	0.0245686421605401	0.023076923076923	0		0	0.502965841685416	0.513397422785845
1480	1477	0	4.2178694502784	14.9012941675673		37	0.0215678919729932	0.024953095684803	0		1	0.514672686230248	0.442437923250564
1481	1478	0	39.425244277627	0.638558388447933		38	0.0217554388597149	0.024390243902439	0		0	0.511147473921047	0.513192881979955
1482	1479	1	26.579303322369	41.7043320199228		39	0.0210052513128282	0.0253283302063789	0		1	0.503386004514672	0.510158013544018
1483	1480	0	40.5989223384582	0.337480754439667		40	0.0211927981995498	0.0212007504690431	0		0	0.521579055021476	0.499284107179382
1484	1481	0	6.11876159009026	9.68264411378574		41	0.0213803450862715	0.0195121951219512	0		1	0.510158013544018	0.519187358916478
1485	1482	0	6.22462793538488	13.6954196690782		42	0.018754688672168	0.024765478424015	1		0	0.511352014726938	0.512374718756391
1486	1483	0	27.358323890236	31.5356854855412		43	0.0255063765941485	0.022889305816135	0		1	0.483069977426636	0.516930022573363
1487	1484	0	31.3467979169052	37.7967322618052		44	0.0247561890472618	0.0212007504690431	1		0	0.508079361832685	0.528328901615872
1488	1485	0	12.2604756449051	19.5691626564242		0	0.0223180795198799	0.0178169542385596	0		1	0.485327313769751	0.528216704288939
1489	1486	0	12.2493894790231	19.9893535706221		1	0.0198799699924981	0.0219429857464366	0		0	0.515442830844753	0.511352014726938
1490	1487	0	6.35151572918367	10.1081724406899		2	0.02344336084021	0.0230682670667666	0		1	0.492099322799097	0.532731376975169
1491	1488	0	20.8319455182931	30.9604726238019		3	0.0206301575393848	0.0196924231057764	0		0	0.50132951523829	0.505215790550214
1492	1489	0	2.13515093648248	5.99815282401219		4	0.0217554388597149	0.0217554388597149	0		1	0.501128668171557	0.476297968397291
1493	1490	0	41.3743973141806	10.6870365968013		5	0.0208177044261065	0.0221305326331582	0		0	0.515647371650644	0.509511147473921
1494	1491	0	42.260891479685	0.623926732868298		6	0.0251312828207051	0.0217554388597149	0		1	0.525959367945823	0.512415349887133
1495	1492	0	0.28347347026461	11.6158125762821		7	0.0189422355588897	0.0217554388597149	0		0	0.510738392309265	0.503374923297197
1496	1493	0	20.2955819902586	26.5226794494045		8	0.0241935483870967	0.0219429857464366	0		1	0.496613995485327	0.501128668171557
1497	1494	0	28.2600162844542	31.8219810365084		9	0.0215678919729932	0.0221305326331582	1		0	0.505011249744324	0.514215586009408
1498	1495	1	26.9032616552996	31.9334146132862		10	0.0191297824456114	0.0211927981995498	0		1	0.510158013544018	0.525959367945823
1499	1496	0	5.15427071046031	13.7797600495464		11	0.0217554388597149	0.0217554388597149	0		0	0.505624872161996	0.511556555532828
1500	1497	0	44.2539129294665	4.74917055044569		12	0.0210052513128282	0.0258814703675918	1		1	0.516930022573363	0.492099322799097
1501	1498	0	39.2811832360748	43.4573933818661		13	0.0251312828207051	0.0200675168792198	0		0	0.51462466762119	0.508692984250357
1502	1499	0	2.57248313484613	7.75190014721332		14	0.0217554388597149	0.0210052513128282	0		1	0.519187358916478	0.534988713318284
1503	1500	0	11.757689441179	15.9885135406737		15	0.0255063765941485	0.0253188297074268	0		0	0.509511147473921	0.522397218245039
1504	1501	0	42.2666666666666	0.733333333333334		16	0.0221305326331582	0.018192048012003	0		1	0.507900677200902	0.480812641083521
1505	1502	0	6.29646560813712	9.79669722423152		17	0.0236309077269317	0.0219429857464366	0		0	0.520556350992022	0.510533851503374
1506	1503	0	6.6960090313256	10.8945645025774		18	0.0204426106526631	0.0204426106526631	0		1	0.451467268623024	0.525959367945823
1507	1504	0	33.9202909676889	38.5714577637806		19	0.024006001500375	0.0221305326331582	0		0	0.515238290038862	0.506033953773777
1508	1505	0	22.2616948396936	25.7472567132566		20	0.0238184546136534	0.024006001500375	1		1	0.494356659142212	0.521444695259593
1509	1506	0	10.6240994071676	14.8681221504621		21	0.0208177044261065	0.0219429857464366	0		0	0.518715483739005	0.503579464103088
1510	1507	0	35.5854869581568	42.9930575207273		22	0.0196924231057764	0.0230682670667666	0		1	0.537246049661399	0.496613995485327
1511	1508	0	1.71469113393663	11.8730515834694		23	0.0225056264066016	0.0255063765941485	1		0	0.515442830844753	0.500102270402945
1512	1509	0	35.4780689612189	42.7042967751876		24	0.02344336084021	0.0213803450862715	0		1	0.523702031602708	0.516930022573363
1513	1510	0	20.5122944623808	24.7283408477032		25	0.02344336084021	0.0208177044261065	0		0	0.517488238903661	0.508897525056248
1514	1511	0	35.0617064408265	42.6265499721319		26	0.0226931732933233	0.0191297824456114	0		1	0.523702031602708	0.501128668171557
1515	1512	0	20.2671537387856	23.704777422204		27	0.024006001500375	0.022880720180045	0		0	0.537942319492738	0.50132951523829
1516	1513	0	44.1968902974638	2.72125421253089		28	0.022880720180045	0.0215678919729932	0		1	0.541760722347629	0.480812641083521
1517	1514	0	15.2616295832221	18.6852463467163		29	0.0277569392348087	0.0230682670667666	0		0	0.500102270402945	0.515647371650644
1518	1515	0	28.0340238309955	31.7372440032218		30	0.0211927981995498	0.02344336084021	0		1	0.548532731376975	0.505643340857787
1519	1516	0	24.3467772722275	34.9070668472572		31	0.0215678919729932	0.0226931732933233	0		0	0.501943137655962	0.516056453262425
1520	1517	0	39.0716689211862	42.5787546966015		32	0.0236309077269317	0.0241935483870967	0		1	0.523702031602708	0.519187358916478
1521	1518	0	23.3797877961164	27.730301646363		33	0.0204426106526631	0.0262565641410352	0		0	0.506443035385559	0.506443035385559
1522	1519	0	21.4072069842495	26.2920379107941		34	0.0232558139534883	0.0258814703675918	0		1	0.507900677200902	0.523702031602708
1523	1520	0	32.3630713289206	40.5195881339037		35	0.0180045011252813	0.0223180795198799	0		0	0.497034158314583	0.513397422785845
1524	1521	0	27.6325953977218	34.8063027833411		36	0.0236309077269317	0.0217554388597149	0		1	0.483069977426636	0.496613995485327
1525	1522	0	11.4149084137491	19.9322330452405		37	0.0247561890472618	0.0245686421605401	0		0	0.50930660666803	0.508897525056248
1526	1523	0	36.3087976530093	43.4374939390683		38	0.0247561890472618	0.0217554388597149	0		1	0.510158013544018	0.564334085778781
1527	1524	0	41.3156432066514	2.22351274717119		39	0.0174418604651162	0.0226931732933233	0		0	0.507465739415013	0.504602168132542
1528	1525	0	9.21185597355783	12.737608018052		40	0.0226931732933233	0.0217554388597149	0		1	0.516930022573363	0.483069977426636
1529	1526	0	41.7898997725441	4.01829172343817		41	0.0202550637659414	0.0219429857464366	0		0	0.520760891797913	0.49621599509102
1530	1527	1	39.1498810655486	-0.71243004065483		42	0.0219429857464366	0.0210052513128282	1		1	0.478555304740406	0.494356659142212
1531	1528	0	44.0955090424355	3.42405335328961		43	0.0200675168792198	0.022880720180045	0		0	0.518715483739005	0.518306402127224
1532	1529	0	42.2726312103313	4.88868553827421		44	0.0221305326331582	0.0215678919729932	1		1	0.507900677200902	0.496613995485327
1533	1530	0	27.5083821144339	31.4483970533356		0	0.0180045011252813	0.0211967735884449	0		0	0.499284107179382	0.50664757619145
1534	1531	0	2.53969800508794	13.6345517383575		1	0.0196924231057764	0.0234477583942975	0		1	0.516930022573363	0.503386004514672
1535	1532	0	4.45920914818657	8.68862304375662		2	0.0223180795198799	0.0213843556555993	0		0	0.519533646962569	0.509715688279811
1536	1533	0	43.0782926094466	5.8619747515877		3	0.0232558139534883	0.0211967735884449	0		1	0.498871331828442	0.534988713318284
1537	1534	0	35.9061240534211	39.5176020455013		4	0.0225056264066016	0.024198086662915	0		0	0.511761096338719	0.508079361832685
1538	1535	0	13.0604716902971	20.9499504187799		5	0.0226931732933233	0.0168823860438942	0		1	0.519187358916478	0.480812641083521
1539	1536	0	4.29847842658205	13.7499439903151		6	0.0206301575393848	0.0215719377227537	0		0	0.500920433626508	0.505215790550214
1540	1537	0	11.9630835362405	18.4298344674418		7	0.0262565641410352	0.0226974301256799	0		1	0.519187358916478	0.489841986455981
1541	1538	1	4.38833123150278	12.3188003361645		8	0.0219429857464366	0.0198836991183642	0		0	0.498056862344037	0.505829412967887
1542	1539	0	31.295570978233	34.7155956028061		9	0.0206301575393848	0.0234477583942975	1		1	0.516930022573363	0.489841986455981
1543	1540	0	31.6350406224741	43.7892072801376		10	0.0215678919729932	0.0213843556555993	0		0	0.510942933115156	0.510738392309265
1544	1541	0	4.05553795172299	11.7419387908782		11	0.0225056264066016	0.0245732507972237	0		1	0.487584650112866	0.501128668171557
1545	1542	0	41.5181251161664	4.64097635031979		12	0.0256939234808702	0.0228850121928343	1		0	0.498056862344037	0.515033749232972
1546	1543	0	10.7371911546659	14.5834906983563		13	0.0215678919729932	0.020258863252673	0		1	0.523702031602708	0.54627539503386
1547	1544	0	20.3214161357548	23.8817287937531		14	0.0195048762190547	0.0236353404614518	0		0	0.509715688279811	0.519124565350787
1548	1545	0	12.9921686903335	19.9417006723019		15	0.0200675168792198	0.0275745638716938	0		1	0.514672686230248	0.557562076749435
1549	1546	0	7.08826784630184	15.5873029183054		16	0.0221305326331582	0.0191333708497467	0		0	0.511352014726938	0.508283902638576
1550	1547	0	27.2666666666666	30.7333333333333		17	0.0230682670667666	0.021759519789908	0		1	0.494356659142212	0.530474040632054
1551	1548	0	11.4235513878087	19.6081615747369		18	0.024006001500375	0.0234477583942975	0		0	0.529760687257107	0.501124974432399
1552	1549	0	14.3498418908443	20.7530258700062		19	0.019317329332333	0.0238229225286062	0		1	0.528216704288939	0.483069977426636
1553	1550	0	4.60605287771151	21.3441649012382		20	0.0185671417854463	0.0195085349840555	1		0	0.516670075680098	0.511352014726938
1554	1551	1	18.8057396296202	23.3678691117815		21	0.0249437359339834	0.018758206715438	0		1	0.501128668171557	0.492099322799097
1555	1552	0	22.3016411393046	25.843221266868		22	0.0247561890472618	0.0225098480585256	0		0	0.495602372673348	0.528737983227653
1556	1553	0	20.9788672027026	26.1325302301949		23	0.02344336084021	0.0228850121928343	1		1	0.553047404063205	0.510158013544018
1557	1554	0	25.2479967805863	28.7733400969071		24	0.0232558139534883	0.0226974301256799	0		0	0.520760891797913	0.497647780732256
1558	1555	0	11.4116989147412	17.3283757877532		25	0.022880720180045	0.0200712811855186	0		1	0.534988713318284	0.510158013544018
1559	1556	0	33.6554099834486	43.6297298803362		26	0.0294448612153038	0.0243856687300694	0		0	0.510738392309265	0.515851912456535
1560	1557	0	25.3755569588983	31.9900543949831		27	0.0232558139534883	0.0228850121928343	0		1	0.483069977426636	0.510158013544018
1561	1558	0	22.3667607875494	26.266582175635		28	0.0232558139534883	0.0221346839242168	0		0	0.505420331356105	0.51196563714461
1562	1559	0	27.1675652929081	34.3491508281112		29	0.0249437359339834	0.0238229225286062	0		1	0.489841986455981	0.548532731376975
1563	1560	0	11.2879531767426	16.6235004958182		30	0.0198799699924981	0.0266366535359219	0		0	0.509920229085702	0.508488443444467
1564	1561	1	6.48698268993067	14.6935125470988		31	0.0198799699924981	0.0221346839242168	0		1	0.512415349887133	0.478555304740406
1565	1562	0	22.279370040489	25.8807143561728		32	0.0198799699924981	0.0206340273869818	0		0	0.523010840662712	0.521988136633258
1566	1563	0	21.2953458722867	24.8103526280521		33	0.0217554388597149	0.0253235790658413	0		1	0.478555304740406	0.498871331828442
1567	1564	0	28.2582613637268	31.6445303829764		34	0.0221305326331582	0.0174451322453573	0		0	0.515238290038862	0.516874616485989
1568	1565	0	36.2666666666666	39.7333333333333		35	0.0221305326331582	0.0243856687300694	0		1	0.494356659142212	0.501128668171557
1569	1566	0	40.312319981601	43.7975683321611		36	0.024006001500375	0.0238229225286062	0		0	0.510738392309265	0.503579464103088
1570	1567	0	9.09576018197419	12.6177140411691		37	0.0223180795198799	0.0211967735884449	0		1	0.489841986455981	0.501128668171557
1571	1568	1	8.58470150621607	13.696540450225		38	0.0198799699924981	0.0215719377227537	0		0	0.499488647985273	0.517692779709552
1572	1569	1	34.2299749989667	37.5712139994071		39	0.0217554388597149	0.0223222659913712	0		1	0.532731376975169	0.489841986455981
1573	1570	0	22.2358509875026	25.7652101379819		40	0.0215678919729932	0.021759519789908	0		0	0.51196563714461	0.506238494579668
1574	1571	0	44.292158716696	2.72867900582021		41	0.0215678919729932	0.0204464453198274	0		1	0.534988713318284	0.507900677200902
1575	1572	0	11.3944587345231	21.4915641724183		42	0.0211927981995498	0.0249484149315325	1		0	0.513192881979955	0.50664757619145
1576	1573	0	21.2601304741719	27.2278265972497		43	0.0223180795198799	0.0215719377227537	0		1	0.487584650112866	0.469525959367945
1577	1574	0	38.1126772309101	41.7787090272983		44	0.0236309077269317	0.021759519789908	1		0	0.519124565350787	0.509102065862139
1578	1575	0				0	0.0208177044261065	0.0245917026468931	0		1	0.505643340857787	0.503386004514672
1579	1576	0	4.78231865463975	11.9640381774776		1	0.024006001500375	0.0183968462549277	0		0	0.50930660666803	0.507874821026794
1580	1577	0	9.08896768244115	12.7383072229378		2	0.0206301575393848	0.0195231837807396	0		1	0.496613995485327	0.503386004514672
1581	1578	0	35.2568546506341	-0.0793822124027343		3	0.02344336084021	0.0208372442275201	0		0	0.516670075680098	0.498056862344037
1582	1579	0	13.1838818358462	20.9315144102437		4	0.0217554388597149	0.022526750516238	0		1	0.544018058690744	0.534988713318284
1583	1580	0	43.9461247244663	2.65101822484507		5	0.0258814703675918	0.0236530880420499	0		0	0.511147473921047	0.50398854571487
1584	1581	0	33.3140238695069	36.7332789848875		6	0.0204426106526631	0.021963581753332	0		1	0.485327313769751	0.47178329571106
1585	1582	0	19.3308353301222	25.4800034043456		7	0.0189422355588897	0.0255303172517364	0		0	0.510124769891593	0.508283902638576
1586	1583	0	38.3366061209256	1.00626800730054		8	0.0202550637659414	0.0223390275952693	0		1	0.541760722347629	0.537246049661399
1587	1584	0	28.250194114946	31.5734528808095		9	0.0245686421605401	0.0229021963581753	1		0	0.504397627326651	0.507465739415013
1588	1585	0	9.22041130772801	12.7421580871254		10	0.0236309077269317	0.0200863525436455	0		1	0.485327313769751	0.476297968397291
1589	1586	0	4.48187348468047	8.83536990240651		11	0.019317329332333	0.0253425943307677	0		0	0.520965432603804	0.507465739415013
1590	1587	1	8.17880251190947	11.9447922173892		12	0.0236309077269317	0.0229021963581753	1		1	0.505643340857787	0.512415349887133
1591	1588	0	26.1201186899737	30.7022566130167		13	0.0266316579144786	0.018772292096865	0		0	0.501124974432399	0.509715688279811
1592	1589	0	0.697086344581089	4.95307338398907		14	0.0191297824456114	0.0245917026468931	0		1	0.523702031602708	0.512415349887133
1593	1590	0	7.26525642899224	10.779592284173		15	0.0200675168792198	0.021963581753332	0		0	0.4988750255676	0.517488238903661
1594	1591	0	20.4947921431448	27.0357081220359		16	0.0236309077269317	0.0223390275952693	0		1	0.528216704288939	0.541760722347629
1595	1592	0	11.4362486669804	20.274055844819		17	0.0174418604651162	0.026281208935611	0		0	0.519329106156678	0.522806299856821
1596	1593	0	35.6300832910587	43.7950011734049		18	0.0213803450862715	0.0202740754646142	0		1	0.525959367945823	0.494356659142212
1597	1594	0	25.1305179168669	33.8007494753213		19	0.0211927981995498	0.0217758588323634	0		0	0.517897320515442	0.497647780732256
1598	1595	0	0.51828935068561	4.98148820315272		20	0.0238184546136534	0.0185845691758963	1		1	0.523702031602708	0.510158013544018
1599	1596	0	27.4473411282335	35.124975811161		21	0.0226931732933233	0.0208372442275201	0		0	0.494988750255676	0.514215586009408
1600	1597	0	31.4510606631584	34.9669612943937		22	0.0249437359339834	0.0157687253613666	0		1	0.494356659142212	0.55981941309255
1601	1598	0	4.3961520264846	13.0302059054226		23	0.0210052513128282	0.0217758588323634	1		0	0.51196563714461	0.519738187768459
1602	1599	0	20.1692888645591	23.7780314941178		24	0.0211927981995498	0.0217758588323634	0		1	0.55079006772009	0.489841986455981
1603	1600	0	19.6280663603476	29.3630404391582		25	0.024006001500375	0.0242162568049558	0		0	0.507670280220904	0.488647985273061
1604	1601	0	8.1028190119424	11.6682018769182		26	0.0200675168792198	0.021963581753332	0		1	0.465011286681715	0.557562076749435
1605	1602	0	11.2778278447921	14.7262855026307		27	0.0262565641410352	0.0229021963581753	0		0	0.497647780732256	0.514215586009408
1606	1603	1	0.621710870631965	8.2078348024162		28	0.019317329332333	0.0206495213065515	0		1	0.514672686230248	0.548532731376975
1607	1604	0	8.26666666666666	11.7333333333333		29	0.0221305326331582	0.0236530880420499	0		0	0.509715688279811	0.494375127838003
1608	1605	1	31.3878026936511	36.806949451271		30	0.0206301575393848	0.0240285338839872	0		1	0.501128668171557	0.530474040632054
1609	1606	0	2.69634086605738	6.67514975465651		31	0.0198799699924981	0.0242162568049558	0		0	0.502352219267743	0.513192881979955
1610	1607	0	15.0837313087636	24.7170749368498		32	0.02344336084021	0.0153932795194293	0		1	0.492099322799097	0.516930022573363
1611	1608	1	3.31845839752029	12.6425593266996		33	0.0262565641410352	0.0232776422001126	0		0	0.508692984250357	0.50419308652076
1612	1609	0	5.10604343164166	13.460201235721		34	0.0189422355588897	0.0217758588323634	0		1	0.521444695259593	0.489841986455981
1613	1610	0	18.9612750600714	42.8455272738997		35	0.0243810952738184	0.0230899192791439	0		0	0.511761096338719	0.505829412967887
1614	1611	0	35.6459088867557	13.2919979265179		36	0.0247561890472618	0.0238408109630185	0		1	0.501128668171557	0.485327313769751
1615	1612	0	40.6837496419066	5.4330427302114		37	0.0215678919729932	0.0204617983855828	0		0	0.512988341174064	0.515442830844753
1616	1613	0	40.0583475167138	1.42964388060742		38	0.0230682670667666	0.0234653651210812	0		1	0.516930022573363	0.521444695259593
1617	1614	0	11.0628933410305	14.6962948347311		39	0.0195048762190547	0.0242162568049558	0		0	0.50664757619145	0.520556350992022
1618	1615	0	29.2737311734024	32.7671284335969		40	0.022880720180045	0.0247794255678618	0		1	0.498871331828442	0.505643340857787
1619	1616	0	43.1660159612782	1.73333333333333		41	0.0255063765941485	0.0227144734372066	0		0	0.508079361832685	0.504806708938433
1620	1617	0	2.04964784568304	12.1911047797174		42	0.0215678919729932	0.0200863525436455	1		1	0.516930022573363	0.55079006772009
1621	1618	1	9.34123570976936	12.8868622207875		43	0.0243810952738184	0.0240285338839872	0		0	0.515238290038862	0.502352219267743
1622	1619	1	42.1329059384968	5.96605630259		44	0.0210052513128282	0.0259057630936737	1		1	0.528216704288939	0.564334085778781
1623	1620	0	10.5287724409686	14.5227860572091		0	0.0208177044261065	0.0247608328643781	0		0	0.517488238903661	0.509511147473921
1624	1621	0	20.8355895263558	25.5589716506769		1	0.0200675168792198	0.0221346839242168	0		1	0.505643340857787	0.514672686230248
1625	1622	0	34.3064088479627	37.9284532182597		2	0.0213803450862715	0.0243856687300694	0		0	0.516465534874207	0.503170382491307
1626	1623	0	5.93215167295514	13.4473896838375		3	0.0241935483870967	0.0213843556555993	0		1	0.489841986455981	0.501128668171557
1627	1624	0	33.3108034388401	36.8691479271319		4	0.0189422355588897	0.0198836991183642	0		0	0.50419308652076	0.502556760073634
1628	1625	0	43.1957109927049	6.73417203892856		5	0.022880720180045	0.0219471018570624	0		1	0.516930022573363	0.544018058690744
1629	1626	0	18.6957119885078	24.2566580740822		6	0.0161290322580645	0.0268242356030763	0		0	0.522806299856821	0.511352014726938
1630	1627	1	39.6055603535032	43.5021796397416		7	0.0215678919729932	0.0210091915212905	0		1	0.478555304740406	0.541760722347629
1631	1628	1	15.0768673285367	18.8644902131727		8	0.0230682670667666	0.020258863252673	0		0	0.511761096338719	0.515033749232972
1632	1629	0	27.4245782882076	37.3456534090566		9	0.0195048762190547	0.0215719377227537	1		1	0.514672686230248	0.498871331828442
1633	1630	0	12.6498016861586	19.8921486291801		10	0.0230682670667666	0.0198836991183642	0		0	0.507056657803231	0.501943137655962
1634	1631	0	35.3241370186732	40.8735025530951		11	0.0200675168792198	0.0213843556555993	0		1	0.501128668171557	0.514672686230248
1635	1632	1	42.3883030954214	3.60140694743624		12	0.0200675168792198	0.0225098480585256	1		0	0.512374718756391	0.510329310697484
1636	1633	1	43.0769782190507	1.87782990431884		13	0.0238184546136534	0.0219471018570624	0		1	0.519187358916478	0.496613995485327
1637	1634	0	24.1991319706581	34.8991534065497		14	0.0236309077269317	0.0191333708497467	0		0	0.504806708938433	0.517488238903661
1638	1635	1	10.3348458023274	13.9201206071903		15	0.0225056264066016	0.0232601763271431	0		1	0.516930022573363	0.498871331828442
1639	1636	0	20.1051842003607	25.7980084805581		16	0.0213803450862715	0.0189457887825923	0		0	0.520556350992022	0.511556555532828
1640	1637	0	18.3381313245648	22.0486242982052		17	0.0185671417854463	0.0219471018570624	0		1	0.512415349887133	0.510158013544018
1641	1638	0	27.1161064207086	36.3598775324488		18	0.0198799699924981	0.0221346839242168	0		0	0.511147473921047	0.511352014726938
1642	1639	0	42.048251558277	3.54018039706719		19	0.024006001500375	0.0225098480585256	0		1	0.46726862302483	0.528216704288939
1643	1640	0	17.3741308406198	20.9598976102765		20	0.0253188297074268	0.0198836991183642	1		0	0.520351810186132	0.523215381468603
1644	1641	0	31.3216968942772	38.3773038907844		21	0.0223180795198799	0.0191333708497467	0		1	0.505643340857787	0.510158013544018
1645	1642	0	30.2789322744031	34.9678166722552		22	0.0258814703675918	0.0236353404614518	0		0	0.500102270402945	0.504806708938433
1646	1643	0	37.7564962663469	42.2296559492453		23	0.0245686421605401	0.0206340273869818	1		1	0.485327313769751	0.521444695259593
1647	1644	0	42.2877125841072	5.51327632778627		24	0.0247561890472618	0.0249484149315325	0		0	0.506238494579668	0.500920433626508
1648	1645	0	41.6329917718243	2.97376643053227		25	0.0196924231057764	0.0245732507972237	0		1	0.494356659142212	0.503386004514672
1649	1646	0	8.64396849605524	12.7365581191604		26	0.0236309077269317	0.024198086662915	0		0	0.516056453262425	0.506852116997341
1650	1647	1	6.91094121954297	12.6730231988857		27	0.0241935483870967	0.024198086662915	0		1	0.478555304740406	0.492099322799097
1651	1648	0	42.0949524763846	4.86610084007137		28	0.0210052513128282	0.0215719377227537	0		0	0.505011249744324	0.508897525056248
1652	1649	0	15.2863881670308	18.9891184893344		29	0.0226931732933233	0.0247608328643781	0		1	0.525959367945823	0.489841986455981
1653	1650	0	26.1858866537256	30.3072925782396		30	0.0236309077269317	0.0191333708497467	0		0	0.503579464103088	0.521988136633258
1654	1651	0	4.27261537944563	8.56179621983016		31	0.0213803450862715	0.0213843556555993	0		1	0.498871331828442	0.478555304740406
1655	1652	0	29.2602869579827	32.9066701479183		32	0.0238184546136534	0.0215719377227537	0		0	0.505215790550214	0.505420331356105
1656	1653	1	21.3844570224521	36.9653529477489		33	0.0215678919729932	0.0264490714687675	0		1	0.523702031602708	0.503386004514672
1657	1654	0	42.4531627842916	1.81101348656659		34	0.0204426106526631	0.0251359969986869	0		0	0.521169973409695	0.49089793413786
1658	1655	1	34.0349250118712	38.4863853479861		35	0.0217554388597149	0.0234477583942975	0		1	0.523702031602708	0.501128668171557
1659	1656	0	36.9495761067987	41.9618302145577		36	0.0213803450862715	0.0193209529169011	0		0	0.50398854571487	0.507056657803231
1660	1657	0	10.5539786386944	14.5490767951922		37	0.0253188297074268	0.0213843556555993	0		1	0.532731376975169	0.492099322799097
1661	1658	0	11.8147673722681	20.7365287288085		38	0.0196924231057764	0.024198086662915	0		0	0.509102065862139	0.507670280220904
1662	1659	0	27.6061621907007	31.3720378000685		39	0.0219429857464366	0.0232601763271431	0		1	0.530474040632054	0.492099322799097
1663	1660	1	27.7096334697467	31.9436565666583		40	0.02344336084021	0.021759519789908	0		0	0.512783800368173	0.507465739415013
1664	1661	0	22.2046156503674	28.9495900418129		41	0.0262565641410352	0.0200712811855186	0		1	0.523702031602708	0.501128668171557
1665	1662	0	4.44350149627611	12.9509818356902		42	0.0213803450862715	0.0230725942599887	1		0	0.5277152791982	0.506033953773777
1666	1663	0	7.39637053704336	13.9972771116159		43	0.022880720180045	0.021759519789908	0		1	0.510158013544018	0.510158013544018
1667	1664	0	11.3677895651014	20.2300397329053		44	0.0255063765941485	0.0226974301256799	1		0	0.516670075680098	0.499693188791163
1668	1665	0	20.4160605157707	28.8145699544596		0	0.0198799699924981	0.021955338712704	0		1	0.501128668171557	0.480812641083521
1669	1666	1	0.529354803296818	7.35645760328179		1	0.022880720180045	0.0238318633890035	0		0	0.51196563714461	0.505011249744324
1670	1667	0	40.0368458098706	3.5724584528777		2	0.0180045011252813	0.0187652467629949	0		1	0.539503386004514	0.498871331828442
1671	1668	1	42.5895546223354	5.02535873148146		3	0.0241935483870967	0.0228936010508538	0		0	0.503170382491307	0.516670075680098
1672	1669	0	21.2728284509651	28.2319733081597		4	0.0208177044261065	0.0193282041658847	0		1	0.514672686230248	0.460496613995485
1673	1670	0	7.03240366590839	13.4897197223921		5	0.0221305326331582	0.0195158566335147	0		0	0.50398854571487	0.505215790550214
1674	1671	1	41.2864757340757	5.4671536566837		6	0.0223180795198799	0.0247701257271533	0		1	0.519187358916478	0.519187358916478
1675	1672	0	11.5346850127258	19.5637889933221		7	0.0215678919729932	0.0223306436479639	0		0	0.505011249744324	0.50664757619145
1676	1673	0	32.3663013501915	38.1725736411872		8	0.0253188297074268	0.0238318633890035	0		1	0.489841986455981	0.494356659142212
1677	1674	1	4.55545437030608	11.7015201954239		9	0.0195048762190547	0.0240195158566335	1		0	0.506033953773777	0.510942933115156
1678	1675	0	10.284867912504	13.7830466795131		10	0.024006001500375	0.0208294239069243	0		1	0.487584650112866	0.512415349887133
1679	1676	0	42.0622430421464	4.88216729139013		11	0.0180045011252813	0.0206417714392944	0		0	0.521988136633258	0.506238494579668
1680	1677	1	27.568584161201	34.70003226203		12	0.0183795948987246	0.0200788140364045	1		1	0.532731376975169	0.503386004514672
1681	1678	0	19.3669426505491	24.2589797704958		13	0.0183795948987246	0.0242071683242634	0		0	0.502147678461853	0.498670484761709
1682	1679	0	23.522869227658	27.5912004104229		14	0.0213803450862715	0.0236442109213736	0		1	0.528216704288939	0.525959367945823
1683	1680	1	8.4542206354743	14.669153359888		15	0.0206301575393848	0.022142991180334	0		0	0.501738596850071	0.525874411945183
1684	1681	1	3.92675932937985	12.0642444496348		16	0.0221305326331582	0.0193282041658847	0		1	0.519187358916478	0.476297968397291
1685	1682	1	19.3031281984329	28.5542378086135		17	0.0210052513128282	0.018202289360105	0		0	0.508692984250357	0.502761300879525
1686	1683	1	41.6186857606527	5.2238386229712		18	0.02344336084021	0.0210170763745543	0		1	0.519187358916478	0.489841986455981
1687	1684	1	11.0206909744161	14.7077910498631		19	0.0225056264066016	0.0189528992306248	0		0	0.512170177950501	0.510942933115156
1688	1685	1	25.3313220599472	30.6684888241983		20	0.0221305326331582	0.0197035091011446	1		1	0.494356659142212	0.476297968397291
1689	1686	0	27.871663959083	38.0183196425916		21	0.02344336084021	0.0279602176768624	0		0	0.503374923297197	0.508897525056248
1690	1687	0	11.457797446386	21.0305606800666		22	0.0195048762190547	0.022142991180334	0		1	0.505643340857787	0.46726862302483
1691	1688	1	18.4237029433901	24.1418096907072		23	0.0219429857464366	0.0210170763745543	1		0	0.511352014726938	0.511556555532828
1692	1689	0	12.3206964351013	19.2861061487627		24	0.0215678919729932	0.0228936010508538	0		1	0.537246049661399	0.503386004514672
1693	1690	0	12.4444923863499	20.2515375136887		25	0.0241935483870967	0.0195158566335147	0		0	0.515851912456535	0.518715483739005
1694	1691	1	44.2258674665887	2.96163767187461		26	0.0217554388597149	0.0228936010508538	0		1	0.514672686230248	0.510158013544018
1695	1692	1	11.0679405604968	14.7295151152542		27	0.0236309077269317	0.0249577781947832	0		0	0.511352014726938	0.525669871139292
1696	1693	1	35.4442024756228	43.584806028937		28	0.0253188297074268	0.0225182961155939	0		1	0.530474040632054	0.494356659142212
1697	1694	0	36.0804299305577	4.7991512604319		29	0.0262565641410352	0.0223306436479639	0		0	0.528942524033544	0.513601963591736
1698	1695	0	14.1835191676866	17.5755502692781		30	0.0247561890472618	0.0197035091011446	0		1	0.568848758465011	0.496613995485327
1699	1696	0	26.4339014578284	37.2375664228784		31	0.022880720180045	0.0230812535184837	0		0	0.506238494579668	0.506238494579668
1700	1697	0	28.2951484839941	31.8204785625078		32	0.0262565641410352	0.0225182961155939	0		1	0.534988713318284	0.492099322799097
1701	1698	1	12.2528830301751	18.9219168465629		33	0.0241935483870967	0.0215800337774441	0		0	0.51994272857435	0.510329310697484
1702	1699	0	41.030299688358	1.0140020864961		34	0.018192048012003	0.0249577781947832	0		1	0.525959367945823	0.539503386004514
1703	1700	0	43.4815762104511	4.44239080409368		35	0.0251312828207051	0.0234565584537436	0		0	0.516465534874207	0.514420126815299
1704	1701	0	18.4755814678574	23.4401234584834		36	0.0232558139534883	0.0238318633890035	0		1	0.541760722347629	0.503386004514672
1705	1702	0	20.4657016564001	26.5447651588426		37	0.0223180795198799	0.0249577781947832	0		0	0.520556350992022	0.521783595827367
1706	1703	0	2.09710848214992	5.95421133030813		38	0.022880720180045	0.025708388065303	0		1	0.451467268623024	0.503386004514672
1707	1704	0	4.90356057545593	8.76873147887143		39	0.0202550637659414	0.0234565584537436	0		0	0.514829208427081	0.507056657803231
1708	1705	0	5.40005729526092	15.7716551930622		40	0.0225056264066016	0.0225182961155939	0		1	0.544018058690744	0.525959367945823
1709	1706	0	23.4363380118694	27.9271114619486		41	0.0213803450862715	0.0242071683242634	0		0	0.494784209449785	0.520965432603804
1710	1707	1	44.0007918927521	2.8404120299236		42	0.0202550637659414	0.0193282041658847	1		1	0.505643340857787	0.505643340857787
1711	1708	0	39.2958035053103	6.34401180927627		43	0.0238184546136534	0.0215800337774441	0		0	0.514215586009408	0.510329310697484
1712	1709	1	19.1439473976496	29.1457241463297		44	0.0256939234808702	0.0228936010508538	1		1	0.562076749435665	0.492099322799097
1713	1710	0	7.09785946190176	20.1532022216055		0	0.0258814703675918	0.0227102102102102	0		0	0.518306402127224	0.50419308652076
1714	1711	0	30.379009937032	34.9272671783415		1	0.0223180795198799	0.021021021021021	0		1	0.537246049661399	0.476297968397291
1715	1712	0	43.5370420875922	2.46412586504119		2	0.0195048762190547	0.0223348348348348	0		0	0.508283902638576	0.515238290038862
1716	1713	0	14.5165320010973	20.5872567517333		3	0.0238184546136534	0.0219594594594594	0		1	0.512415349887133	0.544018058690744
1717	1714	0	5.71081839449531	14.560875846145		4	0.0226931732933233	0.0206456456456456	0		0	0.499284107179382	0.51728369809777
1718	1715	1	25.0599342113199	42.9613101655533		5	0.0202550637659414	0.024024024024024	0		1	0.544018058690744	0.496613995485327
1719	1716	1	0.306983586734929	6.69215698931531		6	0.022880720180045	0.024024024024024	0		0	0.497443239926365	0.511761096338719
1720	1717	1	19.4188071840066	23.9127806419732		7	0.0243810952738184	0.0219594594594594	0		1	0.492099322799097	0.532731376975169
1721	1718	0	3.49449520193989	9.09611258652415		8	0.0225056264066016	0.0232732732732732	0		0	0.503784004908979	0.505624872161996
1722	1719	0	12.2099097137453	19.5823385076523		9	0.0208177044261065	0.024024024024024	1		1	0.512415349887133	0.476297968397291
1723	1720	0	4.71002846700305	13.498774257549499		10	0.0176294073518379	0.024587087087087	0		0	0.508283902638576	0.523829003886275
1724	1721	0	41.8821675927272	5.26813339502901		11	0.0166916729182295	0.021021021021021	0		1	0.503386004514672	0.514672686230248
1725	1722	0	33.2714032558225	36.7480324462597		12	0.0219429857464366	0.0208333333333333	1		0	0.516056453262425	0.513601963591736
1726	1723	0	44.1731209810974	2.82297625481272		13	0.0219429857464366	0.021021021021021	0		1	0.478555304740406	0.480812641083521
1727	1724	0	4.50986973702848	14.1496463005071		14	0.0217554388597149	0.0204579579579579	0		0	0.516056453262425	0.522397218245039
1728	1725	1	25.0115802804087	36.5589896636109		15	0.0232558139534883	0.0242117117117117	0		1	0.523702031602708	0.47178329571106
1729	1726	0	42.2845743413007	0.844204719368214		16	0.0210052513128282	0.021584084084084	0		0	0.516670075680098	0.510329310697484
1730	1727	0	24.7520419260242	29.7771000281732		17	0.0226931732933233	0.0183933933933933	0		1	0.503386004514672	0.507900677200902
1731	1728	0	4.61615178584688	13.5871265567991		18	0.0230682670667666	0.0212087087087087	0		0	0.512988341174064	0.521579055021476
1732	1729	0	4.6582375881363	13.3540441575906		19	0.0211927981995498	0.0213963963963963	0		1	0.469525959367945	0.541760722347629
1733	1730	1	41.2336550251039	2.79542154728299		20	0.0232558139534883	0.0213963963963963	1		0	0.508283902638576	0.51196563714461
1734	1731	1	4.52546126976224	13.0164006038079		21	0.0176294073518379	0.0191441441441441	0		1	0.516930022573363	0.54627539503386
1735	1732	1	5.35344622817824	9.85930132173215		22	0.0210052513128282	0.0212087087087087	0		0	0.507670280220904	0.512783800368173
1736	1733	1	12.0412585321109	20.855572004101		23	0.0270067516879219	0.0230855855855855	1		1	0.501128668171557	0.510158013544018
1737	1734	0	9.36501944165927	14.5896964880599		24	0.0213803450862715	0.0193318318318318	0		0	0.518306402127224	0.507670280220904
1738	1735	0	13.7354899994281	20.720777274061		25	0.0226931732933233	0.0227102102102102	0		1	0.523702031602708	0.510158013544018
1739	1736	0	13.1341340153401	16.9525795401901		26	0.0236309077269317	0.0204579579579579	0		0	0.504602168132542	0.515442830844753
1740	1737	0	18.219071385398	21.8249108018731		27	0.0215678919729932	0.0225225225225225	0		1	0.532731376975169	0.501128668171557
1741	1738	0	18.8141526270571	22.9758634878492		28	0.0213803450862715	0.0223348348348348	0		0	0.516670075680098	0.510124769891593
1742	1739	1	35.1048491147434	39.3659135708722		29	0.0225056264066016	0.0198948948948948	0		1	0.530474040632054	0.47178329571106
1743	1740	1	19.1146005203782	24.5953360216094		30	0.0283195798949737	0.0219594594594594	0		0	0.500102270402945	0.521783595827367
1744	1741	1	23.9456025023667	34.3457400267807		31	0.019317329332333	0.0195195195195195	0		1	0.485327313769751	0.483069977426636
1745	1742	0	4.41254696560115	10.7434341852727		32	0.0247561890472618	0.0219594594594594	0		0	0.515238290038862	0.514215586009408
1746	1743	0	11.4599891500602	19.2942920117709		33	0.0223180795198799	0.0223348348348348	0		1	0.571106094808126	0.530474040632054
1747	1744	0	36.3155669943908	-0.00489978618931985		34	0.0223180795198799	0.0243993993993993	0		0	0.518715483739005	0.505420331356105
1748	1745	0	26.0532435644091	29.5736016129123		35	0.0183795948987246	0.0230855855855855	0		1	0.505643340857787	0.489841986455981
1749	1746	1	19.2353855737832	24.4060237373124		36	0.0211927981995498	0.0251501501501501	0		0	0.512374718756391	0.513192881979955
1750	1747	0	37.041465531744	3.72538989000727		37	0.0238184546136534	0.0260885885885885	0		1	0.573363431151241	0.548532731376975
1751	1748	0	33.1060799165071	39.9359527744864		38	0.0245686421605401	0.0223348348348348	0		0	0.517488238903661	0.497034158314583
1752	1749	0	12.2543175511151	18.8724885714361		39	0.0232558139534883	0.0262762762762762	0		1	0.492099322799097	0.519187358916478
1753	1750	0	11.2879593336102	14.9350923260463		40	0.0230682670667666	0.0242117117117117	0		0	0.511761096338719	0.507465739415013
1754	1751	1	11.4745322238951	19.8666814784723		41	0.0215678919729932	0.0232732732732732	0		1	0.541760722347629	0.487584650112866
1755	1752	1	13.3487617859775	20.2481291379058		42	0.0226931732933233	0.0195195195195195	1		0	0.499693188791163	0.507670280220904
1756	1753	0	12.2769011242344	18.4031862671824		43	0.0221305326331582	0.0234609609609609	0		1	0.496613995485327	0.480812641083521
1757	1754	0	6.26666666666666	9.73333333333333		44	0.024006001500375	0.0236486486486486	1		0	0.508283902638576	0.498056862344037
1758	1755	0	38.3168088380003	41.950105560371		0	0.0210052513128282	0.0227059485832238	0		1	0.537246049661399	0.528216704288939
1759	1756	1	30.2478729911802	37.9570624279307		1	0.0225056264066016	0.0178269844248451	0		0	0.50398854571487	0.527510738392309
1760	1757	0	42.6228174249825	5.56347815291076		2	0.0208177044261065	0.025708388065303	0		1	0.492099322799097	0.485327313769751
1761	1758	0	38.32081167812	41.878796195367		3	0.0211927981995498	0.0228936010508538	0		0	0.506443035385559	0.511761096338719
1762	1759	1	44.179571571535	4.50105731642703		4	0.0217554388597149	0.021955338712704	0		1	0.478555304740406	0.489841986455981
1763	1760	0	2.31900971402207	5.89147768521541		5	0.0243810952738184	0.0251454306624132	0		0	0.505624872161996	0.520351810186132
1764	1761	1	11.3075256977541	14.8599966698692		6	0.0225056264066016	0.0174516794895852	0		1	0.530474040632054	0.507900677200902
1765	1762	0	5.73815065850018	9.72373859881286		7	0.0204426106526631	0.0225182961155939	0		0	0.523419922274493	0.509102065862139
1766	1763	1	30.2451116745775	41.6822959809353		8	0.0219429857464366	0.021955338712704	0		1	0.483069977426636	0.487584650112866
1767	1764	0	38.4203347177683	42.3172299034265		9	0.0202550637659414	0.0251454306624132	1		0	0.51728369809777	0.502147678461853
1768	1765	0	23.1147213207417	26.7731891872221		10	0.0223180795198799	0.0197035091011446	0		1	0.516930022573363	0.510158013544018
1769	1766	1	42.163515366943	4.80295605955915		11	0.0253188297074268	0.0217676862450741	0		0	0.512170177950501	0.505215790550214
1770	1767	0	0.111548722928439	5.9282987990641		12	0.0211927981995498	0.0223306436479639	1		1	0.534988713318284	0.476297968397291
1771	1768	0	4.50000955305599	13.4790477891269		13	0.0208177044261065	0.0197035091011446	0		0	0.505420331356105	0.50419308652076
1772	1769	0	18.4519855921002	22.8228298127907		14	0.0223180795198799	0.0210170763745543	0		1	0.514672686230248	0.512415349887133
1773	1770	0	8.09593954226023	13.2828612093592		15	0.02344336084021	0.0243948207918934	0		0	0.508488443444467	0.51196563714461
1774	1771	1	19.1283040713527	23.0973577097866		16	0.0210052513128282	0.0236442109213736	0		1	0.523702031602708	0.498871331828442
1775	1772	0	3.12283380650885	7.56047363614145		17	0.0206301575393848	0.025708388065303	0		0	0.50664757619145	0.51462466762119
1776	1773	0	35.7629456166139	1.30821521941282		18	0.0245686421605401	0.022142991180334	0		1	0.541760722347629	0.528216704288939
1777	1774	1	7.38876475458405	12.2694913487326		19	0.0243810952738184	0.021955338712704	0		0	0.504806708938433	0.508283902638576
1778	1775	1	1.39290663374471	21.0638440600167		20	0.0251312828207051	0.0210170763745543	1		1	0.521444695259593	0.505643340857787
1779	1776	0	40.3552501694297	5.99649479200669		21	0.0221305326331582	0.0212047288421842	0		0	0.513806504397627	0.521169973409695
1780	1777	1	12.246071258931	19.9513764439373		22	0.0249437359339834	0.0242071683242634	0		1	0.519187358916478	0.487584650112866
1781	1778	1	11.1023233390272	14.6581974482463		23	0.0219429857464366	0.0227059485832238	1		0	0.506033953773777	0.502761300879525
1782	1779	0	42.3537313634078	5.89242392818614		24	0.0221305326331582	0.0240195158566335	0		1	0.492099322799097	0.505643340857787
1783	1780	1	39.87376210747	5.51822480662271		25	0.0219429857464366	0.0255207355976731	0		0	0.511352014726938	0.501738596850071
1784	1781	1	13.2624905479418	20.7663468958242		26	0.0206301575393848	0.021955338712704	0		1	0.514672686230248	0.521444695259593
1785	1782	0	5.07196013950016	19.224904037145		27	0.0210052513128282	0.0206417714392944	0		0	0.502965841685416	0.508897525056248
1786	1783	0	4.82719332602838	8.800748627572		28	0.0260690172543135	0.0189528992306248	0		1	0.521444695259593	0.537246049661399
1787	1784	0	13.5256650765338	21.6168993660774		29	0.022880720180045	0.0236442109213736	0		0	0.503374923297197	0.497443239926365
1788	1785	0	24.3017470887243	36.6693474279359		30	0.0185671417854463	0.0242071683242634	0		1	0.523702031602708	0.528216704288939
1789	1786	0	30.8284051447457	39.0916512684757		31	0.0230682670667666	0.0245824732595233	0		0	0.504602168132542	0.509511147473921
1790	1787	1	23.0131336048127	27.8226205146298		32	0.0200675168792198	0.0191405516982548	0		1	0.487584650112866	0.501128668171557
1791	1788	0	12.0574567962775	19.9846780052599		33	0.0256939234808702	0.0213923813098142	0		0	0.50664757619145	0.514011045203518
1792	1789	0	5.05510344280578	8.73573333177744		34	0.0195048762190547	0.021955338712704	0		1	0.45823927765237	0.512415349887133
1793	1790	0	24.4731967822143	35.4181869364927		35	0.0217554388597149	0.0225182961155939	0		0	0.50398854571487	0.501738596850071
1794	1791	1	43.0567221854017	6.78611701736586		36	0.0241935483870967	0.0223306436479639	0		1	0.521444695259593	0.532731376975169
1795	1792	0	27.4009634019662	42.3742360008584		37	0.0215678919729932	0.021955338712704	0		0	0.510124769891593	0.511147473921047
1796	1793	0	18.5141872923176	29.4347582375189		38	0.0219429857464366	0.0228936010508538	0		1	0.487584650112866	0.496613995485327
1797	1794	1	11.7938094357752	19.5660363720512		39	0.0219429857464366	0.0243948207918934	0		0	0.511352014726938	0.512783800368173
1798	1795	1	19.0257128565897	26.3882197921642		40	0.0236309077269317	0.0223306436479639	0		1	0.562076749435665	0.519187358916478
1799	1796	0	35.1061566944623	42.0186419838933		41	0.0208177044261065	0.0204541189716644	0		0	0.503374923297197	0.503579464103088
1800	1797	0	1.47754689342126	6.75229489806753		42	0.0223180795198799	0.0223306436479639	1		1	0.47178329571106	0.525959367945823
1801	1798	1	4.36455293021398	13.0371969061883		43	0.0200675168792198	0.0191405516982548	0		0	0.509511147473921	0.507056657803231
1802	1799	1	35.4399072504143	39.739147408066		44	0.0232558139534883	0.0208294239069243	1		1	0.516930022573363	0.496613995485327
1803	1800	0	12.1398598898591	20.0685326252551		0	0.022880720180045	0.0247747747747747	0		0	0.499284107179382	0.518101861321333
1804	1801	0	41.4808157129943	12.9262373765695		1	0.0185671417854463	0.024024024024024	0		1	0.534988713318284	0.505643340857787
1805	1802	0	6.36155841836681	10.2033863334779		2	0.0198799699924981	0.0193318318318318	0		0	0.502761300879525	0.514215586009408
1806	1803	0	36.1239289773804	43.0659862000778		3	0.0226931732933233	0.0200825825825825	0		1	0.525959367945823	0.534988713318284
1807	1804	0	24.3660225627603	29.7692822824457		4	0.0245686421605401	0.0198948948948948	0		0	0.51994272857435	0.505829412967887
1808	1805	0	41.6461048538245	5.49526891365462		5	0.0217554388597149	0.024587087087087	0		1	0.483069977426636	0.525959367945823
1809	1806	0	0.319805727957792	4.55314414179039		6	0.0180045011252813	0.0236486486486486	0		0	0.518101861321333	0.519738187768459
1810	1807	0	22.1861715989581	25.9846960776831		7	0.0230682670667666	0.021021021021021	0		1	0.523702031602708	0.512415349887133
1811	1808	1	8.15145178164974	21.4752166336401		8	0.0253188297074268	0.0198948948948948	0		0	0.5277152791982	0.503579464103088
1812	1809	0	39.6339897904001	4.80047879445305		9	0.0238184546136534	0.0230855855855855	1		1	0.521444695259593	0.537246049661399
1813	1810	0	12.9255279670383	20.7073398650578		10	0.0221305326331582	0.0200825825825825	0		0	0.507874821026794	0.512783800368173
1814	1811	0	40.5239812128162	-0.100807094955868		11	0.0221305326331582	0.018018018018018	0		1	0.516930022573363	0.46726862302483
1815	1812	0	44.4001802402895	2.75175748117874		12	0.0191297824456114	0.0225225225225225	1		0	0.517897320515442	0.513192881979955
1816	1813	0	11.2666666666666	14.7333333333333		13	0.0232558139534883	0.0242117117117117	0		1	0.516930022573363	0.55981941309255
1817	1814	0	29.230640499684	33.5235899117262		14	0.0245686421605401	0.0225225225225225	0		0	0.518715483739005	0.524442626303947
1818	1815	0	11.2666666666666	14.7333333333333		15	0.0210052513128282	0.024024024024024	0		1	0.55079006772009	0.492099322799097
1819	1816	0	6.24188049378879	14.7362349606421		16	0.022880720180045	0.0257132132132132	0		0	0.51994272857435	0.500102270402945
1820	1817	0	30.1834677194912	33.7671085713512		17	0.0198799699924981	0.0238363363363363	0		1	0.492099322799097	0.476297968397291
1821	1818	0	20.5342093665557	29.8043789615264		18	0.024006001500375	0.0208333333333333	0		0	0.520351810186132	0.488034362855389
1822	1819	0	0.394271086216182	8.87773966226836		19	0.0217554388597149	0.0183933933933933	0		1	0.487584650112866	0.512415349887133
1823	1820	0	23.2666666666666	26.7333333333333		20	0.0232558139534883	0.0227102102102102	1		0	0.515238290038862	0.510533851503374
1824	1821	0	33.2182019352055	36.5908258132413		21	0.0258814703675918	0.0204579579579579	0		1	0.521444695259593	0.485327313769751
1825	1822	0	14.0022915280071	20.4053904148997		22	0.024006001500375	0.0221471471471471	0		0	0.515851912456535	0.516056453262425
1826	1823	0	41.4373488729344	4.43816566764765		23	0.022880720180045	0.0217717717717717	1		1	0.487584650112866	0.496613995485327
1827	1824	0	6.87951211002785	13.6497275836977		24	0.0236309077269317	0.0228978978978979	0		0	0.506033953773777	0.507056657803231
1828	1825	0	1.04399182639114	4.68897105405434		25	0.0230682670667666	0.024587087087087	0		1	0.516930022573363	0.426636568848758
1829	1826	0	10.2341743248334	19.9811031216087		26	0.0191297824456114	0.0247747747747747	0		0	0.510738392309265	0.50398854571487
1830	1827	0	34.2666666666666	37.7152710941953		27	0.0232558139534883	0.0202702702702702	0		1	0.523702031602708	0.516930022573363
1831	1828	0	10.1477043515253	13.7337061013572		28	0.022880720180045	0.0249624624624624	0		0	0.492329719779095	0.515238290038862
1832	1829	0	14.2666666666666	17.7333333333333		29	0.0225056264066016	0.021021021021021	0		1	0.46726862302483	0.530474040632054
1833	1830	0	24.0109568311025	28.5952958565218		30	0.0230682670667666	0.0266516516516516	0		0	0.507261198609122	0.50930660666803
1834	1831	0	5.07556025943996	8.66830683870931		31	0.0256939234808702	0.0255255255255255	0		1	0.507900677200902	0.489841986455981
1835	1832	0	11.9711523613035	19.2510712478238		32	0.0225056264066016	0.0193318318318318	0		0	0.510329310697484	0.509102065862139
1836	1833	0	27.1944158892956	30.4612108131717		33	0.0176294073518379	0.0221471471471471	0		1	0.501128668171557	0.505643340857787
1837	1834	0	34.3930615663161	40.6760538504518		34	0.0208177044261065	0.0253378378378378	0		0	0.517692779709552	0.50153405604418
1838	1835	1	38.0137991626632	41.6601029511425		35	0.0238184546136534	0.0249624624624624	0		1	0.496613995485327	0.537246049661399
1839	1836	0	10.2976026564428	13.8314434634467		36	0.0243810952738184	0.0219594594594594	0		0	0.507261198609122	0.522192677439149
1840	1837	0	20.4792402373876	26.6913459345436		37	0.0215678919729932	0.0197072072072072	0		1	0.516930022573363	0.532731376975169
1841	1838	0	13.8273246735801	19.389404466151		38	0.0200675168792198	0.0200825825825825	0		0	0.505624872161996	0.516056453262425
1842	1839	0	27.1479200662174	30.7225507437793		39	0.0210052513128282	0.0228978978978979	0		1	0.496613995485327	0.498871331828442
1843	1840	0	6.49577026356881	12.7591308870494		40	0.0206301575393848	0.0225225225225225	0		0	0.502147678461853	0.508283902638576
1844	1841	0	43.2944954705924	1.72848435355264		41	0.0238184546136534	0.0227102102102102	0		1	0.503386004514672	0.523702031602708
1845	1842	0	8.26057084023524	11.8396999271816		42	0.024006001500375	0.0197072072072072	1		0	0.50153405604418	0.512988341174064
1846	1843	0	43.1825352773627	6.29970014432547		43	0.0178169542385596	0.0195195195195195	0		1	0.478555304740406	0.498871331828442
1847	1844	0	11.6510578264443	17.9871366449541		44	0.0213803450862715	0.0208333333333333	1		0	0.522806299856821	0.50419308652076
1848	1845	0	41.3696359357707	7.37390555993935		0	0.0208177044261065	0.0225098480585256	0		1	0.530474040632054	0.501128668171557
1849	1846	0	33.0016547955052	36.7655262750841		1	0.0256939234808702	0.0219471018570624	0		0	0.521988136633258	0.505624872161996
1850	1847	0	5.52991354616624	12.6598334082858		2	0.0226931732933233	0.020258863252673	0		1	0.521444695259593	0.548532731376975
1851	1848	0	24.2950001306772	28.4870545714298		3	0.0230682670667666	0.0206340273869818	0		0	0.511147473921047	0.516670075680098
1852	1849	0				4	0.0256939234808702	0.024198086662915	0		1	0.496613995485327	0.501128668171557
1853	1850	1	19.4473963314565	24.777221674185		5	0.0223180795198799	0.0236353404614518	0		0	0.516465534874207	0.510533851503374
1854	1851	0	20.0508984919579	33.219635866299		6	0.0200675168792198	0.0211967735884449	0		1	0.530474040632054	0.478555304740406
1855	1852	0	43.2580126431571	1.96651412253998		7	0.0206301575393848	0.0230725942599887	0		0	0.507670280220904	0.518306402127224
1856	1853	0	14.0827137537256	20.43069463438		8	0.0198799699924981	0.0196961170512099	0		1	0.489841986455981	0.480812641083521
1857	1854	0	19.0990049132459	29.6122630841893		9	0.022880720180045	0.0240105045957606	1		0	0.510124769891593	0.508079361832685
1858	1855	0	31.3665807860458	36.9692853364963		10	0.0219429857464366	0.0208216094541361	0		1	0.525959367945823	0.521444695259593
1859	1856	0	21.8874855899811	26.3191206475565		11	0.0196924231057764	0.0210091915212905	0		0	0.523624463080384	0.500920433626508
1860	1857	0	32.3886227942197	36.1969959204098		12	0.0230682670667666	0.0211967735884449	1		1	0.494356659142212	0.539503386004514
1861	1858	0	34.170348241613	38.421822804329		13	0.0236309077269317	0.0226974301256799	0		0	0.515647371650644	0.515851912456535
1862	1859	0	6.38576266059774	14.7361199603321		14	0.0226931732933233	0.0230725942599887	0		1	0.510158013544018	0.530474040632054
1863	1860	0	11.2647290627731	14.7572805843575		15	0.0232558139534883	0.0196961170512099	0		0	0.510329310697484	0.515442830844753
1864	1861	0	40.1596074660392	1.57135252185597		16	0.0243810952738184	0.0226974301256799	0		1	0.539503386004514	0.487584650112866
1865	1862	0	30.5338319546236	37.8144745888211		17	0.0223180795198799	0.0180078784468204	0		0	0.510942933115156	0.502556760073634
1866	1863	0	6.77888893554577	10.7201346827487		18	0.0225056264066016	0.0178202963796661	0		1	0.512415349887133	0.487584650112866
1867	1864	0	29.4625005079016	34.6793216614577		19	0.0202550637659414	0.0240105045957606	0		0	0.514011045203518	0.513397422785845
1868	1865	0	24.2975114298402	27.8021041640366		20	0.0202550637659414	0.0258863252673044	1		1	0.501128668171557	0.505643340857787
1869	1866	0	42.3680305479396	5.58854547295975		21	0.0236309077269317	0.0226974301256799	0		0	0.497238699120474	0.514215586009408
1870	1867	0	7.86959979247262	13.7871173958816		22	0.0210052513128282	0.0251359969986869	0		1	0.55530474040632	0.514672686230248
1871	1868	0	26.4668565635518	30.6402312090363		23	0.0225056264066016	0.0226974301256799	1		0	0.498670484761709	0.507465739415013
1872	1869	0	6.75630305171723	10.6218583854292		24	0.0196924231057764	0.0226974301256799	0		1	0.530474040632054	0.489841986455981
1873	1870	0	18.1525507247455	24.9632375883831		25	0.018754688672168	0.0189457887825923	0		0	0.509920229085702	0.494988750255676
1874	1871	0	6.03344264308799	12.5048843503558		26	0.0243810952738184	0.0228850121928343	0		1	0.496613995485327	0.498871331828442
1875	1872	0	37.8199157375871	43.0875408267347		27	0.0217554388597149	0.0211967735884449	0		0	0.505011249744324	0.50419308652076
1876	1873	0	15.9048573997325	19.6015736966661		28	0.0221305326331582	0.0210091915212905	0		1	0.503386004514672	0.54627539503386
1877	1874	0	12.3753916053398	19.8146887020218		29	0.0279444861215303	0.0208216094541361	0		0	0.510942933115156	0.508079361832685
1878	1875	0				30	0.0249437359339834	0.0221346839242168	0		1	0.498871331828442	0.553047404063205
1879	1876	0	38.2655282905923	43.4938236577593		31	0.0251312828207051	0.0215719377227537	0		0	0.513806504397627	0.505420331356105
1880	1877	1	9.2429544463406	14.7433760099482		32	0.0236309077269317	0.0249484149315325	0		1	0.512415349887133	0.539503386004514
1881	1878	0	39.4557424577425	5.56595372627912		33	0.0185671417854463	0.02569874320015	0		0	0.511556555532828	0.508079361832685
1882	1879	0	12.8740462203006	18.5933646696509		34	0.019317329332333	0.0211967735884449	0		1	0.514672686230248	0.514672686230248
1883	1880	0	28.09299778313	31.5360778525542		35	0.0215678919729932	0.0226974301256799	0		0	0.511147473921047	0.511147473921047
1884	1881	0	9.51339156855389	14.5358552009022		36	0.024006001500375	0.0230725942599887	0		1	0.478555304740406	0.492099322799097
1885	1882	0	41.3259091936802	-0.113439618325493		37	0.0230682670667666	0.0210091915212905	0		0	0.522192677439149	0.521374514215586
1886	1883	0	34.5682465806478	40.6994436610916		38	0.0225056264066016	0.0223222659913712	0		1	0.519187358916478	0.519187358916478
1887	1884	0	13.8552623196725	21.5724803017978		39	0.0215678919729932	0.0228850121928343	0		0	0.534260584986704	0.510329310697484
1888	1885	0	23.3710984583536	31.9887186390814		40	0.0260690172543135	0.024198086662915	0		1	0.476297968397291	0.451467268623024
1889	1886	0	34.3140830542012	40.7961970568926		41	0.0236309077269317	0.021759519789908	0		0	0.505420331356105	0.523215381468603
1890	1887	1	36.347337783573	41.3756521038479		42	0.0161290322580645	0.0228850121928343	1		1	0.512415349887133	0.492099322799097
1891	1888	0	41.3726463877647	0.756196882525074		43	0.0202550637659414	0.0236353404614518	0		0	0.513397422785845	0.502965841685416
1892	1889	0	7.5732296877972	20.8412778411245		44	0.0200675168792198	0.0238229225286062	1		1	0.501128668171557	0.503386004514672
1893	1890	1	35.2824794198812	42.5594751789897		0	0.024006001500375	0.020258863252673	0		0	0.512783800368173	0.514011045203518
1894	1891	0	25.2666666666666	28.7333333333333		1	0.0271942985746436	0.0223222659913712	0		1	0.532731376975169	0.492099322799097
1895	1892	0	18.6491295846386	26.7104446263734		2	0.019317329332333	0.0219471018570624	0		0	0.522397218245039	0.504602168132542
1896	1893	0	10.3089379247367	14.0818413712896		3	0.0208177044261065	0.021759519789908	0		1	0.507900677200902	0.519187358916478
1897	1894	0	18.42627418061	23.9338255511018		4	0.0273818454613653	0.02569874320015	0		0	0.519738187768459	0.507261198609122
1898	1895	0	17.272376871571	24.5360617317892		5	0.0185671417854463	0.018758206715438	0		1	0.530474040632054	0.505643340857787
1899	1896	0	27.2867367408922	30.9127534541436		6	0.0217554388597149	0.0245732507972237	0		0	0.513806504397627	0.508692984250357
1900	1897	0	37.0970302920035	-0.751936250315836		7	0.0232558139534883	0.0230725942599887	0		1	0.487584650112866	0.501128668171557
1901	1898	0	1.48958674108205	6.21675109793019		8	0.0251312828207051	0.0221346839242168	0		0	0.503784004908979	0.504602168132542
1902	1899	0	13.1805089998241	21.2387678642988		9	0.0223180795198799	0.0221346839242168	1		1	0.521444695259593	0.451467268623024
1903	1900	0	4.38290178611524	8.16399502771659		10	0.0221305326331582	0.0232601763271431	0		0	0.518715483739005	0.518920024544896
1904	1901	0	4.26666666666666	7.73333333333333		11	0.0202550637659414	0.0232601763271431	0		1	0.47178329571106	0.494356659142212
1905	1902	0	4.38295598657805	8.80487904329599		12	0.0221305326331582	0.0247608328643781	1		0	0.515851912456535	0.504602168132542
1906	1903	0	12.0687276259953	16.9294975983489		13	0.0230682670667666	0.0200712811855186	0		1	0.485327313769751	0.487584650112866
1907	1904	0	20.0242217290836	26.1464159185547		14	0.0219429857464366	0.0226974301256799	0		0	0.490693393331969	0.507670280220904
1908	1905	0	31.9283590103694	35.9608353191816		15	0.0211927981995498	0.0230725942599887	0		1	0.45372460496614	0.483069977426636
1909	1906	0	10.3252505172342	13.9079242956547		16	0.019317329332333	0.0225098480585256	0		0	0.510738392309265	0.515033749232972
1910	1907	0	19.4490757451394	24.8855359152471		17	0.0232558139534883	0.0213843556555993	0		1	0.521444695259593	0.523702031602708
1911	1908	0	1.26666666666666	4.73333333333333		18	0.0245686421605401	0.0219471018570624	0		0	0.516670075680098	0.510738392309265
1912	1909	0	8.30434434877225	11.887727279674		19	0.0204426106526631	0.0168823860438942	0		1	0.537246049661399	0.514672686230248
1913	1910	0	32.0716978832769	43.9425912445683		20	0.0208177044261065	0.0206340273869818	1		0	0.509102065862139	0.513806504397627
1914	1911	0	23.4703436502447	27.6278066681299		21	0.0213803450862715	0.0210091915212905	0		1	0.539503386004514	0.476297968397291
1915	1912	0	11.1687637222842	15.6321945047899		22	0.0208177044261065	0.0208216094541361	0		0	0.518101861321333	0.510124769891593
1916	1913	0	25.2888857729641	30.64		23	0.0226931732933233	0.0253235790658413	1		1	0.46726862302483	0.568848758465011
1917	1914	0	0.21948675579447	4.55829528071493		24	0.0277569392348087	0.0221346839242168	0		0	0.506238494579668	0.508283902638576
1918	1915	1	32.3900939070844	36.3455166837669		25	0.02344336084021	0.0191333708497467	0		1	0.523702031602708	0.512415349887133
1919	1916	0	2.32735061164874	5.93682774336133		26	0.0191297824456114	0.0240105045957606	0		0	0.513806504397627	0.502761300879525
1920	1917	0	34.2666666666666	37.7333333333333		27	0.0189422355588897	0.0234477583942975	0		1	0.514672686230248	0.523702031602708
1921	1918	0	31.5135547744446	35.5169748299788		28	0.0225056264066016	0.0208216094541361	0		0	0.497647780732256	0.513192881979955
1922	1919	0	12.2935253553078	20.2776759178783		29	0.0204426106526631	0.0240105045957606	0		1	0.512415349887133	0.537246049661399
1923	1920	0	26.4486882713972	30.3777964725087		30	0.0221305326331582	0.0230725942599887	0		0	0.510533851503374	0.511761096338719
1924	1921	0	38.2600795992171	41.9748463249695		31	0.0226931732933233	0.0249484149315325	0		1	0.54627539503386	0.485327313769751
1925	1922	0	26.5588157718685	30.6569155046662		32	0.0225056264066016	0.0200712811855186	0		0	0.509511147473921	0.503579464103088
1926	1923	0	28.2251510461185	34.9132926849655		33	0.0213803450862715	0.0225098480585256	0		1	0.498871331828442	0.514672686230248
1927	1924	0	43.2546065790351	2.78987941690485		34	0.0255063765941485	0.021759519789908	0		0	0.513601963591736	0.520760891797913
1928	1925	0	41.1741596311168	5.96071315267771		35	0.0247561890472618	0.0243856687300694	0		1	0.478555304740406	0.489841986455981
1929	1926	0	10.4561123059256	21.0196890792938		36	0.0241935483870967	0.0180078784468204	0		0	0.507465739415013	0.509715688279811
1930	1927	0	29.3619118479737	32.9858607857639		37	0.019317329332333	0.0230725942599887	0		1	0.498871331828442	0.521444695259593
1931	1928	0	35.1439669265836	39.7851416243709		38	0.0238184546136534	0.0204464453198274	0		0	0.508488443444467	0.500511352014727
1932	1929	0	28.5204026047989	32.3079514736544		39	0.0264441110277569	0.0249484149315325	0		1	0.519187358916478	0.532731376975169
1933	1930	0	26.3557728238425	30.0696253857615		40	0.0170667666916729	0.0236353404614518	0		0	0.509511147473921	0.494579668643894
1934	1931	0	35.2552598453285	38.8358214189441		41	0.0206301575393848	0.0221346839242168	0		1	0.521444695259593	0.516930022573363
1935	1932	0	20.368953249663	26.8131033491629		42	0.019317329332333	0.0232601763271431	1		0	0.508692984250357	0.51994272857435
1936	1933	0	44.2666666666666	2.73333333333333		43	0.02344336084021	0.0219471018570624	0		1	0.516930022573363	0.449209932279909
1937	1934	0				44	0.0208177044261065	0.0219471018570624	1		0	0.515238290038862	0.502556760073634
1938	1935	1	9.03195794196791	14.563363347162		0	0.0211927981995498	0.0210052513128282	0		1	0.510158013544018	0.480812641083521
1939	1936	0	4.89156351767658	13.5130781579576		1	0.0238184546136534	0.0221305326331582	0		0	0.501124974432399	0.515851912456535
1940	1937	0	27.2666666666666	30.7333333333333		2	0.0223180795198799	0.0236309077269317	0		1	0.514672686230248	0.489841986455981
1941	1938	0	2.34147112208761	9.01935474557625		3	0.0206301575393848	0.0238184546136534	0		0	0.499488647985273	0.491307015749642
1942	1939	0	2.93448121637638	6.63743215817359		4	0.0215678919729932	0.0208177044261065	0		1	0.489841986455981	0.480812641083521
1943	1940	0	12.6156868608676	18.9181536534191		5	0.0217554388597149	0.0210052513128282	0		0	0.517897320515442	0.506238494579668
1944	1941	0	1.09440379946173	4.67564334028992		6	0.0215678919729932	0.0245686421605401	0		1	0.487584650112866	0.512415349887133
1945	1942	1	33.2754037555515	36.8479608758403		7	0.0238184546136534	0.0200675168792198	0		0	0.520965432603804	0.512170177950501
1946	1943	0	19.2555128460211	24.6009189934619		8	0.0245686421605401	0.0215678919729932	0		1	0.45823927765237	0.525959367945823
1947	1944	0	28.2520729081284	31.57978847154		9	0.0226931732933233	0.0221305326331582	1		0	0.515647371650644	0.502965841685416
1948	1945	1	12.4151435318623	23.1716597747137		10	0.0219429857464366	0.0236309077269317	0		1	0.485327313769751	0.501128668171557
1949	1946	1	8.29791954454857	18.1129768820317		11	0.0221305326331582	0.0236309077269317	0		0	0.516056453262425	0.511556555532828
1950	1947	0	30.3246983672575	33.9901859759688		12	0.0200675168792198	0.0198799699924981	1		1	0.525959367945823	0.512415349887133
1951	1948	0	30.3474459548262	34.072525357164		13	0.0189422355588897	0.0230682670667666	0		0	0.510942933115156	0.514215586009408
1952	1949	0	10.2666666666666	13.7333333333333		14	0.0255063765941485	0.0256939234808702	0		1	0.532731376975169	0.514672686230248
1953	1950	0	11.3729691934198	15.0922013060532		15	0.0223180795198799	0.0226931732933233	0		0	0.518306402127224	0.516056453262425
1954	1951	1	8.56243098348939	15.9875655152949		16	0.0217554388597149	0.0178169542385596	0		1	0.510158013544018	0.501128668171557
1955	1952	0	27.273501947809	30.7562948396912		17	0.0223180795198799	0.0230682670667666	0		0	0.514215586009408	0.512579259562282
1956	1953	0	42.2911350788484	1.89670033187215		18	0.0198799699924981	0.0217554388597149	0		1	0.512415349887133	0.501128668171557
1957	1954	0	28.347421375137	31.8401910051797		19	0.0225056264066016	0.0206301575393848	0		0	0.508283902638576	0.514215586009408
1958	1955	0	25.2782806899115	30.7569820582651		20	0.0221305326331582	0.0247561890472618	1		1	0.54627539503386	0.507900677200902
1959	1956	1	42.6062317264235	6.58302856611916		21	0.0273818454613653	0.0243810952738184	0		0	0.503374923297197	0.508897525056248
1960	1957	0	19.2281113820628	32.0148380416505		22	0.0211927981995498	0.02344336084021	0		1	0.525959367945823	0.537246049661399
1961	1958	0	31.345019387842	34.9571891776357		23	0.0170667666916729	0.0176294073518379	1		0	0.508079361832685	0.512783800368173
1962	1959	0	0.0836116010876324	5.36076656213938		24	0.022880720180045	0.018192048012003	0		1	0.521444695259593	0.530474040632054
1963	1960	0	13.3557046613508	23.4692149784995		25	0.0208177044261065	0.0247561890472618	0		0	0.510329310697484	0.51196563714461
1964	1961	0	18.5835667487539	26.1461313904817		26	0.0238184546136534	0.0217554388597149	0		1	0.571106094808126	0.505643340857787
1965	1962	0	25.117450376672	28.626373558387		27	0.0223180795198799	0.0271942985746436	0		0	0.512374718756391	0.513601963591736
1966	1963	0	41.9116698530567	3.96093775418965		28	0.0215678919729932	0.019317329332333	0		1	0.46726862302483	0.489841986455981
1967	1964	0	5.33713805174475	13.9171450683474		29	0.02344336084021	0.0238184546136534	0		0	0.511556555532828	0.517897320515442
1968	1965	0				30	0.0217554388597149	0.0215678919729932	0		1	0.534988713318284	0.562076749435665
1969	1966	0	21.2666666666666	24.7333333333333		31	0.0241935483870967	0.018754688672168	0		0	0.508488443444467	0.502965841685416
1970	1967	0	14.4346244264886	20.5351758198173		32	0.0223180795198799	0.0213803450862715	0		1	0.512415349887133	0.512415349887133
1971	1968	1	11.2784573249914	19.2208200188688		33	0.0211927981995498	0.0226931732933233	0		0	0.500511352014727	0.514829208427081
1972	1969	0	41.6864458464174	5.77815410063328		34	0.0226931732933233	0.02344336084021	0		1	0.4627539503386	0.503386004514672
1973	1970	0	17.5163337627265	24.7040560539459		35	0.0223180795198799	0.0223180795198799	0		0	0.515851912456535	0.514011045203518
1974	1971	0	10.4649944167705	19.500686034657		36	0.0225056264066016	0.0221305326331582	0		1	0.516930022573363	0.528216704288939
1975	1972	0	15.1740302470395	18.870012758519		37	0.0213803450862715	0.0247561890472618	0		0	0.513601963591736	0.522397218245039
1976	1973	1	4.75196595290669	13.6233687916094		38	0.0215678919729932	0.0223180795198799	0		1	0.494356659142212	0.492099322799097
1977	1974	0	23.2300283473476	26.7699716526523		39	0.0213803450862715	0.0241935483870967	0		0	0.513806504397627	0.517079157291879
1978	1975	0				40	0.022880720180045	0.0195048762190547	0		1	0.494356659142212	0.537246049661399
1979	1976	0	8.36522390834923	13.2925836694941		41	0.0223180795198799	0.0251312828207051	0		0	0.510738392309265	0.51196563714461
1980	1977	0	37.0619993995572	40.7167426664454		42	0.0251312828207051	0.0196924231057764	1		1	0.534988713318284	0.512415349887133
1981	1978	0	40.4371234805963	-0.363176535648996		43	0.0226931732933233	0.0225056264066016	0		0	0.510942933115156	0.513192881979955
1982	1979	0	37.3185559625704	3.93331955993038		44	0.0217554388597149	0.0217554388597149	1		1	0.512415349887133	0.525959367945823
1983	1980	0	34.6247378040599	38.5212334338702		0	0.0221305326331582	0.0227102102102102	0		0	0.522806299856821	0.499693188791163
1984	1981	0	16.5061367706517	23.7082727393347		1	0.0211927981995498	0.0204579579579579	0		1	0.505643340857787	0.589164785553047
1985	1982	0	13.7622666300422	21.2729668323321		2	0.0200675168792198	0.0202702702702702	0		0	0.515442830844753	0.495602372673348
1986	1983	1	44.2666666666666	2.73333333333333		3	0.0191297824456114	0.0221471471471471	0		1	0.474040632054176	0.516930022573363
1987	1984	0	42.3926493986138	5.66650761866375		4	0.0262565641410352	0.0242117117117117	0		0	0.514011045203518	0.513192881979955
1988	1985	0	9.43643026655467	14.6117233246577		5	0.0243810952738184	0.021021021021021	0		1	0.532731376975169	0.510158013544018
1989	1986	0	31.1344226880016	34.7267181668407		6	0.0215678919729932	0.0223348348348348	0		0	0.516670075680098	0.50398854571487
1990	1987	1	12.5934844386933	17.5801497530588		7	0.0238184546136534	0.0221471471471471	0		1	0.480812641083521	0.476297968397291
1991	1988	0				8	0.0236309077269317	0.0225225225225225	0		0	0.517692779709552	0.514829208427081
1992	1989	0	0.248655153802573	3.93120579451909		9	0.0232558139534883	0.0202702702702702	1		1	0.519187358916478	0.516930022573363
1993	1990	0	38.0074038331652	6.68835812145663		10	0.0249437359339834	0.0221471471471471	0		0	0.502147678461853	0.496420535896911
1994	1991	0	27.2914026162785	31.6559271823824		11	0.0213803450862715	0.0223348348348348	0		1	0.510158013544018	0.446952595936794
1995	1992	0	40.2666666666666	43.7333333333333		12	0.0202550637659414	0.0236486486486486	1		0	0.512579259562282	0.507465739415013
1996	1993	0	3.2717096969823	8.64		13	0.0232558139534883	0.0228978978978979	0		1	0.496613995485327	0.516930022573363
1997	1994	0	31.1621684091909	35.872491194585		14	0.0264441110277569	0.0221471471471471	0		0	0.515238290038862	0.508283902638576
1998	1995	0	29.3952603558286	33.2296606828885		15	0.0204426106526631	0.0213963963963963	0		1	0.501128668171557	0.523702031602708
[truncated: 43,004 more rows]
