# Supplementary material for: A hippocampus-accumbens code guides goal-directed appetitive behavior
Source: Nat Commun. 2024 Apr 12;15:3196. doi: 10.1038/s41467-024-47361-x (PMC11015045; doi:10.1038/s41467-024-47361-x)
Supplement: Supplementary file 8 — Source Data [file 41467_2024_47361_MOESM8_ESM.zip › 4e.csv]

	Figure 4e	Unnamed: 1	Unnamed: 2	Unnamed: 3
0
1	Place cell	High-success trial	Red	Place field
2	14	True	0	326.831852021376
3	15	True	0	302.854617145132
4	16	True	0	98.2697727120464
5	17	True	0	99.0837803723169
6	19	True	0	326.18074167198
7	20	True	1	277.627716058578
8	23	True	1	277.15092696485
9	26	True	0	278.564066572086
10	29	True	0	301.012277585045
11	30	True	0	329.370614586097
12	31	True	0	326.646348213701
13	34	True	0	295.160604448573
14	35	True	0	298.611218649336
15	36	True	0	303.954799706047
16	38	True	0	35.493358212195
17	42	True	1	317.560448369686
18	43	True	0	294.720781449642
19	44	True	1	310.021578116815
20	45	True	0	115.034670716966
21	48	True	1	308.100363530063
22	49	True	0	103.597506680281
23	50	True	0	344.87956405761
24	53	True	0	292.904809781576
25	60	True	0	326.376740718666
26	63	True	0	291.104486074672
27	65	True	0	326.140901705895
28	68	True	0	316.899515349506
29	70	True	0	335.143728254108
30	71	True	0	284.748399665905
31	73	True	0
32	80	True	0	288.949437523817
33	83	True	0
34	87	True	0	175.552703827293
35	92	True	0	313.459563539405
36	93	True	1	330.910026047324
37	94	True	0	286.440936828203
38	100	True	0	120.31547924114
39	102	True	1	323.27461347061
40	108	True	0	345.27435393705
41	110	True	0	310.483518728448
42	121	True	0	315.657940519443
43	126	True	0	317.364349928475
44	128	True	0	123.443856486402
45	130	True	0	356.683000536724
46	138	True	0	287.883560465734
47	140	True	0	155.516278390085
48	142	True	1	284.562611683266
49	145	True	0	293.845697529475
50	151	True	0	314.73467861673
51	156	True	0	315.289392890069
52	158	True	0	296.830702343385
53	160	True	0	330.808362966781
54	161	True	1	72.9172897775334
55	164	True	0	334.781668312177
56	166	True	0	333.527328725919
57	172	True	0	298.052280931019
58	179	True	1	302.464965951937
59	190	True	0	298.777072887352
60	191	True	0	301.177605129451
61	203	True	0	339.479808397474
62	206	True	0	357.001688507566
63	210	True	0
64	212	True	1	346.888685226839
65	213	True	0	318.317552021455
66	218	True	0	344.596159029763
67	223	True	0	305.416113453153
68	224	True	0	314.865350792179
69	225	True	0	320.995717307452
70	240	True	1	107.102294446384
71	242	True	0	279.675882737317
72	245	True	0	357.369364601832
73	246	True	0	312.375223815047
74	249	True	0	106.276193316834
75	255	False	0	133.745779851812
76	269	True	1	301.683897276942
77	270	True	0	178.944095166959
78	271	True	0	34.0694877045818
79	272	True	0	348.430014749424
80	274	True	0	344.910271657244
81	275	True	1	63.7899813181297
82	276	True	0	129.597192296802
83	277	True	0	115.406341531829
84	278	True	0	297.99460838487
85	279	True	0	46.8199097449533
86	281	True	0	300.54279014548
87	282	True	0	331.644155690653
88	283	True	0	174.848951032222
89	284	True	1	90.7421996862831
90	285	True	1	108.024246998345
91	286	True	0	357.955039208251
92	287	True	0	141.048847631194
93	288	True	0	78.3492878600633
94	289	True	1	295.378683877311
95	290	True	0	261.634292735437
96	291	True	0	333.570491779033
97	292	True	0	284.933476903343
98	293	True	1	325.74095576823
99	294	True	1	153.722780670691
100	295	True	0	1.38487525401518
101	296	True	0	0.303357035967155
102	297	True	0	12.1984890911953
103	298	True	0	334.591388478834
104	299	True	0	129.768762629751
105	300	True	1	326.436296972906
106	301	True	1	73.5411269324801
107	302	True	0	237.173894829415
108	303	True	0	300.133124054321
109	304	True	0	179.093261981941
110	305	True	0	147.788796171904
111	306	True	0	337.944105220203
112	308	True	0	357.827784496564
113	309	True	0	57.7780625370139
114	310	True	0	180.506295046872
115	311	True	0	325.043677595264
116	312	True	0	122.183811187808
117	315	True	0	178.160599155353
118	316	True	0	138.060417183713
119	319	True	0	174.509907887344
120	322	True	0	50.1633444579166
121	323	True	0	144.591333498954
122	325	True	0	284.422318399413
123	326	True	1	183.280066026798
124	327	True	0	10.4723385532336
125	328	True	0	222.400675088478
126	329	True	0	317.657754757008
127	330	True	1	297.204017909541
128	331	True	0	128.623197172468
129	332	True	0	226.835077071113
130	334	True	1	132.725734133114
131	335	True	0	310.215315836492
132	336	True	0	66.2512923269706
133	337	True	1	336.45838805921
134	340	True	0	81.1855663749632
135	342	True	0	159.362781519469
136	343	True	0	233.46828464921
137	344	True	0	109.462973697994
138	345	True	0	185.109886831614
139	347	True	0	138.810223026255
140	350	True	1	116.780543470545
141	351	True	0	334.675663230669
142	352	True	0	152.532280703468
143	353	True	0	9.35902202847786
144	354	True	1	64.0709616830748
145	355	True	1	122.01422362615
146	356	True	0	108.367826461443
147	357	True	0	186.086745655693
148	359	True	1	232.143466627735
149	360	True	0	157.02359937424
150	361	True	0	182.663707428185
151	362	True	0	305.495184480751
152	364	True	0	263.987806025618
153	365	True	0	52.7077992889823
154	367	True	0	232.987102908858
155	368	True	0	20.5485430375688
156	370	True	0	42.3435909754377
157	371	True	1	6.83088763696455
158	372	True	1	237.206620401767
159	373	True	0	248.040503452565
160	378	True	0	180.370668247664
161	379	True	0	142.351735990041
162	382	True	0	88.7357681540778
163	386	True	0	96.9227476572624
164	387	True	0	287.470370464507
165	388	True	0	108.99617543263
166	390	True	0	294.956871236942
167	392	True	0	72.1992593321783
168	393	True	0	55.3556759676345
169	396	True	0	129.513285272736
170	397	True	1	188.753287352161
171	398	True	0	11.9914850566145
172	399	True	0	340.135208854991
173	400	True	0	263.203635130752
174	401	True	1	331.545699178589
175	402	True	0	95.6277789776913
176	405	True	0	291.802100369127
177	406	True	0	357.034012182472
178	408	True	0	310.44167072909
179	409	True	0	320.374427032864
180	410	True	0	255.729933265431
181	411	True	0	233.488725453504
182	412	True	0	12.7151655414785
183	414	True	0	50.1826106222708
184	415	True	0	6.1873745749859
185	416	True	0	294.757836033113
186	417	True	0	181.229308484478
187	418	True	0	318.979389662714
188	419	True	0	1.30352524347112
189	420	True	0	1.75631144685077
190	422	True	1	297.535210608283
191	424	True	0	298.278741431028
192	425	True	0	1.49823260016397
193	426	True	0	356.733555088799
194	427	True	0	185.482324804097
195	428	True	0	270.49666916193
196	430	True	0	352.69882331881
197	431	True	0	305.484619768502
198	432	True	0	164.208075722131
199	433	True	0	250.528529773039
200	434	True	0	238.965129230572
201	435	True	0	139.318775442168
202	436	True	0	310.075874676982
203	437	True	0	283.870759190985
204	438	True	0	84.2581533820652
205	439	True	0	131.097865997505
206	440	True	0	281.407063211461
207	442	True	0	326.232152906162
208	444	True	0	31.3941441433637
209	446	True	0	70.3073282230014
210	447	True	0	264.955504758156
211	449	True	0	144.849605044059
212	450	True	0	295.004366063511
213	451	True	0	299.95647364166
214	452	True	0	172.072718978985
215	453	True	0	222.68916551695
216	454	True	0	280.235051041498
217	455	True	0	313.582458968775
218	456	True	0	194.606085967334
219	459	True	0	104.053191389489
220	460	True	0	118.47648564678
221	461	True	0	21.7324237752721
222	462	True	0	7.24912194831197
223	463	True	0	317.778629656751
224	464	True	0	326.393954803536
225	465	True	0	140.785423719134
226	466	True	0	11.6662312708263
227	467	True	0	240.006900871283
228	468	True	0	304.674425231789
229	469	True	0	288.260553710851
230	470	True	0	359.899174656704
231	472	True	0	246.785484463974
232	474	True	0	320.105700584832
233	475	True	0	224.177789014138
234	476	True	0	316.674749309793
235	477	True	0	181.350336315518
236	478	True	0	263.848793802212
237	479	False	0	352.739196845834
238	482	False	0	159.682442830092
239	484	False	0	118.346341535595
240	490	False	0	238.158702555127
241	494	False	0	203.576213302745
242	498	False	0	218.717497837691
243	500	False	0	183.3569892219
244	501	False	0	108.908486215405
245	504	False	0	44.2367491294194
246	506	False	0	299.672336134713
247	507	False	0	158.540722302391
248	509	False	0	275.567340414686
249	510	False	0	145.346982957873
250	511	False	0	144.218414303608
251	512	False	0	0.723364639497759
252	514	False	0	128.465567904123
253	517	False	0	275.35866550947
254	519	False	0	186.734133717115
255	522	False	0	307.071390778678
256	524	False	0	145.104209561247
257	526	False	0	83.7934326755977
258	528	False	0	133.083081806101
259	529	False	0	115.424280841507
260	532	False	0	340.72485485248
261	533	False	0	10.4341265765963
262	538	False	0	60.2019092150815
263	540	False	0	79.8977407849266
264	542	False	0	1.08193570240562
265	547	False	0	120.879425524415
266	549	False	0	104.858859924048
267	555	False	0	159.671744572771
268	556	False	0	127.181336216217
269	557	False	0	7.6407821539477
270	558	False	0	81.7105102342865
271	559	False	0	290.266676067153
272	560	False	0	89.2362757512905
273	561	False	0	330.785691881822
274	565	False	0	308.910838917258
275	567	False	0	127.057819765063
276	574	False	0	75.6994027444555
277	576	False	0	145.6701722712
278	578	False	0	245.249856698733
279	581	False	0	306.851010489937
280	582	False	0	102.495042684473
281	583	False	0	166.596272580095
282	591	False	0	334.285509667407
283	593	False	0	204.066825178734
284	595	False	0	303.68829008693
285	600	False	0	262.290902800899
286	602	False	0	256.727595054281
287	604	False	0	94.4369987391324
288	610	False	0	356.284222043229
289	612	False	0	67.6584415681085
290	613	False	0	228.004984498879
291	615	False	0	179.265303214158
292	617	False	0	304.689172330039
293	619	False	0	313.44745780226
294	620	False	0	37.3389807059983
295	621	False	0	214.635394466051
296	625	False	0	346.081013080453
297	629	False	0	131.231793111755
298	632	False	0	314.461748388112
299	634	False	0	233.344153103159
300	637	False	0	27.7045402888782
301	639	False	0	238.414834549576
302	640	False	0	187.749084829008
303	642	False	0	57.1943702846314
304	644	False	0	191.674171269035
305	645	False	0	101.550618478086
306	646	False	0	219.059033876622
307	647	False	0	244.152350035151
308	648	False	0	322.536785439947
309	649	False	0	23.611431235285
310	652	False	0	313.115658790957
311	655	False	0	15.556888036207
312	663	False	0	345.147497173775
313	667	False	0	285.46681859164
314	671	False	0	357.763535593809
315	673	False	0	355.135942487382
316	678	False	0	178.760814843052
317	680	False	0	14.489286427718
318	681	False	0	0.832451568773074
319	684	False	0	19.5754454904176
320	685	False	0	212.838013761023
321	687	False	0	352.789581519363
322	688	False	0	341.037511667031
323	698	False	0	326.790364899408
324	699	False	0	208.026253654473
325	703	False	0	144.519831177369
326	706	False	0	290.560005942387
327	707	False	0	243.273792670519
328	708	False	0	226.799138149684
329	710	False	0	245.618469897269
330	712	False	0	288.050798301007
331	713	False	0	287.540696791101
332	714	False	0	33.4806105876533
333	715	False	0	262.13919033976
334	717	False	0	116.208464742832
335	722	False	0	2.72914473059188
336	727	False	0	35.7139931743255
337	728	False	0	79.6335646083597
338	730	False	0	27.4047572012656
339	731	False	0	122.075184203607
340	732	False	0	69.1763139457636
341	734	False	0	263.032456043763
342	744	False	0	200.278479529725
343	746	False	0	11.6131127474284
344	749	False	0	101.920819607899
345	752	False	0	279.978384493517
346	753	False	0	24.0083957248267
347	758	False	0	355.397893474783
348	762	False	1	251.585797457816
349	763	False	0	136.456977477815
350	768	False	0	237.30234360771
351	770	False	0	86.3392061847128
352	772	False	0	249.279740143168
353	774	False	0	336.546728906097
354	776	False	0	51.4867138158542
355	779	False	0	310.078378387637
356	781	False	0	175.809595961433
357	789	False	0	185.134623786915
358	790	False	0	334.981078783602
359	794	False	0	253.166316006468
360	795	False	0	357.246716133352
361	800	False	0	255.038085926282
362	802	False	0	256.975426548421
363	803	False	0
364	804	False	0	315.404056237585
365	812	False	0	316.094435816267
366	813	False	0	342.101741318189
367	817	False	0	141.639573506748
368	822	False	0	210.017746017524
369	823	False	0	286.826938976347
370	824	False	0	129.585901541497
371	836	False	0	140.396672503148
372	841	False	0	248.212492110167
373	842	False	0	137.416652810015
374	843	False	0	0.471974338380084
375	850	False	0	351.302722994657
376	853	False	0	321.96038632138
377	855	False	0	24.55768593578
378	858	False	0	228.873521624689
379	861	False	0	322.35331550716
380	863	False	0	138.585419234086
381	867	False	0	86.4808399987915
382	868	False	0	64.446988944135
383	870	False	0	12.9686210491922
384	871	False	0	250.554882467566
385	875	False	0	107.874553592587
386	877	False	0	290.266310560563
387	880	False	0	96.6799845050751
388	890	False	0	136.023862045346
389	891	False	0	127.919210680497
390	893	False	0	260.943516718974
391	895	False	0	12.3647146541751
392	911	False	0	309.040437370797
393	913	False	0	310.333905615478
394	915	False	0	337.982882307282
395	917	False	0	272.047176432684
396	921	False	0	113.078801420969
397	924	False	0	136.526336234683
398	926	False	0	299.59983666915
399	928	False	0	308.177790984003
400	929	False	0	57.0277648680836
401	931	False	0	344.992371091403
402	939	False	0	343.860818302875
403	941	False	0	141.070198901705
404	942	False	0	235.080366429348
405	945	False	0	291.689103155171
406	947	False	0	63.1276834211963
407	952	False	0	323.676911897404
408	954	False	0	312.921639957476
409	955	False	0	15.183509838004
410	961	False	0	16.4585238819225
411	962	False	0	3.6001193987834
412	964	False	0	343.982825912569
413	965	False	0	239.765762160953
414	968	False	0	317.091079038271
415	976	False	0	237.114884992153
416	977	False	0	145.558061137435
417	978	False	0	350.86896221622
418	980	False	0	141.941862066432
419	986	False	0	107.867173767341
420	991	False	0	229.045014306437
421	992	False	1	291.646180182672
422	997	False	0	293.698589437256
423	1008	False	0	320.383031035359
424	1009	False	0	89.3055889052758
425	1014	False	0	138.186332174134
426	1015	False	0	191.900023016832
427	1019	False	0	217.469883395666
428	1020	False	0	144.460286520431
429	1021	False	0	236.054194934074
430	1023	False	0	174.879434939512
431	1024	False	0	48.9103255262022
432	1025	False	0	141.049734328858
433	1026	False	0	341.938388708975
434	1027	False	0	171.507705486411
435	1031	False	0	118.623066788189
436	1033	False	0	339.645665469912
437	1034	False	0	18.1143316557505
438	1038	False	0	120.843656211296
439	1041	False	0	359.639418766123
440	1042	False	0	308.799201438516
441	1043	False	0	265.091367377745
442	1044	False	0	356.490768062777
443	1045	False	0	61.5246094310081
444	1049	False	0	116.44204389036
445	1050	False	0	126.21123262996
446	1061	False	0	35.7730807911277
447	1062	False	0	312.002659013887
448	1064	False	0	250.513823446944
449	1065	False	0	232.209452953485
450	1071	False	0	254.169566403357
451	1074	False	0	38.7263531363878
452	1075	False	0	359.008682481782
453	1076	False	0	58.5020774782133
454	1077	False	0	340.065105291284
455	1079	False	0	285.622804500672
456	1080	False	0	12.5303767717083
457	1083	False	0	34.3100417296913
458	1085	False	0	349.022691210087
459	1087	False	0	115.109110126901
460	1088	False	0	353.459336513713
461	1090	False	0	234.943309552748
462	1092	False	0	154.540536144632
463	1094	False	0	253.718755000273
464	1095	False	0	138.152764694507
465	1096	False	0	86.5214841799571
466	1097	False	0	218.081505335974
467	1098	False	0	52.6281441175578
468	1104	False	0	74.2184632786335
469	1105	False	0	305.032808864215
470	1106	False	0	130.184199748055
471	1107	False	0	310.077786332159
472	1108	False	0	315.207577119485
473	1109	False	0	3.26152579068677
474	1110	False	0	305.575414539418
475	1111	False	0	358.326384106223
476	1115	False	0	250.500698987307
477	1116	False	0	273.660263786843
478	1118	False	0	303.645886214909
479	1119	False	0	316.100796949991
480	1122	False	0	124.134442756321
481	1124	False	0	82.2308424063559
482	1126	False	0	83.4102819756044
483	1132	False	0	12.8900789810089
484	1136	False	0	351.350034716924
485	1137	False	0	77.1345223492445
486	1139	False	0	160.60035565774
487	1140	False	0	131.990952644591
488	1141	False	0	345.743877233631
489	1143	False	0	103.818356085244
490	1151	False	0	299.791667059463
491	1153	False	0	161.856465371285
492	1155	False	0	125.686635161243
493	1156	False	0	15.0818252417877
494	1157	False	0	79.4530752501679
495	1158	False	0	164.369063287845
496	1159	False	0	238.925535082302
497	1161	False	0	173.912856543095
498	1162	False	0	262.258856395437
499	1164	False	0	149.029422975133
500	1166	False	0	245.988086936647
501	1167	False	0	339.668735631846
502	1168	False	0	329.425259081734
503	1169	False	0	282.333360725059
504	1171	False	0	332.022687258381
505	1174	False	0	354.454391872505
506	1178	False	0	1.17288485316048
507	1180	False	0	86.8285505258519
508	1183	False	0	13.764718651613
509	1184	False	0	177.07999465205
510	1185	False	0	65.6871836252112
511	1186	False	0	357.015324434958
512	1187	False	0	147.858361851109
513	1188	False	0	67.5499407254939
514	1192	False	0	53.2506289772388
515	1193	False	0	14.9230397612196
516	1194	False	0	349.854420709778
517	1196	False	0	117.584984361176
518	1198	False	0	82.9164658554816
519	1199	False	0	293.811832443665
520	1201	False	0	239.587256194374
521	1203	False	0	340.183990577059
522	1204	False	0	118.029343615349
523	1206	False	0	65.9044537277541
524	1209	False	0	358.65951238465
525	1213	False	0	97.8703345853094
526	1214	False	0	264.915565304334
527	1216	False	0	171.467549914495
528	1217	False	0	67.3167786721324
529	1223	False	0	136.804407821623
530	1224	False	0	137.855686977502
531	1229	False	0	153.437550200263
532	1230	False	0	146.046200615457
533	1231	False	0	134.101377660969
534	1232	False	0	272.937832938359
535	1233	False	0	122.325513158467
536	1234	False	0	10.0547587305643
537	1241	True	0	297.900060384212
538	1243	True	0	255.859756649265
539	1245	True	0	281.735886878943
540	1252	True	0	351.971769852432
541	1254	True	0	311.050465574458
542	1256	True	0	248.219994801933
543	1263	True	0	299.784300614507
544	1267	True	0	270.113034930939
545	1274	True	0	8.35647400485126
546	1275	True	0	1.89269434685471
547	1277	True	0
548	1278	True	0	322.484539264976
549	1281	True	0	33.7423756903178
550	1282	True	0	129.262831548369
551	1283	True	0	15.8078304249962
552	1286	True	0	309.955305274145
553	1288	True	0	143.11180322607
554	1289	True	0	17.9565177248347
555	1290	True	0	128.52232186251
556	1292	True	0	269.24613430118
557	1294	True	0	17.8525907923604
558	1295	True	0	0.688702537448924
559	1301	True	0	318.385601826696
560	1302	True	0	22.4700466698765
561	1305	True	0	268.84644483636
562	1306	True	0	322.186698439354
563	1307	True	0	5.92053710939528
564	1308	True	0	336.508969457991
565	1310	True	0	310.909976186663
566	1313	True	0	11.5798545469089
567	1315	True	0	254.25724859851
568	1319	True	0	317.087137242641
569	1320	True	0	12.2476120763955
570	1329	True	0	314.281688027115
571	1337	True	0	337.49127907436
572	1342	True	0	292.583966284669
573	1346	True	0	318.849873361863
574	1347	True	0	175.950785495383
575	1350	True	0	339.54002760921
576	1351	True	0	359.85941088079
577	1352	True	0	167.695712578092
578	1356	True	0	342.597646614022
579	1364	True	0	359.52551806288
580	1366	True	0	300.049102437638
581	1367	True	0	325.31401092854
582	1368	True	0	0.654982771088271
583	1377	True	0	316.304510229058
584	1378	True	0	304.353407239512
585	1382	True	0	308.312336862731
586	1384	True	1	302.300191609188
587	1390	True	0	323.392833699809
588	1392	True	0	335.260562725389
589	1398	True	0	326.441988673001
590	1401	True	0	317.052888764932
591	1403	True	1	351.416915962063
592	1407	True	0	326.399059936849
593	1413	True	0	345.185059134656
594	1418	True	0	357.287551810975
595	1423	True	1	68.0508801562574
596	1424	True	0	300.128387503701
597	1429	True	0	343.689943159921
598	1433	True	0	304.531696842859
599	1434	True	0	313.282440637942
600	1438	True	0	330.672286402378
601	1439	True	0	328.437199162654
602	1443	True	0	256.756614830386
603	1445	True	0	323.623930761935
604	1448	True	0	296.047080356393
605	1449	True	0	333.973128220943
606	1472	True	0	354.930110586576
607	1478	True	0	333.719278897654
608	1480	True	0	347.706756231952
609	1490	True	0	308.736613334448
610	1491	True	0	344.633038416322
611	1498	True	0	329.591445118123
612	1502	True	0	337.175920897186
613	1507	True	0	310.671662925147
614	1509	True	0	312.987860319456
615	1511	True	0	307.033663173816
616	1522	False	0	109.986367480763
617	1523	False	0	312.833464273813
618	1524	False	0	9.91760667554845
619	1526	False	0	357.602618936118
620	1531	False	0	74.2851546644895
621	1532	False	0	68.15684462937
622	1533	False	0	36.3911079640412
623	1535	False	0	152.975082233431
624	1536	False	0	72.7722248472488
625	1537	False	0	111.639798615207
626	1538	False	1	67.5097451083976
627	1541	False	0	54.1009499376922
628	1542	False	0	356.874343830906
629	1543	False	0	101.230996279248
630	1545	False	0	128.757907791773
631	1546	False	0	39.4146180611653
632	1548	False	0	109.872773339527
633	1549	False	0	145.785902494987
634	1550	False	0	60.5726776687002
635	1551	False	1	89.7640452184421
636	1555	False	0	117.262172494921
637	1556	False	0	310.415322613809
638	1561	False	1	74.5320614360908
639	1567	False	0	85.0852552468469
640	1568	False	1	79.1505749217856
641	1570	False	0	220.902677642902
642	1572	False	0	115.005209622975
643	1573	False	0	172.920016022939
644	1576	False	0	55.2362525480829
645	1577	False	0	88.4328914452089
646	1578	False	0	352.163024248673
647	1579	False	0	132.991805159546
648	1582	False	0	165.576082579338
649	1585	False	0	88.4649639374407
650	1586	False	0	51.6754447027005
651	1587	False	1	13.6565578488209
652	1590	False	0	71.9463508947183
653	1592	False	0	125.730299924367
654	1598	False	0	67.420627700669
655	1599	False	0	174.130973524215
656	1600	False	0	192.04476715318
657	1601	False	0	77.3304260137753
658	1602	False	0	76.3892932697593
659	1604	False	0
660	1607	False	0	165.592729336877
661	1608	False	1	50.2837673617834
662	1609	False	0	74.7264553101495
663	1610	False	0	158.261110437088
664	1611	False	0	212.489858341677
665	1612	False	0	346.152289661435
666	1614	False	0	101.514395989089
667	1617	False	0	19.3609609537796
668	1620	False	0	99.5670290365295
669	1623	False	0	81.9290809407439
670	1627	False	1	271.709769729296
671	1628	False	1	179.863653776033
672	1630	False	0	121.720475143812
673	1632	False	1	14.765396683691
674	1635	False	1	97.0996640532635
675	1636	False	0	180.691961307429
676	1638	False	0	248.102560474215
677	1639	False	0	12.5848072747579
678	1641	False	0	293.994524362934
679	1642	False	0	318.939202173209
680	1644	False	0	49.1686804900213
681	1646	False	0	85.6591768009141
682	1647	False	1	326.074252443076
683	1648	False	0	4.21683125081983
684	1651	False	0	52.0233506844547
685	1653	False	1	260.125941918052
686	1654	False	0	357.70906765725
687	1656	False	0	312.564826209946
688	1658	False	0	116.09245407807
689	1659	False	0	160.188505760607
690	1662	False	0	63.7280557504921
691	1663	False	0	85.1103194322688
692	1664	False	0	125.398631411248
693	1667	False	0	333.286511079037
694	1672	False	0	111.040180315696
695	1674	False	1	55.2404085778608
696	1675	False	0	117.445376483769
697	1678	False	0	170.439158638775
698	1680	False	1	91.3532761851197
699	1681	False	1	56.7908057534424
700	1682	False	1	164.689746152288
701	1684	False	1	102.770182296548
702	1687	False	0	129.257866795841
703	1688	False	1	148.283582754668
704	1689	False	0	122.633112120381
705	1690	False	0	123.588402417137
706	1691	False	1	51.8204827990772
707	1692	False	1	104.186029119402
708	1693	False	1	307.084370590118
709	1694	False	0	12.7190681523291
710	1695	False	0	127.076729119509
711	1698	False	1	116.449331767516
712	1701	False	0	118.666397998417
713	1704	False	0	91.5410385650528
714	1705	False	0	60.6595017900554
715	1708	False	0	337.682890385316
716	1709	False	1	225.939629308448
717	1710	False	0	110.477414573671
718	1713	False	0	146.098634703656
719	1715	False	1	257.407102577644
720	1717	False	1	133.177426008269
721	1719	False	0	118.597108787116
722	1720	False	0	61.8987689412199
723	1721	False	0	0.601483432865021
724	1724	False	0	63.5159164034063
725	1728	False	0	105.762261523303
726	1729	False	0	67.873103377097
727	1731	False	1	78.3942663967457
728	1732	False	1	98.0679750052673
729	1733	False	1	128.637704341282
730	1734	False	0	94.0082513900042
731	1735	False	0	230.488419814113
732	1736	False	0	61.1767364042358
733	1738	False	0	29.5262689622568
734	1739	False	1	326.935777776928
735	1740	False	1	168.355339837333
736	1742	False	0	54.0317571662965
737	1743	False	0	109.525702433343
738	1744	False	0	319.839221885918
739	1746	False	1	168.344370153036
740	1747	False	0	344.319975920801
741	1749	False	0	128.209077037691
742	1750	False	0	107.075979153085
743	1751	False	1	114.277927144962
744	1752	False	1	135.753931964966
745	1754	False	0
746	1756	False	1	284.765817288497
747	1759	False	1	16.6786195307036
748	1761	False	1	105.245711091741
749	1766	False	1	3.51417365290559
750	1768	False	0	64.78746201352
751	1771	False	1	167.347124320688
752	1773	False	0	315.145109574861
753	1774	False	1	89.4405112123657
754	1775	False	1	168.280714444053
755	1776	False	0	7.21307338672418
756	1777	False	1	125.039122180163
757	1778	False	1	88.0357797896995
758	1781	False	1	134.91591428423
759	1782	False	0	105.814843943119
760	1784	False	0	150.318924548942
761	1786	False	0	328.015126322948
762	1788	False	0	120.809819557513
763	1789	False	0	183.054944982609
764	1790	False	0	219.406839976409
765	1793	False	0	179.472959845619
766	1794	False	1	113.780419042963
767	1795	False	1	159.290534189393
768	1798	False	1	80.7526793413491
769	1799	False	1	233.825182178961
770	1800	False	0	126.279615837138
771	1801	False	0	25.7884078970719
772	1805	False	0	8.85179098594286
773	1810	False	0	136.235366201267
774	1813	False	0
775	1815	False	0	50.8435572295939
776	1816	False	0	238.131058929469
777	1824	False	0	82.7859194961786
778	1827	False	0
779	1828	False	0	96.0041152486304
780	1831	False	0	54.1830910213514
781	1832	False	0	115.315650588603
782	1834	False	0
783	1836	False	0	124.137865295227
784	1840	False	0	82.6395350621659
785	1842	False	0	106.283012565775
786	1844	False	0	123.096322477577
787	1847	False	0	60.8074948030072
788	1852	False	0	24.7173863444033
789	1859	False	0	226.186500537898
790	1865	False	0	190.753555518381
791	1867	False	0	88.4014719564214
792	1869	False	0	67.3837261533361
793	1870	False	0	129.972440123661
794	1877	False	1	11.8766248348
795	1881	False	0	99.9221080882752
796	1883	False	0	312.534165021669
797	1889	False	0	111.968123808324
798	1892	False	0	191.940335454535
799	1893	False	0	74.1438470399385
800	1902	False	0	60.9826443002113
801	1906	False	0	96.8479030382845
802	1912	False	0	106.96656452095
803	1917	False	0
804	1935	False	1	124.40927028434
805	1936	False	0	62.6745500539787
806	1949	False	0
807	1950	False	0	103.41098962338
808	1951	False	1	109.776299238899
809	1964	False	0	64.5407442618582
810	1966	False	0
811	1968	False	1	110.488249225359
812	1972	False	0	132.203785447055
813	1973	False	1	73.8578739654501
814	1976	False	0	85.8413068835524
815	1977	False	0	305.804011133252
816	1985	False	0	97.5504652128326
817	1992	False	0	102.650132877578
818	2000	False	0
819	2001	False	0
820	2006	False	0
821	2010	False	0	345.285822901291
822	2013	False	0	217.850149919632
823	2016	False	0	96.6558076982236
824	2018	False	0	22.5900809819029
825	2025	False	1	115.358419417362
826	2027	False	0	100.414918804891
827	2028	False	0	73.5607559227927
828	2030	False	0	144.597600868142
829	2034	False	0	80.713428916475
830	2036	False	1	17.2131675806678
831	2039	False	0
832	2041	False	0	101.568333407007
833	2045	False	0	102.060424045061
834	2049	False	1	17.9252900942822
835	2050	False	0	120.401099482468
836	2053	False	0
837	2054	False	0
838	2055	False	0	93.2377748648683
839	2056	False	0	126.33330751256
840	2060	False	0	90.7880816519669
841	2062	False	0	93.240412700938
842	2064	False	0	23.1195559717946
843	2066	False	0	73.0159620136653
844	2068	False	0	98.6668246319107
845	2072	False	0	119.627151300956
846	2073	False	0	281.59463350603
847	2076	False	0	115.121237030255
848	2083	False	0	12.2031101409932
849	2087	False	0	55.7168206850552
850	2088	False	0	283.693039314879
851	2089	False	0	306.779107447608
852	2092	False	0	66.2895202584321
853	2094	False	0	54.6486926570278
854	2096	False	0	44.6844835923708
855	2097	False	0	98.0729618676182
856	2100	False	0	79.9238095688305
857	2102	False	0	57.06594694784
858	2108	False	0
859	2111	False	0	112.907884522163
860	2112	False	1	82.8160282653966
861	2117	False	0	76.9217388853174
862	2118	False	0	153.456163334967
863	2119	False	0
864	2121	False	0	284.360674146375
865	2123	False	0	111.881370747856
866	2125	False	0
867	2126	False	1	124.436478211513
868	2127	False	0
869	2136	False	0	137.450298985572
870	2137	False	0	90.5461677454115
871	2140	False	0
872	2143	False	1	71.5062071478533
873	2146	False	0	143.838100215489
874	2151	False	0	289.531048552941
875	2153	False	0	104.452089221246
876	2157	False	0	42.1059394249761
877	2160	False	1	24.6119263417332
878	2163	False	0	210.747298927623
879	2168	False	0	74.8553559271096
880	2177	False	0	290.564126527523
881	2185	False	0
882	2186	False	0	3.89437700260367
883	2190	False	0	86.7326074280784
884	2194	False	0	64.5129578476612
885	2204	False	1	301.405333613621
886	2212	False	0	341.667828258929
887	2216	False	0	63.7058236545329
888	2218	False	1	76.1547600372921
889	2220	False	1	97.6973169185161
890	2223	False	0	63.4718591092829
891	2225	False	1	121.861075192804
892	2229	False	0	129.515250682296
893	2231	False	1	118.689281558131
894	2233	False	0
895	2236	False	1	64.8008743627949
896	2237	False	1	105.823856304072
897	2245	False	1	320.339850714425
898	2246	False	0
899	2250	False	1	38.1997570863003
900	2256	False	0	304.271725780768
901	2257	False	0	67.5771816097044
902	2259	False	0	82.5135610368941
903	2274	False	0	204.063829306657
904	2275	False	0	113.813757390461
905	2276	False	1	116.728448063814
906	2277	False	0	78.6827062766595
907	2284	False	1	73.1312178094451
908	2286	False	1	78.9570734714528
909	2287	False	0	77.7690273663147
910	2288	False	0	82.811738248605
911	2290	False	1	64.3132894673784
912	2295	False	0	318.408876093321
913	2307	False	0	121.809716415053
914	2308	False	0	100.193112066505
915	2311	False	0	86.0260931477697
916	2314	False	0	125.244776864061
917	2315	False	0	99.049829061682
918	2317	False	0	52.8503689735447
919	2326	False	0	48.8050507558936
920	2330	False	1	68.2265056941201
921	2336	False	0	102.137376320306
922	2342	False	1	94.5212238238856
923	2344	False	0	64.5674002786204
924	2345	False	0	48.716443684654
925	2346	False	0	112.328110106966
926	2348	False	0	66.8311401136155
927	2353	False	0	71.0884680510832
928	2362	False	1	97.4720053394275
929	2364	False	0	116.454233200437
930	2369	False	0	77.0541079061588
931	2370	False	1	126.517352203374
932	2371	False	0	83.1446095592814
933	2372	False	0	103.536263014284
934	2378	False	0	87.1049018987234
935	2381	False	1	83.4596876026076
936	2382	False	0	119.713427930067
937	2388	False	0	98.6382046741266
938	2394	False	1	88.4808553202202
939	2401	False	0	98.5929038812539
940	2402	False	1	116.568291175813
941	2403	False	0	290.542905648098
942	2406	False	0	80.3502393585274
943	2407	False	0	72.5673484573485
944	2410	False	0	63.231219370339
945	2412	False	1	290.259032833054
946	2415	False	0
947	2417	False	0	69.1154916247537
948	2418	False	1	273.632157309867
949	2420	False	1	280.120141243877
950	2423	False	0	69.2667022721873
951	2442	False	0
952	2446	False	0	90.0982389879916
953	2448	False	0	75.503545231766
954	2450	False	0	53.1384681503233
955	2451	False	0	105.114566696142
956	2456	False	0	95.282624793985
957	2458	False	0	36.1460734901839
958	2459	False	0	49.1237495903649
959	2461	False	0	103.458004682654
960	2462	False	1
961	2475	False	0	76.333145869326
962	2476	False	0
963	2479	False	0	154.464984720582
964	2480	False	0	77.0059981858595
965	2481	False	1
966	2484	False	0	132.20431118016
967	2485	False	0	101.137258077074
968	2487	False	0	90.4913705629135
969	2490	False	1	63.5276910565081
970	2495	False	0	338.706304497099
971	2502	False	0	100.207977382285
972	2504	False	0	43.8819353787115
973	2505	False	0	63.5545875625066
974	2507	False	0	82.8154148391887
975	2509	False	1	75.0607386672983
976	2511	False	0	96.7708465813227
977	2512	False	0	78.1956641227265
978	2516	False	0	95.8789077081441
979	2517	False	1	59.9133107775911
980	2522	False	0	85.4431242311141
981	2527	False	0	79.4212594307994
982	2536	False	0	298.883497483907
983	2537	False	0	51.0347441203065
984	2541	False	0	110.763827886352
985	2542	False	1	82.1069514533589
986	2543	False	0	52.1520584934166
987	2544	False	0	299.191248838351
988	2549	False	0	110.874098659873
989	2552	False	0	292.26380075372
990	2556	False	1	87.4804012622449
991	2558	False	0	105.78956845233
992	2561	False	0	72.8762461109633
993	2562	False	0	81.0287398741305
994	2564	False	0	66.9375563291441
995	2577	False	0	118.468653889151
996	2578	False	0	35.7750154268017
997	2583	False	0	108.274727690968
998	2588	False	0	63.2923339601408
999	2590	False	0	59.6383693201381
1000	2591	False	0	120.510322277721
1001	2595	False	0	106.622068760058
1002	2598	False	0	152.757815938804
1003	2599	False	0	50.3123682922492
1004	2605	False	0	87.2694098286482
1005	2607	False	0	39.5216132105706
1006	2613	False	0	78.1921533909184
1007	2616	False	0	15.1545473053285
1008	2619	False	0	73.4186554851948
1009	2624	False	0	35.8930775050589
1010	2632	False	0	71.341203995287
1011	2636	False	1	114.599671439745
1012	2645	False	0	65.801371408383
1013	2648	False	1	80.3694059988562
1014	2649	False	0	116.260820999928
1015	2650	False	0	49.3505579884357
1016	2657	False	0	12.1996521884927
1017	2659	False	0	119.486855895339
1018	2661	False	0	63.9067192578436
1019	2676	False	0	58.7909065101763
1020	2677	False	0	65.7701949165586
1021	2682	False	0
1022	2684	False	0	105.854377611429
1023	2686	False	0	66.6442746338005
1024	2691	False	0	71.8811848398569
1025	2692	False	0	45.0877495244191
1026	2696	False	1	116.937372548426
1027	2710	False	0	104.383609433771
1028	2713	False	1	157.682106016152
1029	2714	False	0	125.948907948182
1030	2716	False	0	73.6984859988924
1031	2717	False	0	118.612807519616
1032	2720	False	0	25.9460861847413
1033	2723	False	1	113.437838567553
1034	2731	False	0	78.4926735000696
1035	2736	False	0	70.6239602703271
1036	2739	False	0	352.235502044668
1037	2742	False	0	140.313468027501
1038	2747	False	0	111.538212595462
1039	2749	False	0	241.865867333047
1040	2751	False	0	67.3632068603022
1041	2754	False	0	52.9345613343724
1042	2756	False	0	90.4969595462474
1043	2757	False	0	72.7658496088436
1044	2760	False	0	87.3163459113444
1045	2763	False	1	65.5780150960047
1046	2766	False	0	123.078025362107
1047	2768	False	0	86.2185306650001
1048	2770	False	0	126.135333940296
1049	2773	False	0	131.57595641418
1050	2775	False	0	136.96343022289
1051	2782	False	0	29.8708491888035
1052	2783	False	0	329.291927571383
1053	2784	False	0	318.967283311259
1054	2789	False	0	59.5170864091024
1055	2791	False	0	332.81884718514
1056	2798	False	0	55.6452933710008
1057	2800	False	0	106.326741599533
1058	2805	False	0	269.545234044974
1059	2811	False	0	54.6120635921966
1060	2814	False	0	351.34106849708
1061	2818	False	0	107.722685073188
1062	2826	False	0	105.356978421118
1063	2827	False	0	110.68335567305
1064	2838	False	0	72.8955802428959
1065	2841	False	0	100.876862317437
1066	2848	False	0	52.4781253672035
1067	2849	False	0	336.734544799582
1068	2851	False	0	348.904751888221
1069	2856	False	0	45.3869890341965
1070	2859	False	0	60.1143060824604
1071	2865	False	0	108.849260944462
1072	2866	False	0	67.7568645598043
1073	2869	False	1	112.069568959049
1074	2873	False	0	63.1358107102499
1075	2876	False	0	51.1265724668749
1076	2878	False	0	9.80143101957347
1077	2879	False	0	68.1651138106201
1078	2881	False	0	172.026344249581
1079	2882	False	0	13.971120676501
1080	2889	False	0	109.631294943281
1081	2890	False	0	84.5040832015838
1082	2891	False	0	115.563176802117
1083	2905	False	0	336.572661974946
1084	2908	False	0	73.747665443344
1085	2913	False	0	77.6231738516071
1086	2917	False	0	84.8569331741531
1087	2922	False	0	351.168177897791
1088	2924	False	0	104.743077310211
1089	2930	False	0	167.318059213857
1090	2933	False	0	22.099211333318
1091	2936	False	0	110.489367417444
1092	2941	False	0	151.442361097549
1093	2944	False	0	89.1797539807786
1094	2947	False	0	338.516167307465
1095	2949	False	0	84.9823443690816
1096	2950	False	0	121.437380047485
1097	2951	False	0	72.1878084907492
1098	2953	False	0	175.607712271973
1099	2960	False	0	70.3917630501771
1100	2963	False	0	7.9070108959775
1101	2965	False	0	44.0796325851911
1102	2966	False	0	329.135265794135
1103	2967	False	0	9.54610098131797
1104	2971	False	0	353.646258247103
1105	2974	False	0	115.867162057174
1106	2975	False	0	114.740286168874
1107	2976	False	0	98.706148082209
1108	2980	False	0	50.2289812004023
1109	2984	False	0	1.18225223831252
1110	2986	False	0	78.3676197826236
1111	2987	False	0	116.093796280822
1112	2991	False	0	345.255732034949
1113	3000	False	0	60.5733396585742
1114	3005	False	0	63.7803051375402
1115	3011	False	0	165.715598898639
1116	3017	False	0	111.127579898207
1117	3023	False	0	350.838528769996
1118	3026	False	0	68.1926222858171
1119	3030	False	0	71.639524342335
1120	3037	False	0	56.9883010998062
1121	3043	False	0	22.9789951838924
1122	3045	False	0	58.3758178239461
1123	3049	False	0	6.83128592539208
1124	3051	False	0	73.9525558560389
1125	3053	False	0	85.5696659798443
1126	3055	False	0	321.330646045363
1127	3056	False	0	307.280689277617
1128	3057	False	0	3.8801731285243
1129	3061	False	0	133.032375304172
1130	3065	False	0	109.078071901885
1131	3068	False	0	168.110944025389
1132	3070	False	0	352.569750599472
1133	3071	False	0	13.7863277196801
1134	3074	False	0	57.8613688633695
1135	3075	False	0	90.3166101052708
1136	3080	False	0	343.694202605191
1137	3083	False	0	75.3332784354413
1138	3084	False	0	64.4868463602464
1139	3085	False	0	130.889743569337
1140	3086	False	1	357.99391221657
1141	3090	False	1	129.79501893518
1142	3094	False	0	337.166736415451
1143	3097	False	0	176.942082673108
1144	3099	False	0	16.3850962242854
1145	3102	False	0	101.500747157615
1146	3104	False	0
1147	3108	False	0	83.933145720815
1148	3110	False	0	121.354023959064
1149	3111	False	0	333.470556637772
1150	3112	False	0	9.12643575758662
1151	3113	False	0	105.868374931886
1152	3122	False	0	53.6388109069222
1153	3123	False	0	7.9422709096557
1154	3125	False	0	118.015155101546
1155	3129	False	0	346.579686591013
1156	3130	False	0	169.471467472923
1157	3133	False	0	117.749727110691
1158	3138	False	0	115.630722792148
1159	3139	False	0	118.158844398193
1160	3145	False	0	119.88366688726
1161	3148	False	1	32.3832330512222
1162	3153	False	0	116.69312836499
1163	3155	False	0	52.9998170120775
1164	3157	False	0	89.6321811690677
1165	3162	False	0	59.7564988263444
1166	3163	False	0	91.9594077658305
1167	3164	False	0	122.789895769371
1168	3165	False	0	58.9778781980213
1169	3167	False	0	86.0066148579549
1170	3168	False	0	59.9094630335362
1171	3177	False	0	53.1300595246675
1172	3179	False	0	84.1786757834768
1173	3180	False	0	126.990990558285
1174	3201	False	0	352.12489306238
1175	3203	False	0	103.704442220727
1176	3206	False	0	10.3592842196369
1177	3220	False	0	126.964585177848
1178	3226	False	1	344.725886151652
1179	3235	False	0	45.7730706176552
1180	3236	False	0	56.8654328250977
1181	3246	False	0	108.285159641755
1182	3247	False	0	58.0403249600568
1183	3250	False	0	120.250024838104
1184	3254	False	0	284.87207000996
1185	3255	False	0	63.9186263934844
1186	3256	False	0	165.060806989028
1187	3258	False	0	72.1587044113917
1188	3266	False	0	57.9687735186479
1189	3271	False	0	152.637913554101
1190	3273	False	0	70.0515472301963
1191	3274	False	0	53.2129300842583
1192	3275	False	0	41.1483477554936
1193	3281	False	0	74.728862055307
1194	3288	False	0
1195	3289	False	0	27.7616668225012
1196	3293	False	0	89.8075342011958
1197	3295	False	0	75.5594857901281
1198	3299	False	0	113.419221921225
1199	3301	False	0	3.5447532930831
1200	3302	False	0	85.4814608494285
1201	3304	False	0	141.213966457498
1202	3309	False	0	130.855142294876
1203	3310	False	0
1204	3311	False	0
1205	3312	False	0	50.7215560012695
1206	3313	False	0	57.718882807391
1207	3319	False	0	170.597770366565
1208	3323	False	0	96.6993634457777
1209	3327	False	0	176.840164473016
1210	3330	False	0	22.818479125054
1211	3332	False	0	76.4686285121506
1212	3333	False	0	10.4005487505619
1213	3336	False	0	133.633787422794
1214	3337	False	0	353.713061627729
1215	3338	False	0	9.42644613287187
1216	3343	False	0	56.5505376709293
1217	3345	False	0	21.1979715803444
1218	3347	False	0	167.99598265621
1219	3349	False	0	107.735554910148
1220	3356	False	0	50.9674337687332
1221	3357	False	0	13.4638213654238
1222	3364	False	0	25.8379639336642
1223	3367	False	0	171.719754882846
1224	3368	False	0	89.9623154095629
1225	3369	False	0	106.461882679134
1226	3374	False	0	161.553650383675
1227	3385	False	0	350.736461315842
1228	3390	False	0	168.47199774039
1229	3392	False	0	109.918108149934
1230	3394	False	0	356.636604825187
1231	3397	False	0	114.855008403332
1232	3400	False	0	356.23348757273
1233	3402	False	0	57.3445768862632
1234	3404	False	0	356.601519658302
1235	3406	False	0	313.721068412349
1236	3408	False	0	357.070529127464
1237	3409	False	0	119.138654461925
1238	3414	False	0	139.683660108501
1239	3415	False	0	93.7217764343564
1240	3418	False	0	67.7437443166671
1241	3421	False	0	57.8385687741412
1242	3423	False	0	110.002933067171
1243	3430	False	0	170.023036008737
1244	3432	False	0	49.3727199183682
1245	3434	False	0	75.1836927348626
1246	3436	False	0	92.3933548066236
1247	3440	False	0	108.747483471345
1248	3446	False	0	89.9796115107862
1249	3449	False	1	157.365636750798
1250	3450	False	0	117.602496881766
1251	3453	False	0	85.6037751957184
1252	3454	False	0	0.149267798400142
1253	3457	False	0	172.563067091035
1254	3459	False	0	351.1117297716
1255	3460	False	0	102.741156371332
1256	3463	False	0	62.0808743073187
1257	3466	False	0	74.7045420577325
1258	3470	False	0	359.945791434541
1259	3472	False	0	111.310242033691
1260	3473	False	0	64.9394864069405
1261	3480	False	0	69.2838241210823
1262	3481	False	0	60.3035238603499
1263	3483	False	0	291.186320129745
1264	3493	False	0	354.370590156149
1265	3495	False	0	82.6034354492549
1266	3500	False	0	93.1591386172261
1267	3508	False	0	92.6454776395203
1268	3511	False	0	76.7898429707365
1269	3512	False	0	120.327502435681
1270	3516	False	0	84.982231580915
1271	3518	False	0	71.0795346963762
1272	3520	False	0	343.170129248709
1273	3521	False	0	337.235885613885
1274	3535	False	0	162.866045853577
1275	3540	False	0	343.686019703276
1276	3543	False	0	0.381217675858882
1277	3546	False	0	104.560692400524
1278	3547	False	0	108.910069711432
1279	3548	False	0	69.7130931475583
1280	3550	False	0	6.71934415853829
1281	3551	False	0	27.4037170728889
1282	3552	False	0	77.1957804578059
1283	3555	False	0	20.0551678914098
1284	3558	False	0	294.524453044843
1285	3559	False	0	61.327151641429
1286	3560	False	0
1287	3562	False	0	56.6965289572456
1288	3566	False	0	84.0393549754143
1289	3570	False	0	98.7393307242969
1290	3572	False	0	9.73389864843945
1291	3577	False	0	104.178427539101
1292	3578	False	0	91.4970894758152
1293	3580	False	0	349.341795295953
1294	3584	False	0	9.77883040919789
1295	3586	False	0	172.600070276378
1296	3589	False	0	44.4184189136504
1297	3590	False	0	352.094830054516
1298	3591	False	0	46.5957744440755
1299	3592	False	0	88.4380214599507
1300	3597	False	0	250.136513507454
1301	3599	False	0	292.927517775747
1302	3601	False	0	53.3340126408138
1303	3602	False	0	308.785223280286
1304	3608	False	0	95.3016660548411
1305	3609	False	0	185.974757538239
1306	3610	False	0	345.659599480985
1307	3612	False	1	54.0876584517489
1308	3613	False	0	79.4268502832545
1309	3614	False	1	178.707452608921
1310	3617	False	0	89.2035324419682
1311	3618	False	0	5.4020990232075
1312	3619	False	0	99.6153975930708
1313	3620	False	0	348.472092654537
1314	3623	False	0	20.5368250180282
1315	3624	False	0	16.9897152952379
1316	3625	False	0	93.1737958998458
1317	3627	False	0	340.227507602105
1318	3632	False	0	145.280304734697
1319	3633	False	0	61.155174252782
1320	3635	False	0	148.220798596699
1321	3636	False	0	132.407359323123
1322	3640	False	0	123.294411906328
1323	3641	False	1	182.199742751374
1324	3643	False	0
1325	3646	False	1	53.0122285414841
1326	3647	False	1	63.2651608906262
1327	3648	False	0	323.88821927151
1328	3649	False	0	104.682564338385
1329	3651	False	1	297.635784511894
1330	3652	False	0	300.849943799953
1331	3659	False	0	304.141175191887
1332	3662	False	0
1333	3665	False	0	77.5725738741043
1334	3666	False	1	118.679533345034
1335	3668	False	1	69.6658494499723
1336	3672	False	1	293.22461847035
1337	3673	False	0	279.248346148166
1338	3675	False	0	104.499678640915
1339	3681	False	0	84.5372757659849
1340	3682	False	0	54.5508228296408
1341	3685	False	0	88.4868342017537
1342	3688	False	1	324.651330801824
1343	3691	False	1	89.2463965708091
1344	3701	False	0	318.82013411116
1345	3706	False	0	55.0172253502755
1346	3707	False	0	74.8098929685244
1347	3709	False	0	179.223406228374
1348	3710	False	1	126.96293100701
1349	3714	False	0	55.5284599295848
1350	3715	False	1	193.943656268618
1351	3717	False	0	170.560689770837
1352	3723	False	0	269.666824639929
1353	3724	False	1	130.477768573305
1354	3726	False	0	63.2841106233583
1355	3729	False	0	331.369624792995
1356	3738	False	1	114.248373011347
1357	3744	False	1	86.4451625915569
1358	3746	False	0	72.1581174412112
1359	3747	False	0	119.296893300692
1360	3752	False	0	263.389200070285
1361	3755	False	0	70.7424625216252
1362	3759	False	1	56.0567269109142
1363	3760	False	1	58.9280115098298
1364	3765	False	1	75.991929433497
1365	3767	False	1	78.9084301094963
1366	3768	False	1	86.4693882438652
1367	3772	False	0	44.9475128592181
1368	3777	False	0	251.431528084667
1369	3781	False	0	304.567236436964
1370	3782	False	0	290.694898722799
1371	3784	False	0	62.9265021194183
1372	3789	False	1	319.750936599561
1373	3791	False	1	83.3220283809471
1374	3792	False	1	163.365588941411
1375	3796	False	0
1376	3797	False	0	86.3959158731705
1377	3798	False	0	306.07082953991
1378	3800	False	1	84.962852296893
1379	3802	False	1	117.227212929879
1380	3803	False	0	128.745608073359
1381	3809	False	1	76.6913108184509
1382	3810	False	0	66.6177359512051
1383	3811	False	1
1384	3815	False	0	118.593337046993
1385	3816	False	0	77.2487361901176
1386	3817	False	0	264.175696569885
1387	3818	False	0	70.635284926182
1388	3820	False	0	225.696888159374
1389	3822	False	0	71.915680395031
1390	3825	False	0	49.8993755636381
1391	3830	False	0	352.742428691896
1392	3833	False	0	112.050756386182
1393	3839	False	0	64.6918476249248
1394	3844	False	0	66.2902611234066
1395	3851	False	0	75.6167955044801
1396	3852	False	0	73.5839377192067
1397	3853	False	0	88.9389775305316
1398	3856	False	0	105.894528051672
1399	3872	False	0	57.4331274868174
1400	3876	False	0	51.3784186090646
1401	3879	False	0	97.4669843675782
1402	3880	False	0	125.881566073959
1403	3883	False	0
1404	3904	False	0	119.291895165603
1405	3914	False	0	71.8225373574577
1406	3929	False	0	83.1003547870952
1407	3931	False	0	89.1928221677174
1408	3932	False	0	84.7590920238609
1409	3940	False	0	128.95319257774
1410	3958	False	0	121.152860937647
1411	3959	False	0
1412	3961	False	0	77.1385143259915
1413	3964	False	0	102.271687042795
1414	3967	False	0	94.6992529522719
1415	3969	False	0
1416	3979	False	0	292.734391176827
1417	3988	False	0	135.296572854727
1418	3990	False	0	89.0986747371908
1419	3992	False	0	74.5061461773924
1420	4001	False	0	87.2298702763953
1421	4014	False	0	120.816430785119
1422	4033	False	0	115.394699515263
1423	4035	False	0	91.0689837296928
1424	4039	False	0
1425	4042	False	0	112.776326107125
1426	4056	False	0
1427	4067	False	0	67.3666761470146
1428	4077	False	0	121.001843000599
1429	4088	False	0	80.8041955365963
1430	4099	False	0	71.7550593417825
1431	4100	False	0	60.4415884253521
1432	4101	False	0	63.8974900575663
1433	4102	False	0	60.9370462495357
1434	4106	False	0	85.2631866093931
1435	4108	False	0	65.1442416161035
1436	4119	False	0	164.759232450322
1437	4128	False	0	62.5928002543222
1438	4132	False	0
1439	4139	False	0	79.1033438204815
1440	4149	False	0	74.7187512848238
1441	4154	False	0	359.387975131801
1442	4168	False	0	76.9941112085988
1443	4170	False	0
1444	4173	False	0	99.6574333738148
1445	4178	False	0	85.8411641595042
1446	4188	False	0	97.3271063117972
1447	4192	False	0	104.868833929216
1448	4200	False	0	103.043960618708
1449	4213	False	0	122.246009004151
1450	4215	False	0	70.9763101423007
1451	4219	False	0	81.7793339134985
1452	4223	False	0
1453	4226	False	0	72.2152944340259
1454	4242	False	0	78.4178774603383
1455	4245	False	0	84.0594396449465
1456	4250	False	0	69.5671187512508
1457	4252	False	0	59.6575778861622
1458	4272	False	0	307.064012803224
1459	4275	False	0	92.5025522340535
1460	4283	False	0	111.958447839282
1461	4311	True	1	302.211483007033
1462	4315	True	0	303.465135464302
1463	4317	True	0	293.165793930745
1464	4323	False	0	101.61542491623
1465	4330	False	0	77.4874768689652
1466	4336	False	0	62.9365701821507
1467	4339	False	0	123.179561361084
1468	4344	False	0	249.147133375067
1469	4347	False	0	45.5250526493568
1470	4352	False	0	97.2962486645365
1471	4355	False	0	117.814885227152
1472	4358	False	0	207.485555438526
1473	4365	False	0	72.0131973821835
1474	4377	False	0	71.0851718247743
1475	4380	False	0	204.023762903754
1476	4385	False	0	58.8304160654134
1477	4388	False	0	39.5557159349062
1478	4405	False	0	117.577599801152
1479	4407	False	0	311.475068602235
1480	4410	False	0	209.731397929974
1481	4415	False	0	86.7821269171168
1482	4429	False	0	137.810043407298
1483	4430	False	0	293.642123292559
1484	4433	False	0	101.049984341415
1485	4434	False	0	358.566383403307
1486	4438	False	0	70.2284151453869
1487	4443	False	0	75.1860670558112
1488	4451	True	0	177.675213967869
1489	4453	True	0	155.440723463324
1490	4454	True	0	0.748611625840361
1491	4455	True	0	162.273468238311
1492	4456	True	0	67.6279485799461
1493	4457	True	0	158.076675781729
1494	4459	True	0	124.441569241454
1495	4460	True	0	152.595554210654
1496	4464	True	0	38.7215398491288
1497	4465	True	0	290.305874258678
1498	4467	True	0	113.310040196243
1499	4468	True	0	146.267516915465
1500	4469	True	0	112.178800654583
1501	4473	True	0	12.6339288666016
1502	4478	True	0	298.034889200479
1503	4480	True	0	265.648399801307
1504	4481	True	0	312.247107636976
1505	4488	True	0	113.539013265659
1506	4489	True	0	344.051247524306
1507	4490	True	0	110.247127460107
1508	4494	True	0	304.522821827674
1509	4499	True	0	128.492956150167
1510	4500	True	0	152.85552147674
1511	4501	True	0	156.59657440825
1512	4503	True	0	144.176743496002
1513	4504	True	0	148.620288697196
1514	4508	True	0	113.018445024096
1515	4509	True	0	151.440382537509
1516	4518	True	0	118.22637464695
1517	4523	True	0	350.283014611689
1518	4526	True	0	266.69407864578
1519	4531	True	0	122.611416485205
1520	4533	True	0	347.065421691932
1521	4534	True	0	168.609044056223
1522	4535	True	0	344.776147723894
1523	4537	True	0	160.841501852716
1524	4540	True	0	137.564618786288
1525	4542	True	0	128.952618038208
1526	4547	True	0	336.266662827872
1527	4549	True	0	293.265584069164
1528	4553	True	0	310.102597202561
1529	4554	True	0	339.760417418517
1530	4561	True	0	151.294326074518
1531	4562	True	0	313.132900681724
1532	4567	True	0	284.549292309924
1533	4571	True	0	177.533295562356
1534	4573	True	0	299.981519110399
1535	4574	True	0	132.975574495412
1536	4576	True	0	226.057838135191
1537	4578	True	0	292.972373098339
1538	4580	True	0	311.883261703107
1539	4581	True	0	15.3975488769634
1540	4584	True	0	0.712076674161305
1541	4585	True	0	90.0441963200765
1542	4590	True	0	39.7067369152496
1543	4593	True	0	133.95519775862
1544	4597	True	0	170.859682200084
1545	4601	True	0	269.706420898862
1546	4602	True	0	348.59391969463
1547	4606	True	0	157.113537795582
1548	4613	True	0	145.6015107697
1549	4614	True	0	334.532939655746
1550	4617	True	0	119.325575204436
1551	4622	True	0	138.934273532993
1552	4623	True	0	134.808103511762
1553	4624	True	0	340.015837319539
1554	4626	True	0	158.992410816327
1555	4627	True	0	342.281610736654
1556	4631	True	0	42.7180649323994
1557	4633	True	0	168.849483131886
1558	4637	True	0	310.491418931194
1559	4638	True	0	158.056374747668
1560	4646	True	0	294.746435041158
1561	4647	True	0	263.335486141021
1562	4650	True	0	152.513809839411
1563	4652	True	0	309.940624344553
1564	4653	True	0	129.937958075693
1565	4660	True	0	340.335774921345
1566	4661	True	0	273.510673567052
1567	4662	True	0	141.331082535907
1568	4663	True	0	299.549378689626
1569	4677	True	0	315.162397384575
1570	4678	True	0	358.664924629068
1571	4682	True	0	140.757602199851
1572	4684	True	0	350.182442492808
1573	4687	True	0	137.461176870242
1574	4692	True	0	132.076085540902
1575	4703	True	0	149.790250490939
1576	4704	True	0	133.204679103725
1577	4711	True	0	155.631349063817
1578	4717	True	0	183.937532029644
1579	4718	True	0	156.223734284554
1580	4722	True	0	323.392418284084
1581	4729	True	0	347.654998660421
1582	4732	True	0	333.809617660393
1583	4735	True	0	317.33161909637
1584	4745	True	0	11.5676618290173
1585	4746	True	0	351.469890682639
1586	4748	True	0	349.551048068534
1587	4749	True	0	346.240565166735
1588	4768	True	0	125.808071533187
1589	4770	True	0	335.141822233324
1590	4772	True	0	336.768965549039
1591	4777	True	0	148.679665364136
1592	4778	True	0	154.250459855511
1593	4779	True	0	107.761212670818
1594	4783	True	0	157.752390955161
1595	4789	True	0	120.294516126688
1596	4790	True	0	150.086872051389
1597	4794	True	0	145.095659308048
1598	4800	True	0	157.106331107165
1599	4817	True	0	145.921557791357
1600	4827	True	0	262.703049993389
1601	4838	True	0	122.027973661627
1602	4839	True	0	126.764543737805
1603	4841	True	0	311.318276481677
1604	4843	True	0	288.719138527921
1605	4847	True	0	169.388712904024
1606	4848	True	0	152.786065057257
1607	4853	True	0	118.883681194074
1608	4855	True	0	355.861515010148
1609	4857	True	0	312.174541413601
1610	4858	True	0	168.725332418457
1611	4862	True	0	273.280711003189
1612	4863	True	0	104.514815623738
1613	4867	True	0	127.428142198054
1614	4868	True	0	328.485393175293
1615	4869	True	0	139.595459648621
1616	4871	True	0	164.518311395361
1617	4880	True	0	124.017990751844
1618	4883	True	0	344.371237431824
1619	4886	True	0	334.669894245544
1620	4888	True	0	127.976748243158
1621	4900	True	0	329.197542034451
1622	4901	True	0	151.473696182719
1623	4903	True	0	314.488840608323
1624	4907	True	0	141.909814449374
1625	4913	True	0	169.750102983147
1626	4919	True	0	148.828849566091
1627	4923	True	0	157.560548387339
1628	4929	True	0	343.073734262789
1629	4931	True	0	312.557505347377
1630	4932	True	0	7.39182489274028
1631	4933	True	0	355.234802364762
1632	4939	True	0	131.032506705053
1633	4941	True	0	146.932841578637
1634	4943	True	0	168.997964067254
1635	4944	True	0	128.344630653739
1636	4952	True	0	135.691865297232
1637	4958	True	0	185.24287119406
1638	4959	True	0	294.222694087357
1639	4961	True	0	330.388428025694
1640	4963	True	0	207.050707909389
1641	4968	True	0	324.184773722278
1642	4971	True	0	328.304280711958
1643	4972	True	0	325.663660161307
1644	4973	True	0	170.166870506611
1645	4976	True	0	333.974794866425
1646	4977	True	0	324.609589603294
1647	4996	True	0	341.648346874434
1648	4998	True	0	330.962368933336
1649	5002	True	0	333.603662456223
1650	5009	True	0	156.622689030576
1651	5010	True	0	147.911098941485
1652	5013	True	0	159.649113104809
1653	5015	True	0	154.357542614456
1654	5016	True	0	313.748834678258
1655	5023	True	0	142.64610469677
1656	5024	True	0	310.517070553734
1657	5035	True	0	103.802762679269
1658	5063	True	0	326.460636315018
1659	5064	True	0	122.586957788596
1660	5066	True	0	122.797259281771
1661	5067	True	0	122.34493610022
1662	5069	True	0	325.382930776269
1663	5070	True	0	145.7336475987
1664	5072	True	0	315.957678728073
1665	5084	True	0	154.580344299345
1666	5091	True	0	121.877014134816
1667	5092	True	0	117.821546163672
1668	5094	True	0	164.479896866173
1669	5098	True	0	143.885627826574
1670	5099	True	0	311.252741934355
1671	5101	True	0	341.627619035914
1672	5103	True	0	146.106579798556
1673	5104	True	0	153.052519597298
1674	5106	True	0	357.443582227792
1675	5107	True	0	156.75158549497
1676	5114	True	0	306.947583515797
1677	5115	True	0	157.137860371796
1678	5119	True	0	316.267232418331
1679	5124	True	0	142.815146953496
1680	5125	True	0	161.958449985934
1681	5128	True	0	103.011495770272
1682	5132	True	0	352.276073096791
1683	5133	True	0	253.074939859536
1684	5134	True	0	118.03456895017
1685	5137	True	0	357.915752909642
1686	5146	True	0	137.325603084255
1687	5152	True	0	292.920323675126
1688	5154	True	0	358.741081503638
1689	5162	True	0	151.097743113078
1690	5176	True	0	291.355202962555
1691	5186	True	0	137.907700809001
1692	5189	True	0	328.109074585816
1693	5199	True	0
1694	5203	True	0	115.61762994472
1695	5205	True	0	10.0967987725885
1696	5209	True	0	117.288210885555
1697	5212	True	0	155.583930358517
1698	5213	True	0	117.289107862482
1699	5221	True	0	331.397433025349
1700	5223	True	0	341.268372073749
1701	5227	True	0	135.72429175353
1702	5228	True	0	318.027981267701
1703	5229	True	0	132.859596087167
1704	5230	True	0	340.849870083642
1705	5233	True	0	355.617773309398
1706	5240	True	0	341.622335420051
1707	5241	True	0	326.054014893104
1708	5245	True	0	133.335291519273
1709	5249	True	0	339.995805220534
1710	5252	True	0	338.651989798173
1711	5257	True	0	116.954717319242
1712	5261	True	0	132.67072651196
1713	5263	True	0	146.243391959965
1714	5264	True	0	158.220900611409
1715	5267	True	0	117.631731167289
1716	5271	True	0	61.7266087740036
1717	5274	True	0	106.834694136002
1718	5276	True	0	153.266742042666
1719	5281	True	0	161.06047528175
1720	5284	True	0	145.841676306612
1721	5286	True	0	348.10021533423
1722	5289	True	0	325.444224803661
1723	5290	True	0	161.660070165615
1724	5292	True	0	331.396862328267
1725	5293	True	0	145.138551180819
1726	5297	True	0	160.328644668866
1727	5300	True	0	124.177206668114
1728	5302	True	0	129.438640814311
1729	5305	True	0	153.536941254454
1730	5320	True	0	332.474500698904
1731	5323	True	0	349.511265056322
1732	5326	True	0	128.287422132946
1733	5330	True	0	322.534739273545
1734	5332	True	0	329.566063119491
1735	5335	True	0	132.158330780117
1736	5336	True	0	116.82296425757
1737	5338	True	0	358.425146363151
1738	5339	True	0	284.511651601641
1739	5341	True	0	339.843188093951
1740	5344	True	0	114.737150827112
1741	5345	True	0	148.919583384405
1742	5347	True	0	282.951948567234
1743	5348	True	0	330.746528326178
1744	5350	True	0	350.331054418536
1745	5351	True	0	274.580287894625
1746	5356	True	0	152.821867842899
1747	5358	True	0	114.44118248219
1748	5363	True	0	283.023717251266
1749	5366	True	0	120.192964047413
1750	5367	True	0	145.023859889538
1751	5368	True	0	104.364162486396
