# Supplementary material for: A hippocampus-accumbens code guides goal-directed appetitive behavior
Source: Nat Commun. 2024 Apr 12;15:3196. doi: 10.1038/s41467-024-47361-x (PMC11015045; doi:10.1038/s41467-024-47361-x)
Supplement: Supplementary file 8 — Source Data [file 41467_2024_47361_MOESM8_ESM.zip › 4g.csv]

	Figure 4g	Unnamed: 1	Unnamed: 2	Unnamed: 3
0
1	Recording	r2	n	redgreen
2	103	0.73107699089039	37	green
3	103	0.78101255194996	37	red
4	125	0.843516717990402	15	green
5	125	0.838041048567364	15	red
6	126	0.846373122529644	13	green
7	126	0.857154150197628	13	red
8	137	0.802880816505706	18	green
9	137	0.79571261340357	18	red
10	139	0.909228587932573	72	green
11	139	0.927794990285144	72	red
12	142	0.878981813969652	54	green
13	142	0.897891810494613	54	red
14	143	0.902109384868006	54	green
15	143	0.932044966527725	54	red
16	144	0.888074285714285	36	green
17	144	0.914666666666666	36	red
18	148	0.889412258064516	27	green
19	148	0.907612903225806	27	red
20	152	0.882961783439491	79	green
21	152	0.885350318471337	79	red
