# Supplementary material for: A hippocampus-accumbens code guides goal-directed appetitive behavior
Source: Nat Commun. 2024 Apr 12;15:3196. doi: 10.1038/s41467-024-47361-x (PMC11015045; doi:10.1038/s41467-024-47361-x)
Supplement: Supplementary file 8 — Source Data [file 41467_2024_47361_MOESM8_ESM.zip › 5a,b.csv]

	Figure 5a, b	Unnamed: 1	Unnamed: 2	Unnamed: 3	Unnamed: 4	Unnamed: 5
0
1	Frame	Calcium (C)	Velocity	Position	Velocity bin	Calcium (S)
2	0	23.5620508177269		-21.6354368523043		13.8351957101341
3	1	26.2646807292628	33.6408181773661	-21.5800825680343		-0.116582203196419
4	2	27.8620267806472	34.1016513030833	-21.5239700058977		0.904381183995898
5	3	29.4934288586405	34.1016513030833	-21.467857443761		2.52000577065904
6	4	30.0609748956834	33.1799850516489	-21.4132614373578		-0.116582203196419
7	5	30.0690622381804	29.4933200459102	-21.3647316538882	25	-0.116582203196419
8	6	29.7897861750227	26.728321291606	-21.320751537619	25	-0.116582203196419
9	7	29.3695873029242	24.8849887887362	-21.2798045328165	20	-0.116582203196419
10	8	28.8869556481721	23.0416562858673	-21.241890639481	20	-0.116582203196419
11	9	31.2975750282225	22.119990034432	-21.2054933018788	20	7.25028889232613
12	10	32.4013740946092	21.1983237829975	-21.1706125200101	20	0.335449642502084
13	11	32.6295623709901	21.6591569087156	-21.1349734602746	20	-0.116582203196419
14	12	35.1311329403406	21.6591569087148	-21.0993344005392	20	6.78079019294603
15	13	36.0124669421641	23.0416562858673	-21.0614205072036	20	-0.116582203196419
16	14	39.0464540655588	23.9633225373018	-21.0219900581346	20	7.48079945295658
17	15	40.108800777995	25.8066550401707	-20.9795264975987	25	-0.116582203196419
18	16	40.1340569463713	28.5716537944757	-20.9325132698626	25	-0.116582203196419
19	17	39.6263743712466	29.4933200459093	-20.8839834863931	25	-0.116582203196419
20	18	38.8570972595511	31.33665254878	-20.8324205914567		-0.116582203196419
21	19	37.9716733340187	30.4149862973438	-20.7823742522537		-0.116582203196419
22	20	37.047499034768	29.4933200459102	-20.7338444687842	25	-0.116582203196419
23	21	36.1252156189043	26.728321291606	-20.6898643525149	25	-0.116582203196419
24	22	36.4293544262325	25.3458219144534	-20.6481590698458	25	2.9266038414066
25	23	36.1952469314035	23.5024894115845	-20.6094868986435	20	-0.00759794293410162
26	24	39.6988330846967	22.1199900344329	-20.5730895610413	20	10.1264414754553
27	25	40.9868514443578	20.2766575315631	-20.539725334906	20	-0.116582203196419
28	26	41.107251380567	18.4333250286933	-20.5093942202375	15	-0.116582203196419
29	27	43.2907726600147	18.4333250286933	-20.4790631055691	15	6.6217372046066
30	28	43.8165379405109	16.5899925258244	-20.4517651023675	15	-0.116582203196419
31	29	43.4789775859832	16.5899925258244	-20.4244670991658	15	-0.116582203196419
32	30	42.7062239707823	15.66832627439	-20.3986856516977	15	-0.116582203196419
33	31	43.2554062039618	16.5899925258244	-20.371387648496	15	3.74419951257846
34	32	42.9430910561692	17.5116587772589	-20.342573089561	15	-0.116582203196419
35	33	47.4975725170658	19.3549912801278	-20.3107254191591	15	13.2868416466661
36	34	49.1412138685312	19.8158244058459	-20.2781194708905	15	-0.116582203196419
37	35	53.8810165886209	21.6591569087156	-20.2424804111551	20	11.5864034126042
38	36	60.4924464422914	22.119990034432	-20.2060830735529	20	12.5826614334521
39	37	62.8856561993744	23.9633225373018	-20.1666526244839	20	-0.116582203196419
40	38	63.0572286422327	24.8849887887362	-20.1257056196815	20	-0.116582203196419
41	39	62.0843803835186	26.728321291606	-20.0817255034122	25	-0.116582203196419
42	40	60.5470243776816	29.4933200459102	-20.0331957199427	25	-0.116582203196419
43	41	65.9784540230938	29.4933200459093	-19.9846659364731	25	18.1426080267067
44	42	67.6366657403739	29.4933200459102	-19.9361361530036	25	-0.116582203196419
45	43	67.318984849303	27.6499875430404	-19.8906394810009	25	-0.116582203196419
46	44	70.447050485267	24.8849887887362	-19.8496924761985	20	11.1400468710965
47	45	70.8176153132357	21.6591569087156	-19.814053416463	20	-0.116582203196419
48	46	69.7640081688982	20.7374906572803	-19.779930912461	20	-0.116582203196419
49	47	68.9032283168292	19.3549912801286	-19.7480832420591	15	2.15631000560827
50	48	67.2626858274459	19.3549912801278	-19.7162355716572	15	-0.116582203196419
51	49	69.3721075468351	18.4333250286942	-19.6859044569887	15	10.2780959154314
52	50	72.407135465808	18.4333250286933	-19.6555733423203	15	7.877474751889
53	51	72.6837468387294	17.5116587772589	-19.6267587833852	15	-0.116582203196419
54	52	71.5379305522284	16.5899925258244	-19.5994607801836	15	-0.116582203196419
55	53	73.1814094662469	15.66832627439	-19.5736793327154	15	8.71284493224937
56	54	72.7254834746437	17.5116587772589	-19.5448647737804	15	-0.116582203196419
57	55	71.2026686098053	18.4333250286933	-19.5145336591119	15	-0.116582203196419
58	56	69.1681054783244	19.8158244058459	-19.4819277108433	15	-0.116582203196419
59	57	66.9188116496461	22.5808231601492	-19.4447720953745	20	-0.116582203196419
60	58	64.6123085829043	23.9633225373026	-19.4053416463055	20	-0.116582203196419
61	59	62.3308011392506	23.9633225373018	-19.3659111972365	20	-0.116582203196419
62	60	60.1158963475654	24.8849887887362	-19.324964192434	20	-0.116582203196419
63	61	61.8741395949183	25.8066550401707	-19.2825006318982	25	9.70977387023742
64	62	61.7436209043292	26.728321291606	-19.2385205156289	25	-0.116582203196419
65	63	66.8522054408659	26.728321291606	-19.1945403993596	25	15.5720252507497
66	64	68.3241060056194	25.8066550401715	-19.1520768388238	25	-0.116582203196419
67	65	67.8945886094562	25.8066550401707	-19.1096132782879	25	-0.116582203196419
68	66	67.6740918706349	23.9633225373018	-19.0701828292189	20	2.85376686210895
69	67	66.3911789457309	22.1199900344329	-19.0337854916168	20	-0.116582203196419
70	68	64.593159416652	20.2766575315631	-19.0004212654815	20	-0.116582203196419
71	69	62.5731103026109	18.4333250286933	-18.970090150813	15	-0.116582203196419
72	70	60.4867023853142	18.4333250286933	-18.9397590361445	15	-0.116582203196419
73	71	60.1945121293013	18.4333250286942	-18.9094279214761	15	4.38128673469169
74	72	62.7587830984945	17.5116587772589	-18.880613362541	15	9.25708645093659
75	73	63.0211523120407	16.5899925258244	-18.8533153593394	15	-0.116582203196419
76	74	62.0957607397016	16.5899925258244	-18.8260173561378	15	-0.116582203196419
77	75	60.5824962549225	16.5899925258235	-18.7987193529362	15	-0.116582203196419
78	76	58.8031395739168	15.66832627439	-18.772937905468	15	-0.116582203196419
79	77	56.9291337226834	15.66832627439	-18.7471564579998	15	-0.116582203196419
80	78	55.0507119809973	15.6683262743891	-18.7213750105316	15	-0.116582203196419
81	79	53.2142955956669	17.9724919029761	-18.6918021737298	15	-0.116582203196419
82	80	51.4427227987216	19.8158244058459	-18.6591962254612	15	-0.116582203196419
83	81	49.7461882804348	23.0416562858673	-18.6212823321257	20	-0.116582203196419
84	82	48.1281564651119	26.728321291606	-18.5773022158564	25	-0.116582203196419
85	83	46.5885554475141	28.5716537944749	-18.5302889881203	25	-0.116582203196419
86	84	45.1254998024194	27.6499875430404	-18.4847923161176	25	-0.116582203196419
87	85	43.7362176533274	26.728321291606	-18.4408121998483	25	-0.116582203196419
88	86	42.4175474337657	24.8849887887362	-18.3998651950459	20	-0.116582203196419
89	87	41.1662020617259	23.0416562858673	-18.3619513017103	20	-0.116582203196419
90	88	39.9789074998974	22.1199900344329	-18.3255539641081	20	-0.116582203196419
91	89	38.8524735718438	23.0416562858664	-18.2876400707726	20	-0.116582203196419
92	90	37.7838283357861	22.1199900344329	-18.2512427331704	20	-0.116582203196419
93	91	36.7700329421848	22.5808231601501	-18.2140871177015	20	-0.116582203196419
94	92	35.8082861233892	20.7374906572803	-18.1799646136995	20	-0.116582203196419
95	93	34.8959232555633	19.3549912801278	-18.1481169432976	15	-0.116582203196419
96	94	34.0304126566425	18.4333250286942	-18.1177858286292	15	-0.116582203196419
97	95	33.2093505527871	16.5899925258244	-18.0904878254275	15	-0.116582203196419
98	96	32.4304554800012	17.5116587772589	-18.0616732664925	15	-0.116582203196419
99	97	31.6915625277672	17.5116587772589	-18.0328587075575	15	-0.116582203196419
100	98	30.990617637256	19.3549912801278	-18.0010110371556	15	-0.116582203196419
101	99	30.3256720619361	20.2766575315631	-17.9676468110203	20	-0.116582203196419
102	100	29.694877042098	22.1199900344329	-17.9312494734181	20	-0.116582203196419
103	101	29.0964787146983	23.9633225373018	-17.8918190243491	20	-0.116582203196419
104	102	28.5288132639625	24.424155663019	-17.8516302974134	20	-0.116582203196419
105	103	27.9903023098651	26.2674881658888	-17.8084084590108	25	-0.116582203196419
106	104	27.4794485274003	28.5716537944749	-17.7613952312747	25	-0.116582203196419
107	105	26.9948314875678	28.5716537944749	-17.7143820035386	25	-0.116582203196419
108	106	26.5351037101879	28.5716537944757	-17.6673687758025	25	-0.116582203196419
109	107	26.0989869184807	27.6499875430404	-17.6218721037998	25	-0.116582203196419
110	108	25.6852684854857	23.9633225373018	-17.5824416547308	20	-0.116582203196419
111	109	25.2927980627083	20.2766575315631	-17.5490774285955	20	-0.116582203196419
112	110	24.9204843817622	18.4333250286933	-17.518746313927	15	-0.116582203196419
113	111	24.567292220193	16.5899925258244	-17.4914483107254	15	-0.116582203196419
114	112	24.2322395230888	15.66832627439	-17.4656668632572	15	-0.116582203196419
115	113	23.9143946724962	13.3641606458021	-17.4436768051225	10	-0.116582203196419
116	114	23.6128738970628	13.3641606458038	-17.4216867469879	10	-0.116582203196419
117	115	23.3268388147101	12.9033275200849	-17.40045496672	10	-0.116582203196419
118	116	23.0554941015065	12.9033275200857	-17.3792231864521	10	-0.116582203196419
119	117	22.7980852802631	12.9033275200857	-17.3579914061841	10	-0.116582203196419
120	118	22.5538966227021	12.9033275200857	-17.3367596259162	10	-0.116582203196419
121	119	22.3222491593665	12.9033275200849	-17.3155278456483	10	-0.116582203196419
122	120	22.1024987917382	11.9816612686513	-17.2958126211138	10	-0.116582203196419
123	121	21.8940345013145	11.059995017216	-17.2776139523127	10	-0.116582203196419
124	122	21.696276650664	10.1383287657815	-17.260931839245	10	-0.116582203196419
125	123	21.5086753717379	10.1383287657815	-17.2442497261774	10	-0.116582203196419
126	124	21.3307090369557	10.1383287657815	-17.2275676131097	10	-0.116582203196419
127	125	21.1618828088132	10.1383287657815	-17.2108855000421	10	-0.116582203196419
128	126	21.0017272639809	11.0599950172168	-17.192686831241	10	-0.116582203196419
129	127	20.8497970880674	11.9816612686496	-17.1729716067065	10	-0.116582203196419
130	128	20.7056698374168	13.8249937715202	-17.1502232707052	10	-0.116582203196419
131	129	20.5689447644997	15.6683262743908	-17.124441823237	15	-0.116582203196419
132	130	20.4392417036294	16.5899925258235	-17.0971438200353	15	-0.116582203196419
133	131	20.3162000139072	17.5116587772597	-17.0683292611003	15	-0.116582203196419
134	132	20.1994775764557	18.4333250286925	-17.0379981464318	15	-0.116582203196419
135	133	20.0887498431535	20.2766575315631	-17.0046339202965	20	-0.116582203196419
136	134	19.9837089342251	23.0416562858682	-16.9667200269609	20	-0.116582203196419
137	135	19.8840627821775	24.8849887887353	-16.9257730221585	20	-0.116582203196419
138	136	19.7895343197035	25.3458219144543	-16.8840677394894	25	-0.116582203196419
139	137	19.699860709292	26.2674881658888	-16.8408459010868	25	-0.116582203196419
140	138	19.6147926124061	24.8849887887371	-16.7998988962844	20	-0.116582203196419
141	139	19.5340934961935	23.9633225373009	-16.7604684472154	20	-0.116582203196419
142	140	19.4575389758047	23.0416562858664	-16.7225545538798	20	-0.116582203196419
143	141	19.3849161904879	21.1983237829993	-16.6876737720111	20	-0.116582203196419
144	142	19.3160232117273	20.2766575315631	-16.6543095458758	20	-0.116582203196419
145	143	19.2506684817786	19.3549912801269	-16.6224618754739	15	-0.116582203196419
146	144	19.1886702810402	19.3549912801286	-16.590614205072	15	-0.116582203196419
147	145	19.1298562227797	18.4333250286942	-16.5602830904035	15	-0.116582203196419
148	146	19.0740627738106	18.4333250286942	-16.5299519757351	15	-0.116582203196419
149	147	19.0211347997866	17.511658777258	-16.5011374168	15	-0.116582203196419
150	148	18.9709251338481	17.5116587772597	-16.472322857865	15	-0.116582203196419
151	149	18.9232941674237	18.4333250286925	-16.4419917431965	15	-0.116582203196419
152	150	18.8781094620463	19.3549912801286	-16.4101440727946	15	-0.116582203196419
153	151	18.8352453811069	20.2766575315631	-16.3767798466593	20	-0.116582203196419
154	152	18.7945827405202	23.0416562858682	-16.3388659533237	20	-0.116582203196419
155	153	18.7560084773317	23.9633225373009	-16.2994355042547	20	-0.116582203196419
156	154	18.7194153353452	25.8066550401715	-16.2569719437189	25	-0.116582203196419
157	155	19.2740992783891	26.728321291606	-16.2129918274496	25	1.37351101003915
158	156	19.5298176299394	27.6499875430404	-16.1674951554469	25	-0.116582203196419
159	157	20.8661905831675	25.8066550401715	-16.1250315949111	25	3.01869838541693
160	158	21.4856300020138	24.8849887887353	-16.0840845901086	20	-0.116582203196419
161	159	21.7224646295239	22.1199900344337	-16.0476872525065	20	-0.116582203196419
162	160	21.7573245096015	20.2766575315614	-16.0143230263712	20	-0.116582203196419
163	161	21.6876881915934	19.3549912801286	-15.9824753559693	15	-0.116582203196419
164	162	21.5660547213131	18.4333250286942	-15.9521442413008	15	-0.116582203196419
165	163	21.4205976154954	17.5116587772597	-15.9233296823658	15	-0.116582203196419
166	164	21.2663399670171	15.6683262743891	-15.8975482348976	15	-0.116582203196419
167	165	21.1112006183867	15.6683262743891	-15.8717667874294	15	-0.116582203196419
168	166	20.9592651295327	15.6683262743891	-15.8459853399612	15	-0.116582203196419
169	167	20.8125551267401	14.7466600229564	-15.8217204482264	10	-0.116582203196419
170	168	20.6719851621754	13.8249937715202	-15.7989721122251	10	-0.116582203196419
171	169	20.5378799667658	12.9033275200857	-15.7777403319572	10	-0.116582203196419
172	170	20.4102538599008	12.903327520084	-15.7565085516892	10	-0.116582203196419
173	171	20.2889614877682	12.9033275200857	-15.7352767714213	10	-0.116582203196419
174	172	20.1737789613523	12.9033275200857	-15.7140449911534	10	-0.116582203196419
175	173	20.0644473559305	12.9033275200857	-15.6928132108855	10	-0.116582203196419
176	174	19.9606958653182	12.9033275200857	-15.6715814306175	10	-0.116582203196419
177	175	19.8622539670831	13.8249937715202	-15.6488330946162	10	-0.116582203196419
178	176	19.7688576603205	14.7466600229546	-15.6245682028814	10	-0.116582203196419
179	177	19.6802525138282	15.6683262743891	-15.5987867554132	15	-0.116582203196419
180	178	19.596195005203	14.7466600229564	-15.5745218636784	10	-0.116582203196419
181	179	19.5164529510988	16.5899925258235	-15.5472238604768	15	-0.116582203196419
182	180	19.4408054608326	15.6683262743891	-15.5214424130086	15	-0.116582203196419
183	181	19.3690426464163	16.5899925258253	-15.494144409807	15	-0.116582203196419
184	182	19.300965214395	17.0508256515408	-15.4660881287387	15	-0.116582203196419
185	183	19.2363840066353	16.129159400108	-15.4395484034038	15	-0.116582203196419
186	184	19.1751195257336	16.5899925258235	-15.4122504002022	15	-0.116582203196419
187	185	19.1170014637139	14.7466600229546	-15.3879855084674	10	-0.116582203196419
188	186	19.0618682435234	14.7466600229546	-15.3637206167326	10	-0.116582203196419
189	187	19.0095665779026	14.7466600229564	-15.3394557249978	10	-0.116582203196419
190	188	18.9599510475715	13.8249937715202	-15.3167073889965	10	-0.116582203196419
191	189	18.9128836992719	12.903327520084	-15.2954756087286	10	-0.116582203196419
192	190	18.8682336634759	11.0599950172168	-15.2772769399275	10	-0.116582203196419
193	191	18.8258767911995	11.0599950172168	-15.2590782711264	10	-0.116582203196419
194	192	18.7856953091816	11.9816612686496	-15.2393630465919	10	-0.116582203196419
195	193	18.7475774926189	11.9816612686513	-15.2196478220574	10	-0.116582203196419
196	194	18.7114173546242	11.9816612686513	-15.1999325975229	10	-0.116582203196419
197	195	18.6771143515881	12.9033275200857	-15.178700817255	10	-0.116582203196419
198	196	18.6445731036488	13.8249937715202	-15.1559524812536	10	-0.116582203196419
199	197	18.6137031295049	14.7466600229546	-15.1316875895189	10	-0.116582203196419
200	198	18.5844185948404	16.5899925258235	-15.1043895863173	15	-0.116582203196419
201	199	18.5566380736665	16.5899925258253	-15.0770915831156	15	-0.116582203196419
202	200	18.5299461313627	16.5899925258235	-15.049793579914	15	-0.116582203196419
203	201	18.5049632411262	15.6683262743908	-15.0240121324458	15	-0.116582203196419
204	202	18.4812386897212	14.7466600229546	-14.999747240711	10	-0.116582203196419
205	203	18.458693436029	13.8249937715202	-14.9769989047097	10	-0.116582203196419
206	204	18.4373699864059	13.364160645803	-14.9550088465751	10	-0.116582203196419
207	205	18.4171416798821	13.364160645803	-14.9330187884404	10	-0.116582203196419
208	206	18.3979522714115	13.8249937715202	-14.9102704524391	10	-0.116582203196419
209	207	18.3797484046165	14.7466600229546	-14.8860055607043	10	-0.116582203196419
210	208	18.3624794634295	14.7466600229546	-14.8617406689695	10	-0.116582203196419
211	209	18.345918858685	14.7466600229546	-14.8374757772348	10	-0.116582203196419
212	210	18.3303763993009	15.6683262743908	-14.8116943297666	15	-0.116582203196419
213	211	18.3156431365282	16.5899925258235	-14.784396326565	15	-0.116582203196419
214	212	18.301499361866	17.5116587772597	-14.7555817676299	15	-0.116582203196419
215	213	18.2882491840932	17.511658777258	-14.7267672086949	15	-0.116582203196419
216	214	18.275495357024	19.3549912801286	-14.694919538293	15	-0.116582203196419
217	215	18.2635807092412	21.1983237829975	-14.6600387564243	20	-0.116582203196419
218	216	18.2522779814119	23.5024894115854	-14.621366585222	20	-0.116582203196419
219	217	18.2415557461674	26.267488165887	-14.5781447468194	25	-0.116582203196419
220	218	18.2313841902054	29.4933200459111	-14.5296149633499	25	-0.116582203196419
221	219	18.221735031394	28.5716537944749	-14.4826017356137	25	-0.116582203196419
222	220	18.2125814401326	24.8849887887353	-14.4416547308113	20	-0.116582203196419
223	221	18.2038979647523	22.1199900344337	-14.4052573932092	20	-0.116582203196419
224	222	18.1955866940348	19.3549912801286	-14.3734097228073	15	-0.116582203196419
225	223	18.1877734037092	19.3549912801269	-14.3415620524054	15	-0.116582203196419
226	224	18.1801157445257	17.5116587772597	-14.3127474934703	15	-0.116582203196419
227	225	18.1730996627024	18.4333250286942	-14.2824163788019	15	-0.116582203196419
228	226	18.1664439172096	18.4333250286925	-14.2520852641334	15	-0.116582203196419
229	227	18.1599666650671	17.0508256515425	-14.2240289830651	15	-0.116582203196419
230	228	18.1539854123037	15.2074931486719	-14.1990058134636	15	-0.116582203196419
231	229	18.1483113484712	14.7466600229546	-14.1747409217288	10	-0.116582203196419
232	230	18.1429286967676	13.8249937715202	-14.1519925857275	10	-0.116582203196419
233	231	18.137728905467	15.6683262743908	-14.1262111382593	15	-0.116582203196419
234	232	18.1328897535084	15.6683262743891	-14.1004296907911	15	-0.116582203196419
235	233	18.1279742352766	17.511658777258	-14.071615131856	15	-0.116582203196419
236	234	18.1236360697876	19.3549912801286	-14.0397674614542	15	-0.116582203196419
237	235	18.119237026605	21.1983237829975	-14.0048866795854	20	-0.116582203196419
238	236	18.1150397629853	21.1983237829975	-13.9700058977167	20	-0.116582203196419
239	237	18.1113658942366	20.2766575315631	-13.9366416715814	20	-0.116582203196419
240	238	18.1078807103433	18.8941581544114	-13.9055522790462	15	-0.116582203196419
241	239	18.1045745207102	18.8941581544114	-13.874462886511	15	-0.116582203196419
242	240	18.1014381324379	18.4333250286942	-13.8441317718426	15	-0.116582203196419
243	241	18.0980202226981	17.511658777258	-13.8153172129075	15	-0.116582203196419
244	242	18.0952204541739	17.5116587772597	-13.7865026539725	15	-0.116582203196419
245	243	18.0925644779175	18.4333250286925	-13.756171539304	15	-0.116582203196419
246	244	18.089772048703	18.4333250286942	-13.7258404246356	15	-0.116582203196419
247	245	18.087395895072	18.4333250286942	-13.6955093099671	15	-0.116582203196419
248	246	18.0851417774294	17.511658777258	-13.6666947510321	15	-0.116582203196419
249	247	18.0829483333554	15.6683262743908	-13.6409133035639	15	-0.116582203196419
250	248	18.0809226363769	13.8249937715202	-13.6181649675625	10	-0.116582203196419
251	249	18.0787490098196	11.9816612686496	-13.598449743028	10	-0.116582203196419
252	250	18.0767452087023	10.1383287657824	-13.5817676299604	10	-0.116582203196419
253	251	18.0750380956902	8.29499626291179	-13.5681186283595	5	-0.116582203196419
254	252	18.0734186576589	7.37333001147734	-13.5559861824922	5	-0.116582203196419
255	253	18.0716683667702	8.29499626291179	-13.5423371808914	5	-0.116582203196419
256	254	18.0702219933902	8.29499626291352	-13.5286881792905	5	-0.116582203196419
257	255	18.0688499037614	9.21666251434625	-13.5135226219563	5	-0.116582203196419
258	256	18.0675482827723	10.1383287657824	-13.4968405088887	10	-0.116582203196419
259	257	18.0663135112504	10.1383287657807	-13.480158395821	10	-0.116582203196419
260	258	18.0651421558987	11.0599950172168	-13.4619597270199	10	-0.116582203196419
261	259	18.0640309597498	11.9816612686496	-13.4422445024854	10	-0.116582203196419
262	260	18.0629768331096	13.8249937715202	-13.4194961664841	10	-0.116582203196419
263	261	18.0617386544762	14.7466600229564	-13.3952312747493	10	-0.116582203196419
264	262	18.060802257488	13.8249937715202	-13.372482938748	10	-0.116582203196419
265	263	18.059533661327	13.8249937715202	-13.3497346027466	10	-0.116582203196419
266	264	18.0587105097599	11.9816612686496	-13.3300193782121	10	-0.116582203196419
267	265	18.0579296341272	12.9033275200857	-13.3087875979442	10	-0.116582203196419
268	266	18.0571168620488	12.9033275200857	-13.2875558176763	10	-0.116582203196419
269	267	18.0564178339748	12.9033275200857	-13.2663240374083	10	-0.116582203196419
270	268	18.0557547070231	12.9033275200857	-13.2450922571404	10	-0.116582203196419
271	269	18.0551256373612	13.8249937715202	-13.2223439211391	10	-0.116582203196419
272	270	18.0545288758536	13.8249937715202	-13.1995955851377	10	-0.116582203196419
273	271	18.053853735029	14.7466600229546	-13.1753306934029	10	-0.116582203196419
274	272	18.0530950793142	14.7466600229546	-13.1510658016682	10	-0.116582203196419
275	273	18.0526026044803	16.129159400108	-13.1245260763333	15	-0.116582203196419
276	274	18.0521354224778	17.0508256515408	-13.0964697952649	15	-0.116582203196419
277	275	18.0516922343015	16.5899925258253	-13.0691717920633	15	-0.116582203196419
278	276	18.0512718076616	15.6683262743891	-13.0433903445951	15	-0.116582203196419
279	277	18.0508729735567	15.6683262743891	-13.0176088971269	15	-0.116582203196419
280	278	18.050494623024	15.6683262743891	-12.9918274496587	15	-0.116582203196419
281	279	18.0501357040552	15.6683262743908	-12.9660460021905	15	-0.116582203196419
282	280	18.0497952186719	13.8249937715202	-12.9432976661892	10	-0.116582203196419
283	281	18.0494722201505	12.9033275200857	-12.9220658859213	10	-0.116582203196419
284	282	18.0491658103897	11.9816612686496	-12.9023506613868	10	-0.116582203196419
285	283	18.0488751374136	11.9816612686513	-12.8826354368523	10	-0.116582203196419
286	284	18.0485993930025	11.9816612686513	-12.8629202123178	10	-0.116582203196419
287	285	18.0483378104458	11.9816612686513	-12.8432049877833	10	-0.116582203196419
288	286	18.0480896624101	13.8249937715202	-12.8204566517819	10	-0.116582203196419
289	287	18.0478542589168	14.7466600229546	-12.7961917600471	10	-0.116582203196419
290	288	18.0476309454239	15.6683262743891	-12.7704103125789	15	-0.116582203196419
291	289	18.0474191010053	16.5899925258253	-12.7431123093773	15	-0.116582203196419
292	290	18.0472181366253	13.8249937715202	-12.720363973376	10	-0.116582203196419
293	291	18.0470274934999	11.9816612686496	-12.7006487488415	10	-0.116582203196419
294	292	18.0468466415437	11.9816612686513	-12.680933524307	10	-0.116582203196419
295	293	18.0466750778957	11.9816612686513	-12.6612182997725	10	-0.116582203196419
296	294	18.0465123255212	11.9816612686513	-12.641503075238	10	-0.116582203196419
297	295	18.0463579318852	11.5208281429323	-12.6225461285702	10	-0.116582203196419
298	296	18.0462114676944	12.4424943943685	-12.602072626169	10	-0.116582203196419
299	297	18.0460725257033	14.7466600229546	-12.5778077344342	10	-0.116582203196419
300	298	18.0459407195822	16.5899925258253	-12.5505097312326	15	-0.116582203196419
301	299	18.0458156828425	19.3549912801286	-12.5186620608307	15	-0.116582203196419
302	300	18.0456970678181	19.3549912801269	-12.4868143904288	15	-0.116582203196419
303	301	18.0455845446985	18.4333250286942	-12.4564832757603	15	-0.116582203196419
304	302	18.0454778006119	16.5899925258253	-12.4291852725587	15	-0.116582203196419
305	303	18.045376538755	14.7466600229546	-12.4049203808239	10	-0.116582203196419
306	304	18.0452804775681	13.8249937715202	-12.3821720448226	10	-0.116582203196419
307	305	18.0451893499518	11.9816612686496	-12.3624568202881	10	-0.116582203196419
308	306	18.0451029025249	13.8249937715202	-12.3397084842867	10	-0.116582203196419
309	307	18.0450208949191	13.8249937715219	-12.3169601482854	10	-0.116582203196419
310	308	18.0449430991113	15.6683262743891	-12.2911787008172	15	-0.116582203196419
311	309	18.0448692987895	15.6683262743891	-12.265397253349	15	-0.116582203196419
312	310	18.0447992887508	14.7466600229546	-12.2411323616142	10	-0.116582203196419
313	311	18.0447328743317	13.8249937715202	-12.2183840256129	10	-0.116582203196419
314	312	18.0446698708659	12.9033275200857	-12.197152245345	10	-0.116582203196419
315	313	18.0446101031716	14.7466600229546	-12.1728873536102	10	-0.116582203196419
316	314	18.0445534050641	15.6683262743908	-12.147105906142	15	-0.116582203196419
317	315	18.0444996188935	17.511658777258	-12.118291347207	15	-0.116582203196419
318	316	18.0444485951068	15.6683262743891	-12.0925098997388	15	-0.116582203196419
319	317	18.0444001918318	15.6683262743908	-12.0667284522706	15	-0.116582203196419
320	318	18.0443542744825	14.2858268972374	-12.0432218384025	10	-0.116582203196419
321	319	18.0443107153852		-29.9878675541326		-0.116582203196419
322	320	18.0442693934234	12.9033275200855	-29.9666357738646	10	-0.116582203196419
323	321	18.0442301937008	14.7466600229549	-29.9423708821299	10	-0.116582203196419
324	322	18.0441930072221	13.8249937715202	-29.9196225461285	10	-0.116582203196419
325	323	18.04415773059	13.8249937715202	-29.8968742101272	10	-0.116582203196419
326	324	18.0441242657172	13.8249937715202	-29.8741258741258	10	-0.116582203196419
327	325	18.0440925195543	13.8249937715202	-29.8513775381245	10	-0.116582203196419
328	326	18.0440624038308	13.8249937715202	-29.8286292021231	10	-0.116582203196419
329	327	18.9177885586042	12.9033275200855	-29.8073974218552	10	2.09241175550067
330	328	19.345670586729	13.8249937715202	-29.7846490858539	10	-0.116582203196419
331	329	21.4302695758604	13.3641606458029	-29.7626590277192	10	4.67594303221482
332	330	22.420482324801	13.3641606458029	-29.7406689695846	10	-0.116582203196419
333	331	22.8256033569732	12.9033275200855	-29.7194371893167	10	-0.116582203196419
334	332	22.9208458437331	13.8249937715202	-29.6966888533153	10	-0.116582203196419
335	333	22.8547814593447	13.8249937715202	-29.673940517314	10	-0.116582203196419
336	334	22.7074745491744	15.6683262743896	-29.6481590698458	15	-0.116582203196419
337	335	22.5219373056653	16.5899925258243	-29.6208610666442	15	-0.116582203196419
338	336	22.7013423497543	17.511658777259	-29.5920465077091	15	0.844608046345331
339	337	22.6836524277135	17.511658777259	-29.5632319487741	15	-0.116582203196419
340	338	25.5728756173796	18.4333250286936	-29.5329008341056	15	7.48728620330652
341	339	26.8784697293095	19.3549912801284	-29.5010531637037	15	-0.116582203196419
342	340	27.3404083145292	20.276657531563	-29.4676889375684	20	-0.116582203196419
343	341	27.3584072075795	19.8158244058456	-29.4350829892998	15	-0.116582203196419
344	342	29.8749325125089	19.8158244058457	-29.4024770410312	15	6.77727958424174
345	343	30.8878249287016	20.276657531563	-29.3691128148959	20	-0.116582203196419
346	344	31.1050228541121	20.276657531563	-29.3357485887606	20	-0.116582203196419
347	345	30.9086679458127	19.3549912801284	-29.3039009183587	15	-0.116582203196419
348	346	30.5046622495808	18.4333250286936	-29.2735698036902	15	-0.116582203196419
349	347	30.0035903301782	17.511658777259	-29.2447552447552	15	-0.116582203196419
350	348	29.4645034979648	16.5899925258243	-29.2174572415536	15	-0.116582203196419
351	349	28.9186090341767	15.6683262743896	-29.1916757940854	15	-0.116582203196419
352	350	28.3820862314188	15.6683262743896	-29.1658943466172	15	-0.116582203196419
353	351	27.8630191188556	15.6683262743895	-29.140112899149	15	-0.116582203196419
354	352	27.3651458581258	15.2074931486723	-29.1150897295475	15	-0.116582203196419
355	353	26.8898857526883	15.2074931486723	-29.090066559946	15	-0.116582203196419
356	354	26.4374343739088	15.6683262743895	-29.0642851124778	15	-0.116582203196419
357	355	26.0073184164999	15.6683262743896	-29.0385036650096	15	-0.116582203196419
358	356	25.5988602964708	16.5899925258243	-29.011205661808	15	-0.116582203196419
359	357	25.2110505512375	16.5899925258243	-28.9839076586064	15	-0.116582203196419
360	358	24.8430970275594	17.511658777259	-28.9550930996714	15	-0.116582203196419
361	359	24.4939668786249	19.3549912801283	-28.9232454292695	15	-0.116582203196419
362	360	24.1627274185399	19.3549912801283	-28.8913977588676	15	-0.116582203196419
363	361	26.1739438874866	21.1983237829978	-28.8565169769989	20	5.76257294154369
364	362	29.7950975616708	23.9633225373018	-28.8170865279299	20	6.91274871731693
365	363	31.3768825605667	24.8849887887364	-28.7761395231274	20	-0.116582203196419
366	364	33.5297002288696	27.1891544173232	-28.7314011289914	25	4.06785789221831
367	365	34.2697614835697	28.1108206687579	-28.685146179122	25	-0.116582203196419
368	366	34.2672058621403	28.5716537944752	-28.6381329513859	25	-0.116582203196419
369	367	33.883521714511	28.5716537944752	-28.5911197236498	25	-0.116582203196419
370	368	33.3132454456817	26.7283212916058	-28.5471396073805	25	-0.116582203196419
371	369	32.6606312567169	25.8066550401712	-28.5046760468447	25	-0.116582203196419
372	370	31.9811339246112	23.0416562858671	-28.4667621535091	20	-0.116582203196419
373	371	31.3038522510889	22.1199900344324	-28.4303648159069	20	-0.116582203196419
374	372	30.643670568561	21.1983237829976	-28.3954840340382	20	-0.116582203196419
375	373	30.0078260499093	20.2766575315631	-28.3621198079029	20	-0.116582203196419
376	374	29.3994599736949	18.4333250286937	-28.3317886932344	15	-0.116582203196419
377	375	28.8195371405171	17.9724919029761	-28.3022158564327	15	-0.116582203196419
378	376	28.2678824153863	17.0508256515419	-28.2741595753643	15	-0.116582203196419
379	377	27.7437396566903	17.5116587772589	-28.2453450164293	15	-0.116582203196419
380	378	27.2460723106795	16.5899925258244	-28.2180470132277	15	-0.116582203196419
381	379	26.7737243170032	18.4333250286935	-28.1877158985592	15	-0.116582203196419
382	380	26.3255055189049	18.4333250286937	-28.1573847838908	15	-0.116582203196419
383	381	25.9002363082892	21.1983237829978	-28.122504002022	20	-0.116582203196419
384	382	25.4967702936279	23.0416562858671	-28.0845901086864	20	-0.116582203196419
385	383	25.11400515263	24.8849887887364	-28.043643103884	20	-0.116582203196419
386	384	24.7508871643121	25.8066550401711	-28.0011795433482	25	-0.116582203196419
387	385	24.4064123898593	26.7283212916058	-27.9571994270789	25	-0.116582203196419
388	386	24.079626105463	26.2674881658885	-27.9139775886763	25	-0.116582203196419
389	387	23.7696213512584	26.2674881658885	-27.8707557502738	25	-0.116582203196419
390	388	23.4755370607496	27.6499875430404	-27.8252590782711	25	-0.116582203196419
391	389	23.1965560189863	25.8066550401711	-27.7827955177352	25	-0.116582203196419
392	390	22.9319027809596	24.8849887887366	-27.7418485129328	20	-0.116582203196419
393	391	22.6808416186395	23.9633225373018	-27.7024180638638	20	-0.116582203196419
394	392	22.4426745310995	21.1983237829975	-27.6675372819951	20	-0.116582203196419
395	393	22.2167393339245	18.4333250286937	-27.6372061673266	15	-0.116582203196419
396	394	22.0024078343432	17.5116587772591	-27.6083916083916	15	-0.116582203196419
397	395	21.799084093375	15.6683262743895	-27.5826101609234	15	-0.116582203196419
398	396	21.6062027736004	15.6683262743895	-27.5568287134552	15	-0.116582203196419
399	397	21.4232275698223	13.8249937715202	-27.5340803774538	10	-0.116582203196419
400	398	21.2496497192648	12.4424943943683	-27.5136068750526	10	-0.116582203196419
401	399	21.0849865877101	11.5208281429334	-27.4946499283848	10	-0.116582203196419
402	400	20.9287803279387	11.9816612686511	-27.4749347038503	10	-0.116582203196419
403	401	20.7805966069014	11.059995017216	-27.4567360350492	10	-0.116582203196419
404	402	20.6400233981718	10.1383287657815	-27.4400539219816	10	-0.116582203196419
405	403	20.5066698363662	9.21666251434689	-27.4248883646474	5	-0.116582203196419
406	404	20.3801651303738	8.29499626291223	-27.4112393630465	5	-0.116582203196419
407	405	20.2601575323857	8.29499626291223	-27.3975903614457	5	-0.116582203196419
408	406	20.1463133598671	8.29499626291201	-27.3839413598449	5	-0.116582203196419
409	407	20.0383160677539	9.21666251434689	-27.3687758025107	5	-0.116582203196419
410	408	19.9358653682989	8.29499626291223	-27.3551268009099	5	-0.116582203196419
411	409	19.8386763961198	7.37333001147734	-27.3429943550425	5	-0.116582203196419
412	410	19.7464789161281	6.45166376004289	-27.3323784649085	5	-0.116582203196419
413	411	19.6590165721381	5.52999750860801	-27.323279130508	5	-0.116582203196419
414	412	19.5760461740654	3.68666500573888	-27.3172129075743	0	-0.116582203196419
415	413	19.4973370217345	1.84333250286933	-27.3141797961075		-0.116582203196419
416	414	19.4226702634142	1.84333250286933	-27.3111466846406		-0.116582203196419
417	415	19.3518382872976	0.921666251434668	-27.3096301289072		-0.116582203196419
418	416	19.2846441442351	0.921666251434668	-27.3081135731738		-0.116582203196419
419	417	19.2209010001152	1.84333250286933	-27.3050804617069		-0.116582203196419
420	418	19.1604316163698	3.68666500573888	-27.2990142387732	0	-0.116582203196419
421	419	19.1030678571603	5.52999750860801	-27.2899149043727	5	-0.116582203196419
422	420	19.048650221874	7.37333001147756	-27.2777824585053	5	-0.116582203196419
423	421	18.9970274016307	9.21666251434689	-27.2626169011711	5	-0.116582203196419
424	422	18.9480558585665	10.1383287657815	-27.2459347881034	10	-0.116582203196419
425	423	18.9015994267253	11.059995017216	-27.2277361193023	10	-0.116582203196419
426	424	18.8575289334474	11.0599950172162	-27.2095374505013	10	-0.116582203196419
427	425	18.8157218402036	9.21666251434689	-27.194371893167	5	-0.116582203196419
428	426	18.7760619018754	10.1383287657815	-27.1776897800994	10	-0.116582203196419
429	427	18.738438843534	8.29499626291223	-27.1640407784986	5	-0.116582203196419
430	428	18.7027480538196	8.29499626291223	-27.1503917768978	5	-0.116582203196419
431	429	18.6688902940681	9.21666251434668	-27.1352262195635	5	-0.116582203196419
432	430	18.636771422377	10.1383287657815	-27.1185441064959	10	-0.116582203196419
433	431	18.6063021318426	11.0599950172162	-27.1003454376948	10	-0.116582203196419
434	432	18.577397702241498	11.0599950172162	-27.0821467688937	10	-0.116582203196419
435	433	18.5499777644642	12.9033275200855	-27.0609149886258	10	-0.116582203196419
436	434	18.5239660770487	14.7466600229551	-27.036650096891	10	-0.116582203196419
437	435	18.4992903141897	14.7466600229549	-27.0123852051562	10	-0.116582203196419
438	436	18.4758818646358	14.7466600229549	-26.9881203134215	10	-0.116582203196419
439	437	18.4536756409156	14.7466600229549	-26.9638554216867	10	-0.116582203196419
440	438	18.4326098983606	14.7466600229551	-26.9395905299519	10	-0.116582203196419
441	439	18.4126260634239	14.7466600229549	-26.9153256382172	10	-0.116582203196419
442	440	18.3936685708154	13.8249937715202	-26.8925773022158	10	-0.116582203196419
443	441	18.3756847090022	11.9816612686509	-26.8728620776813	10	-0.116582203196419
444	442	18.3586244736432	10.1383287657815	-26.8561799646137	10	-0.116582203196419
445	443	18.3424404285517	9.21666251434689	-26.8410144072794	5	-0.116582203196419
446	444	18.3270875737984	8.29499626291223	-26.8273654056786	5	-0.116582203196419
447	445	18.3125232205886	8.29499626291201	-26.8137164040778	5	-0.116582203196419
448	446	18.2987068725656	7.37333001147756	-26.8015839582104	5	-0.116582203196419
449	447	18.2856001132097	8.29499626291201	-26.7879349566096	5	-0.116582203196419
450	448	18.2731664990211	7.37333001147777	-26.7758025107422	5	-0.116582203196419
451	449	18.2613714581883	8.29499626291179	-26.7621535091414	5	-0.116582203196419
452	450	18.2501821944602	7.37333001147777	-26.750021063274	5	-0.116582203196419
453	451	18.2395675959564	8.29499626291223	-26.7363720616732	5	-0.116582203196419
454	452	18.2294981486599	8.29499626291179	-26.7227230600724	5	-0.116582203196419
455	453	18.2199458543531	10.1383287657815	-26.7060409470048	10	-0.116582203196419
456	454	18.2108841527683	10.1383287657815	-26.6893588339371	10	-0.116582203196419
457	455	18.2022878477369	10.1383287657815	-26.6726767208694	10	-0.116582203196419
458	456	18.1941330371308	11.0599950172164	-26.6544780520684	10	-0.116582203196419
459	457	18.1863970464024	11.059995017216	-26.6362793832673	10	-0.116582203196419
460	458	18.1790583655377	11.0599950172164	-26.6180807144662	10	-0.116582203196419
461	459	18.1720965892475	11.9816612686509	-26.5983654899317	10	-0.116582203196419
462	460	18.1654923602304	11.059995017216	-26.5801668211306	10	-0.116582203196419
463	461	18.1592273153492	11.0599950172164	-26.5619681523295	10	-0.116582203196419
464	462	18.1532840345724	10.1383287657815	-26.5452860392619	10	-0.116582203196419
465	463	18.1476459925373	10.1383287657815	-26.5286039261942	10	-0.116582203196419
466	464	18.1422975126011	9.21666251434668	-26.51343836886	5	-0.116582203196419
467	465	18.1372237232519	7.37333001147734	-26.5013059229926	5	-0.116582203196419
468	466	18.1324105167584	7.37333001147777	-26.4891734771252	5	-0.116582203196419
469	467	18.1278445099427	6.45166376004246	-26.4785575869913	5	-0.116582203196419
470	468	18.1235130069688	5.52999750860844	-26.4694582525907	5	-0.116582203196419
471	469	18.1194039640413	4.60833125717312	-26.4618754739236	0	-0.116582203196419
472	470	18.1155059559176	4.60833125717355	-26.4542926952565	0	-0.116582203196419
473	471	18.1118081441399	3.68666500573867	-26.4482264723228	0	-0.116582203196419
474	472	18.1083002468986	4.60833125717355	-26.4406436936557	0	-0.116582203196419
475	473	18.104972510444	4.60833125717355	-26.4330609149886	0	-0.116582203196419
476	474	18.1018156819654	5.52999750860801	-26.423961580588	5	-0.116582203196419
477	475	18.0988209838636	5.52999750860801	-26.4148622461875	5	-0.116582203196419
478	476	18.0959800893452	7.37333001147734	-26.4027298003201	5	-0.116582203196419
479	477	18.0932850992693	6.45166376004289	-26.3921139101862	5	-0.116582203196419
480	478	18.0907285201839	7.37333001147734	-26.3799814643188	5	-0.116582203196419
481	479	18.0883032434906	7.37333001147777	-26.3678490184514	5	-0.116582203196419
482	480	18.0860025256789	7.37333001147734	-26.355716572584	5	-0.116582203196419
483	481	18.0838199695755	6.45166376004289	-26.34510068245	5	-0.116582203196419
484	482	18.0817495065573	5.52999750860801	-26.3360013480495	5	-0.116582203196419
485	483	18.0797853796774	6.45166376004289	-26.3253854579155	5	-0.116582203196419
486	484	18.0779221276577	7.37333001147734	-26.3132530120481	5	-0.116582203196419
487	485	18.0761545697038	9.21666251434711	-26.2980874547139	5	-0.116582203196419
488	486	18.0744777910998	10.1383287657815	-26.2814053416463	10	-0.116582203196419
489	487	18.0728871295431	11.9816612686509	-26.2616901171118	10	-0.116582203196419
490	488	18.0713781621802	12.9033275200853	-26.2404583368438	10	-0.116582203196419
491	489	18.0699466933096	12.4424943943685	-26.2199848344426	10	-0.116582203196419
492	490	18.068588742715	10.5991618914987	-26.2025444435082	10	-0.116582203196419
493	491	18.0673005345987	10.1383287657815	-26.1858623304406	10	-0.116582203196419
494	492	18.0660784870829	8.29499626291179	-26.1722133288398	5	-0.116582203196419
495	493	18.0649192022497	7.37333001147777	-26.1600808829724	5	-0.116582203196419
496	494	18.0638194566942	7.37333001147734	-26.147948437105	5	-0.116582203196419
497	495	18.0627761925606	6.45166376004289	-26.1373325469711	5	-0.116582203196419
498	496	19.1586837539348	5.52999750860801	-26.1282332125705	5	2.65655231762145
499	497	19.7551716860811	6.45166376004289	-26.1176173224366	5	0.0357060528920767
500	498	20.0210099475204	6.45166376004289	-26.1070014323026	5	-0.116582203196419
501	499	20.1108586915483	7.37333001147734	-26.0948689864352	5	-0.116582203196419
502	500	20.1082535602788	6.91249688576012	-26.0834948184345	5	-0.116582203196419
503	501	20.0582528167152	6.91249688576012	-26.0721206504339	5	-0.116582203196419
504	502	19.9851021359926	8.29499626291223	-26.058471648833	5	-0.116582203196419
505	503	19.9017925530666	6.45166376004289	-26.0478557586991	5	-0.116582203196419
506	504	19.8152318603297	7.37333001147734	-26.0357233128317	5	-0.116582203196419
507	505	19.7290424849238	6.45166376004289	-26.0251074226977	5	-0.116582203196419
508	506	19.6450750843687	5.52999750860801	-26.0160080882972	5	-0.116582203196419
509	507	19.564227240761	6.45166376004289	-26.0053921981632	5	-0.116582203196419
510	508	19.4868861631811	6.45166376004289	-25.9947763080293	5	-0.116582203196419
511	509	19.413167957789	5.52999750860801	-25.9856769736287	5	-0.116582203196419
512	510	19.3430468358549	5.52999750860801	-25.9765776392282	5	-0.116582203196419
513	511	19.2764247811382	5.52999750860801	-25.9674783048277	5	-0.116582203196419
514	512	19.2131690127954	4.60833125717355	-25.9598955261605	0	-0.116582203196419
515	513	19.1531320346261	4.60833125717355	-25.9523127474934	0	-0.116582203196419
516	514	19.0961622732691	2.76499875430378	-25.9477630802932	0	-0.116582203196419
517	515	19.0421096349317	2.76499875430422	-25.9432134130929	0	-0.116582203196419
518	516	18.990828322814	1.84333250286933	-25.940180301626		-0.116582203196419
519	517	18.9421781820314	0	-25.940180301626		-0.116582203196419
520	518	18.8960252569965	0	-25.940180301626		-0.116582203196419
521	519	18.8522419314164	0	-25.940180301626		-0.116582203196419
522	520	18.8107068507448	0.921666251434884	-25.9386637458926		-0.116582203196419
523	521	18.7713047347945	0	-25.9386637458926		-0.116582203196419
524	522	18.7339261383858	1.84333250286933	-25.9356306344258		-0.116582203196419
525	523	18.6984671909619	0.921666251434452	-25.9341140786923		-0.116582203196419
526	524	18.6648293315456	2.76499875430422	-25.9295644114921	0	-0.116582203196419
527	525	18.6329190475513	1.84333250286933	-25.9265313000252		-0.116582203196419
528	526	18.6026476217316	2.76499875430422	-25.921981632825	0	-0.116582203196419
529	527	18.5738773433354	1.84333250286933	-25.9189485213581		-0.116582203196419
530	528	18.5466382098816	2.76499875430378	-25.9143988541578	0	-0.116582203196419
531	529	18.5206818686851	2.76499875430422	-25.9098491869576	0	-0.116582203196419
532	530	18.4961747792904	1.84333250286933	-25.9068160754907		-0.116582203196419
533	531	18.47292633989	0.921666251434452	-25.9052995197573		-0.116582203196419
534	532	18.4508719081653	0.921666251434884	-25.9037829640239		-0.116582203196419
535	533	18.4299501616388	0.921666251434884	-25.9022664082905		-0.116582203196419
536	534	18.4101029272172	0	-25.9022664082905		-0.116582203196419
537	535	18.3912750194683	0	-25.9022664082905		-0.116582203196419
538	536	18.3733907879779	0	-25.9022664082905		-0.116582203196419
539	537	18.3564483652676	0	-25.9022664082905		-0.116582203196419
540	538	18.340191764647	0	-25.9022664082905		-0.116582203196419
541	539	18.324954398189	0	-25.9022664082905		-0.116582203196419
542	540	18.3104996019522	0	-25.9022664082905		-0.116582203196419
543	541	18.2967871842055	-0.921666251434884	-25.9037829640239		-0.116582203196419
544	542	18.2836119104665	0	-25.9037829640239		-0.116582203196419
545	543	18.2712804076418	0	-25.9037829640239		-0.116582203196419
546	544	18.2595822338731	0	-25.9037829640239		-0.116582203196419
547	545	18.2484848622497	0	-25.9037829640239		-0.116582203196419
548	546	18.2379574363982	0	-25.9037829640239		-0.116582203196419
549	547	18.2279706846862	0	-25.9037829640239		-0.116582203196419
550	548	18.2184968388321	0	-25.9037829640239		-0.116582203196419
551	549	18.2095095566953	0	-25.9037829640239		-0.116582203196419
552	550	18.2009838490311	0	-25.9037829640239		-0.116582203196419
553	551	18.1928960100084	0	-25.9037829640239		-0.116582203196419
554	552	18.1852235512948	0	-25.9037829640239		-0.116582203196419
555	553	18.1779451395278	0	-25.9037829640239		-0.116582203196419
556	554	18.1710405369973	0	-25.9037829640239		-0.116582203196419
557	555	18.164490545374	0	-25.9037829640239		-0.116582203196419
558	556	18.1582769523285	0	-25.9037829640239		-0.116582203196419
559	557	18.1523824808918	0	-25.9037829640239		-0.116582203196419
560	558	18.146790741416	0	-25.9037829640239		-0.116582203196419
561	559	18.1414861860033	0	-25.9037829640239		-0.116582203196419
562	560	18.1364540652744	0	-25.9037829640239		-0.116582203196419
563	561	18.1315378768652	0	-25.9037829640239		-0.116582203196419
564	562	18.1268462969274	0	-25.9037829640239		-0.116582203196419
565	563	18.1225660608036	0	-25.9037829640239		-0.116582203196419
566	564	18.1184042210654	0	-25.9037829640239		-0.116582203196419
567	565	18.1145575583685	0	-25.9037829640239		-0.116582203196419
568	566	18.1109084549869	0	-25.9037829640239		-0.116582203196419
569	567	18.1074467645455	0	-25.9037829640239		-0.116582203196419
570	568	18.1041628617729	0	-25.9037829640239		-0.116582203196419
571	569	18.1010476157384	0	-25.9037829640239		-0.116582203196419
572	570	18.0980923644637	0	-25.9037829640239		-0.116582203196419
573	571	18.0952888908374	0	-25.9037829640239		-0.116582203196419
574	572	18.0926293997679	0	-25.9037829640239		-0.116582203196419
575	573	18.0901064965088	0	-25.9037829640239		-0.116582203196419
576	574	18.0877131660976	0	-25.9037829640239		-0.116582203196419
577	575	18.0854427538507	0	-25.9037829640239		-0.116582203196419
578	576	18.0832889468599	0	-25.9037829640239		-0.116582203196419
579	577	18.0812457564394	0	-25.9037829640239		-0.116582203196419
580	578	18.079307501474	0	-25.9037829640239		-0.116582203196419
581	579	18.0774687926227	0	-25.9037829640239		-0.116582203196419
582	580	18.0757245173339	0	-25.9037829640239		-0.116582203196419
583	581	18.0740698256293	0	-25.9037829640239		-0.116582203196419
584	582	18.0725001166191	0	-25.9037829640239		-0.116582203196419
585	583	18.0710110257087	0	-25.9037829640239		-0.116582203196419
586	584	18.0695984124632	0	-25.9037829640239		-0.116582203196419
587	585	18.0682583490948	0	-25.9037829640239		-0.116582203196419
588	586	18.0669871095413	0	-25.9037829640239		-0.116582203196419
589	587	18.0657811591061	0	-25.9037829640239		-0.116582203196419
590	588	18.0646371446297	0	-25.9037829640239		-0.116582203196419
591	589	18.0635518851662	0	-25.9037829640239		-0.116582203196419
592	590	18.062522363139	0	-25.9037829640239		-0.116582203196419
593	591	18.0615457159498	0	-25.9037829640239		-0.116582203196419
594	592	18.0606192280194	0	-25.9037829640239		-0.116582203196419
595	593	18.0597403232372	0	-25.9037829640239		-0.116582203196419
596	594	18.0589065577981	0	-25.9037829640239		-0.116582203196419
597	595	18.0581156134073	0	-25.9037829640239		-0.116582203196419
598	596	18.0573652908347	0	-25.9037829640239		-0.116582203196419
599	597	18.0566535037992	0	-25.9037829640239		-0.116582203196419
600	598	18.0559782731688	0	-25.9037829640239		-0.116582203196419
601	599	18.0553377214566	0	-25.9037829640239		-0.116582203196419
602	600	18.054730067601	0	-25.9037829640239		-0.116582203196419
603	601	18.0541536220132	0	-25.9037829640239		-0.116582203196419
604	602	18.0536067818794	0	-25.9037829640239		-0.116582203196419
605	603	18.0530880267042	0	-25.9037829640239		-0.116582203196419
606	604	18.0525959140827	0	-25.9037829640239		-0.116582203196419
607	605	18.0521290756898	0	-25.9037829640239		-0.116582203196419
608	606	18.0516862134759	0	-25.9037829640239		-0.116582203196419
609	607	18.0512660960573	0	-25.9037829640239		-0.116582203196419
610	608	18.0508675552926	0	-25.9037829640239		-0.116582203196419
611	609	18.0504894830344	0	-25.9037829640239		-0.116582203196419
612	610	18.0501308280485	0	-25.9037829640239		-0.116582203196419
613	611	18.0497905930902	0	-25.9037829640239		-0.116582203196419
614	612	18.0494678321323	0	-25.9037829640239		-0.116582203196419
615	613	18.0491616477341	0	-25.9037829640239		-0.116582203196419
616	614	18.0488711885462	0	-25.9037829640239		-0.116582203196419
617	615	18.0485956469435	0	-25.9037829640239		-0.116582203196419
618	616	18.0483342567793	0	-25.9037829640239		-0.116582203196419
619	617	18.048086291255	0	-25.9037829640239		-0.116582203196419
620	618	18.0478510608997	0	-25.9037829640239		-0.116582203196419
621	619	18.0476279116525	0	-25.9037829640239		-0.116582203196419
622	620	18.0474162230443	0	-25.9037829640239		-0.116582203196419
623	621	18.0472154064723	0	-25.9037829640239		-0.116582203196419
624	622	18.0470249035639	0	-25.9037829640239		-0.116582203196419
625	623	18.0468441846233	0	-25.9037829640239		-0.116582203196419
626	624	18.0466727471594	0	-25.9037829640239		-0.116582203196419
627	625	18.0465101144882	0	-25.9037829640239		-0.116582203196419
628	626	18.0463558344078	0	-25.9037829640239		-0.116582203196419
629	627	18.0462094779406	0	-25.9037829640239		-0.116582203196419
630	628	18.0460706381405	0	-25.9037829640239		-0.116582203196419
631	629	18.045938928962	0	-25.9037829640239		-0.116582203196419
632	630	18.0458139841861	0	-25.9037829640239		-0.116582203196419
633	631	18.0456954564024	0	-25.9037829640239		-0.116582203196419
634	632	18.0455830160429	0	-25.9037829640239		-0.116582203196419
635	633	18.0454763504659	0	-25.9037829640239		-0.116582203196419
636	634	18.0453751630866	0	-25.9037829640239		-0.116582203196419
637	635	18.0452791725521	0	-25.9037829640239		-0.116582203196419
638	636	18.0451881119597	0	-25.9037829640239		-0.116582203196419
639	637	18.0451017281143	0	-25.9037829640239		-0.116582203196419
640	638	18.0450197808246	0	-25.9037829640239		-0.116582203196419
641	639	18.0449420422352	0	-25.9037829640239		-0.116582203196419
642	640	18.0448682961931	0	-25.9037829640239		-0.116582203196419
643	641	18.0447983376464	0	-25.9037829640239		-0.116582203196419
644	642	18.0447319720746	0	-25.9037829640239		-0.116582203196419
645	643	18.0446690149476	0	-25.9037829640239		-0.116582203196419
646	644	18.0446092912121	0	-25.9037829640239		-0.116582203196419
647	645	18.0445526348057	0	-25.9037829640239		-0.116582203196419
648	646	18.0444988881945	0	-25.9037829640239		-0.116582203196419
649	647	18.0444479019355	0	-25.9037829640239		-0.116582203196419
650	648	18.0443995342608	0	-25.9037829640239		-0.116582203196419
651	649	18.0443536506834	0	-25.9037829640239		-0.116582203196419
652	650	18.0443101236236	0	-25.9037829640239		-0.116582203196419
653	651	18.0442688320539	0	-25.9037829640239		-0.116582203196419
654	652	18.0442296611624	0	-25.9037829640239		-0.116582203196419
655	653	18.0441925020342	0	-25.9037829640239		-0.116582203196419
656	654	18.0441572513478	0	-25.9037829640239		-0.116582203196419
657	655	18.0441238110883	0	-25.9037829640239		-0.116582203196419
658	656	18.0440920882745	0	-25.9037829640239		-0.116582203196419
659	657	18.044061994701	0	-25.9037829640239		-0.116582203196419
660	658	18.044033446692	0	-25.9037829640239		-0.116582203196419
661	659	18.0440063648697	0	-25.9037829640239		-0.116582203196419
662	660	18.0439806739325	0	-25.9037829640239		-0.116582203196419
663	661	18.0439563024466	0	-25.9037829640239		-0.116582203196419
664	662	18.0439331826467	0	-25.9037829640239		-0.116582203196419
665	663	18.0439112502481	0	-25.9037829640239		-0.116582203196419
666	664	18.0438904442673	0	-25.9037829640239		-0.116582203196419
667	665	18.0438707068531	0	-25.9037829640239		-0.116582203196419
668	666	18.0438519831254	0	-25.9037829640239		-0.116582203196419
669	667	18.0438342210227	0	-25.9037829640239		-0.116582203196419
670	668	18.0438173711572	0	-25.9037829640239		-0.116582203196419
671	669	18.0438013866777	0	-25.9037829640239		-0.116582203196419
672	670	18.043786223139	0	-25.9037829640239		-0.116582203196419
673	671	18.0437718383789	0	-25.9037829640239		-0.116582203196419
674	672	18.0437581924004	0	-25.9037829640239		-0.116582203196419
675	673	18.0437452472605	0	-25.9037829640239		-0.116582203196419
676	674	18.0437329669653	0	-25.9037829640239		-0.116582203196419
677	675	18.0437213173692	0	-25.9037829640239		-0.116582203196419
678	676	18.0437102660803	0	-25.9037829640239		-0.116582203196419
679	677	18.0436997823705	0	-25.9037829640239		-0.116582203196419
680	678	18.0436898370896	0	-25.9037829640239		-0.116582203196419
681	679	18.0436804025847	0	-25.9037829640239		-0.116582203196419
682	680	18.043671452623	0	-25.9037829640239		-0.116582203196419
683	681	18.043662962319	0	-25.9037829640239		-0.116582203196419
684	682	18.0436549080654	0	-25.9037829640239		-0.116582203196419
685	683	18.0436472674672	0	-25.9037829640239		-0.116582203196419
686	684	18.0436400192797	0	-25.9037829640239		-0.116582203196419
687	685	18.0436331433491	0	-25.9037829640239		-0.116582203196419
688	686	18.0436266205568	0	-25.9037829640239		-0.116582203196419
689	687	18.0436204327663	0	-25.9037829640239		-0.116582203196419
690	688	18.0436145627721	0	-25.9037829640239		-0.116582203196419
691	689	18.0436089942528	0	-25.9037829640239		-0.116582203196419
692	690	18.043603711725	0	-25.9037829640239		-0.116582203196419
693	691	18.0435987005006	0	-25.9037829640239		-0.116582203196419
694	692	18.0435939466458	0	-25.9037829640239		-0.116582203196419
695	693	18.0435894369424	0	-25.9037829640239		-0.116582203196419
696	694	18.0435851588512	0	-25.9037829640239		-0.116582203196419
697	695	18.0435811004769	0	-25.9037829640239		-0.116582203196419
698	696	18.0435100298618	0	-25.9037829640239		-0.116582203196419
699	697	18.0435061385479	0	-25.9037829640239		-0.116582203196419
700	698	18.0435061385479	0	-25.9037829640239		-0.116582203196419
701	699	18.0435061385479	0	-25.9037829640239		-0.116582203196419
702	700	18.0435061385479	0	-25.9037829640239		-0.116582203196419
703	701	18.0435061385479	0	-25.9037829640239		-0.116582203196419
704	702	18.0435061385479	0	-25.9037829640239		-0.116582203196419
705	703	18.0435061385479	0	-25.9037829640239		-0.116582203196419
706	704	18.0435061385479	0	-25.9037829640239		-0.116582203196419
707	705	18.0435061385479	0	-25.9037829640239		-0.116582203196419
708	706	18.0435061385479	0	-25.9037829640239		-0.116582203196419
709	707	18.0435061385479	0	-25.9037829640239		-0.116582203196419
710	708	18.0435061385479	0	-25.9037829640239		-0.116582203196419
711	709	18.0435061385479	0	-25.9037829640239		-0.116582203196419
712	710	18.0435061385479	0	-25.9037829640239		-0.116582203196419
713	711	18.0435061385479	0	-25.9037829640239		-0.116582203196419
714	712	18.0435061385479	0	-25.9037829640239		-0.116582203196419
715	713	18.0435061385479	0	-25.9037829640239		-0.116582203196419
716	714	18.0435061385479	0	-25.9037829640239		-0.116582203196419
717	715	18.0435061385479	0	-25.9037829640239		-0.116582203196419
718	716	18.0435061385479	0	-25.9037829640239		-0.116582203196419
719	717	18.0435061385479	0	-25.9037829640239		-0.116582203196419
720	718	18.0435061385479	0	-25.9037829640239		-0.116582203196419
721	719	18.0435061385479	-0.921666251434884	-25.9052995197573		-0.116582203196419
722	720	18.0435061385479	0	-25.9052995197573		-0.116582203196419
723	721	18.0435061385479	0.921666251434884	-25.9037829640239		-0.116582203196419
724	722	18.0435061385479	0	-25.9037829640239		-0.116582203196419
725	723	18.0435061385479	0	-25.9037829640239		-0.116582203196419
726	724	18.0435061385479	0.921666251434884	-25.9022664082905		-0.116582203196419
727	725	18.0435061385479	0.921666251434452	-25.900749852557		-0.116582203196419
728	726	18.0435061385479	0.921666251434884	-25.8992332968236		-0.116582203196419
729	727	18.0435061385479	1.84333250286933	-25.8962001853568		-0.116582203196419
730	728	18.0435061385479	1.84333250286933	-25.8931670738899		-0.116582203196419
731	729	18.0435061385479	2.76499875430378	-25.8886174066896	0	-0.116582203196419
732	730	18.0435061385479	3.6866650057391	-25.882551183756	0	-0.116582203196419
733	731	18.0435061385479	3.68666500573867	-25.8764849608223	0	-0.116582203196419
734	732	18.0435061385479	2.76499875430378	-25.871935293622	0	-0.116582203196419
735	733	18.0435061385479	2.76499875430422	-25.8673856264217	0	-0.116582203196419
736	734	18.0435061385479	3.68666500573867	-25.861319403488	0	-0.116582203196419
737	735	18.0435061385479	2.76499875430422	-25.8567697362878	0	-0.116582203196419
738	736	18.0435061385479	3.68666500573867	-25.8507035133541	0	-0.116582203196419
739	737	18.0435061385479	4.60833125717355	-25.8431207346869	0	-0.116582203196419
740	738	18.0435061385479	5.52999750860801	-25.8340214002864	5	-0.116582203196419
741	739	18.0435061385479	5.52999750860801	-25.8249220658859	5	-0.116582203196419
742	740	18.0435061385479	6.45166376004289	-25.8143061757519	5	-0.116582203196419
743	741	18.0435061385479	7.37333001147734	-25.8021737298845	5	-0.116582203196419
744	742	18.0435061385479	7.37333001147734	-25.7900412840171	5	-0.116582203196419
745	743	18.0435061385479	8.29499626291223	-25.7763922824163	5	-0.116582203196419
746	744	18.0435061385479	9.21666251434711	-25.7612267250821	5	-0.116582203196419
747	745	18.0435061385479	10.1383287657815	-25.7445446120144	10	-0.116582203196419
748	746	18.0435061385479	10.1383287657815	-25.7278624989468	10	-0.116582203196419
749	747	18.0435061385479	11.9816612686509	-25.7081472744123	10	-0.116582203196419
750	748	18.0435061385479	11.9816612686509	-25.6884320498778	10	-0.116582203196419
751	749	18.0435061385479	13.8249937715202	-25.6656837138764	10	-0.116582203196419
752	750	18.0435061385479	14.2858268972374	-25.6421771000084	10	-0.116582203196419
753	751	18.0435061385479	14.2858268972374	-25.6186704861403	10	-0.116582203196419
754	752	18.0435061385479	15.66832627439	-25.5928890386721	15	-0.116582203196419
755	753	18.0435061385479	15.6683262743895	-25.5671075912039	15	-0.116582203196419
756	754	18.0435061385479	16.5899925258244	-25.5398095880023	15	-0.116582203196419
757	755	18.0435061385479	15.6683262743895	-25.5140281405341	15	-0.116582203196419
758	756	18.0435061385479	15.6683262743895	-25.4882466930659	15	-0.116582203196419
759	757	18.0435061385479	15.6683262743895	-25.4624652455977	15	-0.116582203196419
760	758	18.0435061385479	14.7466600229551	-25.438200353863	10	-0.116582203196419
761	759	18.0435061385479	13.8249937715202	-25.4154520178616	10	-0.116582203196419
762	760	18.0435061385479	12.9033275200853	-25.3942202375937	10	-0.116582203196419
763	761	18.0435061385479	11.9816612686509	-25.3745050130592	10	-0.116582203196419
764	762	18.0435061385479	11.0599950172164	-25.3563063442581	10	-0.116582203196419
765	763	18.0435061385479	10.1383287657815	-25.3396242311905	10	-0.116582203196419
766	764	18.0435061385479	8.29499626291223	-25.3259752295896	5	-0.116582203196419
767	765	18.0435061385479	9.21666251434668	-25.3108096722554	5	-0.116582203196419
768	766	18.0435061385479	8.29499626291223	-25.2971606706546	5	-0.116582203196419
769	767	18.0435061385479	8.29499626291223	-25.2835116690538	5	-0.116582203196419
770	768	22.2448067335562	9.21666251434668	-25.2683461117196	5	10.5049885652439
771	769	24.302334816687	8.29499626291223	-25.2546971101187	5	-0.116582203196419
772	770	25.2109609515872	8.29499626291223	-25.2410481085179	5	-0.116582203196419
773	771	25.5084350932071	6.45166376004289	-25.230432218384	5	-0.116582203196419
774	772	25.4851909288112	6.45166376004246	-25.21981632825	5	-0.116582203196419
775	773	25.2978683751686	5.52999750860844	-25.2107169938495	5	-0.116582203196419
776	774	25.0307385659481	6.45166376004246	-25.2001011037155	5	-0.116582203196419
777	775	24.7289392304228	5.52999750860844	-25.191001769315	5	-0.116582203196419
778	776	24.4164568961917	6.45166376004246	-25.180385879181	5	-0.116582203196419
779	777	24.1058557463878	7.37333001147777	-25.1682534333136	5	-0.116582203196419
780	778	23.803540698541	6.45166376004289	-25.1576375431797	5	-0.116582203196419
781	779	23.5126041340768	6.45166376004246	-25.1470216530457	5	-0.116582203196419
782	780	23.2343652103852	6.45166376004289	-25.1364057629117	5	-0.116582203196419
783	781	22.9692017896706	6.45166376004289	-25.1257898727778	5	-0.116582203196419
784	782	22.7169996571213	5.52999750860801	-25.1166905383772	5	-0.116582203196419
785	783	22.4773947043634	6.45166376004289	-25.1060746482433	5	-0.116582203196419
786	784	22.2499031330536	6.45166376004289	-25.0954587581093	5	-0.116582203196419
787	785	22.0339911099434	6.91249688576012	-25.0840845901086	5	-0.116582203196419
788	786	21.8291117004131	7.83416313719457	-25.0711938663745	5	-0.116582203196419
789	787	21.6347241354131	9.21666251434711	-25.0560283090403	5	-0.116582203196419
790	788	21.4503035559607	9.21666251434668	-25.0408627517061	5	-0.116582203196419
791	789	21.2753456400567	10.1383287657815	-25.0241806386384	10	-0.116582203196419
792	790	21.1093684936723	10.1383287657815	-25.0074985255708	10	-0.116582203196419
793	791	20.951913092802	11.059995017216	-24.9892998567697	10	-0.116582203196419
794	792	20.8025429713545	11.0599950172164	-24.9711011879686	10	-0.116582203196419
795	793	20.6608435292826	11.059995017216	-24.9529025191675	10	-0.116582203196419
796	794	20.5264211620888	11.0599950172164	-24.9347038503665	10	-0.116582203196419
797	795	20.3989023191565	11.059995017216	-24.9165051815654	10	-0.116582203196419
798	796	20.2779325477428	10.1383287657815	-24.8998230684977	10	-0.116582203196419
799	797	20.163175552142	9.21666251434711	-24.8846575111635	5	-0.116582203196419
800	798	20.0543122828115	8.29499626291223	-24.8710085095627	5	-0.116582203196419
801	799	19.9510400623446	7.37333001147734	-24.8588760636953	5	-0.116582203196419
802	800	19.8530717509583	7.37333001147734	-24.8467436178279	5	-0.116582203196419
803	801	19.760134951931	6.45166376004289	-24.8361277276939	5	-0.116582203196419
804	802	19.6719712562749	7.37333001147734	-24.8239952818266	5	-0.116582203196419
805	803	19.5883355253496	8.29499626291223	-24.8103462802258	5	-0.116582203196419
806	804	19.5089952098576	9.21666251434711	-24.7951807228915	5	-0.116582203196419
807	805	19.4337297035679	11.9816612686509	-24.775465498357	10	-0.116582203196419
808	806	19.3623297300949	12.9033275200853	-24.7542337180891	10	-0.116582203196419
809	807	19.2945967610995	14.2858268972378	-24.730727104221	10	-0.116582203196419
810	808	19.2303424643305	15.2074931486719	-24.7057039346196	15	-0.116582203196419
811	809	19.1693881799931	15.66832627439	-24.6799224871514	15	-0.116582203196419
812	810	19.1115644239979	15.6683262743895	-24.6541410396832	15	-0.116582203196419
813	811	19.0567104167173	13.8249937715202	-24.6313927036818	10	-0.116582203196419
814	812	19.0046736359397	12.9033275200853	-24.6101609234139	10	-0.116582203196419
815	813	18.9553093927825	11.9816612686509	-24.5904456988794	10	-0.116582203196419
816	814	18.9084804293839	9.21666251434711	-24.5752801415452	5	-0.116582203196419
817	815	18.864056537257	10.1383287657815	-24.5585980284775	10	-0.116582203196419
818	816	18.8219141952434	8.29499626291223	-24.5449490268767	5	-0.116582203196419
819	817	18.7819362260617	9.21666251434668	-24.5297834695425	5	-0.116582203196419
820	818	18.7440114704947	8.29499626291223	-24.5161344679416	5	-0.116582203196419
821	819	18.7080344783098	8.29499626291223	-24.5024854663408	5	-0.116582203196419
822	820	18.6739052150538	9.21666251434668	-24.4873199090066	5	-0.116582203196419
823	821	18.6415287839055	10.1383287657815	-24.470637795939	10	-0.116582203196419
824	822	18.610815161814	10.1383287657815	-24.4539556828713	10	-0.116582203196419
825	823	18.5816789491891	11.0599950172164	-24.4357570140702	10	-0.116582203196419
826	824	18.554039132446	11.059995017216	-24.4175583452691	10	-0.116582203196419
827	825	18.5278188587465	11.9816612686509	-24.3978431207346	10	-0.116582203196419
828	826	18.5029452223086	12.9033275200857	-24.3766113404667	10	-0.116582203196419
829	827	18.4793490616912	14.7466600229546	-24.3523464487319	10	-0.116582203196419
830	828	18.45696476749	15.6683262743895	-24.3265650012637	15	-0.116582203196419
831	829	18.4357300999096	14.7466600229551	-24.302300109529	10	-0.116582203196419
832	830	18.4155860157047	14.7466600229551	-24.2780352177942	10	-0.116582203196419
833	831	18.3964765040106	14.7466600229546	-24.2537703260594	10	-0.116582203196419
834	832	18.3783484306032	14.7466600229551	-24.2295054343247	10	-0.116582203196419
835	833	18.3611513901596	16.5899925258244	-24.202207431123	15	-0.116582203196419
836	834	18.3448375661048	17.5116587772589	-24.173392872188	15	-0.116582203196419
837	835	18.3293615976576	20.2766575315631	-24.1400286460527	20	-0.116582203196419
838	836	18.3146804537043	21.1983237829975	-24.105147864184	20	-0.116582203196419
839	837	18.3007533131498	23.0416562858673	-24.0672339708484	20	-0.116582203196419
840	838	18.2875414514149	23.9633225373018	-24.0278035217794	20	-0.116582203196419
841	839	18.2750081327613	23.9633225373018	-23.9883730727104	20	-0.116582203196419
842	840	18.2631185081478	23.9633225373018	-23.9489426236414	20	-0.116582203196419
843	841	18.2518395183321	22.5808231601497	-23.9117870081725	20	-0.116582203196419
844	842	18.2411398019495	22.5808231601497	-23.8746313927036	20	-0.116582203196419
845	843	18.2309896083115	20.2766575315631	-23.8412671665683	20	-0.116582203196419
846	844	18.2213607146845	20.2766575315631	-23.807902940433	20	-0.116582203196419
847	845	18.2122263478154	18.4333250286937	-23.7775718257645	15	-0.116582203196419
848	846	18.203561109489	18.4333250286937	-23.7472407110961	15	-0.116582203196419
849	847	18.1953409059072	17.5116587772589	-23.718426152161	15	-0.116582203196419
850	848	18.1875428806966	16.5899925258244	-23.6911281489594	15	-0.116582203196419
851	849	18.1801453513556	16.589992525824	-23.6638301457578	15	-0.116582203196419
852	850	18.1731277489661	16.5899925258244	-23.6365321425562	15	-0.116582203196419
853	851	18.1664705610014	16.5899925258244	-23.6092341393546	15	-0.116582203196419
854	852	18.1601552770715	16.589992525824	-23.581936136153	15	-0.116582203196419
855	853	18.1541643374546	16.5899925258244	-23.5546381329513	15	-0.116582203196419
856	854	18.1484810842719	17.5116587772589	-23.5258235740163	15	-0.116582203196419
857	855	18.1430897151706	19.3549912801286	-23.4939759036144	15	-0.116582203196419
858	856	18.1379752393851	21.1983237829975	-23.4590951217457	20	-0.116582203196419
859	857	18.1331234360546	23.0416562858673	-23.4211812284101	20	-0.116582203196419
860	858	18.1285208146826	24.8849887887362	-23.3802342236077	20	-0.116582203196419
861	859	18.1241545776257	27.6499875430404	-23.334737551605	25	-0.116582203196419
862	860	18.12001258451	28.5716537944757	-23.2877243238689	25	-0.116582203196419
863	861	21.4122538517975	29.4933200459093	-23.2391945403993	25	8.21667265272474
864	862	23.0227797087306	30.4149862973447	-23.1891482011963		-0.116582203196419
865	863	24.1759456066452	29.4933200459102	-23.1406184177268	25	1.00549370988506
866	864	24.6233371852693	27.1891544173232	-23.0958800235908	25	-0.116582203196419
867	865	24.697907003169	26.2674881658879	-23.0526581851883	25	-0.116582203196419
868	866	24.737117939191	23.9633225373018	-23.0132277361193	20	0.282285521749802
869	867	24.6275037598163	22.1199900344329	-22.9768303985171	20	-0.0457463005885113
870	868	26.6257665975838	21.1983237829975	-22.9419496166484	20	5.46991097680659
871	869	27.4492112168711	20.2766575315631	-22.9085853905131	20	-0.116582203196419
872	870	27.6502085205484	19.3549912801286	-22.8767377201112	15	-0.116582203196419
873	871	27.5269634143188	19.3549912801278	-22.8448900497093	15	-0.116582203196419
874	872	27.5745111844652	20.2766575315631	-22.811525823574	20	0.728641458032963
875	873	29.2701396392258	19.3549912801286	-22.7796781531721	15	4.67644950976585
876	874	29.8759160275501	21.1983237829975	-22.7447973713033	20	-0.116582203196419
877	875	29.907988796728	20.2766575315631	-22.711433145168	20	-0.116582203196419
878	876	29.6448208664571	21.6591569087156	-22.6757940854326	20	-0.116582203196419
879	877	29.2363070264709	24.424155663019	-22.6356053584969	20	-0.116582203196419
880	878	28.7628146036495	25.8066550401707	-22.593141797961	25	-0.116582203196419
881	879	29.6139662826817	28.5716537944757	-22.5461285702249	25	3.28844390724402
882	880	29.7781651787428	29.4933200459093	-22.4975987867554	25	-0.116582203196419
883	881	29.5858779955472	30.4149862973447	-22.4475524475524		-0.116582203196419
884	882	29.2151367885067	29.4933200459102	-22.3990226640829	25	-0.116582203196419
885	883	28.7615321931017	29.4933200459093	-22.3504928806133	25	-0.116582203196419
886	884	28.2760843217179	28.5716537944757	-22.3034796528772	25	-0.116582203196419
887	885	29.2099427767712	26.728321291606	-22.2594995366079	25	3.48405274651774
888	886	29.4261177819109	24.8849887887362	-22.2185525318055	20	-0.116582203196419
889	887	29.2688074989744	22.5808231601501	-22.1813969163366	20	-0.116582203196419
890	888	28.9234930559661	20.7374906572803	-22.1472744123346	20	-0.116582203196419
891	889	29.2239518198476	20.2766575315622	-22.1139101861993	20	1.73943799118298
892	890	31.924116001945	19.3549912801286	-22.0820625157974	15	6.98615496716379
893	891	35.0958406169487	19.3549912801286	-22.0502148453955	15	5.22508693895771
894	892	36.3219996597358	20.2766575315631	-22.0168506192602	20	-0.116582203196419
895	893	37.8289700728271	21.1983237829975	-21.9819698373915	20	3.19121112228326
896	894	38.3870210243194	22.119990034432	-21.9455724997893	20	0.517568360810104
897	895	40.7226562658824	23.0416562858673	-21.9076586064537	20	6.2762718647246
898	896	41.3870296586256	23.9633225373018	-21.8682281573847	20	-0.116582203196419
899	897	41.4742762951568	26.728321291606	-21.8242480411155	25	0.632760914034962
900	898	40.9668264250939	28.1108206687577	-21.7779930912461	25	-0.116582203196419
901	899	40.1660759816573	29.9541531716274	-21.7287050299098	25	-0.116582203196419
902	900	39.2336456526677	32.2583188002136	-21.67562557924		-0.116582203196419
903	901	38.2555996329016	30.4149862973447	-21.625579240037		-0.116582203196419
904	902	37.2771901859206	27.6499875430404	-21.5800825680343	25	-0.116582203196419
905	903	36.3216540784178	23.0416562858673	-21.5421686746987	20	-0.116582203196419
906	904	35.4003797567321	18.4333250286942	-21.5118375600303	15	-0.116582203196419
907	905	34.5184054568061	16.5899925258235	-21.4845395568287	15	-0.116582203196419
908	906	33.6773910765893	13.8249937715211	-21.4617912208273	10	-0.116582203196419
909	907	34.8066609117358	13.8249937715202	-21.439042884826	10	4.76134974524834
910	908	34.9912338488539	13.8249937715202	-21.4162945488246	10	-0.116582203196419
911	909	34.6865392412744	13.8249937715202	-21.3935462128233	10	-0.116582203196419
912	910	36.7429562647587	13.8249937715202	-21.3707978768219	10	6.46946754816815
913	911	37.3578021813812	13.8249937715202	-21.3480495408206	10	-0.116582203196419
914	912	37.2181916724725	13.8249937715202	-21.3253012048192	10	-0.116582203196419
915	913	36.6946055530748	12.9033275200857	-21.3040694245513	10	-0.116582203196419
916	914	35.9862632053322	12.9033275200849	-21.2828376442834	10	-0.116582203196419
917	915	35.199779354951	11.0599950172168	-21.2646389754823	10	-0.116582203196419
918	916	34.6403327288283	11.9816612686504	-21.2449237509478	10	0.511947282730453
919	917	33.9619996573443	12.9033275200857	-21.2236919706799	10	-0.116582203196419
920	918	34.7221946592499	13.8249937715202	-21.2009436346785	10	3.63411273076646
921	919	34.7193105008505	13.8249937715202	-21.1781952986772	10	-0.116582203196419
922	920	34.3248021720955	14.7466600229546	-21.1539304069424	10	-0.116582203196419
923	921	36.5498954619074	16.1291594001072	-21.1273906816075	15	6.99090709813046
924	922	37.2558739067049	16.1291594001072	-21.1008509562726	15	-0.116582203196419
925	923	37.1654444781452	17.5116587772589	-21.0720363973376	15	-0.116582203196419
926	924	38.2978154061786	17.5116587772589	-21.0432218384025	15	4.00298022759083
927	925	38.4016979988465	17.5116587772589	-21.0144072794675	15	-0.116582203196419
928	926	38.6135503183655	18.4333250286942	-20.984076164799	15	1.4972603466887
929	927	38.2374848729354	21.1983237829975	-20.9491953829303	20	-0.116582203196419
930	928	40.0301154816051	22.119990034432	-20.9127980453281	20	6.10677716547737
931	929	40.4320843461435	24.8849887887371	-20.8718510405257	20	-0.116582203196419
932	930	43.8391200055267	25.8066550401707	-20.8293874799898	25	9.30935315716416
933	931	44.9799971489961	25.8066550401715	-20.786923919454	25	-0.116582203196419
934	932	44.9307553463557	23.0416562858664	-20.7490100261184	20	-0.116582203196419
935	933	44.2717804209226	21.1983237829984	-20.7141292442497	20	-0.116582203196419
936	934	45.3165622701596	20.2766575315631	-20.6807650181144	20	4.94278793538642
937	935	45.2100618785008	17.5116587772589	-20.6519504591793	15	-0.116582203196419
938	936	44.5151129421507	17.5116587772589	-20.6231359002443	15	-0.116582203196419
939	937	43.534489659617	16.5899925258244	-20.5958378970427	15	-0.116582203196419
940	938	42.4303404481706	16.5899925258235	-20.5685398938411	15	-0.116582203196419
941	939	54.6660915901716	15.66832627439	-20.5427584463729	15	33.7033644772067
942	940	61.6811288909592	16.5899925258244	-20.5154604431712	15	3.92220014546927
943	941	64.2534965014801	15.66832627439	-20.489678995703	15	-0.116582203196419
944	942	64.4847932317201	15.6683262743891	-20.4638975482348	15	-0.116582203196419
945	943	63.5089558185384	15.66832627439	-20.4381161007667	15	-0.116582203196419
946	944	61.9364900022043	16.1291594001063	-20.4115763754318	15	-0.116582203196419
947	945	60.0948330562292	17.972491902977	-20.38200353863	15	-0.116582203196419
948	946	58.1584045822471	20.2766575315631	-20.3486393124947	20	-0.116582203196419
949	947	56.2189686342217	23.9633225373018	-20.3092088634257	20	-0.116582203196419
950	948	54.3236990179857	25.8066550401707	-20.2667453028898	25	-0.116582203196419
951	949	56.824413666932	25.8066550401715	-20.224281742354	25	10.8269342524579
952	950	57.1940247943377	27.6499875430404	-20.1787850703513	25	-0.116582203196419
953	951	56.4610191202619	27.6499875430404	-20.1332883983486	25	-0.116582203196419
954	952	55.1793110488355	26.728321291606	-20.0893082820793	25	-0.116582203196419
955	953	53.6461596966694	26.728321291606	-20.04532816581	25	-0.116582203196419
956	954	52.0200757799326	25.8066550401707	-20.0028646052742	25	-0.116582203196419
957	955	50.3846139042754	23.0416562858673	-19.9649507119386	20	-0.116582203196419
958	956	48.7828840712078	21.1983237829975	-19.9300699300699	20	-0.116582203196419
959	957	47.2362198265379	20.2766575315631	-19.8967057039346	20	-0.116582203196419
960	958	45.7542739532211	19.3549912801286	-19.8648580335327	15	-0.116582203196419
961	959	44.3404759392935	18.4333250286933	-19.8345269188642	15	-0.116582203196419
962	960	42.9949799972912	18.4333250286942	-19.8041958041958	15	-0.116582203196419
963	961	41.7162554907305	16.5899925258235	-19.7768978009941	15	-0.116582203196419
964	962	40.5019430173369	16.5899925258244	-19.7495997977925	15	-0.116582203196419
965	963	39.3493133735954	15.66832627439	-19.7238183503243	15	-0.116582203196419
966	964	38.2555118591807	14.7466600229546	-19.6995534585896	10	-0.116582203196419
967	965	37.2176866373807	14.7466600229546	-19.6752885668548	10	-0.116582203196419
968	966	36.2330545556183	15.66832627439	-19.6495071193866	15	-0.116582203196419
969	967	35.2989333126375	16.1291594001072	-19.6229673940517	15	-0.116582203196419
970	968	34.4124981266689	17.9724919029761	-19.5933945572499	15	-0.116582203196419
971	969	33.571829369706	20.2766575315631	-19.5600303311146	20	-0.116582203196419
972	970	32.7743269361487	21.1983237829975	-19.5251495492459	20	-0.116582203196419
973	971	32.0177781168796	22.1199900344329	-19.4887522116437	20	-0.116582203196419
974	972	31.3000818923032	23.0416562858664	-19.4508383183082	20	-0.116582203196419
975	973	30.619244091992	24.8849887887371	-19.4098913135057	20	-0.116582203196419
976	974	29.973372391808	25.8066550401707	-19.3674277529699	25	-0.116582203196419
977	975	29.360671345512	27.6499875430404	-19.3219310809672	25	-0.116582203196419
978	976	28.7794375511736	28.5716537944757	-19.2749178532311	25	-0.116582203196419
979	977	28.2280550006978	26.728321291606	-19.2309377369618	25	-0.116582203196419
980	978	27.704990632951	23.5024894115845	-19.1922655657595	20	-0.116582203196419
981	979	27.2087900962032	23.5024894115837	-19.1535933945572	20	-0.116582203196419
982	980	26.7380737178878	22.1199900344329	-19.117196056955	20	-0.116582203196419
983	981	26.291532675765	20.2766575315631	-19.0838318308197	20	-0.116582203196419
984	982	25.8679253627085	19.3549912801278	-19.0519841604178	15	-0.116582203196419
985	983	25.4660739365567	19.3549912801286	-19.020136490016	15	-0.116582203196419
986	984	26.3061988097892	18.4333250286933	-18.9898053753475	15	2.97115817480627
987	985	26.5426975413301	16.5899925258244	-18.9625073721459	15	-0.116582203196419
988	986	26.9905663495134	17.5116587772589	-18.9336928132108	15	1.21522402192608
989	987	27.0095884974625	17.5116587772597	-18.9048782542758	15	-0.116582203196419
990	988	27.1083595808222	18.4333250286933	-18.8745471396073	15	0.642691459424591
991	989	26.9454119742405	19.8158244058459	-18.8419411913387	15	-0.116582203196419
992	990	26.6519633963299	21.6591569087148	-18.8063021316033	20	-0.116582203196419
993	991	26.2984442682707	23.0416562858673	-18.7683882382677	20	-0.116582203196419
994	992	25.9224226465852	24.8849887887362	-18.7274412334653	20	-0.116582203196419
995	993	25.5437127482448	24.8849887887362	-18.6864942286629	20	-0.116582203196419
996	994	25.1725486639686	26.728321291606	-18.6425141123936	25	-0.116582203196419
997	995	24.8140057555732	27.6499875430404	-18.5970174403909	25	-0.116582203196419
998	996	24.4703917649635	29.4933200459102	-18.5484876569213	25	-0.116582203196419
999	997	24.142539411045	28.5716537944749	-18.5014744291852	25	-0.116582203196419
1000	998	25.99282429772	28.5716537944757	-18.4544612014491	25	5.35011332115464
1001	999	26.7552287933021	24.8849887887362	-18.4135141966467	20	-0.116582203196419
1002	1000	26.9412502112074	21.1983237829975	-18.3786334147779	20	-0.116582203196419
1003	1001	26.827027173582	17.972491902977	-18.3490605779762	15	-0.116582203196419
1004	1002	26.5613793294998	16.1291594001063	-18.3225208526413	15	-0.116582203196419
1005	1003	26.2242654030516	14.7466600229555	-18.2982559609065	10	-0.116582203196419
1006	1004	25.8584129522214	15.6683262743891	-18.2724745134383	15	-0.116582203196419
1007	1005	25.4864315659668	13.8249937715202	-18.249726177437	10	-0.116582203196419
1008	1006	25.1200713047135	14.7466600229546	-18.2254612857022	10	-0.116582203196419
1009	1007	24.7652310472234	14.7466600229555	-18.2011963939674	10	-0.116582203196419
1010	1008	24.4246672038005	13.8249937715202	-18.1784480579661	10	-0.116582203196419
1011	1009	24.0994581756615	13.8249937715202	-18.1556997219647	10	-0.116582203196419
1012	1010	23.789795617443	12.9033275200857	-18.1344679416968	10	-0.116582203196419
1013	1011	23.495411495503	12.9033275200849	-18.1132361614289	10	-0.116582203196419
1014	1012	23.2158081332473	13.3641606458038	-18.0912461032942	10	-0.116582203196419
1015	1013	22.9503817068826	15.2074931486719	-18.0662229336928	15	-0.116582203196419
1016	1014	22.698488138128	15.6683262743891	-18.0404414862246	15	-0.116582203196419
1017	1015	22.4594778660041	18.4333250286942	-18.0101103715561	15	-0.116582203196419
1018	1016	22.2327138245773	19.3549912801278	-17.9782627011542	15	-0.116582203196419
1019	1017	22.0175803765282	21.1983237829984	-17.9433819192855	20	-0.116582203196419
1020	1018	21.8134873937491	22.119990034432	-17.9069845816833	20	-0.116582203196419
1021	1019	21.6198717507138	21.1983237829975	-17.8721037998146	20	-0.116582203196419
1022	1020	21.4361974546142	22.1199900344329	-17.8357064622124	20	-0.116582203196419
1023	1021	21.2619550726757	23.0416562858673	-17.7977925688769	20	-0.116582203196419
1024	1022	21.096660812209	23.9633225373018	-17.7583621198079	20	-0.116582203196419
1025	1023	20.939855444091	23.5024894115845	-17.7196899486056	20	-0.116582203196419
1026	1024	20.7911031712504	23.5024894115837	-17.6810177774033	20	-0.116582203196419
1027	1025	20.6499904955915	23.0416562858673	-17.6431038840677	20	-0.116582203196419
1028	1026	20.5161251108218	21.1983237829975	-17.608223102199	20	-0.116582203196419
1029	1027	20.3891348346714	20.2766575315631	-17.5748588760636	20	-0.116582203196419
1030	1028	20.268666586497	17.5116587772589	-17.5460443171286	15	-0.116582203196419
1031	1029	22.403187565155	16.5899925258244	-17.518746313927	15	5.56875515146776
1032	1030	23.5019540615107	17.5116587772589	-17.4899317549919	15	0.151046593648378
1033	1031	23.9373073084547	16.5899925258244	-17.4626337517903	15	-0.116582203196419
1034	1032	24.0218666608729	16.5899925258244	-17.4353357485887	15	-0.116582203196419
1035	1033	23.9243688878284	16.5899925258244	-17.4080377453871	15	-0.116582203196419
1036	1034	23.735718230907	16.5899925258244	-17.3807397421855	15	-0.116582203196419
1037	1035	23.5047246273706	16.1291594001063	-17.3542000168506	15	-0.116582203196419
1038	1036	23.2574404194987	15.2074931486727	-17.3291768472491	15	-0.116582203196419
1039	1037	23.007622347141	15.66832627439	-17.3033953997809	15	-0.116582203196419
1040	1038	22.7623915300248	16.5899925258235	-17.2760973965793	15	-0.116582203196419
1041	1039	22.5252951567511	16.5899925258244	-17.2487993933777	15	-0.116582203196419
1042	1040	22.2979622973461	18.4333250286942	-17.2184682787092	15	-0.116582203196419
1043	1041	22.0809990473437	19.3549912801278	-17.1866206083073	15	-0.116582203196419
1044	1042	21.8744721197119	20.2766575315631	-17.153256382172	20	-0.116582203196419
1045	1043	21.6781697874525	21.1983237829975	-17.1183756003033	20	-0.116582203196419
1046	1044	21.4917423891548	21.1983237829975	-17.0834948184345	20	-0.116582203196419
1047	1045	21.3147777021038	22.1199900344337	-17.0470974808324	20	-0.116582203196419
1048	1046	21.1468411061449	22.5808231601492	-17.0099418653635	20	-0.116582203196419
1049	1047	20.9874967278663	21.6591569087148	-16.9743028056281	20	-0.116582203196419
1050	1048	22.6522447974716	23.0416562858664	-16.9363889122925	20	4.47437507703657
1051	1049	23.398145651892	22.1199900344337	-16.8999915746903	20	-0.116582203196419
1052	1050	23.6548179284509	21.1983237829975	-16.8651107928216	20	-0.116582203196419
1053	1051	23.654317414456	20.2766575315631	-16.8317465666863	20	-0.116582203196419
1054	1052	23.5218206857783	18.4333250286925	-16.8014154520178	15	-0.116582203196419
1055	1053	23.3246924574405	15.6683262743908	-16.7756340045496	15	-0.116582203196419
1056	1054	23.0990346403598	14.7466600229546	-16.7513691128148	10	-0.116582203196419
1057	1055	22.864050923128	14.7466600229546	-16.7271042210801	10	-0.116582203196419
1058	1056	25.5971167694097	13.8249937715202	-16.7043558850787	10	7.38523024262669
1059	1057	27.3417561080062	14.7466600229546	-16.680090993344	10	1.19748807936309
1060	1058	28.0181396058831	13.364160645803	-16.6581009352093	10	-0.116582203196419
1061	1059	28.1302408081713	14.2858268972374	-16.6345943213413	10	-0.116582203196419
1062	1060	27.9500511508125	14.7466600229546	-16.6103294296065	10	-0.116582203196419
1063	1061	27.6238720584701	14.7466600229564	-16.5860645378717	10	-0.116582203196419
1064	1062	29.1814630455024	15.6683262743891	-16.5602830904035	15	4.81512522854349
1065	1063	29.7184469454562	15.6683262743891	-16.5345016429353	15	-0.116582203196419
1066	1064	29.7189342714235	15.6683262743908	-16.5087201954671	15	-0.116582203196419
1067	1065	29.4440091625726	18.4333250286925	-16.4783890807987	15	-0.116582203196419
1068	1066	29.0341835196065	19.3549912801286	-16.4465414103968	15	-0.116582203196419
1069	1067	30.1151347510443	22.119990034432	-16.4101440727946	20	3.80295381617012
1070	1068	30.3853444435151	23.9633225373026	-16.3707136237256	20	-0.116582203196419
1071	1069	30.2332359204255	26.2674881658888	-16.3274917853231	25	-0.116582203196419
1072	1070	29.8678611922958	29.0324869201921	-16.2797202797202	25	-0.116582203196419
1073	1071	29.4016273371452	29.4933200459093	-16.2311904962507	25	-0.116582203196419
1074	1072	28.8945900758353	28.5716537944749	-16.1841772685146	25	-0.116582203196419
1075	1073	28.3784738590966	28.5716537944766	-16.1371640407784	25	-0.116582203196419
1076	1074	27.8700295488133	25.8066550401698	-16.0947004802426	25	-0.116582203196419
1077	1075	27.9904386611993	24.8849887887371	-16.0537534754402	20	1.43316845071376
1078	1076	30.6630880351999	23.0416562858664	-16.0158395821046	20	7.07674703605217
1079	1077	31.7375438342682	22.1199900344337	-15.9794422445024	20	-0.116582203196419
1080	1078	31.9663157225336	19.3549912801269	-15.9475945741006	15	-0.116582203196419
1081	1079	31.7555196495329	18.4333250286942	-15.9172634594321	15	-0.116582203196419
1082	1080	31.324186659054	16.5899925258253	-15.8899654562305	15	-0.116582203196419
1083	1081	30.7897723435711	15.6683262743891	-15.8641840087623	15	-0.116582203196419
1084	1082	30.2150413736459	13.8249937715202	-15.8414356727609	10	-0.116582203196419
1085	1083	29.6331613650646	12.9033275200857	-15.820203892493	10	-0.116582203196419
1086	1084	29.0613259059779	11.9816612686513	-15.8004886679585	10	-0.116582203196419
1087	1085	29.9562168881927	11.9816612686496	-15.780773443424	10	3.54465312467361
1088	1086	30.1348481828116	11.9816612686513	-15.7610582188895	10	-0.116582203196419
1089	1087	29.9415626453168	11.9816612686513	-15.741342994355	10	-0.116582203196419
1090	1088	29.5619259354307	11.9816612686513	-15.7216277698205	10	-0.116582203196419
1091	1089	29.0955368594678	12.903327520084	-15.7003959895526	10	-0.116582203196419
1092	1090	28.5955067546402	12.9033275200857	-15.6791642092846	10	-0.116582203196419
1093	1091	28.0901051400564	12.9033275200857	-15.6579324290167	10	-0.116582203196419
1094	1092	27.5939643722493	13.364160645803	-15.6359423708821	10	-0.116582203196419
1095	1093	27.1141204163243	14.2858268972374	-15.612435757014	10	-0.116582203196419
1096	1094	26.6540592080907	14.7466600229546	-15.5881708652793	10	-0.116582203196419
1097	1095	26.2148209873221	16.5899925258253	-15.5608728620776	15	-0.116582203196419
1098	1096	25.7968540951047	17.511658777258	-15.5320583031426	15	-0.116582203196419
1099	1097	25.3995548206222	17.5116587772597	-15.5032437442076	15	-0.116582203196419
1100	1098	25.0222561722802	17.5116587772597	-15.4744291852725	15	-0.116582203196419
1101	1099	24.6641065693774	17.511658777258	-15.4456146263375	15	-0.116582203196419
1102	1100	24.3242274008968	16.5899925258253	-15.4183166231359	15	-0.116582203196419
1103	1101	24.0017370603279	14.7466600229546	-15.3940517314011	10	-0.116582203196419
1104	1102	23.6957731819232	14.7466600229546	-15.3697868396663	10	-0.116582203196419
1105	1103	23.4055036011937	13.8249937715202	-15.347038503665	10	-0.116582203196419
1106	1104	23.1301312691763	12.9033275200857	-15.325806723397	10	-0.116582203196419
1107	1105	22.8688959473224	11.0599950172151	-15.307608054596	10	-0.116582203196419
1108	1106	22.621074209916	11.0599950172168	-15.2894093857949	10	-0.116582203196419
1109	1107	22.3858603368018	9.21666251434625	-15.2742438284606	5	-0.116582203196419
1110	1108	22.1628440576641	9.21666251434797	-15.2590782711264	5	-0.116582203196419
1111	1109	21.951281096866	9.21666251434625	-15.2439127137922	5	-0.116582203196419
1112	1110	21.7504238077066	7.37333001147734	-15.2317802679248	5	-0.116582203196419
1113	1111	21.5600417748381	7.37333001147734	-15.2196478220574	5	-0.116582203196419
1114	1112	21.3794374239379	6.45166376004289	-15.2090319319235	5	-0.116582203196419
1115	1113	21.208108622423	7.37333001147734	-15.1968994860561	5	-0.116582203196419
1116	1114	21.0455790101491	6.45166376004289	-15.1862835959221	5	-0.116582203196419
1117	1115	20.8913966833005	8.29499626291179	-15.1726345943213	5	-0.116582203196419
1118	1116	20.7451177068886	8.29499626291352	-15.1589855927205	5	-0.116582203196419
1119	1117	20.6063666498094	9.21666251434625	-15.1438200353863	5	-0.116582203196419
1120	1118	20.4746507378879	10.1383287657807	-15.1271379223186	10	-0.116582203196419
1121	1119	20.3497904900232	10.1383287657824	-15.1104558092509	10	-0.116582203196419
1122	1120	20.2313428925067	11.0599950172168	-15.0922571404499	10	-0.116582203196419
1123	1121	20.1188063154172	11.0599950172151	-15.0740584716488	10	-0.116582203196419
1124	1122	20.0122217475329	10.1383287657824	-15.0573763585811	10	-0.116582203196419
1125	1123	19.9111112166435	9.21666251434625	-15.0422108012469	5	-0.116582203196419
1126	1124	19.815093725732	9.21666251434625	-15.0270452439127	5	-0.116582203196419
1127	1125	19.7241074193465	9.21666251434797	-15.0118796865784	5	-0.116582203196419
1128	1126	19.6377549252545	9.21666251434625	-14.9967141292442	5	-0.116582203196419
1129	1127	19.5558764961862	10.1383287657824	-14.9800320161765	10	-0.116582203196419
1130	1128	19.4780523768368	11.0599950172151	-14.9618333473755	10	-0.116582203196419
1131	1129	19.4043760514068	11.0599950172168	-14.9436346785744	10	-0.116582203196419
1132	1130	19.3342551565979	12.9033275200857	-14.9224028983065	10	-0.116582203196419
1133	1131	19.2679640589905	11.9816612686496	-14.902687673772	10	-0.116582203196419
1134	1132	19.2050775811505	12.9033275200857	-14.881455893504	10	-0.116582203196419
1135	1133	19.1454208664807	11.0599950172168	-14.863257224703	10	-0.116582203196419
1136	1134	19.0887053998426	11.0599950172168	-14.8450585559019	10	-0.116582203196419
1137	1135	19.0350254006472	12.903327520084	-14.823826775634	10	-0.116582203196419
1138	1136	18.9841023325178	14.7466600229564	-14.7995618838992	10	-0.116582203196419
1139	1137	18.9357946032596	16.5899925258235	-14.7722638806976	15	-0.116582203196419
1140	1138	18.8899678926585	19.3549912801286	-14.7404162102957	15	-0.116582203196419
1141	1139	18.8456749848057	23.0416562858664	-14.7025023169601	20	-0.116582203196419
1142	1140	18.8043787941633	24.8849887887371	-14.6615553121577	20	-0.116582203196419
1143	1141	18.7653014191078	26.728321291606	-14.6175751958884	25	-0.116582203196419
1144	1142	18.7282310043893	25.8066550401715	-14.5751116353525	25	-0.116582203196419
1145	1143	18.6930644752798	23.0416562858664	-14.537197742017	20	-0.116582203196419
1146	1144	18.6597040508283	22.119990034432	-14.5008004044148	20	-0.116582203196419
1147	1145	18.628056971979	20.2766575315631	-14.4674361782795	20	-0.116582203196419
1148	1146	18.5980352436538	19.3549912801286	-14.4355885078776	15	-0.116582203196419
1149	1147	18.5695553900811	19.3549912801286	-14.4037408374757	15	-0.116582203196419
1150	1148	18.5425382226904	19.3549912801286	-14.3718931670738	15	-0.116582203196419
1151	1149	18.5166433495126	18.8941581544097	-14.3408037745387	15	-0.116582203196419
1152	1150	18.492343671887	17.972491902977	-14.3112309377369	15	-0.116582203196419
1153	1151	18.4692919923454	17.5116587772597	-14.2824163788019	15	-0.116582203196419
1154	1152	18.4474242154193	16.5899925258235	-14.2551183756003	15	-0.116582203196419
1155	1153	20.1044820333615	16.5899925258235	-14.2278203723986	15	4.1251752103238
1156	1154	22.8129502067892	16.5899925258253	-14.200522369197	15	4.70327668813957
1157	1155	24.3888000033352	18.4333250286942	-14.1701912545286	15	0.636785194435209
1158	1156	25.0481405164247	19.3549912801269	-14.1383435841267	15	-0.116582203196419
1159	1157	25.2214926421894	19.3549912801286	-14.1064959137248	15	-0.116582203196419
1160	1158	25.1412989344126	20.2766575315631	-14.0731316875895	20	-0.116582203196419
1161	1159	24.9328490151828	20.2766575315631	-14.0397674614542	20	-0.116582203196419
1162	1160	24.6634774794775	20.7374906572803	-14.0056449574521	20	-0.116582203196419
1163	1161	24.3691833401401	20.7374906572803	-13.9715224534501	20	-0.116582203196419
1164	1162	24.0690324555607	19.3549912801286	-13.9396747830482	15	-0.116582203196419
1165	1163	23.7729494573018	17.5116587772597	-13.9108602241132	15	-0.116582203196419
1166	1164	23.4859328307413	17.511658777258	-13.8820456651781	15	-0.116582203196419
1167	1165	23.2103346390382	14.7466600229546	-13.8577807734434	10	-0.116582203196419
1168	1166	22.9470930891044	13.8249937715202	-13.835032437442	10	-0.116582203196419
1169	1167	22.6963985363805	11.9816612686513	-13.8153172129075	10	-0.116582203196419
1170	1168	22.4580529741656	11.9816612686513	-13.795601988373	10	-0.116582203196419
1171	1169	22.2316637144032	9.21666251434625	-13.7804364310388	5	-0.116582203196419
1172	1170	22.0167473933421	8.29499626291179	-13.766787429438	5	-0.116582203196419
1173	1171	21.8127854952472	8.29499626291352	-13.7531384278372	5	-0.116582203196419
1174	1172	21.6192536814718	8.29499626291179	-13.7394894262364	5	-0.116582203196419
1175	1173	21.4356369824482	7.37333001147734	-13.727356980369	5	-0.116582203196419
1176	1174	21.2614373749904	9.21666251434625	-13.7121914230347	5	-0.116582203196419
1177	1175	21.0961772723549	8.29499626291352	-13.6985424214339	5	-0.116582203196419
1178	1176	20.9394008340437	8.29499626291179	-13.6848934198331	5	-0.116582203196419
1179	1177	20.7906741256008	7.37333001147734	-13.6727609739657	5	-0.116582203196419
1180	1178	20.6495846843382	5.52999750860844	-13.6636616395652	5	-0.116582203196419
1181	1179	20.5157407903585	5.52999750860671	-13.6545623051647	5	-0.116582203196419
1182	1180	20.3887706034855	5.52999750860844	-13.6454629707641	5	-0.116582203196419
1183	1181	20.2683212517064	5.52999750860844	-13.6363636363636	5	-0.116582203196419
1184	1182	20.1540579162091	5.52999750860844	-13.627264301963	5	-0.116582203196419
1185	1183	20.045662936236	5.52999750860844	-13.6181649675625	5	-0.116582203196419
1186	1184	19.9427600985003	5.52999750860844	-13.609065633162	5	-0.116582203196419
1187	1185	19.845217040573	5.52999750860671	-13.5999662987614	5	-0.116582203196419
1188	1186	19.7526513689399	6.45166376004289	-13.5893504086275	5	-0.116582203196419
1189	1187	19.6648720215551	5.52999750860844	-13.5802510742269	5	-0.116582203196419
1190	1188	19.5815824937468	5.52999750860844	-13.5711517398264	5	-0.116582203196419
1191	1189	19.5025890051916	3.6866650057378	-13.5650855168927	0	-0.116582203196419
1192	1190	19.4276525130519	3.68666500573953	-13.559019293959	0	-0.116582203196419
1193	1191	19.3565646558886	3.68666500573953	-13.5529530710253	0	-0.116582203196419
1194	1192	19.2891277732699	1.8433325028689	-13.5499199595585		-0.116582203196419
1195	1193	19.2251543562512	0.921666251434452	-13.548403403825		-0.116582203196419
1196	1194	19.1644665260458	-0.921666251434452	-13.5499199595585		-0.116582203196419
1197	1195	19.1068955394535	-1.8433325028689	-13.5529530710253		-0.116582203196419
1198	1196	19.0522813196805	0	-13.5529530710253		-0.116582203196419
1199	1197	19.0004720112501	0.921666251434452	-13.5514365152919		-0.116582203196419
1200	1198	18.9511910452832	1.8433325028689	-13.548403403825		-0.116582203196419
1201	1199	18.9045735945596	3.6866650057378	-13.5423371808914	0	-0.116582203196419
1202	1200	18.8603503521065	3.68666500573953	-13.5362709579577	0	-0.116582203196419
1203	1201	18.8183983546746	5.52999750860844	-13.5271716235571	5	-0.116582203196419
1204	1202	18.7786009542381	4.60833125717226	-13.51958884489	0	-0.116582203196419
1205	1203	18.7408474936533	4.60833125717398	-13.5120060662229	0	-0.116582203196419
1206	1204	18.7050329989755	4.60833125717398	-13.5044232875558	0	-0.116582203196419
1207	1205	18.6710578875777	4.60833125717398	-13.4968405088887	0	-0.116582203196419
1208	1206	18.6388276912597	4.60833125717226	-13.4892577302215	0	-0.116582203196419
1209	1207	18.6082527935784	6.45166376004289	-13.4786418400876	5	-0.116582203196419
1210	1208	18.5792481806684	6.45166376004289	-13.4680259499536	5	-0.116582203196419
1211	1209	18.5517332048596	8.29499626291179	-13.4543769483528	5	-0.116582203196419
1212	1210	18.5256313604353	8.29499626291352	-13.440727946752	5	-0.116582203196419
1213	1211	18.5008700709076	7.37333001147734	-13.4285955008846	5	-0.116582203196419
1214	1212	18.4773804872174	5.52999750860671	-13.4194961664841	5	-0.116582203196419
1215	1213	18.4550972962987	5.52999750860844	-13.4103968320835	5	-0.116582203196419
1216	1214	18.4339585394749	3.68666500573953	-13.4043306091498	0	-0.116582203196419
1217	1215	18.413905440182	1.8433325028689	-13.401297497683		-0.116582203196419
1218	1216	18.3948822405396	1.8433325028689	-13.3982643862161		-0.116582203196419
1219	1217	18.3768360463155	0	-13.3982643862161		-0.116582203196419
1220	1218	18.3597166798526	-0.921666251434452	-13.3997809419496		-0.116582203196419
1221	1219	18.3434765405496	0.921666251434452	-13.3982643862161		-0.116582203196419
1222	1220	18.3280704725065	0	-13.3982643862161		-0.116582203196419
1223	1221	18.3134556389684	0	-13.3982643862161		-0.116582203196419
1224	1222	18.2995914032174	-0.921666251434452	-13.3997809419496		-0.116582203196419
1225	1223	18.2864392155815	0	-13.3997809419496		-0.116582203196419
1226	1224	18.2739625062471	0	-13.3997809419496		-0.116582203196419
1227	1225	18.2621265835759	-0.921666251434452	-13.401297497683		-0.116582203196419
1228	1226	18.2508985376446	-0.921666251434452	-13.4028140534164		-0.116582203196419
1229	1227	18.2402471487383	-1.8433325028689	-13.4058471648833		-0.116582203196419
1230	1228	18.2301428005438	-0.921666251436179	-13.4073637206167		-0.116582203196419
1231	1229	18.2204195854441	0	-13.4073637206167		-0.116582203196419
1232	1230	18.2113270663691	-1.8433325028689	-13.4103968320835		-0.116582203196419
1233	1231	18.2027080139032	-1.8433325028689	-13.4134299435504		-0.116582203196419
1234	1232	18.1945316241396	-0.921666251434452	-13.4149464992838		-0.116582203196419
1235	1233	18.1867751625296	-1.8433325028689	-13.4179796107506		-0.116582203196419
1236	1234	18.1794170621397	-0.921666251436179	-13.4194961664841		-0.116582203196419
1237	1235	18.1724368636845	-0.921666251434452	-13.4210127222175		-0.116582203196419
1238	1236	18.1658151586394	0	-13.4210127222175		-0.116582203196419
1239	1237	18.1595335352751	0	-13.4210127222175		-0.116582203196419
1240	1238	18.1535745274633	0	-13.4210127222175		-0.116582203196419
1241	1239	18.1479215661121	0	-13.4210127222175		-0.116582203196419
1242	1240	18.1425589330954	0.921666251434452	-13.4194961664841		-0.116582203196419
1243	1241	18.1374717175485	0	-13.4194961664841		-0.116582203196419
1244	1242	18.1326457744084	0	-13.4194961664841		-0.116582203196419
1245	1243	18.1280676850827	0	-13.4194961664841		-0.116582203196419
1246	1244	18.12372472014	0	-13.4194961664841		-0.116582203196419
1247	1245	18.1196048039147	0	-13.4194961664841		-0.116582203196419
1248	1246	18.1156964809308	0.921666251436179	-13.4179796107506		-0.116582203196419
1249	1247	18.1119888840499	0	-13.4179796107506		-0.116582203196419
1250	1248	18.1083604196285	0	-13.4179796107506		-0.116582203196419
1251	1249	18.1050295927851	0	-13.4179796107506		-0.116582203196419
1252	1250	18.1018698326358	0	-13.4179796107506		-0.116582203196419
1253	1251	18.09887235343	0	-13.4179796107506		-0.116582203196419
1254	1252	18.0960288206412	0	-13.4179796107506		-0.116582203196419
1255	1253	18.0933313277927	0.921666251434452	-13.4164630550172		-0.116582203196419
1256	1254	18.0907723744739	0	-13.4164630550172		-0.116582203196419
1257	1255	18.0883448454845	0	-13.4164630550172		-0.116582203196419
1258	1256	18.0858601474085	0	-13.4164630550172		-0.116582203196419
1259	1257	18.0836530506449	0	-13.4164630550172		-0.116582203196419
1260	1258	18.0815911603539	0	-13.4164630550172		-0.116582203196419
1261	1259	18.0796351659176	0	-13.4164630550172		-0.116582203196419
1262	1260	18.0777796286703	0.921666251434452	-13.4149464992838		-0.116582203196419
1263	1261	18.0760193892688	0	-13.4149464992838		-0.116582203196419
1264	1262	18.0742300089494	0.921666251434452	-13.4134299435504		-0.116582203196419
1265	1263	18.0726520731438	0	-13.4134299435504		-0.116582203196419
1266	1264	18.0711551779549	0	-13.4134299435504		-0.116582203196419
1267	1265	18.0697351612479	0	-13.4134299435504		-0.116582203196419
1268	1266	18.0683880746497	0.921666251434452	-13.411913387817		-0.116582203196419
1269	1267	18.0670151631686	0	-13.411913387817		-0.116582203196419
1270	1268	18.0658077719376	0	-13.411913387817		-0.116582203196419
1271	1269	18.0646623906627	0	-13.411913387817		-0.116582203196419
1272	1270	18.0635758345977	0.921666251434452	-13.4103968320835		-0.116582203196419
1273	1271	18.0625450825605	0.921666251434452	-13.4088802763501		-0.116582203196419
1274	1272	18.061567268533	0	-13.4088802763501		-0.116582203196419
1275	1273	18.0606396736915	0.921666251434452	-13.4073637206167		-0.116582203196419
1276	1274	18.0597597188477	0	-13.4073637206167		-0.116582203196419
1277	1275	18.0588873913809	1.84333250287063	-13.4043306091498		-0.116582203196419
1278	1276	18.057923065329	0	-13.4043306091498		-0.116582203196419
1279	1277	18.0571826317613	0.921666251434452	-13.4028140534164		-0.116582203196419
1280	1278	18.0564802258452	0.921666251434452	-13.401297497683		-0.116582203196419
1281	1279	18.0558138945326	0.921666251434452	-13.3997809419496		-0.116582203196419
1282	1280	18.0551817850815	1.8433325028689	-13.3967478304827		-0.116582203196419
1283	1281	18.054582139904	0.921666251436179	-13.3952312747493		-0.116582203196419
1284	1282	18.0540132916797	0.921666251434452	-13.3937147190159		-0.116582203196419
1285	1283	18.0534736587192	0.921666251434452	-13.3921981632825		-0.116582203196419
1286	1284	18.0529617405667	0.921666251434452	-13.390681607549		-0.116582203196419
1287	1285	18.0523873656254	1.8433325028689	-13.3876484960822		-0.116582203196419
1288	1286	18.051931237995	0.921666251434452	-13.3861319403488		-0.116582203196419
1289	1287	18.0514985364535	0.921666251434452	-13.3846153846153		-0.116582203196419
1290	1288	18.0510880578691	0.921666251436179	-13.3830988288819		-0.116582203196419
1291	1289	18.0506986609013	1.8433325028689	-13.3800657174151		-0.116582203196419
1292	1290	18.0503292628273	1.8433325028689	-13.3770326059482		-0.116582203196419
1293	1291	18.0499788365312	1.8433325028689	-13.3739994944814		-0.116582203196419
1294	1292	18.0496464076486	0.921666251436179	-13.372482938748		-0.116582203196419
1295	1293	18.049331051857	1.8433325028689	-13.3694498272811		-0.116582203196419
1296	1294	18.049031892306	1.8433325028689	-13.3664167158143		-0.116582203196419
1297	1295	18.0487480971788	1.8433325028689	-13.3633836043474		-0.116582203196419
1298	1296	18.0484788773797	0.921666251436179	-13.361867048614		-0.116582203196419
1299	1297	18.04822348434	0.921666251434452	-13.3603504928806		-0.116582203196419
1300	1298	18.0479812079361	1.8433325028689	-13.3573173814137		-0.116582203196419
1301	1299	18.0477513745158	1.8433325028689	-13.3542842699469		-0.116582203196419
1302	1300	18.0475333450244	0	-13.3542842699469		-0.116582203196419
1303	1301	18.0473265132284	0	-13.3542842699469		-0.116582203196419
1304	1302	18.0471303040294	0	-13.3542842699469		-0.116582203196419
1305	1303	18.0469441718656	0	-13.3542842699469		-0.116582203196419
1306	1304	18.0467675991942	0	-13.3542842699469		-0.116582203196419
1307	1305	18.0466000950528	0	-13.3542842699469		-0.116582203196419
1308	1306	18.0464411936941	0	-13.3542842699469		-0.116582203196419
1309	1307	18.0462904532911	0	-13.3542842699469		-0.116582203196419
1310	1308	18.0461474547082	0	-13.3542842699469		-0.116582203196419
1311	1309	18.0460118003363	0	-13.3542842699469		-0.116582203196419
1312	1310	18.0458831129866	0	-13.3542842699469		-0.116582203196419
1313	1311	18.0457610348426	-0.921666251434452	-13.3558008256803		-0.116582203196419
1314	1312	18.0456452264645	0	-13.3558008256803		-0.116582203196419
1315	1313	18.0455353658456	-0.921666251434452	-13.3573173814137		-0.116582203196419
1316	1314	18.0454311475174	-0.921666251434452	-13.3588339371471		-0.116582203196419
1317	1315	18.0453322816994	-0.921666251434452	-13.3603504928806		-0.116582203196419
1318	1316	18.0452384934941	-0.921666251434452	-13.361867048614		-0.116582203196419
1319	1317	18.0451495221222	-0.921666251436179	-13.3633836043474		-0.116582203196419
1320	1318	18.0450651201979	0	-13.3633836043474		-0.116582203196419
1321	1319	18.0449850530406	-0.921666251434452	-13.3649001600808		-0.116582203196419
1322	1320	18.0449090980225	0	-13.3649001600808		-0.116582203196419
1323	1321	18.0448370439499	0	-13.3649001600808		-0.116582203196419
1324	1322	18.0447686904755	-0.921666251434452	-13.3664167158143		-0.116582203196419
1325	1323	18.0447038475418	0	-13.3664167158143		-0.116582203196419
1326	1324	18.0446423348521	0	-13.3664167158143		-0.116582203196419
1327	1325	18.0445839813697	0	-13.3664167158143		-0.116582203196419
1328	1326	18.044528624842	0	-13.3664167158143		-0.116582203196419
1329	1327	18.0444761113496	0	-13.3664167158143		-0.116582203196419
1330	1328	18.0444262948781	-0.921666251434452	-13.3679332715477		-0.116582203196419
1331	1329	18.0443790369122	0	-13.3679332715477		-0.116582203196419
1332	1330	18.0443342060506	0	-13.3679332715477		-0.116582203196419
1333	1331	18.0442916776404	0	-13.3679332715477		-0.116582203196419
1334	1332	18.044251333431	0	-13.3679332715477		-0.116582203196419
1335	1333	18.0442130612448	0	-13.3679332715477		-0.116582203196419
1336	1334	18.0441767546656	-0.921666251434452	-13.3694498272811		-0.116582203196419
1337	1335	18.0441423127424	0	-13.3694498272811		-0.116582203196419
1338	1336	18.0441096397091	0	-13.3694498272811		-0.116582203196419
1339	1337	18.044078644718	0	-13.3694498272811		-0.116582203196419
1340	1338	18.044049241587	0	-13.3694498272811		-0.116582203196419
1341	1339	18.0440213485605	0	-13.3694498272811		-0.116582203196419
1342	1340	18.0439948880816	0	-13.3694498272811		-0.116582203196419
1343	1341	18.0439697865765	0	-13.3694498272811		-0.116582203196419
1344	1342	18.0439459742502	0	-13.3694498272811		-0.116582203196419
1345	1343	18.0439233848924	0	-13.3694498272811		-0.116582203196419
1346	1344	18.0439019556929	0	-13.3694498272811		-0.116582203196419
1347	1345	18.0438816270677	0	-13.3694498272811		-0.116582203196419
1348	1346	18.0438623424928	0	-13.3694498272811		-0.116582203196419
1349	1347	18.0438440483472	0	-13.3694498272811		-0.116582203196419
1350	1348	18.0438266937638	0	-13.3694498272811		-0.116582203196419
1351	1349	18.043810230488	0	-13.3694498272811		-0.116582203196419
1352	1350	18.0437946127434	0	-13.3694498272811		-0.116582203196419
1353	1351	18.0437797971047	0	-13.3694498272811		-0.116582203196419
1354	1352	18.0437657423769	0	-13.3694498272811		-0.116582203196419
1355	1353	18.0436495894454	-0.921666251434452	-13.3709663830145		-0.116582203196419
1356	1354	18.0435253888115	0	-13.3709663830145		-0.116582203196419
1357	1355	18.0435061385479	0	-13.3709663830145		-0.116582203196419
1358	1356	18.0435061385479	0	-13.3709663830145		-0.116582203196419
1359	1357	18.0435061385479	0.921666251434452	-13.3694498272811		-0.116582203196419
1360	1358	18.0435061385479	0.921666251434452	-13.3679332715477		-0.116582203196419
1361	1359	18.0435061385479	0	-13.3679332715477		-0.116582203196419
1362	1360	18.0435061385479	0.921666251434452	-13.3664167158143		-0.116582203196419
1363	1361	18.0435061385479	1.8433325028689	-13.3633836043474		-0.116582203196419
1364	1362	18.0435061385479	2.76499875430508	-13.3588339371471	0	-0.116582203196419
1365	1363	18.0435061385479	1.8433325028689	-13.3558008256803		-0.116582203196419
1366	1364	18.0435061385479	3.68666500573953	-13.3497346027466	0	-0.116582203196419
1367	1365	18.0435061385479	5.52999750860671	-13.3406352683461	5	-0.116582203196419
1368	1366	18.0435061385479	7.37333001147734	-13.3285028224787	5	-0.116582203196419
1369	1367	19.2498462590349	7.37333001147907	-13.3163703766113	5	2.93324169557095
1370	1368	19.840634425599	9.21666251434625	-13.3012048192771	5	-0.116582203196419
1371	1369	20.1015327203688	11.0599950172168	-13.283006150476	10	-0.116582203196419
1372	1370	20.1869479349502	12.903327520084	-13.2617743702081	10	-0.116582203196419
1373	1371	20.1802737236092	12.9033275200857	-13.2405425899401	10	-0.116582203196419
1374	1372	20.1264868766982	11.9816612686513	-13.2208273654056	10	-0.116582203196419
1375	1373	20.0497845796467	11.0599950172168	-13.2026286966045	10	-0.116582203196419
1376	1374	19.9631274508488	10.1383287657807	-13.1859465835369	10	-0.116582203196419
1377	1375	19.8734028600461	11.0599950172168	-13.1677479147358	10	-0.116582203196419
1378	1376	19.7842184229879	11.9816612686513	-13.1480326902013	10	-0.116582203196419
1379	1377	19.6974132151725	12.903327520084	-13.1268009099334	10	-0.116582203196419
1380	1378	21.1380568705516	12.9033275200857	-13.1055691296655	10	3.73679687762364
1381	1379	21.8046113857962	12.9033275200857	-13.0843373493975	10	-0.116582203196419
1382	1380	22.0581124226615	12.9033275200857	-13.0631055691296	10	-0.116582203196419
1383	1381	22.0936164504042	14.7466600229546	-13.0388406773948	10	-0.116582203196419
1384	1382	22.0163847955103	15.6683262743908	-13.0130592299267	15	-0.116582203196419
1385	1383	21.8831056345102	17.511658777258	-12.9842446709916	15	-0.116582203196419
1386	1384	23.325546544737	15.6683262743891	-12.9584632235234	15	3.93188657199724
1387	1385	24.2809626355794	12.9033275200857	-12.9372314432555	10	0.7417174370396
1388	1386	24.6243731816562	11.0599950172168	-12.9190327744544	10	-0.116582203196419
1389	1387	25.6261517464241	9.21666251434625	-12.9038672171202	5	2.36255198150495
1390	1388	25.9616559430386	8.29499626291179	-12.8902182155194	5	-0.116582203196419
1391	1389	25.9472509367089	6.45166376004289	-12.8796023253854	5	-0.116582203196419
1392	1390	25.7535753875993	7.37333001147907	-12.867469879518	5	-0.116582203196419
1393	1391	25.4724441107308	6.45166376004116	-12.8568539893841	5	-0.116582203196419
1394	1392	25.1530473076708	7.37333001147907	-12.8447215435167	5	-0.116582203196419
1395	1393	24.8215364124612	8.29499626291179	-12.8310725419159	5	-0.116582203196419
1396	1394	24.4916205940484	8.29499626291179	-12.8174235403151	5	-0.116582203196419
1397	1395	24.8221372001418	9.21666251434625	-12.8022579829808	5	1.53137010793698
1398	1396	24.8320290732077	11.0599950172168	-12.7840593141797	10	-0.116582203196419
1399	1397	25.6083268114019	11.9816612686513	-12.7643440896452	10	2.23768622984517
1400	1398	25.8285107434756	13.8249937715202	-12.7415957536439	10	-0.116582203196419
1401	1399	25.7580493653074	15.6683262743891	-12.7158143061757	15	-0.116582203196419
1402	1400	25.5400590597694	14.7466600229546	-12.6915494144409	10	-0.116582203196419
1403	1401	25.2514792164015	14.7466600229546	-12.6672845227062	10	-0.116582203196419
1404	1402	24.9334668954055	13.8249937715202	-12.6445361867048	10	-0.116582203196419
1405	1403	24.6078418974018	12.9033275200857	-12.6233044064369	10	-0.116582203196419
1406	1404	24.2859838506584	13.8249937715202	-12.6005560704355	10	-0.116582203196419
1407	1405	23.9736451899154	13.8249937715202	-12.5778077344342	10	-0.116582203196419
1408	1406	23.6735543071282	13.8249937715202	-12.5550593984328	10	-0.116582203196419
1409	1407	23.3868230339813	15.6683262743908	-12.5292779509646	15	-0.116582203196419
1410	1408	23.1137072096334	16.5899925258235	-12.501979947763	15	-0.116582203196419
1411	1409	22.8540172584171	17.5116587772597	-12.473165388828	15	-0.116582203196419
1412	1410	22.607339439187	19.8158244058459	-12.4405594405594	15	-0.116582203196419
1413	1411	22.3731546969587	20.7374906572803	-12.4064369365574	20	-0.116582203196419
1414	1412	22.1509021521328	22.119990034432	-12.3700395989552	20	-0.116582203196419
1415	1413	21.9400126755684	22.119990034432	-12.3336422613531	20	-0.116582203196419
1416	1414	22.2812339612554	23.0416562858664	-12.2957283680175	20	1.25193150302036
1417	1415	24.3373764097932	23.0416562858682	-12.2578144746819	20	4.89137886145911
1418	1416	25.2444654053217	21.1983237829975	-12.2229336928132	20	-0.116582203196419
1419	1417	26.2513172561348	20.2766575315631	-12.1895694666779	20	1.68083110254021
1420	1418	26.574691224423	19.3549912801286	-12.157721796276	15	-0.116582203196419
1421	1419	26.539611238705	17.511658777258	-12.1289072373409	15	-0.116582203196419
1422	1420	26.3213619324611	17.5116587772597	-12.1000926784059	15	-0.116582203196419
1423	1421	26.0142348101367	16.5899925258235	-12.0727946752043	15	-0.116582203196419
1424	1422	25.6687248865532	15.6683262743908	-12.0470132277361	15	-0.116582203196419
1425	1423	25.3116561266018		-29.9878675541326		-0.116582203196419
1426	1424	24.9570698258129	12.9033275200855	-29.9666357738646	10	-0.116582203196419
1427	1425	24.6121149392104	15.6683262743896	-29.9408543263964	15	-0.116582203196419
1428	1426	24.2802340588597	14.7466600229549	-29.9165894346617	10	-0.116582203196419
1429	1427	23.962886145575	15.6683262743896	-29.8908079871935	15	-0.116582203196419
1430	1428	23.6604775669724	15.6683262743896	-29.8650265397253	15	-0.116582203196419
1431	1429	23.372864812018	16.5899925258243	-29.8377285365237	15	-0.116582203196419
1432	1430	23.0996254967386	15.6683262743896	-29.8119470890555	15	-0.116582203196419
1433	1431	22.8402040454238	16.5899925258243	-29.7846490858539	15	-0.116582203196419
1434	1432	22.5939896086387	16.5899925258243	-29.7573510826522	15	-0.116582203196419
1435	1433	22.3603573616424	17.0508256515416	-29.7292948015839	15	-0.116582203196419
1436	1434	22.1386900324416	17.9724919029763	-29.6997219647822	15	-0.116582203196419
1437	1435	21.9283887742339	19.3549912801283	-29.6678742943803	15	-0.116582203196419
1438	1436	21.7288783120256	21.1983237829977	-29.6329935125115	20	-0.116582203196419
1439	1437	21.5396090288572	21.1983237829977	-29.5981127306428	20	-0.116582203196419
1440	1438	21.3600574319445	22.1199900344324	-29.5617153930406	20	-0.116582203196419
1441	1439	21.1897257762372	23.0416562858671	-29.5238014997051	20	-0.116582203196419
1442	1440	21.028141264348	23.0416562858671	-29.4858876063695	20	-0.116582203196419
1443	1441	20.8748550478866	22.1199900344324	-29.4494902687673	20	-0.116582203196419
1444	1442	20.7294411503923	21.1983237829977	-29.4146094868986	20	-0.116582203196419
1445	1443	20.5914953754072	20.276657531563	-29.3812452607633	20	-0.116582203196419
1446	1444	20.4606342326572	19.3549912801284	-29.3493975903614	15	-0.116582203196419
1447	1445	20.3364938988378	18.4333250286936	-29.3190664756929	15	-0.116582203196419
1448	1446	20.2187292206531	16.5899925258243	-29.2917684724913	15	-0.116582203196419
1449	1447	20.1070127630437	16.5899925258243	-29.2644704692897	15	-0.116582203196419
1450	1448	20.0010339030395	16.5899925258243	-29.2371724660881	15	-0.116582203196419
1451	1449	19.9004979683916	14.7466600229549	-29.2129075743533	10	-0.116582203196419
1452	1450	19.805125419488	14.7466600229549	-29.1886426826185	10	-0.116582203196419
1453	1451	19.7146510727706	14.746660022955	-29.1643777908838	10	-0.116582203196419
1454	1452	19.6288233637567	13.8249937715202	-29.1416294548824	10	-0.116582203196419
1455	1453	19.5474036477604	13.8249937715202	-29.1188811188811	10	-0.116582203196419
1456	1454	19.4701655364457	13.8249937715203	-29.0961327828797	10	-0.116582203196419
1457	1455	19.396894268409	13.8249937715202	-29.0733844468784	10	-0.116582203196419
1458	1456	19.3273861120647	12.9033275200855	-29.0521526666105	10	-0.116582203196419
1459	1457	19.2614477991833	12.9033275200856	-29.0309208863425	10	-0.116582203196419
1460	1458	19.1988959875169	11.9816612686509	-29.011205661808	10	-0.116582203196419
1461	1459	19.1395567510184	11.0599950172162	-28.9930069930069	10	-0.116582203196419
1462	1460	19.0832650962407	9.21666251434679	-28.9778414356727	5	-0.116582203196419
1463	1461	19.0298645035722	8.29499626291223	-28.9641924340719	5	-0.116582203196419
1464	1462	18.979206492033	7.37333001147745	-28.9520599882045	5	-0.116582203196419
1465	1463	18.9311502064217	8.29499626291212	-28.9384109866037	5	-0.116582203196419
1466	1464	18.8855620256667	8.29499626291223	-28.9247619850029	5	-0.116582203196419
1467	1465	18.8423151912909	9.21666251434679	-28.9095964276687	5	-0.116582203196419
1468	1466	18.8012894549588	11.0599950172162	-28.8913977588676	10	-0.116582203196419
1469	1467	18.7623707441239	13.364160645803	-28.869407700733	10	-0.116582203196419
1470	1468	18.7254508448492	14.2858268972375	-28.8459010868649	10	-0.116582203196419
1471	1469	18.6904271009172	15.6683262743896	-28.8201196393967	15	-0.116582203196419
1472	1470	18.6572021283923	14.7466600229549	-28.7958547476619	10	-0.116582203196419
1473	1471	18.6256835448446	15.6683262743896	-28.7700733001937	15	-0.116582203196419
1474	1472	18.5957837124788	12.9033275200855	-28.7488415199258	10	-0.116582203196419
1475	1473	18.5674194944563	11.0599950172162	-28.7306428511247	10	-0.116582203196419
1476	1474	18.5405120237327	8.29499626291223	-28.7169938495239	5	-0.116582203196419
1477	1475	18.5149864837665	5.52999750860811	-28.7078945151234	5	-0.116582203196419
1478	1476	18.4907719004911	1.84333250286933	-28.7048614036565		-0.116582203196419
1479	1477	18.4678009449706	0	-28.7048614036565		-0.116582203196419
1480	1478	18.4460097461907	0	-28.7048614036565		-0.116582203196419
1481	1479	18.425337713465	1.84333250286933	-28.7018282921897		-0.116582203196419
1482	1480	18.4057273679611	2.76499875430411	-28.6972786249894	0	-0.116582203196419
1483	1481	18.387124182881	4.60833125717344	-28.6896958463223	0	-0.116582203196419
1484	1482	18.3694764318479	4.60833125717334	-28.6821130676552	0	-0.116582203196419
1485	1483	18.3527350450807	5.52999750860811	-28.6730137332547	5	-0.116582203196419
1486	1484	18.3368534729551	6.45166376004278	-28.6623978431207	5	-0.116582203196419
1487	1485	18.3217875565714	5.52999750860811	-28.6532985087201	5	-0.116582203196419
1488	1486	18.3074954049704	5.52999750860811	-28.6441991743196	5	-0.116582203196419
1489	1487	18.2939372786553	6.45166376004278	-28.6335832841856	5	-0.116582203196419
1490	1488	18.2810754790948	6.45166376004289	-28.6229673940517	5	-0.116582203196419
1491	1489	18.268874243903	7.37333001147745	-28.6108349481843	5	-0.116582203196419
1492	1490	18.2572996474005	7.37333001147745	-28.5987025023169	5	-0.116582203196419
1493	1491	18.2463195062847	10.1383287657815	-28.5820203892493	10	-0.116582203196419
1494	1492	18.2359032901428	11.9816612686509	-28.5623051647148	10	-0.116582203196419
1495	1493	18.2260220365625	13.8249937715202	-28.5395568287134	10	-0.116582203196419
1496	1494	18.2166482706009	14.746660022955	-28.5152919369786	10	-0.116582203196419
1497	1495	18.2077559283907	14.7466600229549	-28.4910270452439	10	-0.116582203196419
1498	1496	18.1993202846689	12.9033275200856	-28.4697952649759	10	-0.116582203196419
1499	1497	18.191317884028	11.0599950172162	-28.451596596174902	10	-0.116582203196419
1500	1498	18.1837264756982	9.21666251434679	-28.4364310388406	5	-0.116582203196419
1501	1499	18.1765249516787	10.1383287657815	-28.419748925773	10	-0.116582203196419
1502	1500	18.1696932880464	9.21666251434679	-28.4045833684387	5	-0.116582203196419
1503	1501	18.1632124892797	9.216662514347	-28.3894178111045	5	-0.116582203196419
1504	1502	18.1570645354408	10.1383287657813	-28.3727356980369	10	-0.116582203196419
1505	1503	18.1512323320709	10.1383287657815	-28.3560535849692	10	-0.116582203196419
1506	1504	18.1456996626597	11.0599950172162	-28.3378549161681	10	-0.116582203196419
1507	1505	18.140451143554	11.9816612686509	-28.3181396916336	10	-0.116582203196419
1508	1506	20.823075374944	12.9033275200855	-28.2969079113657	10	6.67811550396627
1509	1507	22.5960742580962	14.7466600229551	-28.2726430196309	10	1.05018032211247
1510	1508	23.3988646371486	15.6683262743895	-28.2468615721627	15	-0.116582203196419
1511	1509	23.6847216305036	15.6683262743895	-28.2210801246945	15	-0.116582203196419
1512	1510	23.6984969769373	15.6683262743897	-28.1952986772263	15	-0.116582203196419
1513	1511	23.5722868579212	14.7466600229549	-28.1710337854916	10	-0.116582203196419
1514	1512	23.3771961514588	13.8249937715202	-28.1482854494902	10	-0.116582203196419
1515	1513	23.1513467575271	14.2858268972374	-28.1247788356222	10	-0.116582203196419
1516	1514	22.9150317717398	14.2858268972378	-28.1012722217541	10	-0.116582203196419
1517	1515	22.6789143970943	13.8249937715202	-28.0785238857528	10	-0.116582203196419
1518	1516	22.4484634487349	15.6683262743895	-28.0527424382846	15	-0.116582203196419
1519	1517	22.2263525447823	16.5899925258244	-28.0254444350829	15	-0.116582203196419
1520	1518	22.0137575016505	17.5116587772589	-27.9966298761479	15	-0.116582203196419
1521	1519	21.8110575945205	18.4333250286937	-27.9662987614794	15	-0.116582203196419
1522	1520	21.6182142911449	20.2766575315629	-27.9329345353441	20	-0.116582203196419
1523	1521	21.4349755049013	21.1983237829978	-27.8980537534754	20	-0.116582203196419
1524	1522	21.2609854720625	21.1983237829978	-27.8631729716067	20	-0.116582203196419
1525	1523	21.0958435958587	18.4333250286937	-27.8328418569382	15	-0.116582203196419
1526	1524	20.9391357080729	15.2074931486721	-27.8078186873367	15	-0.116582203196419
1527	1525	20.7904504356273	13.364160645803	-27.7858286292021	10	-0.116582203196419
1528	1526	20.6493875357515	11.0599950172162	-27.767629960401	10	-0.116582203196419
1529	1527	20.5155619121372	10.1383287657815	-27.7509478473333	10	-0.116582203196419
1530	1528	20.3886053194655	8.29499626291223	-27.7372988457325	5	-0.116582203196419
1531	1529	20.2681668411922	8.29499626291201	-27.7236498441317	5	-0.116582203196419
1532	1530	20.1539127263798	7.37333001147756	-27.7115173982643	5	-0.116582203196419
1533	1531	20.0455259013709	7.37333001147756	-27.699384952397	5	-0.116582203196419
1534	1532	19.9427053260646	7.37333001147734	-27.6872525065296	5	-0.116582203196419
1535	1533	19.8451652855997	8.29499626291223	-27.6736035049288	5	-0.116582203196419
1536	1534	19.7526346655758	8.29499626291223	-27.659954503328	5	-0.116582203196419
1537	1535	19.6648562359052	8.75582938862945	-27.6455472238604	5	-0.116582203196419
1538	1536	19.5815859559762	8.75582938862945	-27.6311399443929	5	-0.116582203196419
1539	1537	19.5025923071294	9.21666251434689	-27.6159743870587	5	-0.116582203196419
1540	1538	19.4276556548887	9.21666251434689	-27.6008088297244	5	-0.116582203196419
1541	1539	19.3565676414956	9.21666251434689	-27.5856432723902	5	-0.116582203196419
1542	1540	19.2891306083165	9.21666251434689	-27.570477715056	5	-0.116582203196419
1543	1541	19.2251570471958	9.21666251434668	-27.5553121577217	5	-0.116582203196419
1544	1542	19.1644690796	8.29499626291223	-27.5416631561209	5	-0.116582203196419
1545	1543	19.1068979623005	8.29499626291223	-27.5280141545201	5	-0.116582203196419
1546	1544	19.0522836183313	8.29499626291201	-27.5143651529193	5	-0.116582203196419
1547	1545	19.0004741919741	7.37333001147756	-27.5022327070519	5	-0.116582203196419
1548	1546	18.9513256265656	8.29499626291223	-27.4885837054511	5	-0.116582203196419
1549	1547	18.9047012639697	7.37333001147734	-27.4764512595837	5	-0.116582203196419
1550	1548	18.8604714646114	6.45166376004289	-27.4658353694498	5	-0.116582203196419
1551	1549	18.8185132470186	5.52999750860801	-27.4567360350492	5	-0.116582203196419
1552	1550	18.778709945875	3.68666500573888	-27.4506698121155	0	-0.116582203196419
1553	1551	18.7409508876326	4.60833125717334	-27.4430870334484	0	-0.116582203196419
1554	1552	18.7051310827837	4.60833125717355	-27.4355042547813	0	-0.116582203196419
1555	1553	18.6711509339371	5.52999750860801	-27.4264049203808	5	-0.116582203196419
1556	1554	18.6389159588863	6.45166376004289	-27.4157890302468	5	-0.116582203196419
1557	1555	18.6083365279012	4.60833125717334	-27.4082062515797	0	-0.116582203196419
1558	1556	18.5793276145115	4.60833125717334	-27.4006234729126	0	-0.116582203196419
1559	1557	18.5518085590896	5.52999750860822	-27.391524138512	5	-0.116582203196419
1560	1558	18.5257028445755	7.37333001147756	-27.3793916926447	5	-0.116582203196419
1561	1559	18.5009378837206	8.29499626291201	-27.3657426910438	5	-0.116582203196419
1562	1560	18.4774448172574	10.1383287657815	-27.3490605779762	10	-0.116582203196419
1563	1561	18.4551583224362	11.9816612686509	-27.3293453534417	10	-0.116582203196419
1564	1562	18.4340164313937	11.9816612686509	-27.3096301289072	10	-0.116582203196419
1565	1563	18.4139603588514	12.9033275200855	-27.2883983486393	10	-0.116582203196419
1566	1564	18.3949343386615	12.9033275200855	-27.2671665683713	10	-0.116582203196419
1567	1565	18.3768854687493	11.9816612686509	-27.2474513438368	10	-0.116582203196419
1568	1566	18.3597635640182	10.1383287657815	-27.2307692307692	10	-0.116582203196419
1569	1567	18.3434470891957	9.21666251434689	-27.2156036734349	5	-0.116582203196419
1570	1568	18.3280425337337	10.1383287657815	-27.1989215603673	10	-0.116582203196419
1571	1569	18.3134291350926	9.21666251434689	-27.1837560030331	5	-0.116582203196419
1572	1570	18.2995662605443	9.21666251434689	-27.1685904456988	5	-0.116582203196419
1573	1571	18.2864153642016	10.1383287657813	-27.1519083326312	10	-0.116582203196419
1574	1572	18.2739398798413	10.1383287657815	-27.1352262195635	10	-0.116582203196419
1575	1573	18.2621051192312	8.29499626291223	-27.1215772179627	5	-0.116582203196419
1576	1574	18.2508781756792	8.29499626291223	-27.1079282163619	5	-0.116582203196419
1577	1575	18.2402278325354	8.29499626291201	-27.0942792147611	5	-0.116582203196419
1578	1576	18.2301244763946	6.45166376004289	-27.0836633246271	5	-0.116582203196419
1579	1577	18.2205400147551	6.45166376004289	-27.0730474344932	5	-0.116582203196419
1580	1578	18.2113543921482	5.52999750860801	-27.0639481000926	5	-0.116582203196419
1581	1579	18.2027339362678	4.60833125717334	-27.0563653214255	0	-0.116582203196419
1582	1580	18.1945562151672	5.52999750860822	-27.047265987025	5	-0.116582203196419
1583	1581	18.1867984905957	6.45166376004289	-27.036650096891	5	-0.116582203196419
1584	1582	18.1794391921084	6.45166376004267	-27.0260342067571	5	-0.116582203196419
1585	1583	18.1724578570883	7.37333001147756	-27.0139017608897	5	-0.116582203196419
1586	1584	18.1657369391247	9.21666251434689	-26.9987362035554	5	-0.116582203196419
1587	1585	18.1594385278573	9.21666251434668	-26.9835706462212	5	-0.116582203196419
1588	1586	18.153484399496	9.21666251434689	-26.968405088887	5	-0.116582203196419
1589	1587	18.1477759728769	9.21666251434689	-26.9532395315527	5	-0.116582203196419
1590	1588	18.1424208173289	7.37333001147756	-26.9411070856854	5	-0.116582203196419
1591	1589	18.1373406952182	7.37333001147734	-26.928974639818	5	-0.116582203196419
1592	1590	18.1325214812051	6.45166376004289	-26.918358749684	5	-0.116582203196419
1593	1591	18.1279497754077	6.45166376004267	-26.90774285955	5	-0.116582203196419
1594	1592	18.1236128661441	5.99083063432545	-26.8978852472828	5	-0.116582203196419
1595	1593	18.1194986945864	5.99083063432545	-26.8880276350155	5	-0.116582203196419
1596	1594	18.1155958212319	7.37333001147756	-26.8758951891482	5	-0.116582203196419
1597	1595	18.1118534477949	7.37333001147756	-26.8637627432808	5	-0.116582203196419
1598	1596	18.1083432238201	8.29499626291201	-26.85011374168	5	-0.116582203196419
1599	1597	18.1049562127543	8.29499626291223	-26.8364647400791	5	-0.116582203196419
1600	1598	18.1018002213026	8.29499626291223	-26.8228157384783	5	-0.116582203196419
1601	1599	18.0988063172393	8.29499626291201	-26.8091667368775	5	-0.116582203196419
1602	1600	18.0959661759786	7.37333001147756	-26.7970342910101	5	-0.116582203196419
1603	1601	18.093271900474	5.52999750860801	-26.7879349566096	5	-0.116582203196419
1604	1602	18.0907159992606	5.52999750860844	-26.7788356222091	5	-0.116582203196419
1605	1603	18.0882913656248	5.52999750860801	-26.7697362878085	5	-0.116582203196419
1606	1604	18.0859912578439	5.52999750860801	-26.760636953408	5	-0.116582203196419
1607	1605	18.0838092804411	6.45166376004289	-26.750021063274	5	-0.116582203196419
1608	1606	18.0817393664022	7.37333001147734	-26.7378886174066	5	-0.116582203196419
1609	1607	18.0797757603067	8.29499626291223	-26.7242396158058	5	-0.116582203196419
1610	1608	18.0779130023246	9.21666251434668	-26.7090740584716	5	-0.116582203196419
1611	1609	18.0761459130353	8.29499626291223	-26.6954250568708	5	-0.116582203196419
1612	1610	18.074469579026	8.29499626291223	-26.68177605527	5	-0.116582203196419
1613	1611	18.0728793392301	7.37333001147734	-26.6696436094026	5	-0.116582203196419
1614	1612	18.071370771967	6.45166376004289	-26.6590277192686	5	-0.116582203196419
1615	1613	18.0699396826476	5.52999750860801	-26.6499283848681	5	-0.116582203196419
1616	1614	18.0685489193918	4.60833125717355	-26.642345606201	0	-0.116582203196419
1617	1615	18.0671413637646	3.68666500573867	-26.6362793832673	0	-0.116582203196419
1618	1616	18.0659274910443	2.76499875430422	-26.631729716067	0	-0.116582203196419
1619	1617	18.0647323919315	2.76499875430422	-26.6271800488667	0	-0.116582203196419
1620	1618	18.0636422406975	0.921666251434452	-26.6256634931333		-0.116582203196419
1621	1619	18.0626080781342	0.921666251434884	-26.6241469373999		-0.116582203196419
1622	1620	18.0616270287405	1.84333250286933	-26.6211138259331		-0.116582203196419
1623	1621	18.0606963646968	3.68666500573867	-26.6150476029994	0	-0.116582203196419
1624	1622	18.0598134982808	4.60833125717355	-26.6074648243322	0	-0.116582203196419
1625	1623	18.0589759746719	6.45166376004246	-26.5968489341983	5	-0.116582203196419
1626	1624	18.0581814651258	9.21666251434711	-26.5816833768641	5	-0.116582203196419
1627	1625	18.0574277604992	11.059995017216	-26.563484708063	10	-0.116582203196419
1628	1626	18.0567127651076	13.364160645803	-26.5414946499283	10	-0.116582203196419
1629	1627	18.0560344908977	17.0508256515416	-26.51343836886	15	-0.116582203196419
1630	1628	18.0553910519202	19.3549912801282	-26.4815906984581	15	-0.116582203196419
1631	1629	18.0547806590851	20.2766575315631	-26.4482264723228	20	-0.116582203196419
1632	1630	18.0542016151882	19.3549912801286	-26.4163788019209	15	-0.116582203196419
1633	1631	18.0536523101908	18.4333250286933	-26.3860476872525	15	-0.116582203196419
1634	1632	18.0531312167441	17.5116587772593	-26.3572331283174	15	-0.116582203196419
1635	1633	18.0526368859413	15.6683262743895	-26.3314516808492	15	-0.116582203196419
1636	1634	18.05216794329	13.8249937715202	-26.3087033448479	10	-0.116582203196419
1637	1635	18.0517230848895	12.9033275200853	-26.28747156458	10	-0.116582203196419
1638	1636	18.0513010738058	11.9816612686509	-26.2677563400454	10	-0.116582203196419
1639	1637	18.0509007366319	11.0599950172164	-26.2495576712444	10	-0.116582203196419
1640	1638	18.0505209602257	11.059995017216	-26.2313590024433	10	-0.116582203196419
1641	1639	18.0501606886144	10.1383287657815	-26.2146768893756	10	-0.116582203196419
1642	1640	18.0498189200585	10.1383287657815	-26.197994776308	10	-0.116582203196419
1643	1641	18.0494947042663	9.21666251434711	-26.1828292189737	5	-0.116582203196419
1644	1642	18.0491871397522	10.1383287657815	-26.1661471059061	10	-0.116582203196419
1645	1643	18.0488953713293	9.21666251434668	-26.1509815485719	5	-0.116582203196419
1646	1644	18.0486185877321	9.21666251434668	-26.1358159912376	5	-0.116582203196419
1647	1645	18.0483560193604	9.21666251434711	-26.1206504339034	5	-0.116582203196419
1648	1646	18.0481069361399	8.29499626291223	-26.1070014323026	5	-0.116582203196419
1649	1647	18.0478706454916	9.21666251434668	-26.0918358749684	5	-0.116582203196419
1650	1648	18.0476464904066	7.37333001147734	-26.079703429101	5	-0.116582203196419
1651	1649	18.0474338476191	8.29499626291223	-26.0660544275002	5	-0.116582203196419
1652	1650	18.0472321258732	7.37333001147777	-26.0539219816328	5	-0.116582203196419
1653	1651	18.0470407642793	8.29499626291179	-26.040272980032	5	-0.116582203196419
1654	1652	18.0468592307541	9.21666251434711	-26.0251074226977	5	-0.116582203196419
1655	1653	18.0466870205416	8.29499626291223	-26.0114584210969	5	-0.116582203196419
1656	1654	18.0465236548091	9.21666251434668	-25.9962928637627	5	-0.116582203196419
1657	1655	18.0463686793164	10.1383287657815	-25.979610750695	10	-0.116582203196419
1658	1656	18.0462216631523	10.1383287657815	-25.9629286376274	10	-0.116582203196419
1659	1657	18.0460821975365	11.059995017216	-25.9447299688263	10	-0.116582203196419
1660	1658	18.0459498946833	11.0599950172164	-25.9265313000252	10	-0.116582203196419
1661	1659	18.045824386723	11.059995017216	-25.9083326312241	10	-0.116582203196419
1662	1660	18.0457053246793	10.1383287657815	-25.8916505181565	10	-0.116582203196419
1663	1661	18.0455923774986	9.67749564006434	-25.8757266829555	5	-0.116582203196419
1664	1662	18.0454852311302	8.75582938862945	-25.861319403488	5	-0.116582203196419
1665	1663	18.0453835876521	9.21666251434668	-25.8461538461538	5	-0.116582203196419
1666	1664	18.0452871644435	8.29499626291223	-25.832504844553	5	-0.116582203196419
1667	1665	18.0451956933985	7.37333001147777	-25.8203723986856	5	-0.116582203196419
1668	1666	18.0451089201808	8.29499626291223	-25.8067233970848	5	-0.116582203196419
1669	1667	18.0450266035164	8.29499626291179	-25.793074395484	5	-0.116582203196419
1670	1668	18.044948514523	9.21666251434711	-25.7779088381498	5	-0.116582203196419
1671	1669	18.044874436073	9.21666251434668	-25.7627432808155	5	-0.116582203196419
1672	1670	18.0448041621905	9.21666251434711	-25.7475777234813	5	-0.116582203196419
1673	1671	18.0447374974782	9.21666251434668	-25.7324121661471	5	-0.116582203196419
1674	1672	18.044674256574	8.29499626291223	-25.7187631645462	5	-0.116582203196419
1675	1673	18.0446142636358	9.21666251434668	-25.703597607212	5	-0.116582203196419
1676	1674	18.0445573518525	11.0599950172164	-25.6853989384109	10	-0.116582203196419
1677	1675	18.0445033629803	11.9816612686509	-25.6656837138764	10	-0.116582203196419
1678	1676	18.0444521469024	13.8249937715202	-25.6429353778751	10	-0.116582203196419
1679	1677	18.044403561212	13.8249937715202	-25.6201870418737	10	-0.116582203196419
1680	1678	18.044357470816	13.8249937715202	-25.5974387058724	10	-0.116582203196419
1681	1679	18.0443137475594	13.8249937715202	-25.574690369871	10	-0.116582203196419
1682	1680	18.0442722698693	13.8249937715202	-25.5519420338697	10	-0.116582203196419
1683	1681	18.0442329224164	12.9033275200857	-25.5307102536018	10	-0.116582203196419
1684	1682	18.0441955957946	11.9816612686509	-25.5109950290673	10	-0.116582203196419
1685	1683	18.0441601862169	12.4424943943681	-25.4905215266661	10	-0.116582203196419
1686	1684	18.0441265952265	11.5208281429336	-25.4715645799983	10	-0.116582203196419
1687	1685	18.0440947294233	11.9816612686509	-25.4518493554638	10	-0.116582203196419
1688	1686	18.044064500204	11.9816612686509	-25.4321341309293	10	-0.116582203196419
1689	1687	18.0440358235158	11.059995017216	-25.4139354621282	10	-0.116582203196419
1690	1688	18.044008619623	11.0599950172164	-25.3957367933271	10	-0.116582203196419
1691	1689	18.0439828128848	11.059995017216	-25.377538124526	10	-0.116582203196419
1692	1690	18.0439583315453	11.0599950172164	-25.359339455725	10	-0.116582203196419
1693	1691	18.0439351075337	11.059995017216	-25.3411407869239	10	-0.116582203196419
1694	1692	18.0439130762755	10.1383287657815	-25.3244586738562	10	-0.116582203196419
1695	1693	18.0438921765124	10.1383287657815	-25.3077765607886	10	-0.116582203196419
1696	1694	18.0438723501325	9.21666251434711	-25.2926110034543	5	-0.116582203196419
1697	1695	18.0438535420083	9.21666251434668	-25.2774454461201	5	-0.116582203196419
1698	1696	18.0438356998435	8.29499626291223	-25.2637964445193	5	-0.116582203196419
1699	1697	18.0438187740278	8.29499626291223	-25.2501474429185	5	-0.116582203196419
1700	1698	18.0438027174987	8.29499626291179	-25.2364984413177	5	-0.116582203196419
1701	1699	18.0437874856109	8.29499626291223	-25.2228494397169	5	-0.116582203196419
1702	1700	18.043773036012	9.21666251434711	-25.2076838823826	5	-0.116582203196419
1703	1701	18.0437593285247	9.21666251434668	-25.1925183250484	5	-0.116582203196419
1704	1702	18.043746325035	10.1383287657815	-25.1758362119807	10	-0.116582203196419
1705	1703	18.0437339893868	11.9816612686509	-25.1561209874462	10	-0.116582203196419
1706	1704	18.0437222872805	11.9816612686509	-25.1364057629117	10	-0.116582203196419
1707	1705	18.0437111861783	13.8249937715202	-25.1136574269104	10	-0.116582203196419
1708	1706	18.0435359520045	13.8249937715202	-25.090909090909	10	-0.116582203196419
1709	1707	18.0435061385479	13.8249937715202	-25.0681607549077	10	-0.116582203196419
1710	1708	18.0435061385479	15.66832627439	-25.0423793074395	15	-0.116582203196419
1711	1709	18.0435061385479	14.7466600229546	-25.0181144157047	10	-0.116582203196419
1712	1710	18.0435061385479	15.6683262743895	-24.9923329682365	15	-0.116582203196419
1713	1711	18.0435061385479	15.66832627439	-24.9665515207683	15	-0.116582203196419
1714	1712	18.0435061385479	13.8249937715202	-24.943803184767	10	-0.116582203196419
1715	1713	18.0435061385479	12.9033275200853	-24.9225714044991	10	-0.116582203196419
1716	1714	18.0435061385479	11.9816612686509	-24.9028561799646	10	-0.116582203196419
1717	1715	18.0435061385479	10.1383287657815	-24.8861740668969	10	-0.116582203196419
1718	1716	18.0435061385479	9.21666251434711	-24.8710085095627	5	-0.116582203196419
1719	1717	18.0435061385479	7.37333001147734	-24.8588760636953	5	-0.116582203196419
1720	1718	18.0435061385479	6.45166376004289	-24.8482601735613	5	-0.116582203196419
1721	1719	18.0435061385479	6.45166376004246	-24.8376442834274	5	-0.116582203196419
1722	1720	18.0435061385479	7.37333001147777	-24.82551183756	5	-0.116582203196419
1723	1721	18.0435061385479	7.37333001147734	-24.8133793916926	5	-0.116582203196419
1724	1722	18.0435061385479	8.29499626291223	-24.7997303900918	5	-0.116582203196419
1725	1723	18.0435061385479	10.1383287657815	-24.7830482770241	10	-0.116582203196419
1726	1724	18.0435061385479	11.059995017216	-24.7648496082231	10	-0.116582203196419
1727	1725	18.0435061385479	12.9033275200857	-24.7436178279551	10	-0.116582203196419
1728	1726	18.0435061385479	13.8249937715202	-24.7208694919538	10	-0.116582203196419
1729	1727	18.0435061385479	14.7466600229551	-24.696604600219	10	-0.116582203196419
1730	1728	18.0435061385479	13.8249937715202	-24.6738562642177	10	-0.116582203196419
1731	1729	18.0435061385479	14.2858268972374	-24.6503496503496	10	-0.116582203196419
1732	1730	18.0435061385479	12.4424943943681	-24.6298761479484	10	-0.116582203196419
1733	1731	18.0435061385479	11.9816612686509	-24.6101609234139	10	-0.116582203196419
1734	1732	18.0435061385479	11.0599950172164	-24.5919622546128	10	-0.116582203196419
1735	1733	18.0435061385479	11.059995017216	-24.5737635858117	10	-0.116582203196419
1736	1734	18.0435061385479	10.1383287657815	-24.5570814727441	10	-0.116582203196419
1737	1735	18.0435061385479	9.21666251434711	-24.5419159154098	5	-0.116582203196419
1738	1736	18.0435061385479	10.1383287657815	-24.5252338023422	10	-0.116582203196419
1739	1737	18.0435061385479	10.1383287657815	-24.5085516892745	10	-0.116582203196419
1740	1738	18.0435061385479	10.1383287657815	-24.4918695762069	10	-0.116582203196419
1741	1739	18.0435061385479	10.1383287657811	-24.4751874631392	10	-0.116582203196419
1742	1740	18.0435061385479	11.0599950172164	-24.4569887943381	10	-0.116582203196419
1743	1741	18.0435061385479	11.059995017216	-24.4387901255371	10	-0.116582203196419
1744	1742	18.0435061385479	11.9816612686509	-24.4190749010026	10	-0.116582203196419
1745	1743	18.0435061385479	11.9816612686509	-24.3993596764681	10	-0.116582203196419
1746	1744	18.0435061385479	12.9033275200857	-24.3781278962001	10	-0.116582203196419
1747	1745	18.0435061385479	13.8249937715202	-24.3553795601988	10	-0.116582203196419
1748	1746	18.0435061385479	13.8249937715202	-24.3326312241974	10	-0.116582203196419
1749	1747	18.0435061385479	13.8249937715202	-24.3098828881961	10	-0.116582203196419
1750	1748	18.0435061385479	14.7466600229551	-24.2856179964613	10	-0.116582203196419
1751	1749	18.0435061385479	14.7466600229551	-24.2613531047266	10	-0.116582203196419
1752	1750	18.0435061385479	14.7466600229546	-24.2370882129918	10	-0.116582203196419
1753	1751	18.0435061385479	16.5899925258244	-24.2097902097902	15	-0.116582203196419
1754	1752	18.0435061385479	17.0508256515416	-24.1817339287218	15	-0.116582203196419
1755	1753	18.0435061385479	17.0508256515416	-24.1536776476535	15	-0.116582203196419
1756	1754	18.0435061385479	17.5116587772589	-24.1248630887185	15	-0.116582203196419
1757	1755	18.0435061385479	17.5116587772589	-24.0960485297834	15	-0.116582203196419
1758	1756	18.0435061385479	17.5116587772593	-24.0672339708484	15	-0.116582203196419
1759	1757	18.0435061385479	18.4333250286933	-24.0369028561799	15	-0.116582203196419
1760	1758	18.0435061385479	17.5116587772593	-24.0080882972449	15	-0.116582203196419
1761	1759	18.0435061385479	16.589992525824	-23.9807902940433	15	-0.116582203196419
1762	1760	18.0435061385479	14.7466600229551	-23.9565254023085	10	-0.116582203196419
1763	1761	18.0435061385479	14.7466600229551	-23.9322605105737	10	-0.116582203196419
1764	1762	18.0435061385479	12.9033275200853	-23.9110287303058	10	-0.116582203196419
1765	1763	18.0435061385479	11.5208281429336	-23.892071783638	10	-0.116582203196419
1766	1764	18.0435061385479	10.5991618914987	-23.8746313927036	10	-0.116582203196419
1767	1765	18.0435061385479	9.21666251434711	-23.8594658353694	5	-0.116582203196419
1768	1766	18.0435061385479	8.29499626291179	-23.8458168337686	5	-0.116582203196419
1769	1767	18.0435061385479	8.29499626291223	-23.8321678321678	5	-0.116582203196419
1770	1768	18.0435061385479	7.37333001147777	-23.8200353863004	5	-0.116582203196419
1771	1769	18.0435061385479	7.37333001147734	-23.807902940433	5	-0.116582203196419
1772	1770	18.0435061385479	7.37333001147734	-23.7957704945656	5	-0.116582203196419
1773	1771	18.0435061385479	7.37333001147777	-23.7836380486982	5	-0.116582203196419
1774	1772	18.0435061385479	5.52999750860801	-23.7745387142977	5	-0.116582203196419
1775	1773	18.0435061385479	6.45166376004289	-23.7639228241637	5	-0.116582203196419
1776	1774	18.0435061385479	6.45166376004246	-23.7533069340298	5	-0.116582203196419
1777	1775	18.0435061385479	6.45166376004289	-23.7426910438958	5	-0.116582203196419
1778	1776	18.0435061385479	6.45166376004289	-23.7320751537619	5	-0.116582203196419
1779	1777	18.0435061385479	7.37333001147734	-23.7199427078945	5	-0.116582203196419
1780	1778	18.0435061385479	8.29499626291223	-23.7062937062937	5	-0.116582203196419
1781	1779	18.0435061385479	8.29499626291223	-23.6926447046928	5	-0.116582203196419
1782	1780	18.0435061385479	8.29499626291223	-23.678995703092	5	-0.116582203196419
1783	1781	18.0435061385479	7.37333001147734	-23.6668632572247	5	-0.116582203196419
1784	1782	18.0435061385479	9.21666251434711	-23.6516976998904	5	-0.116582203196419
1785	1783	18.0435061385479	8.29499626291179	-23.6380486982896	5	-0.116582203196419
1786	1784	18.0435061385479	8.29499626291223	-23.6243996966888	5	-0.116582203196419
1787	1785	18.0435061385479	9.21666251434711	-23.6092341393546	5	-0.116582203196419
1788	1786	18.0435061385479	10.1383287657811	-23.5925520262869	10	-0.116582203196419
1789	1787	18.0435061385479	10.1383287657815	-23.5758699132193	10	-0.116582203196419
1790	1788	18.0435061385479	11.0599950172168	-23.5576712444182	10	-0.116582203196419
1791	1789	18.0435061385479	11.059995017216	-23.5394725756171	10	-0.116582203196419
1792	1790	18.0435061385479	11.9816612686504	-23.5197573510826	10	-0.116582203196419
1793	1791	18.0435061385479	11.9816612686513	-23.5000421265481	10	-0.116582203196419
1794	1792	18.0435061385479	11.9816612686504	-23.4803269020136	10	-0.116582203196419
1795	1793	18.0435061385479	12.9033275200857	-23.4590951217457	10	-0.116582203196419
1796	1794	18.0435061385479	13.8249937715202	-23.4363467857443	10	-0.116582203196419
1797	1795	18.0435061385479	13.8249937715202	-23.413598449743	10	-0.116582203196419
1798	1796	18.0435061385479	13.8249937715202	-23.3908501137416	10	-0.116582203196419
1799	1797	18.0435061385479	14.7466600229555	-23.3665852220069	10	-0.116582203196419
1800	1798	18.0435061385479	14.7466600229546	-23.3423203302721	10	-0.116582203196419
1801	1799	18.0435061385479	15.6683262743891	-23.3165388828039	15	-0.116582203196419
1802	1800	18.0435061385479	15.66832627439	-23.2907574353357	15	-0.116582203196419
1803	1801	18.0435061385479	15.66832627439	-23.2649759878675	15	-0.116582203196419
1804	1802	18.0435061385479	15.6683262743891	-23.2391945403993	15	-0.116582203196419
1805	1803	18.0435061385479	14.7466600229555	-23.2149296486645	10	-0.116582203196419
1806	1804	18.0435061385479	15.6683262743891	-23.1891482011963	15	-0.116582203196419
1807	1805	18.0435061385479	14.7466600229546	-23.1648833094616	10	-0.116582203196419
1808	1806	18.0435061385479	14.7466600229555	-23.1406184177268	10	-0.116582203196419
1809	1807	18.0435061385479	13.8249937715202	-23.1178700817255	10	-0.116582203196419
1810	1808	18.0435061385479	12.9033275200857	-23.0966383014575	10	-0.116582203196419
1811	1809	18.0435061385479	11.9816612686504	-23.076923076923	10	-0.116582203196419
1812	1810	18.0435061385479	11.9816612686513	-23.0572078523885	10	-0.116582203196419
1813	1811	18.0435061385479	11.059995017216	-23.0390091835874	10	-0.116582203196419
1814	1812	18.0435061385479	11.059995017216	-23.0208105147864	10	-0.116582203196419
1815	1813	18.0435061385479	10.1383287657815	-23.0041284017187	10	-0.116582203196419
1816	1814	18.0435061385479	11.059995017216	-22.9859297329176	10	-0.116582203196419
1817	1815	18.0435061385479	10.1383287657815	-22.96924761985	10	-0.116582203196419
1818	1816	18.0435061385479	10.1383287657815	-22.9525655067823	10	-0.116582203196419
1819	1817	18.0435061385479	10.1383287657815	-22.9358833937147	10	-0.116582203196419
1820	1818	18.0435061385479	11.059995017216	-22.9176847249136	10	-0.116582203196419
1821	1819	18.0435061385479	11.0599950172168	-22.8994860561125	10	-0.116582203196419
1822	1820	18.0435061385479	11.059995017216	-22.8812873873114	10	-0.116582203196419
1823	1821	18.0435061385479	11.9816612686504	-22.8615721627769	10	-0.116582203196419
1824	1822	18.0435061385479	12.9033275200857	-22.840340382509	10	-0.116582203196419
1825	1823	18.0435061385479	11.9816612686513	-22.8206251579745	10	-0.116582203196419
1826	1824	18.0435061385479	12.9033275200849	-22.7993933777066	10	-0.116582203196419
1827	1825	18.0435061385479	12.9033275200857	-22.7781615974387	10	-0.116582203196419
1828	1826	18.0435061385479	12.9033275200857	-22.7569298171707	10	-0.116582203196419
1829	1827	18.0435061385479	14.7466600229546	-22.732664925436	10	-0.116582203196419
1830	1828	18.0435061385479	14.7466600229555	-22.7084000337012	10	-0.116582203196419
1831	1829	18.0435061385479	15.6683262743891	-22.682618586233	15	-0.116582203196419
1832	1830	18.0435061385479	15.66832627439	-22.6568371387648	15	-0.116582203196419
1833	1831	18.0435061385479	16.5899925258244	-22.6295391355632	15	-0.116582203196419
1834	1832	18.0435061385479	17.5116587772589	-22.6007245766281	15	-0.116582203196419
1835	1833	18.0435061385479	19.3549912801278	-22.5688769062263	15	-0.116582203196419
1836	1834	18.0435061385479	19.3549912801286	-22.5370292358244	15	-0.116582203196419
1837	1835	18.0435061385479	19.3549912801286	-22.5051815654225	15	-0.116582203196419
1838	1836	18.0435061385479	19.3549912801286	-22.4733338950206	15	-0.116582203196419
1839	1837	18.0435061385479	19.3549912801278	-22.4414862246187	15	-0.116582203196419
1840	1838	18.0435061385479	20.2766575315631	-22.4081219984834	20	-0.116582203196419
1841	1839	18.0435061385479	18.4333250286942	-22.3777908838149	15	-0.116582203196419
1842	1840	18.0435061385479	16.5899925258235	-22.3504928806133	15	-0.116582203196419
1843	1841	18.0435061385479	16.5899925258244	-22.3231948774117	15	-0.116582203196419
1844	1842	18.0435061385479	14.7466600229555	-22.2989299856769	10	-0.116582203196419
1845	1843	18.0435061385479	12.9033275200849	-22.277698205409	10	-0.116582203196419
1846	1844	18.0435061385479	11.9816612686513	-22.2579829808745	10	-0.116582203196419
1847	1845	18.0435061385479	12.9033275200857	-22.2367512006066	10	-0.116582203196419
1848	1846	18.0435061385479	11.059995017216	-22.2185525318055	10	-0.116582203196419
1849	1847	18.0435061385479	11.9816612686504	-22.198837307271	10	-0.116582203196419
1850	1848	18.0435061385479	11.0599950172168	-22.1806386384699	10	-0.116582203196419
1851	1849	18.0435061385479	11.9816612686504	-22.1609234139354	10	-0.116582203196419
1852	1850	18.0435061385479	11.9816612686513	-22.1412081894009	10	-0.116582203196419
1853	1851	18.0435061385479	11.059995017216	-22.1230095205998	10	-0.116582203196419
1854	1852	18.0435061385479	12.9033275200857	-22.1017777403319	10	-0.116582203196419
1855	1853	18.0435061385479	12.9033275200849	-22.080545960064	10	-0.116582203196419
1856	1854	18.0435061385479	12.9033275200857	-22.0593141797961	10	-0.116582203196419
1857	1855	18.0435061385479	13.8249937715202	-22.0365658437947	10	-0.116582203196419
1858	1856	18.0435061385479	14.7466600229555	-22.0123009520599	10	-0.116582203196419
1859	1857	18.0435061385479	15.6683262743891	-21.9865195045917	15	-0.116582203196419
1860	1858	18.0435061385479	17.5116587772589	-21.9577049456567	15	-0.116582203196419
1861	1859	18.0435061385479	19.3549912801286	-21.9258572752548	15	-0.116582203196419
1862	1860	18.0435061385479	20.2766575315631	-21.8924930491195	20	-0.116582203196419
1863	1861	18.0435061385479	21.1983237829975	-21.8576122672508	20	-0.116582203196419
1864	1862	18.0435061385479	22.1199900344329	-21.8212149296486	20	-0.116582203196419
1865	1863	18.0435061385479	23.0416562858664	-21.783301036313	20	-0.116582203196419
1866	1864	18.0435061385479	23.0416562858673	-21.7453871429775	20	-0.116582203196419
1867	1865	18.0435061385479	21.1983237829975	-21.7105063611087	20	-0.116582203196419
1868	1866	18.0435061385479	20.2766575315631	-21.6771421349734	20	-0.116582203196419
1869	1867	18.0435061385479	19.3549912801286	-21.6452944645715	15	-0.116582203196419
1870	1868	18.0435061385479	18.4333250286933	-21.6149633499031	15	-0.116582203196419
1871	1869	19.9111146110492	18.4333250286942	-21.5846322352346	15	4.60503556963818
1872	1870	20.8257496850142	16.5899925258244	-21.557334232033	15	-0.116582203196419
1873	1871	21.2296621948432	15.6683262743891	-21.5315527845648	15	-0.116582203196419
1874	1872	21.3618986808255	15.66832627439	-21.5057713370966	15	-0.116582203196419
1875	1873	21.3515659285312	14.7466600229546	-21.4815064453618	10	-0.116582203196419
1876	1874	21.26829524119	13.8249937715202	-21.4587581093605	10	-0.116582203196419
1877	1875	21.1495477524836	14.7466600229546	-21.4344932176257	10	-0.116582203196419
1878	1876	21.0153885836082	14.7466600229555	-21.4102283258909	10	-0.116582203196419
1879	1877	20.8764804903357	13.8249937715202	-21.3874799898896	10	-0.116582203196419
1880	1878	20.7384086419106	14.7466600229546	-21.3632150981548	10	-0.116582203196419
1881	1879	20.6040202229067	15.66832627439	-21.3374336506866	15	-0.116582203196419
1882	1880	20.4746898928181	17.5116587772589	-21.3086190917516	15	-0.116582203196419
1883	1881	20.3510040580355	18.4333250286933	-21.2782879770831	15	-0.116582203196419
1884	1882	22.5643464170518	21.1983237829975	-21.2434071952144	20	5.77711006211046
1885	1883	23.5939149729853	22.1199900344329	-21.2070098576122	20	-0.116582203196419
1886	1884	24.6414919722544	23.0416562858673	-21.1690959642766	20	1.52649789952528
1887	1885	25.0237119229582	22.119990034432	-21.1326986266745	20	-0.116582203196419
1888	1886	25.0553925032419	21.1983237829975	-21.0978178448057	20	-0.116582203196419
1889	1887	24.906392893092	22.1199900344329	-21.0614205072036	20	-0.116582203196419
1890	1888	24.6681610202979	22.5808231601501	-21.0242648917347	20	-0.116582203196419
1891	1889	24.3897406321809	23.5024894115837	-20.9855927205324	20	-0.116582203196419
1892	1890	24.0972533095772	23.9633225373018	-20.9461622714634	20	-0.116582203196419
1893	1891	23.8044389236951	23.9633225373018	-20.9067318223944	20	-0.116582203196419
1894	1892	23.5183579239607	23.9633225373018	-20.8673013733254	20	-0.116582203196419
1895	1893	26.7391770458028	22.1199900344329	-20.8309040357233	20	8.72364695062338
1896	1894	28.1874926522458	21.1983237829975	-20.7960232538545	20	-0.116582203196419
1897	1895	28.6918388214247	17.5116587772589	-20.7672086949195	15	-0.116582203196419
1898	1896	28.6997541993577	16.5899925258244	-20.7399106917179	15	-0.116582203196419
1899	1897	28.4526627458437	15.66832627439	-20.7141292442497	15	-0.116582203196419
1900	1898	28.0804987151038	14.7466600229546	-20.6898643525149	10	-0.116582203196419
1901	1899	27.6529057795014	15.6683262743891	-20.6640829050467	15	-0.116582203196419
1902	1900	27.2069387558846	14.2858268972383	-20.6405762911787	10	-0.116582203196419
1903	1901	31.4134815625209	15.2074931486719	-20.6155531215772	15	11.6429900037111
1904	1902	33.2576062859408	15.66832627439	-20.589771674109	15	-0.116582203196419
1905	1903	33.8456269046117	15.6683262743891	-20.5639902266408	15	-0.116582203196419
1906	1904	33.7750244269324	15.66832627439	-20.5382087791726	15	-0.116582203196419
1907	1905	35.3840773336932	15.6683262743891	-20.5124273317044	15	4.98035963708048
1908	1906	35.8013162096418	16.5899925258244	-20.4851293285028	15	-0.116582203196419
1909	1907	35.5969575009492	18.4333250286942	-20.4547982138343	15	-0.116582203196419
1910	1908	35.0783462881008	20.2766575315631	-20.421433987699	20	-0.116582203196419
1911	1909	34.4106507952128	22.119990034432	-20.3850366500968	20	-0.116582203196419
1912	1910	33.6821663840768	24.8849887887362	-20.3440896452944	20	-0.116582203196419
1913	1911	32.9396482008647	25.3458219144543	-20.3023843626253	25	-0.116582203196419
1914	1912	32.2074266419807	25.3458219144534	-20.2606790799561	25	-0.116582203196419
1915	1913	31.4977479365375	26.728321291606	-20.2166989636869	25	-0.116582203196419
1916	1914	30.8163668250339	25.8066550401715	-20.174235403151	25	-0.116582203196419
1917	1915	30.2658952721798	25.8066550401707	-20.1317718426152	25	0.137055622619296
1918	1916	31.7210010133626	25.8066550401715	-20.0893082820793	25	5.00479714086313
1919	1917	32.145552213016	23.9633225373018	-20.0498778330103	20	-0.116582203196419
1920	1918	33.002457900242	23.9633225373018	-20.0104473839413	20	2.3391463404707
1921	1919	33.0897478415989	22.119990034432	-19.9740500463392	20	-0.116582203196419
1922	1920	32.7799330613964	20.2766575315631	-19.9406858202038	20	-0.116582203196419
1923	1921	32.2735844945555	18.4333250286942	-19.9103547055354	15	-0.116582203196419
1924	1922	32.6579019776606	16.5899925258235	-19.8830567023338	15	2.36004063051335
1925	1923	33.5554235222428	16.5899925258244	-19.8557586991321	15	2.52457052448479
1926	1924	33.6505290665885	17.5116587772589	-19.8269441401971	15	-0.116582203196419
1927	1925	33.3315091594914	18.4333250286942	-19.7966130255286	15	-0.116582203196419
1928	1926	32.8074355978504	19.3549912801286	-19.7647653551268	15	-0.116582203196419
1929	1927	32.1904587834984	21.1983237829975	-19.729884573258	20	-0.116582203196419
1930	1928	31.5403356623652	22.119990034432	-19.6934872356559	20	-0.116582203196419
1931	1929	30.8885209748042	22.1199900344329	-19.6570898980537	20	-0.116582203196419
1932	1930	30.251200456093	22.119990034432	-19.6206925604515	20	-0.116582203196419
1933	1931	29.6363407113402	22.1199900344329	-19.5842952228494	20	-0.116582203196419
1934	1932	29.047501664289	23.9633225373018	-19.5448647737804	20	-0.116582203196419
1935	1933	28.4858973653155	24.8849887887362	-19.503917768978	20	-0.116582203196419
1936	1934	27.9515091032373	26.2674881658888	-19.4606959305754	25	-0.116582203196419
1937	1935	30.2103353531267	27.1891544173232	-19.4159575364394	25	6.8779574838233
1938	1936	31.0830445981427	26.7283212916051	-19.3719774201701	25	-0.116582203196419
1939	1937	31.223684754253	23.9633225373018	-19.3325469711011	20	-0.116582203196419
1940	1938	30.9852356677025	22.1199900344329	-19.296149633499	20	-0.116582203196419
1941	1939	30.701487961988	19.3549912801286	-19.2643019630971	15	0.246638243737765
1942	1940	30.6300615753177	18.4333250286933	-19.2339708484286	15	0.82529858612764
1943	1941	30.2967486849114	17.5116587772589	-19.2051562894936	15	-0.116582203196419
1944	1942	30.927982279405	16.5899925258244	-19.177858286292	15	2.64194220294337
1945	1943	30.9483264657924	16.5899925258244	-19.1505602830904	15	-0.116582203196419
1946	1944	30.654618739218	16.5899925258244	-19.1232622798887	15	-0.116582203196419
1947	1945	30.2066290028029	14.7466600229546	-19.098997388154	10	-0.116582203196419
1948	1946	29.6900041386072	14.7466600229546	-19.0747324964192	10	-0.116582203196419
1949	1947	29.1503247409723	13.8249937715202	-19.0519841604178	10	-0.116582203196419
1950	1948	28.6115309113623	14.7466600229555	-19.0277192686831	10	-0.116582203196419
1951	1949	28.0858903454892	13.8249937715202	-19.0049709326817	10	-0.116582203196419
1952	1950	27.5793901036582	15.6683262743891	-18.9791894852135	15	-0.116582203196419
1953	1951	27.0946522587477	17.5116587772589	-18.9503749262785	15	-0.116582203196419
1954	1952	26.6325098206735	18.4333250286942	-18.92004381161	15	-0.116582203196419
1955	1953	26.1928578318582	18.4333250286933	-18.8897126969416	15	-0.116582203196419
1956	1954	25.7751123452873	18.4333250286942	-18.8593815822731	15	-0.116582203196419
1957	1955	25.378457309302	17.5116587772589	-18.8305670233381	15	-0.116582203196419
1958	1956	25.0019767651485	16.5899925258244	-18.8032690201364	15	-0.116582203196419
1959	1957	24.6447250592917	16.5899925258244	-18.7759710169348	15	-0.116582203196419
1960	1958	24.3057635835969	17.5116587772589	-18.7471564579998	15	-0.116582203196419
1961	1959	23.9841794681884	18.4333250286933	-18.7168253433313	15	-0.116582203196419
1962	1960	23.6790945699627	19.3549912801286	-18.6849776729294	15	-0.116582203196419
1963	1961	23.3896692679694	20.2766575315631	-18.6516134467941	20	-0.116582203196419
1964	1962	23.1151035036783	20.2766575315631	-18.6182492206588	20	-0.116582203196419
1965	1963	22.8546363825169	20.2766575315631	-18.5848849945235	20	-0.116582203196419
1966	1964	22.6075450462924	17.5116587772589	-18.5560704355885	15	-0.116582203196419
1967	1965	22.3731431979301	14.7466600229546	-18.5318055438537	10	-0.116582203196419
1968	1966	22.1507794825153	14.7466600229546	-18.5075406521189	10	-0.116582203196419
1969	1967	21.9398358327308	13.8249937715202	-18.4847923161176	10	-0.116582203196419
1970	1968	21.7397258350158	14.2858268972383	-18.4612857022495	10	-0.116582203196419
1971	1969	21.5498931448671	14.2858268972374	-18.4377790883814	10	-0.116582203196419
1972	1970	21.3698099647166	13.8249937715202	-18.4150307523801	10	-0.116582203196419
1973	1971	21.1989755898022	14.7466600229546	-18.3907658606453	10	-0.116582203196419
1974	1972	22.5108400931184	15.66832627439	-18.3649844131771	15	3.60973993999411
1975	1973	23.0789368741978	15.6683262743891	-18.3392029657089	15	-0.116582203196419
1976	1974	24.2699481546476	14.7466600229555	-18.3149380739742	10	2.45729791690402
1977	1975	24.734550424711	13.8249937715202	-18.2921897379728	10	-0.116582203196419
1978	1976	24.815333414903	12.9033275200849	-18.2709579577049	10	-0.116582203196419
1979	1977	24.6971961970906	12.9033275200857	-18.249726177437	10	-0.116582203196419
1980	1978	24.4797366412109	11.9816612686513	-18.2300109529025	10	-0.116582203196419
1981	1979	24.2164197089547	12.4424943943676	-18.2095374505013	10	-0.116582203196419
1982	1980	23.9357700194026	13.364160645803	-18.1875473923666	10	-0.116582203196419
1983	1981	23.6528379060369	14.7466600229555	-18.1632825006318	10	-0.116582203196419
1984	1982	23.3754025701791	15.6683262743891	-18.1375010531637	15	-0.116582203196419
1985	1983	23.1073275605252	16.5899925258244	-18.110203049962	15	-0.116582203196419
1986	1984	22.8503754437207	18.4333250286933	-18.0798719352936	15	-0.116582203196419
1987	1985	22.6051888008814	19.3549912801286	-18.0480242648917	15	-0.116582203196419
1988	1986	22.3718201744138	18.4333250286933	-18.0176931502232	15	-0.116582203196419
1989	1987	23.0580013986826	19.3549912801286	-17.9858454798213	15	2.17894741230556
1990	1988	38.5548837657114	18.4333250286942	-17.9555143651529	15	38.4703775109559
1991	1989	49.6949944200236	17.5116587772589	-17.9266998062178	15	9.15903150271431
1992	1990	59.0037591515357	17.5116587772589	-17.8978852472828	15	10.8467420994032
1993	1991	62.8166101737099	17.9724919029761	-17.868312410481	15	-0.116582203196419
1994	1992	66.0993259652141	17.9724919029761	-17.8387395736793	15	5.90248596370472
1995	1993	66.6517438858791	19.3549912801286	-17.8068919032774	15	-0.116582203196419
1996	1994	67.0321192454855	19.3549912801286	-17.7750442328755	15	3.02453856082386
1997	1995	66.0727673067837	19.3549912801278	-17.7431965624736	15	-0.116582203196419
1998	1996	64.4483377286237	18.4333250286942	-17.7128654478052	15	-0.116582203196419
[truncated: 16,003 more rows]
