# Supplementary material for: A hippocampus-accumbens code guides goal-directed appetitive behavior
Source: Nat Commun. 2024 Apr 12;15:3196. doi: 10.1038/s41467-024-47361-x (PMC11015045; doi:10.1038/s41467-024-47361-x)
Supplement: Supplementary file 8 — Source Data [file 41467_2024_47361_MOESM8_ESM.zip › 5c.csv]

	Figure 5c	Unnamed: 1	Unnamed: 2	Unnamed: 3	Unnamed: 4	Unnamed: 5	Unnamed: 6	Unnamed: 7	Unnamed: 8	Unnamed: 9	Unnamed: 10	Unnamed: 11	Unnamed: 12	Unnamed: 13	Unnamed: 14	Unnamed: 15	Unnamed: 16	Unnamed: 17	Unnamed: 18	Unnamed: 19	Unnamed: 20	Unnamed: 21	Unnamed: 22	Unnamed: 23	Unnamed: 24	Unnamed: 25	Unnamed: 26	Unnamed: 27	Unnamed: 28	Unnamed: 29	Unnamed: 30	Unnamed: 31	Unnamed: 32	Unnamed: 33	Unnamed: 34	Unnamed: 35	Unnamed: 36	Unnamed: 37	Unnamed: 38	Unnamed: 39	Unnamed: 40	Unnamed: 41	Unnamed: 42	Unnamed: 43	Unnamed: 44	Unnamed: 45	Unnamed: 46	Unnamed: 47	Unnamed: 48
0
1	dHPC--
2	Velocity bin / Cell	240.0	185.0	224.0	185.0	47.0	404.0	636.0	457.0	43.0	352.0	681.0	157.0	7.0	11.0	115.0	129.0	407.0	793.0	148.0	553.0	685.0	54.0	796.0	882.0	7.0	440.0	29.0	26.0	94.0	21.0	362.0	297.0	116.0	98.0	277.0	256.0	266.0	392.0	405.0	117.0	760.0	538.0	29.0	196.0	152.0	604.0	349.0	434.0
3	0	0.0	0.0	0.0	0.0	0.0	0.0	0.362133053089724	0.0	0.202618129514776	0.0	0.411904606769287	0.0	0.0	0.0683554389515979	0.0517281098731317	0.0320517174032478	0.0	0.0	0.0	0.0	0.0	0.0	0.0	0.0	0.0	0.0	0.0197099374199968	0.149705005726746	0.0	0.00473796498568146	0.0	0.0	0.553742498155173	0.0	0.0	0.0670283357380595	0.0159863380801856	0.0	0.0	0.0	0.0	0.0	0.0	0.0	0.0	0.0	0.560590833271064	0.0
4	5	0.0128026359851653	0.110953558296298	0.0275974600255809	0.0	0.666405147447812	0.0166333715097244	0.0	0.235173280744251	0.0	0.303841560990242	0.0	0.406565454021901	0.192315696206849	0.0	0.0	0.134964277696677	0.00263154672197772	0.0	0.0296618115713819	0.0999461290349883	0.249752447769047	0.0	0.214940119798943	0.387062013238966	0.0453928093267679	0.150041275565658	0.0	0.0	0.60847961366058	0.186996866805659	0.120349050073576	0.272671029170114	0.0	0.0	0.379744465831197	0.0	0.0	0.132914058032558	0.436992770657644	0.0	0.0566614331478056	0.154604773389863	0.220956637176512	0.0	0.0	0.274014083859952	0.0	0.0114583948338254
5	10	0.380926020836784	0.370597792797321	0.548152221959107	0.0	0.743452141775817	0.134432822094956	0.120165918172949	0.285047313582569	0.5417309024994	0.24194602425242	0.398720353987979	0.860720817179325	0.0953154663196817	0.252189949071831	0.256638502815964	0.0	0.11186269292771	0.0870692083684456	0.346852823640704	0.0269458014030451	0.561781215476211	0.0271320636808756	1.0	0.0795580276665865	0.179700386210983	0.150922495070409	0.271456703827676	0.342464980905061	0.716344651691351	0.0	0.203173778555074	0.881214085303049	0.19975740173184	0.115300145851745	0.42112720232454	0.537891973858836	0.1276913863253	0.078438781934397	0.467932977896182	0.13383649541582	0.0	0.491053340197362	0.465484133315911	0.0	0.176474103429327	0.247520546218989	0.089583099260844	0.194378357851831
6	15	0.453006047540168	0.552857497785854	0.911070679911638	0.0	0.876782654520176	0.402877812514125	0.721940766132168	0.760557592954557	0.43358117369566	0.180532376439229	0.392705134752919	1.0	1.0	0.435227796650413	0.47605527559198	0.133282744004062	0.173057627088816	0.457796054586657	0.481979998573833	0.179914465852786	0.520936843128566	0.873207766732643	0.657598423211512	0.62743086032017	0.69631850414506	0.254581349711805	1.0	0.386004362560492	0.630102098435461	0.597298307369512	0.576216595957488	0.455341341721404	0.826883028859007	0.0937858454526544	0.745991123085513	0.830362849687773	0.378218734263867	0.589064812333013	0.599855247441455	0.0	0.310685846367481	0.843375732914287	0.047166576138444	0.0	0.0	0.424243103242881	0.585907144268836	0.197572939706229
7	20	0.552142516759817	0.010487208292095	1.0	1.0	0.987812629917264	0.540564784464823	0.789240799618832	1.0	1.0	0.245455131185927	0.13830075783912	0.830834290697134	0.613351405825104	1.0	0.112973041642195	0.145721313345544	0.228498558864802	1.0	1.0	0.220243196120442	1.0	0.969569143926385	0.836565659426323	0.876391030125118	0.567863905618631	0.298580777636886	0.764024974978633	0.341585070020873	1.0	0.573543267785772	1.0	0.659058193735956	1.0	0.126575348331712	0.880724905605737	1.0	0.44032003683771	0.114296317143439	0.279309657844264	0.611460287009856	0.664939543244212	1.0	0.795628334991964	0.127108368927326	0.683920838941895	1.0	0.615010040586733	0.201517836517779
8	25	1.0	1.0	0.885280620498443	0.754420352191196	1.0	1.0	1.0	0.784607046254599	0.909203617629881	1.0	1.0	0.925996789685541	0.993782171786078	0.471105541864773	1.0	1.0	1.0	0.273335087900791	0.183402884023404	1.0	0.651056958225582	1.0	0.724998624214691	1.0	1.0	1.0	0.668640198736071	1.0	0.809983456221142	1.0	0.692347207167856	1.0	0.971500750685243	1.0	1.0	0.974512797842584	1.0	1.0	1.0	1.0	1.0	0.742557740493718	1.0	1.0	1.0	0.699693549717929	1.0	1.0
9
10
11	dHPC-->NAc
12	Velocity bin / Cell	118.0	36.0	120.0	69.0	82.0	274.0	157.0	143.0	140.0	601.0	16.0	129.0	32.0	67.0	70.0	140.0	45.0	36.0	164.0	32.0	229.0	239.0	56.0	217.0	212.0	60.0	3.0	106.0	105.0	195.0	208.0	93.0	107.0	227.0	172.0	6.0	48.0	120.0	134.0	110.0	164.0	250.0	106.0	131.0	319.0	18.0	14.0	165.0
13	0	0.0	0.0	0.0164938540065222	0.153028288826782	0.02383144720377	0.0	0.0	0.0	0.0	0.0	0.000781289841942996	0.0	0.0	0.0560212349906645	0.0	0.0	0.380903961891269	0.0929405921033947	0.0	0.0	0.0	0.220634808362058	0.0	0.0	0.0	0.0	0.00864711678481987	0.0	0.0	0.0	0.0	0.0	0.0	0.0	0.0	0.0	0.0473318628739449	0.0	0.0	0.0	0.0	0.0320350553512887	0.0	0.0	0.0	0.0	0.0	0.00280456749126901
14	5	0.00459438629271553	0.14691791978283	0.0	0.0	0.0	0.471714657205085	0.237162135952832	0.0884810604874767	0.266113102500013	0.265778903231893	0.0	0.092161762493744	0.081749189335835	0.0	0.0831994368743173	0.245809984456904	0.283064259137785	0.170723189709647	0.256765739557243	0.0366394821034594	0.213141607719247	0.0606540356798713	0.0409137368308092	0.20624126495471	0.0759473173174373	0.0864289186212707	0.0	0.0437219877552057	0.0	0.280314201342787	0.0495003238977886	0.183256320073996	0.300840421270221	0.0	0.204781623804247	0.0	0.0	0.0438137109317432	0.0640795823391118	0.0	0.199391732655132	0.0	0.0221033036243102	0.233243451495327	0.132248875280848	0.0	0.112951125417013	0.0
15	10	0.0458547642509716	0.608294881598979	0.0884467865157959	0.151725227472848	0.222484901270695	0.370648690663186	0.168664996036701	0.169313512740707	0.820215251121622	0.108798861316023	0.300279730444465	0.673715388952231	0.0	0.127312784980969	0.316211061639541	0.800520856005437	0.0	0.0	0.581191450647182	0.0624568651787808	0.601995313944889	0.0	0.0269486870655934	0.213340360125079	0.085247360792292	0.034867540567027	0.438233507322615	0.262402272973504	0.0626354084833616	0.595015884946011	0.0461075809149816	0.373256964789351	0.442236493905084	0.0	0.150621774977733	0.0264939196558043	0.147712767116822	0.208615132261454	0.306606588960361	0.0353449427916075	0.275625032593502	0.052647326122019	0.106450354277721	0.79640778605706	0.377112799294187	0.0	0.349361650612527	0.0723645158977272
16	15	0.160839696712778	0.471571060091376	0.373797943969644	0.426054286083264	0.401460619286864	0.346425511052843	0.155855078814466	0.20467922766818	1.0	0.419868563055538	0.527777149292881	0.554275574693904	0.47588015361939	0.609461991352215	1.0	0.949259250827004	0.669888241195166	0.529348152206056	1.0	0.310779893915273	0.425107367002427	0.127090553593483	0.0566863189553408	0.163241586985366	0.400102373095409	0.298356133420569	0.383254213189242	0.603117330192758	0.283864202992021	0.992094197289256	0.259554535228752	0.535519740784199	0.885994318502388	0.108075766625096	0.860811879139531	0.288627575778224	0.603392679446904	0.510930799089928	0.572537367149185	0.736265556092778	0.85537322088208	0.380858448775827	0.329152401648465	0.815300452059004	0.699209712667386	0.243855704846531	0.629131766779269	0.177115414738156
17	20	0.460887327953732	1.0	0.510028340694121	0.166075028602339	1.0	0.828531321861843	0.220469909581164	0.475333620018613	0.800170091227609	1.0	1.0	0.532951534594466	0.381534317379463	0.967933609301017	0.860746831353922	0.906071569822739	0.508810881211869	0.793426045899833	0.982068990899628	1.0	0.281809230731856	0.241343250550115	0.230561496788461	0.477576487376651	0.986866642013245	0.378281472346585	1.0	1.0	0.252611939554996	0.987986843759595	0.257303678823157	0.426094013660928	0.957670952357331	0.0	0.578953535970424	1.0	1.0	0.76999216706511	0.768179612959193	0.630658919563619	1.0	0.507222143752568	0.237054980947428	0.818444567156952	0.842901441175992	0.298978388887371	1.0	0.539656915580974
18	25	1.0	0.719200291747076	1.0	1.0	0.498323455481065	1.0	1.0	1.0	0.73181510999304	0.496476512857329	0.458697629762141	1.0	1.0	1.0	0.526738296799282	1.0	1.0	1.0	0.571088162140891	0.732661837057858	1.0	1.0	1.0	1.0	1.0	1.0	0.735313953797403	0.880753544238772	1.0	1.0	1.0	1.0	1.0	1.0	1.0	0.557429167200944	0.994923594647786	1.0	1.0	1.0	0.787577524141885	1.0	1.0	1.0	1.0	1.0	0.514795370709	1.0
[truncated: 623 more columns]
