# Supplementary material for: A hippocampus-accumbens code guides goal-directed appetitive behavior
Source: Nat Commun. 2024 Apr 12;15:3196. doi: 10.1038/s41467-024-47361-x (PMC11015045; doi:10.1038/s41467-024-47361-x)
Supplement: Supplementary file 8 — Source Data [file 41467_2024_47361_MOESM8_ESM.zip › 5e,f.csv]

	Figure 5e,f	Unnamed: 1	Unnamed: 2	Unnamed: 3	Unnamed: 4	Unnamed: 5
0
1	Frame	Calcium (C)	Velocity	Position	Velocity bin	Calcium (S)
2	0	-11.1417410093021		-21.6354368523043		-0.0684002679084527
3	1	-11.1417410093021	33.6408181773661	-21.5800825680343		-0.0684002679084527
4	2	-11.1417410093021	34.1016513030833	-21.5239700058977		-0.0684002679084527
5	3	-11.1417410093021	34.1016513030833	-21.467857443761		-0.0684002679084527
6	4	-11.1417410093021	33.1799850516489	-21.4132614373578		-0.0684002679084527
7	5	-11.1417410093021	29.4933200459102	-21.3647316538882	25	-0.0684002679084527
8	6	-11.1417410093021	26.728321291606	-21.320751537619	25	-0.0684002679084527
9	7	-11.1417410093021	24.8849887887362	-21.2798045328165	20	-0.0684002679084527
10	8	-11.1417410093021	23.0416562858673	-21.241890639481	20	-0.0684002679084527
11	9	-11.1417410093021	22.119990034432	-21.2054933018788	20	-0.0684002679084527
12	10	-11.1417410093021	21.1983237829975	-21.1706125200101	20	-0.0684002679084527
13	11	-11.1417410093021	21.6591569087156	-21.1349734602746	20	-0.0684002679084527
14	12	-11.1417410093021	21.6591569087148	-21.0993344005392	20	-0.0684002679084527
15	13	-11.1417410093021	23.0416562858673	-21.0614205072036	20	-0.0684002679084527
16	14	-11.1417410093021	23.9633225373018	-21.0219900581346	20	-0.0684002679084527
17	15	-11.1417410093021	25.8066550401707	-20.9795264975987	25	-0.0684002679084527
18	16	-11.1417410093021	28.5716537944757	-20.9325132698626	25	-0.0684002679084527
19	17	-11.1417410093021	29.4933200459093	-20.8839834863931	25	-0.0684002679084527
20	18	-11.1417410093021	31.33665254878	-20.8324205914567		-0.0684002679084527
21	19	-11.1417410093021	30.4149862973438	-20.7823742522537		-0.0684002679084527
22	20	-11.1417410093021	29.4933200459102	-20.7338444687842	25	-0.0684002679084527
23	21	-11.1417410093021	26.728321291606	-20.6898643525149	25	-0.0684002679084527
24	22	-11.1417410093021	25.3458219144534	-20.6481590698458	25	-0.0684002679084527
25	23	-11.1417410093021	23.5024894115845	-20.6094868986435	20	-0.0684002679084527
26	24	-11.1417410093021	22.1199900344329	-20.5730895610413	20	-0.0684002679084527
27	25	-11.1417410093021	20.2766575315631	-20.539725334906	20	-0.0684002679084527
28	26	-11.1417410093021	18.4333250286933	-20.5093942202375	15	-0.0684002679084527
29	27	-11.1417410093021	18.4333250286933	-20.4790631055691	15	-0.0684002679084527
30	28	-11.1417410093021	16.5899925258244	-20.4517651023675	15	-0.0684002679084527
31	29	-11.1417410093021	16.5899925258244	-20.4244670991658	15	-0.0684002679084527
32	30	-11.1417410093021	15.66832627439	-20.3986856516977	15	-0.0684002679084527
33	31	-11.1417410093021	16.5899925258244	-20.371387648496	15	-0.0684002679084527
34	32	-11.1417410093021	17.5116587772589	-20.342573089561	15	-0.0684002679084527
35	33	-11.1417410093021	19.3549912801278	-20.3107254191591	15	-0.0684002679084527
36	34	-11.1417410093021	19.8158244058459	-20.2781194708905	15	-0.0684002679084527
37	35	-11.1417410093021	21.6591569087156	-20.2424804111551	20	-0.0684002679084527
38	36	-11.1417410093021	22.119990034432	-20.2060830735529	20	-0.0684002679084527
39	37	-11.1417410093021	23.9633225373018	-20.1666526244839	20	-0.0684002679084527
40	38	-11.1417410093021	24.8849887887362	-20.1257056196815	20	-0.0684002679084527
41	39	-11.1417410093021	26.728321291606	-20.0817255034122	25	-0.0684002679084527
42	40	-11.1417410093021	29.4933200459102	-20.0331957199427	25	-0.0684002679084527
43	41	-11.1417410093021	29.4933200459093	-19.9846659364731	25	-0.0684002679084527
44	42	-11.1417410093021	29.4933200459102	-19.9361361530036	25	-0.0684002679084527
45	43	-11.1417410093021	27.6499875430404	-19.8906394810009	25	-0.0684002679084527
46	44	-11.1417410093021	24.8849887887362	-19.8496924761985	20	-0.0684002679084527
47	45	-11.1417410093021	21.6591569087156	-19.814053416463	20	-0.0684002679084527
48	46	-11.1417410093021	20.7374906572803	-19.779930912461	20	-0.0684002679084527
49	47	-11.1417410093021	19.3549912801286	-19.7480832420591	15	-0.0684002679084527
50	48	-11.1417410093021	19.3549912801278	-19.7162355716572	15	-0.0684002679084527
51	49	-11.1417410093021	18.4333250286942	-19.6859044569887	15	-0.0684002679084527
52	50	-11.1417410093021	18.4333250286933	-19.6555733423203	15	-0.0684002679084527
53	51	-11.1417410093021	17.5116587772589	-19.6267587833852	15	-0.0684002679084527
54	52	-11.1417410093021	16.5899925258244	-19.5994607801836	15	-0.0684002679084527
55	53	-11.1417410093021	15.66832627439	-19.5736793327154	15	-0.0684002679084527
56	54	-11.1417410093021	17.5116587772589	-19.5448647737804	15	-0.0684002679084527
57	55	-11.1417410093021	18.4333250286933	-19.5145336591119	15	-0.0684002679084527
58	56	-11.1417410093021	19.8158244058459	-19.4819277108433	15	-0.0684002679084527
59	57	-11.1417410093021	22.5808231601492	-19.4447720953745	20	-0.0684002679084527
60	58	-11.1417410093021	23.9633225373026	-19.4053416463055	20	-0.0684002679084527
61	59	-11.1417410093021	23.9633225373018	-19.3659111972365	20	-0.0684002679084527
62	60	-11.1417410093021	24.8849887887362	-19.324964192434	20	-0.0684002679084527
63	61	-11.1417410093021	25.8066550401707	-19.2825006318982	25	-0.0684002679084527
64	62	-11.1417410093021	26.728321291606	-19.2385205156289	25	-0.0684002679084527
65	63	-11.1417410093021	26.728321291606	-19.1945403993596	25	-0.0684002679084527
66	64	-11.1417410093021	25.8066550401715	-19.1520768388238	25	-0.0684002679084527
67	65	-11.1417410093021	25.8066550401707	-19.1096132782879	25	-0.0684002679084527
68	66	-11.1417410093021	23.9633225373018	-19.0701828292189	20	-0.0684002679084527
69	67	-11.1417410093021	22.1199900344329	-19.0337854916168	20	-0.0684002679084527
70	68	-11.1417410093021	20.2766575315631	-19.0004212654815	20	-0.0684002679084527
71	69	-11.1417410093021	18.4333250286933	-18.970090150813	15	-0.0684002679084527
72	70	-11.1417410093021	18.4333250286933	-18.9397590361445	15	-0.0684002679084527
73	71	-11.1417410093021	18.4333250286942	-18.9094279214761	15	-0.0684002679084527
74	72	-11.1417410093021	17.5116587772589	-18.880613362541	15	-0.0684002679084527
75	73	-11.1417410093021	16.5899925258244	-18.8533153593394	15	-0.0684002679084527
76	74	-11.1417410093021	16.5899925258244	-18.8260173561378	15	-0.0684002679084527
77	75	-11.1417410093021	16.5899925258235	-18.7987193529362	15	-0.0684002679084527
78	76	-11.1417410093021	15.66832627439	-18.772937905468	15	-0.0684002679084527
79	77	-11.1417410093021	15.66832627439	-18.7471564579998	15	-0.0684002679084527
80	78	-11.1417410093021	15.6683262743891	-18.7213750105316	15	-0.0684002679084527
81	79	-11.1417410093021	17.9724919029761	-18.6918021737298	15	-0.0684002679084527
82	80	-11.1417410093021	19.8158244058459	-18.6591962254612	15	-0.0684002679084527
83	81	-11.1417410093021	23.0416562858673	-18.6212823321257	20	-0.0684002679084527
84	82	-11.1417410093021	26.728321291606	-18.5773022158564	25	-0.0684002679084527
85	83	-11.1417410093021	28.5716537944749	-18.5302889881203	25	-0.0684002679084527
86	84	-11.1417410093021	27.6499875430404	-18.4847923161176	25	-0.0684002679084527
87	85	-11.1417410093021	26.728321291606	-18.4408121998483	25	-0.0684002679084527
88	86	-11.1417410093021	24.8849887887362	-18.3998651950459	20	-0.0684002679084527
89	87	-11.1417410093021	23.0416562858673	-18.3619513017103	20	-0.0684002679084527
90	88	-11.1417410093021	22.1199900344329	-18.3255539641081	20	-0.0684002679084527
91	89	-11.1417410093021	23.0416562858664	-18.2876400707726	20	-0.0684002679084527
92	90	-11.1417410093021	22.1199900344329	-18.2512427331704	20	-0.0684002679084527
93	91	-11.1417410093021	22.5808231601501	-18.2140871177015	20	-0.0684002679084527
94	92	-11.1417410093021	20.7374906572803	-18.1799646136995	20	-0.0684002679084527
95	93	-11.1417410093021	19.3549912801278	-18.1481169432976	15	-0.0684002679084527
96	94	-11.1417410093021	18.4333250286942	-18.1177858286292	15	-0.0684002679084527
97	95	-11.1417410093021	16.5899925258244	-18.0904878254275	15	-0.0684002679084527
98	96	-11.1417410093021	17.5116587772589	-18.0616732664925	15	-0.0684002679084527
99	97	-11.1417410093021	17.5116587772589	-18.0328587075575	15	-0.0684002679084527
100	98	-11.1417410093021	19.3549912801278	-18.0010110371556	15	-0.0684002679084527
101	99	-11.1417410093021	20.2766575315631	-17.9676468110203	20	-0.0684002679084527
102	100	-11.1417410093021	22.1199900344329	-17.9312494734181	20	-0.0684002679084527
103	101	-11.1417410093021	23.9633225373018	-17.8918190243491	20	-0.0684002679084527
104	102	-11.1417410093021	24.424155663019	-17.8516302974134	20	-0.0684002679084527
105	103	-11.1417410093021	26.2674881658888	-17.8084084590108	25	-0.0684002679084527
106	104	-11.1417410093021	28.5716537944749	-17.7613952312747	25	-0.0684002679084527
107	105	-11.1417410093021	28.5716537944749	-17.7143820035386	25	-0.0684002679084527
108	106	-11.1417410093021	28.5716537944757	-17.6673687758025	25	-0.0684002679084527
109	107	-11.1417410093021	27.6499875430404	-17.6218721037998	25	-0.0684002679084527
110	108	-11.1417410093021	23.9633225373018	-17.5824416547308	20	-0.0684002679084527
111	109	-11.1417410093021	20.2766575315631	-17.5490774285955	20	-0.0684002679084527
112	110	-11.1417410093021	18.4333250286933	-17.518746313927	15	-0.0684002679084527
113	111	-11.1417410093021	16.5899925258244	-17.4914483107254	15	-0.0684002679084527
114	112	-11.1417410093021	15.66832627439	-17.4656668632572	15	-0.0684002679084527
115	113	-11.1417410093021	13.3641606458021	-17.4436768051225	10	-0.0684002679084527
116	114	-11.1417410093021	13.3641606458038	-17.4216867469879	10	-0.0684002679084527
117	115	-11.1417410093021	12.9033275200849	-17.40045496672	10	-0.0684002679084527
118	116	-11.1417410093021	12.9033275200857	-17.3792231864521	10	-0.0684002679084527
119	117	-11.1417410093021	12.9033275200857	-17.3579914061841	10	-0.0684002679084527
120	118	-11.1417410093021	12.9033275200857	-17.3367596259162	10	-0.0684002679084527
121	119	-11.1417410093021	12.9033275200849	-17.3155278456483	10	-0.0684002679084527
122	120	-11.1417410093021	11.9816612686513	-17.2958126211138	10	-0.0684002679084527
123	121	-11.1417410093021	11.059995017216	-17.2776139523127	10	-0.0684002679084527
124	122	-11.1417410093021	10.1383287657815	-17.260931839245	10	-0.0684002679084527
125	123	-11.1417410093021	10.1383287657815	-17.2442497261774	10	-0.0684002679084527
126	124	-11.1417410093021	10.1383287657815	-17.2275676131097	10	-0.0684002679084527
127	125	-11.1417410093021	10.1383287657815	-17.2108855000421	10	-0.0684002679084527
128	126	-11.1417410093021	11.0599950172168	-17.192686831241	10	-0.0684002679084527
129	127	-11.1417410093021	11.9816612686496	-17.1729716067065	10	-0.0684002679084527
130	128	-11.1417410093021	13.8249937715202	-17.1502232707052	10	-0.0684002679084527
131	129	-11.1417410093021	15.6683262743908	-17.124441823237	15	-0.0684002679084527
132	130	-11.1417410093021	16.5899925258235	-17.0971438200353	15	-0.0684002679084527
133	131	-11.1417410093021	17.5116587772597	-17.0683292611003	15	-0.0684002679084527
134	132	-11.1417410093021	18.4333250286925	-17.0379981464318	15	-0.0684002679084527
135	133	-11.1417410093021	20.2766575315631	-17.0046339202965	20	-0.0684002679084527
136	134	-11.1417410093021	23.0416562858682	-16.9667200269609	20	-0.0684002679084527
137	135	-11.1417410093021	24.8849887887353	-16.9257730221585	20	-0.0684002679084527
138	136	-11.1417410093021	25.3458219144543	-16.8840677394894	25	-0.0684002679084527
139	137	-11.1417410093021	26.2674881658888	-16.8408459010868	25	-0.0684002679084527
140	138	-11.1417410093021	24.8849887887371	-16.7998988962844	20	-0.0684002679084527
141	139	-11.1417410093021	23.9633225373009	-16.7604684472154	20	-0.0684002679084527
142	140	-11.1417410093021	23.0416562858664	-16.7225545538798	20	-0.0684002679084527
143	141	-11.1417410093021	21.1983237829993	-16.6876737720111	20	-0.0684002679084527
144	142	-11.1417410093021	20.2766575315631	-16.6543095458758	20	-0.0684002679084527
145	143	-11.0063202252794	19.3549912801269	-16.6224618754739	15	0.167852957573751
146	144	-8.9165068721755	19.3549912801286	-16.590614205072	15	3.44605955594859
147	145	-7.75884207440108	18.4333250286942	-16.5602830904035	15	-0.0684002679084527
148	146	-7.19138463144746	18.4333250286942	-16.5299519757351	15	-0.0684002679084527
149	147	-6.9919434531713	17.511658777258	-16.5011374168	15	-0.0684002679084527
150	148	-7.01667241160389	17.5116587772597	-16.472322857865	15	-0.0684002679084527
151	149	-7.17292937777952	18.4333250286925	-16.4419917431965	15	-0.0684002679084527
152	150	-7.40149057575677	19.3549912801286	-16.4101440727946	15	-0.0684002679084527
153	151	-7.66490020418008	20.2766575315631	-16.3767798466593	20	-0.0684002679084527
154	152	-7.93984313432229	23.0416562858682	-16.3388659533237	20	-0.0684002679084527
155	153	-8.21215523962054	23.9633225373009	-16.2994355042547	20	-0.0684002679084527
156	154	-8.47356264649676	25.8066550401715	-16.2569719437189	25	-0.0684002679084527
157	155	-8.71955392311771	26.728321291606	-16.2129918274496	25	-0.0684002679084527
158	156	-8.94799436050359	27.6499875430404	-16.1674951554469	25	-0.0684002679084527
159	157	-9.15822606012166	25.8066550401715	-16.1250315949111	25	-0.0684002679084527
160	158	-9.35048580326254	24.8849887887353	-16.0840845901086	20	-0.0684002679084527
161	159	-9.52553056750738	22.1199900344337	-16.0476872525065	20	-0.0684002679084527
162	160	-9.68439852286929	20.2766575315614	-16.0143230263712	20	-0.0684002679084527
163	161	-9.82825823888319	19.3549912801286	-15.9824753559693	15	-0.0684002679084527
164	162	-9.95831516031878	18.4333250286942	-15.9521442413008	15	-0.0684002679084527
165	163	-10.075755112828	17.5116587772597	-15.9233296823658	15	-0.0684002679084527
166	164	-10.1817116155549	15.6683262743891	-15.8975482348976	15	-0.0684002679084527
167	165	-10.2772483747356	15.6683262743891	-15.8717667874294	15	-0.0684002679084527
168	166	-10.363351343162	15.6683262743891	-15.8459853399612	15	-0.0684002679084527
169	167	-10.4409267011632	14.7466600229564	-15.8217204482264	10	-0.0684002679084527
170	168	-10.5108024037029	13.8249937715202	-15.7989721122251	10	-0.0684002679084527
171	169	-10.5737317802157	12.9033275200857	-15.7777403319572	10	-0.0684002679084527
172	170	-10.6303982230112	12.903327520084	-15.7565085516892	10	-0.0684002679084527
173	171	-10.6814203575022	12.9033275200857	-15.7352767714213	10	-0.0684002679084527
174	172	-10.727357319415	12.9033275200857	-15.7140449911534	10	-0.0684002679084527
175	173	-10.7687139139564	12.9033275200857	-15.6928132108855	10	-0.0684002679084527
176	174	-10.8059455281107	12.9033275200857	-15.6715814306175	10	-0.0684002679084527
177	175	-10.8394627284643	13.8249937715202	-15.6488330946162	10	-0.0684002679084527
178	176	-10.8696355154428	14.7466600229546	-15.6245682028814	10	-0.0684002679084527
179	177	-10.8967972285607	15.6683262743891	-15.5987867554132	15	-0.0684002679084527
180	178	-10.9212481114813	14.7466600229564	-15.5745218636784	10	-0.0684002679084527
181	179	-10.9432585537651	16.5899925258235	-15.5472238604768	15	-0.0684002679084527
182	180	-10.963072030374	15.6683262743891	-15.5214424130086	15	-0.0684002679084527
183	181	-10.9809077617522	16.5899925258253	-15.494144409807	15	-0.0684002679084527
184	182	-10.9969631175551	17.0508256515408	-15.4660881287387	15	-0.0684002679084527
185	183	-11.011415786454	16.129159400108	-15.4395484034038	15	-0.0684002679084527
186	184	-11.0244257332914	16.5899925258235	-15.4122504002022	15	-0.0684002679084527
187	185	-11.036136963456	14.7466600229546	-15.3879855084674	10	-0.0684002679084527
188	186	-11.0466791128275	14.7466600229546	-15.3637206167326	10	-0.0684002679084527
189	187	-11.0561688801179	14.7466600229564	-15.3394557249978	10	-0.0684002679084527
190	188	-11.0647113169599	13.8249937715202	-15.3167073889965	10	-0.0684002679084527
191	189	-11.0724009896884	12.903327520084	-15.2954756087286	10	-0.0684002679084527
192	190	-11.0793230254611	11.0599950172168	-15.2772769399275	10	-0.0684002679084527
193	191	-11.0855540541531	11.0599950172168	-15.2590782711264	10	-0.0684002679084527
194	192	-11.0911630563615	11.9816612686496	-15.2393630465919	10	-0.0684002679084527
195	193	-11.0962121268435	11.9816612686513	-15.2196478220574	10	-0.0684002679084527
196	194	-11.1007571618019	11.9816612686513	-15.1999325975229	10	-0.0684002679084527
197	195	-11.1048484775984	12.9033275200857	-15.178700817255	10	-0.0684002679084527
198	196	-11.1085313677274	13.8249937715202	-15.1559524812536	10	-0.0684002679084527
199	197	-11.111846604205	14.7466600229546	-15.1316875895189	10	-0.0684002679084527
200	198	-11.1148308889166	16.5899925258235	-15.1043895863173	15	-0.0684002679084527
201	199	-11.1175172599143	16.5899925258253	-15.0770915831156	15	-0.0684002679084527
202	200	-11.1199354571595	16.5899925258235	-15.049793579914	15	-0.0684002679084527
203	201	-11.1221122517578	15.6683262743908	-15.0240121324458	15	-0.0684002679084527
204	202	-11.1240717423281	14.7466600229546	-14.999747240711	10	-0.0684002679084527
205	203	-11.1258356217883	13.8249937715202	-14.9769989047097	10	-0.0684002679084527
206	204	-11.1274234175088	13.364160645803	-14.9550088465751	10	-0.0684002679084527
207	205	-11.1288527074926	13.364160645803	-14.9330187884404	10	-0.0684002679084527
208	206	-11.1301393149752	13.8249937715202	-14.9102704524391	10	-0.0684002679084527
209	207	-11.1312974835983	14.7466600229546	-14.8860055607043	10	-0.0684002679084527
210	208	-11.1323400350966	14.7466600229546	-14.8617406689695	10	-0.0684002679084527
211	209	-11.1332785112425	14.7466600229546	-14.8374757772348	10	-0.0684002679084527
212	210	-11.1341233016224	15.6683262743908	-14.8116943297666	15	-0.0684002679084527
213	211	-11.1348837586557	16.5899925258235	-14.784396326565	15	-0.0684002679084527
214	212	-11.1355683011328	17.5116587772597	-14.7555817676299	15	-0.0684002679084527
215	213	-11.1361845074172	17.511658777258	-14.7267672086949	15	-0.0684002679084527
216	214	-11.1367391993429	19.3549912801286	-14.694919538293	15	-0.0684002679084527
217	215	-11.1372385177372	21.1983237829975	-14.6600387564243	20	-0.0684002679084527
218	216	-11.1376879904034	23.5024894115854	-14.621366585222	20	-0.0684002679084527
219	217	-11.1380925933182	26.267488165887	-14.5781447468194	25	-0.0684002679084527
220	218	-11.1384568057185	29.4933200459111	-14.5296149633499	25	-0.0684002679084527
221	219	-11.1387846596901	28.5716537944749	-14.4826017356137	25	-0.0684002679084527
222	220	-11.1390797848056	24.8849887887353	-14.4416547308113	20	-0.0684002679084527
223	221	-11.1393454483061	22.1199900344337	-14.4052573932092	20	-0.0684002679084527
224	222	-11.1395845912724	19.3549912801286	-14.3734097228073	15	-0.0684002679084527
225	223	-11.1397998611841	19.3549912801269	-14.3415620524054	15	-0.0684002679084527
226	224	-11.1399936412297	17.5116587772597	-14.3127474934703	15	-0.0684002679084527
227	225	-11.1401680766895	18.4333250286942	-14.2824163788019	15	-0.0684002679084527
228	226	-11.1403250986862	18.4333250286925	-14.2520852641334	15	-0.0684002679084527
229	227	-11.1404664455629	17.0508256515425	-14.2240289830651	15	-0.0684002679084527
230	228	-11.1405936821283	15.2074931486719	-14.1990058134636	15	-0.0684002679084527
231	229	-11.1407082169801	14.7466600229546	-14.1747409217288	10	-0.0684002679084527
232	230	-11.1408113180991	13.8249937715202	-14.1519925857275	10	-0.0684002679084527
233	231	-11.1409041268868	15.6683262743908	-14.1262111382593	15	-0.0684002679084527
234	232	-11.1409876708014	15.6683262743891	-14.1004296907911	15	-0.0684002679084527
235	233	-11.1410628747324	17.511658777258	-14.071615131856	15	-0.0684002679084527
236	234	-11.1411305712397	19.3549912801286	-14.0397674614542	15	-0.0684002679084527
237	235	-11.1411915097711	21.1983237829975	-14.0048866795854	20	-0.0684002679084527
238	236	-11.1412463649587	21.1983237829975	-13.9700058977167	20	-0.0684002679084527
239	237	-11.1412957440877	20.2766575315631	-13.9366416715814	20	-0.0684002679084527
240	238	-11.1413401938197	18.8941581544114	-13.9055522790462	15	-0.0684002679084527
241	239	-11.1413802062441	18.8941581544114	-13.874462886511	15	-0.0684002679084527
242	240	-11.1414162243266	18.4333250286942	-13.8441317718426	15	-0.0684002679084527
243	241	-11.1414486468125	17.511658777258	-13.8153172129075	15	-0.0684002679084527
244	242	-11.1414778326412	17.5116587772597	-13.7865026539725	15	-0.0684002679084527
245	243	-11.1415041049204	18.4333250286925	-13.756171539304	15	-0.0684002679084527
246	244	-11.1415277545026	18.4333250286942	-13.7258404246356	15	-0.0684002679084527
247	245	-11.1415490432051	18.4333250286942	-13.6955093099671	15	-0.0684002679084527
248	246	-11.1415682067087	17.511658777258	-13.6666947510321	15	-0.0684002679084527
249	247	-11.1415854571669	15.6683262743908	-13.6409133035639	15	-0.0684002679084527
250	248	-11.1416009855542	13.8249937715202	-13.6181649675625	10	-0.0684002679084527
251	249	-11.1416149637808	11.9816612686496	-13.598449743028	10	-0.0684002679084527
252	250	-11.1416275465954	10.1383287657824	-13.5817676299604	10	-0.0684002679084527
253	251	-11.1416388732985	8.29499626291179	-13.5681186283595	5	-0.0684002679084527
254	252	-11.1416490692848	7.37333001147734	-13.5559861824922	5	-0.0684002679084527
255	253	-11.1416582474307	8.29499626291179	-13.5423371808914	5	-0.0684002679084527
256	254	-11.1416665093449	8.29499626291352	-13.5286881792905	5	-0.0684002679084527
257	255	-11.1416739464925	9.21666251434625	-13.5135226219563	5	-0.0684002679084527
258	256	-11.141680641208	10.1383287657824	-13.4968405088887	10	-0.0684002679084527
259	257	-11.1416866676065	10.1383287657807	-13.480158395821	10	-0.0684002679084527
260	258	-11.1416920924044	11.0599950172168	-13.4619597270199	10	-0.0684002679084527
261	259	-11.141696975658	11.9816612686496	-13.4422445024854	10	-0.0684002679084527
262	260	-11.1417013714285	13.8249937715202	-13.4194961664841	10	-0.0684002679084527
263	261	-11.14170532838	14.7466600229564	-13.3952312747493	10	-0.0684002679084527
264	262	-11.1417088903188	13.8249937715202	-13.372482938748	10	-0.0684002679084527
265	263	-11.1417120966779	13.8249937715202	-13.3497346027466	10	-0.0684002679084527
266	264	-11.1417149829541	11.9816612686496	-13.3300193782121	10	-0.0684002679084527
267	265	-11.1417175811005	12.9033275200857	-13.3087875979442	10	-0.0684002679084527
268	266	-11.1417199198803	12.9033275200857	-13.2875558176763	10	-0.0684002679084527
269	267	-11.1417220251854	12.9033275200857	-13.2663240374083	10	-0.0684002679084527
270	268	-11.1417239203231	12.9033275200857	-13.2450922571404	10	-0.0684002679084527
271	269	-11.1417256262739	13.8249937715202	-13.2223439211391	10	-0.0684002679084527
272	270	-11.1417271619238	13.8249937715202	-13.1995955851377	10	-0.0684002679084527
273	271	-11.1417285442736	14.7466600229546	-13.1753306934029	10	-0.0684002679084527
274	272	-11.1417297886267	14.7466600229546	-13.1510658016682	10	-0.0684002679084527
275	273	-11.1417309087592	16.129159400108	-13.1245260763333	15	-0.0684002679084527
276	274	-11.1417319170716	17.0508256515408	-13.0964697952649	15	-0.0684002679084527
277	275	-11.1417328247266	16.5899925258253	-13.0691717920633	15	-0.0684002679084527
278	276	-11.1417336417726	15.6683262743891	-13.0433903445951	15	-0.0684002679084527
279	277	-11.141734377255	15.6683262743891	-13.0176088971269	15	-0.0684002679084527
280	278	-11.141735039316	15.6683262743891	-12.9918274496587	15	-0.0684002679084527
281	279	-11.141735635285	15.6683262743908	-12.9660460021905	15	-0.0684002679084527
282	280	-11.1417361717599	13.8249937715202	-12.9432976661892	10	-0.0684002679084527
283	281	-11.1417366546799	12.9033275200857	-12.9220658859213	10	-0.0684002679084527
284	282	-11.1417370893911	11.9816612686496	-12.9023506613868	10	-0.0684002679084527
285	283	-11.1417374807062	11.9816612686513	-12.8826354368523	10	-0.0684002679084527
286	284	-11.1417378329573	11.9816612686513	-12.8629202123178	10	-0.0684002679084527
287	285	-11.141738150044	11.9816612686513	-12.8432049877833	10	-0.0684002679084527
288	286	-11.1417384354767	13.8249937715202	-12.8204566517819	10	-0.0684002679084527
289	287	-11.1417386924154	14.7466600229546	-12.7961917600471	10	-0.0684002679084527
290	288	-11.1417389237045	15.6683262743891	-12.7704103125789	15	-0.0684002679084527
291	289	-11.1417391319046	16.5899925258253	-12.7431123093773	15	-0.0684002679084527
292	290	-11.1417393193205	13.8249937715202	-12.720363973376	10	-0.0684002679084527
293	291	-11.1417394880273	11.9816612686496	-12.7006487488415	10	-0.0684002679084527
294	292	-11.1417396398924	11.9816612686513	-12.680933524307	10	-0.0684002679084527
295	293	-11.1417397765972	11.9816612686513	-12.6612182997725	10	-0.0684002679084527
296	294	-11.1417398996551	11.9816612686513	-12.641503075238	10	-0.0684002679084527
297	295	-11.1417400104284	11.5208281429323	-12.6225461285702	10	-0.0684002679084527
298	296	-11.1417401101436	12.4424943943685	-12.602072626169	10	-0.0684002679084527
299	297	-11.1417401999043	14.7466600229546	-12.5778077344342	10	-0.0684002679084527
300	298	-11.1417402807045	16.5899925258253	-12.5505097312326	15	-0.0684002679084527
301	299	-11.1417403534386	19.3549912801286	-12.5186620608307	15	-0.0684002679084527
302	300	-11.1417404189119	19.3549912801269	-12.4868143904288	15	-0.0684002679084527
303	301	-11.1417404778491	18.4333250286942	-12.4564832757603	15	-0.0684002679084527
304	302	-11.1417405309027	16.5899925258253	-12.4291852725587	15	-0.0684002679084527
305	303	-11.1417405786602	14.7466600229546	-12.4049203808239	10	-0.0684002679084527
306	304	-11.1417406216501	13.8249937715202	-12.3821720448226	10	-0.0684002679084527
307	305	-11.1417406603485	11.9816612686496	-12.3624568202881	10	-0.0684002679084527
308	306	-11.1417406951837	13.8249937715202	-12.3397084842867	10	-0.0684002679084527
309	307	-11.1417407265413	13.8249937715219	-12.3169601482854	10	-0.0684002679084527
310	308	-11.1417407547686	15.6683262743891	-12.2911787008172	15	-0.0684002679084527
311	309	-11.1417407801781	15.6683262743891	-12.265397253349	15	-0.0684002679084527
312	310	-11.141740803051	14.7466600229546	-12.2411323616142	10	-0.0684002679084527
313	311	-11.1417408236405	13.8249937715202	-12.2183840256129	10	-0.0684002679084527
314	312	-11.1417408421747	12.9033275200857	-12.197152245345	10	-0.0684002679084527
315	313	-11.1417408588586	14.7466600229546	-12.1728873536102	10	-0.0684002679084527
316	314	-11.141740873877	15.6683262743908	-12.147105906142	15	-0.0684002679084527
317	315	-11.1417408873962	17.511658777258	-12.118291347207	15	-0.0684002679084527
318	316	-11.1417408995657	15.6683262743891	-12.0925098997388	15	-0.0684002679084527
319	317	-11.1417409105205	15.6683262743908	-12.0667284522706	15	-0.0684002679084527
320	318	-11.1417409203816	14.2858268972374	-12.0432218384025	10	-0.0684002679084527
321	319	-11.1417409292583		-29.9878675541326		-0.0684002679084527
322	320	-11.1417409372489	12.9033275200855	-29.9666357738646	10	-0.0684002679084527
323	321	-11.1417409444418	14.7466600229549	-29.9423708821299	10	-0.0684002679084527
324	322	-11.1417409509166	13.8249937715202	-29.9196225461285	10	-0.0684002679084527
325	323	-11.1417409567451	13.8249937715202	-29.8968742101272	10	-0.0684002679084527
326	324	-11.1417409619918	13.8249937715202	-29.8741258741258	10	-0.0684002679084527
327	325	-11.1417409667146	13.8249937715202	-29.8513775381245	10	-0.0684002679084527
328	326	-11.141740970966	13.8249937715202	-29.8286292021231	10	-0.0684002679084527
329	327	-11.141740974793	12.9033275200855	-29.8073974218552	10	-0.0684002679084527
330	328	-11.141740978238	13.8249937715202	-29.7846490858539	10	-0.0684002679084527
331	329	-11.1417409813391	13.3641606458029	-29.7626590277192	10	-0.0684002679084527
332	330	-11.1417409841305	13.3641606458029	-29.7406689695846	10	-0.0684002679084527
333	331	-11.1417409866434	12.9033275200855	-29.7194371893167	10	-0.0684002679084527
334	332	-11.1417409889053	13.8249937715202	-29.6966888533153	10	-0.0684002679084527
335	333	-11.1417409909415	13.8249937715202	-29.673940517314	10	-0.0684002679084527
336	334	-11.1417409927744	15.6683262743896	-29.6481590698458	15	-0.0684002679084527
337	335	-11.1417409944243	16.5899925258243	-29.6208610666442	15	-0.0684002679084527
338	336	-11.1417409959095	17.511658777259	-29.5920465077091	15	-0.0684002679084527
339	337	-11.1417409972465	17.511658777259	-29.5632319487741	15	-0.0684002679084527
340	338	-11.14174099845	18.4333250286936	-29.5329008341056	15	-0.0684002679084527
341	339	-11.1417409995333	19.3549912801284	-29.5010531637037	15	-0.0684002679084527
342	340	-11.1417410005085	20.276657531563	-29.4676889375684	20	-0.0684002679084527
343	341	-11.1417410013864	19.8158244058456	-29.4350829892998	15	-0.0684002679084527
344	342	-11.1417410021766	19.8158244058457	-29.4024770410312	15	-0.0684002679084527
345	343	-11.1417410032539	20.276657531563	-29.3691128148959	20	-0.0684002679084527
346	344	-11.1417410093021	20.276657531563	-29.3357485887606	20	-0.0684002679084527
347	345	-11.1417410093021	19.3549912801284	-29.3039009183587	15	-0.0684002679084527
348	346	-11.1417410093021	18.4333250286936	-29.2735698036902	15	-0.0684002679084527
349	347	-11.1417410093021	17.511658777259	-29.2447552447552	15	-0.0684002679084527
350	348	-11.1417410093021	16.5899925258243	-29.2174572415536	15	-0.0684002679084527
351	349	-11.1417410093021	15.6683262743896	-29.1916757940854	15	-0.0684002679084527
352	350	-11.1417410093021	15.6683262743896	-29.1658943466172	15	-0.0684002679084527
353	351	-11.1417410093021	15.6683262743895	-29.140112899149	15	-0.0684002679084527
354	352	-11.1417410093021	15.2074931486723	-29.1150897295475	15	-0.0684002679084527
355	353	-11.1417410093021	15.2074931486723	-29.090066559946	15	-0.0684002679084527
356	354	-11.1417410093021	15.6683262743895	-29.0642851124778	15	-0.0684002679084527
357	355	-11.1417410093021	15.6683262743896	-29.0385036650096	15	-0.0684002679084527
358	356	-11.1417410093021	16.5899925258243	-29.011205661808	15	-0.0684002679084527
359	357	-11.1417410093021	16.5899925258243	-28.9839076586064	15	-0.0684002679084527
360	358	-11.1417410093021	17.511658777259	-28.9550930996714	15	-0.0684002679084527
361	359	-11.1417410093021	19.3549912801283	-28.9232454292695	15	-0.0684002679084527
362	360	-11.1417410093021	19.3549912801283	-28.8913977588676	15	-0.0684002679084527
363	361	-11.1417410093021	21.1983237829978	-28.8565169769989	20	-0.0684002679084527
364	362	-11.1417410093021	23.9633225373018	-28.8170865279299	20	-0.0684002679084527
365	363	-11.1417410093021	24.8849887887364	-28.7761395231274	20	-0.0684002679084527
366	364	-11.1417410093021	27.1891544173232	-28.7314011289914	25	-0.0684002679084527
367	365	-11.1417410093021	28.1108206687579	-28.685146179122	25	-0.0684002679084527
368	366	-11.1417410093021	28.5716537944752	-28.6381329513859	25	-0.0684002679084527
369	367	-11.1417410093021	28.5716537944752	-28.5911197236498	25	-0.0684002679084527
370	368	-11.1417410093021	26.7283212916058	-28.5471396073805	25	-0.0684002679084527
371	369	-11.1417410093021	25.8066550401712	-28.5046760468447	25	-0.0684002679084527
372	370	-11.1417410093021	23.0416562858671	-28.4667621535091	20	-0.0684002679084527
373	371	-11.1417410093021	22.1199900344324	-28.4303648159069	20	-0.0684002679084527
374	372	-11.1417410093021	21.1983237829976	-28.3954840340382	20	-0.0684002679084527
375	373	-11.1417410093021	20.2766575315631	-28.3621198079029	20	-0.0684002679084527
376	374	-11.1417410093021	18.4333250286937	-28.3317886932344	15	-0.0684002679084527
377	375	-11.1417410093021	17.9724919029761	-28.3022158564327	15	-0.0684002679084527
378	376	-11.1417410093021	17.0508256515419	-28.2741595753643	15	-0.0684002679084527
379	377	-11.1417410093021	17.5116587772589	-28.2453450164293	15	-0.0684002679084527
380	378	-11.1417410093021	16.5899925258244	-28.2180470132277	15	-0.0684002679084527
381	379	-11.1417410093021	18.4333250286935	-28.1877158985592	15	-0.0684002679084527
382	380	-11.1417410093021	18.4333250286937	-28.1573847838908	15	-0.0684002679084527
383	381	-11.1417410093021	21.1983237829978	-28.122504002022	20	-0.0684002679084527
384	382	-11.1417410093021	23.0416562858671	-28.0845901086864	20	-0.0684002679084527
385	383	-11.1417410093021	24.8849887887364	-28.043643103884	20	-0.0684002679084527
386	384	-11.1417410093021	25.8066550401711	-28.0011795433482	25	-0.0684002679084527
387	385	-11.1417410093021	26.7283212916058	-27.9571994270789	25	-0.0684002679084527
388	386	-11.1417410093021	26.2674881658885	-27.9139775886763	25	-0.0684002679084527
389	387	-11.1417410093021	26.2674881658885	-27.8707557502738	25	-0.0684002679084527
390	388	-11.1417410093021	27.6499875430404	-27.8252590782711	25	-0.0684002679084527
391	389	-11.1417410093021	25.8066550401711	-27.7827955177352	25	-0.0684002679084527
392	390	-11.1417410093021	24.8849887887366	-27.7418485129328	20	-0.0684002679084527
393	391	-11.1417410093021	23.9633225373018	-27.7024180638638	20	-0.0684002679084527
394	392	-11.1417410093021	21.1983237829975	-27.6675372819951	20	-0.0684002679084527
395	393	-11.1417410093021	18.4333250286937	-27.6372061673266	15	-0.0684002679084527
396	394	-11.1417410093021	17.5116587772591	-27.6083916083916	15	-0.0684002679084527
397	395	-11.1417410093021	15.6683262743895	-27.5826101609234	15	-0.0684002679084527
398	396	-11.1417410093021	15.6683262743895	-27.5568287134552	15	-0.0684002679084527
399	397	-11.1417410093021	13.8249937715202	-27.5340803774538	10	-0.0684002679084527
400	398	-11.1417410093021	12.4424943943683	-27.5136068750526	10	-0.0684002679084527
401	399	-11.1417410093021	11.5208281429334	-27.4946499283848	10	-0.0684002679084527
402	400	-11.1417410093021	11.9816612686511	-27.4749347038503	10	-0.0684002679084527
403	401	-11.1417410093021	11.059995017216	-27.4567360350492	10	-0.0684002679084527
404	402	-11.1417410093021	10.1383287657815	-27.4400539219816	10	-0.0684002679084527
405	403	-11.1417410093021	9.21666251434689	-27.4248883646474	5	-0.0684002679084527
406	404	-11.1417410093021	8.29499626291223	-27.4112393630465	5	-0.0684002679084527
407	405	-11.1417410093021	8.29499626291223	-27.3975903614457	5	-0.0684002679084527
408	406	-11.1417410093021	8.29499626291201	-27.3839413598449	5	-0.0684002679084527
409	407	-11.1417410093021	9.21666251434689	-27.3687758025107	5	-0.0684002679084527
410	408	-11.1417410093021	8.29499626291223	-27.3551268009099	5	-0.0684002679084527
411	409	-11.1417410093021	7.37333001147734	-27.3429943550425	5	-0.0684002679084527
412	410	-11.1417410093021	6.45166376004289	-27.3323784649085	5	-0.0684002679084527
413	411	-11.1417410093021	5.52999750860801	-27.323279130508	5	-0.0684002679084527
414	412	-11.1417410093021	3.68666500573888	-27.3172129075743	0	-0.0684002679084527
415	413	-11.1417410093021	1.84333250286933	-27.3141797961075		-0.0684002679084527
416	414	-11.1417410093021	1.84333250286933	-27.3111466846406		-0.0684002679084527
417	415	-11.1417410093021	0.921666251434668	-27.3096301289072		-0.0684002679084527
418	416	-11.1417410093021	0.921666251434668	-27.3081135731738		-0.0684002679084527
419	417	-11.1417410093021	1.84333250286933	-27.3050804617069		-0.0684002679084527
420	418	-11.1417410093021	3.68666500573888	-27.2990142387732	0	-0.0684002679084527
421	419	-11.1417410093021	5.52999750860801	-27.2899149043727	5	-0.0684002679084527
422	420	-11.1417410093021	7.37333001147756	-27.2777824585053	5	-0.0684002679084527
423	421	-11.1417410093021	9.21666251434689	-27.2626169011711	5	-0.0684002679084527
424	422	-11.1417410093021	10.1383287657815	-27.2459347881034	10	-0.0684002679084527
425	423	-11.1417410093021	11.059995017216	-27.2277361193023	10	-0.0684002679084527
426	424	-11.1417410093021	11.0599950172162	-27.2095374505013	10	-0.0684002679084527
427	425	-11.1417410093021	9.21666251434689	-27.194371893167	5	-0.0684002679084527
428	426	-11.1417410093021	10.1383287657815	-27.1776897800994	10	-0.0684002679084527
429	427	-11.1417410093021	8.29499626291223	-27.1640407784986	5	-0.0684002679084527
430	428	-11.1417410093021	8.29499626291223	-27.1503917768978	5	-0.0684002679084527
431	429	-11.1417410093021	9.21666251434668	-27.1352262195635	5	-0.0684002679084527
432	430	-11.1417410093021	10.1383287657815	-27.1185441064959	10	-0.0684002679084527
433	431	-11.1417410093021	11.0599950172162	-27.1003454376948	10	-0.0684002679084527
434	432	-11.1417410093021	11.0599950172162	-27.0821467688937	10	-0.0684002679084527
435	433	-11.1417410093021	12.9033275200855	-27.0609149886258	10	-0.0684002679084527
436	434	-11.1417410093021	14.7466600229551	-27.036650096891	10	-0.0684002679084527
437	435	-11.1417410093021	14.7466600229549	-27.0123852051562	10	-0.0684002679084527
438	436	-11.1417410093021	14.7466600229549	-26.9881203134215	10	-0.0684002679084527
439	437	-11.1417410093021	14.7466600229549	-26.9638554216867	10	-0.0684002679084527
440	438	-11.1417410093021	14.7466600229551	-26.9395905299519	10	-0.0684002679084527
441	439	-11.1417410093021	14.7466600229549	-26.9153256382172	10	-0.0684002679084527
442	440	-11.1417410093021	13.8249937715202	-26.8925773022158	10	-0.0684002679084527
443	441	-11.1417410093021	11.9816612686509	-26.8728620776813	10	-0.0684002679084527
444	442	-11.1417410093021	10.1383287657815	-26.8561799646137	10	-0.0684002679084527
445	443	-11.1417410093021	9.21666251434689	-26.8410144072794	5	-0.0684002679084527
446	444	-11.1417410093021	8.29499626291223	-26.8273654056786	5	-0.0684002679084527
447	445	-11.1417410093021	8.29499626291201	-26.8137164040778	5	-0.0684002679084527
448	446	-11.1417410093021	7.37333001147756	-26.8015839582104	5	-0.0684002679084527
449	447	-11.1417410093021	8.29499626291201	-26.7879349566096	5	-0.0684002679084527
450	448	-11.1417410093021	7.37333001147777	-26.7758025107422	5	-0.0684002679084527
451	449	-11.1417410093021	8.29499626291179	-26.7621535091414	5	-0.0684002679084527
452	450	-11.1417410093021	7.37333001147777	-26.750021063274	5	-0.0684002679084527
453	451	-11.1417410093021	8.29499626291223	-26.7363720616732	5	-0.0684002679084527
454	452	-11.1417410093021	8.29499626291179	-26.7227230600724	5	-0.0684002679084527
455	453	-11.1417410093021	10.1383287657815	-26.7060409470048	10	-0.0684002679084527
456	454	-11.1417410093021	10.1383287657815	-26.6893588339371	10	-0.0684002679084527
457	455	-11.1417410093021	10.1383287657815	-26.6726767208694	10	-0.0684002679084527
458	456	-11.1417410093021	11.0599950172164	-26.6544780520684	10	-0.0684002679084527
459	457	-11.1417410093021	11.059995017216	-26.6362793832673	10	-0.0684002679084527
460	458	-11.1417410093021	11.0599950172164	-26.6180807144662	10	-0.0684002679084527
461	459	-11.1417410093021	11.9816612686509	-26.5983654899317	10	-0.0684002679084527
462	460	-11.1417410093021	11.059995017216	-26.5801668211306	10	-0.0684002679084527
463	461	-11.1417410093021	11.0599950172164	-26.5619681523295	10	-0.0684002679084527
464	462	-11.1417410093021	10.1383287657815	-26.5452860392619	10	-0.0684002679084527
465	463	-11.1417410093021	10.1383287657815	-26.5286039261942	10	-0.0684002679084527
466	464	-11.1417410093021	9.21666251434668	-26.51343836886	5	-0.0684002679084527
467	465	-11.1417410093021	7.37333001147734	-26.5013059229926	5	-0.0684002679084527
468	466	-11.1417410093021	7.37333001147777	-26.4891734771252	5	-0.0684002679084527
469	467	-11.1417410093021	6.45166376004246	-26.4785575869913	5	-0.0684002679084527
470	468	-11.1417410093021	5.52999750860844	-26.4694582525907	5	-0.0684002679084527
471	469	-11.1417410093021	4.60833125717312	-26.4618754739236	0	-0.0684002679084527
472	470	-11.1417410093021	4.60833125717355	-26.4542926952565	0	-0.0684002679084527
473	471	-11.1417410093021	3.68666500573867	-26.4482264723228	0	-0.0684002679084527
474	472	-11.1417410093021	4.60833125717355	-26.4406436936557	0	-0.0684002679084527
475	473	-11.1417410093021	4.60833125717355	-26.4330609149886	0	-0.0684002679084527
476	474	-11.1417410093021	5.52999750860801	-26.423961580588	5	-0.0684002679084527
477	475	-11.1417410093021	5.52999750860801	-26.4148622461875	5	-0.0684002679084527
478	476	-11.1417410093021	7.37333001147734	-26.4027298003201	5	-0.0684002679084527
479	477	-11.1417410093021	6.45166376004289	-26.3921139101862	5	-0.0684002679084527
480	478	-11.1417410093021	7.37333001147734	-26.3799814643188	5	-0.0684002679084527
481	479	-11.1417410093021	7.37333001147777	-26.3678490184514	5	-0.0684002679084527
482	480	-11.1417410093021	7.37333001147734	-26.355716572584	5	-0.0684002679084527
483	481	-11.1417410093021	6.45166376004289	-26.34510068245	5	-0.0684002679084527
484	482	-11.1417410093021	5.52999750860801	-26.3360013480495	5	-0.0684002679084527
485	483	-11.1417410093021	6.45166376004289	-26.3253854579155	5	-0.0684002679084527
486	484	-11.1417410093021	7.37333001147734	-26.3132530120481	5	-0.0684002679084527
487	485	-11.1417410093021	9.21666251434711	-26.2980874547139	5	-0.0684002679084527
488	486	-11.1417410093021	10.1383287657815	-26.2814053416463	10	-0.0684002679084527
489	487	-11.1417410093021	11.9816612686509	-26.2616901171118	10	-0.0684002679084527
490	488	-11.1417410093021	12.9033275200853	-26.2404583368438	10	-0.0684002679084527
491	489	-11.1417410093021	12.4424943943685	-26.2199848344426	10	-0.0684002679084527
492	490	-11.1417410093021	10.5991618914987	-26.2025444435082	10	-0.0684002679084527
493	491	-11.1417410093021	10.1383287657815	-26.1858623304406	10	-0.0684002679084527
494	492	-11.1417410093021	8.29499626291179	-26.1722133288398	5	-0.0684002679084527
495	493	-11.1417410093021	7.37333001147777	-26.1600808829724	5	-0.0684002679084527
496	494	-11.1417410093021	7.37333001147734	-26.147948437105	5	-0.0684002679084527
497	495	-11.1417410093021	6.45166376004289	-26.1373325469711	5	-0.0684002679084527
498	496	-11.1417410093021	5.52999750860801	-26.1282332125705	5	-0.0684002679084527
499	497	-11.1417410093021	6.45166376004289	-26.1176173224366	5	-0.0684002679084527
500	498	-11.1417410093021	6.45166376004289	-26.1070014323026	5	-0.0684002679084527
501	499	-11.1417410093021	7.37333001147734	-26.0948689864352	5	-0.0684002679084527
502	500	-11.1417410093021	6.91249688576012	-26.0834948184345	5	-0.0684002679084527
503	501	-11.1417410093021	6.91249688576012	-26.0721206504339	5	-0.0684002679084527
504	502	-11.1417410093021	8.29499626291223	-26.058471648833	5	-0.0684002679084527
505	503	-11.1417410093021	6.45166376004289	-26.0478557586991	5	-0.0684002679084527
506	504	-11.1417410093021	7.37333001147734	-26.0357233128317	5	-0.0684002679084527
507	505	-11.1417410093021	6.45166376004289	-26.0251074226977	5	-0.0684002679084527
508	506	-11.1417410093021	5.52999750860801	-26.0160080882972	5	-0.0684002679084527
509	507	-11.1417410093021	6.45166376004289	-26.0053921981632	5	-0.0684002679084527
510	508	-11.1417410093021	6.45166376004289	-25.9947763080293	5	-0.0684002679084527
511	509	-11.1417410093021	5.52999750860801	-25.9856769736287	5	-0.0684002679084527
512	510	-11.1417410093021	5.52999750860801	-25.9765776392282	5	-0.0684002679084527
513	511	-11.1417410093021	5.52999750860801	-25.9674783048277	5	-0.0684002679084527
514	512	-11.1417410093021	4.60833125717355	-25.9598955261605	0	-0.0684002679084527
515	513	-11.1417410093021	4.60833125717355	-25.9523127474934	0	-0.0684002679084527
516	514	-11.1417410093021	2.76499875430378	-25.9477630802932	0	-0.0684002679084527
517	515	-11.1417410093021	2.76499875430422	-25.9432134130929	0	-0.0684002679084527
518	516	-11.1417410093021	1.84333250286933	-25.940180301626		-0.0684002679084527
519	517	-11.1417410093021	0	-25.940180301626		-0.0684002679084527
520	518	-11.1417410093021	0	-25.940180301626		-0.0684002679084527
521	519	-11.1417410093021	0	-25.940180301626		-0.0684002679084527
522	520	-11.1417410093021	0.921666251434884	-25.9386637458926		-0.0684002679084527
523	521	-11.1417410093021	0	-25.9386637458926		-0.0684002679084527
524	522	-11.1417410093021	1.84333250286933	-25.9356306344258		-0.0684002679084527
525	523	-11.1417410093021	0.921666251434452	-25.9341140786923		-0.0684002679084527
526	524	-11.1417410093021	2.76499875430422	-25.9295644114921	0	-0.0684002679084527
527	525	-11.1417410093021	1.84333250286933	-25.9265313000252		-0.0684002679084527
528	526	-11.1417410093021	2.76499875430422	-25.921981632825	0	-0.0684002679084527
529	527	-11.1417410093021	1.84333250286933	-25.9189485213581		-0.0684002679084527
530	528	-11.1417410093021	2.76499875430378	-25.9143988541578	0	-0.0684002679084527
531	529	-11.1417410093021	2.76499875430422	-25.9098491869576	0	-0.0684002679084527
532	530	-11.1417410093021	1.84333250286933	-25.9068160754907		-0.0684002679084527
533	531	-11.1417410093021	0.921666251434452	-25.9052995197573		-0.0684002679084527
534	532	-11.1417410093021	0.921666251434884	-25.9037829640239		-0.0684002679084527
535	533	-11.1417410093021	0.921666251434884	-25.9022664082905		-0.0684002679084527
536	534	-11.1417410093021	0	-25.9022664082905		-0.0684002679084527
537	535	-11.1417410093021	0	-25.9022664082905		-0.0684002679084527
538	536	-11.1417410093021	0	-25.9022664082905		-0.0684002679084527
539	537	-11.1417410093021	0	-25.9022664082905		-0.0684002679084527
540	538	-11.1417410093021	0	-25.9022664082905		-0.0684002679084527
541	539	-11.1417410093021	0	-25.9022664082905		-0.0684002679084527
542	540	-11.1417410093021	0	-25.9022664082905		-0.0684002679084527
543	541	-11.1417410093021	-0.921666251434884	-25.9037829640239		-0.0684002679084527
544	542	-11.1417410093021	0	-25.9037829640239		-0.0684002679084527
545	543	-11.1417410093021	0	-25.9037829640239		-0.0684002679084527
546	544	-11.1417410093021	0	-25.9037829640239		-0.0684002679084527
547	545	-7.31491255464849	0	-25.9037829640239		6.60783168794338
548	546	-5.18650210836173	0	-25.9037829640239		-0.0684002679084527
549	547	-4.1341324977188	0	-25.9037829640239		-0.0684002679084527
550	548	-3.75332585435285	0	-25.9037829640239		-0.0684002679084527
551	549	-3.78216813167437	0	-25.9037829640239		-0.0684002679084527
552	550	-4.05192630118703	0	-25.9037829640239		-0.0684002679084527
553	551	-4.4546869483805	0	-25.9037829640239		-0.0684002679084527
554	552	-4.92215764803318	0	-25.9037829640239		-0.0684002679084527
555	553	-5.41178815260278	0	-25.9037829640239		-0.0684002679084527
556	554	-5.68656416799909	0	-25.9037829640239		0.299928123067179
557	555	-3.89123799493808	0	-25.9037829640239		3.67359196566686
558	556	-3.08004077393104	0	-25.9037829640239		-0.0684002679084527
559	557	-2.87784880437443	0	-25.9037829640239		-0.0684002679084527
560	558	-3.04223051392616	0	-25.9037829640239		-0.0684002679084527
561	559	-3.41743688095574	0	-25.9037829640239		-0.0684002679084527
562	560	-3.90425514764734	0	-25.9037829640239		-0.0684002679084527
563	561	-4.44026535809779	0	-25.9037829640239		-0.0684002679084527
564	562	-4.98691797040131	0	-25.9037829640239		-0.0684002679084527
565	563	-5.52108320893015	0	-25.9037829640239		-0.0684002679084527
566	564	-6.02953126701901	0	-25.9037829640239		-0.0684002679084527
567	565	-6.50533278733233	0	-25.9037829640239		-0.0684002679084527
568	566	-6.94551691346787	0	-25.9037829640239		-0.0684002679084527
569	567	-7.34955238592509	0	-25.9037829640239		-0.0684002679084527
570	568	-7.71836682198215	0	-25.9037829640239		-0.0684002679084527
571	569	-8.05371748224904	0	-25.9037829640239		-0.0684002679084527
572	570	-8.35779120526356	0	-25.9037829640239		-0.0684002679084527
573	571	-8.63295340881375	0	-25.9037829640239		-0.0684002679084527
574	572	-8.88159373754935	0	-25.9037829640239		-0.0684002679084527
575	573	-9.1060340826946	0	-25.9037829640239		-0.0684002679084527
576	574	-9.30847659238667	0	-25.9037829640239		-0.0684002679084527
577	575	-9.49097708263629	0	-25.9037829640239		-0.0684002679084527
578	576	-9.65543436095372	0	-25.9037829640239		-0.0684002679084527
579	577	-9.80358931336382	0	-25.9037829640239		-0.0684002679084527
580	578	-9.93702978825997	0	-25.9037829640239		-0.0684002679084527
581	579	-10.0571987357031	0	-25.9037829640239		-0.0684002679084527
582	580	-10.1654039896284	0	-25.9037829640239		-0.0684002679084527
583	581	-10.2628286843035	0	-25.9037829640239		-0.0684002679084527
584	582	-10.350541687628	0	-25.9037829640239		-0.0684002679084527
585	583	-10.4295076861002	0	-25.9037829640239		-0.0684002679084527
586	584	-10.5005967177697	0	-25.9037829640239		-0.0684002679084527
587	585	-10.5645930518555	0	-25.9037829640239		-0.0684002679084527
588	586	-10.6222033776315	0	-25.9037829640239		-0.0684002679084527
589	587	-10.6740643042151	0	-25.9037829640239		-0.0684002679084527
590	588	-10.7207491958886	0	-25.9037829640239		-0.0684002679084527
591	589	-10.7627743803153	0	-25.9037829640239		-0.0684002679084527
592	590	-10.8006047732471	0	-25.9037829640239		-0.0684002679084527
593	591	-10.8346589655084	0	-25.9037829640239		-0.0684002679084527
594	592	-10.8653138177544	0	-25.9037829640239		-0.0684002679084527
595	593	-10.8929086067792	0	-25.9037829640239		-0.0684002679084527
596	594	-10.9177487646196	0	-25.9037829640239		-0.0684002679084527
597	595	-10.9401092487967	0	-25.9037829640239		-0.0684002679084527
598	596	-10.9602375790036	0	-25.9037829640239		-0.0684002679084527
599	597	-10.9783565725422	0	-25.9037829640239		-0.0684002679084527
600	598	-10.9946668079317	0	-25.9037829640239		-0.0684002679084527
601	599	-11.0093488433967	0	-25.9037829640239		-0.0684002679084527
602	600	-11.0225652144234	0	-25.9037829640239		-0.0684002679084527
603	601	-11.0344622322562	0	-25.9037829640239		-0.0684002679084527
604	602	-11.0451716030851	0	-25.9037829640239		-0.0684002679084527
605	603	-11.0548118857439	0	-25.9037829640239		-0.0684002679084527
606	604	-11.0634898039898	0	-25.9037829640239		-0.0684002679084527
607	605	-11.0713014278459	0	-25.9037829640239		-0.0684002679084527
608	606	-11.0783332370564	0	-25.9037829640239		-0.0684002679084527
609	607	-11.0846630784065	0	-25.9037829640239		-0.0684002679084527
610	608	-11.0903610274953	0	-25.9037829640239		-0.0684002679084527
611	609	-11.0954901644904	0	-25.9037829640239		-0.0684002679084527
612	610	-11.1001072724506	0	-25.9037829640239		-0.0684002679084527
613	611	-11.1042634659398	0	-25.9037829640239		-0.0684002679084527
614	612	-11.1080047568932	0	-25.9037829640239		-0.0684002679084527
615	613	-11.1113725639959	0	-25.9037829640239		-0.0684002679084527
616	614	-11.1144041712124	0	-25.9037829640239		-0.0684002679084527
617	615	-11.1171331405445	0	-25.9037829640239		-0.0684002679084527
618	616	-11.1195896835839	0	-25.9037829640239		-0.0684002679084527
619	617	-11.121800995975	0	-25.9037829640239		-0.0684002679084527
620	618	-11.1237915584888	0	-25.9037829640239		-0.0684002679084527
621	619	-11.1255834080417	0	-25.9037829640239		-0.0684002679084527
622	620	-11.1271963816594	0	-25.9037829640239		-0.0684002679084527
623	621	-11.1286483360864	0	-25.9037829640239		-0.0684002679084527
624	622	-11.1299553454722	0	-25.9037829640239		-0.0684002679084527
625	623	-11.131131879324	0	-25.9037829640239		-0.0684002679084527
626	624	-11.1321909626934	0	-25.9037829640239		-0.0684002679084527
627	625	-11.1331443203733	0	-25.9037829640239		-0.0684002679084527
628	626	-11.1340025066993	0	-25.9037829640239		-0.0684002679084527
629	627	-11.1347750223938	0	-25.9037829640239		-0.0684002679084527
630	628	-11.1354704197453	0	-25.9037829640239		-0.0684002679084527
631	629	-11.1360963972885	0	-25.9037829640239		-0.0684002679084527
632	630	-11.1366598850321	0	-25.9037829640239		-0.0684002679084527
633	631	-11.1371671211792	0	-25.9037829640239		-0.0684002679084527
634	632	-11.1376237211885	0	-25.9037829640239		-0.0684002679084527
635	633	-11.1380347399412	0	-25.9037829640239		-0.0684002679084527
636	634	-11.138404727702	0	-25.9037829640239		-0.0684002679084527
637	635	-11.138737780494	0	-25.9037829640239		-0.0684002679084527
638	636	-11.1390375854444	0	-25.9037829640239		-0.0684002679084527
639	637	-11.1393074616034	0	-25.9037829640239		-0.0684002679084527
640	638	-11.1395503966889	0	-25.9037829640239		-0.0684002679084527
641	639	-11.1397690801618	0	-25.9037829640239		-0.0684002679084527
642	640	-11.1399659330012	0	-25.9037829640239		-0.0684002679084527
643	641	-11.1401431345054	0	-25.9037829640239		-0.0684002679084527
644	642	-11.140302646419	0	-25.9037829640239		-0.0684002679084527
645	643	-11.1404462346503	0	-25.9037829640239		-0.0684002679084527
646	644	-11.1405754888214	0	-25.9037829640239		-0.0684002679084527
647	645	-11.1406918398663	0	-25.9037829640239		-0.0684002679084527
648	646	-11.1407965758724	0	-25.9037829640239		-0.0684002679084527
649	647	-11.1408908563404	0	-25.9037829640239		-0.0684002679084527
650	648	-11.140975725021	0	-25.9037829640239		-0.0684002679084527
651	649	-11.1410521214698	0	-25.9037829640239		-0.0684002679084527
652	650	-11.1411208914489	0	-25.9037829640239		-0.0684002679084527
653	651	-11.1411827962901	0	-25.9037829640239		-0.0684002679084527
654	652	-11.141238521323	0	-25.9037829640239		-0.0684002679084527
655	653	-11.141288683463	0	-25.9037829640239		-0.0684002679084527
656	654	-11.1413338380397	0	-25.9037829640239		-0.0684002679084527
657	655	-11.1413744849461	0	-25.9037829640239		-0.0684002679084527
658	656	-11.1414110741717	0	-25.9037829640239		-0.0684002679084527
659	657	-11.1414440107848	0	-25.9037829640239		-0.0684002679084527
660	658	-11.1414736594168	0	-25.9037829640239		-0.0684002679084527
661	659	-11.1415003482988	0	-25.9037829640239		-0.0684002679084527
662	660	-11.1415243728952	0	-25.9037829640239		-0.0684002679084527
663	661	-11.1415459991753	0	-25.9037829640239		-0.0684002679084527
664	662	-11.1415654665569	0	-25.9037829640239		-0.0684002679084527
665	663	-11.1415829905577	0	-25.9037829640239		-0.0684002679084527
666	664	-11.1415987651806	0	-25.9037829640239		-0.0684002679084527
667	665	-11.1416129650616	0	-25.9037829640239		-0.0684002679084527
668	666	-11.1416257474034	0	-25.9037829640239		-0.0684002679084527
669	667	-11.1416372537155	0	-25.9037829640239		-0.0684002679084527
670	668	-11.1416476113807	0	-25.9037829640239		-0.0684002679084527
671	669	-11.1416569350656	0	-25.9037829640239		-0.0684002679084527
672	670	-11.14166532799	0	-25.9037829640239		-0.0684002679084527
673	671	-11.1416728830694	0	-25.9037829640239		-0.0684002679084527
674	672	-11.1416796839438	0	-25.9037829640239		-0.0684002679084527
675	673	-11.1416858059036	0	-25.9037829640239		-0.0684002679084527
676	674	-11.1416913167232	0	-25.9037829640239		-0.0684002679084527
677	675	-11.1416962774112	0	-25.9037829640239		-0.0684002679084527
678	676	-11.1417007428859	0	-25.9037829640239		-0.0684002679084527
679	677	-11.1417047625833	0	-25.9037829640239		-0.0684002679084527
680	678	-11.1417083810041	0	-25.9037829640239		-0.0684002679084527
681	679	-11.1417116382069	0	-25.9037829640239		-0.0684002679084527
682	680	-11.1417145702512	0	-25.9037829640239		-0.0684002679084527
683	681	-11.1417172095966	0	-25.9037829640239		-0.0684002679084527
684	682	-11.1417195854628	0	-25.9037829640239		-0.0684002679084527
685	683	-11.141721724152	0	-25.9037829640239		-0.0684002679084527
686	684	-11.1417236493411	0	-25.9037829640239		-0.0684002679084527
687	685	-11.1417253823434	0	-25.9037829640239		-0.0684002679084527
688	686	-11.1417269423442	0	-25.9037829640239		-0.0684002679084527
689	687	-11.1417283466141	0	-25.9037829640239		-0.0684002679084527
690	688	-11.1417296106991	0	-25.9037829640239		-0.0684002679084527
691	689	-11.1417307485936	0	-25.9037829640239		-0.0684002679084527
692	690	-11.1417317728949	0	-25.9037829640239		-0.0684002679084527
693	691	-11.1417326949428	0	-25.9037829640239		-0.0684002679084527
694	692	-11.1417335249448	0	-25.9037829640239		-0.0684002679084527
695	693	-11.1417342720898	0	-25.9037829640239		-0.0684002679084527
696	694	-11.1417349446492	0	-25.9037829640239		-0.0684002679084527
697	695	-11.1417355500686	0	-25.9037829640239		-0.0684002679084527
698	696	-11.1417360950504	0	-25.9037829640239		-0.0684002679084527
699	697	-11.1417365856281	0	-25.9037829640239		-0.0684002679084527
700	698	-11.1417370272326	0	-25.9037829640239		-0.0684002679084527
701	699	-11.1417374247528	0	-25.9037829640239		-0.0684002679084527
702	700	-11.1417377825896	0	-25.9037829640239		-0.0684002679084527
703	701	-11.1417381047044	0	-25.9037829640239		-0.0684002679084527
704	702	-11.1417383946632	0	-25.9037829640239		-0.0684002679084527
705	703	-11.1417386556762	0	-25.9037829640239		-0.0684002679084527
706	704	-11.1417388906329	0	-25.9037829640239		-0.0684002679084527
707	705	-11.1417391021344	0	-25.9037829640239		-0.0684002679084527
708	706	-11.1417392925223	0	-25.9037829640239		-0.0684002679084527
709	707	-11.1417394639042	0	-25.9037829640239		-0.0684002679084527
710	708	-11.1417396181775	0	-25.9037829640239		-0.0684002679084527
711	709	-11.14173975705	0	-25.9037829640239		-0.0684002679084527
712	710	-11.1417398820593	0	-25.9037829640239		-0.0684002679084527
713	711	-11.1417399945892	0	-25.9037829640239		-0.0684002679084527
714	712	-11.1417400958855	0	-25.9037829640239		-0.0684002679084527
715	713	-11.1417401870696	0	-25.9037829640239		-0.0684002679084527
716	714	-11.1417402691511	0	-25.9037829640239		-0.0684002679084527
717	715	-11.1417403430385	0	-25.9037829640239		-0.0684002679084527
718	716	-11.14174040955	0	-25.9037829640239		-0.0684002679084527
719	717	-11.1417404694218	0	-25.9037829640239		-0.0684002679084527
720	718	-11.1417405233167	0	-25.9037829640239		-0.0684002679084527
721	719	-11.1417405718314	-0.921666251434884	-25.9052995197573		-0.0684002679084527
722	720	-11.1417406155031	0	-25.9052995197573		-0.0684002679084527
723	721	-11.1417406548151	0.921666251434884	-25.9037829640239		-0.0684002679084527
724	722	-11.1417406902026	0	-25.9037829640239		-0.0684002679084527
725	723	-11.1417407220576	0	-25.9037829640239		-0.0684002679084527
726	724	-11.1417407507325	0.921666251434884	-25.9022664082905		-0.0684002679084527
727	725	-11.1417407765449	0.921666251434452	-25.900749852557		-0.0684002679084527
728	726	-11.1417407997804	0.921666251434884	-25.8992332968236		-0.0684002679084527
729	727	-11.1417408206965	1.84333250286933	-25.8962001853568		-0.0684002679084527
730	728	-11.1417408395245	1.84333250286933	-25.8931670738899		-0.0684002679084527
731	729	-11.141740856473	2.76499875430378	-25.8886174066896	0	-0.0684002679084527
732	730	-11.1417408717296	3.6866650057391	-25.882551183756	0	-0.0684002679084527
733	731	-11.1417408854631	3.68666500573867	-25.8764849608223	0	-0.0684002679084527
734	732	-11.1417408978256	2.76499875430378	-25.871935293622	0	-0.0684002679084527
735	733	-11.1417409089541	2.76499875430422	-25.8673856264217	0	-0.0684002679084527
736	734	-11.1417409189716	3.68666500573867	-25.861319403488	0	-0.0684002679084527
737	735	-11.1417409279891	2.76499875430422	-25.8567697362878	0	-0.0684002679084527
738	736	-11.1417409361063	3.68666500573867	-25.8507035133541	0	-0.0684002679084527
739	737	-11.1417409434133	4.60833125717355	-25.8431207346869	0	-0.0684002679084527
740	738	-11.1417409499908	5.52999750860801	-25.8340214002864	5	-0.0684002679084527
741	739	-11.1417409559117	5.52999750860801	-25.8249220658859	5	-0.0684002679084527
742	740	-11.1417409612416	6.45166376004289	-25.8143061757519	5	-0.0684002679084527
743	741	-11.1417409660393	7.37333001147734	-25.8021737298845	5	-0.0684002679084527
744	742	-11.1417409703581	7.37333001147734	-25.7900412840171	5	-0.0684002679084527
745	743	-11.1417409742458	8.29499626291223	-25.7763922824163	5	-0.0684002679084527
746	744	-11.1417409777454	9.21666251434711	-25.7612267250821	5	-0.0684002679084527
747	745	-11.1417409912382	10.1383287657815	-25.7445446120144	10	-0.0684002679084527
748	746	-11.1417409930415	10.1383287657815	-25.7278624989468	10	-0.0684002679084527
749	747	-11.1417409946647	11.9816612686509	-25.7081472744123	10	-0.0684002679084527
750	748	-11.141740996126	11.9816612686509	-25.6884320498778	10	-0.0684002679084527
751	749	-11.1417409974413	13.8249937715202	-25.6656837138764	10	-0.0684002679084527
752	750	-11.1417409986253	14.2858268972374	-25.6421771000084	10	-0.0684002679084527
753	751	-11.1417409996912	14.2858268972374	-25.6186704861403	10	-0.0684002679084527
754	752	-11.1417410006506	15.66832627439	-25.5928890386721	15	-0.0684002679084527
755	753	-11.1417410015143	15.6683262743895	-25.5671075912039	15	-0.0684002679084527
756	754	-11.1417410028623	16.5899925258244	-25.5398095880023	15	-0.0684002679084527
757	755	-11.1417410093021	15.6683262743895	-25.5140281405341	15	-0.0684002679084527
758	756	-11.1417410093021	15.6683262743895	-25.4882466930659	15	-0.0684002679084527
759	757	-11.1417410093021	15.6683262743895	-25.4624652455977	15	-0.0684002679084527
760	758	-11.1417410093021	14.7466600229551	-25.438200353863	10	-0.0684002679084527
761	759	-11.1417410093021	13.8249937715202	-25.4154520178616	10	-0.0684002679084527
762	760	-11.1417410093021	12.9033275200853	-25.3942202375937	10	-0.0684002679084527
763	761	-11.1417410093021	11.9816612686509	-25.3745050130592	10	-0.0684002679084527
764	762	-11.1417410093021	11.0599950172164	-25.3563063442581	10	-0.0684002679084527
765	763	-11.1417410093021	10.1383287657815	-25.3396242311905	10	-0.0684002679084527
766	764	-11.1417410093021	8.29499626291223	-25.3259752295896	5	-0.0684002679084527
767	765	-11.1417410093021	9.21666251434668	-25.3108096722554	5	-0.0684002679084527
768	766	-11.1417410093021	8.29499626291223	-25.2971606706546	5	-0.0684002679084527
769	767	-11.1417410093021	8.29499626291223	-25.2835116690538	5	-0.0684002679084527
770	768	-11.1417410093021	9.21666251434668	-25.2683461117196	5	-0.0684002679084527
771	769	-11.1417410093021	8.29499626291223	-25.2546971101187	5	-0.0684002679084527
772	770	-11.1417410093021	8.29499626291223	-25.2410481085179	5	-0.0684002679084527
773	771	-11.1417410093021	6.45166376004289	-25.230432218384	5	-0.0684002679084527
774	772	-11.1417410093021	6.45166376004246	-25.21981632825	5	-0.0684002679084527
775	773	-11.1417410093021	5.52999750860844	-25.2107169938495	5	-0.0684002679084527
776	774	-11.1417410093021	6.45166376004246	-25.2001011037155	5	-0.0684002679084527
777	775	-11.1417410093021	5.52999750860844	-25.191001769315	5	-0.0684002679084527
778	776	-11.1417410093021	6.45166376004246	-25.180385879181	5	-0.0684002679084527
779	777	-11.1417410093021	7.37333001147777	-25.1682534333136	5	-0.0684002679084527
780	778	-11.1417410093021	6.45166376004289	-25.1576375431797	5	-0.0684002679084527
781	779	-11.1417410093021	6.45166376004246	-25.1470216530457	5	-0.0684002679084527
782	780	-11.1417410093021	6.45166376004289	-25.1364057629117	5	-0.0684002679084527
783	781	-11.1417410093021	6.45166376004289	-25.1257898727778	5	-0.0684002679084527
784	782	-11.1417410093021	5.52999750860801	-25.1166905383772	5	-0.0684002679084527
785	783	-11.1417410093021	6.45166376004289	-25.1060746482433	5	-0.0684002679084527
786	784	-11.1417410093021	6.45166376004289	-25.0954587581093	5	-0.0684002679084527
787	785	-11.1417410093021	6.91249688576012	-25.0840845901086	5	-0.0684002679084527
788	786	-11.1417410093021	7.83416313719457	-25.0711938663745	5	-0.0684002679084527
789	787	-11.1417410093021	9.21666251434711	-25.0560283090403	5	-0.0684002679084527
790	788	-11.1417410093021	9.21666251434668	-25.0408627517061	5	-0.0684002679084527
791	789	-11.1417410093021	10.1383287657815	-25.0241806386384	10	-0.0684002679084527
792	790	-11.1417410093021	10.1383287657815	-25.0074985255708	10	-0.0684002679084527
793	791	-11.1417410093021	11.059995017216	-24.9892998567697	10	-0.0684002679084527
794	792	-11.1417410093021	11.0599950172164	-24.9711011879686	10	-0.0684002679084527
795	793	-11.1417410093021	11.059995017216	-24.9529025191675	10	-0.0684002679084527
796	794	-11.1417410093021	11.0599950172164	-24.9347038503665	10	-0.0684002679084527
797	795	-11.1417410093021	11.059995017216	-24.9165051815654	10	-0.0684002679084527
798	796	-11.1417410093021	10.1383287657815	-24.8998230684977	10	-0.0684002679084527
799	797	-11.1417410093021	9.21666251434711	-24.8846575111635	5	-0.0684002679084527
800	798	-11.1417410093021	8.29499626291223	-24.8710085095627	5	-0.0684002679084527
801	799	-11.1417410093021	7.37333001147734	-24.8588760636953	5	-0.0684002679084527
802	800	-11.1417410093021	7.37333001147734	-24.8467436178279	5	-0.0684002679084527
803	801	-11.1417410093021	6.45166376004289	-24.8361277276939	5	-0.0684002679084527
804	802	-11.1417410093021	7.37333001147734	-24.8239952818266	5	-0.0684002679084527
805	803	-11.1417410093021	8.29499626291223	-24.8103462802258	5	-0.0684002679084527
806	804	-11.1417410093021	9.21666251434711	-24.7951807228915	5	-0.0684002679084527
807	805	-9.38411637978782	11.9816612686509	-24.775465498357	10	2.9979273339171
808	806	1.16172794803771	12.9033275200853	-24.7542337180891	10	16.6242996950914
809	807	8.03182326511611	14.2858268972378	-24.730727104221	10	1.78967176679785
810	808	11.4303432927025	15.2074931486719	-24.7057039346196	15	-0.0684002679084527
811	809	12.6621204042028	15.66832627439	-24.6799224871514	15	-0.0684002679084527
812	810	16.5071015067822	15.6683262743895	-24.6541410396832	15	6.79656434858578
813	811	17.8281884847196	13.8249937715202	-24.6313927036818	10	-0.0684002679084527
814	812	17.6134968847663	12.9033275200853	-24.6101609234139	10	-0.0684002679084527
815	813	16.4992680991816	11.9816612686509	-24.5904456988794	10	-0.0684002679084527
816	814	19.8721421144436	9.21666251434711	-24.5752801415452	5	8.61970178909208
817	815	20.7988851053419	10.1383287657815	-24.5585980284775	10	-0.0684002679084527
818	816	20.2493119598152	8.29499626291223	-24.5449490268767	5	-0.0684002679084527
819	817	21.259435825775	9.21666251434668	-24.5297834695425	5	4.1406242533912
820	818	20.7432856304494	8.29499626291223	-24.5161344679416	5	-0.0684002679084527
821	819	19.3435628922977	8.29499626291223	-24.5024854663408	5	-0.0684002679084527
822	820	17.4701381136272	9.21666251434668	-24.4873199090066	5	-0.0684002679084527
823	821	15.3813153022164	10.1383287657815	-24.470637795939	10	-0.0684002679084527
824	822	13.2370251475418	10.1383287657815	-24.4539556828713	10	-0.0684002679084527
825	823	11.1336148327639	11.0599950172164	-24.4357570140702	10	-0.0684002679084527
826	824	9.12657559699442	11.059995017216	-24.4175583452691	10	-0.0684002679084527
827	825	7.24536682488431	11.9816612686509	-24.3978431207346	10	-0.0684002679084527
828	826	5.50306391271645	12.9033275200857	-24.3766113404667	10	-0.0684002679084527
829	827	3.90261815961249	14.7466600229546	-24.3523464487319	10	-0.0684002679084527
830	828	2.44090102473802	15.6683262743895	-24.3265650012637	15	-0.0684002679084527
831	829	1.11130112693816	14.7466600229551	-24.302300109529	10	-0.0684002679084527
832	830	-0.0946225721795031	14.7466600229551	-24.2780352177942	10	-0.0684002679084527
833	831	-1.1861016987099	14.7466600229546	-24.2537703260594	10	-0.0684002679084527
834	832	-2.17251772535225	14.7466600229551	-24.2295054343247	10	-0.0684002679084527
835	833	-3.06301845457284	16.5899925258244	-24.202207431123	15	-0.0684002679084527
836	834	-3.86629956800866	17.5116587772589	-24.173392872188	15	-0.0684002679084527
837	835	-4.59049115251649	20.2766575315631	-24.1400286460527	20	-0.0684002679084527
838	836	-5.2431101138177	21.1983237829975	-24.105147864184	20	-0.0684002679084527
839	837	-5.83105313226368	23.0416562858673	-24.0672339708484	20	-0.0684002679084527
840	838	-6.36061380147649	23.9633225373018	-24.0278035217794	20	-0.0684002679084527
841	839	-6.83751345895013	23.9633225373018	-23.9883730727104	20	-0.0684002679084527
842	840	-7.26693904332699	23.9633225373018	-23.9489426236414	20	-0.0684002679084527
843	841	-7.65358380106322	22.5808231601497	-23.9117870081725	20	-0.0684002679084527
844	842	-8.00168827786013	22.5808231601497	-23.8746313927036	20	-0.0684002679084527
845	843	-8.31508007061853	20.2766575315631	-23.8412671665683	20	-0.0684002679084527
846	844	-8.5972114823821	20.2766575315631	-23.807902940433	20	-0.0684002679084527
847	845	-8.8511946458885	18.4333250286937	-23.7775718257645	15	-0.0684002679084527
848	846	-9.07983394614465	18.4333250286937	-23.7472407110961	15	-0.0684002679084527
849	847	-9.28565573463421	17.5116587772589	-23.718426152161	15	-0.0684002679084527
850	848	-9.47093542379719	16.5899925258244	-23.6911281489594	15	-0.0684002679084527
851	849	-9.63772210408609	16.589992525824	-23.6638301457578	15	-0.0684002679084527
852	850	-9.78786085270674	16.5899925258244	-23.6365321425562	15	-0.0684002679084527
853	851	-9.92301291317266	16.5899925258244	-23.6092341393546	15	-0.0684002679084527
854	852	-10.0446739245683	16.589992525824	-23.581936136153	15	-0.0684002679084527
855	853	-10.1541903731351	16.5899925258244	-23.5546381329513	15	-0.0684002679084527
856	854	-10.2527744291576	17.5116587772589	-23.5258235740163	15	-0.0684002679084527
857	855	-10.3415173208395	19.3549912801286	-23.4939759036144	15	-0.0684002679084527
858	856	-10.4214013849858	21.1983237829975	-23.4590951217457	20	-0.0684002679084527
859	857	-10.4933109224922	23.0416562858673	-23.4211812284101	20	-0.0684002679084527
860	858	-10.5580419752736	24.8849887887362	-23.3802342236077	20	-0.0684002679084527
861	859	-10.616311130542	27.6499875430404	-23.334737551605	25	-0.0684002679084527
862	860	-10.668763448375	28.5716537944757	-23.2877243238689	25	-0.0684002679084527
863	861	-10.7159795993408	29.4933200459093	-23.2391945403993	25	-0.0684002679084527
864	862	-10.7584822905372	30.4149862973447	-23.1891482011963		-0.0684002679084527
865	863	-10.7967420507575	29.4933200459102	-23.1406184177268	25	-0.0684002679084527
866	864	-10.8311824385449	27.1891544173232	-23.0958800235908	25	-0.0684002679084527
867	865	-10.8621847306067	26.2674881658879	-23.0526581851883	25	-0.0684002679084527
868	866	-10.8900921423721	23.9633225373018	-23.0132277361193	20	-0.0684002679084527
869	867	-10.9152136273359	22.1199900344329	-22.9768303985171	20	-0.0684002679084527
870	868	-10.9378272971997	21.1983237829975	-22.9419496166484	20	-0.0684002679084527
871	869	-10.9581835006374	20.2766575315631	-22.9085853905131	20	-0.0684002679084527
872	870	-10.9765075947485	19.3549912801286	-22.8767377201112	15	-0.0684002679084527
873	871	-10.9930024398645	19.3549912801278	-22.8448900497093	15	-0.0684002679084527
874	872	-11.0078506453197	20.2766575315631	-22.811525823574	20	-0.0684002679084527
875	873	-11.0212165910404	19.3549912801286	-22.7796781531721	15	-0.0684002679084527
876	874	-11.0332482473311	21.1983237829975	-22.7447973713033	20	-0.0684002679084527
877	875	-11.0440788129987	20.2766575315631	-22.711433145168	20	-0.0684002679084527
878	876	-11.05382818995	21.6591569087156	-22.6757940854326	20	-0.0684002679084527
879	877	-11.0626043105854	24.424155663019	-22.6356053584969	20	-0.0684002679084527
880	878	-11.070504332683	25.8066550401707	-22.593141797961	25	-0.0684002679084527
881	879	-11.0776157150014	28.5716537944757	-22.5461285702249	25	-0.0684002679084527
882	880	-11.0840171855081	29.4933200459093	-22.4975987867554	25	-0.0684002679084527
883	881	-11.0897796129523	30.4149862973447	-22.4475524475524		-0.0684002679084527
884	882	-11.0949667914307	29.4933200459102	-22.3990226640829	25	-0.0684002679084527
885	883	-11.0996361466327	29.4933200459093	-22.3504928806133	25	-0.0684002679084527
886	884	-11.1038393715828	28.5716537944757	-22.3034796528772	25	-0.0684002679084527
887	885	-11.1076229989178	26.728321291606	-22.2594995366079	25	-0.0684002679084527
888	886	-11.1110289160361	24.8849887887362	-22.2185525318055	20	-0.0684002679084527
889	887	-11.1140948288201	22.5808231601501	-22.1813969163366	20	-0.0684002679084527
890	888	-11.1168546790666	20.7374906572803	-22.1472744123346	20	-0.0684002679084527
891	889	-11.1193390202466	20.2766575315622	-22.1139101861993	20	-0.0684002679084527
892	890	-11.1215753557528	19.3549912801286	-22.0820625157974	15	-0.0684002679084527
893	891	-11.1235884433821	19.3549912801286	-22.0502148453955	15	-0.0684002679084527
894	892	-11.1254005694213	20.2766575315631	-22.0168506192602	20	-0.0684002679084527
895	893	-11.127031795372	21.1983237829975	-21.9819698373915	20	-0.0684002679084527
896	894	-11.1285001800453	22.119990034432	-21.9455724997893	20	-0.0684002679084527
897	895	-11.1298219794859	23.0416562858673	-21.9076586064537	20	-0.0684002679084527
898	896	-11.1310118269371	23.9633225373018	-21.8682281573847	20	-0.0684002679084527
899	897	-11.1320828948417	26.728321291606	-21.8242480411155	25	-0.0684002679084527
900	898	-11.13304704067	28.1108206687577	-21.7779930912461	25	-0.0684002679084527
901	899	-11.1339149381899	29.9541531716274	-21.7287050299098	25	-0.0684002679084527
902	900	-11.1346961956336	32.2583188002136	-21.67562557924		-0.0684002679084527
903	901	-11.135399462067	30.4149862973447	-21.625579240037		-0.0684002679084527
904	902	-11.1360325231408	27.6499875430404	-21.5800825680343	25	-0.0684002679084527
905	903	-11.1366023872836	23.0416562858673	-21.5421686746987	20	-0.0684002679084527
906	904	-11.1371153632897	18.4333250286942	-21.5118375600303	15	-0.0684002679084527
907	905	-11.1375771301619	16.5899925258235	-21.4845395568287	15	-0.0684002679084527
908	906	-11.1379927999822	13.8249937715211	-21.4617912208273	10	-0.0684002679084527
909	907	-11.1383669745061	13.8249937715202	-21.439042884826	10	-0.0684002679084527
910	908	-11.1387037961068	13.8249937715202	-21.4162945488246	10	-0.0684002679084527
911	909	-11.1390069936351	13.8249937715202	-21.3935462128233	10	-0.0684002679084527
912	910	-11.1392799236993	13.8249937715202	-21.3707978768219	10	-0.0684002679084527
913	911	-11.139525607826	13.8249937715202	-21.3480495408206	10	-0.0684002679084527
914	912	-11.1397467659102	13.8249937715202	-21.3253012048192	10	-0.0684002679084527
915	913	-11.1399458463264	12.9033275200857	-21.3040694245513	10	-0.0684002679084527
916	914	-11.140125053034	12.9033275200849	-21.2828376442834	10	-0.0684002679084527
917	915	-11.1402863699765	11.0599950172168	-21.2646389754823	10	-0.0684002679084527
918	916	-11.1404315830451	11.9816612686504	-21.2449237509478	10	-0.0684002679084527
919	917	-11.1405622998499	12.9033275200857	-21.2236919706799	10	-0.0684002679084527
920	918	-11.1406799675174	13.8249937715202	-21.2009436346785	10	-0.0684002679084527
921	919	-11.1407858887109	13.8249937715202	-21.1781952986772	10	-0.0684002679084527
922	920	-11.140881236052	14.7466600229546	-21.1539304069424	10	-0.0684002679084527
923	921	-11.1409670651023	16.1291594001072	-21.1273906816075	15	-0.0684002679084527
924	922	-11.1410443260495	16.1291594001072	-21.1008509562726	15	-0.0684002679084527
925	923	-11.1411138742263	17.5116587772589	-21.0720363973376	15	-0.0684002679084527
926	924	-11.1411764795795	17.5116587772589	-21.0432218384025	15	-0.0684002679084527
927	925	-11.1412328351942	17.5116587772589	-21.0144072794675	15	-0.0684002679084527
928	926	-11.1412835649664	18.4333250286942	-20.984076164799	15	-0.0684002679084527
929	927	-11.1413292305101	21.1983237829975	-20.9491953829303	20	-0.0684002679084527
930	928	-11.1413703373748	22.119990034432	-20.9127980453281	20	-0.0684002679084527
931	929	-11.1414073406422	24.8849887887371	-20.8718510405257	20	-0.0684002679084527
932	930	-11.1414406499644	25.8066550401707	-20.8293874799898	25	-0.0684002679084527
933	931	-11.1414706340989	25.8066550401715	-20.786923919454	25	-0.0684002679084527
934	932	-11.1414976249909	23.0416562858664	-20.7490100261184	20	-0.0684002679084527
935	933	-11.1415219214485	21.1983237829984	-20.7141292442497	20	-0.0684002679084527
936	934	-11.1415437924504	20.2766575315631	-20.6807650181144	20	-0.0684002679084527
937	935	-11.141563480124	17.5116587772589	-20.6519504591793	15	-0.0684002679084527
938	936	-11.1415812024255	17.5116587772589	-20.6231359002443	15	-0.0684002679084527
939	937	-11.1415971555532	16.5899925258244	-20.5958378970427	15	-0.0684002679084527
940	938	-11.1416115161194	16.5899925258235	-20.5685398938411	15	-0.0684002679084527
941	939	-11.1416244431056	15.66832627439	-20.5427584463729	15	-0.0684002679084527
942	940	-11.1416360796225	16.5899925258244	-20.5154604431712	15	-0.0684002679084527
943	941	-11.1416465544945	15.66832627439	-20.489678995703	15	-0.0684002679084527
944	942	-11.1416559836858	15.6683262743891	-20.4638975482348	15	-0.0684002679084527
945	943	-11.1416644715841	15.66832627439	-20.4381161007667	15	-0.0684002679084527
946	944	-11.1416721121563	16.1291594001063	-20.4115763754318	15	-0.0684002679084527
947	945	-11.1416789899891	17.972491902977	-20.38200353863	15	-0.0684002679084527
948	946	-11.1416851812247	20.2766575315631	-20.3486393124947	20	-0.0684002679084527
949	947	-11.1416907544044	23.9633225373018	-20.3092088634257	20	-0.0684002679084527
950	948	-11.1416957712273	25.8066550401707	-20.2667453028898	25	-0.0684002679084527
951	949	-11.1417002872332	25.8066550401715	-20.224281742354	25	-0.0684002679084527
952	950	-11.1417043524172	27.6499875430404	-20.1787850703513	25	-0.0684002679084527
953	951	-11.1417080117839	27.6499875430404	-20.1332883983486	25	-0.0684002679084527
954	952	-11.1417113058451	26.728321291606	-20.0893082820793	25	-0.0684002679084527
955	953	-11.1417142710682	26.728321291606	-20.04532816581	25	-0.0684002679084527
956	954	-11.1417169402804	25.8066550401707	-20.0028646052742	25	-0.0684002679084527
957	955	-11.1417193430317	23.0416562858673	-19.9649507119386	20	-0.0684002679084527
958	956	-11.1417215059222	21.1983237829975	-19.9300699300699	20	-0.0684002679084527
959	957	-11.1417234528967	20.2766575315631	-19.8967057039346	20	-0.0684002679084527
960	958	-11.1417252055095	19.3549912801286	-19.8648580335327	15	-0.0684002679084527
961	959	-11.1417267831633	18.4333250286933	-19.8345269188642	15	-0.0684002679084527
962	960	-11.1417282033237	18.4333250286942	-19.8041958041958	15	-0.0684002679084527
963	961	-11.1417294817131	16.5899925258235	-19.7768978009941	15	-0.0684002679084527
964	962	-11.141730632484	16.5899925258244	-19.7495997977925	15	-0.0684002679084527
965	963	-11.1417316683762	15.66832627439	-19.7238183503243	15	-0.0684002679084527
966	964	-11.1417326008579	14.7466600229546	-19.6995534585896	10	-0.0684002679084527
967	965	-11.1417334402522	14.7466600229546	-19.6752885668548	10	-0.0684002679084527
968	966	-11.1417341958519	15.66832627439	-19.6495071193866	15	-0.0684002679084527
969	967	-11.1417348760219	16.1291594001072	-19.6229673940517	15	-0.0684002679084527
970	968	-11.1417354882922	17.9724919029761	-19.5933945572499	15	-0.0684002679084527
971	969	-11.141736039441	20.2766575315631	-19.5600303311146	20	-0.0684002679084527
972	970	-11.14173653557	21.1983237829975	-19.5251495492459	20	-0.0684002679084527
973	971	-11.1417369821717	22.1199900344329	-19.4887522116437	20	-0.0684002679084527
974	972	-11.1417373841903	23.0416562858664	-19.4508383183082	20	-0.0684002679084527
975	973	-11.1417377460763	24.8849887887371	-19.4098913135057	20	-0.0684002679084527
976	974	-11.1417380718361	25.8066550401707	-19.3674277529699	25	-0.0684002679084527
977	975	-11.1417383650761	27.6499875430404	-19.3219310809672	25	-0.0684002679084527
978	976	-11.1417386290427	28.5716537944757	-19.2749178532311	25	-0.0684002679084527
979	977	-11.1417388666581	26.728321291606	-19.2309377369618	25	-0.0684002679084527
980	978	-11.141739080553	23.5024894115845	-19.1922655657595	20	-0.0684002679084527
981	979	-11.1417392730953	23.5024894115837	-19.1535933945572	20	-0.0684002679084527
982	980	-11.1417394464166	22.1199900344329	-19.117196056955	20	-0.0684002679084527
983	981	-11.1417396024356	20.2766575315631	-19.0838318308197	20	-0.0684002679084527
984	982	-11.1417397428796	19.3549912801278	-19.0519841604178	15	-0.0684002679084527
985	983	-11.1417398693035	19.3549912801286	-19.020136490016	15	-0.0684002679084527
986	984	-11.1417399831067	18.4333250286933	-18.9898053753475	15	-0.0684002679084527
987	985	-11.1417400855493	16.5899925258244	-18.9625073721459	15	-0.0684002679084527
988	986	-11.1417401777653	17.5116587772589	-18.9336928132108	15	-0.0684002679084527
989	987	-11.1417402607756	17.5116587772597	-18.9048782542758	15	-0.0684002679084527
990	988	-11.1417403354991	18.4333250286933	-18.8745471396073	15	-0.0684002679084527
991	989	-11.1417404027632	19.8158244058459	-18.8419411913387	15	-0.0684002679084527
992	990	-11.1417404633125	21.6591569087148	-18.8063021316033	20	-0.0684002679084527
993	991	-11.1417405178173	23.0416562858673	-18.7683882382677	20	-0.0684002679084527
994	992	-11.141740566881	24.8849887887362	-18.7274412334653	20	-0.0684002679084527
995	993	-11.1417406110469	24.8849887887362	-18.6864942286629	20	-0.0684002679084527
996	994	-11.1417406508037	26.728321291606	-18.6425141123936	25	-0.0684002679084527
997	995	-11.1417406865917	27.6499875430404	-18.5970174403909	25	-0.0684002679084527
998	996	-11.1417407188071	29.4933200459102	-18.5484876569213	25	-0.0684002679084527
999	997	-11.1417407478065	28.5716537944749	-18.5014744291852	25	-0.0684002679084527
1000	998	-11.141740773911	28.5716537944757	-18.4544612014491	25	-0.0684002679084527
1001	999	-11.1417407974095	24.8849887887362	-18.4135141966467	20	-0.0684002679084527
1002	1000	-11.1417408185622	21.1983237829975	-18.3786334147779	20	-0.0684002679084527
1003	1001	-11.1417408376033	17.972491902977	-18.3490605779762	15	-0.0684002679084527
1004	1002	-11.1417408547436	16.1291594001063	-18.3225208526413	15	-0.0684002679084527
1005	1003	-11.1417408701728	14.7466600229555	-18.2982559609065	10	-0.0684002679084527
1006	1004	-11.1417408840617	15.6683262743891	-18.2724745134383	15	-0.0684002679084527
1007	1005	-11.1417409013144	13.8249937715202	-18.249726177437	10	-0.0684002679084527
1008	1006	-11.1417409379542	14.7466600229546	-18.2254612857022	10	-0.0684002679084527
1009	1007	-11.1417409479552	14.7466600229555	-18.2011963939674	10	-0.0684002679084527
1010	1008	-11.1417409540793	13.8249937715202	-18.1784480579661	10	-0.0684002679084527
1011	1009	-11.1417409595921	13.8249937715202	-18.1556997219647	10	-0.0684002679084527
1012	1010	-11.1417409751894	12.9033275200857	-18.1344679416968	10	-0.0684002679084527
1013	1011	-11.1417409785948	12.9033275200849	-18.1132361614289	10	-0.0684002679084527
1014	1012	-11.1417409816603	13.3641606458038	-18.0912461032942	10	-0.0684002679084527
1015	1013	-11.1417409844197	15.2074931486719	-18.0662229336928	15	-0.0684002679084527
1016	1014	-11.1417410003629	15.6683262743891	-18.0404414862246	15	-0.0684002679084527
1017	1015	-11.1417410012553	18.4333250286942	-18.0101103715561	15	-0.0684002679084527
1018	1016	-11.1417410020586	19.3549912801278	-17.9782627011542	15	-0.0684002679084527
1019	1017	-11.1417410093021	21.1983237829984	-17.9433819192855	20	-0.0684002679084527
1020	1018	-11.1417410093021	22.119990034432	-17.9069845816833	20	-0.0684002679084527
1021	1019	-11.1417410093021	21.1983237829975	-17.8721037998146	20	-0.0684002679084527
1022	1020	-11.1417410093021	22.1199900344329	-17.8357064622124	20	-0.0684002679084527
1023	1021	-11.1417410093021	23.0416562858673	-17.7977925688769	20	-0.0684002679084527
1024	1022	-11.1417410093021	23.9633225373018	-17.7583621198079	20	-0.0684002679084527
1025	1023	-11.1417410093021	23.5024894115845	-17.7196899486056	20	-0.0684002679084527
1026	1024	-11.1417410093021	23.5024894115837	-17.6810177774033	20	-0.0684002679084527
1027	1025	-11.1417410093021	23.0416562858673	-17.6431038840677	20	-0.0684002679084527
1028	1026	-11.1417410093021	21.1983237829975	-17.608223102199	20	-0.0684002679084527
1029	1027	-11.1417410093021	20.2766575315631	-17.5748588760636	20	-0.0684002679084527
1030	1028	-11.1417410093021	17.5116587772589	-17.5460443171286	15	-0.0684002679084527
1031	1029	-11.1417410093021	16.5899925258244	-17.518746313927	15	-0.0684002679084527
1032	1030	-11.1417410093021	17.5116587772589	-17.4899317549919	15	-0.0684002679084527
1033	1031	-11.1417410093021	16.5899925258244	-17.4626337517903	15	-0.0684002679084527
1034	1032	-11.1417410093021	16.5899925258244	-17.4353357485887	15	-0.0684002679084527
1035	1033	-11.1417410093021	16.5899925258244	-17.4080377453871	15	-0.0684002679084527
1036	1034	-11.1417410093021	16.5899925258244	-17.3807397421855	15	-0.0684002679084527
1037	1035	-11.1417410093021	16.1291594001063	-17.3542000168506	15	-0.0684002679084527
1038	1036	-11.1417410093021	15.2074931486727	-17.3291768472491	15	-0.0684002679084527
1039	1037	-11.1417410093021	15.66832627439	-17.3033953997809	15	-0.0684002679084527
1040	1038	-11.1417410093021	16.5899925258235	-17.2760973965793	15	-0.0684002679084527
1041	1039	-11.1417410093021	16.5899925258244	-17.2487993933777	15	-0.0684002679084527
1042	1040	-11.1417410093021	18.4333250286942	-17.2184682787092	15	-0.0684002679084527
1043	1041	-11.1417410093021	19.3549912801278	-17.1866206083073	15	-0.0684002679084527
1044	1042	-11.1417410093021	20.2766575315631	-17.153256382172	20	-0.0684002679084527
1045	1043	-11.1417410093021	21.1983237829975	-17.1183756003033	20	-0.0684002679084527
1046	1044	-11.1417410093021	21.1983237829975	-17.0834948184345	20	-0.0684002679084527
1047	1045	-11.1417410093021	22.1199900344337	-17.0470974808324	20	-0.0684002679084527
1048	1046	-11.1417410093021	22.5808231601492	-17.0099418653635	20	-0.0684002679084527
1049	1047	-11.1417410093021	21.6591569087148	-16.9743028056281	20	-0.0684002679084527
1050	1048	-11.1417410093021	23.0416562858664	-16.9363889122925	20	-0.0684002679084527
1051	1049	-11.1417410093021	22.1199900344337	-16.8999915746903	20	-0.0684002679084527
1052	1050	-11.1417410093021	21.1983237829975	-16.8651107928216	20	-0.0684002679084527
1053	1051	-11.1417410093021	20.2766575315631	-16.8317465666863	20	-0.0684002679084527
1054	1052	-11.1417410093021	18.4333250286925	-16.8014154520178	15	-0.0684002679084527
1055	1053	-11.1417410093021	15.6683262743908	-16.7756340045496	15	-0.0684002679084527
1056	1054	-11.1417410093021	14.7466600229546	-16.7513691128148	10	-0.0684002679084527
1057	1055	-11.1417410093021	14.7466600229546	-16.7271042210801	10	-0.0684002679084527
1058	1056	-11.1417410093021	13.8249937715202	-16.7043558850787	10	-0.0684002679084527
1059	1057	-11.1417410093021	14.7466600229546	-16.680090993344	10	-0.0684002679084527
1060	1058	-11.1417410093021	13.364160645803	-16.6581009352093	10	-0.0684002679084527
1061	1059	-11.1417410093021	14.2858268972374	-16.6345943213413	10	-0.0684002679084527
1062	1060	-8.95406004588374	14.7466600229546	-16.6103294296065	10	3.74819766174833
1063	1061	-7.73731279137325	14.7466600229564	-16.5860645378717	10	-0.0684002679084527
1064	1062	-7.13570522234728	15.6683262743891	-16.5602830904035	15	-0.0684002679084527
1065	1063	-6.91800969345001	15.6683262743891	-16.5345016429353	15	-0.0684002679084527
1066	1064	-6.93449794260609	15.6683262743908	-16.5087201954671	15	-0.0684002679084527
1067	1065	-7.08871045021191	18.4333250286925	-16.4783890807987	15	-0.0684002679084527
1068	1066	-7.31895641266361	19.3549912801286	-16.4465414103968	15	-0.0684002679084527
1069	1067	-7.58619513598354	22.119990034432	-16.4101440727946	20	-0.0684002679084527
1070	1068	-7.86610194305593	23.9633225373026	-16.3707136237256	20	-0.0684002679084527
1071	1069	-8.14387757951796	26.2674881658888	-16.3274917853231	25	-0.0684002679084527
1072	1070	-8.4108559574044	29.0324869201921	-16.2797202797202	25	-0.0684002679084527
1073	1071	-8.66229034455003	29.4933200459093	-16.2311904962507	25	-0.0684002679084527
1074	1072	-8.89591147286726	28.5716537944749	-16.1841772685146	25	-0.0684002679084527
1075	1073	-9.11099099526551	28.5716537944766	-16.1371640407784	25	-0.0684002679084527
1076	1074	-9.30773552229857	25.8066550401698	-16.0947004802426	25	-0.0684002679084527
1077	1075	-9.4868966817706	24.8849887887371	-16.0537534754402	20	-0.0684002679084527
1078	1076	-9.64952213492839	23.0416562858664	-16.0158395821046	20	-0.0684002679084527
1079	1077	-9.79679838054346	22.1199900344337	-15.9794422445024	20	-0.0684002679084527
1080	1078	-9.92995315975459	19.3549912801269	-15.9475945741006	15	-0.0684002679084527
1081	1079	-10.0501964078141	18.4333250286942	-15.9172634594321	15	-0.0684002679084527
1082	1080	-10.1586859962987	16.5899925258253	-15.8899654562305	15	-0.0684002679084527
1083	1081	-10.2565092910182	15.6683262743891	-15.8641840087623	15	-0.0684002679084527
1084	1082	-10.3446746827244	13.8249937715202	-15.8414356727609	10	-0.0684002679084527
1085	1083	-10.4241092978036	12.9033275200857	-15.820203892493	10	-0.0684002679084527
1086	1084	-10.495660436993	11.9816612686513	-15.8004886679585	10	-0.0684002679084527
1087	1085	-10.5600991661697	11.9816612686496	-15.780773443424	10	-0.0684002679084527
1088	1086	-10.6181250546764	11.9816612686513	-15.7610582188895	10	-0.0684002679084527
1089	1087	-10.6703714285784	11.9816612686513	-15.741342994355	10	-0.0684002679084527
1090	1088	-10.7174107476037	11.9816612686513	-15.7216277698205	10	-0.0684002679084527
1091	1089	-10.759759870476	12.903327520084	-15.7003959895526	10	-0.0684002679084527
1092	1090	-10.7978850735327	12.9033275200857	-15.6791642092846	10	-0.0684002679084527
1093	1091	-10.8322067513128	12.9033275200857	-15.6579324290167	10	-0.0684002679084527
1094	1092	-10.8631037679243	13.364160645803	-15.6359423708821	10	-0.0684002679084527
1095	1093	-10.8909174527656	14.2858268972374	-15.612435757014	10	-0.0684002679084527
1096	1094	-10.9159552490168	14.7466600229546	-15.5881708652793	10	-0.0684002679084527
1097	1095	-10.9384940317965	16.5899925258253	-15.5608728620776	15	-0.0684002679084527
1098	1096	-10.9587831173043	17.511658777258	-15.5320583031426	15	-0.0684002679084527
1099	1097	-10.9770469861506	17.5116587772597	-15.5032437442076	15	-0.0684002679084527
1100	1098	-10.9934877443891	17.5116587772597	-15.4744291852725	15	-0.0684002679084527
1101	1099	-11.008287345146	17.511658777258	-15.4456146263375	15	-0.0684002679084527
1102	1100	-11.0216095925861	16.5899925258253	-15.4183166231359	15	-0.0684002679084527
1103	1101	-11.0336019485291	14.7466600229546	-15.3940517314011	10	-0.0684002679084527
1104	1102	-11.044397160487	14.7466600229546	-15.3697868396663	10	-0.0684002679084527
1105	1103	-11.0541147283406	13.8249937715202	-15.347038503665	10	-0.0684002679084527
1106	1104	-11.0628622253642	12.9033275200857	-15.325806723397	10	-0.0684002679084527
1107	1105	-11.0707364878755	11.0599950172151	-15.307608054596	10	-0.0684002679084527
1108	1106	-11.0778246864539	11.0599950172168	-15.2894093857949	10	-0.0684002679084527
1109	1107	-11.084205290437	9.21666251434625	-15.2742438284606	5	-0.0684002679084527
1110	1108	-11.0899489362747	9.21666251434797	-15.2590782711264	5	-0.0684002679084527
1111	1109	-11.0951192092908	9.21666251434625	-15.2439127137922	5	-0.0684002679084527
1112	1110	-11.0997733474631	7.37333001147734	-15.2317802679248	5	-0.0684002679084527
1113	1111	-11.1039628749883	7.37333001147734	-15.2196478220574	5	-0.0684002679084527
1114	1112	-11.1077341726237	6.45166376004289	-15.2090319319235	5	-0.0684002679084527
1115	1113	-11.1111289911124	7.37333001147734	-15.1968994860561	5	-0.0684002679084527
1116	1114	-11.1141849133643	6.45166376004289	-15.1862835959221	5	-0.0684002679084527
1117	1115	-11.1169357705064	8.29499626291179	-15.1726345943213	5	-0.0684002679084527
1118	1116	-11.1194120164054	8.29499626291352	-15.1589855927205	5	-0.0684002679084527
1119	1117	-11.1216410648045	9.21666251434625	-15.1438200353863	5	-0.0684002679084527
1120	1118	-11.1236475928082	10.1383287657807	-15.1271379223186	10	-0.0684002679084527
1121	1119	-11.1254538140712	10.1383287657824	-15.1104558092509	10	-0.0684002679084527
1122	1120	-11.1270797247167	11.0599950172168	-15.0922571404499	10	-0.0684002679084527
1123	1121	-11.1285433247066	11.0599950172151	-15.0740584716488	10	-0.0684002679084527
1124	1122	-11.129860817112	10.1383287657824	-15.0573763585811	10	-0.0684002679084527
1125	1123	-11.131046787492	9.21666251434625	-15.0422108012469	5	-0.0684002679084527
1126	1124	-11.1321143653662	9.21666251434625	-15.0270452439127	5	-0.0684002679084527
1127	1125	-11.1330753695666	9.21666251434797	-15.0118796865784	5	-0.0684002679084527
1128	1126	-11.1339404390806	9.21666251434625	-14.9967141292442	5	-0.0684002679084527
1129	1127	-11.1347191508319	10.1383287657824	-14.9800320161765	10	-0.0684002679084527
1130	1128	-11.1354201257035	11.0599950172151	-14.9618333473755	10	-0.0684002679084527
1131	1129	-11.1360511239768	11.0599950172168	-14.9436346785744	10	-0.0684002679084527
1132	1130	-11.1366191312435	12.9033275200857	-14.9224028983065	10	-0.0684002679084527
1133	1131	-11.137130435741	11.9816612686496	-14.902687673772	10	-0.0684002679084527
1134	1132	-11.1375906979673	12.9033275200857	-14.881455893504	10	-0.0684002679084527
1135	1133	-11.1380050133469	11.0599950172168	-14.863257224703	10	-0.0684002679084527
1136	1134	-11.1383779686404	11.0599950172168	-14.8450585559019	10	-0.0684002679084527
1137	1135	-11.1387136927238	12.903327520084	-14.823826775634	10	-0.0684002679084527
1138	1136	-11.139015902297	14.7466600229564	-14.7995618838992	10	-0.0684002679084527
1139	1137	-11.1392879430314	16.5899925258235	-14.7722638806976	15	-0.0684002679084527
1140	1138	-11.1395328266079	19.3549912801286	-14.7404162102957	15	-0.0684002679084527
1141	1139	-11.1397532640588	23.0416562858664	-14.7025023169601	20	-0.0684002679084527
1142	1140	-11.1399516957809	24.8849887887371	-14.6615553121577	20	-0.0684002679084527
1143	1141	-11.1401303185518	26.728321291606	-14.6175751958884	25	-0.0684002679084527
1144	1142	-11.1402911098506	25.8066550401715	-14.5751116353525	25	-0.0684002679084527
1145	1143	-11.1404358497491	23.0416562858664	-14.537197742017	20	-0.0684002679084527
1146	1144	-11.1405661406194	22.119990034432	-14.5008004044148	20	-0.0684002679084527
1147	1145	-11.1406834248724	20.2766575315631	-14.4674361782795	20	-0.0684002679084527
1148	1146	-11.1407890009266	19.3549912801286	-14.4355885078776	15	-0.0684002679084527
1149	1147	-11.1408840375828	19.3549912801286	-14.4037408374757	15	-0.0684002679084527
1150	1148	-11.1409695869632	19.3549912801286	-14.3718931670738	15	-0.0684002679084527
1151	1149	-11.1410465961593	18.8941581544097	-14.3408037745387	15	-0.0684002679084527
1152	1150	-11.1411159177166	17.972491902977	-14.3112309377369	15	-0.0684002679084527
1153	1151	-11.1411783190732	17.5116587772597	-14.2824163788019	15	-0.0684002679084527
1154	1152	-11.1412344910557	16.5899925258235	-14.2551183756003	15	-0.0684002679084527
1155	1153	-11.1412850555273	16.5899925258235	-14.2278203723986	15	-0.0684002679084527
1156	1154	-11.141330572272	16.5899925258253	-14.200522369197	15	-0.0684002679084527
1157	1155	-11.1413715451919	18.4333250286942	-14.1701912545286	15	-0.0684002679084527
1158	1156	-11.1414084278859	19.3549912801269	-14.1383435841267	15	-0.0684002679084527
1159	1157	-11.1414416286713	19.3549912801286	-14.1064959137248	15	-0.0684002679084527
1160	1158	-11.1414715151038	20.2766575315631	-14.0731316875895	20	-0.0684002679084527
1161	1159	-11.1414984180472	20.2766575315631	-14.0397674614542	20	-0.0684002679084527
1162	1160	-11.141522635336	20.7374906572803	-14.0056449574521	20	-0.0684002679084527
1163	1161	-11.1415444350723	20.7374906572803	-13.9715224534501	20	-0.0684002679084527
1164	1162	-11.1415640585945	19.3549912801286	-13.9396747830482	15	-0.0684002679084527
1165	1163	-11.1415817231487	17.5116587772597	-13.9108602241132	15	-0.0684002679084527
1166	1164	-11.1415976242939	17.511658777258	-13.8820456651781	15	-0.0684002679084527
1167	1165	-11.1416119380669	14.7466600229546	-13.8577807734434	10	-0.0684002679084527
1168	1166	-11.141624822931	13.8249937715202	-13.835032437442	10	-0.0684002679084527
1169	1167	-11.1416364215309	11.9816612686513	-13.8153172129075	10	-0.0684002679084527
1170	1168	-11.141646862271	11.9816612686513	-13.795601988373	10	-0.0684002679084527
1171	1169	-11.1416562607378	9.21666251434625	-13.7804364310388	5	-0.0684002679084527
1172	1170	-11.1416647209786	8.29499626291179	-13.766787429438	5	-0.0684002679084527
1173	1171	-11.1416723366545	8.29499626291352	-13.7531384278372	5	-0.0684002679084527
1174	1172	-11.1416791920761	8.29499626291179	-13.7394894262364	5	-0.0684002679084527
1175	1173	-11.1416853631378	7.37333001147734	-13.727356980369	5	-0.0684002679084527
1176	1174	-11.1416909181576	9.21666251434625	-13.7121914230347	5	-0.0684002679084527
1177	1175	-7.90010027429422	8.29499626291352	-13.6985424214339	5	5.58684262712396
1178	1176	-6.09718987782944	8.29499626291179	-13.6848934198331	5	-0.0684002679084527
1179	1177	-5.08665421876209	7.37333001147734	-13.6727609739657	5	0.139393668286076
1180	1178	-4.6978420093094	5.52999750860844	-13.6636616395652	5	-0.0684002679084527
1181	1179	-4.68952234337529	5.52999750860671	-13.6545623051647	5	-0.0684002679084527
1182	1180	-4.90617724717965	5.52999750860844	-13.6454629707641	5	-0.0684002679084527
1183	1181	-5.24824449650348	5.52999750860844	-13.6363636363636	5	-0.0684002679084527
1184	1182	-5.65262386373007	5.52999750860844	-13.627264301963	5	-0.0684002679084527
1185	1183	-6.07991354811401	5.52999750860844	-13.6181649675625	5	-0.0684002679084527
1186	1184	-6.50605921955216	5.52999750860844	-13.609065633162	5	-0.0684002679084527
1187	1185	-6.91689557381344	5.52999750860671	-13.5999662987614	5	-0.0684002679084527
1188	1186	-7.30458341866187	6.45166376004289	-13.5893504086275	5	-0.0684002679084527
1189	1187	-7.66528846068061	5.52999750860844	-13.5802510742269	5	-0.0684002679084527
1190	1188	-7.99767305253183	5.52999750860844	-13.5711517398264	5	-0.0684002679084527
1191	1189	-8.30191980358911	3.6866650057378	-13.5650855168927	0	-0.0684002679084527
1192	1190	-8.57910279611899	3.68666500573953	-13.559019293959	0	-0.0684002679084527
1193	1191	-8.83078566217777	3.68666500573953	-13.5529530710253	0	-0.0684002679084527
1194	1192	-9.0587674285022	1.8433325028689	-13.5499199595585		-0.0684002679084527
1195	1193	-9.26492434915128	0.921666251434452	-13.548403403825		-0.0684002679084527
1196	1194	-9.45111385237441	-0.921666251434452	-13.5499199595585		-0.0684002679084527
1197	1195	-9.61911846568486	-1.8433325028689	-13.5529530710253		-0.0684002679084527
1198	1196	-9.77061527450841	0	-13.5529530710253		-0.0684002679084527
1199	1197	-9.90716150773019	0.921666251434452	-13.5514365152919		-0.0684002679084527
1200	1198	-10.0301901415047	1.8433325028689	-13.548403403825		-0.0684002679084527
1201	1199	-10.1410115700256	3.6866650057378	-13.5423371808914	0	-0.0684002679084527
1202	1200	-10.2408188015896	3.68666500573953	-13.5362709579577	0	-0.0684002679084527
1203	1201	-10.3306945579889	5.52999750860844	-13.5271716235571	5	-0.0684002679084527
1204	1202	-10.4116192540676	4.60833125717226	-13.51958884489	0	-0.0684002679084527
1205	1203	-10.4844792230178	4.60833125717398	-13.5120060662229	0	-0.0684002679084527
1206	1204	-10.5500748043343	4.60833125717398	-13.5044232875558	0	-0.0684002679084527
1207	1205	-10.6091280729283	4.60833125717398	-13.4968405088887	0	-0.0684002679084527
1208	1206	-10.6622900909214	4.60833125717226	-13.4892577302215	0	-0.0684002679084527
1209	1207	-10.7101476285478	6.45166376004289	-13.4786418400876	5	-0.0684002679084527
1210	1208	-10.7532293407581	6.45166376004289	-13.4680259499536	5	-0.0684002679084527
1211	1209	-10.7920114103015	8.29499626291179	-13.4543769483528	5	-0.0684002679084527
1212	1210	-10.8269226819689	8.29499626291352	-13.440727946752	5	-0.0684002679084527
1213	1211	-10.8583493200477	7.37333001147734	-13.4285955008846	5	-0.0684002679084527
1214	1212	-10.8866390242864	5.52999750860671	-13.4194961664841	5	-0.0684002679084527
1215	1213	-10.9121048403751	5.52999750860844	-13.4103968320835	5	-0.0684002679084527
1216	1214	-10.9350286001276	3.68666500573953	-13.4043306091498	0	-0.0684002679084527
1217	1215	-10.9556640248598	1.8433325028689	-13.401297497683		-0.0684002679084527
1218	1216	-10.9742395233083	1.8433325028689	-13.3982643862161		-0.0684002679084527
1219	1217	-10.9909607130891	0	-13.3982643862161		-0.0684002679084527
1220	1218	-11.0060126923153	-0.921666251434452	-13.3997809419496		-0.0684002679084527
1221	1219	-11.0195620856693	0.921666251434452	-13.3982643862161		-0.0684002679084527
1222	1220	-11.0317588870266	0	-13.3982643862161		-0.0684002679084527
1223	1221	-11.0427381186621	0	-13.3982643862161		-0.0684002679084527
1224	1222	-11.0526213251674	-0.921666251434452	-13.3997809419496		-0.0684002679084527
1225	1223	-11.0615179184625	0	-13.3997809419496		-0.0684002679084527
1226	1224	-11.069526388686	0	-13.3997809419496		-0.0684002679084527
1227	1225	-11.0767353943034	-0.921666251434452	-13.401297497683		-0.0684002679084527
1228	1226	-11.0832247434567	-0.921666251434452	-13.4028140534164		-0.0684002679084527
1229	1227	-11.0890662773902	-1.8433325028689	-13.4058471648833		-0.0684002679084527
1230	1228	-11.0943246657138	-0.921666251436179	-13.4073637206167		-0.0684002679084527
1231	1229	-11.0990581222948	0	-13.4073637206167		-0.0684002679084527
1232	1230	-11.1033190496965	-1.8433325028689	-13.4103968320835		-0.0684002679084527
1233	1231	-11.1071546192916	-1.8433325028689	-13.4134299435504		-0.0684002679084527
1234	1232	-11.1106072934688	-0.921666251434452	-13.4149464992838		-0.0684002679084527
1235	1233	-11.1137152957135	-1.8433325028689	-13.4179796107506		-0.0684002679084527
1236	1234	-11.1165130337622	-0.921666251436179	-13.4194961664841		-0.0684002679084527
1237	1235	-11.1190314805171	-0.921666251434452	-13.4210127222175		-0.0684002679084527
1238	1236	-11.1212985169349	0	-13.4210127222175		-0.0684002679084527
1239	1237	-11.1233392406874	0	-13.4210127222175		-0.0684002679084527
1240	1238	-11.1251762440089	0	-13.4210127222175		-0.0684002679084527
1241	1239	-11.1268298638075	0	-13.4210127222175		-0.0684002679084527
1242	1240	-11.1283184068082	0.921666251434452	-13.4194961664841		-0.0684002679084527
1243	1241	-11.1296583522214	0	-13.4194961664841		-0.0684002679084527
1244	1242	-11.1308645341783	0	-13.4194961664841		-0.0684002679084527
1245	1243	-11.1319503059558	0	-13.4194961664841		-0.0684002679084527
1246	1244	-11.1329276878058	0	-13.4194961664841		-0.0684002679084527
1247	1245	-11.1338075000283	0	-13.4194961664841		-0.0684002679084527
1248	1246	-11.1345994827593	0.921666251436179	-13.4179796107506		-0.0684002679084527
1249	1247	-11.1353124038009	0	-13.4179796107506		-0.0684002679084527
1250	1248	-11.1359541556873	0	-13.4179796107506		-0.0684002679084527
1251	1249	-11.1365318430603	0	-13.4179796107506		-0.0684002679084527
1252	1250	-11.1370518613227	0	-13.4179796107506		-0.0684002679084527
1253	1251	-11.1375199674402	0	-13.4179796107506		-0.0684002679084527
1254	1252	-11.1379413436745	0	-13.4179796107506		-0.0684002679084527
1255	1253	-11.138320654955	0.921666251434452	-13.4164630550172		-0.0684002679084527
1256	1254	-11.1386621005227	0	-13.4164630550172		-0.0684002679084527
1257	1255	-11.1389694604186	0	-13.4164630550172		-0.0684002679084527
1258	1256	-11.1392461373316	0	-13.4164630550172		-0.0684002679084527
1259	1257	-11.1394951942683	0	-13.4164630550172		-0.0684002679084527
1260	1258	-11.1397193884633	0	-13.4164630550172		-0.0684002679084527
1261	1259	-11.1399212019027	0	-13.4164630550172		-0.0684002679084527
1262	1260	-11.1401028747151	0.921666251434452	-13.4149464992838		-0.0684002679084527
1263	1261	-11.1402664056646	0	-13.4149464992838		-0.0684002679084527
1264	1262	-11.1404136117214	0.921666251434452	-13.4134299435504		-0.0684002679084527
1265	1263	-11.1405461225593	0	-13.4134299435504		-0.0684002679084527
1266	1264	-11.140665405166	0	-13.4134299435504		-0.0684002679084527
1267	1265	-11.1407727800832	0	-13.4134299435504		-0.0684002679084527
1268	1266	-11.1408694360264	0.921666251434452	-13.411913387817		-0.0684002679084527
1269	1267	-11.1409564430443	0	-13.411913387817		-0.0684002679084527
1270	1268	-11.1410347643654	0	-13.411913387817		-0.0684002679084527
1271	1269	-11.1411052670616	0	-13.411913387817		-0.0684002679084527
1272	1270	-11.1411687316469	0.921666251434452	-13.4103968320835		-0.0684002679084527
1273	1271	-11.1412258607187	0.921666251434452	-13.4088802763501		-0.0684002679084527
1274	1272	-11.1412772867356	0	-13.4088802763501		-0.0684002679084527
1275	1273	-11.1413235790196	0.921666251434452	-13.4073637206167		-0.0684002679084527
1276	1274	-11.1413652500588	0	-13.4073637206167		-0.0684002679084527
1277	1275	-11.1414027611805	1.84333250287063	-13.4043306091498		-0.0684002679084527
1278	1276	-11.1414365276591	0	-13.4043306091498		-0.0684002679084527
1279	1277	-11.1414669233131	0.921666251434452	-13.4028140534164		-0.0684002679084527
1280	1278	-11.1414942846437	0.921666251434452	-13.401297497683		-0.0684002679084527
1281	1279	-11.14151891456	0.921666251434452	-13.3997809419496		-0.0684002679084527
1282	1280	-11.1415410857322	1.8433325028689	-13.3967478304827		-0.0684002679084527
1283	1281	-11.1415610436108	0.921666251436179	-13.3952312747493		-0.0684002679084527
1284	1282	-11.1415790091434	0.921666251434452	-13.3937147190159		-0.0684002679084527
1285	1283	-11.1415951812211	0.921666251434452	-13.3921981632825		-0.0684002679084527
1286	1284	-11.14160973888	0.921666251434452	-13.390681607549		-0.0684002679084527
1287	1285	-11.1416228432836	1.8433325028689	-13.3876484960822		-0.0684002679084527
1288	1286	-11.1416346395068	0.921666251434452	-13.3861319403488		-0.0684002679084527
1289	1287	-11.141645258142	0.921666251434452	-13.3846153846153		-0.0684002679084527
1290	1288	-11.141654816745	0.921666251436179	-13.3830988288819		-0.0684002679084527
1291	1289	-11.1416634211361	1.8433325028689	-13.3800657174151		-0.0684002679084527
1292	1290	-11.141671166572	1.8433325028689	-13.3770326059482		-0.0684002679084527
1293	1291	-11.1416781388001	1.8433325028689	-13.3739994944814		-0.0684002679084527
1294	1292	-11.1416844150078	0.921666251436179	-13.372482938748		-0.0684002679084527
1295	1293	-11.1416900646771	1.8433325028689	-13.3694498272811		-0.0684002679084527
1296	1294	-11.1416951503538	1.8433325028689	-13.3664167158143		-0.0684002679084527
1297	1295	-11.1416997283399	1.8433325028689	-13.3633836043474		-0.0684002679084527
1298	1296	-11.1417038493169	0.921666251436179	-13.361867048614		-0.0684002679084527
1299	1297	-11.1417075589069	0.921666251434452	-13.3603504928806		-0.0684002679084527
1300	1298	-11.1417108981776	1.8433325028689	-13.3573173814137		-0.0684002679084527
1301	1299	-11.1417139040972	1.8433325028689	-13.3542842699469		-0.0684002679084527
1302	1300	-11.1417166099432	0	-13.3542842699469		-0.0684002679084527
1303	1301	-11.1417190456712	0	-13.3542842699469		-0.0684002679084527
1304	1302	-11.1417212382465	0	-13.3542842699469		-0.0684002679084527
1305	1303	-5.12661160001258	0	-13.3542842699469		10.4254801966695
1306	1304	-1.78112074691598	0	-13.3542842699469		-0.0684002679084527
1307	1305	4.13160428288565	0	-13.3542842699469		7.36106617035099
1308	1306	7.09870966398568	0	-13.3542842699469		-0.0684002679084527
1309	1307	8.22447471980119	0	-13.3542842699469		-0.0684002679084527
1310	1308	20.3323174394262	0	-13.3542842699469		21.0551998715224
1311	1309	26.401441406099	0	-13.3542842699469		-0.0684002679084527
1312	1310	28.6961621010694	0	-13.3542842699469		-0.0684002679084527
1313	1311	31.6535011936824	-0.921666251434452	-13.3558008256803		5.1135150186313
1314	1312	31.9302926349054	0	-13.3558008256803		-0.0684002679084527
1315	1313	30.6146591765239	-0.921666251434452	-13.3573173814137		-0.0684002679084527
1316	1314	28.4038437980711	-0.921666251434452	-13.3588339371471		-0.0684002679084527
1317	1315	25.7403235488634	-0.921666251434452	-13.3603504928806		-0.0684002679084527
1318	1316	27.1555365863986	-0.921666251434452	-13.361867048614		7.35411658839232
1319	1317	26.676129223718	-0.921666251436179	-13.3633836043474		-0.0684002679084527
1320	1318	25.0943712929174	0	-13.3633836043474		-0.0684002679084527
1321	1319	22.9159693326469	-0.921666251434452	-13.3649001600808		-0.0684002679084527
1322	1320	20.4600423542205	0	-13.3649001600808		-0.0684002679084527
1323	1321	17.9245670174188	0	-13.3649001600808		-0.0684002679084527
1324	1322	15.429184390549	-0.921666251434452	-13.3664167158143		-0.0684002679084527
1325	1323	13.0431682732084	0	-13.3664167158143		-0.0684002679084527
1326	1324	10.8036706824128	0	-13.3664167158143		-0.0684002679084527
1327	1325	8.72759925238566	0	-13.3664167158143		-0.0684002679084527
1328	1326	6.81932627758936	0	-13.3664167158143		-0.0684002679084527
1329	1327	5.07567152622167	0	-13.3664167158143		-0.0684002679084527
1330	1328	3.48910404888273	-0.921666251434452	-13.3679332715477		-0.0684002679084527
1331	1329	2.04978231687506	0	-13.3679332715477		-0.0684002679084527
1332	1330	0.746838311720978	0	-13.3679332715477		-0.0684002679084527
1333	1331	-0.430828943442369	0	-13.3679332715477		-0.0684002679084527
1334	1332	-1.49407678709087	0	-13.3679332715477		-0.0684002679084527
1335	1333	-2.45324584535616	0	-13.3679332715477		-0.0684002679084527
1336	1334	-3.31801651988688	-0.921666251434452	-13.3694498272811		-0.0684002679084527
1337	1335	-4.09734691287402	0	-13.3694498272811		-0.0684002679084527
1338	1336	-4.79946097408136	0	-13.3694498272811		-0.0684002679084527
1339	1337	-5.43186671205801	0	-13.3694498272811		-0.0684002679084527
1340	1338	-6.00139153351546	0	-13.3694498272811		-0.0684002679084527
1341	1339	-6.5142264837003	0	-13.3694498272811		-0.0684002679084527
1342	1340	-6.97597422378751	0	-13.3694498272811		-0.0684002679084527
1343	1341	-7.39169756752955	0	-13.3694498272811		-0.0684002679084527
1344	1342	-7.76596668141943	0	-13.3694498272811		-0.0684002679084527
1345	1343	-8.10290387478681	0	-13.3694498272811		-0.0684002679084527
1346	1344	-8.40622542861618	0	-13.3694498272811		-0.0684002679084527
1347	1345	-8.67928023927508	0	-13.3694498272811		-0.0684002679084527
1348	1346	-8.92508525436188	0	-13.3694498272811		-0.0684002679084527
1349	1347	-9.14635779737301	0	-13.3694498272811		-0.0684002679084527
1350	1348	-9.34554494512989	0	-13.3694498272811		-0.0684002679084527
1351	1349	-9.52485015598384	0	-13.3694498272811		-0.0684002679084527
1352	1350	-9.68625736014017	0	-13.3694498272811		-0.0684002679084527
1353	1351	-9.83155272405352	0	-13.3694498272811		-0.0684002679084527
1354	1352	-9.96234429392839	0	-13.3694498272811		-0.0684002679084527
1355	1353	-10.0800797122328	-0.921666251434452	-13.3709663830145		-0.0684002679084527
1356	1354	-10.1860621879042	0	-13.3709663830145		-0.0684002679084527
1357	1355	-10.2814648869105	0	-13.3709663830145		-0.0684002679084527
1358	1356	-10.3673438958277	0	-13.3709663830145		-0.0684002679084527
1359	1357	-10.4446498975888	0.921666251434452	-13.3694498272811		-0.0684002679084527
1360	1358	-10.5142386857981	0.921666251434452	-13.3679332715477		-0.0684002679084527
1361	1359	-10.576880632136	0	-13.3679332715477		-0.0684002679084527
1362	1360	-10.6332692104318	0.921666251434452	-13.3664167158143		-0.0684002679084527
1363	1361	-10.684028670965	1.8433325028689	-13.3633836043474		-0.0684002679084527
1364	1362	-10.7297209494242	2.76499875430508	-13.3588339371471	0	-0.0684002679084527
1365	1363	-10.7708518866632	1.8433325028689	-13.3558008256803		-0.0684002679084527
1366	1364	-10.8078768278832	3.68666500573953	-13.3497346027466	0	-0.0684002679084527
1367	1365	-10.841205663078	5.52999750860671	-13.3406352683461	5	-0.0684002679084527
1368	1366	-10.8712073644456	7.37333001147734	-13.3285028224787	5	-0.0684002679084527
1369	1367	-10.8982140709342	7.37333001147907	-13.3163703766113	5	-0.0684002679084527
1370	1368	-10.9225247650987	9.21666251434625	-13.3012048192771	5	-0.0684002679084527
1371	1369	-10.9444085829458	11.0599950172168	-13.283006150476	10	-0.0684002679084527
1372	1370	-10.9641077933914	12.903327520084	-13.2617743702081	10	-0.0684002679084527
1373	1371	-10.9818404803037	12.9033275200857	-13.2405425899401	10	-0.0684002679084527
1374	1372	-10.9978029568154	11.9816612686513	-13.2208273654056	10	-0.0684002679084527
1375	1373	-11.0121719386283	11.0599950172168	-13.2026286966045	10	-0.0684002679084527
1376	1374	-11.0251065003681	10.1383287657807	-13.1859465835369	10	-0.0684002679084527
1377	1375	-11.0367498454038	11.0599950172168	-13.1677479147358	10	-0.0684002679084527
1378	1376	-11.0472308551892	11.9816612686513	-13.1480326902013	10	-0.0684002679084527
1379	1377	-11.0566655718685	12.903327520084	-13.1268009099334	10	-0.0684002679084527
1380	1378	-11.065158443661	12.9033275200857	-13.1055691296655	10	-0.0684002679084527
1381	1379	-11.0728034929446	12.9033275200857	-13.0843373493975	10	-0.0684002679084527
1382	1380	-11.0796853557538	12.9033275200857	-13.0631055691296	10	-0.0684002679084527
1383	1381	-11.0858802191168	14.7466600229546	-13.0388406773948	10	-0.0684002679084527
1384	1382	-11.0914566644986	15.6683262743908	-13.0130592299267	15	-0.0684002679084527
1385	1383	-11.0964764270456	17.511658777258	-12.9842446709916	15	-0.0684002679084527
1386	1384	-11.1009950790363	15.6683262743891	-12.9584632235234	15	-0.0684002679084527
1387	1385	-11.1050626451056	12.9033275200857	-12.9372314432555	10	-0.0684002679084527
1388	1386	-11.1087241560522	11.0599950172168	-12.9190327744544	10	-0.0684002679084527
1389	1387	-11.1120201473607	9.21666251434625	-12.9038672171202	5	-0.0684002679084527
1390	1388	-11.1149871079581	8.29499626291179	-12.8902182155194	5	-0.0684002679084527
1391	1389	-11.1176578841717	6.45166376004289	-12.8796023253854	5	-0.0684002679084527
1392	1390	-11.1200620433603	7.37333001147907	-12.867469879518	5	-0.0684002679084527
1393	1391	-11.1222262012462	6.45166376004116	-12.8568539893841	5	-0.0684002679084527
1394	1392	-11.1241743165696	7.37333001147907	-12.8447215435167	5	-0.0684002679084527
1395	1393	-11.1259279563285	8.29499626291179	-12.8310725419159	5	-0.0684002679084527
1396	1394	-11.1275065345406	8.29499626291179	-12.8174235403151	5	-0.0684002679084527
1397	1395	-11.1289275271696	9.21666251434625	-12.8022579829808	5	-0.0684002679084527
1398	1396	-11.1302066655971	11.0599950172168	-12.7840593141797	10	-0.0684002679084527
1399	1397	-11.1313581107793	11.9816612686513	-12.7643440896452	10	-0.0684002679084527
1400	1398	-11.1323946100191	13.8249937715202	-12.7415957536439	10	-0.0684002679084527
1401	1399	-11.1333276380873	15.6683262743891	-12.7158143061757	15	-0.0684002679084527
1402	1400	-11.1341675242568	14.7466600229546	-12.6915494144409	10	-0.0684002679084527
1403	1401	-11.1349235666543	14.7466600229546	-12.6672845227062	10	-0.0684002679084527
1404	1402	-11.1356041351975	13.8249937715202	-12.6445361867048	10	-0.0684002679084527
1405	1403	-11.1362167642557	12.9033275200857	-12.6233044064369	10	-0.0684002679084527
1406	1404	-11.1367682360609	13.8249937715202	-12.6005560704355	10	-0.0684002679084527
1407	1405	-11.1372646557912	13.8249937715202	-12.5778077344342	10	-0.0684002679084527
1408	1406	-11.1377115191599	13.8249937715202	-12.5550593984328	10	-0.0684002679084527
1409	1407	-11.1381137732569	15.6683262743908	-12.5292779509646	15	-0.0684002679084527
1410	1408	-11.138475871316	16.5899925258235	-12.501979947763	15	-0.0684002679084527
1411	1409	-11.1388018220159	17.5116587772597	-12.473165388828	15	-0.0684002679084527
1412	1410	-11.1390952338586	19.8158244058459	-12.4405594405594	15	-0.0684002679084527
1413	1411	-11.1393593551181	20.7374906572803	-12.4064369365574	20	-0.0684002679084527
1414	1412	-11.1395971098016	22.119990034432	-12.3700395989552	20	-0.0684002679084527
1415	1413	-11.1398111300193	22.119990034432	-12.3336422613531	20	-0.0684002679084527
1416	1414	-11.1400037851247	23.0416562858664	-12.2957283680175	20	-0.0684002679084527
1417	1415	-11.1401772079445	23.0416562858682	-12.2578144746819	20	-0.0684002679084527
1418	1416	-11.1403333183904	21.1983237829975	-12.2229336928132	20	-0.0684002679084527
1419	1417	-11.1404738447142	20.2766575315631	-12.1895694666779	20	-0.0684002679084527
1420	1418	-11.1406003426405	19.3549912801286	-12.157721796276	15	-0.0684002679084527
1421	1419	-11.1407142125897	17.511658777258	-12.1289072373409	15	-0.0684002679084527
1422	1420	-11.1408167151818	17.5116587772597	-12.1000926784059	15	-0.0684002679084527
1423	1421	-11.1409089851921	16.5899925258235	-12.0727946752043	15	-0.0684002679084527
1424	1422	-11.140992044114	15.6683262743908	-12.0470132277361	15	-0.0684002679084527
1425	1423	-11.1410668114679		-29.9878675541326		-0.0684002679084527
1426	1424	-11.1411341149806	12.9033275200855	-29.9666357738646	10	-0.0684002679084527
1427	1425	-11.141194699749	15.6683262743896	-29.9408543263964	15	-0.0684002679084527
1428	1426	-11.141249236489	14.7466600229549	-29.9165894346617	10	-0.0684002679084527
1429	1427	-11.1412983289602	15.6683262743896	-29.8908079871935	15	-0.0684002679084527
1430	1428	-11.1413425206507	15.6683262743896	-29.8650265397253	15	-0.0684002679084527
1431	1429	-11.1413823007933	16.5899925258243	-29.8377285365237	15	-0.0684002679084527
1432	1430	-11.1414181097821	15.6683262743896	-29.8119470890555	15	-0.0684002679084527
1433	1431	-11.1414503440475	16.5899925258243	-29.7846490858539	15	-0.0684002679084527
1434	1432	-11.1414793604455	16.5899925258243	-29.7573510826522	15	-0.0684002679084527
1435	1433	-11.1415054802078	17.0508256515416	-29.7292948015839	15	-0.0684002679084527
1436	1434	-11.1415289924984	17.9724919029763	-29.6997219647822	15	-0.0684002679084527
1437	1435	-11.1415501576148	19.3549912801283	-29.6678742943803	15	-0.0684002679084527
1438	1436	-11.1415692098696	21.1983237829977	-29.6329935125115	20	-0.0684002679084527
1439	1437	-11.1415863601847	21.1983237829977	-29.5981127306428	20	-0.0684002679084527
1440	1438	-11.141601798426	22.1199900344324	-29.5617153930406	20	-0.0684002679084527
1441	1439	-11.1416156955056	23.0416562858671	-29.5238014997051	20	-0.0684002679084527
1442	1440	-11.1416282052739	23.0416562858671	-29.4858876063695	20	-0.0684002679084527
1443	1441	-11.1416394662228	22.1199900344324	-29.4494902687673	20	-0.0684002679084527
1444	1442	-11.1416496030188	21.1983237829977	-29.4146094868986	20	-0.0684002679084527
1445	1443	-11.1416587278834	20.276657531563	-29.3812452607633	20	-0.0684002679084527
1446	1444	-11.1416669418352	19.3549912801284	-29.3493975903614	15	-0.0684002679084527
1447	1445	-11.1416743358084	18.4333250286936	-29.3190664756929	15	-0.0684002679084527
1448	1446	-11.1416809916594	16.5899925258243	-29.2917684724913	15	-0.0684002679084527
1449	1447	-11.1416869830732	16.5899925258243	-29.2644704692897	15	-0.0684002679084527
1450	1448	-11.1416923763788	16.5899925258243	-29.2371724660881	15	-0.0684002679084527
1451	1449	-11.141697231284	14.7466600229549	-29.2129075743533	10	-0.0684002679084527
1452	1450	-11.141701601536	14.7466600229549	-29.1886426826185	10	-0.0684002679084527
1453	1451	-11.1417055355164	14.746660022955	-29.1643777908838	10	-0.0684002679084527
1454	1452	-11.1417090767772	13.8249937715202	-29.1416294548824	10	-0.0684002679084527
1455	1453	-11.1417122645227	13.8249937715202	-29.1188811188811	10	-0.0684002679084527
1456	1454	-11.1417151340434	13.8249937715203	-29.0961327828797	10	-0.0684002679084527
1457	1455	-11.1417177171069	13.8249937715202	-29.0733844468784	10	-0.0684002679084527
1458	1456	-11.1417200423095	12.9033275200855	-29.0521526666105	10	-0.0684002679084527
1459	1457	-11.1417221353928	12.9033275200856	-29.0309208863425	10	-0.0684002679084527
1460	1458	-11.1417240195288	11.9816612686509	-29.011205661808	10	-0.0684002679084527
1461	1459	-11.1417257155761	11.0599950172162	-28.9930069930069	10	-0.0684002679084527
1462	1460	-11.1417272423112	9.21666251434679	-28.9778414356727	5	-0.0684002679084527
1463	1461	-11.1417286166361	8.29499626291223	-28.9641924340719	5	-0.0684002679084527
1464	1462	-11.1417298537655	7.37333001147745	-28.9520599882045	5	-0.0684002679084527
1465	1463	-11.1417309673953	8.29499626291212	-28.9384109866037	5	-0.0684002679084527
1466	1464	-11.1417319698542	8.29499626291223	-28.9247619850029	5	-0.0684002679084527
1467	1465	-11.14173287224	9.21666251434679	-28.9095964276687	5	-0.0684002679084527
1468	1466	-11.1417336845429	11.0599950172162	-28.8913977588676	10	-0.0684002679084527
1469	1467	-11.1417344157557	13.364160645803	-28.869407700733	10	-0.0684002679084527
1470	1468	-11.1417350739732	14.2858268972375	-28.8459010868649	10	-0.0684002679084527
1471	1469	-11.1417356664825	15.6683262743896	-28.8201196393967	15	-0.0684002679084527
1472	1470	-11.141736199843	14.7466600229549	-28.7958547476619	10	-0.0684002679084527
1473	1471	-11.1417366799595	15.6683262743896	-28.7700733001937	15	-0.0684002679084527
1474	1472	-11.1417371121472	12.9033275200855	-28.7488415199258	10	-0.0684002679084527
1475	1473	-11.1417375011906	11.0599950172162	-28.7306428511247	10	-0.0684002679084527
1476	1474	-11.1417378513967	8.29499626291223	-28.7169938495239	5	-0.0684002679084527
1477	1475	-11.1417381666427	5.52999750860811	-28.7078945151234	5	-0.0684002679084527
1478	1476	-11.1417384504184	1.84333250286933	-28.7048614036565		-0.0684002679084527
1479	1477	-11.1417387058654	0	-28.7048614036565		-0.0684002679084527
1480	1478	-11.1417389358119	0	-28.7048614036565		-0.0684002679084527
1481	1479	-11.1417391428033	1.84333250286933	-28.7018282921897		-0.0684002679084527
1482	1480	-11.1417393291313	2.76499875430411	-28.6972786249894	0	-0.0684002679084527
1483	1481	-11.1417394968586	4.60833125717344	-28.6896958463223	0	-0.0684002679084527
1484	1482	-11.1417396478421	4.60833125717334	-28.6821130676552	0	-0.0684002679084527
1485	1483	-11.1417397837534	5.52999750860811	-28.6730137332547	5	-0.0684002679084527
1486	1484	-11.1417399060969	6.45166376004278	-28.6623978431207	5	-0.0684002679084527
1487	1485	-11.1417400162271	5.52999750860811	-28.6532985087201	5	-0.0684002679084527
1488	1486	-11.1417401153634	5.52999750860811	-28.6441991743196	5	-0.0684002679084527
1489	1487	-11.1417402046031	6.45166376004278	-28.6335832841856	5	-0.0684002679084527
1490	1488	-11.1417402849342	6.45166376004289	-28.6229673940517	5	-0.0684002679084527
1491	1489	-11.1417403572461	7.37333001147745	-28.6108349481843	5	-0.0684002679084527
1492	1490	-11.1417404223392	7.37333001147745	-28.5987025023169	5	-0.0684002679084527
1493	1491	-11.1417404809343	10.1383287657815	-28.5820203892493	10	-0.0684002679084527
1494	1492	-11.14174053368	11.9816612686509	-28.5623051647148	10	-0.0684002679084527
1495	1493	-11.1417405811602	13.8249937715202	-28.5395568287134	10	-0.0684002679084527
1496	1494	-11.1417406239005	14.746660022955	-28.5152919369786	10	-0.0684002679084527
1497	1495	-11.1417406623742	14.7466600229549	-28.4910270452439	10	-0.0684002679084527
1498	1496	-11.1417406970072	12.9033275200856	-28.4697952649759	10	-0.0684002679084527
1499	1497	-11.1417407281828	11.0599950172162	-28.451596596174902	10	-0.0684002679084527
1500	1498	-11.1417407562463	9.21666251434679	-28.4364310388406	5	-0.0684002679084527
1501	1499	-11.1417407815082	10.1383287657815	-28.419748925773	10	-0.0684002679084527
1502	1500	-11.1417408042483	9.21666251434679	-28.4045833684387	5	-0.0684002679084527
1503	1501	-11.1417408247183	9.216662514347	-28.3894178111045	5	-0.0684002679084527
1504	1502	-11.1417408431449	10.1383287657813	-28.3727356980369	10	-0.0684002679084527
1505	1503	-11.1417408759887	10.1383287657815	-28.3560535849692	10	-0.0684002679084527
1506	1504	-11.141740889297	11.0599950172162	-28.3378549161681	10	-0.0684002679084527
1507	1505	-11.1417409127863	11.9816612686509	-28.3181396916336	10	-0.0684002679084527
1508	1506	-11.1417409224212	12.9033275200855	-28.2969079113657	10	-0.0684002679084527
1509	1507	-11.1417409310943	14.7466600229551	-28.2726430196309	10	-0.0684002679084527
1510	1508	-11.1417409716255	15.6683262743895	-28.2468615721627	15	-0.0684002679084527
1511	1509	-11.1417409753867	15.6683262743895	-28.2210801246945	15	-0.0684002679084527
1512	1510	-11.1417409787724	15.6683262743897	-28.1952986772263	15	-0.0684002679084527
1513	1511	-11.1417409898477	14.7466600229549	-28.1710337854916	10	-0.0684002679084527
1514	1512	-11.1417409917898	13.8249937715202	-28.1482854494902	10	-0.0684002679084527
1515	1513	-11.141740993538	14.2858268972374	-28.1247788356222	10	-0.0684002679084527
1516	1514	-11.1417409951117	14.2858268972378	-28.1012722217541	10	-0.0684002679084527
1517	1515	-11.1417409965283	13.8249937715202	-28.0785238857528	10	-0.0684002679084527
1518	1516	-11.1417410093021	15.6683262743895	-28.0527424382846	15	-0.0684002679084527
1519	1517	-11.1417410093021	16.5899925258244	-28.0254444350829	15	-0.0684002679084527
1520	1518	-11.1417410093021	17.5116587772589	-27.9966298761479	15	-0.0684002679084527
1521	1519	-11.1417410093021	18.4333250286937	-27.9662987614794	15	-0.0684002679084527
1522	1520	-11.1417410093021	20.2766575315629	-27.9329345353441	20	-0.0684002679084527
1523	1521	-11.1417410093021	21.1983237829978	-27.8980537534754	20	-0.0684002679084527
1524	1522	-11.1417410093021	21.1983237829978	-27.8631729716067	20	-0.0684002679084527
1525	1523	-11.1417410093021	18.4333250286937	-27.8328418569382	15	-0.0684002679084527
1526	1524	-11.1417410093021	15.2074931486721	-27.8078186873367	15	-0.0684002679084527
1527	1525	-11.1417410093021	13.364160645803	-27.7858286292021	10	-0.0684002679084527
1528	1526	-11.1417410093021	11.0599950172162	-27.767629960401	10	-0.0684002679084527
1529	1527	-11.1417410093021	10.1383287657815	-27.7509478473333	10	-0.0684002679084527
1530	1528	-11.1417410093021	8.29499626291223	-27.7372988457325	5	-0.0684002679084527
1531	1529	-11.1417410093021	8.29499626291201	-27.7236498441317	5	-0.0684002679084527
1532	1530	-11.1417410093021	7.37333001147756	-27.7115173982643	5	-0.0684002679084527
1533	1531	-11.1417410093021	7.37333001147756	-27.699384952397	5	-0.0684002679084527
1534	1532	-7.80853008808288	7.37333001147734	-27.6872525065296	5	5.74667337114561
1535	1533	-5.91120478473532	8.29499626291223	-27.6736035049288	5	0.00741194708984058
1536	1534	-4.97040968754814	8.29499626291223	-27.659954503328	5	-0.0684002679084527
1537	1535	-4.62677256412812	8.75582938862945	-27.6455472238604	5	-0.0684002679084527
1538	1536	-4.64757024946038	8.75582938862945	-27.6311399443929	5	-0.0684002679084527
1539	1537	-4.88286018961967	9.21666251434689	-27.6159743870587	5	-0.0684002679084527
1540	1538	-5.23673252394097	9.21666251434689	-27.6008088297244	5	-0.0684002679084527
1541	1539	-5.64847836164346	9.21666251434689	-27.5856432723902	5	-0.0684002679084527
1542	1540	-6.0802604579291	9.21666251434689	-27.570477715056	5	-0.0684002679084527
1543	1541	-6.50904708056037	9.21666251434668	-27.5553121577217	5	-0.0684002679084527
1544	1542	-6.92134036969369	8.29499626291223	-27.5416631561209	5	-0.0684002679084527
1545	1543	-7.30973593195816	8.29499626291223	-27.5280141545201	5	-0.0684002679084527
1546	1544	-7.6706819598107	8.29499626291201	-27.5143651529193	5	-0.0684002679084527
1547	1545	-8.00302364724662	7.37333001147756	-27.5022327070519	5	-0.0684002679084527
1548	1546	-8.30706132403597	8.29499626291223	-27.4885837054511	5	-0.0684002679084527
1549	1547	-8.58394429506099	7.37333001147734	-27.4764512595837	5	-0.0684002679084527
1550	1548	-8.83528373602867	6.45166376004289	-27.4658353694498	5	-0.0684002679084527
1551	1549	-9.06290823967456	5.52999750860801	-27.4567360350492	5	-0.0684002679084527
1552	1550	-9.26871199458359	3.68666500573888	-27.4506698121155	0	-0.0684002679084527
1553	1551	-9.45456287903308	4.60833125717334	-27.4430870334484	0	-0.0684002679084527
1554	1552	-9.62224909195844	4.60833125717355	-27.4355042547813	0	-0.0684002679084527
1555	1553	-9.77345037358464	5.52999750860801	-27.4264049203808	5	-0.0684002679084527
1556	1554	-9.90972473505125	6.45166376004289	-27.4157890302468	5	-0.0684002679084527
1557	1555	-10.0325048021275	4.60833125717334	-27.4082062515797	0	-0.0684002679084527
1558	1556	-10.1430999618066	4.60833125717334	-27.4006234729126	0	-0.0684002679084527
1559	1557	-10.2427018619081	5.52999750860822	-27.391524138512	5	-0.0684002679084527
1560	1558	-10.3323917018487	7.37333001147756	-27.3793916926447	5	-0.0684002679084527
1561	1559	-10.4131483307705	8.29499626291201	-27.3657426910438	5	-0.0684002679084527
1562	1560	-10.4858565443441	10.1383287657815	-27.3490605779762	10	-0.0684002679084527
1563	1561	-10.5513152139823	11.9816612686509	-27.3293453534417	10	-0.0684002679084527
1564	1562	-10.6102450379334	11.9816612686509	-27.3096301289072	10	-0.0684002679084527
1565	1563	-10.6632958029156	12.9033275200855	-27.2883983486393	10	-0.0684002679084527
1566	1564	-10.7110531073519	12.9033275200855	-27.2671665683713	10	-0.0684002679084527
1567	1565	-10.7540445357958	11.9816612686509	-27.2474513438368	10	-0.0684002679084527
1568	1566	-10.792745297243	10.1383287657815	-27.2307692307692	10	-0.0684002679084527
1569	1567	-10.8275833532399	9.21666251434689	-27.2156036734349	5	-0.0684002679084527
1570	1568	-10.8589440686071	10.1383287657815	-27.1989215603673	10	-0.0684002679084527
1571	1569	-10.8871744205525	9.21666251434689	-27.1837560030331	5	-0.0684002679084527
1572	1570	-10.9125868024638	9.21666251434689	-27.1685904456988	5	-0.0684002679084527
1573	1571	-10.9354624577298	10.1383287657813	-27.1519083326312	10	-0.0684002679084527
1574	1572	-10.9560545771684	10.1383287657815	-27.1352262195635	10	-0.0684002679084527
1575	1573	-10.9745910914425	8.29499626291223	-27.1215772179627	5	-0.0684002679084527
1576	1574	-10.9912771874697	8.29499626291223	-27.1079282163619	5	-0.0684002679084527
1577	1575	-11.0062975754298	8.29499626291201	-27.0942792147611	5	-0.0684002679084527
1578	1576	-11.019818530648	6.45166376004289	-27.0836633246271	5	-0.0684002679084527
1579	1577	-11.0319897324192	6.45166376004289	-27.0730474344932	5	-0.0684002679084527
1580	1578	-11.0429459197764	5.52999750860801	-27.0639481000926	5	-0.0684002679084527
1581	1579	-11.0528083823023	4.60833125717334	-27.0563653214255	0	-0.0684002679084527
1582	1580	-11.061686302337	5.52999750860822	-27.047265987025	5	-0.0684002679084527
1583	1581	-11.0696779633392	6.45166376004289	-27.036650096891	5	-0.0684002679084527
1584	1582	-11.0768718377148	6.45166376004267	-27.0260342067571	5	-0.0684002679084527
1585	1583	-11.0833475661124	7.37333001147756	-27.0139017608897	5	-0.0684002679084527
1586	1584	-11.0891768389979	9.21666251434689	-26.9987362035554	5	-0.0684002679084527
1587	1585	-11.0944241902514	9.21666251434668	-26.9835706462212	5	-0.0684002679084527
1588	1586	-11.0991477115579	9.21666251434689	-26.968405088887	5	-0.0684002679084527
1589	1587	-11.1033996954938	9.21666251434689	-26.9532395315527	5	-0.0684002679084527
1590	1588	-11.1072272144238	7.37333001147756	-26.9411070856854	5	-0.0684002679084527
1591	1589	-11.1106726416118	7.37333001147734	-26.928974639818	5	-0.0684002679084527
1592	1590	-11.1137741203148	6.45166376004289	-26.918358749684	5	-0.0684002679084527
1593	1591	-11.11656598605	6.45166376004267	-26.90774285955	5	-0.0684002679084527
1594	1592	-11.1190791467094	5.99083063432545	-26.8978852472828	5	-0.0684002679084527
1595	1593	-11.1213414247292	5.99083063432545	-26.8880276350155	5	-0.0684002679084527
1596	1594	-11.1233778651026	7.37333001147756	-26.8758951891482	5	-0.0684002679084527
1597	1595	-11.125211012644	7.37333001147756	-26.8637627432808	5	-0.0684002679084527
1598	1596	-11.1268611615754	8.29499626291201	-26.85011374168	5	-0.0684002679084527
1599	1597	-11.128346580197	8.29499626291223	-26.8364647400791	5	-0.0684002679084527
1600	1598	-11.1296837131301	8.29499626291223	-26.8228157384783	5	-0.0684002679084527
1601	1599	-11.13088736337	8.29499626291201	-26.8091667368775	5	-0.0684002679084527
1602	1600	-11.1319708561654	7.37333001147756	-26.7970342910101	5	-0.0684002679084527
1603	1601	-11.1329461865385	5.52999750860801	-26.7879349566096	5	-0.0684002679084527
1604	1602	-11.133824152078	5.52999750860844	-26.7788356222091	5	-0.0684002679084527
1605	1603	-11.1346144724758	5.52999750860801	-26.7697362878085	5	-0.0684002679084527
1606	1604	-11.1353258971309	5.52999750860801	-26.760636953408	5	-0.0684002679084527
1607	1605	-11.1359663020114	6.45166376004289	-26.750021063274	5	-0.0684002679084527
1608	1606	-11.1365427768467	7.37333001147734	-26.7378886174066	5	-0.0684002679084527
1609	1607	-11.1370617036161	8.29499626291223	-26.7242396158058	5	-0.0684002679084527
1610	1608	-11.1375288272016	9.21666251434668	-26.7090740584716	5	-0.0684002679084527
1611	1609	-11.1379493189877	8.29499626291223	-26.6954250568708	5	-0.0684002679084527
1612	1610	-11.1383278341123	8.29499626291223	-26.68177605527	5	-0.0684002679084527
1613	1611	-11.1386685630024	7.37333001147734	-26.6696436094026	5	-0.0684002679084527
1614	1612	-11.1389752777648	6.45166376004289	-26.6590277192686	5	-0.0684002679084527
1615	1613	-11.1392513739464	5.52999750860801	-26.6499283848681	5	-0.0684002679084527
1616	1614	-11.1394999081248	4.60833125717355	-26.642345606201	0	-0.0684002679084527
1617	1615	-11.139723631747	3.68666500573867	-26.6362793832673	0	-0.0684002679084527
1618	1616	-11.1399250215899	2.76499875430422	-26.631729716067	0	-0.0684002679084527
1619	1617	-11.1401063071797	2.76499875430422	-26.6271800488667	0	-0.0684002679084527
1620	1618	-11.1402694954748	0.921666251434452	-26.6256634931333		-0.0684002679084527
1621	1619	-11.1404163930834	0.921666251434884	-26.6241469373999		-0.0684002679084527
1622	1620	-11.1405486262648	1.84333250286933	-26.6211138259331		-0.0684002679084527
1623	1621	-11.1406676589327	3.68666500573867	-26.6150476029994	0	-0.0684002679084527
1624	1622	-11.1407748088619	4.60833125717355	-26.6074648243322	0	-0.0684002679084527
1625	1623	-11.1408712622771	6.45166376004246	-26.5968489341983	5	-0.0684002679084527
1626	1624	-11.1409580869849	9.21666251434711	-26.5816833768641	5	-0.0684002679084527
1627	1625	-11.1410362441955	11.059995017216	-26.563484708063	10	-0.0684002679084527
1628	1626	-11.1411065991639	13.364160645803	-26.5414946499283	10	-0.0684002679084527
1629	1627	-11.1411699307687	17.0508256515416	-26.51343836886	15	-0.0684002679084527
1630	1628	-11.141226940135	19.3549912801282	-26.4815906984581	15	-0.0684002679084527
1631	1629	-11.1412782583965	20.2766575315631	-26.4482264723228	20	-0.0684002679084527
1632	1630	-11.141324453682	19.3549912801286	-26.4163788019209	15	-0.0684002679084527
1633	1631	-11.1413660374057	18.4333250286933	-26.3860476872525	15	-0.0684002679084527
1634	1632	-11.1414034699285	17.5116587772593	-26.3572331283174	15	-0.0684002679084527
1635	1633	-11.1414371656546	15.6683262743895	-26.3314516808492	15	-0.0684002679084527
1636	1634	-11.1414674976191	13.8249937715202	-26.3087033448479	10	-0.0684002679084527
1637	1635	-11.1414948016182	12.9033275200853	-26.28747156458	10	-0.0684002679084527
1638	1636	-11.1415193799261	11.9816612686509	-26.2677563400454	10	-0.0684002679084527
1639	1637	-11.141541504642	11.0599950172164	-26.2495576712444	10	-0.0684002679084527
1640	1638	-11.1415614207019	11.059995017216	-26.2313590024433	10	-0.0684002679084527
1641	1639	-11.1415793485904	10.1383287657815	-26.2146768893756	10	-0.0684002679084527
1642	1640	-11.1415954867819	10.1383287657815	-26.197994776308	10	-0.0684002679084527
1643	1641	-11.1416100139374	9.21666251434711	-26.1828292189737	5	-0.0684002679084527
1644	1642	-11.1416230908827	10.1383287657815	-26.1661471059061	10	-0.0684002679084527
1645	1643	-11.1416348623887	9.21666251434668	-26.1509815485719	5	-0.0684002679084527
1646	1644	-11.1416454587742	9.21666251434668	-26.1358159912376	5	-0.0684002679084527
1647	1645	-11.1416549973485	9.21666251434711	-26.1206504339034	5	-0.0684002679084527
1648	1646	-11.1416635837105	8.29499626291223	-26.1070014323026	5	-0.0684002679084527
1649	1647	-11.141671312917	9.21666251434668	-26.0918358749684	5	-0.0684002679084527
1650	1648	-11.1416782705358	7.37333001147734	-26.079703429101	5	-0.0684002679084527
1651	1649	-11.1416845335927	8.29499626291223	-26.0660544275002	5	-0.0684002679084527
1652	1650	-11.1416901714239	7.37333001147777	-26.0539219816328	5	-0.0684002679084527
1653	1651	-11.1416952464444	8.29499626291179	-26.040272980032	5	-0.0684002679084527
1654	1652	-11.141699814838	9.21666251434711	-26.0251074226977	5	-0.0684002679084527
1655	1653	-11.1417039271801	8.29499626291223	-26.0114584210969	5	-0.0684002679084527
1656	1654	-11.1417076289972	9.21666251434668	-25.9962928637627	5	-0.0684002679084527
1657	1655	-11.141710961271	10.1383287657815	-25.979610750695	10	-0.0684002679084527
1658	1656	-11.1417139608921	10.1383287657815	-25.9629286376274	10	-0.0684002679084527
1659	1657	-11.1417166610684	11.059995017216	-25.9447299688263	10	-0.0684002679084527
1660	1658	-11.1417190916927	11.0599950172164	-25.9265313000252	10	-0.0684002679084527
1661	1659	-11.1417212796738	11.059995017216	-25.9083326312241	10	-0.0684002679084527
1662	1660	-11.1417232492341	10.1383287657815	-25.8916505181565	10	-0.0684002679084527
1663	1661	-11.141725022178	9.67749564006434	-25.8757266829555	5	-0.0684002679084527
1664	1662	-11.1417266181333	8.75582938862945	-25.861319403488	5	-0.0684002679084527
1665	1663	-11.1417280547684	9.21666251434668	-25.8461538461538	5	-0.0684002679084527
1666	1664	-11.1417293479876	8.29499626291223	-25.832504844553	5	-0.0684002679084527
1667	1665	-11.141730512108	7.37333001147777	-25.8203723986856	5	-0.0684002679084527
1668	1666	-11.1417315600171	8.29499626291223	-25.8067233970848	5	-0.0684002679084527
1669	1667	-11.141732503316	8.29499626291179	-25.793074395484	5	-0.0684002679084527
1670	1668	-11.1417333524477	9.21666251434711	-25.7779088381498	5	-0.0684002679084527
1671	1669	-11.1417341168126	9.21666251434668	-25.7627432808155	5	-0.0684002679084527
1672	1670	-11.1417348048729	9.21666251434711	-25.7475777234813	5	-0.0684002679084527
1673	1671	-11.1417354242458	9.21666251434668	-25.7324121661471	5	-0.0684002679084527
1674	1672	-11.1417359817883	8.29499626291223	-25.7187631645462	5	-0.0684002679084527
1675	1673	-11.1417364836726	9.21666251434668	-25.703597607212	5	-0.0684002679084527
1676	1674	-11.1417369354551	11.0599950172164	-25.6853989384109	10	-0.0684002679084527
1677	1675	-11.1417373421372	11.9816612686509	-25.6656837138764	10	-0.0684002679084527
1678	1676	-11.1417377082213	13.8249937715202	-25.6429353778751	10	-0.0684002679084527
1679	1677	-11.1417380377601	13.8249937715202	-25.6201870418737	10	-0.0684002679084527
1680	1678	-11.1417383344018	13.8249937715202	-25.5974387058724	10	-0.0684002679084527
1681	1679	-11.1417386014306	13.8249937715202	-25.574690369871	10	-0.0684002679084527
1682	1680	-11.1417388418025	13.8249937715202	-25.5519420338697	10	-0.0684002679084527
1683	1681	-11.1417390581786	12.9033275200857	-25.5307102536018	10	-0.0684002679084527
1684	1682	-11.1417392529545	11.9816612686509	-25.5109950290673	10	-0.0684002679084527
1685	1683	-11.1417394282864	12.4424943943681	-25.4905215266661	10	-0.0684002679084527
1686	1684	-11.1417395861153	11.5208281429336	-25.4715645799983	10	-0.0684002679084527
1687	1685	-11.1417397281885	11.9816612686509	-25.4518493554638	10	-0.0684002679084527
1688	1686	-11.141739856079	11.9816612686509	-25.4321341309293	10	-0.0684002679084527
1689	1687	-11.1417399712024	11.059995017216	-25.4139354621282	10	-0.0684002679084527
1690	1688	-11.1417400748333	11.0599950172164	-25.3957367933271	10	-0.0684002679084527
1691	1689	-11.1417401681191	11.059995017216	-25.377538124526	10	-0.0684002679084527
1692	1690	-11.1417402520923	11.0599950172164	-25.359339455725	10	-0.0684002679084527
1693	1691	-11.1417403276827	11.059995017216	-25.3411407869239	10	-0.0684002679084527
1694	1692	-11.1417403957271	10.1383287657815	-25.3244586738562	10	-0.0684002679084527
1695	1693	-11.1417404569788	10.1383287657815	-25.3077765607886	10	-0.0684002679084527
1696	1694	-11.1417405121159	9.21666251434711	-25.2926110034543	5	-0.0684002679084527
1697	1695	-11.1417405617488	9.21666251434668	-25.2774454461201	5	-0.0684002679084527
1698	1696	-11.1417406064269	8.29499626291223	-25.2637964445193	5	-0.0684002679084527
1699	1697	-11.141740646645	8.29499626291223	-25.2501474429185	5	-0.0684002679084527
1700	1698	-11.1417406828481	8.29499626291179	-25.2364984413177	5	-0.0684002679084527
1701	1699	-11.1417407154372	8.29499626291223	-25.2228494397169	5	-0.0684002679084527
1702	1700	-11.141740744773	9.21666251434711	-25.2076838823826	5	-0.0684002679084527
1703	1701	-11.1417407711803	9.21666251434668	-25.1925183250484	5	-0.0684002679084527
1704	1702	-11.1417407949514	10.1383287657815	-25.1758362119807	10	-0.0684002679084527
1705	1703	-11.1417408163496	11.9816612686509	-25.1561209874462	10	-0.0684002679084527
1706	1704	-11.1417408356115	11.9816612686509	-25.1364057629117	10	-0.0684002679084527
1707	1705	-11.1417408529506	13.8249937715202	-25.1136574269104	10	-0.0684002679084527
1708	1706	-11.1417408685588	13.8249937715202	-25.090909090909	10	-0.0684002679084527
1709	1707	-11.1417408826089	13.8249937715202	-25.0681607549077	10	-0.0684002679084527
1710	1708	-11.1417408952564	15.66832627439	-25.0423793074395	15	-0.0684002679084527
1711	1709	-11.1417409066413	14.7466600229546	-25.0181144157047	10	-0.0684002679084527
1712	1710	-11.1417409168897	15.6683262743895	-24.9923329682365	15	-0.0684002679084527
1713	1711	-11.141740926115	15.66832627439	-24.9665515207683	15	-0.0684002679084527
1714	1712	-11.1417409344193	13.8249937715202	-24.943803184767	10	-0.0684002679084527
1715	1713	-11.1417409418947	12.9033275200853	-24.9225714044991	10	-0.0684002679084527
1716	1714	-11.1417409486238	11.9816612686509	-24.9028561799646	10	-0.0684002679084527
1717	1715	-11.1417409546812	10.1383287657815	-24.8861740668969	10	-0.0684002679084527
1718	1716	-11.1417409601339	9.21666251434711	-24.8710085095627	5	-0.0684002679084527
1719	1717	-11.1417409650422	7.37333001147734	-24.8588760636953	5	-0.0684002679084527
1720	1718	-11.1417409694606	6.45166376004289	-24.8482601735613	5	-0.0684002679084527
1721	1719	-11.1417409734379	6.45166376004246	-24.8376442834274	5	-0.0684002679084527
1722	1720	-11.1417409770181	7.37333001147777	-24.82551183756	5	-0.0684002679084527
1723	1721	-11.1417409802409	7.37333001147734	-24.8133793916926	5	-0.0684002679084527
1724	1722	-11.1417409831421	8.29499626291223	-24.7997303900918	5	-0.0684002679084527
1725	1723	-11.1417409857536	10.1383287657815	-24.7830482770241	10	-0.0684002679084527
1726	1724	-11.1417409881043	11.059995017216	-24.7648496082231	10	-0.0684002679084527
1727	1725	-11.1417409902205	12.9033275200857	-24.7436178279551	10	-0.0684002679084527
1728	1726	-8.63552769007698	13.8249937715202	-24.7208694919538	10	4.30390477099895
1729	1727	-7.24161870530032	14.7466600229551	-24.696604600219	10	-0.0684002679084527
1730	1728	-5.45152949381564	13.8249937715202	-24.6738562642177	10	1.8521900965485
1731	1729	-4.58984472474953	14.2858268972374	-24.6503496503496	10	-0.0684002679084527
1732	1730	-4.30599244044261	12.4424943943681	-24.6298761479484	10	-0.0684002679084527
1733	1731	1.51882158862394	11.9816612686509	-24.6101609234139	10	10.2105817834836
1734	1732	5.20380567963686	11.0599950172164	-24.5919622546128	10	1.1180397561661
1735	1733	6.81856387168998	11.059995017216	-24.5737635858117	10	-0.0684002679084527
1736	1734	7.15535953019169	10.1383287657815	-24.5570814727441	10	-0.0684002679084527
1737	1735	6.72592585894759	9.21666251434711	-24.5419159154098	5	-0.0684002679084527
1738	1736	5.85876426607709	10.1383287657815	-24.5252338023422	10	-0.0684002679084527
1739	1737	4.76289324887506	10.1383287657815	-24.5085516892745	10	-0.0684002679084527
1740	1738	3.56959647351626	10.1383287657815	-24.4918695762069	10	-0.0684002679084527
1741	1739	2.35974529474752	10.1383287657811	-24.4751874631392	10	-0.0684002679084527
1742	1740	1.18166442843607	11.0599950172164	-24.4569887943381	10	-0.0684002679084527
1743	1741	0.0627996529039069	11.059995017216	-24.4387901255371	10	-0.0684002679084527
1744	1742	-0.982675188925753	11.9816612686509	-24.4190749010026	10	-0.0684002679084527
1745	1743	-1.94891033878595	11.9816612686509	-24.3993596764681	10	-0.0684002679084527
1746	1744	-2.83517246548908	12.9033275200857	-24.3781278962001	10	-0.0684002679084527
1747	1745	-3.64377477841834	13.8249937715202	-24.3553795601988	10	-0.0684002679084527
1748	1746	-4.37875009830912	13.8249937715202	-24.3326312241974	10	-0.0684002679084527
1749	1747	-5.04500822645651	13.8249937715202	-24.3098828881961	10	-0.0684002679084527
1750	1748	-5.64780823812609	14.7466600229551	-24.2856179964613	10	-0.0684002679084527
1751	1749	-6.19243486668487	14.7466600229551	-24.2613531047266	10	-0.0684002679084527
1752	1750	-6.68400652050941	14.7466600229546	-24.2370882129918	10	-0.0684002679084527
1753	1751	-7.12736762448534	16.5899925258244	-24.2097902097902	15	-0.0684002679084527
1754	1752	-7.52703445392742	17.0508256515416	-24.1817339287218	15	-0.0684002679084527
1755	1753	-7.88717441695439	17.0508256515416	-24.1536776476535	15	-0.0684002679084527
1756	1754	-8.21160580032085	17.5116587772589	-24.1248630887185	15	-0.0684002679084527
1757	1755	-8.50380960808051	17.5116587772589	-24.0960485297834	15	-0.0684002679084527
1758	1756	-8.76694813478401	17.5116587772593	-24.0672339708484	15	-0.0684002679084527
1759	1757	-9.00388687776197	18.4333250286933	-24.0369028561799	15	-0.0684002679084527
1760	1758	-9.21721766874493	17.5116587772593	-24.0080882972449	15	-0.0684002679084527
1761	1759	-9.40928173119254	16.589992525824	-23.9807902940433	15	-0.0684002679084527
1762	1760	-9.58219190196856	14.7466600229551	-23.9565254023085	10	-0.0684002679084527
1763	1761	-9.73785359645683	14.7466600229551	-23.9322605105737	10	-0.0684002679084527
1764	1762	-9.87798431171479	12.9033275200853	-23.9110287303058	10	-0.0684002679084527
1765	1763	-10.0041315965732	11.5208281429336	-23.892071783638	10	-0.0684002679084527
1766	1764	-10.1176894993461	10.5991618914987	-23.8746313927036	10	-0.0684002679084527
1767	1765	-10.2199135517255	9.21666251434711	-23.8594658353694	5	-0.0684002679084527
1768	1766	-10.3119343737198	8.29499626291179	-23.8458168337686	5	-0.0684002679084527
1769	1767	-10.3947699970981	8.29499626291223	-23.8321678321678	5	-0.0684002679084527
1770	1768	-10.4693370089003	7.37333001147777	-23.8200353863004	5	-0.0684002679084527
1771	1769	-10.5364606155059	7.37333001147734	-23.807902940433	5	-0.0684002679084527
1772	1770	-10.5968837236719	7.37333001147734	-23.7957704945656	5	-0.0684002679084527
1773	1771	-10.6512751292291	7.37333001147777	-23.7836380486982	5	-0.0684002679084527
1774	1772	-10.7002368976334	5.52999750860801	-23.7745387142977	5	-0.0684002679084527
1775	1773	-10.7443110138445	6.45166376004289	-23.7639228241637	5	-0.0684002679084527
1776	1774	-10.7839853723715	6.45166376004246	-23.7533069340298	5	-0.0684002679084527
1777	1775	-10.8196991719752	6.45166376004289	-23.7426910438958	5	-0.0684002679084527
1778	1776	-10.8518477735565	6.45166376004289	-23.7320751537619	5	-0.0684002679084527
1779	1777	-10.8807870742238	7.37333001147734	-23.7199427078945	5	-0.0684002679084527
1780	1778	-10.9068374454516	8.29499626291223	-23.7062937062937	5	-0.0684002679084527
1781	1779	-10.9302872785882	8.29499626291223	-23.6926447046928	5	-0.0684002679084527
1782	1780	-10.951396176744	8.29499626291223	-23.678995703092	5	-0.0684002679084527
1783	1781	-10.9703978282513	7.37333001147734	-23.6668632572247	5	-0.0684002679084527
1784	1782	-10.9875025934102	9.21666251434711	-23.6516976998904	5	-0.0684002679084527
1785	1783	-11.0028998330971	8.29499626291179	-23.6380486982896	5	-0.0684002679084527
1786	1784	-11.0167600049729	8.29499626291223	-23.6243996966888	5	-0.0684002679084527
1787	1785	-11.02923655047	9.21666251434711	-23.6092341393546	5	-0.0684002679084527
1788	1786	-11.0404675934325	10.1383287657811	-23.5925520262869	10	-0.0684002679084527
1789	1787	-11.0505774692013	10.1383287657815	-23.5758699132193	10	-0.0684002679084527
1790	1788	-11.0596781010657	11.0599950172168	-23.5576712444182	10	-0.0684002679084527
1791	1789	-11.0678702393142	11.059995017216	-23.5394725756171	10	-0.0684002679084527
1792	1790	-11.0752445765989	11.9816612686504	-23.5197573510826	10	-0.0684002679084527
1793	1791	-11.0818827519585	11.9816612686513	-23.5000421265481	10	-0.0684002679084527
1794	1792	-11.0878582546145	11.9816612686504	-23.4803269020136	10	-0.0684002679084527
1795	1793	-11.093237237545	12.9033275200857	-23.4590951217457	10	-0.0684002679084527
1796	1794	-11.0980792498418	13.8249937715202	-23.4363467857443	10	-0.0684002679084527
1797	1795	-11.1024378959597	13.8249937715202	-23.413598449743	10	-0.0684002679084527
1798	1796	-11.1063614291535	13.8249937715202	-23.3908501137416	10	-0.0684002679084527
1799	1797	-11.1098932856753	14.7466600229555	-23.3665852220069	10	-0.0684002679084527
1800	1798	-11.1130725656436	14.7466600229546	-23.3423203302721	10	-0.0684002679084527
1801	1799	-11.1159344659082	15.6683262743891	-23.3165388828039	15	-0.0684002679084527
1802	1800	-11.1185106697045	15.66832627439	-23.2907574353357	15	-0.0684002679084527
1803	1801	-11.1208296974084	15.66832627439	-23.2649759878675	15	-0.0684002679084527
1804	1802	-11.1229172222768	15.6683262743891	-23.2391945403993	15	-0.0684002679084527
1805	1803	-11.1247963546688	14.7466600229555	-23.2149296486645	10	-0.0684002679084527
1806	1804	-11.1264878978929	15.6683262743891	-23.1891482011963	15	-0.0684002679084527
1807	1805	-11.1280105785146	14.7466600229546	-23.1648833094616	10	-0.0684002679084527
1808	1806	-11.1293812536724	14.7466600229555	-23.1406184177268	10	-0.0684002679084527
1809	1807	-11.1306150976983	13.8249937715202	-23.1178700817255	10	-0.0684002679084527
1810	1808	-11.1317257701076	12.9033275200857	-23.0966383014575	10	-0.0684002679084527
1811	1809	-11.1327255668203	11.9816612686504	-23.076923076923	10	-0.0684002679084527
1812	1810	-11.1336255562845	11.9816612686513	-23.0572078523885	10	-0.0684002679084527
1813	1811	-11.1344357020126	11.059995017216	-23.0390091835874	10	-0.0684002679084527
1814	1812	-11.1351649728838	11.059995017216	-23.0208105147864	10	-0.0684002679084527
1815	1813	-11.1358214424365	10.1383287657815	-23.0041284017187	10	-0.0684002679084527
1816	1814	-11.1364123782472	11.059995017216	-22.9859297329176	10	-0.0684002679084527
1817	1815	-11.1369443223883	10.1383287657815	-22.96924761985	10	-0.0684002679084527
1818	1816	-11.1374231638533	10.1383287657815	-22.9525655067823	10	-0.0684002679084527
1819	1817	-11.1378542037518	10.1383287657815	-22.9358833937147	10	-0.0684002679084527
1820	1818	-11.1382422139967	11.059995017216	-22.9176847249136	10	-0.0684002679084527
1821	1819	-11.1385914901325	11.0599950172168	-22.8994860561125	10	-0.0684002679084527
1822	1820	-11.1389058988901	11.059995017216	-22.8812873873114	10	-0.0684002679084527
1823	1821	-11.1391889209942	11.9816612686504	-22.8615721627769	10	-0.0684002679084527
1824	1822	-11.1394436896973	12.9033275200857	-22.840340382509	10	-0.0684002679084527
1825	1823	-11.139673025467	11.9816612686513	-22.8206251579745	10	-0.0684002679084527
1826	1824	-11.1398794672104	12.9033275200849	-22.7993933777066	10	-0.0684002679084527
1827	1825	-11.140065300382	12.9033275200857	-22.7781615974387	10	-0.0684002679084527
1828	1826	-11.1402325822848	12.9033275200857	-22.7569298171707	10	-0.0684002679084527
1829	1827	-11.1403831648465	14.7466600229546	-22.732664925436	10	-0.0684002679084527
1830	1828	-11.1405187151211	14.7466600229555	-22.7084000337012	10	-0.0684002679084527
1831	1829	-11.1406407337449	15.6683262743891	-22.682618586233	15	-0.0684002679084527
1832	1830	-11.1407505715495	15.66832627439	-22.6568371387648	15	-0.0684002679084527
1833	1831	-11.140849444516	16.5899925258244	-22.6295391355632	15	-0.0684002679084527
1834	1832	-11.1409384472372	17.5116587772589	-22.6007245766281	15	-0.0684002679084527
1835	1833	-11.1410185650356	19.3549912801278	-22.5688769062263	15	-0.0684002679084527
1836	1834	-11.1410906848711	19.3549912801286	-22.5370292358244	15	-0.0684002679084527
1837	1835	-11.1411556051606	19.3549912801286	-22.5051815654225	15	-0.0684002679084527
1838	1836	-11.1412140446172	19.3549912801286	-22.4733338950206	15	-0.0684002679084527
1839	1837	-11.1412666502065	19.3549912801278	-22.4414862246187	15	-0.0684002679084527
1840	1838	-11.1413140043091	20.2766575315631	-22.4081219984834	20	-0.0684002679084527
1841	1839	-11.141356631168	18.4333250286942	-22.3777908838149	15	-0.0684002679084527
1842	1840	-11.1413950026924	16.5899925258235	-22.3504928806133	15	-0.0684002679084527
1843	1841	-11.1414295436818	16.5899925258244	-22.3231948774117	15	-0.0684002679084527
1844	1842	-11.1414606365292	14.7466600229555	-22.2989299856769	10	-0.0684002679084527
1845	1843	-11.141488625454	12.9033275200849	-22.277698205409	10	-0.0684002679084527
1846	1844	-11.1415138203132	11.9816612686513	-22.2579829808745	10	-0.0684002679084527
1847	1845	-11.1415365000316	12.9033275200857	-22.2367512006066	10	-0.0684002679084527
1848	1846	-11.1415569156894	11.059995017216	-22.2185525318055	10	-0.0684002679084527
1849	1847	-11.1415752933023	11.9816612686504	-22.198837307271	10	-0.0684002679084527
1850	1848	-11.1415918363232	11.0599950172168	-22.1806386384699	10	-0.0684002679084527
1851	1849	-11.1416067278951	11.9816612686504	-22.1609234139354	10	-0.0684002679084527
1852	1850	-11.1416201328779	11.9816612686513	-22.1412081894009	10	-0.0684002679084527
1853	1851	-11.1416321996742	11.059995017216	-22.1230095205998	10	-0.0684002679084527
1854	1852	-11.141643061872	12.9033275200857	-22.1017777403319	10	-0.0684002679084527
1855	1853	-11.1416528397232	12.9033275200849	-22.080545960064	10	-0.0684002679084527
1856	1854	-10.0369370650881	12.9033275200857	-22.0593141797961	10	1.85888693785158
1857	1855	-5.58989557723265	13.8249937715202	-22.0365658437947	10	6.61793946958083
1858	1856	-3.15447297318954	14.7466600229555	-22.0123009520599	10	-0.0684002679084527
1859	1857	-1.99058566270414	15.6683262743891	-21.9865195045917	15	-0.0684002679084527
1860	1858	-1.61753441574652	17.5116587772589	-21.9577049456567	15	-0.0684002679084527
1861	1859	-1.72429905040707	19.3549912801286	-21.9258572752548	15	-0.0684002679084527
1862	1860	-2.11073881050676	20.2766575315631	-21.8924930491195	20	-0.0684002679084527
1863	1861	-2.64906237175554	21.1983237829975	-21.8576122672508	20	-0.0684002679084527
1864	1862	-3.25859060313898	22.1199900344329	-21.8212149296486	20	-0.0684002679084527
1865	1863	-3.8892356222083	23.0416562858664	-21.783301036313	20	-0.0684002679084527
1866	1864	-4.51069433159935	23.0416562858673	-21.7453871429775	20	-0.0684002679084527
1867	1865	-5.10538756897498	21.1983237829975	-21.7105063611087	20	-0.0684002679084527
1868	1866	-3.49686622392289	20.2766575315631	-21.6771421349734	20	3.71209589620272
1869	1867	-2.80952383914084	19.3549912801286	-21.6452944645715	15	-0.0684002679084527
1870	1868	1.67954294862701	18.4333250286933	-21.6149633499031	15	7.55422563266927
1871	1869	3.89015137742143	18.4333250286942	-21.5846322352346	15	-0.0684002679084527
1872	1870	5.35545461044556	16.5899925258244	-21.557334232033	15	1.11108715863329
1873	1871	5.654236829133	15.6683262743891	-21.5315527845648	15	-0.0684002679084527
1874	1872	5.25390365990222	15.66832627439	-21.5057713370966	15	-0.0684002679084527
1875	1873	4.45447546242366	14.7466600229546	-21.4815064453618	10	-0.0684002679084527
1876	1874	3.44682542852842	13.8249937715202	-21.4587581093605	10	-0.0684002679084527
1877	1875	2.35081849921378	14.7466600229546	-21.4344932176257	10	-0.0684002679084527
1878	1876	1.24027160825671	14.7466600229555	-21.4102283258909	10	-0.0684002679084527
1879	1877	0.159274511605861	13.8249937715202	-21.3874799898896	10	-0.0684002679084527
1880	1878	-0.867151593463376	14.7466600229546	-21.3632150981548	10	-0.0684002679084527
1881	1879	-1.82610511855003	15.66832627439	-21.3374336506866	15	-0.0684002679084527
1882	1880	-2.71228439783168	17.5116587772589	-21.3086190917516	15	-0.0684002679084527
1883	1881	-3.52505773820063	18.4333250286933	-21.2782879770831	15	-0.0684002679084527
1884	1882	-4.26657285616849	21.1983237829975	-21.2434071952144	20	-0.0684002679084527
1885	1883	-4.94054501612721	22.1199900344329	-21.2070098576122	20	-0.0684002679084527
1886	1884	-5.55148757115879	23.0416562858673	-21.1690959642766	20	-0.0684002679084527
1887	1885	-6.10423017495123	22.119990034432	-21.1326986266745	20	-0.0684002679084527
1888	1886	-6.60362341407385	21.1983237829975	-21.0978178448057	20	-0.0684002679084527
1889	1887	-7.05436366827388	22.1199900344329	-21.0614205072036	20	-0.0684002679084527
1890	1888	-7.46089498221661	22.5808231601501	-21.0242648917347	20	-0.0684002679084527
1891	1889	-7.82735978381192	23.5024894115837	-20.9855927205324	20	-0.0684002679084527
1892	1890	-8.15758013980278	23.9633225373018	-20.9461622714634	20	-0.0684002679084527
1893	1891	-8.45505768793039	23.9633225373018	-20.9067318223944	20	-0.0684002679084527
1894	1892	-8.72298460034132	23.9633225373018	-20.8673013733254	20	-0.0684002679084527
1895	1893	-8.9642606846946	22.1199900344329	-20.8309040357233	20	-0.0684002679084527
1896	1894	-9.18151352246178	21.1983237829975	-20.7960232538545	20	-0.0684002679084527
1897	1895	-9.3771197092083	17.5116587772589	-20.7672086949195	15	-0.0684002679084527
1898	1896	-9.55322601623152	16.5899925258244	-20.7399106917179	15	-0.0684002679084527
1899	1897	-9.71176977907165	15.66832627439	-20.7141292442497	15	-0.0684002679084527
1900	1898	-9.85449812933788	14.7466600229546	-20.6898643525149	10	-0.0684002679084527
1901	1899	-9.98298588307069	15.6683262743891	-20.6640829050467	15	-0.0684002679084527
1902	1900	-10.0986520214778	14.2858268972383	-20.6405762911787	10	-0.0684002679084527
1903	1901	-10.2027747744921	15.2074931486719	-20.6155531215772	15	-0.0684002679084527
1904	1902	-10.2965053613005	15.66832627439	-20.589771674109	15	-0.0684002679084527
1905	1903	-10.3808804659377	15.6683262743891	-20.5639902266408	15	-0.0684002679084527
1906	1904	-10.4568335375021	15.66832627439	-20.5382087791726	15	-0.0684002679084527
1907	1905	-10.5252050082364	15.6683262743891	-20.5124273317044	15	-0.0684002679084527
1908	1906	-10.5867515217005	16.5899925258244	-20.4851293285028	15	-0.0684002679084527
1909	1907	-10.642154259487	18.4333250286942	-20.4547982138343	15	-0.0684002679084527
1910	1908	-10.6920264496716	20.2766575315631	-20.421433987699	20	-0.0684002679084527
1911	1909	-10.7369201342201	22.119990034432	-20.3850366500968	20	-0.0684002679084527
1912	1910	-10.777332266404	24.8849887887362	-20.3440896452944	20	-0.0684002679084527
1913	1911	-10.8137102031869	25.3458219144543	-20.3023843626253	25	-0.0684002679084527
1914	1912	-10.8464566517217	25.3458219144534	-20.2606790799561	25	-0.0684002679084527
1915	1913	-10.8759341236261	26.728321291606	-20.2166989636869	25	-0.0684002679084527
1916	1914	-10.9024689456336	25.8066550401715	-20.174235403151	25	-0.0684002679084527
1917	1915	-10.9263548705478	25.8066550401707	-20.1317718426152	25	-0.0684002679084527
1918	1916	-10.9478563281697	25.8066550401715	-20.0893082820793	25	-0.0684002679084527
1919	1917	-10.9672113519845	23.9633225373018	-20.0498778330103	20	-0.0684002679084527
1920	1918	-10.9846342138758	23.9633225373018	-20.0104473839413	20	-0.0684002679084527
1921	1919	-11.0003177959486	22.119990034432	-19.9740500463392	20	-0.0684002679084527
1922	1920	-11.0144357256607	20.2766575315631	-19.9406858202038	20	-0.0684002679084527
1923	1921	-11.0271442978645	18.4333250286942	-19.9103547055354	15	-0.0684002679084527
1924	1922	-11.03858420501	16.5899925258235	-19.8830567023338	15	-0.0684002679084527
1925	1923	-11.0488820946505	16.5899925258244	-19.8557586991321	15	-0.0684002679084527
1926	1924	-11.0581519714808	17.5116587772589	-19.8269441401971	15	-0.0684002679084527
1927	1925	-11.0664964594236	18.4333250286942	-19.7966130255286	15	-0.0684002679084527
1928	1926	-11.074007944505	19.3549912801286	-19.7647653551268	15	-0.0684002679084527
1929	1927	-11.0807695697764	21.1983237829975	-19.729884573258	20	-0.0684002679084527
1930	1928	-11.0868562016288	22.119990034432	-19.6934872356559	20	-0.0684002679084527
1931	1929	-11.0923352170327	22.1199900344329	-19.6570898980537	20	-0.0684002679084527
1932	1930	-11.0972672758116	22.119990034432	-19.6206925604515	20	-0.0684002679084527
1933	1931	-11.1017069952193	22.1199900344329	-19.5842952228494	20	-0.0684002679084527
1934	1932	-11.1057034942718	23.9633225373018	-19.5448647737804	20	-0.0684002679084527
1935	1933	-11.1093010308134	24.8849887887362	-19.503917768978	20	-0.0684002679084527
1936	1934	-11.1125394341272	26.2674881658888	-19.4606959305754	25	-0.0684002679084527
1937	1935	-11.1154545555997	27.1891544173232	-19.4159575364394	25	-0.0684002679084527
1938	1936	-11.1180786676618	26.7283212916051	-19.3719774201701	25	-0.0684002679084527
1939	1937	-11.1204408210674	23.9633225373018	-19.3325469711011	20	-0.0684002679084527
1940	1938	-11.1225671665049	22.1199900344329	-19.296149633499	20	-0.0684002679084527
1941	1939	-11.1244812441039	19.3549912801286	-19.2643019630971	15	-0.0684002679084527
1942	1940	-11.1262042440411	18.4333250286933	-19.2339708484286	15	-0.0684002679084527
1943	1941	-11.1277552411295	17.5116587772589	-19.2051562894936	15	-0.0684002679084527
1944	1942	-11.1291514059909	16.5899925258244	-19.177858286292	15	-0.0684002679084527
1945	1943	-11.1304081951458	16.5899925258244	-19.1505602830904	15	-0.0684002679084527
1946	1944	-11.1315395221285	16.5899925258244	-19.1232622798887	15	-0.0684002679084527
1947	1945	-11.1325579115191	14.7466600229546	-19.098997388154	10	-0.0684002679084527
1948	1946	-11.1334746375999	14.7466600229546	-19.0747324964192	10	-0.0684002679084527
1949	1947	-11.1342998491693	13.8249937715202	-19.0519841604178	10	-0.0684002679084527
1950	1948	-11.135042681896	14.7466600229555	-19.0277192686831	10	-0.0684002679084527
1951	1949	-11.1357113594574	13.8249937715202	-19.0049709326817	10	-0.0684002679084527
1952	1950	-11.1363132845813	15.6683262743891	-18.9791894852135	15	-0.0684002679084527
1953	1951	-11.1368551209996	17.5116587772589	-18.9503749262785	15	-0.0684002679084527
1954	1952	-11.13734286722	18.4333250286942	-18.92004381161	15	-0.0684002679084527
1955	1953	-11.137781922934	18.4333250286933	-18.8897126969416	15	-0.0684002679084527
1956	1954	-11.1381771487953	18.4333250286942	-18.8593815822731	15	-0.0684002679084527
1957	1955	-11.1385329202302	17.5116587772589	-18.8305670233381	15	-0.0684002679084527
1958	1956	-11.1388531758772	16.5899925258244	-18.8032690201364	15	-0.0684002679084527
1959	1957	-11.1391414611901	16.5899925258244	-18.7759710169348	15	-0.0684002679084527
1960	1958	-11.1394009676888	17.5116587772589	-18.7471564579998	15	-0.0684002679084527
1961	1959	-11.1396345682915	18.4333250286933	-18.7168253433313	15	-0.0684002679084527
1962	1960	-11.1398448491203	19.3549912801286	-18.6849776729294	15	-0.0684002679084527
1963	1961	-11.1400341381307	20.2766575315631	-18.6516134467941	20	-0.0684002679084527
1964	1962	-11.1402045308845	20.2766575315631	-18.6182492206588	20	-0.0684002679084527
1965	1963	-11.1403579137485	20.2766575315631	-18.5848849945235	20	-0.0684002679084527
1966	1964	-11.1404959847782	17.5116587772589	-18.5560704355885	15	-0.0684002679084527
1967	1965	-11.1406202725163	14.7466600229546	-18.5318055438537	10	-0.0684002679084527
1968	1966	-11.140732152915	14.7466600229546	-18.5075406521189	10	-0.0684002679084527
1969	1967	-11.1408328645685	13.8249937715202	-18.4847923161176	10	-0.0684002679084527
1970	1968	-11.1409235224252	14.2858268972383	-18.4612857022495	10	-0.0684002679084527
1971	1969	-11.1410051301308	14.2858268972374	-18.4377790883814	10	-0.0684002679084527
1972	1970	-11.1410785911398	13.8249937715202	-18.4150307523801	10	-0.0684002679084527
1973	1971	-11.1411447187168	14.7466600229546	-18.3907658606453	10	-0.0684002679084527
1974	1972	-11.1412042449404	15.66832627439	-18.3649844131771	15	-0.0684002679084527
1975	1973	-11.1412578288073	15.6683262743891	-18.3392029657089	15	-0.0684002679084527
1976	1974	-11.1413060635285	14.7466600229555	-18.3149380739742	10	-0.0684002679084527
1977	1975	-11.1413494830961	13.8249937715202	-18.2921897379728	10	-0.0684002679084527
1978	1976	-11.1413885681949	12.9033275200849	-18.2709579577049	10	-0.0684002679084527
1979	1977	-11.1414237515244	12.9033275200857	-18.249726177437	10	-0.0684002679084527
1980	1978	-11.1414554225886	11.9816612686513	-18.2300109529025	10	-0.0684002679084527
1981	1979	-11.1414839320082	12.4424943943676	-18.2095374505013	10	-0.0684002679084527
1982	1980	-11.1415095954026	13.364160645803	-18.1875473923666	10	-0.0684002679084527
1983	1981	-11.1415326968834	14.7466600229555	-18.1632825006318	10	-0.0684002679084527
1984	1982	-11.1415534922002	15.6683262743891	-18.1375010531637	15	-0.0684002679084527
1985	1983	-11.1415722115716	16.5899925258244	-18.110203049962	15	-0.0684002679084527
1986	1984	-11.1415890622341	18.4333250286933	-18.0798719352936	15	-0.0684002679084527
1987	1985	-11.1416042307365	19.3549912801286	-18.0480242648917	15	-0.0684002679084527
1988	1986	-11.1416178850045	18.4333250286933	-18.0176931502232	15	-0.0684002679084527
1989	1987	-11.1416301762005	19.3549912801286	-17.9858454798213	15	-0.0684002679084527
1990	1988	-11.1416412403966	18.4333250286942	-17.9555143651529	15	-0.0684002679084527
1991	1989	-11.1416512000813	17.5116587772589	-17.9266998062178	15	-0.0684002679084527
1992	1990	-11.141660165515	17.5116587772589	-17.8978852472828	15	-0.0684002679084527
1993	1991	-11.1416682359516	17.9724919029761	-17.868312410481	15	-0.0684002679084527
1994	1992	-11.1416755007363	17.9724919029761	-17.8387395736793	15	-0.0684002679084527
1995	1993	-11.1416820402954	19.3549912801286	-17.8068919032774	15	-0.0684002679084527
1996	1994	-11.1416879270264	19.3549912801286	-17.7750442328755	15	-0.0684002679084527
1997	1995	-11.1416932260996	19.3549912801278	-17.7431965624736	15	-0.0684002679084527
1998	1996	-11.1416979961792	18.4333250286942	-17.7128654478052	15	-0.0684002679084527
[truncated: 16,003 more rows]
