# Supplementary material for: A hippocampus-accumbens code guides goal-directed appetitive behavior
Source: Nat Commun. 2024 Apr 12;15:3196. doi: 10.1038/s41467-024-47361-x (PMC11015045; doi:10.1038/s41467-024-47361-x)
Supplement: Supplementary file 8 — Source Data [file 41467_2024_47361_MOESM8_ESM.zip › 5g.csv]

	Figure 5g	Unnamed: 1	Unnamed: 2	Unnamed: 3	Unnamed: 4	Unnamed: 5	Unnamed: 6	Unnamed: 7	Unnamed: 8	Unnamed: 9	Unnamed: 10	Unnamed: 11	Unnamed: 12	Unnamed: 13	Unnamed: 14	Unnamed: 15	Unnamed: 16	Unnamed: 17	Unnamed: 18	Unnamed: 19	Unnamed: 20	Unnamed: 21	Unnamed: 22	Unnamed: 23	Unnamed: 24	Unnamed: 25	Unnamed: 26	Unnamed: 27	Unnamed: 28	Unnamed: 29	Unnamed: 30	Unnamed: 31	Unnamed: 32	Unnamed: 33	Unnamed: 34	Unnamed: 35	Unnamed: 36	Unnamed: 37	Unnamed: 38	Unnamed: 39	Unnamed: 40	Unnamed: 41	Unnamed: 42	Unnamed: 43	Unnamed: 44	Unnamed: 45	Unnamed: 46	Unnamed: 47	Unnamed: 48
0
1	dHPC--
2	Velocity bin / Cell	13.0	185.0	88.0	60.0	92.0	41.0	24.0	54.0	5.0	23.0	110.0	191.0	229.0	216.0	169.0	50.0	158.0	178.0	230.0	144.0	255.0	18.0	239.0	14.0	82.0	225.0	345.0	72.0	42.0	159.0	189.0	788.0	133.0	165.0	542.0	176.0	133.0	360.0	644.0	108.0	779.0	791.0	807.0	340.0	162.0	184.0	44.0	325.0
3	0	1.0	0.890989281716508	1.0	1.0	0.966927534760792	1.0	1.0	1.0	1.0	1.0	1.0	1.0	1.0	0.896040497418624	1.0	0.833358535658923	1.0	1.0	1.0	1.0	1.0	1.0	1.0	0.991010204178128	1.0	0.83794342523615	0.911049201729687	1.0	1.0	1.0	1.0	1.0	1.0	1.0	1.0	1.0	0.92770897557827	1.0	1.0	1.0	0.911456364783342	1.0	1.0	1.0	1.0	1.0	1.0	1.0
4	5	0.867465946048446	1.0	0.902042687874681	0.915040184353316	1.0	0.881829925457189	0.88118349599925	0.610897311253428	0.737534367913778	0.836367768154526	0.826626744643321	0.590168611326673	0.59840620868161	1.0	0.72902962826347	1.0	0.986711624725076	0.716941395555018	0.738137820018398	0.876034798922992	0.99791964055441	0.739604695536319	0.544152790219708	1.0	0.970105744669955	1.0	1.0	0.993153080959966	0.910860684204928	0.721471785849694	0.596587763923638	0.996940911951166	0.552584608877268	0.871489631062497	0.688395573584606	0.566566958181884	1.0	0.567016198191383	0.477127318236302	0.589755103265525	1.0	0.886634292517318	0.937999272198779	0.893485477309922	0.932628348818167	0.730748395569722	0.94735611794352	0.746517763660899
5	10	0.673096700301692	0.422357568888638	0.516777195623704	0.638411877328047	0.500568280770933	0.483261556405511	0.383093385318953	0.404991346684531	0.466541277472252	0.586273923015047	0.454023554392641	0.170734566714758	0.182907209087234	0.530759277673933	0.448468413067226	0.727878541425839	0.51637688055997	0.346738690409794	0.305753958844642	0.382104520859191	0.503459931203748	0.39589637452987	0.306477164602151	0.697617649573695	0.751171382042524	0.240913328266549	0.358176346730387	0.291192403686634	0.318430041069486	0.29743601145019	0.39397626161203	0.328706967696393	0.131083047385062	0.249844899247836	0.342772350924977	0.529058746771143	0.418005001649124	0.242217816789525	0.220047062323223	0.399268666839814	0.421103372569894	0.288847720317031	0.465461719478574	0.246685844140994	0.505951129314085	0.171644434559034	0.355072377415201	0.183654799161896
6	15	0.263388584570702	0.208590356260545	0.26580657629884	0.228877655956907	0.510167499320913	0.133314309784117	0.214106399491342	0.0218849464789278	0.232703860825626	0.253246848576129	0.23295583201502	0.0743631869771666	0.0980727386530583	0.233667823821723	0.127753226075622	0.282042694709566	0.320936550877132	0.0	0.109652648863902	0.146399352881241	0.428044413843075	0.213411163550698	0.101974112968934	0.318860888278689	0.29690440370061	0.0524338557486941	0.0608549067872296	0.222213335579185	0.124904347275578	0.333633624029782	0.164060608734832	0.101956571240495	0.158524670529363	0.0808303695192667	0.0	0.124425558954377	0.00858239737619492	0.0354331702940209	0.0	0.17511833966094	0.104871296438929	0.0672369425451858	0.123521736396289	0.146274780797434	0.077620923842828	0.0191257212568572	0.227319869792507	0.0106796169783285
7	20	0.167160859398829	0.0917660860766306	0.275742474449641	0.0503087473969165	0.359394678444472	0.0995919130810592	0.0803274818755351	0.0	0.263586406574061	0.160616750404635	0.127754874893237	0.023162472629936	0.0229838996476032	0.0378218527749984	0.0372824224649735	0.0	0.133739247968323	0.0618387864112303	0.00134856462051661	0.138152679874116	0.182865058235092	0.135010941820551	0.115931317937144	0.0862864494706516	0.211669840263878	0.0	0.0218466707573676	0.365971866806722	0.0	0.109956754391402	0.153365042586746	0.000726954925617064	0.0275969582232624	0.0	0.0	0.113098773907197	0.0280430542383586	0.0	0.0	0.0	0.0871116620992476	0.0	0.0701656354961775	0.117066914791269	0.00840397452861903	0.0443953235012635	0.0	0.00139642171549729
8	25	0.0	0.0	0.0	0.0	0.0	0.0	0.0	0.0388356824250144	0.0	0.0	0.0	0.0	0.0	0.0	0.0	0.00863498853608931	0.0	0.0	0.0	0.0	0.0	0.0	0.0	0.0	0.0	0.0	0.0	0.0	0.0138218977783323	0.0	0.0	0.0	0.0	0.0	0.0	0.0	0.0	0.0	0.0	0.0902713613803131	0.0	0.0	0.0	0.0	0.0	0.0	0.117094841040037	0.0
9
10
11	dHPC-->NAc
12	Velocity bin / Cell	76.0	34.0	281.0	161.0	167.0	226.0	254.0	207.0	85.0	40.0	179.0	174.0	167.0	248.0	228.0	119.0	166.0	146.0	265.0	192.0	190.0	92.0	175.0	455.0	48.0	151.0	191.0	54.0	165.0	215.0	199.0	31.0	160.0	98.0	178.0	204.0	152.0	118.0	117.0	108.0	285.0	17.0	778.0	215.0	207.0	122.0	84.0	79.0
13	0	1.0	1.0	1.0	1.0	1.0	1.0	1.0	0.899752387814417	1.0	0.896338932566343	1.0	0.846222554045676	0.985682927905742	1.0	0.820033864169831	1.0	0.793759508827879	1.0	1.0	1.0	0.821545234367348	0.867054034870757	0.883354484471253	0.836573684447395	1.0	0.800246991061671	1.0	0.65583011936134	1.0	1.0	1.0	1.0	0.58906469576552	0.696289740051238	0.809611782604489	1.0	1.0	1.0	0.680685784791475	1.0	0.403450743048848	0.967064110260957	1.0	1.0	1.0	1.0	0.763533032898948	1.0
14	5	0.882045584537951	0.586056781822964	0.593724642264365	0.964042173924462	0.885665530403692	0.817970960783663	0.624643212925508	1.0	0.917368313485504	1.0	0.455633979876595	1.0	1.0	0.4774640445708	1.0	0.649256747303309	1.0	0.867301813356448	0.689068632469962	0.748657883217854	1.0	1.0	1.0	1.0	0.374355230975492	1.0	0.778407357305679	0.912698227160963	0.400097788858241	0.478399776112798	0.538367499614387	0.462872385990441	1.0	1.0	1.0	0.485402770409532	0.283899255867365	0.855662595614866	1.0	0.389097003661066	1.0	1.0	0.733369933199887	0.400516582484931	0.376916764737045	0.761149313019606	1.0	0.556179189890378
15	10	0.533000354206616	0.519608389145242	0.297432601035171	0.451216878184001	0.369621184792381	0.254939737369555	0.410081573572252	0.664389302353211	0.425674756388482	0.445605637074701	0.244033187479081	0.385527276759752	0.222876917177121	0.29646795812697	0.537169913058774	0.313357662653302	0.301286298822044	0.338765346298081	0.169031837443335	0.368558922354263	0.728022409410738	0.663749934314464	0.754776615810951	0.533761451920816	0.105675325890721	0.790125807430849	0.034753995494348	1.0	0.210875351065633	0.781899014480016	0.438396262094808	0.622219574473421	0.480658305406056	0.564167507421562	0.708344304663	0.478779052280504	0.200725176185685	0.258215001650409	0.818462428555463	0.258709916507807	0.566050781819783	0.569625293240795	0.41925758587534	0.163607326499613	0.229408999045981	0.0602635814405326	0.742268302627437	0.330074640244652
16	15	0.23817627321687	0.130358131153482	0.244485310048293	0.298838154587892	0.128805476807012	0.324094052955058	0.154615501860755	0.214968660710986	0.101214614697555	0.199783918340124	0.0390573392020365	0.0962810774069366	0.12665456139561	0.0608758018956843	0.134494599087609	0.255010381748019	0.102006410321658	0.138269204046889	0.121241651049338	0.321377376211188	0.640235530872615	0.101329537262614	0.346465214413872	0.174997546800348	0.0114362984569452	0.30852977432408	0.0156722395126905	0.357291762884465	0.00193204854563854	0.35117730945889	0.0731490986606556	0.138066963837218	0.381406966680561	0.0928535579908131	0.368324455400318	0.127420821032351	0.125347052607925	0.20395684136317	0.178345899973174	0.169665822228542	0.023809309837617	0.224114615313223	0.0223484284748697	0.0	0.123082233281453	0.0	0.736582133800335	0.0361527896428409
17	20	0.130559239978848	0.00440317791863272	0.0437294807935833	0.125807103871642	0.0674901236930179	0.106252183755507	0.0651168821632788	0.0895154467662946	0.0	0.0776389887126992	0.0	0.145392313642111	0.117644587556853	0.0	0.156519726158594	0.0502648599549447	0.0867947247676545	0.143159805001789	0.0759818054445038	0.0	0.305768984211591	0.0732311863909492	0.0198040796537936	0.163092601535948	0.0229844589898554	0.16722097058864	0.0381868038579443	0.192796710095698	0.0832130168445059	0.131754285885108	0.242143959431238	0.0	0.233109709504335	0.0	0.427271314963297	0.11755572603403	0.0	0.213124848482266	0.0	0.0439874588794966	0.103365077640735	0.0871201734322065	0.0347253936830078	0.0	0.0	0.0	0.0	0.0
18	25	0.0	0.0	0.0	0.0	0.0	0.0	0.0	0.0	0.105833808067491	0.0	0.0	0.0	0.0	0.0	0.0	0.0	0.0	0.0	0.0	0.114883034377136	0.0	0.0	0.0	0.0	0.0	0.0	0.0	0.0	0.0	0.0	0.0	0.00417074869359634	0.0	0.00722519039816134	0.0	0.0	0.0	0.0	0.0	0.0	0.0	0.0	0.0	0.0866979293173865	0.0	0.0	0.139272448678102	0.204924067776679
[truncated: 685 more columns]
