# Supplementary material for: A hippocampus-accumbens code guides goal-directed appetitive behavior
Source: Nat Commun. 2024 Apr 12;15:3196. doi: 10.1038/s41467-024-47361-x (PMC11015045; doi:10.1038/s41467-024-47361-x)
Supplement: Supplementary file 8 — Source Data [file 41467_2024_47361_MOESM8_ESM.zip › 6a.csv]

	Figure 6a	Unnamed: 1	Unnamed: 2	Unnamed: 3	Unnamed: 4	Unnamed: 5
0
1	Frame	Cell 11	Cell 118	Position	Reward	Appetitive lick onset
2	1000	2.24189957272388	1.12093541789736	85.0997222923504	0	0
3	1001	2.1119499394429	1.13703927454186	85.3420853319868	0	0
4	1002	1.96819446041063	1.1063676575935	85.6450391315324	0	0
5	1003	1.82331163297735	1.04789643755916	86.0085836909871	0	0
6	1004	1.68290609484065	0.973838905171749	86.4327190103509	0	0
7	1005	1.54928466576477	0.891999334083651	86.9174450896238	0	0
8	1006	1.42322723325863	0.807319681857899	87.4324665488513	0	0
9	1007	1.5789030645262	0.722874848435922	87.9474880080787	0	0
10	1008	1.57883267269292	0.640534226530265	88.4019187073971	0	0
11	1009	1.85279173777596	0.561389486269921	88.7957586468063	0	0
12	1010	1.8952489803969	0.486030883646336	89.1895985862156	0	0
13	1011	1.83461823264044	0.414730524639317	89.5834385256248	0	0
14	1012	1.7308119143277	0.347558842528383	89.977278465034	0	0
15	1013	1.61161372748329	0.284465952781567	90.3408230244887	0	0
16	1014	1.48974914070121	0.225324025351229	90.734662963898	0	0
17	1015	1.37089623076535	0.169964128789726	91.1285029033072	0	0
18	1016	1.25744435575275	0.118195443098687	91.5223428427164	0	0
19	1017	1.15025710349387	0.0698182386178863	91.9161827821257	0	0
20	1018	1.0494986007872	0.024631994176393	92.2797273415804	0	0
21	1019	0.955020273543329	-0.0175596361557255	92.6129765210805	0	0
22	1020	0.866541368692126	-0.0569458925984469	92.9462257005806	0	0
23	1021	0.783732740777337	-0.0937072884646706	93.2491795001262	0	0
24	1022	0.706255295622033	-0.128014824678403	93.5521332996718	0	0
25	1023	0.633777208793023	-0.160030776748806	93.8247917192628	0	0
26	1024	0.565981235137622	-0.189904515327104	94.0368593789447	0	0
27	1025	0.502567417377857	-0.217779257596391	94.218631658672	0	0
28	1026	0.443253681903243	-0.243788050716659	94.3095177985357	0	0
29	1027	0.387775486582151	-0.268055334948056	94.3398131784902	0	0
30	1028	0.335885064489444	-0.290697413775072	94.3398131784902	0	0
31	1029	0.287350516192887	-0.0786412747028756	94.3095177985357	0	0
32	1030	0.241954866707444	0.0383663545192779	94.2792224185811	0	0
33	1031	0.199495139302719	0.0947199290016655	94.2489270386266	0	0
34	1032	0.159781468494839	0.112793237321763	94.2792224185811	0	0
35	1033	0.122636260681642	0.107113250695716	94.2792224185811	0	0
36	1034	0.0878934044995669	0.0870865314304408	94.3398131784902	0	0
37	1035	0.0553975301083369	0.0587800342969222	94.4004039383993	0	0
38	1036	0.0250033153757139	0.0260841548130878	94.5215854582176	0	0
39	1037	-0.0034251635373782	-0.00852778513167818	94.6730623579904	0	0
40	1038	-0.0300150398125324	-0.0435036819741127	94.8548346377177	0	0
41	1039	-0.0548852244148585	-0.0778890070474302	95.0971976773542	0	0
42	1040	-0.0781469378190407	-0.111115651366712	95.3395607169906	0	0
43	1041	-0.0999042073690842	-0.142865590097915	95.6425145165362	0	0
44	1042	-0.120254332482232	-0.172975696118276	95.9757636960363	0	0
45	1043	-0.13928831977101	-0.201387736862332	96.339308255491	0	0
46	1044	-0.157091290026265	-0.228104778664374	96.7331481949002	0	0
47	1045	-0.173742858879812	-0.253168061985733	97.0966927543549	0	0
48	1046	-0.189317492848374	-0.276641138147372	97.4602373138096	0	0
49	1047	-0.203884842350731	-0.298599681741733	97.7631911133552	0	0
50	1048	-0.217510053187216	-0.319124999255224	98.0055541529916	0	0
51	1049	-0.230254057874422	-0.338299941473551	98.2176218126735	0	0
52	1050	-0.242173848137954	-0.356206376043887	98.3690987124463	0	0
53	1051	-0.253322729781818	-0.372923669727817	98.4902802322645	0	0
54	1052	-0.263750561074214	-0.388527821358951	98.5508709921737	0	0
55	1053	-0.273503975715805	-0.403091011573008	98.6114617520828	0	0
56	1054	-0.282626591387597	-0.141920629857194	98.6720525119919	0	0
57	1055	-0.291159204811037	0.00649479173224368	98.7023478919464	0	0
58	1056	-0.299139974192673	0.0827335981101827	98.732643271901	0	0
59	1057	-0.306604589869259	0.786662486468656	98.7629386518555	0	0
60	1058	-0.313586433916443	1.18338701980162	98.7629386518555	0	0
61	1059	-0.320116729434819	1.38364481417345	98.7932340318101	0	0
62	1060	-0.326224680180943	1.45949489051054	98.7932340318101	0	0
63	1061	-0.331937601167765	1.4577504050854	98.7932340318101	0	0
64	1062	-0.337281040818514	1.40875049739916	98.8538247917192	0	0
65	1063	-0.342278895220328	1.33208400001122	98.9144155516283	0	0
66	1064	-0.346953514988558	1.64630824334817	99.0355970714466	0	0
67	1065	-0.351325805219659	1.7855246910443	99.2173693511739	0	0
68	1066	-0.355415318979669	1.81483255278519	99.4597323908104	0	0
69	1067	-0.359240344746335	1.77646558476396	99.7626861903559	0	0
70	1068	-0.362817988195963	1.69773904921294	100.095935369856	0	0
71	1069	-0.366164248700718	1.5962402586062	100.429184549356	0	0
72	1070	-0.369294090878493	1.56183300516583	100.79272910881	0	0
73	1071	-0.372221511515306	1.49050556872302	101.156273668265	0	0
74	1072	-0.374959602159525	1.39833046570201	101.51981822772	0	0
75	1073	-0.377520607667812	1.29558846872389	101.822772027265	0	0
76	1074	-0.379915980964649	1.56426581831191	102.065135066902	0	0
77	1075	0.105275769679797	1.6776251742864	102.216611966675	0	0
78	1076	0.300438260100176	1.97026965215931	102.277202726584	0	0
79	1077	0.361578149065339	2.08880732516757	102.277202726584	0	0
80	1078	0.361782937479917	2.09846593142934	102.216611966675	0	0
81	1079	0.335229765095647	2.0415336571633	102.156021206765	0	0
82	1080	0.297840934624392	1.94533376412333	102.095430446856	0	0
83	1081	0.256978314290244	1.82743307707913	102.034839686947	0	0
84	1082	0.215993031675626	1.69904340595652	101.943953547084	0	0
85	1083	0.17636046470413	1.56724247483549	101.913658167129	0	0
86	1084	0.138681890977968	1.49609285751766	101.883362787174	0	0
87	1085	0.103154216863561	1.49811971947037	101.85306740722	0	0
88	1086	0.069790069356087	1.4504803930804	101.883362787174	0	0
89	1087	0.0385207421826267	1.37367392814456	101.883362787174	0	0
90	1088	0.00924418111624359	1.28087288146342	101.883362787174	0	0
91	1089	-0.0181528056762104	1.18047802158568	101.883362787174	0	0
92	1090	-0.0437844149078713	1.0777863715448	101.883362787174	0	0
93	1091	-0.0677613653483537	0.976080047246746	101.883362787174	0	0
94	1092	-0.0901890491918771	0.877336754081183	101.883362787174	0	0
95	1093	0.609111933002771	0.782693164351604	101.883362787174	0	0
96	1094	0.880978817751751	0.692746901487108	101.883362787174	0	0
97	1095	0.955869020518835	0.60775313357979	101.883362787174	0	0
98	1096	0.941714949674828	0.527752360248234	101.883362787174	0	0
99	1097	0.888955574319238	0.452653290607775	101.913658167129	0	0
100	1098	0.821058839766071	0.382286422227835	101.913658167129	0	0
101	1099	0.748846832962074	0.316437661716145	101.913658167129	0	0
102	1100	0.677218620217213	0.254873831427081	101.913658167129	0	0
103	1101	0.608304890590819	0.197351297421341	101.913658167129	0	0
104	1102	0.542947873619155	0.143628241535569	101.913658167129	0	0
105	1103	0.481395251854484	0.093469010881089	101.913658167129	0	0
106	1104	0.423625197425253	0.0466471843124826	101.913658167129	0	0
107	1105	0.369498314616562	0.00294722713894989	101.913658167129	0	0
108	1106	0.31882837850508	-0.0378347531274128	101.913658167129	0	0
109	1107	0.271414996833175	-0.0758908165349644	101.913658167129	0	0
110	1108	0.227058435004444	-0.111401349578638	101.913658167129	0	0
111	1109	0.185566101789664	-0.144535433200984	101.913658167129	0	0
112	1110	0.146755151445075	-0.17545132970994	101.913658167129	0	0
113	1111	0.110453291607151	-0.204297030871401	101.913658167129	0	0
114	1112	0.0764987757847912	-0.231210830559429	101.913658167129	0	0
115	1113	0.0447400381417791	-0.256321899073884	101.913658167129	0	0
116	1114	0.0150351837760049	-0.2797508451342	101.913658167129	0	0
117	1115	-0.012748566946241	-0.301610257307255	101.913658167129	0	0
118	1116	-0.0387354351563414	-0.322005220323139	101.913658167129	0	0
119	1117	-0.0630416216249572	-0.34103380409105	101.913658167129	0	0
120	1118	-0.0857758182589956	-0.358787524715866	101.913658167129	0	0
121	1119	-0.107039690347439	-0.375351777739431	101.913658167129	0	0
122	1120	-0.12692832941563	-0.390806244388281	101.913658167129	0	0
123	1121	-0.145530677635052	-0.405225271931299	101.913658167129	0	0
124	1122	-0.162929925180546	-0.418678229421316	101.913658167129	0	0
125	1123	-0.179203882074447	-0.431229840168987	101.913658167129	0	0
126	1124	-0.194425326069058	-0.442940492311288	101.913658167129	0	0
127	1125	-0.208662328070887	-0.453866528813845	101.913658167129	0	0
128	1126	-0.221978556537388	-0.464060518201138	101.913658167129	0	0
129	1127	-0.23443356219597	-0.473571507250962	101.913658167129	0	0
130	1128	-0.246083044353119	-0.482445256825767	101.913658167129	0	0
131	1129	-0.256979099982062	-0.490724461947286	101.913658167129	0	0
132	1130	-0.267170456701688	-0.498448957154879	101.913658167129	0	0
133	1131	-0.276702690688072	-0.505655908123607	101.913658167129	0	0
134	1132	-0.285618430492856	-0.512380544595597	101.913658167129	0	0
135	1133	-0.293957547679823	-0.51865471246581	101.913658167129	0	0
136	1134	-0.301757335132167	-0.524507869526138	101.913658167129	0	0
137	1135	-0.309052673827817	-0.529968862608155	101.913658167129	0	0
138	1136	-0.315876188828628	-0.535063966850816	101.913658167129	0	0
139	1137	-0.322258395181024	-0.53981769695275	101.913658167129	0	0
140	1138	-0.328227834380575	-0.544252925120708	101.913658167129	0	0
141	1139	-0.33381120201076	-0.548390991116043	101.913658167129	0	0
142	1140	-0.339033467126743	-0.552251804928439	101.913658167129	0	0
143	1141	-0.343917983918038	-0.555853942570718	101.913658167129	0	0
144	1142	-0.348486596149428	-0.559214735455531	101.913658167129	0	0
145	1143	-0.352759734847201	-0.562350353783889	101.913658167129	0	0
146	1144	-0.356756509667562	-0.565275884346697	101.913658167129	0	0
147	1145	-0.360494794355814	-0.5680054031136	101.913658167129	0	0
148	1146	-0.363991306678508	-0.570552042958383	101.913658167129	0	0
149	1147	-0.367261683185993	-0.572928056846754	101.913658167129	0	0
150	1148	-0.37032054913973	-0.575144876790535	101.913658167129	0	0
151	1149	-0.373181583917075	-0.57721316885191	101.913658167129	0	0
152	1150	-0.375857582186036	-0.579142884462363	101.913658167129	0	0
153	1151	-0.378360511123559	-0.580943308303233	101.913658167129	0	0
154	1152	-0.380701563933256	-0.582623102978257	101.943953547084	0	0
155	1153	-0.382891209901875	-0.584190350693028	101.943953547084	0	0
156	1154	-0.384939241218396	-0.585652592141918	101.943953547084	0	0
157	1155	-0.386854816765112	-0.58701686278956	101.943953547084	0	0
158	1156	-0.388646503076535	-0.588289726721455	101.943953547084	0	0
159	1157	-0.390322312649299	-0.589477308226575	101.943953547084	0	0
160	1158	-0.391889739774385	-0.590585321263917	101.943953547084	0	0
161	1159	-0.393355794051901	-0.591619096954785	101.943953547084	0	0
162	1160	-0.394727031738315	-0.592583609233083	101.943953547084	0	0
163	1161	-0.396009585066304	-0.593483498777018	101.943953547084	0	0
164	1162	-0.39720918966836	-0.594323095337378	101.943953547084	0	0
165	1163	-0.398331210226782	-0.595106438569799	101.943953547084	0	0
166	1164	-0.399380664464755	-0.595837297471265	101.943953547084	0	0
167	1165	-0.400362245585825	-0.596519188514355	101.943953547084	0	0
168	1166	-0.401280343262103	-0.597155392566482	101.943953547084	0	0
169	1167	-0.402139063265057	-0.597748970675543	101.943953547084	0	0
170	1168	-0.402942245826703	-0.598302778797918	101.943953547084	0	0
171	1169	-0.40369348281328	-0.598819481539693	101.943953547084	0	0
172	1170	-0.404396133788227	-0.599301564977206	101.943953547084	0	0
173	1171	-0.405053341036293	-0.59975134861862	101.943953547084	0	0
174	1172	-0.405668043615968	-0.600170996564063	101.943953547084	0	0
175	1173	-0.406242990503073	-0.600562527918028	101.943953547084	0	0
176	1174	-0.4067807528843	-0.600927826504145	101.943953547084	0	0
177	1175	-0.407283735655663	-0.60126864992906	101.943953547084	0	0
178	1176	-0.407754188177297	-0.601586638039019	101.943953547084	0	0
179	1177	-0.40819421433269	-0.601883610145158	101.943953547084	0	0
180	1178	-0.408605781937338	-0.602161106637978	101.943953547084	0	0
181	1179	-0.408990731538902	-0.602419299767481	101.943953547084	0	0
182	1180	-0.40935078464821	-0.602660193847093	101.943953547084	0	0
183	1181	-0.40968975665446	-0.602884947920541	101.943953547084	0	0
184	1182	-0.410004600538183	-0.603094643375129	101.943953547084	0	0
185	1183	-0.41029908199451	-0.603290289144747	101.943953547084	0	0
186	1184	-0.410575826934749	-0.603472826564287	101.943953547084	0	0
187	1185	-0.410833364506732	-0.603643133898798	101.943953547084	0	0
188	1186	-0.411074245918687	-0.603802030569199	101.943953547084	0	0
189	1187	-0.411299548402432	-0.603950281094855	101.943953547084	0	0
190	1188	-0.411510279520161	-0.60408859877201	101.943953547084	0	0
191	1189	-0.411707381670309	-0.604217649105752	101.943953547084	0	0
192	1190	-0.411891736301989	-0.604338053012046	101.943953547084	0	0
193	1191	-0.412064167856879	-0.604450389805222	101.943953547084	0	0
194	1192	-0.412225447456153	-0.604555199985302	101.943953547084	0	0
195	1193	-0.412376296348971	-0.604652987838577	101.943953547084	0	0
196	1194	-0.412517389137934	-0.604744223863941	101.943953547084	0	0
197	1195	-0.412649356795935	-0.604829347036659	101.943953547084	0	0
198	1196	-0.412775421547692	-0.60490876692047	101.974248927038	0	0
199	1197	-0.412892162512328	-0.604985150747574	101.974248927038	0	0
200	1198	-0.412999891822308	-0.605054131716246	101.974248927038	0	0
201	1199	-0.413100653773651	-0.605118490930571	101.974248927038	0	0
202	1200	-0.413194898978045	-0.605178538050063	101.974248927038	0	0
203	1201	-0.413283048904014	-0.605234561986918	101.974248927038	0	0
204	1202	-0.413365497761738	-0.605286832296088	101.974248927038	0	0
205	1203	-0.413442614265981	-0.605335600472232	101.974248927038	0	0
206	1204	-0.413514743284998	-0.605381101159757	101.974248927038	0	0
207	1205	-0.413582207382799	-0.605423553281795	101.974248927038	0	0
208	1206	-0.41364530826167	-0.605463161093535	101.974248927038	0	0
209	1207	-0.413705185223462	-0.605500115164981	101.974248927038	0	0
210	1208	-0.413760332549855	-0.605534593297865	101.974248927038	0	0
211	1209	-0.413812983982126	-0.605566761381129	101.974248927038	0	0
212	1210	-0.413861159458309	-0.605596774189083	101.974248927038	0	0
213	1211	-0.413906219200992	-0.605624776126093	101.974248927038	0	0
214	1212	-0.413948364719241	-0.60565090192137	101.974248927038	0	0
215	1213	-0.413987784489588	-0.605675277277211	101.974248927038	0	0
216	1214	-0.414024654798906	-0.605698019473805	101.974248927038	0	0
217	1215	-0.414059140532772	-0.60571923793352	101.974248927038	0	0
218	1216	-0.414091395912839	-0.605739034747377	101.974248927038	0	0
219	1217	-0.414121565186525	-0.605757505166254	101.974248927038	0	0
220	1218	-0.414149783272094	-0.605774738059183	101.974248927038	0	0
221	1219	-0.414176176362011	-0.605790816340929	101.974248927038	0	0
222	1220	-0.414200862487286	-0.605805817370935	101.974248927038	0	0
223	1221	-0.414223952045311	-0.605819813325527	101.974248927038	0	0
224	1222	-0.414245548293562	-0.605832871545187	101.974248927038	0	0
225	1223	-0.414265747811371	-0.605845054858556	101.974248927038	0	0
226	1224	-0.414284640931831	-0.605856421884728	101.974248927038	0	0
227	1225	-0.414302312145773	-0.605867027315295	101.974248927038	0	0
228	1226	-0.414318840479611	-0.605876922177486	101.974248927038	0	0
229	1227	-0.414334299848748	-0.605886154079687	102.004544306993	0	0
230	1228	-0.414348759388135	-0.6058947674405	102.004544306993	0	0
231	1229	-0.414362283761441	-0.605903540245014	102.004544306993	0	0
232	1230	-0.414374933450232	-0.605910988725328	102.004544306993	0	0
233	1231	-0.41438676502445	-0.605917938154282	102.004544306993	0	0
234	1232	-0.414397831395393	-0.605924421968529	102.004544306993	0	0
235	1233	-0.414408182052338	-0.457455336076062	102.004544306993	0	0
236	1234	-0.414417863283858	-0.0663626490746484	102.004544306993	0	0
237	1235	-0.414426918384829	0.159490341854127	102.004544306993	0	0
238	1236	-0.414435387850042	0.279376437047998	102.004544306993	0	0
239	1237	-0.414443309555305	0.331886385090221	102.004544306993	0	0
240	1238	-0.414450718926815	0.342107938703442	102.004544306993	0	0
241	1239	-0.414457649099595	0.464455983259579	102.004544306993	0	0
242	1240	-0.414464131065668	0.539645446018495	102.004544306993	0	0
243	1241	-0.414470193812661	0.558865328310571	102.004544306993	0	0
244	1242	-0.414475864453433	0.5435228759855	102.004544306993	0	0
245	1243	-0.414481168347328	0.507469550363787	102.004544306993	0	0
246	1244	-0.414486129213583	0.459629491765014	102.004544306993	0	0
247	1245	-0.414490769237401	0.405716134144991	102.004544306993	0	0
248	1246	-0.414495109169164	0.349353134655417	102.004544306993	0	0
249	1247	-0.414499168417229	0.292806170292421	102.004544306993	0	0
250	1248	-0.414502965134725	0.237460542940989	102.004544306993	0	0
251	1249	-0.414506516300733	0.184132749772657	102.004544306993	0	0
252	1250	-0.414509837796216	0.133273611148454	102.004544306993	0	0
253	1251	-0.414512944475041	0.0851005798504963	102.004544306993	0	0
254	1252	-0.414515850230408	0.0396838099748632	102.004544306993	0	0
255	1253	-0.414518568056977	-0.00299795888111368	102.004544306993	0	0
256	1254	-0.414521110108983	-0.0430220822842152	102.004544306993	0	0
257	1255	-0.414523487754588	-0.0804951407775372	102.004544306993	0	0
258	1256	-0.414525711626726	-0.115543357808627	102.004544306993	0	0
259	1257	-0.414527791670644	-0.148301556445527	102.034839686947	0	0
260	1258	-0.414529737188388	-0.178899465519935	102.034839686947	0	0
261	1259	-0.414531556880395	-0.207471246277547	102.034839686947	0	0
262	1260	-0.414533258884404	-0.234144348952102	102.034839686947	0	0
263	1261	-0.414534850811848	-0.259040562460504	102.034839686947	0	0
264	1262	-0.414536339781895	-0.282275395990406	102.034839686947	0	0
265	1263	-0.41453773245328	-0.303957847916326	102.034839686947	0	0
266	1264	-0.414539035054089	-0.324191698512299	102.034839686947	0	0
267	1265	-0.414540253409608	-0.343070452011025	102.034839686947	0	0
268	1266	-0.414541392968374	-0.360685537352885	102.034839686947	0	0
269	1267	-0.414542458826541	-0.377121199142133	102.034839686947	0	0
270	1268	-0.414543455750673	-0.392456183755807	102.034839686947	0	0
271	1269	-0.414544388199055	-0.406764057043058	102.034839686947	0	0
272	1270	-0.414545260341637	-0.420113766627047	102.034839686947	0	0
273	1271	-0.414546076078677	-0.432568936426338	102.034839686947	0	0
274	1272	-0.414546839058184	-0.444189699114977	102.034839686947	0	0
275	1273	-0.414547552692236	-0.455031927535285	102.034839686947	0	0
276	1274	-0.414548220172235	-0.465148948387201	102.034839686947	0	0
277	1275	-0.414550368761295	-0.474586964903696	102.034839686947	0	0
278	1276	-0.414550854112928	-0.483393521174783	102.034839686947	0	0
279	1277	-0.4145513080746	-0.491609172014408	102.034839686947	0	0
280	1278	-0.414551732676446	-0.49927437809526	102.034839686947	0	0
281	1279	-0.414552129817304	-0.506426016901466	102.034839686947	0	0
282	1280	-0.414552501273204	-0.513098495993912	102.034839686947	0	0
283	1281	-0.414552848705312	-0.519323918189698	102.034839686947	0	0
284	1282	-0.41455317366736	-0.525132235780759	102.034839686947	0	0
285	1283	-0.414553477612591	-0.530551394489168	102.034839686947	0	0
286	1284	-0.414553761900262	-0.535607656297551	102.034839686947	0	0
287	1285	-0.414554027801719	-0.540325255925154	102.034839686947	0	0
288	1286	-0.414554276506084	-0.544726476988057	102.034839686947	0	0
289	1287	-0.414554509125574	-0.548832814520479	102.034839686947	0	0
290	1288	-0.414554726700473	-0.552664025789554	102.034839686947	0	0
291	1289	-0.414554930203785	-0.556238544336249	102.034839686947	0	0
292	1290	-0.414555120545586	-0.559573568658943	102.034839686947	0	0
293	1291	-0.414555298577091	-0.562685144957459	102.034839686947	0	0
294	1292	-0.414555465094466	-0.565588244334728	102.034839686947	0	0
295	1293	-0.414557873268997	-0.568296834826885	102.034839686947	0	0
296	1294	-0.414557873268997	-0.570823948607964	102.034839686947	0	0
297	1295	-0.414557873268997	-0.573181744692265	102.034839686947	0	0
298	1296	-0.414557873268997	-0.575381567435913	102.034839686947	0	0
299	1297	-0.414557873268997	-0.577434001118966	102.034839686947	0	0
300	1298	-0.414557873268997	-0.579348920870616	102.034839686947	0	0
301	1299	-0.414557873268997	-0.581135540182457	102.034839686947	0	0
302	1300	-0.414557873268997	-0.582802455238387	102.034839686947	0	0
303	1301	-0.414557873268997	-0.584357686274433	102.034839686947	0	0
304	1302	-0.414557873268997	-0.585808716167457	102.034839686947	0	0
305	1303	-0.414557873268997	-0.587162526438429	102.034839686947	0	0
306	1304	-0.414557873268997	-0.588425630843466	102.034839686947	0	0
307	1305	-0.414557873268997	-0.589604106714264	102.034839686947	0	0
308	1306	-0.414557873268997	-0.590703624198717	102.034839686947	0	0
309	1307	-0.414557873268997	-0.591729473542397	102.034839686947	0	0
310	1308	-0.414557873268997	-0.592686590542171	102.034839686947	0	0
311	1309	-0.414557873268997	-0.593579580294414	102.034839686947	0	0
312	1310	-0.414557873268997	-0.594412739352078	102.034839686947	0	0
313	1311	-0.414557873268997	-0.595190076397238	102.034839686947	0	0
314	1312	-0.414557873268997	-0.595915331528557	102.034839686947	0	0
315	1313	-0.414557873268997	-0.596591994256494	102.034839686947	0	0
316	1314	-0.414557873268997	-0.597223320292816	102.034839686947	0	0
317	1315	-0.414557873268997	-0.597812347215214	102.034839686947	0	0
318	1316	-0.414557873268997	-0.598361909082377	102.034839686947	0	0
319	1317	-0.414557873268997	-0.598874650069852	102.034839686947	0	0
320	1318	-0.414557873268997	-0.599353037192294	102.034839686947	0	0
321	1319	-0.414557873268997	-0.599799372173325	102.034839686947	0	0
322	1320	-0.414557873268997	-0.600215802520103	102.034839686947	0	0
323	1321	-0.414557873268997	-0.600604331855887	102.034839686947	0	0
324	1322	-0.414557873268997	-0.600966829560323	102.034839686947	0	0
325	1323	-0.414557873268997	-0.601305039763825	102.034839686947	0	0
326	1324	-0.414557873268997	-0.601620589739321	102.065135066902	0	0
327	1325	-0.414557873268997	-0.601914997731761	102.065135066902	0	0
328	1326	-0.414557873268997	-0.602189680263036	102.065135066902	0	0
329	1327	-0.414557873268997	-0.602445958947462	102.065135066902	0	0
330	1328	-0.414557873268997	-0.602685066850636	102.065135066902	0	0
331	1329	-0.414557873268997	-0.602908154422229	102.065135066902	0	0
332	1330	-0.414557873268997	-0.603116295031298	102.065135066902	0	0
333	1331	-0.414557873268997	-0.603310490130711	102.065135066902	0	0
334	1332	-0.414557873268997	-0.603491674075568	102.065135066902	0	0
335	1333	-0.414557873268997	-0.603660718618778	102.065135066902	0	0
336	1334	-0.414557873268997	-0.603818437105434	102.065135066902	0	0
337	1335	-0.414557873268997	-0.603965588386159	102.065135066902	0	0
338	1336	-0.414557873268997	-0.604102880468262	102.065135066902	0	0
339	1337	-0.414557873268997	-0.604230973922258	102.065135066902	0	0
340	1338	-0.414557873268997	-0.604350485060159	102.065135066902	0	0
341	1339	-0.414557873268997	-0.604461988900804	102.065135066902	0	0
342	1340	-0.414557873268997	-0.604566021936529	102.065135066902	0	0
343	1341	-0.414557873268997	-0.604663084714453	102.065135066902	0	0
344	1342	-0.414557873268997	-0.604753644244823	102.065135066902	0	0
345	1343	-0.414557873268997	-0.604838136248001	102.065135066902	0	0
346	1344	-0.414557873268997	-0.604916967250899	102.065135066902	0	0
347	1345	-0.414557873268997	-0.604990516542954	102.065135066902	0	0
348	1346	-0.414557873268997	-0.605059138001044	102.065135066902	0	0
349	1347	-0.414557873268997	-0.605123161792151	102.065135066902	0	0
350	1348	-0.414557873268997	-0.605182895961924	102.065135066902	0	0
351	1349	-0.414557873268997	-0.605238627916823	102.065135066902	0	0
352	1350	-0.414557873268997	-0.605290625806955	102.065135066902	0	0
353	1351	-0.414557873268997	-0.605339139816251	102.065135066902	0	0
354	1352	-0.414557873268997	-0.605384403366216	102.065135066902	0	0
355	1353	-0.414557873268997	-0.605426634239011	102.065135066902	0	0
356	1354	-0.414557873268997	-0.605466035625302	102.065135066902	0	0
357	1355	-0.414557873268997	-0.605502797101893	102.065135066902	0	0
358	1356	-0.414557873268997	-0.60553709554386	102.065135066902	0	0
359	1357	-0.414557873268997	-0.605569095975574	102.065135066902	0	0
360	1358	-0.414557873268997	-0.605598952364704	102.065135066902	0	0
361	1359	-0.414557873268997	-0.605626808363017	102.065135066902	0	0
362	1360	-0.414557873268997	-0.605652797997552	102.065135066902	0	0
363	1361	-0.414557873268997	-0.605677046315479	102.065135066902	0	0
364	1362	-0.414557873268997	-0.605699669985755	102.065135066902	0	0
365	1363	-0.414557873268997	-0.605720777860465	102.065135066902	0	0
366	1364	-0.414557873268997	-0.605740471498559	102.065135066902	0	0
367	1365	-0.414557873268997	-0.605758845654494	102.065135066902	0	0
368	1366	-0.414557873268997	-0.605775988734138	102.065135066902	0	0
369	1367	-0.414557873268997	-0.605791983220129	102.065135066902	0	0
370	1368	-0.414557873268997	-0.60580690606873	102.065135066902	0	0
371	1369	-0.414557873268997	-0.605820829080105	102.065135066902	0	0
372	1370	-0.414557873268997	-0.605833819243775	102.065135066902	0	0
373	1371	-0.414557873268997	-0.605845939060933	102.065135066902	0	0
374	1372	-0.414557873268997	-0.605857246845169	102.065135066902	0	0
375	1373	-0.414557873268997	-0.605867797003034	102.065135066902	0	0
376	1374	-0.414557873268997	-0.605877640295818	102.065135066902	0	0
377	1375	-0.414557873268997	-0.605886824083784	102.065135066902	0	0
378	1376	-0.414557873268997	-0.605895392554036	102.065135066902	0	0
379	1377	-0.414557873268997	-0.605903386933124	102.065135066902	0	0
380	1378	-0.414557873268997	-0.6059108456854	102.065135066902	0	0
381	1379	-0.414557873268997	-0.60591780469809	102.065135066902	0	0
382	1380	-0.414557873268997	-0.605924297453959	102.065135066902	0	0
383	1381	-0.414557873268997	-0.605930355192414	102.065135066902	0	0
384	1382	-0.414557873268997	-0.605936007059806	102.065135066902	0	0
385	1383	-0.414557873268997	-0.60594128024967	102.065135066902	0	0
386	1384	-0.414557873268997	-0.605946200133562	102.065135066902	0	0
387	1385	-0.414557873268997	-0.605950790383134	102.065135066902	0	0
388	1386	-0.414557873268997	-0.605955073084024	102.065135066902	0	0
389	1387	-0.414557873268997	-0.605959068842127	102.065135066902	0	0
390	1388	-0.414557873268997	-0.605962796882732	102.065135066902	0	0
391	1389	-0.414557873268997	-0.605966275143024	102.065135066902	0	0
392	1390	-0.414557873268997	-0.605969520358392	102.065135066902	0	0
393	1391	-0.414557873268997	-0.605972548142945	102.065135066902	0	0
394	1392	-0.414557873268997	-0.605975373064641	102.065135066902	0	0
395	1393	-0.414557873268997	-0.605978008715377	102.065135066902	0	0
396	1394	-0.414557873268997	-0.605980467776389	102.065135066902	0	0
397	1395	1.00675000614446	-0.605982762079263	102.065135066902	0	0
398	1396	1.58193648067899	-0.605984902662866	102.065135066902	0	0
399	1397	1.76593007413995	-0.605986899826453	102.065135066902	0	0
400	1398	1.77187283640292	-0.605988763179228	102.065135066902	0	0
401	1399	1.69944609771822	-0.605990501686571	102.065135066902	0	0
402	1400	1.59510020127323	-0.60599212371318	102.065135066902	0	0
403	1401	1.48032259742633	-0.605993637063314	102.065135066902	0	0
404	1402	1.36490442980437	-0.605995049018342	102.095430446856	0	0
405	1403	1.25316606189149	-0.605996366371782	102.095430446856	0	0
406	1404	1.14687787702142	-0.605997595461978	102.095430446856	0	0
407	1405	1.04663004210584	-0.605998742202607	102.095430446856	0	0
408	1406	0.952474347030038	-0.605999812111124	102.095430446856	0	0
409	1407	0.864224453056271	-0.606000810335313	102.095430446856	0	0
410	1408	0.781595876245741	-0.606001741678056	102.095430446856	0	0
411	1409	0.704270809378218	-0.606002610620438	102.095430446856	0	0
412	1410	0.631927722840001	-0.606003421343309	102.095430446856	0	0
413	1411	0.56425448736752	-0.606004177747401	102.095430446856	0	0
414	1412	0.500953812414369	-0.606004883472097	102.095430446856	0	0
415	1413	0.441745124385446	-0.606005541912937	102.095430446856	0	0
416	1414	0.38636481748928	-0.606006156237959	102.095430446856	0	0
417	1415	0.334565781549489	-0.606006729402943	102.095430446856	0	0
418	1416	0.286116628601203	-0.606007264165628	102.095430446856	0	0
419	1417	0.240800813794272	-0.606007763098985	102.095430446856	0	0
420	1418	0.198415740065951	-0.606008228603594	102.095430446856	0	0
421	1419	0.158771886414822	-0.606008662919195	102.095430446856	0	0
422	1420	0.121691976452406	-0.606009068135466	102.095430446856	0	0
423	1421	0.0870101931712624	-0.606009446202074	102.095430446856	0	0
424	1422	0.0545714409506534	-0.606009798938057	102.095430446856	0	0
425	1423	0.0242306536269035	-0.606010128040579	102.095430446856	0	0
426	1424	-0.00414785346733885	-0.606010435093092	102.095430446856	0	0
427	1425	-0.0306909899239556	-0.606010721572955	102.095430446856	0	0
428	1426	-0.0555174576322842	-0.606010988858545	102.095430446856	0	0
429	1427	-0.0787382815381841	-0.606011238235887	102.095430446856	0	0
430	1428	-0.100457306114352	-0.60601147090484	102.095430446856	0	0
431	1429	-0.120771659739384	-0.606011687984874	102.095430446856	0	0
432	1430	-0.139772189051614	-0.606011890520453	102.095430446856	0	0
433	1431	-0.157543865215196	-0.606012079486062	102.095430446856	0	0
434	1432	-0.174166163912877	-0.606012255790894	102.095430446856	0	0
435	1433	-0.189713420763743	-0.606012889266326	102.095430446856	0	0
436	1434	-0.204255163754826	-0.606013971691761	102.095430446856	0	0
437	1435	-0.217856424173004	-0.606014021218003	102.095430446856	0	0
438	1436	-0.230578027427561	-0.606014067425967	102.095430446856	0	0
439	1437	-0.24247686506394	-0.606014110537977	102.095430446856	0	0
440	1438	-0.25360614918511	-0.606014150761464	102.095430446856	0	0
441	1439	-0.26401565041832	-0.606014624629524	102.095430446856	0	0
442	1440	-0.273751920491438	-0.606014710884704	102.095430446856	0	0
443	1441	-0.282858500414234	-0.606014710884704	102.095430446856	0	0
444	1442	-0.291376115195613	-0.606014710884704	102.095430446856	0	0
445	1443	-0.299342855967561	-0.606014710884704	102.095430446856	0	0
446	1444	-0.306794350330299	-0.606014710884704	102.095430446856	0	0
447	1445	-0.31376392168041	-0.606014710884704	102.095430446856	0	0
448	1446	-0.320282738234467	-0.606014710884704	102.095430446856	0	0
449	1447	-0.326379952414614	-0.606014710884704	102.095430446856	0	0
450	1448	-0.332082831219427	-0.606014710884704	102.095430446856	0	0
451	1449	-0.337416878163074	-0.606014710884704	102.095430446856	0	0
452	1450	-0.342405947328112	-0.606014710884704	102.095430446856	0	0
453	1451	-0.34707235004194	-0.606014710884704	102.095430446856	0	0
454	1452	-0.351436954654005	-0.606014710884704	102.095430446856	0	0
455	1453	-0.355519279859928	-0.606014710884704	102.095430446856	0	0
456	1454	-0.359337581989942	-0.606014710884704	102.095430446856	0	0
457	1455	-0.362908936651966	-0.606014710884704	102.095430446856	0	0
458	1456	-0.366249315094442	-0.606014710884704	102.095430446856	0	0
459	1457	-0.369373655630433	-0.606014710884704	102.095430446856	0	0
460	1458	-0.372295930442384	-0.606014710884704	102.095430446856	0	0
461	1459	-0.375029208066316	-0.606014710884704	102.095430446856	0	0
462	1460	-0.377585711834863	-0.606014710884704	102.095430446856	0	0
463	1461	-0.379976874540537	-0.606014710884704	102.095430446856	0	0
464	1462	-0.382213389563651	-0.606014710884704	102.095430446856	0	0
465	1463	-0.384305258693571	-0.606014710884704	102.095430446856	0	0
466	1464	-0.386261836857137	-0.606014710884704	102.095430446856	0	0
467	1465	-0.388091873954291	-0.606014710884704	102.095430446856	0	0
468	1466	-0.389803553987995	-0.606014710884704	102.095430446856	0	0
469	1467	-0.391404531663442	-0.606014710884704	102.095430446856	0	0
470	1468	-0.392901966620215	-0.606014710884704	102.095430446856	0	0
471	1469	-0.394302555450499	-0.606014710884704	102.095430446856	0	0
472	1470	-0.395612561646524	-0.606014710884704	102.095430446856	0	0
473	1471	-0.396837843611165	-0.606014710884704	102.095430446856	0	0
474	1472	-0.397983880856964	-0.606014710884704	102.095430446856	0	0
475	1473	-0.399055798510748	-0.606014710884704	102.095430446856	0	0
476	1474	-0.400058390233401	-0.606014710884704	102.095430446856	0	0
477	1475	-0.40099613965733	-0.606014710884704	102.095430446856	0	0
478	1476	-0.401873240437447	-0.606014710884704	102.095430446856	0	0
479	1477	-0.402693615005377	-0.606014710884704	102.095430446856	0	0
480	1478	-0.403460932110735	-0.606014710884704	102.095430446856	0	0
481	1479	-0.404178623227927	-0.606014710884704	102.095430446856	0	0
482	1480	-0.404849897901854	-0.606014710884704	102.095430446856	0	0
483	1481	-0.405477758101125	-0.606014710884704	102.095430446856	0	0
484	1482	-0.406065011642991	-0.0412329428823009	102.095430446856	0	0
485	1483	-0.406614284750021	0.289907391278648	102.095430446856	0	0
486	1484	-0.407128033794681	0.470941381008719	102.095430446856	0	0
487	1485	-0.407608556284332	0.55627396632427	102.095430446856	0	0
488	1486	-0.408058001135785	0.581290276446554	102.095430446856	0	0
489	1487	-0.40847837828534	0.568960113011626	102.095430446856	0	0
490	1488	-0.408871567677314	0.534152053025503	102.125725826811	0	0
491	1489	-0.409239327671225	0.486451257468892	102.171168896743	0	0
492	1490	-0.409583302905253	0.773943713065891	102.216611966675	0	0
493	1491	-0.409905031651129	0.917129236098751	102.277202726584	0	1
494	1492	-0.410205952693353	0.969027492024495	102.337793486493	0	0
495	1493	-0.410487411763499	0.964076693438484	102.398384246402	0	0
496	1494	-0.410750667558381	0.924588918550822	102.398384246402	0	0
497	1495	-0.410996897368998	0.864966574370263	102.398384246402	0	0
498	1496	-0.411227202345434	0.997293883474172	102.398384246402	0	0
499	1497	-0.411442612421242	1.04071152274004	102.428679626356	0	0
500	1498	-0.411644090919351	1.02892634409747	102.428679626356	0	0
501	1499	-0.41183253886009	0.98376639084838	102.428679626356	0	0
502	1500	-0.412008798990585	0.919312034060436	102.428679626356	0	0
503	1501	-0.412173659553562	0.84459404278096	102.428679626356	0	0
504	1502	-0.412327857812403	0.765355467319628	102.458975006311	0	0
505	1503	-0.412472083348212	0.685201950859824	102.489270386266	0	0
506	1504	-0.412606981143661	0.606352542102709	102.489270386266	0	0
507	1505	-0.412733154467372	0.530129556041623	102.489270386266	0	0
508	1506	-0.41285116757176	0.457277994737788	102.489270386266	0	0
509	1507	-0.412961548216399	0.388173657999094	102.489270386266	0	0
510	1508	-0.413064790028179	0.8902404359232	102.489270386266	0	0
511	1509	-0.413161354708832	1.16151701109108	102.489270386266	0	0
512	1510	-0.413251674099674	1.28581570532787	102.489270386266	0	0
513	1511	-0.413336152112825	1.31763777599496	102.489270386266	0	0
514	1512	-0.413415166537518	1.2923521567915	102.489270386266	0	0
515	1513	-0.413489070729587	1.2328442485305	102.489270386266	0	0
516	1514	-0.413558195191691	1.15385861375548	102.489270386266	0	0
517	1515	-0.413622849051336	1.13156600574693	102.489270386266	0	0
518	1516	-0.413683321443305	1.07761720517514	102.489270386266	0	0
519	1517	-0.413739882802681	1.00562569877592	102.489270386266	0	0
520	1518	-0.413792786074244	0.924308594866917	102.489270386266	0	0
521	1519	-0.413842267843655	0.839195965187724	102.489270386266	0	0
522	1520	-0.413888549395468	0.753746791572021	102.489270386266	0	0
523	1521	-0.413931837702732	0.670077291250338	102.489270386266	0	0
524	1522	-0.413972326352582	0.58943605253165	102.489270386266	0	0
525	1523	-0.414010196411963	0.512513803948727	102.489270386266	0	0
526	1524	-0.414045617237376	0.439645189990604	102.489270386266	0	0
527	1525	-0.414078747232244	0.370940033306856	102.489270386266	0	0
528	1526	-0.414109734555299	0.306368566891487	102.489270386266	0	0
529	1527	-0.414138717783154	0.245816629194497	102.489270386266	0	0
530	1528	-0.414165826530026	0.626139058147716	102.489270386266	0	0
531	1529	-0.414191182027372	0.829341693972055	102.489270386266	0	0
532	1530	-0.414214897666043	0.919862119706595	102.489270386266	0	0
533	1531	-0.414237079503375	0.939595226981809	102.489270386266	0	0
534	1532	-0.414257826737478	0.915722022145526	102.489270386266	0	0
535	1533	-0.414277232150857	0.865823398175897	102.489270386266	0	0
536	1534	-0.414295382525337	0.801220192478907	102.489270386266	0	0
537	1535	-0.414312359030158	0.729154505936504	102.489270386266	0	0
538	1536	-0.414328237584964	0.654214052618075	102.489270386266	0	0
539	1537	-0.414343089199321	0.57926201896777	102.489270386266	0	0
540	1538	-0.414356980290273	0.506043910744232	102.489270386266	0	0
541	1539	-0.414369972979364	0.435583414107842	102.489270386266	0	0
542	1540	-0.414382125370448	0.368440456594356	102.489270386266	0	0
543	1541	-0.414393491809528	0.304879278686473	102.489270386266	0	0
544	1542	-0.4144041231278	0.244977748964967	102.489270386266	0	0
545	1543	-0.414414066868965	0.188698325494069	102.489270386266	0	0
546	1544	-0.414423367501854	0.135933990627642	102.489270386266	0	0
547	1545	-0.414432066619287	0.0865378640532962	102.489270386266	0	0
548	1546	-0.414440203124085	0.0403421791609358	102.489270386266	0	0
549	1547	-0.414447813403041	-0.00282966488813496	102.489270386266	0	0
550	1548	-0.41445493148964	-0.0431555516992033	102.489270386266	0	0
551	1549	-0.414461589216268	-0.0808100149032707	102.489270386266	0	0
552	1550	-0.414467816356557	-0.115961492112953	102.489270386266	0	0
553	1551	-0.414473640758541	-0.148770792687247	102.489270386266	0	0
554	1552	-0.414479088469191	-0.179390340956356	102.489270386266	0	0
555	1553	-0.414484183850899	-0.207963909701543	102.489270386266	0	0
556	1554	-0.414488949690426	-0.23462665865748	102.489270386266	0	0
557	1555	-0.414493407300807	-0.25950535804476	102.489270386266	0	0
558	1556	-0.414497576616664	-0.282718719694133	102.489270386266	0	0
559	1557	-0.414501476283352	-0.304377786061241	102.489270386266	0	0
560	1558	-0.414505123740345	-0.324586345492106	102.489270386266	0	0
561	1559	-0.414508535299225	-0.343441353843811	102.489270386266	0	0
562	1560	-0.414511726216627	-0.361033350185559	102.489270386266	0	0
563	1561	-0.414514710762467	-0.377446859235571	102.489270386266	0	0
564	1562	-0.41451750228376	-0.392760776365093	102.489270386266	0	0
565	1563	-0.414520113264307	-0.407048733033453	102.489270386266	0	0
566	1564	-0.414522555380523	-0.420379441806652	102.489270386266	0	0
567	1565	-0.414524839553655	-0.432817020917163	102.489270386266	0	0
568	1566	-0.41452697599862	-0.444421298814331	102.489270386266	0	0
569	1567	-0.414528974269691	-0.455248099444082	102.489270386266	0	0
570	1568	-0.414530843303221	-0.46534950915584	102.489270386266	0	0
571	1569	-0.414532591457605	-0.474774126210718	102.489270386266	0	0
572	1570	-0.414534226550663	-0.48356729388886	102.489270386266	0	0
573	1571	-0.414535755894602	-0.491771318185133	102.489270386266	0	0
574	1572	-0.414537186328711	-0.499425671054125	102.489270386266	0	0
575	1573	-0.414538524249952	-0.50656718012584	102.489270386266	0	0
576	1574	-0.414539775641565	-0.513230205767986	102.489270386266	0	0
577	1575	-0.414540946099826	-0.519446806322655	102.489270386266	0	0
578	1576	-0.414542040859074	-0.525246892296679	102.489270386266	0	0
579	1577	-0.414543064815117	-0.530658370237225	102.489270386266	0	0
580	1578	-0.414544022547132	-0.535707276978169	102.489270386266	0	0
581	1579	-0.414544918338135	-0.540417904898754	102.489270386266	0	0
582	1580	-0.414545756194141	-0.544812918794361	102.489270386266	0	0
583	1581	-0.414546539862079	-0.548913464919797	102.489270386266	0	0
584	1582	-0.414547272846543	-0.552739272728564	102.489270386266	0	0
585	1583	-0.414547958425472	-0.556308749796795	102.489270386266	0	0
586	1584	-0.414548599664803	-0.55963907038806	102.489270386266	0	0
587	1585	-0.414549199432186	-0.562746258084835	102.489270386266	0	0
588	1586	-0.414549760409805	-0.565645262883969	102.489270386266	0	0
589	1587	-0.414550285106376	-0.568350033126945	102.489270386266	0	0
590	1588	-0.414550775868365	-0.570873582610943	102.489270386266	0	0
591	1589	-0.414551234890479	-0.573228053203521	102.489270386266	0	0
592	1590	-0.414551664225485	-0.575424773262155	102.489270386266	0	0
593	1591	-0.414552065793386	-0.577474312139678	102.489270386266	0	0
594	1592	-0.414552441390012	-0.579386531037871	102.489270386266	0	0
595	1593	-0.414552792695047	-0.581170630453847	102.489270386266	0	0
596	1594	-0.414553121279541	-0.582835194447527	102.489270386266	0	0
597	1595	-0.414557873268997	-0.584388231943181	102.489270386266	0	0
598	1596	-0.414557873268997	-0.58583721526375	102.489270386266	0	0
599	1597	-0.414557873268997	-0.58718911608336	102.489270386266	0	0
600	1598	-0.414557873268997	-0.588450438971002	102.489270386266	0	0
601	1599	-0.414557873268997	-0.589627252686774	102.489270386266	0	0
602	1600	-0.414557873268997	-0.590725219381259	102.489270386266	0	0
603	1601	-0.414557873268997	-0.591749621838537	102.489270386266	0	0
604	1602	-0.414557873268997	-0.592705388893899	102.489270386266	0	0
605	1603	-0.414557873268997	-0.593597119148572	102.489270386266	0	0
606	1604	-0.414557873268997	-0.594429103095534	102.489270386266	0	0
607	1605	-0.414557873268997	-0.595205343762905	102.489270386266	0	0
608	1606	-0.414557873268997	-0.595929575974213	102.489270386266	0	0
609	1607	-0.414557873268997	-0.596605284318214	102.489270386266	0	0
610	1608	-0.414557873268997	-0.59723571991473	102.489270386266	0	0
611	1609	-0.414557873268997	-0.597823916057169	102.489270386266	0	0
612	1610	-0.414557873268997	-0.598372702806984	102.489270386266	0	0
613	1611	-0.414557873268997	-0.598884720610302	102.489270386266	0	0
614	1612	-0.414557873268997	-0.599362433002236	102.489270386266	0	0
615	1613	-0.414557873268997	-0.599808138459991	102.489270386266	0	0
616	1614	-0.414557873268997	-0.60022398146182	102.489270386266	0	0
617	1615	-0.414557873268997	-0.600611962805018	102.489270386266	0	0
618	1616	-0.414557873268997	-0.600973949232605	102.489270386266	0	0
619	1617	-0.414557873268997	-0.601311682415024	102.489270386266	0	0
620	1618	-0.414557873268997	-0.601626787330055	102.489270386266	0	0
621	1619	-0.414557873268997	-0.601920780081271	102.489270386266	0	0
622	1620	-0.414557873268997	-0.60219507519266	102.489270386266	0	0
623	1621	-0.414557873268997	-0.602450992414499	102.489270386266	0	0
624	1622	-0.414557873268997	-0.602689763073232	102.489270386266	0	0
625	1623	-0.414557873268997	-0.602912535995907	102.489270386266	0	0
626	1624	-0.414557873268997	-0.603120383037669	102.489270386266	0	0
627	1625	-0.414557873268997	-0.60331430423891	102.489270386266	0	0
628	1626	-0.414557873268997	-0.603495232636889	102.489270386266	0	0
629	1627	-0.414557873268997	-0.603664038754972	102.489270386266	0	0
630	1628	-0.414557873268997	-0.603821534791085	102.489270386266	0	0
631	1629	-0.414557873268997	-0.60396847852555	102.489270386266	0	0
632	1630	-0.414557873268997	-0.60410557696708	102.489270386266	0	0
633	1631	-0.414557873268997	-0.604233489754504	102.489270386266	0	0
634	1632	-0.414557873268997	-0.60435283233057	102.489270386266	0	0
635	1633	-0.414557873268997	-0.604464178903096	102.489270386266	0	0
636	1634	-0.414557873268997	-0.604568065207733	102.489270386266	0	0
637	1635	-0.414557873268997	-0.604664991085614	102.489270386266	0	0
638	1636	-0.414557873268997	-0.604755422888302	102.489270386266	0	0
639	1637	-0.414557873268997	-0.604839795721608	102.489270386266	0	0
640	1638	-0.414557873268997	-0.604918515539066	102.489270386266	0	0
641	1639	-0.414557873268997	-0.604991961095152	102.489270386266	0	0
642	1640	-0.414557873268997	-0.605060485767629	102.489270386266	0	0
643	1641	-0.414557873268997	-0.605124419257799	102.489270386266	0	0
644	1642	-0.414557873268997	-0.605184069176837	102.489270386266	0	0
645	1643	-0.414557873268997	-0.605239722525837	102.489270386266	0	0
646	1644	-0.414557873268997	-0.605291647076697	102.489270386266	0	0
647	1645	-0.414557873268997	-0.605340092660484	102.489270386266	0	0
648	1646	-0.414557873268997	-0.605385292369479	102.489270386266	0	0
649	1647	-0.414557873268997	-0.605427463678676	102.489270386266	0	0
650	1648	-0.414557873268997	-0.605466809492156	102.489270386266	0	0
651	1649	-0.414557873268997	-0.605503519119337	102.489270386266	0	0
652	1650	-0.414557873268997	-0.605537769185827	102.489270386266	0	0
653	1651	-0.414557873268997	-0.605569724483242	102.489270386266	0	0
654	1652	-0.414557873268997	-0.605599538762089	102.489270386266	0	0
655	1653	-0.414557873268997	-0.605627355471527	102.489270386266	0	0
656	1654	-0.414557873268997	-0.605653308449559	102.489270386266	0	0
657	1655	-0.414557873268997	-0.605677522566984	102.489270386266	0	0
658	1656	-0.414557873268997	-0.605700114328205	102.489270386266	0	0
659	1657	-0.414557873268997	-0.605721192431781	102.489270386266	0	0
660	1658	-0.414557873268997	-0.60574085829342	102.489270386266	0	0
661	1659	-0.414557873268997	-0.605759206533934	102.489270386266	0	0
662	1660	-0.414557873268997	-0.605776325434502	102.489270386266	0	0
663	1661	0.408671820381965	-0.605792297361424	102.489270386266	0	0
664	1662	0.741823132692034	-0.605807199162425	102.489270386266	0	0
665	1663	0.848393279647886	-0.605821102536397	102.489270386266	0	0
666	1664	0.851835361710504	-0.605834074378378	102.489270386266	0	0
667	1665	0.809885378344376	-0.60584617710141	102.489270386266	0	0
668	1666	0.749447635327294	-0.605857468936832	102.489270386266	0	0
669	1667	0.682967787419978	-0.60586800421446	102.489270386266	0	0
670	1668	0.616116921292092	-0.605877833623991	102.489270386266	0	0
671	1669	0.551397416307754	-0.605887004458887	102.489270386266	0	0
672	1670	0.489834688670296	-0.60589556084393	102.489270386266	0	0
673	1671	0.431770566447331	-0.605903543947523	102.489270386266	0	0
674	1672	0.377235046638112	-0.605910992179768	102.489270386266	0	0
675	1673	0.326120200774643	-0.605917941377272	102.489270386266	0	0
676	1674	0.27826125412431	-0.605924424975578	102.489270386266	0	0
677	1675	0.233474130918351	-0.605930474170029	102.489270386266	0	0
678	1676	0.191572599356309	-0.60593611806587	102.489270386266	0	0
679	1677	0.152375872374559	-0.605941383818281	102.489270386266	0	0
680	1678	0.11571175757975	-0.605946296763032	102.489270386266	0	0
681	1679	0.0814177451328199	-0.605950880538388	102.489270386266	0	0
682	1680	0.0493411530441015	-0.605955157198838	102.489270386266	0	0
683	1681	0.0193388536790076	-0.605959147321212	102.489270386266	0	0
684	1682	0.350447750923904	-0.605964654059655	102.489270386266	0	0
685	1683	0.469552792336286	-0.605968007888301	102.489270386266	0	0
686	1684	0.491499126674981	-0.605971137008996	102.489270386266	0	0
687	1685	0.470038941645151	-0.605974056477268	102.489270386266	0	0
688	1686	0.430259480435441	-0.60597678033992	102.489270386266	0	0
689	1687	0.383802912550749	-0.605979321702612	102.489270386266	0	0
690	1688	0.336009381540125	-0.605981692792919	102.489270386266	0	0
691	1689	0.289269130496021	-0.605983905019163	102.489270386266	0	0
692	1690	0.244595345458701	-0.605987049111402	102.489270386266	0	0
693	1691	0.202361903533227	-0.605988902462021	102.489270386266	0	0
694	1692	0.162649189748982	-0.605990631637358	102.489270386266	0	0
695	1693	0.125405985357229	-0.605992244957209	102.489270386266	0	0
696	1694	0.0905250544012311	-0.605993750183941	102.489270386266	0	0
697	1695	0.0578782491886574	-0.60599515455984	102.489270386266	0	0
698	1696	0.0273326395034128	-0.605997105537962	102.489270386266	0	0
699	1697	-0.00124224242783159	-0.605998285103709	102.489270386266	0	0
700	1698	-0.0279713058530221	-0.605999385638047	102.489270386266	0	0
701	1699	-0.0529727330547892	-0.606000412436115	102.489270386266	0	0
702	1700	-0.0763576972584931	-0.606001370438274	102.489270386266	0	0
703	1701	-0.0982304793342472	-0.60600226425388	102.489270386266	0	0
704	1702	-0.118688755567198	-0.606003098183458	102.489270386266	0	0
705	1703	-0.137823950652033	-0.606003876239398	102.489270386266	0	0
706	1704	-0.155721607207031	-0.606004602165259	102.489270386266	0	0
707	1705	-0.172461749859032	-0.606005279453777	102.489270386266	0	0
708	1706	-0.188119234450057	-0.606005911363675	102.489270386266	0	0
709	1707	-0.202764078727864	-0.60600650093534	102.489270386266	0	0
710	1708	-0.216461773558938	-0.606008842858387	102.489270386266	0	0
711	1709	-0.229273574910241	-0.606009236018655	102.489270386266	0	0
712	1710	-0.241256777367839	-0.606009602837017	102.489270386266	0	0
713	1711	-0.252464970163287	-0.606009945078393	102.489270386266	0	0
714	1712	-0.262948276734254	-0.60601026438945	102.489270386266	0	0
715	1713	-0.272753578835162	-0.60601056230653	102.489270386266	0	0
716	1714	-0.281924726173947	-0.606010840263039	102.489270386266	0	0
717	1715	-0.290502732500219	-0.606011310376762	102.489270386266	0	0
718	1716	-0.298525959015979	-0.606011538212246	102.489270386266	0	0
719	1717	-0.306030285926424	-0.606011750782655	102.489270386266	0	0
720	1718	-0.313049272896735	-0.606011949110756	102.489270386266	0	0
721	1719	-0.31961430913186	-0.606012134150789	102.489270386266	0	0
722	1720	-0.32575475375013	-0.606012306793062	102.489270386266	0	0
723	1721	-0.331498067078382	-0.606012467868228	102.489270386266	0	0
724	1722	-0.336869933455638	-0.606012618151289	102.489270386266	0	0
725	1723	-0.341894376094535	-0.606012758365321	102.489270386266	0	0
726	1724	-0.346593864514132	-0.606012889184953	102.489270386266	0	0
727	1725	-0.350989415024537	-0.606013011239614	102.489270386266	0	0
728	1726	-0.355100684712734	-0.606013125116561	102.489270386266	0	0
729	1727	-0.358946059349897	-0.606013231363703	102.489270386266	0	0
730	1728	-0.362542735613336	-0.606014710884704	102.489270386266	0	0
731	1729	-0.365906797990762	-0.606014710884704	102.489270386266	0	0
732	1730	-0.369053290710791	-0.606014710884704	102.489270386266	0	0
733	1731	-0.371996285021369	-0.606014710884704	102.489270386266	0	0
734	1732	-0.374748942116985	-0.606014710884704	102.489270386266	0	0
735	1733	-0.37732357199609	-0.366585766995351	102.489270386266	0	0
736	1734	-0.379731688511923	-0.226204853553779	102.489270386266	0	0
737	1735	-0.381984060862952	-0.1494587908711	102.489270386266	0	0
738	1736	-0.38409076175318	-0.113283595531998	102.489270386266	0	0
739	1737	-0.386061212437704	-0.102678386490332	102.489270386266	0	0
740	1738	-0.387904224854963	-0.107905534703083	102.489270386266	0	0
741	1739	-0.389628041034098	-0.122661777757443	102.489270386266	0	0
742	1740	-0.391240369953655	-0.142883661235014	102.489270386266	0	0
743	1741	-0.392748422016459	-0.165967377015213	102.489270386266	0	0
744	1742	-0.394158941294841	-0.190259316129894	102.489270386266	0	0
745	1743	-0.395478235690411	-0.214723467347803	102.489270386266	0	0
746	1744	-0.396712205143264	-0.238724336587536	102.489270386266	0	0
747	1745	-0.397866368016758	-0.261885323647015	102.489270386266	0	0
748	1746	-0.398945885775864	-0.283996383074126	102.489270386266	0	0
749	1747	-0.399955586069463	-0.30495387071793	102.51956576622	0	0
750	1748	-0.400899984319786	-0.0863809229928351	102.549861146175	0	0
751	1749	-0.401783303915579	0.285261152124512	102.610451906084	0	0
752	1750	-0.402609495099271	0.491090638728527	102.671042665993	0	0
753	1751	-0.403382252632628	0.591069132223045	102.731633425902	0	0
754	1752	-0.404105032319882	0.6242045395835	102.792224185811	0	0
755	1753	-0.404781066462229	0.615826507802023	102.822519565766	0	0
756	1754	-0.405413378312824	0.582338832534584	102.883110325675	0	0
757	1755	-0.40600479559689	0.534323587514735	102.943701085584	0	1
758	1756	-0.406557963157426	0.478568453377869	102.973996465539	0	0
759	1757	-0.407075354783058	0.419390598905441	103.034587225448	0	0
760	1758	-0.407559284270923	0.359501029264785	103.095177985357	0	0
761	1759	-0.408011915774071	0.843897701603793	103.18606412522	0	0
762	1760	-0.408435273479643	1.10548002623068	103.276950265084	0	0
763	1761	-0.408831250661127	1.29571365437865	103.428427164857	0	0
764	1762	-0.409201618145154	1.36749602804652	103.640494824539	0	0
765	1763	-0.409548032230709	1.365409846625	103.852562484221	0	0
766	1764	-0.409872042096171	1.31834602318564	104.094925523857	0	0
767	1765	-0.410175096727302	1.24495956650626	104.306993183539	0	0
768	1766	-0.410458551397175	1.15723293801107	104.519060843221	0	0
769	1767	-0.41072367372701	1.43691098606241	104.700833122948	0	0
770	1768	-0.410971649355031	1.92176640092697	104.852310022721	0	0
771	1769	-0.411203587238688	2.30793965233826	105.003786922494	0	0
772	1770	-0.411420524613965	2.47564379295437	105.124968442312	0	0
773	1771	-0.411623431633939	2.50628607268961	105.215854582176	0	0
774	1772	-0.411813215707349	2.58493878680501	105.24614996213	0	0
775	1773	-0.411990725556562	2.55876164407234	105.24614996213	0	0
776	1774	-0.4121567550131	2.68842417780474	105.215854582176	0	0
777	1775	-0.412312046567683	2.6909359842411	105.185559202221	0	0
778	1776	-0.412457294690684	2.61588554339212	105.155263822267	0	0
779	1777	-0.412593148937824	2.49530080651549	105.155263822267	0	0
780	1778	-0.412720216855019	2.34976187366414	105.155263822267	0	0
781	1779	-0.412839066695345	2.34766576443975	105.185559202221	0	0
782	1780	-0.412950229960292	2.71712286725763	105.185559202221	0	0
783	1781	-0.413054203776664	2.86513328919401	105.185559202221	0	0
784	1782	-0.413151453119744	2.87472433692186	105.185559202221	0	0
785	1783	-0.413242412892691	2.79971997009527	105.215854582176	0	0
786	1784	-0.413327489871439	2.6748932154335	105.185559202221	0	0
787	1785	-0.413407064523821	2.52259701967476	105.185559202221	0	0
788	1786	-0.413481492711032	2.35709453642673	105.185559202221	0	0
789	1787	-0.413551107279061	2.18738653402933	105.185559202221	0	0
790	1788	-0.413616219547186	2.01905705828897	105.185559202221	0	0
791	1789	-0.413677120700214	1.85547780780967	105.185559202221	0	0
792	1790	-0.413734083090664	1.6985936415342	105.185559202221	0	0
793	1791	-0.413787361456746	1.54943452238247	105.185559202221	0	0
794	1792	-0.413837194061556	1.40844882036808	105.185559202221	0	0
795	1793	-0.413883803758602	1.27571998458318	105.185559202221	0	0
796	1794	-0.413927398988412	1.15110709057982	105.185559202221	0	0
797	1795	-0.413968174710689	1.03433572186038	105.185559202221	0	0
798	1796	-0.414006313276181	0.925056466852332	105.155263822267	0	0
799	1797	-0.414041985242157	0.822882317344552	105.155263822267	0	0
800	1798	-0.414075350135153	0.72741233775615	105.155263822267	0	0
801	1799	-0.414106557164375	0.638246416090698	105.155263822267	0	0
802	1800	-0.414135745888972	0.554994236154762	105.155263822267	0	0
803	1801	-0.414163046842149	0.477280518978952	105.155263822267	0	0
804	1802	-0.414188582114918	0.404747868407917	105.155263822267	0	0
805	1803	-0.414212465902095	0.337058090229711	105.155263822267	0	0
806	1804	-0.414234805012982	0.273892550220252	105.155263822267	0	0
807	1805	-0.414255699349023	0.214951938048053	105.155263822267	0	0
808	1806	-0.414275242350569	0.159955674508939	105.155263822267	0	0
809	1807	-0.414293521414746	0.108641115123597	105.155263822267	0	0
810	1808	-0.414310618286299	0.0607626481082411	105.155263822267	0	0
811	1809	-0.414326609423156	0.0160907489133909	105.155263822267	0	0
812	1810	-0.414341566338357	-0.0255889697498055	105.155263822267	0	0
813	1811	-0.414355555919854	-0.0644766885678307	105.155263822267	0	0
814	1812	-0.414368640729647	-0.100759278892155	105.155263822267	0	0
815	1813	-0.414380879283554	-0.134611158811685	105.155263822267	0	0
816	1814	-0.414392326312906	-0.166195104230281	105.155263822267	0	0
817	1815	-0.414403033009298	-0.195663013678223	105.155263822267	0	0
818	1816	-0.414413047253529	-0.223156627157481	105.155263822267	0	0
819	1817	-0.414422413829719	-0.248808200271264	105.155263822267	0	0
820	1818	-0.414431174625593	-0.272741135438717	105.155263822267	0	0
821	1819	-0.414439368819798	-0.0758485372902973	105.155263822267	0	0
822	1820	-0.414447033057115	0.031851384035059	105.155263822267	0	0
823	1821	-0.414454201612338	0.0826828349810324	105.155263822267	0	0
824	1822	-0.414460906543546	0.0976697659778544	105.155263822267	0	0
825	1823	-0.414467177835475	0.0904597856750909	105.155263822267	0	0
826	1824	-0.414473043533606	0.0698872949729058	105.155263822267	0	0
827	1825	-0.414478529869588	0.0416476298669997	105.155263822267	0	0
828	1826	-0.414483661378546	0.00939043851593734	105.155263822267	0	0
829	1827	-0.414488461008805	-0.0245663406512594	105.155263822267	0	0
830	1828	-0.414492950224514	-0.0587703452758915	105.155263822267	0	0
831	1829	-0.414497149101633	-0.0923305547323003	105.155263822267	0	0
832	1830	-0.414501076417719	-0.124718807223023	105.155263822267	0	0
833	1831	-0.414504749735894	-0.155640387331759	105.155263822267	0	0
834	1832	-0.414508185483392	-0.184949721016371	105.155263822267	0	0
835	1833	-0.414511399025021	-0.212595523784893	105.155263822267	0	0
836	1834	-0.414514404731873	-0.23858517596559	105.155263822267	0	0
837	1835	-0.414517216045597	-0.262961645218215	105.155263822267	0	0
838	1836	-0.414519845538506	-0.285788593178332	105.155263822267	0	0
839	1837	-0.414522304969802	-0.307140816629533	105.155263822267	0	0
840	1838	-0.414524605338167	-0.32709816233484	105.155263822267	0	0
841	1839	-0.414526756930944	-0.345741700560758	105.155263822267	0	0
842	1840	-0.414528769370147	-0.363151364254102	105.155263822267	0	0
843	1841	-0.414530651655489	-0.379404536435151	105.155263822267	0	0
844	1842	-0.414532412204629	-0.394575248381914	105.155263822267	0	0
845	1843	-0.414534058890816	-0.408733768742737	105.155263822267	0	0
846	1844	-0.414535599078102	-0.421946440480827	105.155263822267	0	0
847	1845	-0.414537039654268	-0.434275672670561	105.155263822267	0	0
848	1846	-0.414538387061632	-0.445780026873271	105.155263822267	0	0
849	1847	-0.414539647325855	-0.456514359156979	105.155263822267	0	0
850	1848	-0.414540826082894	-0.466529992734734	105.155263822267	0	0
851	1849	-0.414541928604198	-0.475874905256257	105.155263822267	0	0
852	1850	-0.41454295982029	-0.484593920681033	105.155263822267	0	0
853	1851	-0.414543924342811	-0.492728899487145	105.155263822267	0	0
854	1852	-0.414544826485147	-0.500318923447529	105.155263822267	0	0
855	1853	-0.414545670281716	-0.50740047280284	105.155263822267	0	0
856	1854	-0.414546459506012	-0.514007594684354	105.155263822267	0	0
857	1855	-0.41454719768748	-0.520172062291278	105.155263822267	0	0
858	1856	-0.414547888127297	-0.525923524735084	105.155263822267	0	0
859	1857	-0.41454853391314	-0.531289647714419	105.155263822267	0	0
860	1858	-0.414549137932991	-0.536296245333255	105.155263822267	0	0
861	1859	-0.414549702888051	-0.540967403458581	105.155263822267	0	0
862	1860	-0.414550231304823	-0.54532559505575	105.155263822267	0	0
863	1861	-0.414553299916748	-0.549391787954821	105.155263822267	0	0
864	1862	-0.41455359569684	-0.553185545500094	105.155263822267	0	0
865	1863	-0.41455387234745	-0.556725120523742	105.155263822267	0	0
866	1864	-0.414554131105771	-0.56002754306738	105.155263822267	0	0
867	1865	-0.414554373128979	-0.563108702255124	105.155263822267	0	0
868	1866	-0.414554599499415	-0.5659834227	105.155263822267	0	0
869	1867	-0.414554811229414	-0.568665535803406	105.155263822267	0	0
870	1868	-0.414555009265844	-0.571167946285546	105.155263822267	0	0
871	1869	-0.414555194494331	-0.573502694263541	105.155263822267	0	0
872	1870	0.0405508949341982	-0.575681013173736	105.155263822267	0	0
873	1871	0.316018666507646	-0.577713383815419	105.155263822267	0	0
874	1872	0.411878431441353	-0.579609584775062	105.155263822267	0	0
875	1873	0.425599242006393	-0.581378739473074	105.155263822267	0	0
876	1874	0.402789599053371	-0.583029360059024	105.155263822267	0	0
877	1875	0.364725632385914	-0.584569388366282	105.155263822267	0	0
878	1876	0.321271220786641	-0.586006234122938	105.155263822267	0	0
879	1877	0.27694166914446	-0.587346810602761	105.155263822267	0	0
880	1878	0.23374926143786	-0.588597567887628	105.155263822267	0	0
881	1879	0.192538378919038	-0.589764523901443	105.155263822267	0	0
882	1880	0.153611707283698	-0.590853293364813	105.155263822267	0	0
883	1881	0.117023736306546	-0.591869114809781	105.155263822267	0	0
884	1882	0.0827170028200162	-0.592816875784578	105.155263822267	0	0
885	1883	0.0505907643381444	-0.593701136369668	105.155263822267	0	0
886	1884	0.35900999659392	-0.594526151118208	105.155263822267	0	0
887	1885	0.467860271461205	-0.595295889526498	105.155263822267	0	0
888	1886	0.485362777270121	-0.596014055132906	105.155263822267	0	0
889	1887	0.462162312702228	-0.596684103337156	105.155263822267	0	0
890	1888	0.421889173039523	-0.59730925802572	105.155263822267	0	0
891	1889	0.375503135689759	-0.597892527083307	105.155263822267	0	0
892	1890	0.328025406359147	-0.598436716865067	105.155263822267	0	0
893	1891	0.281697794801658	-0.598944445699158	105.155263822267	0	0
894	1892	0.237465000434002	-0.599418156484637	105.155263822267	0	0
895	1893	0.195669861279195	-0.59986012844528	105.155263822267	0	0
896	1894	0.156379228239283	-0.600272488095899	105.155263822267	0	0
897	1895	0.119536497709835	-0.600657219473906	105.155263822267	0	0
898	1896	0.085032811267047	-0.601016173685358	105.155263822267	0	0
899	1897	0.052740106147379	-0.6013510778114179	105.155263822267	0	0
900	1898	0.0225262837075266	-0.601663543218073	105.155263822267	0	0
901	1899	-0.00573799300971366	-0.601955073309101	105.155263822267	0	0
902	1900	-0.0321764098744979	-0.602227070759587	105.155263822267	0	0
903	1901	-0.056905927141296	-0.602480844264784	105.155263822267	0	0
904	1902	-0.0800365385383292	-0.602717614836805	105.155263822267	0	0
905	1903	-0.101671404588899	-0.602938521679432	105.155263822267	0	0
906	1904	-0.12190714564769	-0.603144627669305	105.155263822267	0	0
907	1905	-0.140834194996408	-0.603336924469877	105.155263822267	0	0
908	1906	-0.158537166188062	-0.603516337302726	105.155263822267	0	0
909	1907	-0.175095214039699	-0.603683729399188	105.155263822267	0	0
910	1908	-0.190582380447927	-0.603839906153734	105.155263822267	0	0
911	1909	-0.205067921673566	-0.603985618999059	105.155263822267	0	0
912	1910	-0.218616616259108	-0.604121569021547	105.155263822267	0	0
913	1911	-0.231289053876487	-0.604248410334496	105.155263822267	0	0
914	1912	-0.243141905890223	-0.604366753225333	105.155263822267	0	0
915	1913	-0.254228178608082	-0.604477167091968	105.155263822267	0	0
916	1914	-0.264597450240187	-0.604580183182406	105.155263822267	0	0
917	1915	-0.274296092573868	-0.604676297150811	105.155263822267	0	0
918	1916	-0.283367478331009	-0.604765971442305	105.155263822267	0	0
919	1917	-0.291852175123658	-0.60484963751799	105.155263822267	0	0
920	1918	-0.299788126869855	-0.604927697930889	105.155263822267	0	0
921	1919	-0.307210823478445	-0.605000528262804	105.155263822267	0	0
922	1920	-0.31415345956051	-0.605068478931391	105.155263822267	0	0
923	1921	-0.320647082876628	-0.605131876876177	105.155263822267	0	0
924	1922	-0.326720733183562	-0.6051910271316	105.155263822267	0	0
925	1923	-0.332401572101177	-0.60524621429466	105.155263822267	0	0
926	1924	-0.337715004580304	-0.605297703894238	105.155263822267	0	0
927	1925	-0.342684792514728	-0.605345743668665	105.185559202221	0	0
928	1926	-0.347333161005368	-0.605390564757699	105.155263822267	0	0
929	1927	-0.351680897751857	-0.605432382814635	105.185559202221	0	0
930	1928	-0.355747446016014	-0.605471399043906	105.155263822267	0	0
931	1929	-0.35955099157292	-0.60550780116916	105.185559202221	0	0
932	1930	-0.363108544038479	-0.605541764336484	105.185559202221	0	0
933	1931	-0.366436012937129	-0.6055734519571	105.185559202221	0	0
934	1932	-0.369548278849907	-0.253352135943114	105.185559202221	0	0
935	1933	-0.372459259961037	-0.0468503063869457	105.185559202221	0	0
936	1934	-0.375181974300633	0.066033783602177	105.185559202221	0	0
937	1935	-0.377728597961877	0.119231223008941	105.185559202221	0	0
938	1936	-0.380110519553025	0.134811381832218	105.185559202221	0	0
939	1937	-0.382338391127737	0.127100275099248	105.185559202221	0	0
940	1938	-0.384422175821514	0.105371241564053	105.185559202221	0	0
941	1939	-0.386371192407257	0.0756023929484191	105.185559202221	0	0
942	1940	-0.388194156969212	0.0416243972142765	105.185559202221	0	0
943	1941	-0.389899221881668	0.00586998320582552	105.185559202221	0	0
944	1942	-0.391494012266716	-0.0301367323472617	105.185559202221	0	0
945	1943	-0.392985660094115	-0.0654608734995433	105.185559202221	0	0
946	1944	-0.394380836075766	-0.0995484474902842	105.185559202221	0	0
947	1945	-0.39568577949741	-0.132090494570826	105.185559202221	0	0
948	1946	-0.396906326120982	-0.162934589789611	105.185559202221	0	0
949	1947	-0.398047934282381	-0.192027263491129	105.185559202221	0	0
950	1948	-0.399115709301379	-0.186333530874315	105.185559202221	0	0
951	1949	-0.400114426312827	-0.192611597308888	105.185559202221	0	0
952	1950	-0.401048551621257	0.051717297688035	105.185559202221	0	0
953	1951	-0.401922262674384	0.185368610492811	105.185559202221	0	0
954	1952	-0.402739466744833	0.248452669532676	105.185559202221	0	0
955	1953	-0.403503818403618	0.421074522547774	105.185559202221	0	0
956	1954	-0.404218735863547	0.502437850619888	105.185559202221	0	0
957	1955	-0.404887416265605	0.526285229750741	105.185559202221	0	0
958	1956	-0.405512849976711	0.514520207974595	105.185559202221	0	0
959	1957	-0.406097833962756	0.481321155313304	105.185559202221	0	0
960	1958	-0.406644984296762	0.435828274658232	105.185559202221	0	0
961	1959	-0.407156747858064	0.383896762105664	105.185559202221	0	0
962	1960	-0.407635413274858	0.329249724550772	105.185559202221	0	0
963	1961	-0.408083121159045	0.274215452417773	105.185559202221	0	0
964	1962	-0.408501873679137	0.220223847173507	105.185559202221	0	0
965	1963	-0.408893543514038	0.168121762999085	105.185559202221	0	0
966	1964	-0.409259882227744	0.118381650200047	105.185559202221	0	0
967	1965	-0.409602528102408	0.0712366239854669	105.185559202221	0	0
968	1966	-0.409923013464812	0.0267684996101621	105.185559202221	0	0
969	1967	-0.410222771538993	-0.0150362136633946	105.185559202221	0	0
970	1968	-0.410503142855681	-0.0542456122132929	105.185559202221	0	0
971	1969	-0.410765381247211	-0.0909616526076046	105.185559202221	0	0
972	1970	-0.411010659454714	-0.125305010059089	105.185559202221	0	0
973	1971	-0.411240074372661	-0.157404695440047	105.185559202221	0	0
974	1972	-0.411454651954228	-0.187391572049819	105.185559202221	0	0
975	1973	-0.411655351799396	-0.215393374516072	105.185559202221	0	0
976	1974	-0.411843071446322	-0.241535727753595	105.185559202221	0	0
977	1975	-0.412018650385174	-0.265936287399205	105.185559202221	0	0
978	1976	-0.41218287381236	-0.288708824581161	105.185559202221	0	0
979	1977	-0.412336476141962	-0.309960051225591	105.185559202221	0	0
980	1978	-0.412480144290067	-0.329790349863364	105.185559202221	0	0
981	1979	-0.412614520746682	-0.348294403755278	105.185559202221	0	0
982	1980	-0.41274020644898	-0.365560818857544	105.185559202221	0	0
983	1981	-0.412857763468715	-0.381669801399377	105.185559202221	0	0
984	1982	-0.41296771752583	-0.39670000596115	105.185559202221	0	0
985	1983	-0.413070560339498	-0.410723527133583	105.185559202221	0	0
986	1984	-0.413166751827113	-0.423807692926974	105.185559202221	0	0
987	1985	-0.413256722161058	-0.436015362019868	105.185559202221	0	0
988	1986	-0.413340873692455	-0.447405208758589	105.185559202221	0	0
989	1987	-0.413419582750497	-0.458031994070447	105.185559202221	0	0
990	1988	-0.413493201325405	-0.467946821497926	105.185559202221	0	0
991	1989	-0.413562058642547	-0.477197378216329	105.185559202221	0	0
992	1990	-0.413626462634744	-0.485828161299818	105.185559202221	0	0
993	1991	-0.413686701319363	-0.493880689740011	105.185559202221	0	0
994	1992	-0.413743044086337	-0.501393702855385	105.185559202221	0	0
995	1993	-0.413795742902892	-0.508403345796626	105.185559202221	0	0
996	1994	-0.413845033440356	-0.514943342877483	105.185559202221	0	0
997	1995	-0.413891136128088	-0.521045159458619	105.185559202221	0	0
998	1996	-0.413934257139248	-0.526738153093771	105.185559202221	0	0
999	1997	-0.413974589312815	-0.532049714620012	105.185559202221	0	0
1000	1998	-0.414012313015967	-0.53700539984125	105.185559202221	0	0
1001	1999	-0.414047596950694	-0.541629052419168	105.185559202221	0	0
1002	2000	-0.414080598908237	-0.545942918550197	105.185559202221	0	0
1003	2001	-0.41411146647474	-0.549967753972015	105.185559202221	0	0
1004	2002	-0.41414033769126	-0.553722923809003	105.185559202221	0	0
1005	2003	-0.414167341671094	-0.557226495733536	105.185559202221	0	0
1006	2004	-0.414192599177176	-0.560495326889025	105.185559202221	0	0
1007	2005	-0.414216223162137	-0.563545144991441	105.185559202221	0	0
1008	2006	-0.414238319273434	-0.566390623998533	105.185559202221	0	0
1009	2007	-0.414258986325805	-0.569045454710188	105.185559202221	0	0
1010	2008	-0.41427831674318	-0.571522410639186	105.185559202221	0	0
1011	2009	-0.414296396971999	-0.573833409469023	105.185559202221	0	0
1012	2010	-0.414313307867806	-0.57598957039431	105.185559202221	0	0
1013	2011	-0.414329125056841	-0.57800126761952	105.185559202221	0	0
1014	2012	-0.414343919274238	-0.579878180273425	105.185559202221	0	0
1015	2013	-0.414357756680361	-0.581629338979314	105.185559202221	0	0
1016	2014	-0.414370699156672	-0.583263169305043	105.185559202221	0	0
1017	2015	-0.414382804582471	-0.584787532301942	105.185559202221	0	0
1018	2016	-0.414394127093731	-0.586209762327625	105.185559202221	0	0
1019	2017	-0.4144047173252	-0.587536702334666	105.185559202221	0	0
1020	2018	-0.414414622636839	-0.588774736794927	105.185559202221	0	0
1021	2019	-0.414423887325618	-0.589930514866754	105.185559202221	0	0
1022	2020	-0.414432552823616	-0.591008162865655	105.185559202221	0	0
1023	2021	-0.414440657883305	-0.592013607988652	105.185559202221	0	0
1024	2022	-0.414448238750853	-0.335901625010843	105.185559202221	0	0
1025	2023	-0.414455329328219	-0.0505183471785129	105.185559202221	0	0
1026	2024	-0.414461961324764	0.110532126291333	105.185559202221	0	0
1027	2025	-0.414468164399055	0.192055466593132	105.185559202221	0	0
1028	2026	-0.414473966291502	0.223209935142369	105.185559202221	0	0
1029	2027	-0.414479392948412	0.222938728532436	105.185559202221	0	0
1030	2028	-0.414484468638024	0.203518504548159	105.185559202221	0	0
1031	2029	-0.414489216059035	0.172877213449568	105.185559202221	0	0
1032	2030	-0.414493656442111	0.136107928713589	105.185559202221	0	0
1033	2031	-0.414497809644834	0.0964574412213279	105.185559202221	0	0
1034	2032	-0.4145016942405	0.0559717358586851	105.185559202221	0	0
1035	2033	-0.414505327601184	0.0159173298962511	105.185559202221	0	0
1036	2034	-0.41450872597543	-0.0229437974713265	105.185559202221	0	0
1037	2035	-0.414511904560909	-0.0601749042045145	105.185559202221	0	0
1038	2036	-0.41451487757239	-0.0955476391014727	105.185559202221	0	0
1039	2037	-0.414517658305304	-0.12896597838365	105.185559202221	0	0
1040	2038	-0.414520259195208	-0.160416788035303	105.185559202221	0	0
1041	2039	-0.41452269187339	-0.189937764035894	105.185559202221	0	0
1042	2040	-0.414524967218889	-0.217596709858214	105.185559202221	0	0
1043	2041	-0.414527095407146	-0.243478205865266	105.185559202221	0	0
1044	2042	-0.414529085955509	-0.267675094034174	105.185559202221	0	0
1045	2043	-0.414530947765794	-0.290283095624143	105.185559202221	0	0
1046	2044	-0.414532689164094	-0.311397463530899	105.185559202221	0	0
1047	2045	-0.414534317938017	-0.331110952630128	105.185559202221	0	0
1048	2046	-0.414535841371508	-0.349512640637412	105.185559202221	0	0
1049	2047	-0.414537266277426	-0.366687294784016	105.185559202221	0	0
1050	2048	-0.414538599028009	-0.382715085902055	105.185559202221	0	0
1051	2049	-0.414539845583375	-0.397671520912002	105.185559202221	0	0
1052	2050	-0.414541011518172	-0.411627510004126	105.185559202221	0	0
1053	2051	-0.414542102046509	-0.424649514361247	105.185559202221	0	0
1054	2052	-0.414543122045275	-0.43679973954363	105.185559202221	0	0
1055	2053	-0.414544076075947	-0.448136352214999	105.185559202221	0	0
1056	2054	-0.414544968404991	-0.458713706061873	105.185559202221	0	0
1057	2055	-0.41454580302294	-0.46858256806899	105.185559202221	0	0
1058	2056	-0.41454658366224	-0.477790339755848	105.185559202221	0	0
1059	2057	-0.414547313813943	-0.486381270202962	105.185559202221	0	0
1060	2058	-0.414547996743318	-0.494396659125419	105.185559202221	0	0
1061	2059	-0.414548635504455	-0.501875049162847	105.185559202221	0	0
1062	2060	-0.41454923295392	-0.508852407129805	105.185559202221	0	0
1063	2061	-0.414549791763531	-0.515362294326991	105.185559202221	0	0
1064	2062	-0.41455031443231	-0.521436026228562	105.185559202221	0	0
1065	2063	-0.414550803297654	-0.52710282198451	105.185559202221	0	0
1066	2064	-0.414551260545787	-0.532389944242244	105.185559202221	0	0
1067	2065	-0.414551688221544	-0.537322829819523	105.185559202221	0	0
1068	2066	-0.414552088237508	-0.54192521176563	105.185559202221	0	0
1069	2067	-0.414552462382568	-0.546219233338065	105.185559202221	0	0
1070	2068	-0.414552812329916	-0.550225554403949	105.185559202221	0	0
1071	2069	-0.414553139644531	-0.55396345075247	105.185559202221	0	0
1072	2070	-0.414554868979929	-0.557450906779469	105.185559202221	0	0
1073	2071	-0.414555348765409	-0.560704701979192	105.185559202221	0	0
1074	2072	-0.414555512036871	-0.563740491652199	105.185559202221	0	0
1075	2073	-0.414555664748803	-0.566572882213095	105.185559202221	0	0
1076	2074	-0.414555807584139	-0.569215501457371	105.185559202221	0	0
1077	2075	-0.414555941181646	-0.571681064123443	105.185559202221	0	0
1078	2076	-0.414556066138777	-0.573981433064038	105.185559202221	0	0
1079	2077	-0.414556183014346	-0.576127676320399	105.185559202221	0	0
1080	2078	-0.414556292331024	-0.578130120373358	105.185559202221	0	0
1081	2079	-0.414556394577681	-0.579998399827136	105.185559202221	0	0
1082	2080	-0.414556490211569	-0.581741503764672	105.185559202221	0	0
1083	2081	-0.414556579660365	-0.583367818997371	105.185559202221	0	0
1084	2082	-0.41455666332409	-0.584885170417253	105.185559202221	0	0
1085	2083	-0.414556741576889	-0.586300858645598	105.185559202221	0	0
1086	2084	-0.414557873268997	-0.587621695159185	105.185559202221	0	0
1087	2085	-0.414557873268997	-0.588854035063097	105.185559202221	0	0
1088	2086	-0.414557873268997	-0.590003807667767	105.185559202221	0	0
1089	2087	-0.414557873268997	-0.591076545017361	105.185559202221	0	0
1090	2088	-0.414557873268997	-0.592077408506773	105.185559202221	0	0
1091	2089	-0.414557873268997	-0.593011213715262	105.185559202221	0	0
1092	2090	-0.414557873268997	-0.593882453576238	105.185559202221	0	0
1093	2091	-0.414557873268997	-0.594695319994669	105.185559202221	0	0
1094	2092	-0.414557873268997	-0.595453724016109	105.185559202221	0	0
1095	2093	-0.414557873268997	-0.596161314644394	105.185559202221	0	0
1096	2094	-0.414557873268997	-0.59682149639855	105.185559202221	0	0
1097	2095	-0.414557873268997	-0.597437445693376	105.185559202221	0	0
1098	2096	-0.414557873268997	-0.598012126122527	105.185559202221	0	0
1099	2097	-0.414557873268997	-0.598548302717616	105.185559202221	0	0
1100	2098	-0.414557873268997	-0.599048555251961	105.185559202221	0	0
1101	2099	-0.414557873268997	-0.599515290652965	105.185559202221	0	0
1102	2100	-0.414557873268997	-0.59995075458287	105.185559202221	0	0
1103	2101	-0.414557873268997	-0.600357042243587	105.185559202221	0	0
1104	2102	-0.414557873268997	-0.600736108457607	105.185559202221	0	0
1105	2103	-0.414557873268997	-0.601089777073477	105.185559202221	0	0
1106	2104	-0.414557873268997	-0.601419749741114	105.185559202221	0	0
1107	2105	-0.414557873268997	-0.601727614099166	105.185559202221	0	0
1108	2106	-0.414557873268997	-0.602014851413812	105.185559202221	0	0
1109	2107	-0.414557873268997	-0.602282843705765	105.185559202221	0	0
1110	2108	-0.414557873268997	-0.60253288039976	105.185559202221	0	0
1111	2109	-0.414557873268997	-0.602766164528526	105.185559202221	0	0
1112	2110	-0.414557873268997	-0.602983818521083	105.185559202221	0	0
1113	2111	-0.414557873268997	-0.60318688960323	105.185559202221	0	0
1114	2112	-0.414557873268997	-0.603376354836189	105.185559202221	0	0
1115	2113	-0.414557873268997	-0.603553125817663	105.185559202221	0	0
1116	2114	-0.414557873268997	-0.603718053067921	105.185559202221	0	0
1117	2115	-0.414557873268997	-0.60387193012201	105.185559202221	0	0
1118	2116	-0.414557873268997	-0.604015497347791	105.185559202221	0	0
1119	2117	-0.414557873268997	-0.60414944550816	105.185559202221	0	0
1120	2118	-0.414557873268997	-0.604274419084606	105.185559202221	0	0
1121	2119	-0.414557873268997	-0.604391019378084	105.185559202221	0	0
1122	2120	-0.414557873268997	-0.604499807402126	105.185559202221	0	0
1123	2121	-0.414557873268997	-0.604601306582119	105.185559202221	0	0
1124	2122	-0.414557873268997	-0.604696005273726	105.185559202221	0	0
1125	2123	-0.414557873268997	-0.604784359112572	105.185559202221	0	0
1126	2124	-0.414557873268997	-0.6048667932065	105.185559202221	0	0
1127	2125	-0.414557873268997	-0.604943704180946	105.185559202221	0	0
1128	2126	-0.414557873268997	-0.605015462087274	105.185559202221	0	0
1129	2127	-0.414557873268997	-0.605082412183247	105.185559202221	0	0
1130	2128	-0.414557873268997	-0.0970814747169725	105.185559202221	0	0
1131	2129	-0.414557873268997	0.212278269702657	105.185559202221	0	0
1132	2130	-0.414557873268997	0.38183920936684	105.185559202221	0	0
1133	2131	-0.414557873268997	0.462248134478903	105.185559202221	0	0
1134	2132	-0.414557873268997	0.486446176636531	105.185559202221	0	0
1135	2133	-0.414557873268997	0.475821006771442	105.185559202221	0	0
1136	2134	-0.414557873268997	0.44421564763784	105.185559202221	0	0
1137	2135	-0.414557873268997	0.400556078454086	105.185559202221	0	0
1138	2136	-0.414557873268997	0.350563067016255	105.185559202221	0	0
1139	2137	-0.414557873268997	0.297870783372054	105.185559202221	0	0
1140	2138	-0.414557873268997	0.244757110993172	105.185559202221	0	0
1141	2139	-0.414557873268997	0.19262030701887	105.185559202221	0	0
1142	2140	-0.414557873268997	0.142289979363834	105.185559202221	0	0
1143	2141	-0.414557873268997	0.0942298493734266	105.185559202221	0	0
1144	2142	-0.414557873268997	0.0486698432932028	105.185559202221	0	0
1145	2143	-0.414557873268997	0.0056920383567542	105.185559202221	0	0
1146	2144	-0.414557873268997	-0.0347135150990494	105.185559202221	0	0
1147	2145	-0.414557873268997	-0.0726126300262301	105.185559202221	0	0
1148	2146	-0.414557873268997	-0.108103641781332	105.185559202221	0	0
1149	2147	-0.414557873268997	-0.141302425410703	105.185559202221	0	0
1150	2148	-0.414557873268997	-0.17233295999652	105.185559202221	0	0
1151	2149	-0.414557873268997	-0.201320903287744	105.185559202221	0	0
1152	2150	-0.414557873268997	-0.228391349339702	105.185559202221	0	0
1153	2151	-0.414557873268997	-0.253662859567561	105.185559202221	0	0
1154	2152	-0.414557873268997	-0.277251365945693	105.185559202221	0	0
1155	2153	-0.414557873268997	-0.299266581411873	105.185559202221	0	0
1156	2154	-0.414557873268997	-0.319810634337462	105.185559202221	0	0
1157	2155	-0.414557873268997	-0.338981070688817	105.185559202221	0	0
1158	2156	-0.414557873268997	-0.356868937483083	105.185559202221	0	0
1159	2157	-0.414557873268997	-0.373559523337119	105.185559202221	0	0
1160	2158	-0.414557873268997	-0.389132625790092	105.185559202221	0	0
1161	2159	-0.414557873268997	-0.403662841794849	105.185559202221	0	0
1162	2160	-0.414557873268997	-0.417219865584168	105.185559202221	0	0
1163	2161	-0.414557873268997	-0.429868784113463	105.185559202221	0	0
1164	2162	-0.414557873268997	-0.441670364163715	105.185559202221	0	0
1165	2163	-0.414557873268997	-0.452681327692118	105.185559202221	0	0
1166	2164	-0.414557873268997	-0.46295461362336	105.185559202221	0	0
1167	2165	-0.414557873268997	-0.472539625294996	105.185559202221	0	0
1168	2166	-0.414557873268997	-0.481482463410712	105.185559202221	0	0
1169	2167	-0.414557873268997	-0.489826144748988	105.185559202221	0	0
1170	2168	-0.414557873268997	-0.49761080710889	105.185559202221	0	0
1171	2169	-0.414557873268997	-0.504873901106319	105.185559202221	0	0
1172	2170	-0.414557873268997	-0.51165036950001	105.185559202221	0	0
1173	2171	-0.414557873268997	-0.517972814750975	105.185559202221	0	0
1174	2172	-0.414557873268997	-0.523871655517668	105.185559202221	0	0
1175	2173	-0.414557873268997	-0.529375272771911	105.185559202221	0	0
1176	2174	-0.414557873268997	-0.534510146194252	105.185559202221	0	0
1177	2175	-0.414557873268997	-0.539300981476026	105.185559202221	0	0
1178	2176	-0.414557873268997	-0.54377082912168	105.185559202221	0	0
1179	2177	-0.414557873268997	-0.547941195310608	105.185559202221	0	0
1180	2178	0.254502681705717	-0.551832145343812	105.185559202221	0	0
1181	2179	0.556075094333251	-0.555462400167834	105.185559202221	0	0
1182	2180	0.655156532422855	-0.55884942643693	105.185559202221	0	0
1183	2181	0.661942670255381	-0.562009520544562	105.185559202221	0	0
1184	2182	0.627977637692242	-0.564957887027035	105.185559202221	0	0
1185	2183	0.577288196820988	-0.567708711715563	105.185559202221	0	0
1186	2184	0.520996224638773	-0.5702752299881	105.185559202221	0	0
1187	2185	0.464176574542723	-0.572669790448901	105.185559202221	0	0
1188	2186	0.409075251716673	-0.574903914341954	105.185559202221	0	0
1189	2187	0.356619297138783	-0.576988350983951	105.185559202221	0	0
1190	2188	0.307124902409586	-0.578933129483414	105.185559202221	0	0
1191	2189	0.260629240694158	-0.580747606994726	105.185559202221	0	0
1192	2190	0.217045718386936	-0.582440513739203	105.185559202221	0	0
1193	2191	0.176236379197347	-0.584019995009786	105.185559202221	0	0
1194	2192	0.138045452751799	-0.585493650361423	105.185559202221	0	0
1195	2193	0.1023146940209	-0.586868570175716	105.185559202221	0	0
1196	2194	0.584546738114678	-0.58815136977572	105.185559202221	0	0
1197	2195	0.837994816262812	-0.589348221255056	105.185559202221	0	0
1198	2196	3.37099603764589	-0.590464883174455	105.185559202221	0	0
1199	2197	4.35308555780264	-0.591506728268639	105.185559202221	0	0
1200	2198	4.62060993823524	-0.592478769296817	105.185559202221	0	0
1201	2199	4.56525414273105	-0.593385683161196	105.185559202221	0	0
1202	2200	4.37005144943963	-0.594231833409546	105.185559202221	0	0
1203	2201	4.12015411583165	-0.595021291230072	105.185559202221	0	0
1204	2202	3.85482162862125	-0.595757855039636	105.185559202221	0	0
1205	2203	3.5918188911418	-0.596445068759549	105.185559202221	0	0
1206	2204	3.33886486525475	-0.597086238866883	105.185559202221	0	0
1207	2205	3.09900336926701	-0.597684450303333	105.185559202221	0	0
1208	2206	2.87312134081147	-0.598242581318186	105.185559202221	0	0
1209	2207	2.66112839328761	-0.598763317316798	105.185559202221	0	0
1210	2208	2.46250818992152	-0.599249163781218	105.185559202221	0	0
1211	2209	2.2765751189048	-0.599702458325132	105.185559202221	0	0
1212	2210	2.10259278487874	-0.600125381941108	105.185559202221	0	0
1213	2211	1.93982777034944	-0.600519969494281	105.185559202221	0	0
1214	2212	1.78757313512609	-0.600888119512957	105.185559202221	0	0
1215	2213	1.64515782406867	-0.60123160332323	105.185559202221	0	0
1216	2214	1.51194956562322	-0.601552073571594	105.185559202221	0	0
1217	2215	1.38735481329322	-0.601851072176519	105.185559202221	0	0
1218	2216	1.27081739094812	-0.602130037747282	105.185559202221	0	0
1219	2217	1.16181661559867	-0.602390312505724	105.185559202221	0	0
1220	2218	1.05986525520062	-0.602633148744247	105.185559202221	0	0
1221	2219	0.964507484120497	-0.602859714851131	105.185559202221	0	0
1222	2220	0.875316907740841	-0.60307110093214	105.185559202221	0	0
1223	2221	0.791894685211444	-0.603268324055488	105.185559202221	0	0
1224	2222	0.713867759712125	-0.603453145080224	105.185559202221	0	0
1225	2223	0.64088719664915	-0.603625199227049	105.185559202221	0	0
1226	2224	0.572626626266318	-0.603785297528113	105.185559202221	0	0
1227	2225	0.508780785542523	-0.603934669174665	105.185559202221	0	0
1228	2226	0.449064153717073	-0.604074032857136	105.185559202221	0	0
1229	2227	0.393209675745365	-0.604204059113392	105.185559202221	0	0
1230	2228	0.340967568166056	-0.604325373554976	105.185559202221	0	0
1231	2229	0.292104202128634	-0.604438559877188	105.185559202221	0	0
1232	2230	0.246401058628096	-0.604544162667496	105.185559202221	0	0
1233	2231	0.203653751294114	-0.604642690025776	105.185559202221	0	0
1234	2232	0.163671112373794	-0.604734616008993	105.185559202221	0	0
1235	2233	0.126274337824817	-0.604820382912094	105.185559202221	0	0
1236	2234	0.091296187697822	-0.604900403396077	105.185559202221	0	0
1237	2235	0.0585802382330528	-0.604975062473475	105.185559202221	0	0
1238	2236	0.0279801823270711	-0.605044719360817	105.185559202221	0	0
1239	2237	-0.000640824758610053	-0.605109709206974	105.185559202221	0	0
1240	2238	-0.0274107773728808	-0.605170344705696	105.185559202221	0	0
1241	2239	-0.0524493918711179	-0.605226917600121	105.185559202221	0	0
1242	2240	-0.075868641991749	-0.60527970008647	105.185559202221	0	0
1243	2241	-0.0977732596075189	-0.605328946123703	105.185559202221	0	0
1244	2242	-0.118261203090831	-0.605374892655419	105.185559202221	0	0
1245	2243	-0.137424095387713	-0.605417760749898	105.185559202221	0	0
1246	2244	-0.155347633759486	-0.605457756663747	105.185559202221	0	0
1247	2245	-0.172111973024531	-0.605495072834296	105.185559202221	0	0
1248	2246	-0.187792084014006	-0.605529888805489	105.185559202221	0	1
1249	2247	-0.202458088844563	-0.605562372091751	105.185559202221	0	0
1250	2248	-0.216175574507407	-0.605592678983966	105.185559202221	0	0
1251	2249	-0.229005886176082	-0.584405060887974	105.185559202221	0	0
1252	2250	-0.241006401544668	-0.150795184321785	105.185559202221	0	0
1253	2251	-0.252230787423251	0.102935081421193	105.185559202221	0	0
1254	2252	-0.26272923973815	0.241127253410593	105.185559202221	0	0
1255	2253	-0.27254870801022	0.305684003287974	105.185559202221	0	0
1256	2254	-0.281733105315083	0.831384527092157	105.185559202221	0	0
1257	2255	-0.290323504664251	1.17284162073418	105.185559202221	0	0
1258	2256	-0.298358322685366	1.33965534813132	105.185559202221	0	0
1259	2257	-0.305873491422974	1.39614159616452	105.185559202221	0	0
1260	2258	-0.312902619028142	1.54784733812364	105.185559202221	0	0
1261	2259	-0.319477140055524	1.5902887325516	105.185559202221	0	0
1262	2260	-0.325626456040017	2.05455475628721	105.185559202221	0	0
1263	2261	-0.331378066981656	2.27574545961608	105.185559202221	0	0
1264	2262	-0.336757694326781	2.34363336153884	105.185559202221	0	0
1265	2263	-0.341789395995421	2.31649963414993	105.215854582176	0	0
1266	2264	-0.346495673969328	2.23207634905214	105.215854582176	0	0
1267	2265	-0.35089757492179	2.21893841763182	105.215854582176	0	0
1268	2266	-0.355014784339234	2.14531232913938	105.215854582176	0	0
1269	2267	-0.358865714555557	2.03652626100757	105.24614996213	0	0
1270	2268	-0.362467587092851	1.90883553511824	105.24614996213	0	0
1271	2269	-0.365836509676784	1.77258759470843	105.24614996213	0	0
1272	2270	-0.368987548271019	1.63428842363618	105.24614996213	0	0
1273	2271	-0.371934794452845	1.54136132008546	105.24614996213	0	0
1274	2272	-0.374691428431297	1.66784724224683	105.24614996213	0	0
1275	2273	-0.377269777989614	1.69212870364035	105.24614996213	0	0
1276	2274	-0.379681373615596	1.65354808804428	105.215854582176	0	0
1277	2275	-0.381937000066438	1.57754644983132	105.215854582176	0	0
1278	2276	-0.384046744598616	1.48050043374688	105.24614996213	0	0
1279	2277	-0.386020042078521	1.37288113596486	105.231002272153	0	0
1280	2278	-0.387865717175581	1.26131674135371	105.215854582176	0	0
1281	2279	-0.389592023826554	1.14993905373269	105.215854582176	0	0
1282	2280	-0.39120668214748	1.04126225055949	105.24614996213	0	0
1283	2281	-0.392716912958364	1.7701977096048	105.24614996213	0	0
1284	2282	-0.394129470074992	2.15932099375083	105.276445342085	0	0
1285	2283	-0.395450670512272	2.33227541857414	105.306740722039	0	0
1286	2284	-0.396686422734197	2.43777400326715	105.337036101994	0	0
1287	2285	-0.397842253076744	2.43137892750545	105.397626861903	0	0
1288	2286	-0.398923330461877	2.87760726248213	105.458217621812	0	0
1289	2287	-0.399934489513187	3.06868536433322	105.549103761676	0	0
1290	2288	-0.400880252176534	3.09979993468679	105.63998990154	0	0
1291	2289	-0.401764847942375	3.03268704091362	105.700580661449	0	0
1292	2290	-0.402592232760227	2.90725912873615	105.791466801312	0	0
1293	2291	-0.403366106729836	2.74919911112255	105.852057561221	0	0
1294	2292	-0.404089930648184	2.98244633308309	105.912648321131	0	0
1295	2293	-0.404766941486314	3.04126797601484	105.942943701085	0	0
1296	2294	-0.405400166865205	2.99240332806753	106.003534460994	0	0
1297	2295	-0.405992438595417	2.87903422523031	106.064125220903	0	0
1298	2296	-0.406546405341068	2.72898018424479	106.215602120676	0	0
1299	2297	-0.407064544464773	2.56005052845028	106.397374400403	0	0
1300	2298	-0.407549173106513	2.38353925800814	106.63973744004	0	0
1301	2299	-0.408002458545981	2.32883723345676	106.942691239585	0	0
1302	2300	-0.408426427894753	2.22732329372481	107.245645039131	0	0
1303	2301	-0.408822977161608	2.0996334174853	107.518303458722	0	0
1304	2302	-0.409193879731568	1.95895414607592	107.821257258268	0	0
1305	2303	-0.409540794296545	1.8136249678237	108.093915677859	0	0
1306	2304	-0.409865272273082	1.66883717180924	108.36657409745	0	0
1307	2305	-0.410168764740354	1.52774249948733	108.639232517041	0	0
1308	2306	-0.410452628929456	1.39217629067495	108.881595556677	0	0
1309	2307	-0.410718134292995	1.26312884985665	109.123958596314	0	0
1310	2308	-0.410966468182137	1.14105239292771	109.396617015905	0	0
1311	2309	-0.411198741156493	1.02606064330488	109.669275435496	0	0
1312	2310	-0.411415991950585	0.91805835693985	109.941933855087	0	0
1313	2311	-0.411619192119112	0.816825127344712	110.244887654632	0	0
1314	2312	-0.411809250381786	0.722069375673271	110.517546074223	0	0
1315	2313	-0.411987016687161	0.633462913215705	110.820499873769	0	0
1316	2314	0.305850548351258	0.550662859116623	111.108305983337	0	0
1317	2315	0.596262685073711	0.473325341447135	111.42640747286	0	0
1318	2316	0.689065495046281	0.401113871625294	111.75965665236	0	0
1319	2317	0.691931556982696	0.333704277489689	112.214087351678	0	0
1320	2318	0.655216401597741	0.270787424136987	112.75940419086	0	0
1321	2319	0.602384836319647	0.212070523105764	113.395607169906	0	0
1322	2320	0.544291170375036	0.157277550686259	114.031810148952	0	0
1323	2321	0.485881109882659	0.1061491134871	114.698308507952	0	0
1324	2322	1.1424908840236	0.0584419802037129	115.364806866952	0	0
1325	2323	1.37731111238927	0.0139284207982011	116.031305225953	0	0
1326	2324	1.4189040525494	-0.0276045563623577	116.758394344862	0	0
1327	2325	1.81323815955213	-0.0663560118466636	117.485483463771	0	0
1328	2326	1.90989831319358	-0.10251189085897	118.288311032567	0	0
1329	2327	1.87256027279503	-0.136245825086994	119.060843221408	0	0
1330	2328	1.7776774900795	-0.167721512282902	119.818227720272	0	0
1331	2329	1.66078842761867	-0.197086966244806	120.545316839182	0	0
1332	2330	1.538249946369	-0.224485029308822	121.181519818227	0	0
1333	2331	1.41743670319614	-0.250047504190107	121.726836657409	0	0
1334	2332	1.30152701564593	-0.273897343583038	122.272153496591	0	0
1335	2333	1.19174790312654	-0.296149273565318	122.817470335773	0	0
1336	2334	1.08842764178078	-0.316910340878951	123.362787174955	0	0
1337	2335	0.991488687171241	-0.336280424897245	123.938399394092	0	0
1338	2336	0.900677998035988	-0.354352716174475	124.514011613228	0	0
1339	2337	0.815674172856754	-0.371214163510466	125.059328452411	0	0
1340	2338	0.736136829598209	-0.386945891439245	125.574349911638	0	0
1341	2339	1.54297602670886	-0.401623589992469	126.059075990911	0	0
1342	2340	1.83000385119679	-0.415317878509691	126.513506690229	0	0
1343	2341	1.87898042269392	-0.428094645178482	126.967937389548	0	0
1344	2342	1.82177002281824	-0.440015363894003	127.422368088866	0	0
1345	2343	1.71990619599313	-0.451137389933791	127.907094168139	0	0
1346	2344	1.60193504745291	-0.461514235851569	128.391820247412	0	0
1347	2345	1.48094129958649	-0.471195828905239	128.84625094673	0	0
1348	2346	1.36277296842239	-0.480228751249612	129.330977026003	0	0
1349	2347	1.29864789586561	-0.488656464044315	129.845998485231	0	0
1350	2348	1.21170139719136	-0.496519516551725	130.361019944458	0	0
1351	2349	3.09149703021584	-0.50385574122874	130.876041403685	0	0
1352	2350	3.79641682383804	-0.510700435749603	131.421358242867	0	0
1353	2351	3.96136596410961	-0.517086532834611	131.96667508205	0	0
1354	2352	3.88360337953917	-0.523044758701206	132.542287301186	0	0
1355	2353	3.70195737832239	-0.528603780899405	133.148194900277	0	0
1356	2354	3.48093970575103	-0.533790346242614	133.754102499368	0	0
1357	2355	3.25022265449039	-0.538629409497286	134.390305478414	0	0
1358	2356	3.02316543819981	-0.543144253450504	135.02650845746	0	0
1359	2357	2.80550724343569	-0.547356600933087	135.632416056551	0	0
1360	2358	2.59944504996015	-0.551286719337185	136.268619035597	0	0
1361	2359	2.40554538644706	-0.554953518131199	136.874526634688	0	0
1362	2360	2.22363955963143	-0.558374639841192	137.450138853824	0	0
1363	2361	2.05324189805498	-0.561566544936521	137.995455693006	0	0
1364	2362	1.89374424228516	-0.564544591028123	138.540772532188	0	0
1365	2363	1.7445055311121	-0.567323106760475	139.040646301439	0	0
1366	2364	1.68139600448929	-0.56991546075278	139.540520070689	0	0
1367	2365	2.37790477926583	-0.572334125921062	140.025246149962	0	0
1368	2366	2.58784303833684	-0.574590739490656	140.509972229235	0	0
1369	2367	2.57696863213929	-0.576696158987836	140.964402928553	0	0
1370	2368	3.71206698146086	-0.578660514479987	141.358242867962	0	0
1371	2369	4.06876228228759	-0.580493257315657	141.752082807371	0	0
1372	2370	4.07149188354427	-0.582203205599008	142.145922746781	0	0
1373	2371	3.91873440562575	-0.583798586617459	142.570058066144	0	0
1374	2372	3.7029594706845	-0.585287076426664	142.994193385508	0	0
1375	2373	3.46692456837832	-0.586675836783267	143.448624084827	0	0
1376	2374	3.2300958314099	-0.587971549603165	143.963645544054	0	0
1377	2375	3.00104627079074	-0.589180449111035	144.478667003282	0	0
1378	2376	2.78327252604073	-0.590308351835841	145.054279222418	0	0
1379	2377	2.57792267387706	-0.591360684596621	145.660186821509	0	0
1380	2378	2.38507226276076	-0.592342510613225	146.296389800555	0	0
1381	2379	2.20433056351416	-0.593258553867608	147.023478919464	0	0
1382	2380	2.03510666860657	-0.594113221832921	147.841454178237	0	0
1383	2381	1.87674668366332	-0.594910626679728	148.750315576874	0	0
1384	2382	1.72859075350693	-0.595654605061415	149.780358495329	0	0
1385	2383	1.58999900633187	-0.59634873657395	150.840696793738	0	0
1386	2384	1.46036230279681	-0.596996360978845	151.840444332239	0	0
1387	2385	2.36981640453899	-0.597600594272162	152.77960111083	0	0
1388	2386	2.67351672557522	-0.598164343676901	153.688462509467	0	0
1389	2387	2.70086429919728	-0.598690321630877	154.476142388285	0	0
1390	2388	2.6059525601555	-0.599181058837415	155.218379197172	0	0
1391	2389	2.46062538889377	-0.599638916441635	155.930320626104	0	0
1392	2390	2.29815294486671	-0.600066097390929	156.56652360515	0	0
1393	2391	3.11460637641751	-0.600464657034272	157.172431204241	0	0
1394	2392	4.04899125157532	-0.600836513011379	157.748043423377	0	0
1395	2393	4.30600910936726	-0.601183454479287	158.293360262559	0	0
1396	2394	4.25683598409215	-0.601507150720748	158.838677101741	0	0
1397	2395	4.07493258259697	-0.601809159175857	159.414289320878	0	0
1398	2396	3.84099425646412	-0.602090932935555	160.020196919969	0	0
1399	2397	3.59225193023032	-0.602353827733075	160.656399899015	0	0
1400	2398	3.34554346262908	-0.60259910846694	161.383489017924	0	0
1401	2399	3.10819460877306	-0.351301126794472	162.140873516788	0	0
1402	2400	2.88310021547632	-0.0031928111191039	162.973996465539	0	0
1403	2401	2.67111058237516	0.194992026827747	163.867710174198	0	0
1404	2402	2.47214925742975	0.297188546060637	164.837162332744	0	0
1405	2403	2.28573556191387	0.33850218826972	165.836909871244	0	0
1406	2404	2.11122785508757	0.341745434380683	166.866952789699	0	0
1407	2405	1.94793585310071	0.321707782834884	167.836404948245	0	0
1408	2406	1.79517160714499	0.287944844877143	168.745266346882	0	0
1409	2407	1.65227180308118	0.246599992155215	169.563241605655	0	0
1410	2408	1.51860670569856	0.201593989651407	170.320626104519	0	0
1411	2409	1.39358293291877	0.793222048289495	171.047715223428	0	0
1412	2410	1.2766434260952	1.12134366353033	171.714213582428	0	0
1413	2411	1.167266190398	1.28122502974012	172.350416561474	0	0
1414	2412	1.06496253848669	1.3348429199816	172.910881090633	0	0
1415	2413	0.969275176397489	1.32244316087562	173.441050239838	0	0
1416	2414	0.879776285851961	1.2700907920973	173.895480939156	0	0
1417	2415	0.796065670807336	1.19460160824253	174.31961625852	0	0
1418	2416	0.717768995817573	1.10676298951923	174.683160817975	0	0
1419	2417	0.644536125157278	1.01343716612795	175.046705377429	0	0
1420	2418	0.576039563180462	0.918934422751782	175.31936379702	0	1
1421	2419	0.511972992647114	0.825909403000654	175.561726836657	0	0
1422	2420	0.452049906221164	0.735945903179346	175.804089876293	0	0
1423	2421	0.396002325836686	0.649938203161857	176.016157535975	0	0
1424	2422	0.343579604588653	0.56833952023059	176.258520575612	0	0
1425	2423	0.294547305970213	0.491323697498318	176.500883615248	0	0
1426	2424	0.248686155528838	0.418890249336495	176.773542034839	0	0
1427	2425	0.205791060292756	0.350932440440459	177.121938904317	0	0
1428	2426	0.165670191601096	0.287281250948196	177.530926533703	0	0
1429	2427	0.128144127244882	0.227733621838299	178.015652612976	0	0
1430	2428	0.0930450490865552	0.172070462390361	178.621560212067	0	0
1431	2429	0.0602159925717053	0.120067998899885	179.318353951022	0	0
1432	2430	0.0295101447776821	0.0715048009902664	180.075738449886	0	0
1433	2431	0.000790187860351434	0.02616601002504	180.863418328704	0	0
1434	2432	-0.0260723150369299	-0.0161542361390286	181.651098207523	0	0
1435	2433	-0.0511974941582723	-0.0556515341297294	182.438778086341	0	0
1436	2434	-0.07469771036273	-0.0925106799822851	183.165867205251	0	0
1437	2435	-0.0966780576067779	-0.126905593862477	183.923251704115	0	0
1438	2436	-0.117236832928903	-0.15899952680656	184.650340823024	0	0
1439	2437	-0.136465976038098	-0.188945434560542	185.422873011865	0	0
1440	2438	-0.154451480472106	-0.216886444590264	186.134814440797	0	0
1441	2439	-0.171273778164146	-0.242956369035446	186.831608179752	0	0
1442	2440	-0.187008099137903	-0.267280233753687	187.498106538752	0	0
1443	2441	-0.201724807939362	-0.289974804883376	188.104014137844	0	0
1444	2442	-0.215489718310022	-0.311149101663282	188.709921736935	0	0
1445	2443	-0.228364387508714	-0.33090488896322	189.255238576117	0	0
1446	2444	-0.240406391598264	-0.349337146007254	189.800555415299	0	0
1447	2445	-0.251669582928062	-0.366534509697716	190.376167634435	0	0
1448	2446	-0.262204330964042	-0.382579692159803	190.921484473617	0	0
1449	2447	-0.27205774754305	-0.397549872873769	191.466801312799	0	0
1450	2448	-0.281273897558966	-0.411517066208719	191.981822772027	0	0
1451	2449	-0.289893996022766	-0.424548532439428	192.527139611209	0	0
1452	2450	-0.29795659237778	-0.436708157290244	193.042161070436	0	0
1453	2451	-0.305497742894434	-0.448051757554515	193.587477909618	0	0
1454	2452	-0.312551171915405	-0.458635335606292	194.1327947488	0	0
1455	2453	-0.319148422672303	-0.468509811924405	194.647816208028	0	0
1456	2454	-0.32531899834833	-0.477724298864589	195.19313304721	0	0
1457	2455	-0.331090494017759	-0.486319981066371	195.708154506437	0	0
1458	2456	-0.33648872005227	-0.494339577736943	196.283766725574	0	0
1459	2457	-0.341537817546013	-0.501821858465209	196.85937894471	0	0
1460	2458	-0.346260366275604	-0.508803340818964	197.465286543802	0	0
1461	2459	-0.350677485677833	-0.515316543741261	198.071194142893	0	0
1462	2460	-0.354808929296678	-0.521394905302842	198.677101741984	0	0
1463	2461	-0.358673173121982	-0.527064468240921	199.31330472103	0	0
1464	2462	-0.362287498214859	-0.532354168096507	199.934360010098	0	0
1465	2463	-0.365668067989328	-0.537289455839383	200.494824539257	0	0
1466	2464	-0.36883000049578	-0.541894077220043	201.040141378439	0	0
1467	2465	-0.371787436029537	-0.546190516292323	201.524867457712	0	0
1468	2466	-0.374553600366846	-0.550198762848204	201.979298157031	0	0
1469	2467	-0.377140863911111	-0.553938455180344	202.403433476394	0	0
1470	2468	-0.379560797013854	-0.557427586534122	202.797273415804	0	0
1471	2469	-0.381824221717816	-0.560682944600574	203.191113355213	0	0
1472	2470	-0.38394126015359	-0.563720192288783	203.524362534713	0	0
1473	2471	-0.385921379806211	-0.566554080204091	203.797020954304	0	0
1474	2472	-0.38777343585415	-0.56919869529742	204.009088613986	0	0
1475	2473	-0.389505710770047	-0.571665384056315	204.190860893713	0	0
1476	2474	-0.391125951360272	-0.573966803615748	204.372633173441	0	0
1477	2475	-0.392641403408977	-0.576114027082518	204.554405453168	0	0
1478	2476	-0.39405884408154	-0.578117385660578	204.736177732895	0	0
1479	2477	-0.395384612232338	-0.579986518358835	204.948245392577	0	0
1480	2478	-0.396624636752373	-0.5817304183685	205.160313052259	0	0
1481	2479	-0.397784463083516	-0.583357476333145	205.43297147185	0	0
1482	2480	-0.398869278017961	-0.58487552071965	205.735925271396	0	0
1483	2481	-0.39988393289378	-0.586294488046488	206.129765210805	0	0
1484	2482	-0.400832965290303	-0.587615751394517	206.553900530169	0	0
1485	2483	-0.401720619320375	-0.588848489534232	207.068921989396	0	0
1486	2484	-0.402550864610196	-0.589998849510862	207.674829588487	0	0
1487	2485	-0.403327414051666	-0.591071919059527	208.341327947488	0	0
1488	2486	-0.404053740406589	-0.592074737140267	209.083564756374	0	0
1489	2487	-0.40473309183701	-0.59300872133164	209.856096945215	0	0
1490	2488	-0.405368506431134	-0.593880128183505	210.674072203988	0	0
1491	2489	-0.405962825789784	-0.594693150404323	211.552638222671	0	0
1492	2490	-0.40651870773416	-0.595451699789295	212.431204241353	0	0
1493	2491	-0.407038638191726	-0.596159426041674	213.27947488008	0	0
1494	2492	-0.407524942313382	-0.596821021572464	214.158040898762	0	0
1495	2493	-0.40797979487164	-0.597437002680856	214.976016157535	0	0
1496	2494	-0.408405229986295	-0.598011712792044	215.763696036354	0	0
1497	2495	-0.408803150221094	-0.598547917080458	216.521080535218	0	0
1498	2496	-0.409175335092085	-0.599048195452661	217.187578894218	0	0
1499	2497	-0.409523449025684	-0.599514954960375	217.793486493309	0	0
1500	2498	-0.409849048802062	-0.599950441381828	218.3993940924	0	0
1501	2499	-0.410153590517129	-0.600357136428347	218.975006311537	0	0
1502	2500	-0.410438436094261	-0.600736196331948	219.550618530674	0	0
1503	2501	-0.410704859374872	-0.6010898590602	220.12623074981	0	0
1504	2502	-0.410954051815095	-0.601419826234692	220.701842968947	0	0
1505	2503	-0.411187127814015	-0.601727685467642	221.307750568038	0	0
1506	2504	-0.411405129697313	-0.60201491800057	221.913658167129	0	0
1507	2505	-0.411609032378594	-0.602282905831182	222.51956576622	0	0
1508	2506	-0.411799747719234	-0.602532938362748	223.18606412522	0	0
1509	2507	-0.411978128606267	-0.602766218607968	223.91315324413	0	0
1510	2508	-0.412144972766533	-0.60298386897718	224.670537742994	0	0
1511	2509	-0.412301026334141	-0.603186936678747	225.427922241858	0	0
1512	2510	-0.412446987187218	-0.603376398757626	226.185306740722	0	0
1513	2511	-0.412583508068846	-0.603553166796345	226.957838929563	0	0
1514	2512	-0.412711199506156	-0.603718091301014	227.669780358495	0	0
1515	2513	-0.412830632540633	-0.60387196579347	228.396869477404	0	0
1516	2514	-0.412944586594158	-0.604015530629247	229.093663216359	0	0
1517	2515	-0.413048925393427	-0.604149476559744	229.729866195405	0	0
1518	2516	-0.413146516114253	-0.604274448055721	230.335773794496	0	0
1519	2517	-0.41323779518645	-0.604391046408122	230.881090633678	0	0
1520	2518	-0.413323170813871	-0.60449983262114	231.365816712951	0	0
1521	2519	-0.413403024799919	-0.604601330111448	231.789952032315	0	0
1522	2520	-0.41347771425498	-0.60469602722658	232.214087351678	0	0
1523	2521	-0.413547573193444	-0.604784379594576	232.547336531178	0	0
1524	2522	-0.413615144174079	-0.6048668123162	232.880585710679	0	0
1525	2523	-0.413676114876517	-0.604943722010289	233.168391820247	0	0
1526	2524	-0.413733142318293	-0.605015478722043	233.456197929815	0	0
1527	2525	-0.413787854341139	-0.60508242770348	233.789447109315	0	0
1528	2526	-0.413837655068809	-0.605144891074581	234.122696288815	0	0
1529	2527	-0.413884234950359	-0.605203169373156	234.455945468316	0	0
1530	2528	-0.41392780229298	-0.605257543000849	234.789194647816	0	0
1531	2529	-0.413968551931663	-0.605308273572276	235.092148447361	0	0
1532	2530	-0.414006666100509	-0.594202916344789	235.425397626861	0	0
1533	2531	-0.414042315247685	-0.257577056268415	235.758646806362	0	0
1534	2532	-0.414075658797679	-0.0604824433401246	236.091895985862	0	0
1535	2533	-0.414106845864251	0.0469836915042958	236.425145165362	0	0
1536	2534	-0.414136015917275	0.0973211465177277	236.788689724816	0	0
1537	2535	-0.414163299406458	0.111666947120804	237.152234284271	0	0
1538	2536	-0.414188818344712	0.103741043727785	237.515778843726	0	0
1539	2537	-0.414212686853802	0.0824236699764829	237.93991416309	0	0
1540	2538	-0.414235011674708	0.0534387715925438	238.364049482453	0	0
1541	2539	-0.414258648444948	0.0204534437454136	238.818480181772	0	0
1542	2540	-0.414278000714659	-0.0142041375469591	239.333501640999	0	0
1543	2541	-0.414296101382522	-0.0490760045919352	239.909113860136	0	0
1544	2542	-0.414313031395484	-0.0832684851915412	240.545316839182	0	0
1545	2543	-0.414328866465278	-0.116252628012947	241.242110578136	0	0
1546	2544	-0.414343677407002	-0.14773408143637	241.969199697046	0	0
1547	2545	-0.41435753045581	-0.177568329771917	242.756879575864	0	0
1548	2546	-0.414370487563122	-0.205705545658438	243.544559454683	0	0
1549	2547	-0.41438275911482	-0.232154775781707	244.332239333501	0	0
1550	2548	-0.414394084566686	-0.256960742985649	245.104771522342	0	0
1551	2549	-0.414410849863543	-0.280188877464343	245.877303711184	0	0
1552	2550	-0.414420358555227	-0.301915711632096	246.664983590002	0	0
1553	2551	-0.414429252275321	-0.322222767496535	247.422368088866	0	0
1554	2552	-0.414437570796914	-0.341192714848256	248.149457207775	0	0
1555	2553	-0.414445351320786	-0.358907002849511	248.815955566776	0	0
1556	2554	-0.414452628641768	-0.375444444737143	249.452158545821	0	0
1557	2555	-0.414459435304344	-0.390880416364637	250.027770764958	0	0
1558	2556	-0.414465801748197	-0.405286447522069	250.57308760414	0	0
1559	2557	-0.414471756444332	-0.418730062164105	251.057813683413	0	0
1560	2558	-0.414477326022401	-0.431274774069464	251.481949002777	0	0
1561	2559	-0.41448253538979	-0.442980177343446	251.875788942186	0	0
1562	2560	-0.414487407843012	-0.453902092629254	252.239333501641	0	0
1563	2561	-0.414491965171881	-0.464092743880042	252.572582681141	0	0
1564	2562	-0.414496227756964	-0.473600949653018	252.875536480686	0	0
1565	2563	-0.414500214660722	-0.48247231881198	253.087604140368	0	0
1566	2564	-0.414504182952147	-0.49074944437122	253.269376420095	0	0
1567	2565	-0.414510145028056	-0.498472091703904	253.390557939914	0	0
1568	2566	-0.414513231836761	-0.505677378943655	253.481444079777	0	1
1569	2567	-0.414516119007101	-0.512399948437198	253.542034839686	0	0
1570	2568	-0.414522705064347	-0.518672128759721	253.602625599596	0	0
1571	2569	-0.414524979556725	-0.524524087214533	253.63292097955	0	0
1572	2570	-0.414527106947037	-0.529983972990213	253.693511739459	0	0
1573	2571	-0.414529096749061	-0.535078051297849	253.754102499368	0	0
1574	2572	-0.414530957861276	-0.539830828894509	253.860136329209	0	0
1575	2573	-0.414532698606655	-0.544265171440594	253.996465539005	0	0
1576	2574	-0.414534326769883	-0.548402413153606	254.208533198687	0	0
1577	2575	-0.414535849632176	-0.552262459219215	254.450896238323	0	0
1578	2576	-0.414537274003837	-0.555863881408782	254.784145417823	0	0
1579	2577	-0.414538606254718	-0.559224007334918	255.117394597323	0	0
1580	2578	-0.414539852342699	-0.562359003755925	255.511234536733	0	0
1581	2579	-0.414541017840338	-0.565283954317777	255.935369856096	0	0
1582	2580	-0.414542107959791	-0.568012932099744	256.389800555415	0	0
1583	2581	-0.414543127576117	-0.570559067307539	256.844231254733	0	0
1584	2582	-0.414544081249084	-0.572934610436276	257.359252713961	0	0
1585	2583	-0.414544973243557	-0.575150991204939	257.874274173188	0	0
1586	2584	-0.414545807548573	-0.577218873544483	258.389295632416	0	0
1587	2585	-0.41454981109105	-0.579148206903175	258.828578641757	0	0
1588	2586	-0.414550332509828	-0.580948274115423	259.207270891189	0	0
1589	2587	-0.414550820206013	-0.582627736064004	259.540520070689	0	0
1590	2588	-0.414551276360604	-0.584194673350314	259.81317849028	0	0
1591	2589	-0.414551703013543	-0.585656625172958	260.055541529916	0	0
1592	2590	-0.414552102072839	-0.587020625601642	260.297904569553	0	0
1593	2591	-0.414555542681396	-0.00747935916610342	260.540267609189	0	0
1594	2592	-0.414557873268997	0.331873504284856	260.81292602878	0	0
1595	2593	-0.414557873268997	0.51693860018083	261.14617520828	0	0
1596	2594	-0.414557873268997	0.603659897809743	261.54001514769	0	0
1597	2595	-0.414557873268997	0.65718578502607	261.933855087099	0	0
1598	2596	-0.414557873268997	0.660470550681866	262.357990406463	0	0
1599	2597	-0.414557873268997	0.633054867310182	262.721534965917	0	0
1600	2598	-0.414557873268997	0.587562734752742	263.054784145417	0	0
1601	2599	-0.414557873268997	0.532108115294466	263.388033324917	0	0
1602	2600	-0.414557873268997	0.471869704184983	263.690987124463	0	0
1603	2601	-0.414557873268997	0.410115110108038	264.024236303963	0	0
1604	2602	-0.414557873268997	0.348870356358174	264.357485483463	0	0
1605	2603	-0.414557873268997	0.289358964236287	264.690734662963	0	0
1606	2604	-0.414557873268997	0.232286460749912	265.023983842464	0	0
1607	2605	-0.414557873268997	0.178026244871333	265.357233021964	0	0
1608	2606	-0.414557873268997	0.126740595775076	265.690482201464	0	0
1609	2607	-0.414557873268997	0.0784593365119854	266.054026760919	0	0
1610	2608	-0.414557873268997	0.033130859630611	266.387275940419	0	0
1611	2609	-0.414557873268997	-0.00934689367970763	266.750820499873	0	0
1612	2610	-0.414557873268997	-0.049097003719345	267.114365059328	0	0
1613	2611	-0.414557873268997	-0.0862624980047142	267.477909618783	0	0
1614	2612	-0.414557873268997	-0.120989277219636	267.841454178237	0	0
1615	2613	-0.414557873268997	-0.153422920600415	268.204998737692	0	0
1616	2614	-0.414557873268997	-0.183705429935891	268.629134057056	0	0
1617	2615	-0.414557873268997	-0.21197332799061	269.113860136329	0	0
1618	2616	-0.414557873268997	-0.238356626677621	269.628881595556	0	0
1619	2617	-0.414557873268997	-0.262978349348798	270.204493814693	0	0
1620	2618	-0.414557873268997	-0.285954401940128	270.810401413784	0	0
1621	2619	-0.414557873268997	-0.307393659752342	271.507195152739	0	0
1622	2620	-0.414557873268997	-0.327398183654915	272.264579651603	0	0
1623	2621	-0.414557873268997	-0.346063510157272	273.11285029033	0	0
1624	2622	-0.414557873268997	-0.363478979767507	274.00656399899	0	0
1625	2623	-0.414557873268997	-0.379728081061891	274.930573087604	0	0
1626	2624	-0.414557873268997	-0.394888796338753	275.869729866195	0	0
1627	2625	-0.414557873268997	-0.409033940209268	276.748295884877	0	0
1628	2626	-0.414557873268997	-0.422231486018203	277.56627114365	0	0
1629	2627	-0.414557873268997	-0.434544877264396	278.29336026256	0	0
1630	2628	-0.414557873268997	-0.446033322644247	278.95985862156	0	0
1631	2629	-0.414557873268997	-0.456752074259478	279.62635698056	0	0
1632	2630	-0.414557873268997	-0.466752689100549	280.232264579651	0	0
1633	2631	-0.414557873268997	-0.476083274262155	280.838172178742	0	0
1634	2632	-0.414557873268997	-0.484788716546838	281.413784397879	0	0
1635	2633	-0.414557873268997	-0.492910897219264	281.959101237061	0	0
1636	2634	-0.414557873268997	-0.500488892720863	282.458975006311	0	0
1637	2635	-0.414557873268997	-0.507559162164511	282.958848775561	0	0
1638	2636	-0.414557873268997	-0.514155722415953	283.473870234789	0	0
1639	2637	-0.414557873268997	-0.520310311542003	284.049482453925	0	0
1640	2638	-0.414557873268997	-0.526052541371241	284.655390053016	0	0
1641	2639	-0.414557873268997	-0.531410039874598	285.291593032062	0	0
1642	2640	-0.414557873268997	-0.536408584033529	285.958091391062	0	0
1643	2641	-0.414557873268997	-0.54107222382369	286.624589750063	0	0
1644	2642	-0.414557873268997	-0.545423397903235	287.291088109063	0	0
1645	2643	-0.414557873268997	-0.549483041557514	287.927291088109	0	0
1646	2644	-0.414557873268997	-0.553270687416381	288.563494067154	0	0
1647	2645	-0.414557873268997	-0.556804559426619	289.169401666245	0	0
1648	2646	-0.414557873268997	-0.560101660530293	289.760161575359	0	0
1649	2647	-0.414557873268997	-0.563177854469987	290.381216864428	0	0
1650	2648	-0.414557873268997	-0.566047942113957	290.987124463519	0	0
1651	2649	-0.414557873268997	-0.568725732668059	291.59303206261	0	0
1652	2650	-0.414557873268997	-0.571224110116828	292.168644281747	0	0
1653	2651	-0.414557873268997	-0.573555095213224	292.683665740974	0	0
1654	2652	-0.414557873268997	-0.575729903315213	293.107801060338	0	0
1655	2653	-0.414557873268997	-0.57775899834737	293.501640999747	0	0
1656	2654	-0.414557873268997	0.359698217974248	293.804594799293	0	0
1657	2655	-0.414557873268997	1.29486404439227	294.077253218884	0	0
1658	2656	-0.414557873268997	2.38321118753813	294.289320878566	0	0
1659	2657	-0.414557873268997	2.97717247496954	294.501388538247	0	0
1660	2658	-0.414557873268997	3.87042799043852	294.683160817975	0	0
1661	2659	-0.414557873268997	4.31092740027288	294.895228477657	0	0
1662	2660	-0.414557873268997	4.46522034511567	295.137591517293	0	0
1663	2661	-0.414557873268997	4.44147407806983	295.37995455693	0	0
1664	2662	-0.414557873268997	4.30975673916331	295.622317596566	0	0
1665	2663	-0.414557873268997	4.53573289677979	295.925271396112	0	0
1666	2664	-0.414557873268997	5.93819850017547	296.228225195657	0	0
1667	2665	-0.414557873268997	6.64105349764	296.561474375157	0	0
1668	2666	-0.414557873268997	6.90113947705608	296.894723554657	0	0
1669	2667	-0.414557873268997	6.88529719518089	297.227972734158	0	0
1670	2668	-0.414557873268997	6.70163261117793	297.561221913658	0	0
1671	2669	-0.414557873268997	6.41993918560201	297.894471093158	0	0
1672	2670	-0.414557873268997	6.55237097432603	298.227720272658	0	0
1673	2671	-0.414557873268997	6.46681909338974	298.545821762181	0	0
1674	2672	-0.414557873268997	6.25038387421839	298.833627871749	0	0
1675	2673	-0.414557873268997	5.95919691547637	299.136581671295	0	0
1676	2674	-0.414557873268997	5.62920920165022	299.409240090886	0	0
1677	2675	-0.414557873268997	5.28323568577695	299.681898510477	0	0
1678	2676	-0.414557873268997	4.93555439270605	299.954556930068	0	0
1679	2677	-0.414557873268997	4.59490806830957	300.196919969704	0	0
1680	2678	-0.414557873268997	4.26646238867107	300.439283009341	0	0
1681	2679	-0.414557873268997	4.0221357368032	300.681646048977	0	0
1682	2680	-0.414557873268997	5.1477597948014	300.893713708659	0	0
1683	2681	-0.414557873268997	5.70022811193373	301.045190608432	0	0
1684	2682	-0.414557873268997	5.89050033421046	301.196667508205	0	0
1685	2683	-0.414557873268997	5.85557863155842	301.332996718	0	0
1686	2684	-0.414557873268997	5.68420258958938	301.469325927796	0	0
1687	2685	-0.414557873268997	5.95541805460634	301.620802827568	0	0
1688	2686	-0.414557873268997	5.96832687448654	301.772279727341	0	0
1689	2687	0.0623923654553873	5.82348670440479	301.923756627114	0	0
1690	2688	0.255408481325716	5.58585600239315	302.105528906841	0	0
1691	2689	0.317151464388031	5.2971851126132	302.287301186569	0	0
1692	2690	0.319145685289119	4.98410824753312	302.469073466296	0	0
1693	2691	0.294841345036006	4.66342702047036	302.620550366069	0	0
1694	2692	0.259825849139448	4.34555938005695	302.772027265842	0	0
1695	2693	0.22130977085134	4.03679016554577	302.923504165614	0	0
1696	2694	0.182578737696763	3.74073892200656	303.135571825296	0	0
1697	2695	0.145082539988556	3.45931650697435	303.408230244887	0	0
1698	2696	0.109415267695461	3.19334787319766	303.711184044433	0	0
1699	2697	0.0757749639392332	2.94297690520494	304.044433223933	0	0
1700	2698	0.0441790079228637	2.7079290046513	304.377682403433	0	0
1701	2699	0.0145648697000043	2.48768086802834	304.741226962888	0	0
1702	2700	-0.0131629153957215	3.00171554228793	305.074476142388	0	0
1703	2701	-0.0391109943700416	3.2312417751946	305.347134561979	0	0
1704	2702	-0.0633872633573778	3.28201629842033	305.589497601615	0	0
1705	2703	-0.0860964640037368	3.22265448413456	305.831860641252	0	0
1706	2704	-0.10733835850641	3.09753863282934	306.104519060843	0	0
1707	2705	-0.127207099332364	3.01288417725904	306.437768240343	0	0
1708	2706	-0.145791145039376	2.87722390005901	306.831608179752	0	0
1709	2707	-0.163173418728995	2.71362446816648	307.255743499116	0	0
1710	2708	-0.179431567578641	2.53679498921514	307.770764958343	0	0
1711	2709	-0.194638257841327	2.35600861182268	308.316081797525	0	0
1712	2710	-0.208861475291874	2.80194881096782	308.952284776571	0	0
1713	2711	-0.22216481775323	2.99460867428847	309.588487755617	0	0
1714	2712	-0.234607774106748	3.02840804879276	310.254986114617	0	0
1715	2713	-0.246245987793536	2.96458994912935	310.891189093663	0	0
1716	2714	-0.257131504464227	2.84275211509116	311.527392072708	0	0
1717	2715	-0.267313004170765	2.68837877383256	312.07270891189	0	0
1718	2716	-0.276836018803475	2.5177594051475	312.587730371118	0	0
1719	2717	-0.285743135588546	2.34120051840209	313.042161070436	0	0
1720	2718	-0.294074187482142	2.165122342684	313.496591769755	0	0
1721	2719	-0.301866431277953	1.99342712114706	313.920727089118	0	0
1722	2720	-0.309154714208417	1.82839163369581	314.36001009846	0	0
1723	2721	-0.315971629777048	1.67124898463653	314.829588487755	0	0
1724	2722	-0.322347663515141	1.52256747004865	315.344609946983	0	0
1725	2723	-0.328311329313047	1.38249695609005	315.85963140621	0	0
1726	2724	-0.333889296934868	1.25092877657962	316.435243625347	0	0
1727	2725	-0.339106511286476	1.12759920271745	317.010855844483	0	0
1728	2726	-0.343986303970049	1.01215611417423	317.525877303711	0	0
1729	2727	-0.34855049762391	0.904201691178942	318.071194142893	0	0
1730	2728	-0.352819503514261	0.803319498710158	318.677101741984	0	0
1731	2729	-0.356812412815204	0.709091427884314	319.373895480939	0	0
1732	2730	-0.360547081985274	0.621108026122094	320.161575359757	0	0
1733	2731	-0.364040212622269	0.538973713918171	321.040141378439	0	0
1734	2732	-0.367307426153496	0.462314191373942	321.903559707144	0	0
1735	2733	-0.370363333695451	0.390771755838739	322.736682655895	0	0
1736	2734	-0.373221601395351	0.324010193655287	323.463771774804	0	0
1737	2735	-0.375895011546714	0.261713517946112	324.069679373895	0	0
1738	2736	-0.378395519752317	0.203585410672541	324.554405453168	0	0
1739	2737	-0.380734308390155	0.149348425678028	325.008836152486	0	0
1740	2738	-0.382921836621505	0.0987430645527214	325.43297147185	0	0
1741	2739	-0.384967887164738	0.0515267964428325	325.887402171168	0	0
1742	2740	-0.386881610044044	0.00747306645977438	326.341832870487	0	0
1743	2741	-0.388671563508729	-0.0336296798269942	326.796263569805	0	0
1744	2742	-0.390345752306063	-0.0719789394343419	327.280989649078	0	0
1745	2743	-0.391911663478851	-0.107759053317347	327.735420348396	0	0
1746	2744	-0.393376299847799	-0.141142061371215	328.189851047715	0	0
1747	2745	-0.394746211328427	-0.1722885093209	328.644281747033	0	0
1748	2746	-0.396027524222565	-0.201348207541781	329.038121686442	0	0
1749	2747	-0.397225968615433	-0.228460942954357	329.462257005806	0	0
1750	2748	-0.398346904000823	-0.253757145779631	329.88639232517	0	0
1751	2749	-0.399395343248984	-0.277358513292742	330.340823024488	0	0
1752	2750	-0.400375975024383	-0.299378592876633	330.88613986367	0	0
1753	2751	-0.401293184753617	-0.319923326724146	331.492047462761	0	0
1754	2752	-0.402151074237218	-0.339091560510843	332.128250441807	0	0
1755	2753	-0.402953479993085	-0.356975518290985	332.855339560717	0	0
1756	2754	-0.403703990413547	-0.373661245774159	333.582428679626	0	0
1757	2755	-0.40440596181281	-0.38922902403214	334.33981317849	0	0
1758	2756	-0.405062533436532	-0.403753755572104	335.066902297399	0	0
1759	2757	-0.405676641500664	-0.417305324598232	335.748548346377	0	0
1760	2758	-0.406251032322329	-0.429948933171871	336.430194395354	0	0
1761	2759	-0.40678827460147	-0.441745414872495	337.187578894218	0	0
1762	2760	-0.407290770908183	-0.452751527458704	337.944963393082	0	0
1763	2761	-0.407760768427112	-0.463020225930928	338.732643271901	0	0
1764	2762	-0.408200369006954	-0.472600917305406	339.490027770765	0	0
1765	2763	-0.408611538560015	-0.481539698322511	340.247412269628	0	0
1766	2764	-0.40899611585385	-0.489879577231343	340.913910628629	0	0
1767	2765	-0.409355820734312	-0.497660680716487	341.51981822772	0	0
1768	2766	-0.409692261816775	-0.504920446961807	342.065135066902	0	0
1769	2767	-0.410006943679927	-0.511693805779652	342.580156526129	0	0
1770	2768	-0.410301273594312	-0.518013346671859	343.125473365311	0	0
1771	2769	-0.410576567815701	-0.523909475630922	343.625347134562	0	0
1772	2770	-0.410834057471446	-0.529410561435634	344.155516283766	0	0
1773	2771	-0.41107489406613	-0.534543072145011	344.670537742994	0	0
1774	2772	-0.411300154631146	-0.539331702447145	345.215854582176	0	0
1775	2773	-0.411510846541228	-0.543799492475705	345.730876041403	0	0
1776	2774	-0.411707912019469	-0.547967938665707	346.276192880585	0	0
1777	2775	-0.411892232350988	-0.551857097181941	346.821509719767	0	0
1778	2776	-0.412064631824067	-0.555485680417654	347.427417318858	0	0
1779	2777	-0.412225881416412	-0.558871147027796	348.093915677859	0	0
1780	2778	-0.412376702242989	-0.562029785930011	348.790709416813	0	0
1781	2779	-0.412517768780886	-0.564976794677522	349.548093915677	0	0
1782	2780	-0.412649711885601	-0.567726352581012	350.335773794496	0	0
1783	2781	-0.412773121612255	-0.570291688931301	351.09315829336	0	0
1784	2782	-0.412888549854342	-0.572685146651083	351.850542792224	0	0
1785	2783	-0.412996512811821	-0.574918241681966	352.607927291088	0	0
1786	2784	-0.413097493299585	-0.577001718392555	353.395607169906	0	0
1787	2785	-0.413191942906628	-0.578945601274174	354.183287048725	0	0
1788	2786	-0.413280284015569	-0.58075924317295	354.970966927543	0	0
1789	2787	-0.413362911691568	-0.582451370290329	355.698056046452	0	0
1790	2788	-0.413440195449072	-0.584030124168534	356.394849785407	0	0
1791	2789	-0.413512480904298	-0.585503100862984	357.031052764453	0	0
1792	2790	-0.413580091320846	-0.586877387490142	357.636960363544	0	0
1793	2791	-0.413643329055347	-0.588161430922669	358.212572582681	0	0
1794	2792	-0.413702476909612	-0.58935760830108	0.545316839182024	0	0
1795	2793	-0.413757799395337	-0.590473641284529	0.878566018682151	0	0
1796	2794	-0.413809543917006	-0.591514899581692	1.45417823781873	0	0
1797	2795	-0.4138579418783	-0.592486483983577	2.02979045695531	0	0
1798	2796	-0.413903209716939	-0.593392880960689	2.60540267609189	0	0
1799	2797	-0.387023290127603	-0.594238548953426	3.24160565513759	0	0
1800	2798	0.0232798025226985	-0.595027556829662	3.90810401413784	0	0
1801	2799	0.188379653761126	-0.59576370084139	4.60489775309265	0	0
1802	2800	0.240167550743108	-0.596450522890097	5.39257763191113	0	0
1803	2801	0.240433414289779	-0.597091327568361	6.24084827063872	0	0
1804	2802	0.218071622907993	-0.597689198059643	7.14970966927543	0	0
1805	2803	0.186543563309305	-0.598247010972798	8.0888664478667	0	0
1806	2804	0.152073453050043	-0.598767450182661	9.02802322645796	0	0
1807	2805	0.117494734516435	-0.599253019743306	9.90658924514011	0	0
1808	2806	0.0840550359159933	-0.599706055936114	10.7548598838677	0	0
1809	2807	0.0522629849202811	-0.600128738510619	11.5425397626861	0	0
1810	2808	0.0222853273433292	-0.600523101172203	12.2999242615501	0	0
1811	2809	-0.00586700202703949	-0.60089104136712	13.057308760414	0	0
1812	2810	-0.0322518457952358	-0.601234329411918	13.7541024993688	0	0
1813	2811	-0.0569552552308461	-0.601554617011176	14.420600858369	0	0
1814	2812	-0.0800727122282473	-0.601853445204564	15.0568038374147	0	0
1815	2813	-0.101700561968735	-0.602132251781435	15.6324160565513	0	0
1816	2814	-0.121932222172684	-0.602392378198643	16.2080282756879	0	0
1817	2815	-0.140856619401807	-0.602635076034859	16.7533451148699	0	0
1818	2816	-0.158557656716102	-0.602861513012449	17.298661954052	0	0
1819	2817	-0.175114152372043	-0.603072778615883	17.843978793234	0	0
1820	2818	-0.190599987414952	-0.603269889333704	18.4195910123706	0	0
1821	2819	-0.205084339912188	-0.603453793549291	19.0103509214844	0	0
1822	2820	-0.218631949183643	-0.603625376103932	19.6011108305983	0	0
1823	2821	-0.231303384133203	-0.603785462554169	20.2676091895985	0	0
1824	2822	-0.24315530417175	-0.603934823143905	20.9644029285533	0	0
1825	2823	-0.254240707933236	-0.604074176510371	21.7217874274173	0	0
1826	2824	-0.264609168096195	-0.604204193141799	22.4791719262812	0	0
1827	2825	-0.274307052046661	-0.604325498603422	23.2668518050997	0	0
1828	2826	-0.283377728752473	-0.604438676547335	24.0545316839182	0	0
1829	2827	-0.291861762484615	-0.604544271520694	24.751325422873	0	0
1830	2828	-0.29979709411603	-0.604642791585763	25.4178237818732	0	0
1831	2829	-0.307219210744897	-0.604734710764417	25.9934360010098	0	0
1832	2830	-0.314161304371011	-0.604820471318865	26.4781620802827	0	1
1833	2831	-0.320654420320805	-0.604900485879556	26.9174450896238	0	0
1834	2832	-0.326727596078202	-0.604975139430525	27.3567280989649	0	0
1835	2833	-0.332407991139044	-0.605044791161713	27.7505680383741	0	0
1836	2834	-0.337721008468361	-0.605109776197179	28.1444079777833	0	0
1837	2835	-0.34269040810297	-0.605170407207529	28.507952537238	0	0
1838	2836	-0.347338413407107	-0.605226975914304	28.8714970966927	0	0
1839	2837	-0.351685810456134	-0.605279754493578	29.2653370361019	0	0
1840	2838	-0.355752040992685	-0.605328996885511	29.6288815955566	0	0
1841	2839	-0.359555289370933	-0.605374940016165	29.9924261550113	0	0
1842	2840	-0.363112563877775	-0.605417804937453	30.3862660944206	0	0
1843	2841	-0.366439772794602	-0.605457797890718	30.7498106538752	0	0
1844	2842	-0.3695517955398	-0.605495111299042	31.1133552133299	0	0
1845	2843	-0.372462549210137	-0.605529924693081	31.4768997727846	0	0
1846	2844	-0.375185050818599	-0.605562405574858	31.8707397121938	0	0
1847	2845	-0.377731475507029	-0.605592710223691	32.2948750315576	0	0
1848	2846	-0.380113210993865	-0.605620984448117	32.749305730876	0	0
1849	2847	-0.382340908500503	-0.605647364287437	33.2340318101489	0	0
1850	2848	-0.384424530384002	-0.605671976666261	33.7187578894218	0	0
1851	2849	-0.386373394689169	-0.605694940005198	34.2640747286038	0	0
1852	2850	-0.388196216819247	-0.605716364790625	34.8093915677859	0	0
1853	2851	-0.389901148511561	-0.213134435308861	35.3547084069679	0	0
1854	2852	-0.391495814292437	1.25551916164007	35.9909113860136	0	0
1855	2853	-0.3929873455744	2.67497620451526	36.6271143650593	0	0
1856	2854	-0.394382412548153	3.46398331058957	37.3239081040141	0	0
1857	2855	-0.39568725401195	3.85038038349244	38.0207018429689	0	0
1858	2856	-0.396907705271766	5.02520050599874	38.7629386518555	0	0
1859	2857	-0.39804922423703	5.61050393105099	39.5051754607422	0	0
1860	2858	-0.399116915828624	5.82287275133675	40.2625599596061	0	0
1861	2859	-0.400115554808308	5.80299200695537	40.9593536985609	0	0
1862	2860	-0.401049607131654	5.89151917645443	41.6561474375157	0	0
1863	2861	-0.401923249919985	6.61082068623797	42.3529411764705	0	0
1864	2862	-0.40274039014064	6.88163377788169	42.9891441555162	0	0
1865	2863	-0.403504682079097	6.87278188774415	43.5647563746528	0	0
1866	2864	-0.404219543681091	6.69366545262604	44.1403685937894	0	0
1867	2865	-0.404888171837808	6.41493223910482	44.6553900530169	0	0
1868	2866	-0.405513556682523	6.08194981530271	45.1401161322898	0	0
1869	2867	-0.406098494962596	5.72363464460221	45.5945468316081	0	0
1870	2868	-0.406645602546649	5.35820099862814	46.0641252209038	0	0
1871	2869	-0.407157326122837	4.99691661657777	46.5337036101994	0	0
1872	2870	-0.407635954140542	4.64655182080898	46.9881343095178	0	0
1873	2871	-0.408083627044414	4.48520689500839	47.4728603887907	0	0
1874	2872	-0.408502346846532	4.26860135909854	47.9575864680636	0	0
1875	2873	-0.408893986079483	4.02334338434816	48.4120171673819	0	0
1876	2874	-0.40926029617041	3.87481610344259	48.8361524867457	0	0
1877	2875	-0.409602915273465	3.68020162354964	49.2602878061095	0	0
1878	2876	-0.409923375595705	3.46201549045751	49.6541277455188	0	0
1879	2877	-0.410223110249187	3.23452943124355	49.9570815450643	0	0
1880	2878	-0.410503459659901	3.0066587032771	50.1994445847008	0	0
1881	2879	-0.41076567756222	2.78384626096364	50.3812168644281	0	0
1882	2880	-0.411010936605644	2.56928854148153	50.5023983842464	0	0
1883	2881	-0.411240333598944	2.36475325170981	50.59328452411	0	0
1884	2882	-0.411454894415134	2.17107515818986	50.6538752840191	0	0
1885	2883	-0.41165557857922	1.988513748772	50.7144660439283	0	0
1886	2884	-0.411843283559234	1.8169689745094	50.7447614238828	0	0
1887	2885	-0.412018848779751	1.65612230891588	50.8053521837919	0	0
1888	2886	-0.412183059375832	1.50553547385773	50.865942943701	0	0
1889	2887	-0.412338141203519	1.3646992029572	50.9568290835647	0	0
1890	2888	-0.4124817016643	1.23307766706501	51.1083059833375	0	0
1891	2889	-0.412615977398235	1.1101302153338	51.2597828831103	0	0
1892	2890	-0.41274156889206	0.995325816107036	51.4415551628376	0	0
1893	2891	-0.412859037796225	0.888151635834992	51.6536228225195	0	0
1894	2892	-0.412968909436616	0.788117845592325	51.9262812421105	0	0
1895	2893	-0.413071675163836	0.694760016508822	52.2595304216107	0	0
1896	2894	-0.413167794550543	0.607639989896828	52.6836657409745	0	0
1897	2895	-0.413257697446684	0.526345797428575	53.1683918202474	0	0
1898	2896	-0.413341785901796	0.450491004131708	53.6834132794748	0	0
1899	2897	-0.41342043596299	0.37971371482825	54.2287301186569	0	0
1900	2898	-0.413493999356654	0.31367539850612	54.7437515778843	0	0
1901	2899	-0.41356280506138	0.252059629020074	55.1981822772027	0	0
1902	2900	-0.413627160779179	0.432334099115124	55.5920222166119	0	0
1903	2901	-0.413687354311529	0.518101979319619	55.925271396112	0	0
1904	2902	-0.413743654846444	0.905689359375912	56.1979298157031	0	0
1905	2903	-0.413796314162284	1.10682691106077	56.409997475385	0	0
1906	2904	-0.41384556775373	1.18964315777087	56.5917697551123	0	0
1907	2905	-0.413891635884915	1.19841351949476	56.7432466548851	0	0
1908	2906	-0.413934724574463	1.16184637880261	56.8644281747033	0	0
1909	2907	-0.413975026516807	1.31147829053632	56.955314314567	0	0
1910	2908	-0.414012721943931	1.35814597006257	57.0462004544306	0	0
1911	2909	-0.414047979431373	1.3409684722656	57.1673819742489	0	0
1912	2910	-0.4140809566521	1.28527158429506	57.3491542539762	0	0
1913	2911	-0.414111801081633	1.20739244093735	57.5309265337036	0	0
1914	2912	-0.41414065065756	1.11779993269045	57.7429941933855	0	0
1915	2913	-0.414167634396398	1.02314867142204	57.9853572330219	0	0
1916	2914	-0.414192872970565	0.927612437338609	58.2580156526129	0	0
1917	2915	-0.414216479248027	0.913918031337465	58.5609694521585	0	0
1918	2916	-0.41423855879705	0.970076949023271	58.8942186316586	0	0
1919	2917	-0.414259210358308	1.23996806478683	59.2880585710679	0	0
1920	2918	-0.414278526286452	1.3616000019066	59.6818985104771	0	0
1921	2919	-0.414296592963127	1.39003625210049	60.1060338298409	0	0
1922	2920	-0.414313491183272	1.36100515776913	60.4998737692501	0	0
1923	2921	-0.414329296516437	1.29761954902416	60.8634183287048	0	0
1924	2922	-0.41434407964474	1.21476568779411	61.1663721282504	0	0
1925	2923	-0.414357906678952	1.12196960684544	61.4087351678868	0	0
1926	2924	-0.414370839454152	1.02526877546818	61.6208028275687	0	0
1927	2925	-0.414382935806256	0.928433993457677	61.7722797273415	0	0
1928	2926	-0.41439424983066	0.83376683883271	61.8934612471598	0	0
1929	2927	-0.414404832124157	0.742619873982518	62.014642766978	0	0
1930	2928	-0.41441473001121	0.65573577767128	62.1358242867962	0	0
1931	2929	-0.414423987755586	0.573468227120193	62.2267104266599	0	0
1932	2930	-0.414432646758308	0.495925570970444	62.287301186569	0	0
1933	2931	-0.414440745742801	0.423064102694869	62.3478919464781	0	0
1934	2932	-0.414448320928064	0.354748446736526	62.3781873264327	0	0
1935	2933	-0.414455406190646	0.290790495774888	62.3781873264327	0	0
1936	2934	-0.414462033216137	0.230974369536716	62.3781873264327	0	0
1937	2935	-0.414468231640877	0.175072273387261	62.3781873264327	0	0
1938	2936	-0.414474029184481	0.122854441578428	62.3781873264327	0	0
1939	2937	-0.414479451773808	0.0740952438763406	62.4084827063872	0	0
1940	2938	-0.414484523658906	0.0285768117570261	62.4690734662963	0	0
1941	2939	-0.414489267521459	-0.0139089315582878	62.55995960616	0	0
1942	2940	-0.414493704576219	-0.0535592611507307	62.6508457460237	0	0
1943	2941	-0.414497854665884	-0.0905602856954014	62.7417318858874	0	0
1944	2942	-0.414501736349828	-0.125086984528756	62.8932087856601	0	0
1945	2943	-0.414505366987105	0.0508319742601223	63.0446856854329	0	0
1946	2944	-0.414508762814079	0.196567877351399	63.2567533451148	0	0
1947	2945	-0.41451193901703	0.266757883890391	63.5294117647058	0	0
1948	2946	-0.414514909800072	0.289269006116031	63.862660944206	0	0
1949	2947	-0.414517688448672	0.282194885073667	64.2262055036607	0	0
1950	2948	-0.414520287389063	0.257251587950456	64.6200454430699	0	0
1951	2949	-0.414522718243816	0.501136496612772	64.9835900025246	0	0
1952	2950	-0.414524991883816	0.624078081427803	65.2562484221156	0	0
1953	2951	-0.414527118476877	0.670443761395517	65.498611461752	0	0
1954	2952	-0.414529107533213	0.669056113077232	65.6500883615248	0	0
1955	2953	-0.414530967947966	0.638592964750998	65.7712698813431	0	0
1956	2954	-0.414532708040991	0.738832961261277	65.8318606412522	0	0
1957	2955	-0.414534335594057	0.768695511212656	65.9227467811158	0	0
1958	2956	-0.414535857885649	0.754966297351915	65.983337541025	0	0
1959	2957	-0.41453728172352	0.714984907786531	66.0136329209795	0	0
1960	2958	-0.414538613475132	0.65993036119643	66.0439283009341	0	0
1961	2959	-0.414539859096135	0.596966875035398	66.0742236808886	0	0
1962	2960	-0.414541024156999	0.530645060366305	66.0439283009341	0	0
1963	2961	-0.414542113867924	0.463816719896731	66.0136329209795	0	0
1964	2962	-0.414543133102143	0.398231917084509	65.983337541025	0	0
1965	2963	-0.414544086417716	1.03207469338494	65.9530421610704	0	0
1966	2964	-0.414544978077909	1.38037995278873	65.9530421610704	0	0
1967	2965	-0.414545812070265	1.947656040247	66.0136329209795	0	0
1968	2966	-0.414546592124432	2.38255932159377	66.0742236808886	0	0
1969	2967	-0.414547321728846	2.57823327266187	66.1954052007068	0	0
1970	2968	-0.414548004146327	2.62354142326582	66.3165867205251	0	0
1971	2969	-0.414548642428677	2.57614265643174	66.4680636202979	0	0
1972	2970	-0.41454923943032	2.47333596541223	66.6498359000252	0	0
1973	2971	-0.414549797821072	2.33914372421389	66.8619035597071	0	0
1974	2972	-0.414550320098082	2.18893763832711	67.073971219389	0	0
1975	2973	-0.414550808596993	2.03245940059426	67.34662963898	0	0
1976	2974	-0.414551265502393	1.87579268625566	67.5889926786165	0	0
1977	2975	-0.414551692857583	1.72265013812033	67.891946478162	0	0
1978	2976	-0.414552092573713	1.57521291433717	68.2554910376167	0	0
1979	2977	-0.41455246643833	1.43467800259774	68.649330977026	0	0
1980	2978	-0.414552816123373	1.30161469225628	69.1037616763443	0	0
1981	2979	-0.414553143192647	1.17619643976676	69.6187831355718	0	0
1982	2980	-0.414553449108821	1.05835139515741	70.1338045947992	0	0
1983	2981	-0.414553735239964	0.94785985244141	70.5882352941176	0	0
1984	2982	-0.414554002865667	0.844417084280355	70.9517798535723	0	0
1985	2983	-0.414554253182764	0.747673617320836	71.2547336531179	0	0
1986	2984	-0.414554487310682	0.657260821124677	71.4668013127998	0	0
1987	2985	-0.414554706296452	0.572806950716117	71.587982832618	0	0
1988	2986	-0.414554911119388	0.493946997557058	71.6788689724817	0	0
1989	2987	-0.414555102695465	0.420328537671465	71.6788689724817	0	0
1990	2988	-0.414555281881422	0.351615004017823	71.6788689724817	0	0
1991	2989	-0.414555449478584	0.287487312818088	71.6788689724817	0	0
1992	2990	-0.414555606236453	0.227644448775121	71.7091643524362	0	0
1993	2991	-0.414555752856057	0.171803402093927	71.7394597323908	0	0
1994	2992	-0.414555889993085	0.119698711861956	71.8000504922999	0	0
1995	2993	-0.41455601826082	0.0710817800944788	71.8909366321636	0	0
1996	2994	-0.41455613823288	0.0257200619236804	72.0424135319363	0	0
1997	2995	-0.414556250445785	0.301512203587917	72.2241858116637	0	0
1998	2996	-0.414556355401357	0.44853950439078	72.4362534713456	0	0
[truncated: 2,043 more rows]
