# Supplementary material for: A hippocampus-accumbens code guides goal-directed appetitive behavior
Source: Nat Commun. 2024 Apr 12;15:3196. doi: 10.1038/s41467-024-47361-x (PMC11015045; doi:10.1038/s41467-024-47361-x)
Supplement: Supplementary file 8 — Source Data [file 41467_2024_47361_MOESM8_ESM.zip › 6c.csv]

	Figure 6c	Unnamed: 1	Unnamed: 2	Unnamed: 3
0
1	Lick-excited neurons
2	Cell	dHPC-->NAc	Time from lick onset [s]	Deconvolved calcium [z]
3	100_7	False	-4.93333333333333	0.217270005703888
4	100_7	False	-4.86666666666667	0.0835087166073507
5	100_7	False	-4.8	-0.043541493253751
6	100_7	False	-4.73333333333333	-0.16338049840134
7	100_7	False	-4.66666666666667	0.145126102373475
8	100_7	False	-4.6	0.472938592443312
9	100_7	False	-4.53333333333333	0.762640626124676
10	100_7	False	-4.46666666666667	0.905605712294796
11	100_7	False	-4.4	0.810889074706143
12	100_7	False	-4.33333333333333	0.657915513490849
13	100_7	False	-4.26666666666667	0.503534431408273
14	100_7	False	-4.2	0.355604981440871
15	100_7	False	-4.13333333333333	0.214919203839715
16	100_7	False	-4.06666666666667	0.0812721911723887
17	100_7	False	-4	-0.0456662348534051
18	100_7	False	-3.93333333333333	-0.0238561582285811
19	100_7	False	-3.86666666666667	-0.124977251378724
20	100_7	False	-3.8	-0.0983534813866211
21	100_7	False	-3.73333333333333	-0.195613125573625
22	100_7	False	-3.66666666666667	-0.30566551377296
23	100_7	False	-3.6	-0.412741962292105
24	100_7	False	-3.53333333333333	-0.514806806985576
25	100_7	False	-3.46666666666667	-0.611802350239517
26	100_7	False	-3.4	-0.703929954850398
27	100_7	False	-3.33333333333333	-0.654739361640768
28	100_7	False	-3.26666666666667	-0.437833123952649
29	100_7	False	-3.2	-0.335672837795673
30	100_7	False	-3.13333333333333	0.107768176210179
31	100_7	False	-3.06666666666667	0.273702368278223
32	100_7	False	-3	0.116661960700642
33	100_7	False	-2.93333333333333	-0.0708897123440138
34	100_7	False	-2.86666666666667	-0.148859996455783
35	100_7	False	-2.8	-0.205328341967096
36	100_7	False	-2.73333333333333	-0.309374431906992
37	100_7	False	-2.66666666666667	-0.103269622489894
38	100_7	False	-2.6	-0.100998017931383
39	100_7	False	-2.53333333333333	0.000105287894218457
40	100_7	False	-2.46666666666667	-0.0172427619623985
41	100_7	False	-2.4	-0.124020865986386
42	100_7	False	-2.33333333333333	-0.0310031961429732
43	100_7	False	-2.26666666666667	-0.122064687360194
44	100_7	False	-2.2	-0.0521709789086268
45	100_7	False	-2.13333333333333	-0.145488320130467
46	100_7	False	-2.06666666666667	-0.257160029230517
47	100_7	False	-2	-0.366540911178001
48	100_7	False	-1.93333333333333	-0.470907438376784
49	100_7	False	-1.86666666666667	-0.570101230116545
50	100_7	False	-1.8	-0.664322913900561
51	100_7	False	-1.73333333333333	-0.753817757044187
52	100_7	False	-1.66666666666667	-0.838813785485742
53	100_7	False	-1.6	-0.91954085387239
54	100_7	False	-1.53333333333333	-0.849443959666923
55	100_7	False	-1.46666666666667	-0.908465170777268
56	100_7	False	-1.4	-0.752520030401852
57	100_7	False	-1.33333333333333	-0.777354270509876
58	100_7	False	-1.26666666666667	-0.701200992261583
59	100_7	False	-1.2	-0.764524803208273
60	100_7	False	-1.13333333333333	-0.845485948329818
61	100_7	False	-1.06666666666667	-0.925371937488711
62	100_7	False	-1	-1.00168332029387
63	100_7	False	-0.933333333333333	-1.0742250063014
64	100_7	False	-0.866666666666667	-1.14314334956078
65	100_7	False	-0.8	-1.20858607728144
66	100_7	False	-0.733333333333333	-1.27076672825088
67	100_7	False	-0.666666666666667	-1.17808533502479
68	100_7	False	-0.6	-1.21989009197814
69	100_7	False	-0.533333333333333	-1.27832762994109
70	100_7	False	-0.466666666666667	-1.33654511747033
71	100_7	False	-0.4	-1.39221640788775
72	100_7	False	-0.333333333333333	-1.44514102500609
73	100_7	False	-0.266666666666667	-1.47389505619912
74	100_7	False	-0.2	-1.51963225376742
75	100_7	False	-0.133333333333333	-1.23973915994382
76	100_7	False	-0.0666666666666667	-1.0158715395782
77	100_7	False	0	0.0739142298692224
78	100_7	False	0.0666666666666667	1.73080544458072
79	100_7	False	0.133333333333333	2.31258926900005
80	100_7	False	0.2	2.21550063722948
81	100_7	False	0.266666666666667	2.51746294620902
82	100_7	False	0.333333333333333	2.74144224734144
83	100_7	False	0.4	2.94414679134312
84	100_7	False	0.466666666666667	3.05085069374902
85	100_7	False	0.533333333333333	2.9099818818151
86	100_7	False	0.6	2.66047456368444
87	100_7	False	0.666666666666667	2.58999607695862
88	100_7	False	0.733333333333333	2.41932377268013
89	100_7	False	0.8	2.23094150677635
90	100_7	False	0.866666666666667	2.09303093713395
91	100_7	False	0.933333333333333	1.87903739023609
92	100_7	False	1	1.9096757982735
93	100_7	False	1.06666666666667	1.7266630214149
94	100_7	False	1.13333333333333	1.66381515057447
95	100_7	False	1.2	1.56067417908649
96	100_7	False	1.26666666666667	1.8470959385369
97	100_7	False	1.33333333333333	2.00355017018836
98	100_7	False	1.4	1.94780471827679
99	100_7	False	1.46666666666667	1.97059812044898
100	100_7	False	1.53333333333333	1.78388867022359
101	100_7	False	1.6	1.57649134869615
102	100_7	False	1.66666666666667	1.3751784809713
103	100_7	False	1.73333333333333	1.23067767869191
104	100_7	False	1.8	1.08584149836507
105	100_7	False	1.86666666666667	0.993598319551188
106	100_7	False	1.93333333333333	0.974442870535023
107	100_7	False	2	1.16716759955325
108	100_7	False	2.06666666666667	1.03827234122259
109	100_7	False	2.13333333333333	0.870852567623504
110	100_7	False	2.2	0.705348486682482
111	100_7	False	2.26666666666667	0.823526985033565
112	100_7	False	2.33333333333333	1.24359620808114
113	100_7	False	2.4	1.35087841987962
114	100_7	False	2.46666666666667	1.20236788995324
115	100_7	False	2.53333333333333	1.02519847106375
116	100_7	False	2.6	0.851725439224426
117	100_7	False	2.66666666666667	0.783233035114857
118	100_7	False	2.73333333333333	0.708553339630037
119	100_7	False	2.8	0.562734268966257
120	100_7	False	2.86666666666667	0.4134346776113
121	100_7	False	2.93333333333333	0.270075203075143
122	100_7	False	3	0.0689080340029942
123	100_7	False	3.06666666666667	-0.118938686513819
124	100_7	False	3.13333333333333	-0.235821919062492
125	100_7	False	3.2	-0.34683469995302
126	100_7	False	3.26666666666667	-0.452271793762495
127	100_7	False	3.33333333333333	-0.545605724013041
128	100_7	False	3.4	-0.640077389950553
129	100_7	False	3.46666666666667	-0.194408611363521
130	100_7	False	3.53333333333333	-0.230127248328343
131	100_7	False	3.6	-0.0364269081532642
132	100_7	False	3.66666666666667	-0.11345736744437
133	100_7	False	3.73333333333333	-0.224269294265586
134	100_7	False	3.8	-0.334946795836248
135	100_7	False	3.86666666666667	-0.440848902152282
136	100_7	False	3.93333333333333	-0.541545012357113
137	100_7	False	4	-0.570618967437272
138	100_7	False	4.06666666666667	-0.655212277366675
139	100_7	False	4.13333333333333	-0.743784396230158
140	100_7	False	4.2	-0.829085888591614
141	100_7	False	4.26666666666667	-0.910272720450534
142	100_7	False	4.33333333333333	-0.98741090953883
143	100_7	False	4.4	-1.06068524149235
144	100_7	False	4.46666666666667	-0.940963573398298
145	100_7	False	4.53333333333333	-0.98495136725343
146	100_7	False	4.6	-1.05377882666418
147	100_7	False	4.66666666666667	-1.06887652105929
148	100_7	False	4.73333333333333	-1.10062052331404
149	100_7	False	4.8	-0.952497001866504
150	100_7	False	4.86666666666667	-0.961623196266094
151	100_7	False	4.93333333333333	-1.01665537867622
152	100_7	False	5	-1.08563434582702
153	100_7	False	5.06666666666667	-1.15355833869263
154	100_7	False	5.13333333333333	-1.18866377923956
155	100_7	False	5.2	-1.0410718670529
156	100_7	False	5.26666666666667	-1.08124182330934
157	100_7	False	5.33333333333333	-1.14540732298632
158	100_7	False	5.4	-1.21010409399061
159	100_7	False	5.46666666666667	-1.27209157346207
160	100_7	False	5.53333333333333	-1.31132042296731
161	100_7	False	5.6	-1.36547377962796
162	100_7	False	5.66666666666667	-1.19823550279408
163	100_7	False	5.73333333333333	-1.11088191710043
164	100_7	False	5.8	-1.10039638608148
165	100_7	False	5.86666666666667	-1.15679876029036
166	100_7	False	5.93333333333333	-0.907226352921724
167	100_7	False	6	-0.973747233027537
168	100_7	False	6.06666666666667	-1.07958995209449
169	100_7	False	6.13333333333333	-0.730022595180227
170	100_7	False	6.2	-0.755886918894782
171	100_7	False	6.26666666666667	-0.477044831255982
172	100_7	False	6.33333333333333	-0.523472199587253
173	100_7	False	6.4	-0.612469321556397
174	100_7	False	6.46666666666667	-0.623086206531956
175	100_7	False	6.53333333333333	-0.702910430202926
176	100_7	False	6.6	-0.70904867341322
177	100_7	False	6.66666666666667	-0.547183184002508
178	100_7	False	6.73333333333333	-0.162703607572956
179	100_7	False	6.8	-0.208168140322436
180	100_7	False	6.86666666666667	-0.279476621865011
181	100_7	False	6.93333333333333	-0.382368089492942
182	100_7	False	7	-0.390768528289952
183	100_7	False	7.06666666666667	-0.480260877417114
184	100_7	False	7.13333333333333	-0.0606177168283145
185	100_7	False	7.2	-0.105656205077957
186	100_7	False	7.26666666666667	0.181330418338899
187	100_7	False	7.33333333333333	0.129083997161469
188	100_7	False	7.4	0.361521496907896
189	100_7	False	7.46666666666667	0.393766037527104
190	100_7	False	7.53333333333333	0.301332849790652
191	100_7	False	7.6	0.211175226070147
192	100_7	False	7.66666666666667	0.250054307888907
193	100_7	False	7.73333333333333	0.275461792553558
194	100_7	False	7.8	0.161968455997514
195	100_7	False	7.86666666666667	0.0343226331048422
196	100_7	False	7.93333333333333	0.183540899215481
197	100_7	False	8	0.218378008696658
198	100_7	False	8.06666666666667	0.249952953761034
199	100_7	False	8.13333333333333	0.492348533910815
200	100_7	False	8.2	0.492540881894777
201	100_7	False	8.26666666666667	0.758950686610412
202	100_7	False	8.33333333333333	0.657679583463532
203	100_7	False	8.4	0.684956685586268
204	100_7	False	8.46666666666667	0.580745706007121
205	100_7	False	8.53333333333333	0.446367022108721
206	100_7	False	8.6	0.303636579391743
207	100_7	False	8.66666666666667	0.165896480488435
208	100_7	False	8.73333333333333	0.034760072025463
209	100_7	False	8.8	-0.0898352655747297
210	100_7	False	8.86666666666667	-0.208179250400498
211	100_7	False	8.93333333333333	-0.320580262608869
212	100_7	False	9	-0.404651023479312
213	100_7	False	9.06666666666667	-0.345352045445252
214	100_7	False	9.13333333333333	-0.200503406690813
215	100_7	False	9.2	-0.0719877262288463
216	100_7	False	9.26666666666667	-0.00512872161343099
217	100_7	False	9.33333333333333	-0.0975841158324738
218	100_7	False	9.4	-0.111596774575261
219	100_7	False	9.46666666666667	-0.213854729644146
220	100_7	False	9.53333333333333	-0.323807892426805
221	100_7	False	9.6	-0.226443153035051
222	100_7	False	9.66666666666667	-0.126993766700806
223	100_7	False	9.73333333333333	0.0719282623753
224	100_7	False	9.8	0.0462167378018632
225	100_7	False	9.86666666666667	-0.0644324780252844
226	103_111	False	-4.93333333333333	3.07613363472729
227	103_111	False	-4.86666666666667	2.6024463167616
228	103_111	False	-4.8	2.25367096895383
229	103_111	False	-4.73333333333333	1.97607823093871
230	103_111	False	-4.66666666666667	1.86126839354959
231	103_111	False	-4.6	1.6531883675312
232	103_111	False	-4.53333333333333	1.38030646030309
233	103_111	False	-4.46666666666667	1.09686983081481
234	103_111	False	-4.4	0.831095918484869
235	103_111	False	-4.33333333333333	0.592488935333101
236	103_111	False	-4.26666666666667	0.382623848809462
237	103_111	False	-4.2	0.199903764468208
238	103_111	False	-4.13333333333333	0.041633660397622
239	103_111	False	-4.06666666666667	-0.0950974799378266
240	103_111	False	-4	-0.213060670810954
241	103_111	False	-3.93333333333333	-0.314760668318626
242	103_111	False	-3.86666666666667	-0.325006291062066
243	103_111	False	-3.8	-0.376676788471433
244	103_111	False	-3.73333333333333	-0.17362397146087
245	103_111	False	-3.66666666666667	-0.0615543391433065
246	103_111	False	-3.6	-0.0863507256481767
247	103_111	False	-3.53333333333333	-0.161912183531803
248	103_111	False	-3.46666666666667	-0.164409615018733
249	103_111	False	-3.4	-0.210190837716569
250	103_111	False	-3.33333333333333	-0.167846651112045
251	103_111	False	-3.26666666666667	-0.211326337593999
252	103_111	False	-3.2	-0.284498251645618
253	103_111	False	-3.13333333333333	-0.363487341671188
254	103_111	False	-3.06666666666667	-0.43866070449248
255	103_111	False	-3	-0.536580966863351
256	103_111	False	-2.93333333333333	-0.618842034588308
257	103_111	False	-2.86666666666667	-0.664167651322518
258	103_111	False	-2.8	-0.703341627570999
259	103_111	False	-2.73333333333333	-0.737145963671223
260	103_111	False	-2.66666666666667	-0.76629312954835
261	103_111	False	-2.6	-0.791414232440268
262	103_111	False	-2.53333333333333	-0.813060699959787
263	103_111	False	-2.46666666666667	-0.831711034815624
264	103_111	False	-2.4	-0.84777900337248
265	103_111	False	-2.33333333333333	-0.861621748331588
266	103_111	False	-2.26666666666667	-0.873547250412625
267	103_111	False	-2.2	-0.883820967629171
268	103_111	False	-2.13333333333333	-0.882876960636087
269	103_111	False	-2.06666666666667	-0.871213424674913
270	103_111	False	-2	-0.70334772696572
271	103_111	False	-1.93333333333333	-0.657483396737513
272	103_111	False	-1.86666666666667	-0.641906223404682
273	103_111	False	-1.8	-0.659351240567534
274	103_111	False	-1.73333333333333	-0.688166008193255
275	103_111	False	-1.66666666666667	-0.684662072216608
276	103_111	False	-1.6	-0.703475789060619
277	103_111	False	-1.53333333333333	0.964098845569975
278	103_111	False	-1.46666666666667	1.73303020760233
279	103_111	False	-1.4	1.82344527872588
280	103_111	False	-1.33333333333333	1.64583956160359
281	103_111	False	-1.26666666666667	1.37871298730534
282	103_111	False	-1.2	1.09761312389146
283	103_111	False	-1.13333333333333	0.832681421546397
284	103_111	False	-1.06666666666667	0.594276996416623
285	103_111	False	-1	0.384352806743073
286	103_111	False	-0.933333333333333	0.256373456038386
287	103_111	False	-0.866666666666667	0.324493356077035
288	103_111	False	-0.8	0.415644667657303
289	103_111	False	-0.733333333333333	0.545542636818963
290	103_111	False	-0.666666666666667	0.509710932382032
291	103_111	False	-0.6	0.384217680017349
292	103_111	False	-0.533333333333333	0.233841445382908
293	103_111	False	-0.466666666666667	0.0854159800806484
294	103_111	False	-0.4	-0.0508826924891747
295	103_111	False	-0.333333333333333	-0.1720683353491
296	103_111	False	-0.266666666666667	-0.216961456000867
297	103_111	False	-0.2	-0.2902453485334
298	103_111	False	-0.133333333333333	-0.175334047442207
299	103_111	False	-0.0666666666666667	-0.190316267113916
300	103_111	False	0	-0.237244531216424
301	103_111	False	0.0666666666666667	-0.383938363968668
302	103_111	False	0.133333333333333	-0.457293498621046
303	103_111	False	0.2	-0.523109114423945
304	103_111	False	0.266666666666667	-0.580979077358048
305	103_111	False	0.333333333333333	-0.631356106845057
306	103_111	False	0.4	-0.674988707437646
307	103_111	False	0.466666666666667	-0.712681831352411
308	103_111	False	0.533333333333333	-0.74520045572538
309	103_111	False	0.6	-0.773235543360653
310	103_111	False	0.666666666666667	-0.797396617401264
311	103_111	False	0.733333333333333	-0.818215146069307
312	103_111	False	0.8	-0.836151827661229
313	103_111	False	0.866666666666667	-0.851604817986
314	103_111	False	0.933333333333333	-0.864917689856934
315	103_111	False	1	-0.876386679418877
316	103_111	False	1.06666666666667	-0.699705583741234
317	103_111	False	1.13333333333333	-0.650728270667974
318	103_111	False	1.2	0.013646317218932
319	103_111	False	1.26666666666667	2.17184353235823
320	103_111	False	1.33333333333333	2.76321055970569
321	103_111	False	1.4	3.18705717123333
322	103_111	False	1.46666666666667	3.03324012957275
323	103_111	False	1.53333333333333	2.66892936014036
324	103_111	False	1.6	2.25154406168658
325	103_111	False	1.66666666666667	1.86559771228254
326	103_111	False	1.73333333333333	1.63336971388728
327	103_111	False	1.8	1.78801116100506
328	103_111	False	1.86666666666667	2.19170302891676
329	103_111	False	1.93333333333333	2.1064199160119
330	103_111	False	2	1.83951737367609
331	103_111	False	2.06666666666667	1.52318513759825
332	103_111	False	2.13333333333333	1.21207795501337
333	103_111	False	2.2	0.926826319594652
334	103_111	False	2.26666666666667	0.673387067611007
335	103_111	False	2.33333333333333	0.451614094631195
336	103_111	False	2.4	0.259024102570672
337	103_111	False	2.46666666666667	0.0924247823708781
338	103_111	False	2.53333333333333	-0.0514043240609018
339	103_111	False	2.6	-0.175447672876248
340	103_111	False	2.66666666666667	-0.282370162327365
341	103_111	False	2.73333333333333	-0.374509473376605
342	103_111	False	2.8	-0.406449504915893
343	103_111	False	2.86666666666667	-0.460225685575741
344	103_111	False	2.93333333333333	-0.330825481830604
345	103_111	False	3	-0.324820644025581
346	103_111	False	3.06666666666667	-0.366647631196984
347	103_111	False	3.13333333333333	-0.428623416523674
348	103_111	False	3.2	-0.492257727985481
349	103_111	False	3.26666666666667	-0.55165295177187
350	103_111	False	3.33333333333333	-0.604864612073717
351	103_111	False	3.4	-0.651618423143313
352	103_111	False	3.46666666666667	-0.494761742888649
353	103_111	False	3.53333333333333	-0.415591756690788
354	103_111	False	3.6	-0.240514948577056
355	103_111	False	3.66666666666667	-0.227349852868191
356	103_111	False	3.73333333333333	-0.277496907181513
357	103_111	False	3.8	-0.348162726934057
358	103_111	False	3.86666666666667	-0.421307884850702
359	103_111	False	3.93333333333333	-0.489800837396771
360	103_111	False	4	-0.551253960194072
361	103_111	False	4.06666666666667	-0.491932993466653
362	103_111	False	4.13333333333333	-0.450477970917512
363	103_111	False	4.2	-0.472637387973219
364	103_111	False	4.26666666666667	-0.517577016784487
365	103_111	False	4.33333333333333	-0.567837977600884
366	103_111	False	4.4	-0.616294293683449
367	103_111	False	4.46666666666667	-0.660342230049854
368	103_111	False	4.53333333333333	-0.699317760313278
369	103_111	False	4.6	-0.733354146328791
370	103_111	False	4.66666666666667	-0.762881229975095
371	103_111	False	4.73333333333333	-0.788410030724741
372	103_111	False	4.8	-0.810443637587116
373	103_111	False	4.86666666666667	-0.638976925632482
374	103_111	False	4.93333333333333	-0.596660668548763
375	103_111	False	5	1.00363820241365
376	103_111	False	5.06666666666667	1.92823708231098
377	103_111	False	5.13333333333333	2.06359078510323
378	103_111	False	5.2	1.88487123775537
379	103_111	False	5.26666666666667	1.82086777336321
380	103_111	False	5.33333333333333	1.70065815993088
381	103_111	False	5.4	1.59785415319081
382	103_111	False	5.46666666666667	1.36318890110449
383	103_111	False	5.53333333333333	1.36379744561984
384	103_111	False	5.6	1.1868644015295
385	103_111	False	5.66666666666667	1.08881533544722
386	103_111	False	5.73333333333333	1.68923752576539
387	103_111	False	5.8	1.71816732275019
388	103_111	False	5.86666666666667	1.52497135128286
389	103_111	False	5.93333333333333	1.26110970097769
390	103_111	False	6	0.863903332760936
391	103_111	False	6.06666666666667	0.511101735962745
392	103_111	False	6.13333333333333	0.312162200111173
393	103_111	False	6.2	0.139046800246596
394	103_111	False	6.26666666666667	-0.0108630401778346
395	103_111	False	6.33333333333333	-0.140353542519525
396	103_111	False	6.4	-0.252061886008533
397	103_111	False	6.46666666666667	-0.348365771042286
398	103_111	False	6.53333333333333	-0.431360811380733
399	103_111	False	6.6	-0.502873455405327
400	103_111	False	6.66666666666667	-0.564486588491077
401	103_111	False	6.73333333333333	-0.617568052723257
402	103_111	False	6.8	-0.663298103291879
403	103_111	False	6.86666666666667	-0.702694351313137
404	103_111	False	6.93333333333333	-0.736633827682825
405	103_111	False	7	-0.765872248015122
406	103_111	False	7.06666666666667	-0.791060723999767
407	103_111	False	7.13333333333333	-0.812760211296851
408	103_111	False	7.2	-0.831453979093864
409	103_111	False	7.26666666666667	-0.847558362668977
410	103_111	False	7.33333333333333	-0.861432031125252
411	103_111	False	7.4	-0.873383973437115
412	103_111	False	7.46666666666667	-0.740143052809628
413	103_111	False	7.53333333333333	-0.704782029242726
414	103_111	False	7.6	-0.569526755995674
415	103_111	False	7.66666666666667	-0.520034943854401
416	103_111	False	7.73333333333333	-0.320825455591295
417	103_111	False	7.8	-0.292218743973564
418	103_111	False	7.86666666666667	-0.265142223129328
419	103_111	False	7.93333333333333	-0.307039591058822
420	103_111	False	8	-0.372266644521149
421	103_111	False	8.06666666666667	-0.441471526058904
422	103_111	False	8.13333333333333	-0.506902820737523
423	103_111	False	8.2	-0.565867037514247
424	103_111	False	8.26666666666667	-0.617823402097332
425	103_111	False	8.33333333333333	-0.663100946570675
426	103_111	False	8.4	-0.702338182879951
427	103_111	False	8.46666666666667	-0.73624377076075
428	103_111	False	8.53333333333333	-0.765499047017021
429	103_111	False	8.6	-0.790722613281397
430	103_111	False	8.66666666666667	-0.812461517867705
431	103_111	False	8.73333333333333	-0.83119334681567
432	103_111	False	8.8	-0.847332352488415
433	103_111	False	8.86666666666667	-0.861236666077899
434	103_111	False	8.93333333333333	-0.873215374388585
435	103_111	False	9	-0.887980134867874
436	103_111	False	9.06666666666667	-0.900084120860911
437	103_111	False	9.13333333333333	-0.906682113793898
438	103_111	False	9.2	-0.912366184727087
439	103_111	False	9.26666666666667	-0.917262923002285
440	103_111	False	9.33333333333333	-0.921481385289881
441	103_111	False	9.4	-0.92511552304251
442	103_111	False	9.46666666666667	-0.928246274318309
443	103_111	False	9.53333333333333	-0.930943366125742
444	103_111	False	9.6	-0.933266867236666
445	103_111	False	9.66666666666667	-0.935268525963875
446	103_111	False	9.73333333333333	-0.936992922659509
447	103_111	False	9.8	-0.938478462584432
448	103_111	False	9.86666666666667	-0.939758231254153
449	103_139	False	-4.93333333333333	-0.782519835406693
450	103_139	False	-4.86666666666667	-0.782539031236657
451	103_139	False	-4.8	-0.782555277857864
452	103_139	False	-4.73333333333333	-0.782569028380822
453	103_139	False	-4.66666666666667	-0.782580666301054
454	103_139	False	-4.6	-0.782590516194597
455	103_139	False	-4.53333333333333	-0.782598852770283
456	103_139	False	-4.46666666666667	-0.782605908531224
457	103_139	False	-4.4	-0.782611880259234
458	103_139	False	-4.33333333333333	-0.782616934502941
459	103_139	False	-4.26666666666667	-0.23711307698321
460	103_139	False	-4.2	0.495420968843699
461	103_139	False	-4.13333333333333	0.757056061384158
462	103_139	False	-4.06666666666667	0.777447401638218
463	103_139	False	-4	0.890516901484495
464	103_139	False	-3.93333333333333	0.831363430465511
465	103_139	False	-3.86666666666667	0.694422280325533
466	103_139	False	-3.8	0.529780658486178
467	103_139	False	-3.73333333333333	0.363089819841445
468	103_139	False	-3.66666666666667	0.206668031663313
469	103_139	False	-3.6	0.0656718409755675
470	103_139	False	-3.53333333333333	-0.0584905979959025
471	103_139	False	-3.46666666666667	-0.166285961421113
472	103_139	False	-3.4	-0.259039682906002
473	103_139	False	-3.33333333333333	-0.338395571562804
474	103_139	False	-3.26666666666667	-0.406037748718446
475	103_139	False	-3.2	-0.463555895519723
476	103_139	False	-3.13333333333333	-0.51238763735267
477	103_139	False	-3.06666666666667	-0.553801441119726
478	103_139	False	-3	-0.603766199083119
479	103_139	False	-2.93333333333333	-0.643811948716177
480	103_139	False	-2.86666666666667	-0.665131250086524
481	103_139	False	-2.8	-0.68317979186373
482	103_139	False	-2.73333333333333	-0.698458025989211
483	103_139	False	-2.66666666666667	-0.711390420690863
484	103_139	False	-2.6	-0.722336737322773
485	103_139	False	-2.53333333333333	-0.731601748989491
486	103_139	False	-2.46666666666667	-0.739443563827688
487	103_139	False	-2.4	-0.746080724388056
488	103_139	False	-2.33333333333333	-0.751698247067578
489	103_139	False	-2.26666666666667	-0.756452750926829
490	103_139	False	-2.2	-0.760476808215784
491	103_139	False	-2.13333333333333	-0.763882631929775
492	103_139	False	-2.06666666666667	-0.766765199866605
493	103_139	False	-2	-0.769204900420863
494	103_139	False	-1.93333333333333	-0.77126977284366
495	103_139	False	-1.86666666666667	-0.773017403851926
496	103_139	False	-1.8	-0.774496533148605
497	103_139	False	-1.73333333333333	-0.775748412443465
498	103_139	False	-1.66666666666667	-0.776807955771787
499	103_139	False	-1.6	-0.77770471313375
500	103_139	False	-1.53333333333333	-0.778463694575759
501	103_139	False	-1.46666666666667	-0.779106067678353
502	103_139	False	-1.4	-0.779649747892907
503	103_139	False	-1.33333333333333	-0.780109898185464
504	103_139	False	-1.26666666666667	-0.780499351919264
505	103_139	False	-1.2	-0.780828970768118
506	103_139	False	-1.13333333333333	-0.781107947641613
507	103_139	False	-1.06666666666667	-0.78134406307003
508	103_139	False	-1	-0.781543902199082
509	103_139	False	-0.933333333333333	-0.781713038446193
510	103_139	False	-0.866666666666667	-0.78185618894028
511	103_139	False	-0.8	-0.781977346080134
512	103_139	False	-0.733333333333333	-0.782079888880461
513	103_139	False	-0.666666666666667	-0.782166677210962
514	103_139	False	-0.6	-0.782240131556716
515	103_139	False	-0.533333333333333	-0.782302300524347
516	103_139	False	-0.466666666666667	-0.782354917976674
517	103_139	False	-0.4	-0.782399451389321
518	103_139	False	-0.333333333333333	-0.782437142777903
519	103_139	False	-0.266666666666667	-0.782469043337253
520	103_139	False	-0.2	-0.782496042758743
521	103_139	False	-0.133333333333333	-0.782518894043347
522	103_139	False	-0.0666666666666667	-0.782538234502486
523	103_139	False	0	-0.580798045462465
524	103_139	False	0.0666666666666667	-0.0845624590615376
525	103_139	False	0.133333333333333	0.260240931040302
526	103_139	False	0.2	0.704210976003511
527	103_139	False	0.266666666666667	0.81491215977754
528	103_139	False	0.333333333333333	1.72103227606424
529	103_139	False	0.4	2.49273614394175
530	103_139	False	0.466666666666667	2.63826596056184
531	103_139	False	0.533333333333333	2.9692413045002
532	103_139	False	0.6	3.08196576280178
533	103_139	False	0.666666666666667	2.99173014781498
534	103_139	False	0.733333333333333	2.69432912737519
535	103_139	False	0.8	2.928379026689
536	103_139	False	0.866666666666667	3.29115587971984
537	103_139	False	0.933333333333333	3.18866604086195
538	103_139	False	1	3.48370132952651
539	103_139	False	1.06666666666667	3.41205948787401
540	103_139	False	1.13333333333333	3.09513924396733
541	103_139	False	1.2	2.68312668724959
542	103_139	False	1.26666666666667	2.25374841587623
543	103_139	False	1.33333333333333	1.88451856277041
544	103_139	False	1.4	1.52931524818064
545	103_139	False	1.46666666666667	1.27448581822238
546	103_139	False	1.53333333333333	1.01474587792096
547	103_139	False	1.6	1.00470673679773
548	103_139	False	1.66666666666667	0.879395944721877
549	103_139	False	1.73333333333333	1.291254015869
550	103_139	False	1.8	1.34694841303424
551	103_139	False	1.86666666666667	1.22976835951888
552	103_139	False	1.93333333333333	1.03840475425403
553	103_139	False	2	0.824722435205374
554	103_139	False	2.06666666666667	0.669409538467686
555	103_139	False	2.13333333333333	0.60649708291399
556	103_139	False	2.2	0.998760931312517
557	103_139	False	2.26666666666667	1.06487787869561
558	103_139	False	2.33333333333333	1.11638982914135
559	103_139	False	2.4	1.01277331360777
560	103_139	False	2.46666666666667	0.842484863482129
561	103_139	False	2.53333333333333	0.659018328198683
562	103_139	False	2.6	0.474672657250308
563	103_139	False	2.66666666666667	0.430960510650237
564	103_139	False	2.73333333333333	0.592101590214278
565	103_139	False	2.8	0.904962418904727
566	103_139	False	2.86666666666667	0.950702607168625
567	103_139	False	2.93333333333333	0.855519868034054
568	103_139	False	3	0.61288960853639
569	103_139	False	3.06666666666667	0.355107783590403
570	103_139	False	3.13333333333333	0.197259020978701
571	103_139	False	3.2	0.0562198251550578
572	103_139	False	3.26666666666667	-0.0673255642656557
573	103_139	False	3.33333333333333	-0.174232077898763
574	103_139	False	3.4	-0.266027836327738
575	103_139	False	3.46666666666667	-0.344457552319362
576	103_139	False	3.53333333333333	-0.411251115555294
577	103_139	False	3.6	-0.468014708733809
578	103_139	False	3.66666666666667	-0.485237428950142
579	103_139	False	3.73333333333333	-0.0840914191224892
580	103_139	False	3.8	0.0592735969982477
581	103_139	False	3.86666666666667	0.0705667598890251
582	103_139	False	3.93333333333333	0.0183862058219847
583	103_139	False	4	-0.0604145647683578
584	103_139	False	4.06666666666667	-0.146540953229585
585	103_139	False	4.13333333333333	-0.230337187559977
586	103_139	False	4.2	-0.307375540479302
587	103_139	False	4.26666666666667	-0.376009350943503
588	103_139	False	4.33333333333333	-0.43602355527718
589	103_139	False	4.4	-0.487897363970413
590	103_139	False	4.46666666666667	-0.532407332536033
591	103_139	False	4.53333333333333	-0.570418832689486
592	103_139	False	4.6	-0.602781045974492
593	103_139	False	4.66666666666667	-0.630278195180089
594	103_139	False	4.73333333333333	-0.653610768403906
595	103_139	False	4.8	-0.67339225091438
596	103_139	False	4.86666666666667	-0.690153441039909
597	103_139	False	4.93333333333333	-0.704350076128959
598	103_139	False	5	-0.716371515925486
599	103_139	False	5.06666666666667	-0.726549342409464
600	103_139	False	5.13333333333333	-0.735165339975504
601	103_139	False	5.2	-0.742458643170475
602	103_139	False	5.26666666666667	-0.748632007097671
603	103_139	False	5.33333333333333	-0.753857238340886
604	103_139	False	5.4	-0.758279860999262
605	103_139	False	5.46666666666667	-0.762023104837313
606	103_139	False	5.53333333333333	-0.765191302581124
607	103_139	False	5.6	-0.767872777534694
608	103_139	False	5.66666666666667	-0.770142294434713
609	103_139	False	5.73333333333333	-0.772063137624188
610	103_139	False	5.8	-0.773688872107025
611	103_139	False	5.86666666666667	-0.775064835253705
612	103_139	False	5.93333333333333	-0.776229400006477
613	103_139	False	6	-0.777632150657958
614	103_139	False	6.06666666666667	-0.778755303042236
615	103_139	False	6.13333333333333	-0.779352873832589
616	103_139	False	6.2	-0.779858635148186
617	103_139	False	6.26666666666667	-0.780286692367908
618	103_139	False	6.33333333333333	-0.780648983768052
619	103_139	False	6.4	-0.74751843435255
620	103_139	False	6.46666666666667	-0.682045064514882
621	103_139	False	6.53333333333333	-0.646740480210899
622	103_139	False	6.6	-0.639142455949083
623	103_139	False	6.66666666666667	-0.0997047171996272
624	103_139	False	6.73333333333333	0.62068173946454
625	103_139	False	6.8	0.868100826621738
626	103_139	False	6.86666666666667	0.874252775499365
627	103_139	False	6.93333333333333	0.974032123042791
628	103_139	False	7	0.902935553998908
629	103_139	False	7.06666666666667	0.755496406875335
630	103_139	False	7.13333333333333	0.581750983364923
631	103_139	False	7.2	0.407232338294879
632	103_139	False	7.26666666666667	0.244116557033449
633	103_139	False	7.33333333333333	0.0974162064695529
634	103_139	False	7.4	-0.0315956827510258
635	103_139	False	7.46666666666667	-0.143507591889938
636	103_139	False	7.53333333333333	-0.239752220718177
637	103_139	False	7.6	-0.322066506627147
638	103_139	False	7.66666666666667	-0.392214705262131
639	103_139	False	7.73333333333333	-0.451855057649108
640	103_139	False	7.8	-0.502483629261709
641	103_139	False	7.86666666666667	-0.545418580519497
642	103_139	False	7.93333333333333	-0.581804696304995
643	103_139	False	8	-0.61262722964847
644	103_139	False	8.06666666666667	-0.638729234431007
645	103_139	False	8.13333333333333	-0.660829385823724
646	103_139	False	8.2	-0.679538830461011
647	103_139	False	8.26666666666667	-0.111924094342315
648	103_139	False	8.33333333333333	0.112362879354074
649	103_139	False	8.4	0.158499972197978
650	103_139	False	8.46666666666667	0.116934009718005
651	103_139	False	8.53333333333333	0.0365270640316885
652	103_139	False	8.6	-0.0568999980691177
653	103_139	False	8.66666666666667	-0.114004749279559
654	103_139	False	8.73333333333333	0.259018368768732
655	103_139	False	8.8	0.36588944474924
656	103_139	False	8.86666666666667	0.483894493104976
657	103_139	False	8.93333333333333	0.454508311210424
658	103_139	False	9	0.29556132336883
659	103_139	False	9.06666666666667	0.106981134179466
660	103_139	False	9.13333333333333	-0.0133327261603331
661	103_139	False	9.2	-0.122346227856528
662	103_139	False	9.26666666666667	-0.218641777454791
663	103_139	False	9.33333333333333	-0.302403988280362
664	103_139	False	9.4	-0.374565803492999
665	103_139	False	9.46666666666667	-0.436352577718359
666	103_139	False	9.53333333333333	-0.489045870928947
667	103_139	False	9.6	-0.533867499340053
668	103_139	False	9.66666666666667	-0.57192850823052
669	103_139	False	9.73333333333333	-0.604212413248843
670	103_139	False	9.8	-0.631575843779363
671	103_139	False	9.86666666666667	-0.654757405990608
672	103_144	False	-4.93333333333333	-1.26541753036718
673	103_144	False	-4.86666666666667	-1.27536113711347
674	103_144	False	-4.8	-1.28431261114245
675	103_144	False	-4.73333333333333	-1.29237078610708
676	103_144	False	-4.66666666666667	-1.29962472493647
677	103_144	False	-4.6	-1.29572023013468
678	103_144	False	-4.53333333333333	-1.29716665333545
679	103_144	False	-4.46666666666667	-1.23739617105205
680	103_144	False	-4.4	-1.21523173244932
681	103_144	False	-4.33333333333333	-1.10764692524935
682	103_144	False	-4.26666666666667	-1.06906327517177
683	103_144	False	-4.2	-1.02770861254497
684	103_144	False	-4.13333333333333	-0.956468318310655
685	103_144	False	-4.06666666666667	-0.855331900056004
686	103_144	False	-4	-0.790463714358557
687	103_144	False	-3.93333333333333	-0.787103421534329
688	103_144	False	-3.86666666666667	-0.777030748919332
689	103_144	False	-3.8	-0.789290818645207
690	103_144	False	-3.73333333333333	-0.811733415772581
691	103_144	False	-3.66666666666667	-0.848590220131696
692	103_144	False	-3.6	-0.890503942514496
693	103_144	False	-3.53333333333333	-0.932816244737699
694	103_144	False	-3.46666666666667	-0.973308628769059
695	103_144	False	-3.4	-1.01101993269112
696	103_144	False	-3.33333333333333	-1.04562830272876
697	103_144	False	-3.26666666666667	-1.07712902823765
698	103_144	False	-3.2	-1.10566737333845
699	103_144	False	-3.13333333333333	-1.13145252078158
700	103_144	False	-3.06666666666667	-1.15471390924138
701	103_144	False	-3	-1.16820100707556
702	103_144	False	-2.93333333333333	-1.16335679057777
703	103_144	False	-2.86666666666667	-1.15731143374496
704	103_144	False	-2.8	-1.1643157923561
705	103_144	False	-2.73333333333333	-1.17714956340352
706	103_144	False	-2.66666666666667	-1.19212679163912
707	103_144	False	-2.6	-1.20740530920576
708	103_144	False	-2.53333333333333	-1.22210097948092
709	103_144	False	-2.46666666666667	-1.20834012357587
710	103_144	False	-2.4	-1.20927956979003
711	103_144	False	-2.33333333333333	-1.20708695564285
712	103_144	False	-2.26666666666667	-1.21354818760717
713	103_144	False	-2.2	-1.22378895977709
714	103_144	False	-2.13333333333333	-1.18381538309948
715	103_144	False	-2.06666666666667	-1.17354159633268
716	103_144	False	-2	-1.17777909305298
717	103_144	False	-1.93333333333333	-1.18866744157534
718	103_144	False	-1.86666666666667	-1.2021794441865
719	103_144	False	-1.8	-1.21628901530159
720	103_144	False	-1.73333333333333	-1.23001111423886
721	103_144	False	-1.66666666666667	-1.24289901203102
722	103_144	False	-1.6	-1.25478136240805
723	103_144	False	-1.53333333333333	-1.26562498130449
724	103_144	False	-1.46666666666667	-1.27546349771038
725	103_144	False	-1.4	-1.28436049216909
726	103_144	False	-1.33333333333333	-1.29239067062766
727	103_144	False	-1.26666666666667	-1.29963044618817
728	103_144	False	-1.2	-1.30615341225891
729	103_144	False	-1.13333333333333	-1.31202833712041
730	103_144	False	-1.06666666666667	-1.31731844765872
731	103_144	False	-1	-1.32208135415423
732	103_144	False	-0.933333333333333	-1.32636927899305
733	103_144	False	-0.866666666666667	-1.33022942395887
734	103_144	False	-0.8	-1.33370437818766
735	103_144	False	-0.733333333333333	-1.33683253300298
736	103_144	False	-0.666666666666667	-1.33964847517716
737	103_144	False	-0.6	-1.34218335288017
738	103_144	False	-0.533333333333333	-1.34446521317966
739	103_144	False	-0.466666666666667	-1.34651930709125
740	103_144	False	-0.4	-1.34836836789272
741	103_144	False	-0.333333333333333	-1.35003286028353
742	103_144	False	-0.266666666666667	-1.35153120676902
743	103_144	False	-0.2	-1.35203838986456
744	103_144	False	-0.133333333333333	-1.28111349594679
745	103_144	False	-0.0666666666666667	-1.19382157036704
746	103_144	False	0	-1.03314670887083
747	103_144	False	0.0666666666666667	-0.826263523750354
748	103_144	False	0.133333333333333	-0.610397207470902
749	103_144	False	0.2	-0.516943088167564
750	103_144	False	0.266666666666667	-0.377340607995653
751	103_144	False	0.333333333333333	-0.301616331248562
752	103_144	False	0.4	-0.193520787680482
753	103_144	False	0.466666666666667	-0.143332880978615
754	103_144	False	0.533333333333333	-0.0989205993700892
755	103_144	False	0.6	-0.120740193788335
756	103_144	False	0.666666666666667	-0.188292922622128
757	103_144	False	0.733333333333333	-0.185144052430312
758	103_144	False	0.8	-0.212669004809563
759	103_144	False	0.866666666666667	-0.263333767538519
760	103_144	False	0.933333333333333	-0.212073990881887
761	103_144	False	1	-0.242589421697736
762	103_144	False	1.06666666666667	-0.294344410406487
763	103_144	False	1.13333333333333	-0.244933537990712
764	103_144	False	1.2	-0.245439686018462
765	103_144	False	1.26666666666667	-0.210947302890484
766	103_144	False	1.33333333333333	-0.140879224523078
767	103_144	False	1.4	0.0202705915528104
768	103_144	False	1.46666666666667	0.232255319304604
769	103_144	False	1.53333333333333	0.480531851956428
770	103_144	False	1.6	0.587163520626006
771	103_144	False	1.66666666666667	0.685094537886602
772	103_144	False	1.73333333333333	0.72062860518764
773	103_144	False	1.8	0.736216186510433
774	103_144	False	1.86666666666667	0.819963626431459
775	103_144	False	1.93333333333333	0.867006124585675
776	103_144	False	2	0.824930499184569
777	103_144	False	2.06666666666667	0.925693407835345
778	103_144	False	2.13333333333333	0.912691564212753
779	103_144	False	2.2	0.872148696084263
780	103_144	False	2.26666666666667	0.81142975925207
781	103_144	False	2.33333333333333	0.8159269355495
782	103_144	False	2.4	0.896747542211105
783	103_144	False	2.46666666666667	0.889947451598494
784	103_144	False	2.53333333333333	0.98159781031145
785	103_144	False	2.6	0.986788913940195
786	103_144	False	2.66666666666667	1.23110725418273
787	103_144	False	2.73333333333333	1.27587295006225
788	103_144	False	2.8	1.27596830587595
789	103_144	False	2.86666666666667	1.26665593339547
790	103_144	False	2.93333333333333	1.34477259208738
791	103_144	False	3	1.401295197067
792	103_144	False	3.06666666666667	1.4338979955982
793	103_144	False	3.13333333333333	1.37350461086914
794	103_144	False	3.2	1.27347510492154
795	103_144	False	3.26666666666667	1.24391723228246
796	103_144	False	3.33333333333333	1.19143244305756
797	103_144	False	3.4	1.06365794165255
798	103_144	False	3.46666666666667	0.947810235292246
799	103_144	False	3.53333333333333	0.965411928536125
800	103_144	False	3.6	0.980566841254521
801	103_144	False	3.66666666666667	0.945879934663451
802	103_144	False	3.73333333333333	0.917694943587019
803	103_144	False	3.8	1.01535763960168
804	103_144	False	3.86666666666667	1.16314587791471
805	103_144	False	3.93333333333333	1.2067028019128
806	103_144	False	4	1.26922542718369
807	103_144	False	4.06666666666667	1.22867876338529
808	103_144	False	4.13333333333333	1.22877144781491
809	103_144	False	4.2	1.18620760006538
810	103_144	False	4.26666666666667	1.10553962561388
811	103_144	False	4.33333333333333	1.07298010550839
812	103_144	False	4.4	0.944890696924991
813	103_144	False	4.46666666666667	0.948169122824021
814	103_144	False	4.53333333333333	1.11412272874255
815	103_144	False	4.6	1.24065712229714
816	103_144	False	4.66666666666667	1.26199615314992
817	103_144	False	4.73333333333333	1.20561948429179
818	103_144	False	4.8	1.23173612240848
819	103_144	False	4.86666666666667	1.30798303004838
820	103_144	False	4.93333333333333	1.29864575071469
821	103_144	False	5	1.29411999913885
822	103_144	False	5.06666666666667	1.31357724501433
823	103_144	False	5.13333333333333	1.38059169526548
824	103_144	False	5.2	1.39388903607506
825	103_144	False	5.26666666666667	1.43679003732956
826	103_144	False	5.33333333333333	1.38908406150209
827	103_144	False	5.4	1.30016849683383
828	103_144	False	5.46666666666667	1.25009238591065
829	103_144	False	5.53333333333333	1.13106728694999
830	103_144	False	5.6	1.00892824154129
831	103_144	False	5.66666666666667	0.898754877144808
832	103_144	False	5.73333333333333	0.764682227361066
833	103_144	False	5.8	0.6825778267528539
834	103_144	False	5.86666666666667	0.642551262486261
835	103_144	False	5.93333333333333	0.753096097563442
836	103_144	False	6	1.00105856677784
837	103_144	False	6.06666666666667	1.27246851073573
838	103_144	False	6.13333333333333	1.41529997441989
839	103_144	False	6.2	1.45915486832269
840	103_144	False	6.26666666666667	1.51413598235726
841	103_144	False	6.33333333333333	1.5724121303322
842	103_144	False	6.4	1.54581957634819
843	103_144	False	6.46666666666667	1.56929991231403
844	103_144	False	6.53333333333333	1.45299611650173
845	103_144	False	6.6	1.46422439816786
846	103_144	False	6.66666666666667	1.34438630337713
847	103_144	False	6.73333333333333	1.25515137788455
848	103_144	False	6.8	1.16265984212492
849	103_144	False	6.86666666666667	1.05111670882192
850	103_144	False	6.93333333333333	0.883778347774819
851	103_144	False	7	0.702547558290674
852	103_144	False	7.06666666666667	0.648977290982584
853	103_144	False	7.13333333333333	0.579173567366369
854	103_144	False	7.2	0.574334582214177
855	103_144	False	7.26666666666667	0.507380438120003
856	103_144	False	7.33333333333333	0.610890344069148
857	103_144	False	7.4	0.590317211908154
858	103_144	False	7.46666666666667	0.516340184484396
859	103_144	False	7.53333333333333	0.494767144530079
860	103_144	False	7.6	0.396315075298074
861	103_144	False	7.66666666666667	0.321826517273486
862	103_144	False	7.73333333333333	0.289058812595319
863	103_144	False	7.8	0.249986002216538
864	103_144	False	7.86666666666667	0.154888052065314
865	103_144	False	7.93333333333333	0.128071494530538
866	103_144	False	8	0.0710529455677873
867	103_144	False	8.06666666666667	0.127856585417162
868	103_144	False	8.13333333333333	0.085976299093224
869	103_144	False	8.2	0.0365466768296424
870	103_144	False	8.26666666666667	-0.0283730998005813
871	103_144	False	8.33333333333333	-0.098546054775441
872	103_144	False	8.4	-0.0651956685052381
873	103_144	False	8.46666666666667	0.042081463319831
874	103_144	False	8.53333333333333	0.211381282889437
875	103_144	False	8.6	0.217356252842249
876	103_144	False	8.66666666666667	0.216410422157865
877	103_144	False	8.73333333333333	0.194520561957311
878	103_144	False	8.8	0.11329892813
879	103_144	False	8.86666666666667	0.0923990324256632
880	103_144	False	8.93333333333333	0.0260800924003518
881	103_144	False	9	-0.124938037250212
882	103_144	False	9.06666666666667	-0.285621493805661
883	103_144	False	9.13333333333333	-0.387374668510314
884	103_144	False	9.2	-0.460888979646612
885	103_144	False	9.26666666666667	-0.48602708383678
886	103_144	False	9.33333333333333	-0.420585953435171
887	103_144	False	9.4	-0.411917866491997
888	103_144	False	9.46666666666667	-0.418265057008991
889	103_144	False	9.53333333333333	-0.433524264392343
890	103_144	False	9.6	-0.477431478409499
891	103_144	False	9.66666666666667	-0.471971096253667
892	103_144	False	9.73333333333333	-0.502571831961249
893	103_144	False	9.8	-0.507032890900469
894	103_144	False	9.86666666666667	-0.549860075737931
895	103_15	False	-4.93333333333333	-0.347558052752336
896	103_15	False	-4.86666666666667	-0.414128089901711
897	103_15	False	-4.8	-0.473765607159443
898	103_15	False	-4.73333333333333	-0.5271925479686
899	103_15	False	-4.66666666666667	-0.575055673926438
900	103_15	False	-4.6	-0.617934393749348
901	103_15	False	-4.53333333333333	-0.65634777726312
902	103_15	False	-4.46666666666667	-0.69076083901247
903	103_15	False	-4.4	-0.651144574921455
904	103_15	False	-4.33333333333333	-0.675937489727727
905	103_15	False	-4.26666666666667	-0.525513801822919
906	103_15	False	-4.2	-0.547182741569268
907	103_15	False	-4.13333333333333	-0.554112649414766
908	103_15	False	-4.06666666666667	-0.593567901796503
909	103_15	False	-4	-0.633710321939455
910	103_15	False	-3.93333333333333	-0.670364197127738
911	103_15	False	-3.86666666666667	-0.703300783267515
912	103_15	False	-3.8	-0.732821790830593
913	103_15	False	-3.73333333333333	-0.759270594338957
914	103_15	False	-3.66666666666667	-0.782965352010441
915	103_15	False	-3.6	-0.804192610437038
916	103_15	False	-3.53333333333333	-0.823209294926416
917	103_15	False	-3.46666666666667	-0.840245606551895
918	103_15	False	-3.4	-0.855507778099698
919	103_15	False	-3.33333333333333	-0.869180566189885
920	103_15	False	-3.26666666666667	-0.881429487213931
921	103_15	False	-3.2	-0.892402820906806
922	103_15	False	-3.13333333333333	-0.902233405339117
923	103_15	False	-3.06666666666667	-0.911040244991053
924	103_15	False	-3	-0.92246399253699
925	103_15	False	-2.93333333333333	-0.93233005477908
926	103_15	False	-2.86666666666667	-0.938002667169536
927	103_15	False	-2.8	-0.943084540584808
928	103_15	False	-2.73333333333333	-0.94763719405194
929	103_15	False	-2.66666666666667	-0.951715739883699
930	103_15	False	-2.6	-0.955369551041353
931	103_15	False	-2.53333333333333	-0.95864285895728
932	103_15	False	-2.46666666666667	-0.961575288595917
933	103_15	False	-2.4	-0.964202338982123
934	103_15	False	-2.33333333333333	-0.966555811393548
935	103_15	False	-2.26666666666667	-0.968664196380373
936	103_15	False	-2.2	-0.970553016513022
937	103_15	False	-2.13333333333333	-0.957876684809429
938	103_15	False	-2.06666666666667	-0.9588162077199
939	103_15	False	-2	-0.776125310977794
940	103_15	False	-1.93333333333333	-0.771290735688703
941	103_15	False	-1.86666666666667	-0.789871523970672
942	103_15	False	-1.8	-0.809822446747526
943	103_15	False	-1.73333333333333	-0.828172478726678
944	103_15	False	-1.66666666666667	-0.844680337235928
945	103_15	False	-1.6	-0.859479009081965
946	103_15	False	-1.53333333333333	-0.872737997205087
947	103_15	False	-1.46666666666667	-0.884616417046298
948	103_15	False	-1.4	-0.895257862843123
949	103_15	False	-1.33333333333333	-0.904791126284048
950	103_15	False	-1.26666666666667	-0.913331607967949
951	103_15	False	-1.2	-0.920982694649219
952	103_15	False	-1.13333333333333	-0.927837006735716
953	103_15	False	-1.06666666666667	-0.933977519327209
954	103_15	False	-1	-0.939478567005926
955	103_15	False	-0.933333333333333	-0.944406742200323
956	103_15	False	-0.866666666666667	-0.948821703282752
957	103_15	False	-0.8	-0.952776895844628
958	103_15	False	-0.733333333333333	-0.956320199629374
959	103_15	False	-0.666666666666667	-0.959494508157156
960	103_15	False	-0.6	-0.962338248197333
961	103_15	False	-0.533333333333333	-0.964885844609408
962	103_15	False	-0.466666666666667	-0.967168137514112
963	103_15	False	-0.4	-0.969212755287233
964	103_15	False	-0.333333333333333	-0.971044449240927
965	103_15	False	-0.266666666666667	-0.972685392792306
966	103_15	False	-0.2	-0.974155450526077
967	103_15	False	-0.133333333333333	-0.975472418252127
968	103_15	False	-0.0666666666666667	-0.97665223866527
969	103_15	False	0	-0.978623210174794
970	103_15	False	0.0666666666666667	-0.980264296487438
971	103_15	False	0.133333333333333	-0.98094509667593
972	103_15	False	0.2	-0.981554999134964
973	103_15	False	0.266666666666667	-0.98210138711393
974	103_15	False	0.333333333333333	-0.982590874931427
975	103_15	False	0.4	-0.98302938809918
976	103_15	False	0.466666666666667	-0.983422235053524
977	103_15	False	0.533333333333333	-0.983774171416868
978	103_15	False	0.6	-0.984089457609497
979	103_15	False	0.666666666666667	-0.984371910262092
980	103_15	False	0.733333333333333	-0.98462494869241
981	103_15	False	0.8	-0.98485163609859
982	103_15	False	0.866666666666667	-0.985054716444308
983	103_15	False	0.933333333333333	-0.9852366482763
984	103_15	False	1	-0.985399633913565
985	103_15	False	1.06666666666667	-0.985545646461921
986	103_15	False	1.13333333333333	-0.985676453419554
987	103_15	False	1.2	-0.985793638430818
988	103_15	False	1.26666666666667	-0.910380468903519
989	103_15	False	1.33333333333333	-0.517676634798345
990	103_15	False	1.4	-0.239528295939613
991	103_15	False	1.46666666666667	-0.270177270067045
992	103_15	False	1.53333333333333	-0.338001057108259
993	103_15	False	1.6	-0.40458476486053
994	103_15	False	1.66666666666667	-0.465074515626591
995	103_15	False	1.73333333333333	-0.519386110103215
996	103_15	False	1.8	-0.568059242267752
997	103_15	False	1.86666666666667	-0.611666136703164
998	103_15	False	1.93333333333333	-0.650732227360883
999	103_15	False	2	-0.685730076615588
1000	103_15	False	2.06666666666667	-0.71708330117824
1001	103_15	False	2.13333333333333	-0.745171441165669
1002	103_15	False	2.2	-0.770334517554075
1003	103_15	False	2.26666666666667	-0.792877142605176
1004	103_15	False	2.33333333333333	-0.813072206987529
1005	103_15	False	2.4	-0.831164182505418
1006	103_15	False	2.46666666666667	-0.847372082518083
1007	103_15	False	2.53333333333333	-0.565634820304683
1008	103_15	False	2.6	-0.433599836836314
1009	103_15	False	2.66666666666667	0.762922352843157
1010	103_15	False	2.73333333333333	1.3599963975204
1011	103_15	False	2.8	2.76143813209048
1012	103_15	False	2.86666666666667	2.77481931109632
1013	103_15	False	2.93333333333333	2.44132643635722
1014	103_15	False	3	2.18158479486783
1015	103_15	False	3.06666666666667	1.80447131954347
1016	103_15	False	3.13333333333333	1.51746067392345
1017	103_15	False	3.2	1.25719918712463
1018	103_15	False	3.26666666666667	1.02358808434961
1019	103_15	False	3.33333333333333	1.216250433209
1020	103_15	False	3.4	1.2265559745832
1021	103_15	False	3.46666666666667	2.21519694647537
1022	103_15	False	3.53333333333333	2.31706907534988
1023	103_15	False	3.6	2.1075573871023
1024	103_15	False	3.66666666666667	1.80472386005615
1025	103_15	False	3.73333333333333	1.7699658539435
1026	103_15	False	3.8	1.51980083683726
1027	103_15	False	3.86666666666667	1.39243367271859
1028	103_15	False	3.93333333333333	1.16394500530072
1029	103_15	False	4	0.942750408175101
1030	103_15	False	4.06666666666667	0.823144856067897
1031	103_15	False	4.13333333333333	0.827779148149492
1032	103_15	False	4.2	0.66666912109841
1033	103_15	False	4.26666666666667	0.508568175396375
1034	103_15	False	4.33333333333333	0.354874668978988
1035	103_15	False	4.4	0.576898540171396
1036	103_15	False	4.46666666666667	0.581033351204391
1037	103_15	False	4.53333333333333	0.467144145434447
1038	103_15	False	4.6	0.325028860165998
1039	103_15	False	4.66666666666667	0.270811235491687
1040	103_15	False	4.73333333333333	0.359082679766252
1041	103_15	False	4.8	0.685885712682222
1042	103_15	False	4.86666666666667	0.713096020898496
1043	103_15	False	4.93333333333333	0.674430123812167
1044	103_15	False	5	0.744783396955172
1045	103_15	False	5.06666666666667	0.612497357341484
1046	103_15	False	5.13333333333333	0.530283722280772
1047	103_15	False	5.2	0.384461985911178
1048	103_15	False	5.26666666666667	0.243415229354466
1049	103_15	False	5.33333333333333	0.221570207972583
1050	103_15	False	5.4	0.28237268791807
1051	103_15	False	5.46666666666667	0.384009997494641
1052	103_15	False	5.53333333333333	0.384027144835975
1053	103_15	False	5.6	0.459791701341482
1054	103_15	False	5.66666666666667	0.34066761647612
1055	103_15	False	5.73333333333333	0.385435475326112
1056	103_15	False	5.8	0.268932020263146
1057	103_15	False	5.86666666666667	0.141969705047229
1058	103_15	False	5.93333333333333	0.0249702072670339
1059	103_15	False	6	-0.0640547367623974
1060	103_15	False	6.06666666666667	-0.0602263400023926
1061	103_15	False	6.13333333333333	0.0413590293063059
1062	103_15	False	6.2	0.131221172653118
1063	103_15	False	6.26666666666667	0.10688623538673
1064	103_15	False	6.33333333333333	0.00627587350923952
1065	103_15	False	6.4	-0.0952255927918297
1066	103_15	False	6.46666666666667	-0.187796771719008
1067	103_15	False	6.53333333333333	-0.0793679351826516
1068	103_15	False	6.6	0.578004300644521
1069	103_15	False	6.66666666666667	0.52350718894558
1070	103_15	False	6.73333333333333	0.540514552260658
1071	103_15	False	6.8	0.479570215451861
1072	103_15	False	6.86666666666667	1.00554012608689
1073	103_15	False	6.93333333333333	1.1001201259073
1074	103_15	False	7	1.79092390495083
1075	103_15	False	7.06666666666667	2.39025055149855
1076	103_15	False	7.13333333333333	2.16675129208663
1077	103_15	False	7.2	1.8983546975787
1078	103_15	False	7.26666666666667	1.60655481509105
1079	103_15	False	7.33333333333333	1.45247089065221
1080	103_15	False	7.4	1.34118138863846
1081	103_15	False	7.46666666666667	1.19710837363423
1082	103_15	False	7.53333333333333	1.04047984628612
1083	103_15	False	7.6	1.01116364388913
1084	103_15	False	7.66666666666667	1.10619372670064
1085	103_15	False	7.73333333333333	1.10328187833687
1086	103_15	False	7.8	1.17021587852481
1087	103_15	False	7.86666666666667	1.34956256245784
1088	103_15	False	7.93333333333333	2.17497563311776
1089	103_15	False	8	2.04238635148387
1090	103_15	False	8.06666666666667	1.75530138069238
1091	103_15	False	8.13333333333333	2.17015529200515
1092	103_15	False	8.2	1.9424305620117
1093	103_15	False	8.26666666666667	1.65195885675791
1094	103_15	False	8.33333333333333	1.37926410004283
1095	103_15	False	8.4	1.13316824928011
1096	103_15	False	8.46666666666667	0.912440974708258
1097	103_15	False	8.53333333333333	0.71466252351202
1098	103_15	False	8.6	0.537475072366844
1099	103_15	False	8.66666666666667	0.378738921956134
1100	103_15	False	8.73333333333333	0.236533243478884
1101	103_15	False	8.8	0.109136670534486
1102	103_15	False	8.86666666666667	-0.00499298482392291
1103	103_15	False	8.93333333333333	-0.107237320793285
1104	103_15	False	9	-0.239863043760299
1105	103_15	False	9.06666666666667	-0.354404582480484
1106	103_15	False	9.13333333333333	-0.420261631283913
1107	103_15	False	9.2	-0.33943880635257
1108	103_15	False	9.26666666666667	0.669036883851899
1109	103_15	False	9.33333333333333	0.922265636948746
1110	103_15	False	9.4	0.784861387527038
1111	103_15	False	9.46666666666667	0.609220275578695
1112	103_15	False	9.53333333333333	0.444290285464792
1113	103_15	False	9.6	0.295442470163662
1114	103_15	False	9.66666666666667	0.16193774984868
1115	103_15	False	9.73333333333333	0.0423132911725751
1116	103_15	False	9.8	-0.0312023077503165
1117	103_15	False	9.86666666666667	-0.0643958228956395
1118	103_158	False	-4.93333333333333	-0.258323976472026
1119	103_158	False	-4.86666666666667	-0.269248029511163
1120	103_158	False	-4.8	-0.345646015665989
1121	103_158	False	-4.73333333333333	-0.441362012566861
1122	103_158	False	-4.66666666666667	-0.537243023094999
1123	103_158	False	-4.6	-0.625935109762785
1124	103_158	False	-4.53333333333333	-0.705163215454677
1125	103_158	False	-4.46666666666667	-0.774771126769283
1126	103_158	False	-4.4	-0.835426611097346
1127	103_158	False	-4.33333333333333	-0.888062764429154
1128	103_158	False	-4.26666666666667	-0.933643807964878
1129	103_158	False	-4.2	-0.97307296235488
1130	103_158	False	-4.13333333333333	-1.00716174926697
1131	103_158	False	-4.06666666666667	-1.03662516035548
1132	103_158	False	-4	-1.0230374104803
1133	103_158	False	-3.93333333333333	-0.87697143880612
1134	103_158	False	-3.86666666666667	-0.847227707724397
1135	103_158	False	-3.8	-0.732378045132286
1136	103_158	False	-3.73333333333333	-0.725536353245743
1137	103_158	False	-3.66666666666667	-0.76061223770033
1138	103_158	False	-3.6	-0.809102332492747
1139	103_158	False	-3.53333333333333	-0.859066516203179
1140	103_158	False	-3.46666666666667	-0.827410101914274
1141	103_158	False	-3.4	-0.845268908795819
1142	103_158	False	-3.33333333333333	-0.192207158727848
1143	103_158	False	-3.26666666666667	0.0372365159507157
1144	103_158	False	-3.2	0.0413495896411322
1145	103_158	False	-3.13333333333333	0.267505763157207
1146	103_158	False	-3.06666666666667	0.241383447699314
1147	103_158	False	-3	0.0465300704419536
1148	103_158	False	-2.93333333333333	-0.174709287716715
1149	103_158	False	-2.86666666666667	-0.310505676100956
1150	103_158	False	-2.8	-0.431647347654067
1151	103_158	False	-2.73333333333333	-0.538008959039469
1152	103_158	False	-2.66666666666667	-0.581648173830425
1153	103_158	False	-2.6	-0.646956990454854
1154	103_158	False	-2.53333333333333	-0.585677061824194
1155	103_158	False	-2.46666666666667	-0.610465020461035
1156	103_158	False	-2.4	-0.666368413247892
1157	103_158	False	-2.33333333333333	-0.729970156663393
1158	103_158	False	-2.26666666666667	-0.791712063068616
1159	103_158	False	-2.2	-0.848071095919741
1160	103_158	False	-2.13333333333333	-0.898104000286581
1161	103_158	False	-2.06666666666667	-0.941927711881683
1162	103_158	False	-2	-0.980056699025258
1163	103_158	False	-1.93333333333333	-1.01311889366002
1164	103_158	False	-1.86666666666667	-1.02068082757444
1165	103_158	False	-1.8	-1.02287092675396
1166	103_158	False	-1.73333333333333	-0.941733999296914
1167	103_158	False	-1.66666666666667	-0.931979491274827
1168	103_158	False	-1.6	-0.950324087987487
1169	103_158	False	-1.53333333333333	-0.978051702040252
1170	103_158	False	-1.46666666666667	-1.00727864169344
1171	103_158	False	-1.4	-1.03486963674596
1172	103_158	False	-1.33333333333333	-1.0597466580378
1173	103_158	False	-1.26666666666667	-1.08170176813064
1174	103_158	False	-1.2	-1.10087626866778
1175	103_158	False	-1.13333333333333	-1.1175346390184
1176	103_158	False	-1.06666666666667	-1.13196856880931
1177	103_158	False	-1	-1.14445811492217
1178	103_158	False	-0.933333333333333	-1.15525769261053
1179	103_158	False	-0.866666666666667	-1.16459264527518
1180	103_158	False	-0.8	-1.17266012855293
1181	103_158	False	-0.733333333333333	-1.17963158123792
1182	103_158	False	-0.666666666666667	-1.18565561755078
1183	103_158	False	-0.6	-1.19086086215044
1184	103_158	False	-0.533333333333333	-1.195358548766
1185	103_158	False	-0.466666666666667	-1.19924483166878
1186	103_158	False	-0.4	-1.20260281224209
1187	103_158	False	-0.333333333333333	-1.20550430306246
1188	103_158	False	-0.266666666666667	-1.20801135793468
1189	103_158	False	-0.2	-1.21017759649177
1190	103_158	False	-0.133333333333333	-1.21204934985735
1191	103_158	False	-0.0666666666666667	-1.21366665106942
1192	103_158	False	0	-1.21621684280835
1193	103_158	False	0.0666666666666667	-1.21821636673564
1194	103_158	False	0.133333333333333	-1.21899530339002
1195	103_158	False	0.2	-1.21966834881512
1196	103_158	False	0.266666666666667	-1.22024989821473
1197	103_158	False	0.333333333333333	-1.22075238986151
1198	103_158	False	0.4	-1.22118657112841
1199	103_158	False	0.466666666666667	-1.22156172835456
1200	103_158	False	0.533333333333333	-1.22188588546382
1201	103_158	False	0.6	-1.18311627930028
1202	103_158	False	0.666666666666667	-1.01529003110983
1203	103_158	False	0.733333333333333	-0.966743422294062
1204	103_158	False	0.8	-0.835646667982147
1205	103_158	False	0.866666666666667	-0.814766417268633
1206	103_158	False	0.933333333333333	-0.837712124305587
1207	103_158	False	1	-0.875721028569088
1208	103_158	False	1.06666666666667	-0.916628856385882
1209	103_158	False	1.13333333333333	-0.955553703633088
1210	103_158	False	1.2	-0.990774294948769
1211	103_158	False	1.26666666666667	-1.01113076601847
1212	103_158	False	1.33333333333333	-0.788906562473145
1213	103_158	False	1.4	0.045303724328779
1214	103_158	False	1.46666666666667	0.2690588705006
1215	103_158	False	1.53333333333333	0.241898754410946
1216	103_158	False	1.6	0.120615660344364
1217	103_158	False	1.66666666666667	-0.0275718061990774
1218	103_158	False	1.73333333333333	-0.174863386493308
1219	103_158	False	1.8	-0.310670840410202
1220	103_158	False	1.86666666666667	-0.431804260875136
1221	103_158	False	1.93333333333333	-0.44243076121435
1222	103_158	False	2	0.914906432279394
1223	103_158	False	2.06666666666667	1.27340485035169
1224	103_158	False	2.13333333333333	1.22192666876289
1225	103_158	False	2.2	1.01719571538167
1226	103_158	False	2.26666666666667	0.77639852829657
1227	103_158	False	2.33333333333333	0.532799004711553
1228	103_158	False	2.4	0.76636493675035
1229	103_158	False	2.46666666666667	1.14445140553135
1230	103_158	False	2.53333333333333	1.1708661722133
1231	103_158	False	2.6	0.999854118290822
1232	103_158	False	2.66666666666667	0.914497752907583
1233	103_158	False	2.73333333333333	1.07826647133637
1234	103_158	False	2.8	1.06775726091508
1235	103_158	False	2.86666666666667	1.13528047274841
1236	103_158	False	2.93333333333333	1.15037456588104
1237	103_158	False	3	0.947158075810643
1238	103_158	False	3.06666666666667	1.17394803108659
1239	103_158	False	3.13333333333333	2.31689669700174
1240	103_158	False	3.2	2.48717606546567
1241	103_158	False	3.26666666666667	2.27174611745235
1242	103_158	False	3.33333333333333	1.92476604818664
1243	103_158	False	3.4	1.57901197904245
1244	103_158	False	3.46666666666667	1.2691706385723
1245	103_158	False	3.53333333333333	1.58032813350818
1246	103_158	False	3.6	1.55537488894221
1247	103_158	False	3.66666666666667	1.36052219366249
1248	103_158	False	3.73333333333333	1.36586859019055
1249	103_158	False	3.8	1.17203146244787
1250	103_158	False	3.86666666666667	1.02528293545764
1251	103_158	False	3.93333333333333	0.829213847254821
1252	103_158	False	4	1.018548161652
1253	103_158	False	4.06666666666667	0.95200318386998
1254	103_158	False	4.13333333333333	0.818181962069289
1255	103_158	False	4.2	0.710801298765205
1256	103_158	False	4.26666666666667	0.856870038661876
1257	103_158	False	4.33333333333333	0.787407454686908
1258	103_158	False	4.4	0.608648806251738
1259	103_158	False	4.46666666666667	0.516283066030063
1260	103_158	False	4.53333333333333	0.924257882007593
1261	103_158	False	4.6	1.47966328965877
1262	103_158	False	4.66666666666667	1.54580911495549
1263	103_158	False	4.73333333333333	1.45884639931175
1264	103_158	False	4.8	1.22259406216321
1265	103_158	False	4.86666666666667	0.94698760967798
1266	103_158	False	4.93333333333333	0.677142603685879
1267	103_158	False	5	0.440696593225038
1268	103_158	False	5.06666666666667	0.470280199296767
1269	103_158	False	5.13333333333333	1.1354088080143
1270	103_158	False	5.2	1.21190141897281
1271	103_158	False	5.26666666666667	1.05698070433773
1272	103_158	False	5.33333333333333	0.903482149292451
1273	103_158	False	5.4	0.683732450475751
1274	103_158	False	5.46666666666667	2.36030322087752
1275	103_158	False	5.53333333333333	2.80967848040948
1276	103_158	False	5.6	2.6883927774057
1277	103_158	False	5.66666666666667	2.66626783472395
1278	103_158	False	5.73333333333333	2.36354217764781
1279	103_158	False	5.8	1.97615795006152
1280	103_158	False	5.86666666666667	1.5856242670274
1281	103_158	False	5.93333333333333	1.2272594023022
1282	103_158	False	6	1.00130225381244
1283	103_158	False	6.06666666666667	0.646192912673145
1284	103_158	False	6.13333333333333	0.459980311254586
1285	103_158	False	6.2	0.261236379154049
1286	103_158	False	6.26666666666667	0.20267660855031
1287	103_158	False	6.33333333333333	0.0723244971211194
1288	103_158	False	6.4	-0.075686566979784
1289	103_158	False	6.46666666666667	-0.219271263699257
1290	103_158	False	6.53333333333333	-0.35029895830824
1291	103_158	False	6.6	-0.370882827799919
1292	103_158	False	6.66666666666667	0.97722595972737
1293	103_158	False	6.73333333333333	1.32747339881834
1294	103_158	False	6.8	1.26874297299202
1295	103_158	False	6.86666666666667	1.05769113597171
1296	103_158	False	6.93333333333333	0.843266680939522
1297	103_158	False	7	0.760772153292358
1298	103_158	False	7.06666666666667	0.579032904847921
1299	103_158	False	7.13333333333333	0.504941489458278
1300	103_158	False	7.2	0.406404578736015
1301	103_158	False	7.26666666666667	0.262159345555424
1302	103_158	False	7.33333333333333	0.409516229587688
1303	103_158	False	7.4	0.498857212094826
1304	103_158	False	7.46666666666667	0.402794046202043
1305	103_158	False	7.53333333333333	0.242930333321353
1306	103_158	False	7.6	0.238360579845713
1307	103_158	False	7.66666666666667	0.201504621755283
1308	103_158	False	7.73333333333333	0.0795603550060546
1309	103_158	False	7.8	0.342412143272628
1310	103_158	False	7.86666666666667	0.988527393274134
1311	103_158	False	7.93333333333333	1.06884177626604
1312	103_158	False	8	0.926206605158951
1313	103_158	False	8.06666666666667	0.708902090209198
1314	103_158	False	8.13333333333333	0.479412689834079
1315	103_158	False	8.2	0.262610695065924
1316	103_158	False	8.26666666666667	0.0670701608907461
1317	103_158	False	8.33333333333333	0.0592769387781277
1318	103_158	False	8.4	0.0169795173068225
1319	103_158	False	8.46666666666667	0.0754884913352952
1320	103_158	False	8.53333333333333	-0.00037032498881367
1321	103_158	False	8.6	0.0250470863328203
1322	103_158	False	8.66666666666667	-0.0596806719601587
1323	103_158	False	8.73333333333333	-0.115421724127487
1324	103_158	False	8.8	0.063386021689104
1325	103_158	False	8.86666666666667	0.0345538286506238
1326	103_158	False	8.93333333333333	-0.0716871853973886
1327	103_158	False	9	-0.262812316315464
1328	103_158	False	9.06666666666667	-0.442461662553036
1329	103_158	False	9.13333333333333	-0.546188070119725
1330	103_158	False	9.2	-0.637210764934911
1331	103_158	False	9.26666666666667	-0.716479347037965
1332	103_158	False	9.33333333333333	-0.785246852291366
1333	103_158	False	9.4	-0.844787849122842
1334	103_158	False	9.46666666666667	-0.896288754686848
1335	103_158	False	9.53333333333333	-0.94081245992336
1336	103_158	False	9.6	-0.979294113316984
1337	103_158	False	9.66666666666667	-1.01254916687173
1338	103_158	False	9.73333333333333	-1.04128551369352
1339	103_158	False	9.8	-0.668255211283835
1340	103_158	False	9.86666666666667	-0.567301437301538
1341	103_165	True	-4.93333333333333	-1.0862858355199
1342	103_165	True	-4.86666666666667	-0.981204778645365
1343	103_165	True	-4.8	-0.939892621806261
1344	103_165	True	-4.73333333333333	-0.930539077538768
1345	103_165	True	-4.66666666666667	-0.936622267487087
1346	103_165	True	-4.6	-0.949620287368162
1347	103_165	True	-4.53333333333333	-0.965191075304811
1348	103_165	True	-4.46666666666667	-0.981170819000083
1349	103_165	True	-4.4	-0.996525806532169
1350	103_165	True	-4.33333333333333	-1.01080409416721
1351	103_165	True	-4.26666666666667	-1.02384913209278
1352	103_165	True	-4.2	-1.03565063265061
1353	103_165	True	-4.13333333333333	-1.04626729491874
1354	103_165	True	-4.06666666666667	-1.0557871110628
1355	103_165	True	-4	-1.06430729016274
1356	103_165	True	-3.93333333333333	-1.07192439047047
1357	103_165	True	-3.86666666666667	-1.07872973384849
1358	103_165	True	-3.8	-1.08480752678954
1359	103_165	True	-3.73333333333333	-1.09023434435921
1360	103_165	True	-3.66666666666667	-1.09507927842034
1361	103_165	True	-3.6	-1.09940438922327
1362	103_165	True	-3.53333333333333	-1.10326527592856
1363	103_165	True	-3.46666666666667	-1.10671167365895
1364	103_165	True	-3.4	-1.10978803247401
1365	103_165	True	-3.33333333333333	-1.04170887227898
1366	103_165	True	-3.26666666666667	-1.01462604708806
1367	103_165	True	-3.2	-0.924080818485582
1368	103_165	True	-3.13333333333333	-0.892490154722307
1369	103_165	True	-3.06666666666667	-0.827490809041735
1370	103_165	True	-3	-0.789475309854432
1371	103_165	True	-2.93333333333333	-0.807041928560074
1372	103_165	True	-2.86666666666667	-0.832058204730638
1373	103_165	True	-2.8	-0.859258999321293
1374	103_165	True	-2.73333333333333	-0.886093008694816
1375	103_165	True	-2.66666666666667	-0.9113847677467
1376	103_165	True	-2.6	-0.934662843658979
1377	103_165	True	-2.53333333333333	-0.955809421124528
1378	103_165	True	-2.46666666666667	-0.974878222142983
1379	103_165	True	-2.4	-0.992000516219545
1380	103_165	True	-2.33333333333333	-1.00733716671269
1381	103_165	True	-2.26666666666667	-1.02105467279818
1382	103_165	True	-2.2	-1.0333136672842
1383	103_165	True	-2.13333333333333	-1.04426383288076
1384	103_165	True	-2.06666666666667	-1.05404208161298
1385	103_165	True	-2	-1.06277235506139
1386	103_165	True	-1.93333333333333	-1.07056619314046
1387	103_165	True	-1.86666666666667	-1.07752363390936
1388	103_165	True	-1.8	-1.08373422211474
1389	103_165	True	-1.73333333333333	-1.08927801759517
1390	103_165	True	-1.66666666666667	-1.09422655112442
1391	103_165	True	-1.6	-1.09864370781527
1392	103_165	True	-1.53333333333333	-1.10258653122176
1393	103_165	True	-1.46666666666667	-1.10610594878204
1394	103_165	True	-1.4	-1.10924742416341
1395	103_165	True	-1.33333333333333	-1.11205154137855
1396	103_165	True	-1.26666666666667	-1.11455452753853
1397	103_165	True	-1.2	-1.11678872016308
1398	103_165	True	-1.13333333333333	-1.11878298442944
1399	103_165	True	-1.06666666666667	-1.12056308587834
1400	103_165	True	-1	-1.12215202324304
1401	103_165	True	-0.933333333333333	-1.12357032547801
1402	103_165	True	-0.866666666666667	-1.12483631705749
1403	103_165	True	-0.8	-1.12596635447874
1404	103_165	True	-0.733333333333333	-1.12697503763066
1405	103_165	True	-0.666666666666667	-1.12787539885734
1406	103_165	True	-0.6	-1.12867907071148
1407	103_165	True	-0.533333333333333	-1.12939643662375
1408	103_165	True	-0.466666666666667	-1.13003676495846
1409	103_165	True	-0.4	-1.13060832882484
1410	103_165	True	-0.333333333333333	-1.1311185126875
1411	103_165	True	-0.266666666666667	-1.13157390813721
1412	103_165	True	-0.2	-1.13198039888192
1413	103_165	True	-0.133333333333333	-1.13234323685738
1414	103_165	True	-0.0666666666666667	-1.13266710981221
1415	103_165	True	0	-1.1332050119248
1416	103_165	True	0.0666666666666667	-1.09576230217978
1417	103_165	True	0.133333333333333	-0.996350602983279
1418	103_165	True	0.2	-0.584030498419055
1419	103_165	True	0.266666666666667	-0.258064217359521
1420	103_165	True	0.333333333333333	-0.0718682088614295
1421	103_165	True	0.4	0.184037360041602
1422	103_165	True	0.466666666666667	0.280786948925078
1423	103_165	True	0.533333333333333	0.478435332867433
1424	103_165	True	0.6	0.511786343237088
1425	103_165	True	0.666666666666667	0.593977060610718
1426	103_165	True	0.733333333333333	0.601655986204884
1427	103_165	True	0.8	0.778489404419327
1428	103_165	True	0.866666666666667	0.832022141639875
1429	103_165	True	0.933333333333333	1.1532333304956
1430	103_165	True	1	1.39440497717951
1431	103_165	True	1.06666666666667	1.3870677847241
1432	103_165	True	1.13333333333333	1.34757036220042
1433	103_165	True	1.2	1.34254495389822
1434	103_165	True	1.26666666666667	1.50878423764709
1435	103_165	True	1.33333333333333	1.68790814426605
1436	103_165	True	1.4	2.03553209451673
1437	103_165	True	1.46666666666667	2.07874681469936
1438	103_165	True	1.53333333333333	2.07379641713158
1439	103_165	True	1.6	1.93378411245885
1440	103_165	True	1.66666666666667	1.89729579504599
1441	103_165	True	1.73333333333333	1.92225210735981
1442	103_165	True	1.8	1.90714188612652
1443	103_165	True	1.86666666666667	1.97591258244304
1444	103_165	True	1.93333333333333	2.00013861704544
1445	103_165	True	2	1.91262544849823
1446	103_165	True	2.06666666666667	1.76931123019103
1447	103_165	True	2.13333333333333	1.55387130359799
1448	103_165	True	2.2	1.52790937277331
1449	103_165	True	2.26666666666667	1.37972878307885
1450	103_165	True	2.33333333333333	1.33899047633592
1451	103_165	True	2.4	1.19354262756989
1452	103_165	True	2.46666666666667	1.00651182821206
1453	103_165	True	2.53333333333333	0.809569873871468
1454	103_165	True	2.6	0.618047727583172
1455	103_165	True	2.66666666666667	0.438844593304111
1456	103_165	True	2.73333333333333	0.274560605782821
1457	103_165	True	2.8	0.125650813551639
1458	103_165	True	2.86666666666667	0.190927573011905
1459	103_165	True	2.93333333333333	0.183329044660093
1460	103_165	True	3	0.344126115909342
1461	103_165	True	3.06666666666667	0.575543414019455
1462	103_165	True	3.13333333333333	0.719193648169274
1463	103_165	True	3.2	0.825432485166404
1464	103_165	True	3.26666666666667	1.01839315045542
1465	103_165	True	3.33333333333333	1.06379387004437
1466	103_165	True	3.4	1.24825502026063
1467	103_165	True	3.46666666666667	1.59127127360465
1468	103_165	True	3.53333333333333	1.74016870479684
1469	103_165	True	3.6	1.66299392275093
1470	103_165	True	3.66666666666667	1.58827737185491
1471	103_165	True	3.73333333333333	1.41419267150725
1472	103_165	True	3.8	1.36511362878607
1473	103_165	True	3.86666666666667	1.40438986960019
1474	103_165	True	3.93333333333333	1.36838364663986
1475	103_165	True	4	1.45491032130853
1476	103_165	True	4.06666666666667	1.37672015904332
1477	103_165	True	4.13333333333333	1.28179616071767
1478	103_165	True	4.2	1.11390664368109
1479	103_165	True	4.26666666666667	1.06768206986399
1480	103_165	True	4.33333333333333	0.933523527758556
1481	103_165	True	4.4	0.791523503281046
1482	103_165	True	4.46666666666667	0.75214424953451
1483	103_165	True	4.53333333333333	0.715498552879413
1484	103_165	True	4.6	0.630599258230383
1485	103_165	True	4.66666666666667	0.518572040085801
1486	103_165	True	4.73333333333333	0.442571413204903
1487	103_165	True	4.8	0.68033194509094
1488	103_165	True	4.86666666666667	0.88067007251299
1489	103_165	True	4.93333333333333	0.945583378370418
1490	103_165	True	5	1.09957195473789
1491	103_165	True	5.06666666666667	1.15965538088417
1492	103_165	True	5.13333333333333	1.28355232153452
1493	103_165	True	5.2	1.26837561694753
1494	103_165	True	5.26666666666667	1.35057858843719
1495	103_165	True	5.33333333333333	1.28829941415129
1496	103_165	True	5.4	1.22870143724295
1497	103_165	True	5.46666666666667	1.08005896521483
1498	103_165	True	5.53333333333333	1.13397419308466
1499	103_165	True	5.6	1.16792909125674
1500	103_165	True	5.66666666666667	1.12621406547168
1501	103_165	True	5.73333333333333	0.991176758744258
1502	103_165	True	5.8	0.819354855516991
1503	103_165	True	5.86666666666667	0.63909097590418
1504	103_165	True	5.93333333333333	0.508300218740577
1505	103_165	True	6	0.364570373424889
1506	103_165	True	6.06666666666667	0.175740143653008
1507	103_165	True	6.13333333333333	0.0482531237428596
1508	103_165	True	6.2	-0.0282032253414589
1509	103_165	True	6.26666666666667	-0.0817416866892608
1510	103_165	True	6.33333333333333	-0.08509596872158
1511	103_165	True	6.4	-0.0409946120972761
1512	103_165	True	6.46666666666667	-0.059441166113068
1513	103_165	True	6.53333333333333	-0.0170136914306963
1514	103_165	True	6.6	0.0697261434800387
1515	103_165	True	6.66666666666667	0.0487761467200187
1516	103_165	True	6.73333333333333	0.0112831956468929
1517	103_165	True	6.8	-0.0648319162782963
1518	103_165	True	6.86666666666667	-0.127350404381082
1519	103_165	True	6.93333333333333	-0.208098501125623
1520	103_165	True	7	-0.234957449413046
1521	103_165	True	7.06666666666667	-0.269946594602962
1522	103_165	True	7.13333333333333	-0.330525712379472
1523	103_165	True	7.2	-0.399988705261795
1524	103_165	True	7.26666666666667	-0.470062133082025
1525	103_165	True	7.33333333333333	-0.53684223539931
1526	103_165	True	7.4	-0.59866997268826
1527	103_165	True	7.46666666666667	-0.655021737579394
1528	103_165	True	7.53333333333333	-0.705932132592168
1529	103_165	True	7.6	-0.751695276416048
1530	103_165	True	7.66666666666667	-0.792711738166936
1531	103_165	True	7.73333333333333	-0.829411454259109
1532	103_165	True	7.8	-0.862216147841907
1533	103_165	True	7.86666666666667	-0.891522157814975
1534	103_165	True	7.93333333333333	-0.847297553747342
1535	103_165	True	8	-0.841310133022714
1536	103_165	True	8.06666666666667	-0.810329858332526
1537	103_165	True	8.13333333333333	-0.695798314934355
1538	103_165	True	8.2	-0.446713891403942
1539	103_165	True	8.26666666666667	-0.346507656075625
1540	103_165	True	8.33333333333333	-0.226624762028385
1541	103_165	True	8.4	-0.203709723475294
1542	103_165	True	8.46666666666667	0.0114318532244616
1543	103_165	True	8.53333333333333	0.0643696121657441
1544	103_165	True	8.6	0.131852592111683
1545	103_165	True	8.66666666666667	0.144058006337781
1546	103_165	True	8.73333333333333	0.337714359570699
1547	103_165	True	8.8	0.411086496169415
1548	103_165	True	8.86666666666667	0.531228912365958
1549	103_165	True	8.93333333333333	0.502342185725248
1550	103_165	True	9	0.343091345380538
1551	103_165	True	9.06666666666667	0.150547674787698
1552	103_165	True	9.13333333333333	0.0238036883510611
1553	103_165	True	9.2	-0.094727004062317
1554	103_165	True	9.26666666666667	-0.203359221053522
1555	103_165	True	9.33333333333333	-0.301809745314195
1556	103_165	True	9.4	-0.382035156277087
1557	103_165	True	9.46666666666667	-0.310565869580459
1558	103_165	True	9.53333333333333	-0.147159185701097
1559	103_165	True	9.6	-0.121145840956183
1560	103_165	True	9.66666666666667	-0.160771393828141
1561	103_165	True	9.73333333333333	-0.229096900725538
1562	103_165	True	9.8	-0.307366331272632
1563	103_165	True	9.86666666666667	-0.349175090922665
1564	103_178	False	-4.93333333333333	0.867110005895322
1565	103_178	False	-4.86666666666667	0.772330030121606
1566	103_178	False	-4.8	0.640248515156348
1567	103_178	False	-4.73333333333333	0.830585804639896
1568	103_178	False	-4.66666666666667	1.19326638813132
1569	103_178	False	-4.6	1.90944798679457
1570	103_178	False	-4.53333333333333	2.36700516121443
1571	103_178	False	-4.46666666666667	2.44401885209589
1572	103_178	False	-4.4	2.31739030224612
1573	103_178	False	-4.33333333333333	2.09029147754522
1574	103_178	False	-4.26666666666667	1.82196682933399
1575	103_178	False	-4.2	1.54560177903457
1576	103_178	False	-4.13333333333333	1.27902213407588
1577	103_178	False	-4.06666666666667	1.03108838356579
1578	103_178	False	-4	0.80550627564138
1579	103_178	False	-3.93333333333333	0.603088142307836
1580	103_178	False	-3.86666666666667	0.423086454388261
1581	103_178	False	-3.8	0.26397282743471
1582	103_178	False	-3.73333333333333	0.123886477936252
1583	103_178	False	-3.66666666666667	0.000886453917316523
1584	103_178	False	-3.6	-0.106911911654018
1585	103_178	False	-3.53333333333333	-0.201268231750538
1586	103_178	False	-3.46666666666667	-0.283787307306201
1587	103_178	False	-3.4	-0.355911353446975
1588	103_178	False	-3.33333333333333	-0.418924158735768
1589	103_178	False	-3.26666666666667	-0.473961297019411
1590	103_178	False	-3.2	-0.522022998658232
1591	103_178	False	-3.13333333333333	-0.563987765296946
1592	103_178	False	-3.06666666666667	-0.600625684966727
1593	103_178	False	-3	-0.646572005582837
1594	103_178	False	-2.93333333333333	-0.684907625395371
1595	103_178	False	-2.86666666666667	-0.706184812472024
1596	103_178	False	-2.8	-0.724757982652656
1597	103_178	False	-2.73333333333333	-0.74097061853348
1598	103_178	False	-2.66666666666667	-0.736630283088154
1599	103_178	False	-2.6	-0.712376043179635
1600	103_178	False	-2.53333333333333	-0.399494112220074
1601	103_178	False	-2.46666666666667	-0.258216621779356
1602	103_178	False	-2.4	-0.21417039162645
1603	103_178	False	-2.33333333333333	-0.223390999234541
1604	103_178	False	-2.26666666666667	-0.260102976315024
1605	103_178	False	-2.2	-0.309384107967624
1606	103_178	False	-2.13333333333333	-0.362765054499753
1607	103_178	False	-2.06666666666667	-0.415592665513934
1608	103_178	False	-2	-0.465452641403206
1609	103_178	False	-1.93333333333333	-0.511228160658489
1610	103_178	False	-1.86666666666667	-0.55254001930628
1611	103_178	False	-1.8	-0.58941539075242
1612	103_178	False	-1.73333333333333	-0.622093370316529
1613	103_178	False	-1.66666666666667	-0.555461690690643
1614	103_178	False	-1.6	-0.491877458561529
1615	103_178	False	-1.53333333333333	-0.284740892557231
1616	103_178	False	-1.46666666666667	-0.20478240888602
1617	103_178	False	-1.4	-0.195629188516516
1618	103_178	False	-1.33333333333333	-0.177969975723489
1619	103_178	False	-1.26666666666667	-0.0220596307949238
1620	103_178	False	-1.2	0.138468793897618
1621	103_178	False	-1.13333333333333	0.318549319218187
1622	103_178	False	-1.06666666666667	0.450879274318828
1623	103_178	False	-1	0.454293525268508
1624	103_178	False	-0.933333333333333	0.571946544158087
1625	103_178	False	-0.866666666666667	0.561521723059178
1626	103_178	False	-0.8	0.484399825199887
1627	103_178	False	-0.733333333333333	0.376178411254724
1628	103_178	False	-0.666666666666667	0.257117961397371
1629	103_178	False	-0.6	0.138402080347095
1630	103_178	False	-0.533333333333333	0.0258833468493065
1631	103_178	False	-0.466666666666667	-0.0776804020159661
1632	103_178	False	-0.4	-0.171295456345447
1633	103_178	False	-0.333333333333333	-0.254944419081132
1634	103_178	False	-0.266666666666667	-0.329123221060509
1635	103_178	False	-0.2	-0.39457209541239
1636	103_178	False	-0.133333333333333	-0.45212199086298
1637	103_178	False	-0.0666666666666667	-0.502609359993592
1638	103_178	False	0	0.304543993188623
1639	103_178	False	0.0666666666666667	2.02227490670379
1640	103_178	False	0.133333333333333	2.21981350388552
1641	103_178	False	0.2	2.16780825531524
1642	103_178	False	0.266666666666667	1.98745817278194
1643	103_178	False	0.333333333333333	1.74888235655864
1644	103_178	False	0.4	1.49183562691639
1645	103_178	False	0.466666666666667	1.37677613129757
1646	103_178	False	0.533333333333333	1.26260790173567
1647	103_178	False	0.6	1.13002379670346
1648	103_178	False	0.666666666666667	0.959972456636266
1649	103_178	False	0.733333333333333	0.778873218536933
1650	103_178	False	0.8	0.601152927322774
1651	103_178	False	0.866666666666667	0.434212694470138
1652	103_178	False	0.933333333333333	0.281390896556582
1653	103_178	False	1	0.14372428291165
1654	103_178	False	1.06666666666667	0.0209889862899682
1655	103_178	False	1.13333333333333	-0.0876891867394664
1656	103_178	False	1.2	-0.183481469829143
1657	103_178	False	1.26666666666667	-0.267655650997852
1658	103_178	False	1.33333333333333	-0.3414659485995
1659	103_178	False	1.4	-0.406095897200639
1660	103_178	False	1.46666666666667	-0.462631951686248
1661	103_178	False	1.53333333333333	-0.512054552415422
1662	103_178	False	1.6	-0.555238808118516
1663	103_178	False	1.66666666666667	-0.592960192338234
1664	103_178	False	1.73333333333333	-0.625902582690775
1665	103_178	False	1.8	-0.654667122410186
1666	103_178	False	1.86666666666667	-0.679781064406145
1667	103_178	False	1.93333333333333	-0.701706157943715
1668	103_178	False	2	-0.495677440660034
1669	103_178	False	2.06666666666667	-0.405610588576883
1670	103_178	False	2.13333333333333	-0.380974113899317
1671	103_178	False	2.2	-0.391929208175155
1672	103_178	False	2.26666666666667	-0.421010391617214
1673	103_178	False	2.33333333333333	-0.458131803180739
1674	103_178	False	2.4	-0.497592121631849
1675	103_178	False	2.46666666666667	-0.536280311121767
1676	103_178	False	2.53333333333333	-0.572602583828527
1677	103_178	False	2.6	-0.605842293844518
1678	103_178	False	2.66666666666667	-0.635779506980051
1679	103_178	False	2.73333333333333	-0.662466148502753
1680	103_178	False	2.8	-0.686094205566495
1681	103_178	False	2.86666666666667	-0.706919451350957
1682	103_178	False	2.93333333333333	-0.725218176901558
1683	103_178	False	3	-0.748288103763646
1684	103_178	False	3.06666666666667	-0.767602474001216
1685	103_178	False	3.13333333333333	-0.778345775546555
1686	103_178	False	3.2	-0.78773295131648
1687	103_178	False	3.26666666666667	-0.795932601096714
1688	103_178	False	3.33333333333333	-0.803093400911409
1689	103_178	False	3.4	-0.809346034605373
1690	103_178	False	3.46666666666667	-0.814805119500038
1691	103_178	False	3.53333333333333	-0.819571031350345
1692	103_178	False	3.6	-0.823731583961506
1693	103_178	False	3.66666666666667	-0.82736354740006
1694	103_178	False	3.73333333333333	-0.83053400454643
1695	103_178	False	3.8	-0.833301554048865
1696	103_178	False	3.86666666666667	-0.835717371693309
1697	103_178	False	3.93333333333333	-0.837826143670555
1698	103_178	False	4	-0.83966688530881
1699	103_178	False	4.06666666666667	-0.84127365819765
1700	103_178	False	4.13333333333333	-0.84267619763738
1701	103_178	False	4.2	-0.843900461222347
1702	103_178	False	4.26666666666667	-0.844969108225957
1703	103_178	False	4.33333333333333	-0.845901918374662
1704	103_178	False	4.4	-0.846716157587251
1705	103_178	False	4.46666666666667	-0.847426897317906
1706	103_178	False	4.53333333333333	-0.848047293421386
1707	103_178	False	4.6	-0.753138350436071
1708	103_178	False	4.66666666666667	-0.664694102966631
1709	103_178	False	4.73333333333333	-0.435751021178356
1710	103_178	False	4.8	-0.336693851863775
1711	103_178	False	4.86666666666667	-0.310831113747967
1712	103_178	False	4.93333333333333	-0.278563213545308
1713	103_178	False	5	-0.109887203168632
1714	103_178	False	5.06666666666667	-0.0589771086561331
1715	103_178	False	5.13333333333333	-0.0724599115899174
1716	103_178	False	5.2	-0.119057920840794
1717	103_178	False	5.26666666666667	-0.180675914374798
1718	103_178	False	5.33333333333333	-0.247054903948861
1719	103_178	False	5.4	-0.312568882595269
1720	103_178	False	5.46666666666667	-0.374308713692425
1721	103_178	False	5.53333333333333	-0.430938718590983
1722	103_178	False	5.6	-0.48201678350811
1723	103_178	False	5.66666666666667	-0.527592213692739
1724	103_178	False	5.73333333333333	-0.56796975129552
1725	103_178	False	5.8	-0.603572768227803
1726	103_178	False	5.86666666666667	-0.634865447020841
1727	103_178	False	5.93333333333333	-0.662309866983579
1728	103_178	False	6	-0.696856351809265
1729	103_178	False	6.06666666666667	-0.725750180444428
1730	103_178	False	6.13333333333333	-0.741811700618987
1731	103_178	False	6.2	-0.755841774458587
1732	103_178	False	6.26666666666667	-0.768094567566011
1733	103_178	False	6.33333333333333	-0.778793555304236
1734	103_178	False	6.4	-0.788134779072068
1735	103_178	False	6.46666666666667	-0.796289945755855
1736	103_178	False	6.53333333333333	-0.803409287786063
1737	103_178	False	6.6	-0.809624152620204
1738	103_178	False	6.66666666666667	-0.815049318946444
1739	103_178	False	6.73333333333333	-0.819785052095038
1740	103_178	False	6.8	-0.823918918377992
1741	103_178	False	6.86666666666667	-0.827527380974706
1742	103_178	False	6.93333333333333	-0.83067720025189
1743	103_178	False	7	-0.833426660490159
1744	103_178	False	7.06666666666667	-0.835826643303261
1745	103_178	False	7.13333333333333	-0.837921566234622
1746	103_178	False	7.2	-0.839750202967802
1747	103_178	False	7.26666666666667	-0.84134639986698
1748	103_178	False	7.33333333333333	-0.842739701783416
1749	103_178	False	7.4	-0.843955898517762
1750	103_178	False	7.46666666666667	-0.845017501945208
1751	103_178	False	7.53333333333333	-0.845944162567612
1752	103_178	False	7.6	-0.84675303316414
1753	103_178	False	7.66666666666667	-0.84745908624138
1754	103_178	False	7.73333333333333	-0.701090993237166
1755	103_178	False	7.8	-0.542046147842307
1756	103_178	False	7.86666666666667	-0.474290273881045
1757	103_178	False	7.93333333333333	-0.457883812976218
1758	103_178	False	8	-0.469261035437019
1759	103_178	False	8.06666666666667	-0.484658901788329
1760	103_178	False	8.13333333333333	-0.511372642614702
1761	103_178	False	8.2	-0.321063241167799
1762	103_178	False	8.26666666666667	-0.248096238983721
1763	103_178	False	8.33333333333333	-0.222326922249657
1764	103_178	False	8.4	-0.101689919469794
1765	103_178	False	8.46666666666667	0.0670312122168246
1766	103_178	False	8.53333333333333	0.192857448831835
1767	103_178	False	8.6	1.12562494989534
1768	103_178	False	8.66666666666667	1.5149773693755
1769	103_178	False	8.73333333333333	1.59937092293942
1770	103_178	False	8.8	1.70334432774368
1771	103_178	False	8.86666666666667	1.85094745906614
1772	103_178	False	8.93333333333333	3.22668663783744
1773	103_178	False	9	3.78067540363341
1774	103_178	False	9.06666666666667	3.62306427032057
1775	103_178	False	9.13333333333333	3.29327004683279
1776	103_178	False	9.2	2.91007810562814
1777	103_178	False	9.26666666666667	2.51827824057123
1778	103_178	False	9.33333333333333	2.28047151453323
1779	103_178	False	9.4	2.05607829517769
1780	103_178	False	9.46666666666667	1.82542785191362
1781	103_178	False	9.53333333333333	1.56866180798621
1782	103_178	False	9.6	1.31120063509534
1783	103_178	False	9.66666666666667	1.06642223634599
1784	103_178	False	9.73333333333333	0.840705655619165
1785	103_178	False	9.8	0.636433104017096
1786	103_178	False	9.86666666666667	0.453768212653619
1787	103_29	False	-4.93333333333333	-1.4388405790824
1788	103_29	False	-4.86666666666667	-1.36969962605258
1789	103_29	False	-4.8	-1.28146311656012
1790	103_29	False	-4.73333333333333	-1.22223465583361
1791	103_29	False	-4.66666666666667	-1.23176264674408
1792	103_29	False	-4.6	-1.24364264911835
1793	103_29	False	-4.53333333333333	-1.30250090683768
1794	103_29	False	-4.46666666666667	-1.29862879993423
1795	103_29	False	-4.4	-1.33417954114531
1796	103_29	False	-4.33333333333333	-1.38837319673394
1797	103_29	False	-4.26666666666667	-1.29092819188418
1798	103_29	False	-4.2	-1.19091654196049
1799	103_29	False	-4.13333333333333	-1.12036410898123
1800	103_29	False	-4.06666666666667	-1.0226549587915
1801	103_29	False	-4	-0.979426483833838
1802	103_29	False	-3.93333333333333	-0.988949760032673
1803	103_29	False	-3.86666666666667	-1.00314892235217
1804	103_29	False	-3.8	-0.998968082570087
1805	103_29	False	-3.73333333333333	-0.953515845366431
1806	103_29	False	-3.66666666666667	-0.970558110859452
1807	103_29	False	-3.6	-0.896548034670966
1808	103_29	False	-3.53333333333333	-0.752783815955283
1809	103_29	False	-3.46666666666667	-0.715323101185274
1810	103_29	False	-3.4	-0.700765572210992
1811	103_29	False	-3.33333333333333	-0.698387964057064
1812	103_29	False	-3.26666666666667	-0.801997582381923
1813	103_29	False	-3.2	-0.846244762764553
1814	103_29	False	-3.13333333333333	-0.695425166363227
1815	103_29	False	-3.06666666666667	-0.671316013488704
1816	103_29	False	-3	-0.739053508823628
1817	103_29	False	-2.93333333333333	-0.827171222435212
1818	103_29	False	-2.86666666666667	-0.731838883343122
1819	103_29	False	-2.8	-0.776165715448596
1820	103_29	False	-2.73333333333333	-0.871847851520994
1821	103_29	False	-2.66666666666667	-0.942034273727841
1822	103_29	False	-2.6	-0.930773663927296
1823	103_29	False	-2.53333333333333	-0.895817556980814
1824	103_29	False	-2.46666666666667	-0.94687203706033
1825	103_29	False	-2.4	-0.76089242546626
1826	103_29	False	-2.33333333333333	-0.766588524498203
1827	103_29	False	-2.26666666666667	-0.833916791595396
1828	103_29	False	-2.2	-0.810760985816883
1829	103_29	False	-2.13333333333333	-0.792101008046108
1830	103_29	False	-2.06666666666667	-0.885586824783332
1831	103_29	False	-2	-0.954498722013951
1832	103_29	False	-1.93333333333333	-1.00954187678752
1833	103_29	False	-1.86666666666667	-0.990934970012009
1834	103_29	False	-1.8	-1.03410132814824
1835	103_29	False	-1.73333333333333	-1.09577083979247
1836	103_29	False	-1.66666666666667	-1.12619558272668
1837	103_29	False	-1.6	-1.15254626770627
1838	103_29	False	-1.53333333333333	-1.20714693204012
1839	103_29	False	-1.46666666666667	-1.1981069403994
1840	103_29	False	-1.4	-1.25814074327891
1841	103_29	False	-1.33333333333333	-1.1111893333557
1842	103_29	False	-1.26666666666667	-1.04206363406578
1843	103_29	False	-1.2	-1.04032781665818
1844	103_29	False	-1.13333333333333	-0.964101636756172
1845	103_29	False	-1.06666666666667	-1.00468357450407
1846	103_29	False	-1	-0.977401862493308
1847	103_29	False	-0.933333333333333	-1.00235621480339
1848	103_29	False	-0.866666666666667	-0.997614960650288
1849	103_29	False	-0.8	-0.931646398805242
1850	103_29	False	-0.733333333333333	-0.922244939772568
1851	103_29	False	-0.666666666666667	-1.00076359194057
1852	103_29	False	-0.6	-1.04303722400968
1853	103_29	False	-0.533333333333333	-0.991076676428997
1854	103_29	False	-0.466666666666667	-0.950136604890791
1855	103_29	False	-0.4	-0.937392789927954
1856	103_29	False	-0.333333333333333	-0.925842143721134
1857	103_29	False	-0.266666666666667	-0.76879362044974
1858	103_29	False	-0.2	-0.470499552244364
1859	103_29	False	-0.133333333333333	-0.119220312975169
1860	103_29	False	-0.0666666666666667	0.309460098667785
1861	103_29	False	0	1.04640032420644
1862	103_29	False	0.0666666666666667	1.80697351657324
1863	103_29	False	0.133333333333333	2.19337519295387
1864	103_29	False	0.2	2.23404782435956
1865	103_29	False	0.266666666666667	2.42765707556395
1866	103_29	False	0.333333333333333	2.89175970764786
1867	103_29	False	0.4	3.06809503500753
1868	103_29	False	0.466666666666667	2.8653247878687
1869	103_29	False	0.533333333333333	2.53665751231124
1870	103_29	False	0.6	2.33713286075687
1871	103_29	False	0.666666666666667	2.0599983919332
1872	103_29	False	0.733333333333333	2.15296076913837
1873	103_29	False	0.8	2.1783054712416
1874	103_29	False	0.866666666666667	2.04748502356781
1875	103_29	False	0.933333333333333	2.37773827146647
1876	103_29	False	1	2.21562436181732
1877	103_29	False	1.06666666666667	2.06073008547414
1878	103_29	False	1.13333333333333	1.95355087827954
1879	103_29	False	1.2	1.87263253487846
1880	103_29	False	1.26666666666667	1.81763175086003
1881	103_29	False	1.33333333333333	1.67929773780062
1882	103_29	False	1.4	1.59031728538558
1883	103_29	False	1.46666666666667	1.47377979060957
1884	103_29	False	1.53333333333333	1.37414428164221
1885	103_29	False	1.6	1.34098543529227
1886	103_29	False	1.66666666666667	1.13134929180984
1887	103_29	False	1.73333333333333	1.17032112594659
1888	103_29	False	1.8	1.18927837926696
1889	103_29	False	1.86666666666667	0.9747749321427
1890	103_29	False	1.93333333333333	0.960668980708956
1891	103_29	False	2	1.12564787946996
1892	103_29	False	2.06666666666667	1.22460895300366
1893	103_29	False	2.13333333333333	1.19751130683364
1894	103_29	False	2.2	1.20872162303128
1895	103_29	False	2.26666666666667	1.11817473043185
1896	103_29	False	2.33333333333333	1.18075891741556
1897	103_29	False	2.4	0.94303686452503
1898	103_29	False	2.46666666666667	0.974517737958309
1899	103_29	False	2.53333333333333	0.884225063365581
1900	103_29	False	2.6	1.07093258929526
1901	103_29	False	2.66666666666667	0.973008574603245
1902	103_29	False	2.73333333333333	1.0415186480402
1903	103_29	False	2.8	0.907891581600022
1904	103_29	False	2.86666666666667	0.780378091322684
1905	103_29	False	2.93333333333333	0.594501298348412
1906	103_29	False	3	0.426956254746505
1907	103_29	False	3.06666666666667	0.229444609836009
1908	103_29	False	3.13333333333333	0.144374942498073
1909	103_29	False	3.2	0.072889626268515
1910	103_29	False	3.26666666666667	-0.0631298162047191
1911	103_29	False	3.33333333333333	-0.164211864504916
1912	103_29	False	3.4	-0.0916538161380321
1913	103_29	False	3.46666666666667	0.197139230936526
1914	103_29	False	3.53333333333333	0.201129691600596
1915	103_29	False	3.6	0.185762481475208
1916	103_29	False	3.66666666666667	0.304602387533029
1917	103_29	False	3.73333333333333	0.198086273385232
1918	103_29	False	3.8	0.161666723626651
1919	103_29	False	3.86666666666667	0.0767023013985073
1920	103_29	False	3.93333333333333	-0.0213697854338412
1921	103_29	False	4	-0.069677720158644
1922	103_29	False	4.06666666666667	-0.170471952053672
1923	103_29	False	4.13333333333333	-0.315217326964257
1924	103_29	False	4.2	-0.140914797092954
1925	103_29	False	4.26666666666667	-0.201731782934319
1926	103_29	False	4.33333333333333	-0.272503638892924
1927	103_29	False	4.4	-0.294372022812371
1928	103_29	False	4.46666666666667	-0.0826954302280992
1929	103_29	False	4.53333333333333	-0.0248381306097079
1930	103_29	False	4.6	-0.0527295823796368
1931	103_29	False	4.66666666666667	0.00972933369703587
1932	103_29	False	4.73333333333333	0.0048162863442664
1933	103_29	False	4.8	-0.0414082655851568
1934	103_29	False	4.86666666666667	-0.0426356308390276
1935	103_29	False	4.93333333333333	-0.162287074171176
1936	103_29	False	5	0.0306356245769009
1937	103_29	False	5.06666666666667	0.00504810312985828
1938	103_29	False	5.13333333333333	0.185574821656981
1939	103_29	False	5.2	0.129506031936461
1940	103_29	False	5.26666666666667	0.441905969025935
1941	103_29	False	5.33333333333333	0.586575404188307
1942	103_29	False	5.4	0.599700001450241
1943	103_29	False	5.46666666666667	0.781958060737334
1944	103_29	False	5.53333333333333	1.07138656609533
1945	103_29	False	5.6	1.07034569931319
1946	103_29	False	5.66666666666667	1.21522258789132
1947	103_29	False	5.73333333333333	1.0675448106771
1948	103_29	False	5.8	0.976933624257734
1949	103_29	False	5.86666666666667	0.727695215003492
1950	103_29	False	5.93333333333333	0.67757718488642
1951	103_29	False	6	0.543544422051741
1952	103_29	False	6.06666666666667	0.523844380051243
1953	103_29	False	6.13333333333333	0.394530551281584
1954	103_29	False	6.2	0.249523298846988
1955	103_29	False	6.26666666666667	0.164943817432208
1956	103_29	False	6.33333333333333	0.0697003816344092
1957	103_29	False	6.4	-0.0715905089466065
1958	103_29	False	6.46666666666667	0.000384743926244904
1959	103_29	False	6.53333333333333	-0.0629600080422955
1960	103_29	False	6.6	-0.142903153122395
1961	103_29	False	6.66666666666667	-0.298645731187381
1962	103_29	False	6.73333333333333	-0.287971813312275
1963	103_29	False	6.8	-0.395060958644194
1964	103_29	False	6.86666666666667	-0.264014575467001
1965	103_29	False	6.93333333333333	-0.300859877352212
1966	103_29	False	7	-0.370697467007863
1967	103_29	False	7.06666666666667	-0.314927237022745
1968	103_29	False	7.13333333333333	-0.201141655516317
1969	103_29	False	7.2	-0.263674430072319
1970	103_29	False	7.26666666666667	-0.31233210183772
1971	103_29	False	7.33333333333333	-0.190306067124067
1972	103_29	False	7.4	-0.145719662561329
1973	103_29	False	7.46666666666667	-0.27079297368123
1974	103_29	False	7.53333333333333	-0.12447392550007
1975	103_29	False	7.6	-0.234672446137853
1976	103_29	False	7.66666666666667	-0.308264089859964
1977	103_29	False	7.73333333333333	-0.336339423250348
1978	103_29	False	7.8	-0.191779017484444
1979	103_29	False	7.86666666666667	-0.186795890030978
1980	103_29	False	7.93333333333333	-0.204832523048952
1981	103_29	False	8	-0.307852501737741
1982	103_29	False	8.06666666666667	-0.370472758482182
1983	103_29	False	8.13333333333333	-0.403021761864885
1984	103_29	False	8.2	-0.261110618098373
1985	103_29	False	8.26666666666667	-0.237549267836671
1986	103_29	False	8.33333333333333	-0.303510231075141
1987	103_29	False	8.4	-0.350583578266093
1988	103_29	False	8.46666666666667	-0.389000421063002
1989	103_29	False	8.53333333333333	-0.4010744736733
1990	103_29	False	8.6	-0.362817615817051
1991	103_29	False	8.66666666666667	-0.289978255399394
1992	103_29	False	8.73333333333333	-0.314347902556728
1993	103_29	False	8.8	-0.409498006751977
1994	103_29	False	8.86666666666667	-0.532832436934858
1995	103_29	False	8.93333333333333	-0.582113812605172
1996	103_29	False	9	-0.587209067910884
1997	103_29	False	9.06666666666667	-0.543081146276092
1998	103_29	False	9.13333333333333	-0.351315846637206
[truncated: 46,925 more rows]
