# Supplementary material for: A hippocampus-accumbens code guides goal-directed appetitive behavior
Source: Nat Commun. 2024 Apr 12;15:3196. doi: 10.1038/s41467-024-47361-x (PMC11015045; doi:10.1038/s41467-024-47361-x)
Supplement: Supplementary file 8 — Source Data [file 41467_2024_47361_MOESM8_ESM.zip › 6d.csv]

	Figure 6d	Unnamed: 1	Unnamed: 2	Unnamed: 3
0
1	Lick-inhibited neurons
2	Cell	dHPC-->NAc	Time from lick onset [s]	Deconvolved calcium [z]
3	103_10	False	-4.93333333333333	-0.351237770210682
4	103_10	False	-4.86666666666667	-0.348923786756497
5	103_10	False	-4.8	-0.381432354560542
6	103_10	False	-4.73333333333333	0.715475911356173
7	103_10	False	-4.66666666666667	0.941248903952018
8	103_10	False	-4.6	0.91023203455148
9	103_10	False	-4.53333333333333	1.13938801298736
10	103_10	False	-4.46666666666667	1.08174389199375
11	103_10	False	-4.4	1.31000096171001
12	103_10	False	-4.33333333333333	1.24576578876612
13	103_10	False	-4.26666666666667	1.14363804632268
14	103_10	False	-4.2	1.04015729836766
15	103_10	False	-4.13333333333333	0.940412311509451
16	103_10	False	-4.06666666666667	0.844963043661827
17	103_10	False	-4	0.753702277650205
18	103_10	False	-3.93333333333333	0.83247141393151
19	103_10	False	-3.86666666666667	0.765724127245892
20	103_10	False	-3.8	1.1296886498741
21	103_10	False	-3.73333333333333	1.09097843940131
22	103_10	False	-3.66666666666667	1.05820331689207
23	103_10	False	-3.6	0.967461454402727
24	103_10	False	-3.53333333333333	0.872179289108829
25	103_10	False	-3.46666666666667	0.779939879575666
26	103_10	False	-3.4	0.691607839916388
27	103_10	False	-3.33333333333333	0.607162586263571
28	103_10	False	-3.26666666666667	0.526453957714373
29	103_10	False	-3.2	0.449319621021396
30	103_10	False	-3.13333333333333	0.488805023579967
31	103_10	False	-3.06666666666667	0.429668121442404
32	103_10	False	-3	0.626423906915424
33	103_10	False	-2.93333333333333	0.531474523930402
34	103_10	False	-2.86666666666667	0.454988002129618
35	103_10	False	-2.8	0.590014791611989
36	103_10	False	-2.73333333333333	0.540213374078086
37	103_10	False	-2.66666666666667	0.561764909198019
38	103_10	False	-2.6	0.503524043453582
39	103_10	False	-2.53333333333333	0.862096074970289
40	103_10	False	-2.46666666666667	0.832806791053216
41	103_10	False	-2.4	0.751125268179285
42	103_10	False	-2.33333333333333	0.665344444082951
43	103_10	False	-2.26666666666667	0.582246387599164
44	103_10	False	-2.2	0.61648745903811
45	103_10	False	-2.13333333333333	0.729455852047832
46	103_10	False	-2.06666666666667	1.11623803030714
47	103_10	False	-2	1.08119881681882
48	103_10	False	-1.93333333333333	1.21224649597334
49	103_10	False	-1.86666666666667	1.23153996597921
50	103_10	False	-1.8	1.43157995592583
51	103_10	False	-1.73333333333333	1.35884316603199
52	103_10	False	-1.66666666666667	1.50206365875465
53	103_10	False	-1.6	1.99946391707004
54	103_10	False	-1.53333333333333	2.48139984156781
55	103_10	False	-1.46666666666667	2.55654488497423
56	103_10	False	-1.4	3.00684601053787
57	103_10	False	-1.33333333333333	2.90890025410923
58	103_10	False	-1.26666666666667	2.73908666712014
59	103_10	False	-1.2	2.56580126584863
60	103_10	False	-1.13333333333333	2.3986053654355
61	103_10	False	-1.06666666666667	2.23858631111408
62	103_10	False	-1	2.08562198020874
63	103_10	False	-0.933333333333333	1.93942813709923
64	103_10	False	-0.866666666666667	1.79970897020974
65	103_10	False	-0.8	1.7790748665162
66	103_10	False	-0.733333333333333	1.66274380560811
67	103_10	False	-0.666666666666667	1.98551100174332
68	103_10	False	-0.6	1.90869787609417
69	103_10	False	-0.533333333333333	1.77970858513036
70	103_10	False	-0.466666666666667	1.64841524702405
71	103_10	False	-0.4	1.52178075274875
72	103_10	False	-0.333333333333333	1.40058844596266
73	103_10	False	-0.266666666666667	1.28474004296409
74	103_10	False	-0.2	1.17401944086536
75	103_10	False	-0.133333333333333	1.06820248485371
76	103_10	False	-0.0666666666666667	0.967072406318974
77	103_10	False	0	0.779415663064686
78	103_10	False	0.0666666666666667	0.605405097648906
79	103_10	False	0.133333333333333	0.524773688483498
80	103_10	False	0.2	0.44771368577911
81	103_10	False	0.266666666666667	0.374066901254037
82	103_10	False	0.333333333333333	0.303682153258592
83	103_10	False	0.4	0.236414956430808
84	103_10	False	0.466666666666667	0.188936581243266
85	103_10	False	0.533333333333333	0.219302981732929
86	103_10	False	0.6	0.169123993570607
87	103_10	False	0.666666666666667	0.109742676368417
88	103_10	False	0.733333333333333	0.117025711341189
89	103_10	False	0.8	0.172707559189279
90	103_10	False	0.866666666666667	0.127788642003131
91	103_10	False	0.933333333333333	0.0706992562393573
92	103_10	False	1	0.0140958960471687
93	103_10	False	1.06666666666667	-0.0402949884105301
94	103_10	False	1.13333333333333	-0.0923192429349687
95	103_10	False	1.2	-0.142045319008121
96	103_10	False	1.26666666666667	-0.189569762818481
97	103_10	False	1.33333333333333	-0.23498933435043
98	103_10	False	1.4	-0.278397155512545
99	103_10	False	1.46666666666667	-0.319882317000079
100	103_10	False	1.53333333333333	-0.359529976892986
101	103_10	False	1.6	-0.254112131775633
102	103_10	False	1.66666666666667	-0.276000112095498
103	103_10	False	1.73333333333333	-0.314609323267875
104	103_10	False	1.8	-0.354060359123432
105	103_10	False	1.86666666666667	-0.39215227618335
106	103_10	False	1.93333333333333	-0.428589931701359
107	103_10	False	2	-0.463460882892657
108	103_10	False	2.06666666666667	-0.496748832126374
109	103_10	False	2.13333333333333	-0.528617007980566
110	103_10	False	2.2	-0.559031931343637
111	103_10	False	2.26666666666667	-0.588128077480226
112	103_10	False	2.33333333333333	-0.452528252373171
113	103_10	False	2.4	-0.462734547729735
114	103_10	False	2.46666666666667	-0.492655372528636
115	103_10	False	2.53333333333333	-0.524160010516272
116	103_10	False	2.6	-0.554688860198501
117	103_10	False	2.66666666666667	-0.58392603108483
118	103_10	False	2.73333333333333	-0.611876932574458
119	103_10	False	2.8	-0.638591064652077
120	103_10	False	2.86666666666667	-0.664122129570692
121	103_10	False	2.93333333333333	-0.688522373415914
122	103_10	False	3	-0.722985160416948
123	103_10	False	3.06666666666667	-0.755433551419035
124	103_10	False	3.13333333333333	-0.775789343489693
125	103_10	False	3.2	-0.795273397714974
126	103_10	False	3.26666666666667	-0.813864563744553
127	103_10	False	3.33333333333333	-0.831632370038708
128	103_10	False	3.4	-0.848613088352719
129	103_10	False	3.46666666666667	-0.864841679825117
130	103_10	False	3.53333333333333	-0.880351458405017
131	103_10	False	3.6	-0.895174262467013
132	103_10	False	3.66666666666667	-0.909340520168789
133	103_10	False	3.73333333333333	-0.922879311913842
134	103_10	False	3.8	-0.935818430047557
135	103_10	False	3.86666666666667	-0.948184435909152
136	103_10	False	3.93333333333333	-0.960018237799668
137	103_10	False	4	-0.971312361739917
138	103_10	False	4.06666666666667	-0.98212034019871
139	103_10	False	4.13333333333333	-0.992435495866651
140	103_10	False	4.2	-1.00229512688591
141	103_10	False	4.26666666666667	-1.01173728233198
142	103_10	False	4.33333333333333	-1.02074061498201
143	103_10	False	4.4	-1.02934516307977
144	103_10	False	4.46666666666667	-1.03756858998674
145	103_10	False	4.53333333333333	-1.04542777670126
146	103_10	False	4.6	-1.0529388565117
147	103_10	False	4.66666666666667	-1.06011724811482
148	103_10	False	4.73333333333333	-1.06697768726713
149	103_10	False	4.8	-1.0735342570344
150	103_10	False	4.86666666666667	-1.07980041670125
151	103_10	False	4.93333333333333	-1.08578902940028
152	103_10	False	5	-1.09151238851748
153	103_10	False	5.06666666666667	-1.09698224292795
154	103_10	False	5.13333333333333	-0.944348187529246
155	103_10	False	5.2	-0.933564339442723
156	103_10	False	5.26666666666667	-0.942745245346113
157	103_10	False	5.33333333333333	-0.807837097047359
158	103_10	False	5.4	-0.804671269768172
159	103_10	False	5.46666666666667	-0.819787934629525
160	103_10	False	5.53333333333333	-0.836852117356085
161	103_10	False	5.6	-0.853537998540144
162	103_10	False	5.66666666666667	-0.869539270884431
163	103_10	False	5.73333333333333	-0.8848396548344
164	103_10	False	5.8	-0.899470329880382
165	103_10	False	5.86666666666667	-0.913472375011705
166	103_10	False	5.93333333333333	-0.926866907485733
167	103_10	False	6	-0.945756289200958
168	103_10	False	6.06666666666667	-0.963510488746964
169	103_10	False	6.13333333333333	-0.974699729506649
170	103_10	False	6.2	-0.985343566233615
171	103_10	False	6.26666666666667	-0.995515955572522
172	103_10	False	6.33333333333333	-1.00525653565295
173	103_10	False	6.4	-1.01455138998596
174	103_10	False	6.46666666666667	-1.02343007738468
175	103_10	False	6.53333333333333	-1.0319155011424
176	103_10	False	6.6	-1.04002508008292
177	103_10	False	6.66666666666667	-1.04777546149819
178	103_10	False	6.73333333333333	-1.05518255532178
179	103_10	False	6.8	-1.06226156678865
180	103_10	False	6.86666666666667	-1.06902702764843
181	103_10	False	6.93333333333333	-1.07549282599603
182	103_10	False	7	-1.08167223478108
183	103_10	False	7.06666666666667	-1.08757793905455
184	103_10	False	7.13333333333333	-1.09322206200851
185	103_10	False	7.2	-1.09861618986258
186	103_10	False	7.26666666666667	-1.10377139564804
187	103_10	False	7.33333333333333	-1.10869826193846
188	103_10	False	7.4	-1.11340690257355
189	103_10	False	7.46666666666667	-1.11790698342078
190	103_10	False	7.53333333333333	-1.12220774221744
191	103_10	False	7.6	-1.12632249828311
192	103_10	False	7.66666666666667	-1.1302505087368
193	103_10	False	7.73333333333333	-1.1340622155949
194	103_10	False	7.8	-0.999111372683724
195	103_10	False	7.86666666666667	-0.988689678152765
196	103_10	False	7.93333333333333	-0.82970300021465
197	103_10	False	8	-0.82238881936569
198	103_10	False	8.06666666666667	-0.618288170710824
199	103_10	False	8.13333333333333	-0.0321258025080384
200	103_10	False	8.2	0.0138260438740927
201	103_10	False	8.26666666666667	0.165236166945248
202	103_10	False	8.33333333333333	0.133796201136499
203	103_10	False	8.4	0.296802567571184
204	103_10	False	8.46666666666667	0.261929753228452
205	103_10	False	8.53333333333333	0.201868414851099
206	103_10	False	8.6	0.139839330680337
207	103_10	False	8.66666666666667	0.0799406866246648
208	103_10	False	8.73333333333333	0.0225997480682558
209	103_10	False	8.8	-0.0322151482372843
210	103_10	False	8.86666666666667	-0.0846041135704989
211	103_10	False	8.93333333333333	-0.134672901138327
212	103_10	False	9	-0.205401218173085
213	103_10	False	9.06666666666667	-0.271983474172099
214	103_10	False	9.13333333333333	-0.313814026872047
215	103_10	False	9.2	-0.353730469560163
216	103_10	False	9.26666666666667	-0.391887095929212
217	103_10	False	9.33333333333333	-0.428345448699749
218	103_10	False	9.4	-0.349694906395795
219	103_10	False	9.46666666666667	-0.371650198535435
220	103_10	False	9.53333333333333	-0.303519055771992
221	103_10	False	9.6	-0.328674822607492
222	103_10	False	9.66666666666667	-0.365737982730055
223	103_10	False	9.73333333333333	-0.403037914516407
224	103_10	False	9.8	-0.438972170996626
225	103_10	False	9.86666666666667	-0.473338395825802
226	103_100	False	-4.93333333333333	0.115863842987705
227	103_100	False	-4.86666666666667	0.0659093642795808
228	103_100	False	-4.8	0.0204037189048224
229	103_100	False	-4.73333333333333	-0.0210492657325408
230	103_100	False	-4.66666666666667	-0.0588105087854809
231	103_100	False	-4.6	-0.0932087906724688
232	103_100	False	-4.53333333333333	1.00706008971517
233	103_100	False	-4.46666666666667	2.00038623821477
234	103_100	False	-4.4	2.91498025022704
235	103_100	False	-4.33333333333333	3.22917184245066
236	103_100	False	-4.26666666666667	4.60045321269969
237	103_100	False	-4.2	4.39612211233589
238	103_100	False	-4.13333333333333	4.00031812810051
239	103_100	False	-4.06666666666667	4.14005715372772
240	103_100	False	-4	4.28588157284658
241	103_100	False	-3.93333333333333	3.94449181506718
242	103_100	False	-3.86666666666667	3.56509692980089
243	103_100	False	-3.8	3.20962220679318
244	103_100	False	-3.73333333333333	2.88438202742893
245	103_100	False	-3.66666666666667	2.58790192203443
246	103_100	False	-3.6	2.31779628087286
247	103_100	False	-3.53333333333333	2.07174158148623
248	103_100	False	-3.46666666666667	1.84759953870358
249	103_100	False	-3.4	1.64341917074099
250	103_100	False	-3.33333333333333	1.45742279601606
251	103_100	False	-3.26666666666667	1.28799098556291
252	103_100	False	-3.2	1.13364852500672
253	103_100	False	-3.13333333333333	0.993051579060424
254	103_100	False	-3.06666666666667	0.864975992254063
255	103_100	False	-3	0.695167151437592
256	103_100	False	-2.93333333333333	0.545213763144871
257	103_100	False	-2.86666666666667	0.457021959689127
258	103_100	False	-2.8	0.376684389746961
259	103_100	False	-2.73333333333333	0.303501566725872
260	103_100	False	-2.66666666666667	0.236836299290081
261	103_100	False	-2.6	0.176108143435738
262	103_100	False	-2.53333333333333	0.120788348656223
263	103_100	False	-2.46666666666667	0.0703952541946078
264	103_100	False	-2.4	0.0244900952991583
265	103_100	False	-2.33333333333333	-0.0173268170323834
266	103_100	False	-2.26666666666667	-0.0554195760821116
267	103_100	False	-2.2	-0.090119849514929
268	103_100	False	-2.13333333333333	-0.121729767156767
269	103_100	False	-2.06666666666667	-0.150524551591486
270	103_100	False	-2	-0.176754914480648
271	103_100	False	-1.93333333333333	-0.200649239470543
272	103_100	False	-1.86666666666667	-0.222415570692693
273	103_100	False	-1.8	-0.242243424171405
274	103_100	False	-1.73333333333333	-0.260305437909999
275	103_100	False	-1.66666666666667	-0.276758875022766
276	103_100	False	-1.6	-0.291746993000185
277	103_100	False	-1.53333333333333	-0.305400291029367
278	103_100	False	-1.46666666666667	-0.283482188161064
279	103_100	False	-1.4	-0.279331282331978
280	103_100	False	-1.33333333333333	0.525512833089094
281	103_100	False	-1.26666666666667	0.557305939437226
282	103_100	False	-1.2	0.485092333862662
283	103_100	False	-1.13333333333333	0.404715111379297
284	103_100	False	-1.06666666666667	0.329390812651312
285	103_100	False	-1	0.260471082086498
286	103_100	False	-0.933333333333333	0.19764543201278
287	103_100	False	-0.866666666666667	0.140408623018185
288	103_100	False	-0.8	0.0882683291865411
289	103_100	False	-0.733333333333333	0.0407714424430584
290	103_100	False	-0.666666666666667	-0.00249545974410304
291	103_100	False	-0.6	-0.0419090774022056
292	103_100	False	-0.533333333333333	-0.0778125760950835
293	103_100	False	-0.466666666666667	-0.110518561565457
294	103_100	False	-0.4	-0.140311799633171
295	103_100	False	-0.333333333333333	-0.167451695330782
296	103_100	False	-0.266666666666667	-0.192174551462634
297	103_100	False	-0.2	-0.214695626050497
298	103_100	False	-0.133333333333333	-0.235211006550494
299	103_100	False	-0.0666666666666667	-0.253899317155636
300	103_100	False	0	-0.285970733954426
301	103_100	False	0.0666666666666667	-0.31342644377862
302	103_100	False	0.133333333333333	-0.325149001510089
303	103_100	False	0.2	-0.335827565330655
304	103_100	False	0.266666666666667	-0.345555111816844
305	103_100	False	0.333333333333333	-0.354416337186751
306	103_100	False	0.4	-0.362488394736696
307	103_100	False	0.466666666666667	-0.369841566602847
308	103_100	False	0.533333333333333	-0.376539875696731
309	103_100	False	0.6	-0.382641643142661
310	103_100	False	0.666666666666667	-0.388199996070598
311	103_100	False	0.733333333333333	-0.393263330185718
312	103_100	False	0.8	-0.397875731142209
313	103_100	False	0.866666666666667	-0.402077358390136
314	103_100	False	0.933333333333333	-0.405904794837453
315	103_100	False	1	-0.40939136537164
316	103_100	False	1.06666666666667	-0.412567427014252
317	103_100	False	1.13333333333333	-0.415460633234736
318	103_100	False	1.2	-0.418096174724847
319	103_100	False	1.26666666666667	-0.420496998730034
320	103_100	False	1.33333333333333	-0.422684008847502
321	103_100	False	1.4	-0.42467624703055
322	103_100	False	1.46666666666667	-0.426491059383858
323	103_100	False	1.53333333333333	-0.428144247193301
324	103_100	False	1.6	-0.429650204505256
325	103_100	False	1.66666666666667	-0.431022043453303
326	103_100	False	1.73333333333333	-0.432271708423511
327	103_100	False	1.8	-0.433410080052329
328	103_100	False	1.86666666666667	-0.43444706996258
329	103_100	False	1.93333333333333	-0.435391707062396
330	103_100	False	2	-0.436252216158512
331	103_100	False	2.06666666666667	-0.437036089568355
332	103_100	False	2.13333333333333	-0.43775015235448
333	103_100	False	2.2	-0.438400621749318
334	103_100	False	2.26666666666667	-0.438993161287634
335	103_100	False	2.33333333333333	-0.439532930118044
336	103_100	False	2.4	-0.440024627922902
337	103_100	False	2.46666666666667	-0.4404725358377
338	103_100	False	2.53333333333333	-0.440880553726242
339	103_100	False	2.6	-0.441252234136144
340	103_100	False	2.66666666666667	-0.441590813553127
341	103_100	False	2.73333333333333	-0.441899239385395
342	103_100	False	2.8	-0.442180204811048
343	103_100	False	2.86666666666667	-0.442436140189028
344	103_100	False	2.93333333333333	-0.442669282335163
345	103_100	False	3	-0.442978393529321
346	103_100	False	3.06666666666667	-0.443251360888973
347	103_100	False	3.13333333333333	-0.44341190066741
348	103_100	False	3.2	-0.443558143007097
349	103_100	False	3.26666666666667	-0.443691361426419
350	103_100	False	3.33333333333333	-0.443812719721682
351	103_100	False	3.4	-0.44392326570042
352	103_100	False	3.46666666666667	-0.444023966615365
353	103_100	False	3.53333333333333	-0.444115704707566
354	103_100	False	3.6	-0.444199268067158
355	103_100	False	3.66666666666667	-0.444275388613478
356	103_100	False	3.73333333333333	-0.444344729974857
357	103_100	False	3.8	-0.444407895895626
358	103_100	False	3.86666666666667	-0.44446543635153
359	103_100	False	3.93333333333333	-0.444517852338271
360	103_100	False	4	-0.444565600233608
361	103_100	False	4.06666666666667	-0.444609095770958
362	103_100	False	4.13333333333333	-0.444648717659128
363	103_100	False	4.2	-0.44468481087967
364	103_100	False	4.26666666666667	-0.44471768969058
365	103_100	False	4.33333333333333	-0.444747640362499
366	103_100	False	4.4	-0.444774923671216
367	103_100	False	4.46666666666667	-0.444799777168213
368	103_100	False	4.53333333333333	-0.444822417248981
369	103_100	False	4.6	-0.444843041037144
370	103_100	False	4.66666666666667	-0.444861828100783
371	103_100	False	4.73333333333333	-0.444878942015909
372	103_100	False	4.8	-0.444894531790691
373	103_100	False	4.86666666666667	-0.444908733162845
374	103_100	False	4.93333333333333	-0.444921669781488
375	103_100	False	5	-0.444933454283725
376	103_100	False	5.06666666666667	-0.444944189275363
377	103_100	False	5.13333333333333	-0.444953968224287
378	103_100	False	5.2	-0.444962876274269
379	103_100	False	5.26666666666667	-0.4449709909863
380	103_100	False	5.33333333333333	-0.4449783830139
381	103_100	False	5.4	-0.444985116718293
382	103_100	False	5.46666666666667	-0.444991250728785
383	103_100	False	5.53333333333333	-0.44499683845324
384	103_100	False	5.6	-0.445001928543097
385	103_100	False	5.66666666666667	-0.445006565316967
386	103_100	False	5.73333333333333	-0.445010789146513
387	103_100	False	5.8	-0.445014636807954
388	103_100	False	5.86666666666667	-0.445018141802274
389	103_100	False	5.93333333333333	-0.445021334646906
390	103_100	False	6	-0.445025567875575
391	103_100	False	6.06666666666667	-0.445029306120176
392	103_100	False	6.13333333333333	-0.445031504686923
393	103_100	False	6.2	-0.44503350745252
394	103_100	False	6.26666666666667	-0.44503533185473
395	103_100	False	6.33333333333333	-0.445036993778338
396	103_100	False	6.4	-0.445038507693451
397	103_100	False	6.46666666666667	-0.445039886781489
398	103_100	False	6.53333333333333	-0.445041143049957
399	103_100	False	6.6	-0.445042287436985
400	103_100	False	6.66666666666667	-0.445043329906572
401	103_100	False	6.73333333333333	-0.445044279535337
402	103_100	False	6.8	-0.445045144591547
403	103_100	False	6.86666666666667	-0.445045932607112
404	103_100	False	6.93333333333333	-0.445046650443158
405	103_100	False	7	-0.445047304559094
406	103_100	False	7.06666666666667	-0.445047904534673
407	103_100	False	7.13333333333333	-0.445048446753725
408	103_100	False	7.2	-0.445048940683537
409	103_100	False	7.26666666666667	-0.445049396078692
410	103_100	False	7.33333333333333	-0.445049806245232
411	103_100	False	7.4	-0.445050179100712
412	103_100	False	7.46666666666667	-0.445050518750226
413	103_100	False	7.53333333333333	-0.445050830420537
414	103_100	False	7.6	-0.445051112064456
415	103_100	False	7.66666666666667	-0.445051368914078
416	103_100	False	7.73333333333333	-0.445051602600547
417	103_100	False	7.8	-0.44505181547524
418	103_100	False	7.86666666666667	-0.445052009391623
419	103_100	False	7.93333333333333	-0.445052186038096
420	103_100	False	8	-0.445052346952691
421	103_100	False	8.06666666666667	-0.445052493536466
422	103_100	False	8.13333333333333	-0.445052627065705
423	103_100	False	8.2	-0.445052748703024
424	103_100	False	8.26666666666667	-0.4450528595075
425	103_100	False	8.33333333333333	-0.445052960443891
426	103_100	False	8.4	-0.445053052391034
427	103_100	False	8.46666666666667	-0.445053146782589
428	103_100	False	8.53333333333333	-0.445053231149772
429	103_100	False	8.6	-0.445053308106921
430	103_100	False	8.66666666666667	-0.445053373320885
431	103_100	False	8.73333333333333	-0.445053443626258
432	103_100	False	8.8	-0.203528210405926
433	103_100	False	8.86666666666667	-0.190197350369118
434	103_100	False	8.93333333333333	-0.177165721348507
435	103_100	False	9	-0.206593737181735
436	103_100	False	9.06666666666667	-0.237492588495821
437	103_100	False	9.13333333333333	-0.255962233673807
438	103_100	False	9.2	-0.27280023847708
439	103_100	False	9.26666666666667	-0.288140584920091
440	103_100	False	9.33333333333333	-0.302115017957613
441	103_100	False	9.4	-0.314844948091905
442	103_100	False	9.46666666666667	-0.326441174929723
443	103_100	False	9.53333333333333	-0.337004659528929
444	103_100	False	9.6	-0.346627375700826
445	103_100	False	9.66666666666667	-0.355393106808695
446	103_100	False	9.73333333333333	-0.363378174678919
447	103_100	False	9.8	-0.370652104039832
448	103_100	False	9.86666666666667	-0.377278227850585
449	103_101	False	-4.93333333333333	1.05121421583767
450	103_101	False	-4.86666666666667	1.82482951116805
451	103_101	False	-4.8	3.45067300812807
452	103_101	False	-4.73333333333333	3.75240275100068
453	103_101	False	-4.66666666666667	3.46833438045737
454	103_101	False	-4.6	2.9635689233424
455	103_101	False	-4.53333333333333	2.4122961770995
456	103_101	False	-4.46666666666667	1.9841657757293
457	103_101	False	-4.4	1.55540917027807
458	103_101	False	-4.33333333333333	1.16588496461808
459	103_101	False	-4.26666666666667	0.828776211244751
460	103_101	False	-4.2	0.54481004743007
461	103_101	False	-4.13333333333333	0.605905708093833
462	103_101	False	-4.06666666666667	0.799471694360062
463	103_101	False	-4	0.741840071531373
464	103_101	False	-3.93333333333333	0.583658567883278
465	103_101	False	-3.86666666666667	0.397675088614423
466	103_101	False	-3.8	0.217107865503641
467	103_101	False	-3.73333333333333	0.055456671793975
468	103_101	False	-3.66666666666667	-0.0833319769247365
469	103_101	False	-3.6	-0.199701010888695
470	103_101	False	-3.53333333333333	-0.295902343039455
471	103_101	False	-3.46666666666667	-0.374742779179007
472	103_101	False	-3.4	-0.439004408149009
473	103_101	False	-3.33333333333333	-0.491202621603929
474	103_101	False	-3.26666666666667	-0.533508707232942
475	103_101	False	-3.2	-0.410288819072347
476	103_101	False	-3.13333333333333	1.35710872386215
477	103_101	False	-3.06666666666667	1.91134707085601
478	103_101	False	-3	1.7811435395028
479	103_101	False	-2.93333333333333	1.33767578197701
480	103_101	False	-2.86666666666667	1.01348157518157
481	103_101	False	-2.8	0.71794308551494
482	103_101	False	-2.73333333333333	0.461705063902482
483	103_101	False	-2.66666666666667	0.245633094513448
484	103_101	False	-2.6	0.0663919237785845
485	103_101	False	-2.53333333333333	-0.0808167663692318
486	103_101	False	-2.46666666666667	-0.200965840946127
487	103_101	False	-2.4	-0.298643630481756
488	103_101	False	-2.33333333333333	-0.377853747539228
489	103_101	False	-2.26666666666667	-0.441984589279397
490	103_101	False	-2.2	-0.493853157883702
491	103_101	False	-2.13333333333333	-0.535776163085561
492	103_101	False	-2.06666666666667	-0.569646071992754
493	103_101	False	-2	-0.597002238205801
494	103_101	False	-1.93333333333333	-0.61909340498346
495	103_101	False	-1.86666666666667	-0.636930815609902
496	103_101	False	-1.8	-0.651332473050084
497	103_101	False	-1.73333333333333	-0.662959592649264
498	103_101	False	-1.66666666666667	-0.672346406895381
499	103_101	False	-1.6	-0.679924423069961
500	103_101	False	-1.53333333333333	-0.686042108683572
501	103_101	False	-1.46666666666667	-0.690980836717351
502	103_101	False	-1.4	-0.694967785838162
503	103_101	False	-1.33333333333333	-0.698186369044792
504	103_101	False	-1.26666666666667	-0.611562694535344
505	103_101	False	-1.2	-0.584279599021886
506	103_101	False	-1.13333333333333	1.4707845593519
507	103_101	False	-1.06666666666667	2.13577873336073
508	103_101	False	-1	2.22888184910605
509	103_101	False	-0.933333333333333	1.99723881100964
510	103_101	False	-0.866666666666667	1.65008094665798
511	103_101	False	-0.8	1.28622279733544
512	103_101	False	-0.733333333333333	0.948844835976189
513	103_101	False	-0.666666666666667	0.653704716291127
514	103_101	False	-0.6	0.403552098145499
515	103_101	False	-0.533333333333333	0.195401565151368
516	103_101	False	-0.466666666666667	0.0241258567090077
517	103_101	False	-0.4	-0.115832582064612
518	103_101	False	-0.333333333333333	-0.229700687112064
519	103_101	False	-0.266666666666667	-0.322084570117291
520	103_101	False	-0.2	-0.396904410434188
521	103_101	False	-0.133333333333333	-0.457430204335506
522	103_101	False	-0.0666666666666667	-0.506356724038001
523	103_101	False	0	-0.575770470870216
524	103_101	False	0.0666666666666667	-0.624425966013609
525	103_101	False	0.133333333333333	-0.641237001948288
526	103_101	False	0.2	-0.654809450024373
527	103_101	False	0.266666666666667	-0.665766834255727
528	103_101	False	0.333333333333333	-0.67461281292385
529	103_101	False	0.4	-0.681754134818592
530	103_101	False	0.466666666666667	-0.687519240504688
531	103_101	False	0.533333333333333	-0.692173314815137
532	103_101	False	0.6	-0.695930457224421
533	103_101	False	0.666666666666667	-0.698963516535851
534	103_101	False	0.733333333333333	-0.701412035318667
535	103_101	False	0.8	-0.703388665935233
536	103_101	False	0.866666666666667	-0.70498435143822
537	103_101	False	0.933333333333333	-0.706272508708689
538	103_101	False	1	-0.707312405778878
539	103_101	False	1.06666666666667	-0.708151888458242
540	103_101	False	1.13333333333333	-0.708829581573246
541	103_101	False	1.2	-0.709376666026496
542	103_101	False	1.26666666666667	-0.709818313399641
543	103_101	False	1.33333333333333	-0.710174844086535
544	103_101	False	1.4	-0.473915631175859
545	103_101	False	1.46666666666667	-0.396253460861081
546	103_101	False	1.53333333333333	-0.208951806389855
547	103_101	False	1.6	-0.17632915037882
548	103_101	False	1.66666666666667	-0.211895908516841
549	103_101	False	1.73333333333333	-0.272922460808697
550	103_101	False	1.8	-0.339056532027514
551	103_101	False	1.86666666666667	-0.401250843218717
552	103_101	False	1.93333333333333	-0.456055645920197
553	103_101	False	2	-0.502697867725461
554	103_101	False	2.06666666666667	-0.541603645579758
555	103_101	False	2.13333333333333	-0.573665227993861
556	103_101	False	2.2	-0.599889098217854
557	103_101	False	2.26666666666667	-0.621237164460506
558	103_101	False	2.33333333333333	-0.638563941009551
559	103_101	False	2.4	-0.652599968258976
560	103_101	False	2.46666666666667	-0.663956245889495
561	103_101	False	2.53333333333333	-0.673137112960631
562	103_101	False	2.6	-0.680555501179182
563	103_101	False	2.66666666666667	-0.686547783159384
564	103_101	False	2.73333333333333	-0.691387082210729
565	103_101	False	2.8	-0.695294707714356
566	103_101	False	2.86666666666667	-0.698449747185211
567	103_101	False	2.93333333333333	-0.700996997927638
568	103_101	False	3	-0.703883572869544
569	103_101	False	3.06666666666667	-0.706053960003765
570	103_101	False	3.13333333333333	-0.707135955854041
571	103_101	False	3.2	-0.708009433903404
572	103_101	False	3.26666666666667	-0.708714575885402
573	103_101	False	3.33333333333333	-0.678731884581759
574	103_101	False	3.4	-0.638984292725883
575	103_101	False	3.46666666666667	-0.346892725184057
576	103_101	False	3.53333333333333	0.0475504374050238
577	103_101	False	3.6	0.219002768072819
578	103_101	False	3.66666666666667	0.205523847594417
579	103_101	False	3.73333333333333	0.115353511105142
580	103_101	False	3.8	0.00117048116207495
581	103_101	False	3.86666666666667	-0.112613555924951
582	103_101	False	3.93333333333333	-0.215747868649163
583	103_101	False	4	-0.304893663781108
584	103_101	False	4.06666666666667	-0.37993251620268
585	103_101	False	4.13333333333333	-0.442114025981177
586	103_101	False	4.2	-0.493149190565967
587	103_101	False	4.26666666666667	-0.534785833821839
588	103_101	False	4.33333333333333	-0.568626292458777
589	103_101	False	4.4	-0.59606398811244
590	103_101	False	4.46666666666667	-0.61827594265932
591	103_101	False	4.53333333333333	-0.636239558406683
592	103_101	False	4.6	-0.650758078138607
593	103_101	False	4.66666666666667	-0.662487357662155
594	103_101	False	4.73333333333333	-0.67196072522356
595	103_101	False	4.8	-0.67961074469497
596	103_101	False	4.86666666666667	-0.685787669173319
597	103_101	False	4.93333333333333	-0.69077479995188
598	103_101	False	5	-0.63613109825252
599	103_101	False	5.06666666666667	-0.620061691675439
600	103_101	False	5.13333333333333	1.99617354395283
601	103_101	False	5.2	2.84925654271973
602	103_101	False	5.26666666666667	2.88073371535846
603	103_101	False	5.33333333333333	2.61326977428186
604	103_101	False	5.4	2.19426872065583
605	103_101	False	5.46666666666667	1.75000506453751
606	103_101	False	5.53333333333333	1.33602010662298
607	103_101	False	5.6	0.972930644715859
608	103_101	False	5.66666666666667	0.822196641693051
609	103_101	False	5.73333333333333	2.36061115150329
610	103_101	False	5.8	2.72591143233702
611	103_101	False	5.86666666666667	2.56319127816017
612	103_101	False	5.93333333333333	2.19294412024455
613	103_101	False	6	1.56581962889894
614	103_101	False	6.06666666666667	0.999701098054812
615	103_101	False	6.13333333333333	0.689251430103116
616	103_101	False	6.2	0.42937261681138
617	103_101	False	6.26666666666667	0.21474476520428
618	103_101	False	6.33333333333333	0.152120204402455
619	103_101	False	6.4	0.169476173183831
620	103_101	False	6.46666666666667	0.0956208134159332
621	103_101	False	6.53333333333333	-0.0098690762100742
622	103_101	False	6.6	-0.118972736722822
623	103_101	False	6.66666666666667	-0.219548865424589
624	103_101	False	6.73333333333333	-0.307266458712706
625	103_101	False	6.8	-0.381484865763241
626	103_101	False	6.86666666666667	-0.443177626703554
627	103_101	False	6.93333333333333	-0.493908847493024
628	103_101	False	7	-0.535347425596821
629	103_101	False	7.06666666666667	-0.569052683490876
630	103_101	False	7.13333333333333	-0.596394124948266
631	103_101	False	7.2	-0.618535104778613
632	103_101	False	7.26666666666667	-0.636444937061966
633	103_101	False	7.33333333333333	-0.650921872442987
634	103_101	False	7.4	-0.662618539198598
635	103_101	False	7.46666666666667	-0.672066078994566
636	103_101	False	7.53333333333333	-0.679695509219769
637	103_101	False	7.6	-0.685855948694628
638	103_101	False	7.66666666666667	-0.690829842634138
639	103_101	False	7.73333333333333	-0.694845520551045
640	103_101	False	7.8	-0.698087473404554
641	103_101	False	7.86666666666667	-0.700704722889006
642	103_101	False	7.93333333333333	-0.702817615755057
643	103_101	False	8	-0.70452332853293
644	103_101	False	8.06666666666667	-0.705900321712612
645	103_101	False	8.13333333333333	-0.707011940896825
646	103_101	False	8.2	-0.707909326742506
647	103_101	False	8.26666666666667	-0.708633765555805
648	103_101	False	8.33333333333333	-0.709218587636649
649	103_101	False	8.4	-0.70969070016544
650	103_101	False	8.46666666666667	-0.710071824873011
651	103_101	False	8.53333333333333	-0.710379497289439
652	103_101	False	8.6	-0.710627873469273
653	103_101	False	8.66666666666667	-0.710828381270046
654	103_101	False	8.73333333333333	-0.710990246128391
655	103_101	False	8.8	-0.711120915513819
656	103_101	False	8.86666666666667	-0.711226401583673
657	103_101	False	8.93333333333333	-0.711311557801956
658	103_101	False	9	-0.711408050067587
659	103_101	False	9.06666666666667	-0.711480598102926
660	103_101	False	9.13333333333333	-0.711516764175131
661	103_101	False	9.2	-0.711545960123396
662	103_101	False	9.26666666666667	-0.453978521317079
663	103_101	False	9.33333333333333	0.251425492321501
664	103_101	False	9.4	0.459975867459349
665	103_101	False	9.46666666666667	0.439932661530485
666	103_101	False	9.53333333333333	0.325402706064359
667	103_101	False	9.6	0.181604775565014
668	103_101	False	9.66666666666667	0.0692711848600372
669	103_101	False	9.73333333333333	-0.0500067832790072
670	103_101	False	9.8	0.120813242483833
671	103_101	False	9.86666666666667	0.11611290199557
672	103_105	True	-4.93333333333333	-0.271155994628231
673	103_105	True	-4.86666666666667	-0.32091575701727
674	103_105	True	-4.8	-0.372236390734849
675	103_105	True	-4.73333333333333	-0.420298822512495
676	103_105	True	-4.66666666666667	-0.423250172983316
677	103_105	True	-4.6	-0.462172085698564
678	103_105	True	-4.53333333333333	-0.366977037128966
679	103_105	True	-4.46666666666667	-0.378596389905819
680	103_105	True	-4.4	-0.378573800566055
681	103_105	True	-4.33333333333333	-0.342265992316836
682	103_105	True	-4.26666666666667	-0.261468862630749
683	103_105	True	-4.2	-0.117988666415727
684	103_105	True	-4.13333333333333	-0.0887675498361414
685	103_105	True	-4.06666666666667	-0.00881895881946173
686	103_105	True	-4	0.0354353891095518
687	103_105	True	-3.93333333333333	0.044683458935132
688	103_105	True	-3.86666666666667	-0.0241862480469365
689	103_105	True	-3.8	-0.0976713881324491
690	103_105	True	-3.73333333333333	-0.166772623081751
691	103_105	True	-3.66666666666667	-0.230720114343733
692	103_105	True	-3.6	-0.278343758826047
693	103_105	True	-3.53333333333333	-0.275326721193786
694	103_105	True	-3.46666666666667	-0.275012234148322
695	103_105	True	-3.4	-0.144926115711871
696	103_105	True	-3.33333333333333	-0.186790480090533
697	103_105	True	-3.26666666666667	-0.165368236223084
698	103_105	True	-3.2	0.132607968014214
699	103_105	True	-3.13333333333333	0.30030181507038
700	103_105	True	-3.06666666666667	0.276622116177299
701	103_105	True	-3	0.27476402229735
702	103_105	True	-2.93333333333333	0.157132069348152
703	103_105	True	-2.86666666666667	0.244815444113673
704	103_105	True	-2.8	0.292927418068876
705	103_105	True	-2.73333333333333	0.450921813014232
706	103_105	True	-2.66666666666667	0.500591208638401
707	103_105	True	-2.6	0.519397050026553
708	103_105	True	-2.53333333333333	0.79174286854994
709	103_105	True	-2.46666666666667	0.980531629761064
710	103_105	True	-2.4	1.05433876751638
711	103_105	True	-2.33333333333333	1.10710751763156
712	103_105	True	-2.26666666666667	1.41182027355134
713	103_105	True	-2.2	1.51609779461817
714	103_105	True	-2.13333333333333	1.8034417339706
715	103_105	True	-2.06666666666667	1.80711488162035
716	103_105	True	-2	1.75141394457571
717	103_105	True	-1.93333333333333	1.87915999713861
718	103_105	True	-1.86666666666667	1.75725757679794
719	103_105	True	-1.8	1.70814918658669
720	103_105	True	-1.73333333333333	1.66104380632245
721	103_105	True	-1.66666666666667	1.58794160512906
722	103_105	True	-1.6	1.71218807237843
723	103_105	True	-1.53333333333333	1.82156789545579
724	103_105	True	-1.46666666666667	1.96365486768129
725	103_105	True	-1.4	1.96806994004865
726	103_105	True	-1.33333333333333	2.31508359218909
727	103_105	True	-1.26666666666667	2.25754193951497
728	103_105	True	-1.2	2.52416655108619
729	103_105	True	-1.13333333333333	2.43199480756134
730	103_105	True	-1.06666666666667	2.38869455065104
731	103_105	True	-1	2.35655851753058
732	103_105	True	-0.933333333333333	2.62643913498996
733	103_105	True	-0.866666666666667	2.85816029749954
734	103_105	True	-0.8	2.98185645370159
735	103_105	True	-0.733333333333333	2.85967888876379
736	103_105	True	-0.666666666666667	2.72212891758073
737	103_105	True	-0.6	2.52933073893593
738	103_105	True	-0.533333333333333	2.53159236147711
739	103_105	True	-0.466666666666667	2.55198757938922
740	103_105	True	-0.4	2.3350541862025
741	103_105	True	-0.333333333333333	2.17409867541633
742	103_105	True	-0.266666666666667	2.00775106209041
743	103_105	True	-0.2	1.97720525625167
744	103_105	True	-0.133333333333333	1.77399299294063
745	103_105	True	-0.0666666666666667	1.65560767066852
746	103_105	True	0	1.28577430798702
747	103_105	True	0.0666666666666667	0.947118660476036
748	103_105	True	0.133333333333333	0.797466641096647
749	103_105	True	0.2	0.659312787411534
750	103_105	True	0.266666666666667	0.531785956478146
751	103_105	True	0.333333333333333	0.41407028658035
752	103_105	True	0.4	0.30545262954905
753	103_105	True	0.466666666666667	0.205155425767987
754	103_105	True	0.533333333333333	0.154565314292301
755	103_105	True	0.6	0.0712501988484797
756	103_105	True	0.666666666666667	0.0132629919705486
757	103_105	True	0.733333333333333	-0.0614477561408071
758	103_105	True	0.8	-0.13312385628186
759	103_105	True	0.866666666666667	-0.199633001739273
760	103_105	True	0.933333333333333	-0.261069702536194
761	103_105	True	1	-0.267140418493234
762	103_105	True	1.06666666666667	-0.297394055596713
763	103_105	True	1.13333333333333	-0.31341631656661
764	103_105	True	1.2	-0.219126513145757
765	103_105	True	1.26666666666667	-0.20540846172173
766	103_105	True	1.33333333333333	-0.250562191073812
767	103_105	True	1.4	-0.283329433365669
768	103_105	True	1.46666666666667	-0.265438840726849
769	103_105	True	1.53333333333333	-0.312483100205168
770	103_105	True	1.6	-0.364048348733521
771	103_105	True	1.66666666666667	-0.412688983769627
772	103_105	True	1.73333333333333	-0.381008096670336
773	103_105	True	1.8	-0.418669362156944
774	103_105	True	1.86666666666667	-0.462002102781191
775	103_105	True	1.93333333333333	-0.503098477362956
776	103_105	True	2	-0.541173622216952
777	103_105	True	2.06666666666667	-0.576337435252414
778	103_105	True	2.13333333333333	-0.54444228901121
779	103_105	True	2.2	-0.571114683211782
780	103_105	True	2.26666666666667	-0.569836813300752
781	103_105	True	2.33333333333333	-0.598425366532443
782	103_105	True	2.4	-0.628627046844
783	103_105	True	2.46666666666667	-0.65699345012782
784	103_105	True	2.53333333333333	-0.683239986546702
785	103_105	True	2.6	-0.707475243887256
786	103_105	True	2.66666666666667	-0.729846945726587
787	103_105	True	2.73333333333333	-0.750497594176936
788	103_105	True	2.8	-0.769559477738671
789	103_105	True	2.86666666666667	-0.787154814629204
790	103_105	True	2.93333333333333	-0.803396436187504
791	103_105	True	3	-0.825307804702576
792	103_105	True	3.06666666666667	-0.845001054647082
793	103_105	True	3.13333333333333	-0.814774428258925
794	103_105	True	3.2	-0.823509580063901
795	103_105	True	3.26666666666667	-0.83626495963388
796	103_105	True	3.33333333333333	-0.848639970917012
797	103_105	True	3.4	-0.860139861662838
798	103_105	True	3.46666666666667	-0.870764855238836
799	103_105	True	3.53333333333333	-0.880573665630797
800	103_105	True	3.6	-0.889627986670521
801	103_105	True	3.66666666666667	-0.897985724782632
802	103_105	True	3.73333333333333	-0.905700454242649
803	103_105	True	3.8	-0.912821646511056
804	103_105	True	3.86666666666667	-0.919394961348501
805	103_105	True	3.93333333333333	-0.925462573618182
806	103_105	True	4	-0.931063343424432
807	103_105	True	4.06666666666667	-0.936233243969243
808	103_105	True	4.13333333333333	-0.941005366870891
809	103_105	True	4.2	-0.804007714355588
810	103_105	True	4.26666666666667	-0.683627859255773
811	103_105	True	4.33333333333333	-0.651592557717173
812	103_105	True	4.4	-0.671060512539114
813	103_105	True	4.46666666666667	-0.695311395171328
814	103_105	True	4.53333333333333	-0.718500929448986
815	103_105	True	4.6	-0.74000937552568
816	103_105	True	4.66666666666667	-0.759876242387584
817	103_105	True	4.73333333333333	-0.532500923808235
818	103_105	True	4.8	-0.536864003857663
819	103_105	True	4.86666666666667	-0.568331348192847
820	103_105	True	4.93333333333333	-0.600892143993633
821	103_105	True	5	-0.593434622242094
822	103_105	True	5.06666666666667	-0.612758351907064
823	103_105	True	5.13333333333333	-0.60254176206759
824	103_105	True	5.2	-0.627879625645621
825	103_105	True	5.26666666666667	-0.655721138799375
826	103_105	True	5.33333333333333	-0.681990973447199
827	103_105	True	5.4	-0.706312755692985
828	103_105	True	5.46666666666667	-0.717314760036077
829	103_105	True	5.53333333333333	-0.723033121365788
830	103_105	True	5.6	-0.702041473764556
831	103_105	True	5.66666666666667	-0.66823702091372
832	103_105	True	5.73333333333333	-0.680558026363786
833	103_105	True	5.8	-0.703326858642973
834	103_105	True	5.86666666666667	-0.6834520630363
835	103_105	True	5.93333333333333	-0.614111554984216
836	103_105	True	6	-0.524628692874115
837	103_105	True	6.06666666666667	-0.518848803177629
838	103_105	True	6.13333333333333	-0.549103961846759
839	103_105	True	6.2	-0.58281126869787
840	103_105	True	6.26666666666667	-0.614665541301493
841	103_105	True	6.33333333333333	-0.644163893242268
842	103_105	True	6.4	-0.671404893447197
843	103_105	True	6.46666666666667	-0.696551640106506
844	103_105	True	6.53333333333333	-0.719763882241775
845	103_105	True	6.6	-0.741190291813638
846	103_105	True	6.66666666666667	-0.760968243594988
847	103_105	True	6.73333333333333	-0.684290502432076
848	103_105	True	6.8	-0.696287199429572
849	103_105	True	6.86666666666667	-0.67499781292855
850	103_105	True	6.93333333333333	-0.694166091536846
851	103_105	True	7	-0.682041400591395
852	103_105	True	7.06666666666667	-0.659965831818308
853	103_105	True	7.13333333333333	-0.680049546612845
854	103_105	True	7.2	-0.663887212044043
855	103_105	True	7.26666666666667	-0.684406956801264
856	103_105	True	7.33333333333333	-0.707886875652901
857	103_105	True	7.4	-0.695872487154575
858	103_105	True	7.46666666666667	-0.689305617943235
859	103_105	True	7.53333333333333	-0.665591788195042
860	103_105	True	7.6	-0.490850410373428
861	103_105	True	7.66666666666667	-0.498042469661623
862	103_105	True	7.73333333333333	-0.388409465529143
863	103_105	True	7.8	-0.40923319192543
864	103_105	True	7.86666666666667	-0.451208333776462
865	103_105	True	7.93333333333333	-0.47049983869205
866	103_105	True	8	-0.425851916133954
867	103_105	True	8.06666666666667	-0.430437689892775
868	103_105	True	8.13333333333333	-0.281651729895232
869	103_105	True	8.2	-0.29523113283113
870	103_105	True	8.26666666666667	-0.141060243584093
871	103_105	True	8.33333333333333	-0.167297665824008
872	103_105	True	8.4	-0.16496572447691
873	103_105	True	8.46666666666667	-0.212376345606905
874	103_105	True	8.53333333333333	-0.122427655448478
875	103_105	True	8.6	-0.124981885026725
876	103_105	True	8.66666666666667	-0.157279201597914
877	103_105	True	8.73333333333333	-0.217512450567088
878	103_105	True	8.8	-0.2265860513994
879	103_105	True	8.86666666666667	-0.278386007207155
880	103_105	True	8.93333333333333	-0.332800809334145
881	103_105	True	9	-0.407500733921185
882	103_105	True	9.06666666666667	-0.474757951385913
883	103_105	True	9.13333333333333	-0.515033890836782
884	103_105	True	9.2	-0.552211386313468
885	103_105	True	9.26666666666667	-0.586528621505753
886	103_105	True	9.33333333333333	-0.618205629598165
887	103_105	True	9.4	-0.647445540369178
888	103_105	True	9.46666666666667	-0.576295757730151
889	103_105	True	9.53333333333333	-0.56146381728837
890	103_105	True	9.6	-0.481970031788738
891	103_105	True	9.66666666666667	-0.4753094704425
892	103_105	True	9.73333333333333	-0.413334966219003
893	103_105	True	9.8	-0.444709820853408
894	103_105	True	9.86666666666667	-0.4248980117172
895	103_110	True	-4.93333333333333	0.239759281159609
896	103_110	True	-4.86666666666667	0.233041735040327
897	103_110	True	-4.8	0.216071012053204
898	103_110	True	-4.73333333333333	0.243436306323362
899	103_110	True	-4.66666666666667	0.244611390841389
900	103_110	True	-4.6	0.265428248483915
901	103_110	True	-4.53333333333333	0.258800078083799
902	103_110	True	-4.46666666666667	0.260146314757942
903	103_110	True	-4.4	0.268055020242884
904	103_110	True	-4.33333333333333	0.298662786390087
905	103_110	True	-4.26666666666667	0.377829549846299
906	103_110	True	-4.2	0.448123661074542
907	103_110	True	-4.13333333333333	0.515195506289814
908	103_110	True	-4.06666666666667	0.562774472837437
909	103_110	True	-4	0.589049982599333
910	103_110	True	-3.93333333333333	0.579873456237283
911	103_110	True	-3.86666666666667	0.588877520004579
912	103_110	True	-3.8	0.571640240457653
913	103_110	True	-3.73333333333333	0.530326256034464
914	103_110	True	-3.66666666666667	0.510783932939382
915	103_110	True	-3.6	0.471227457152131
916	103_110	True	-3.53333333333333	0.40256142771764
917	103_110	True	-3.46666666666667	0.397363551229397
918	103_110	True	-3.4	0.367998384802779
919	103_110	True	-3.33333333333333	0.368737312599549
920	103_110	True	-3.26666666666667	0.416011880927598
921	103_110	True	-3.2	0.43357870179529
922	103_110	True	-3.13333333333333	0.414547129971153
923	103_110	True	-3.06666666666667	0.37906659310753
924	103_110	True	-3	0.294273264252501
925	103_110	True	-2.93333333333333	0.271175199764236
926	103_110	True	-2.86666666666667	0.257339808313594
927	103_110	True	-2.8	0.252197782429404
928	103_110	True	-2.73333333333333	0.30568132675789
929	103_110	True	-2.66666666666667	0.386894772637904
930	103_110	True	-2.6	0.417717752564592
931	103_110	True	-2.53333333333333	0.462718471735883
932	103_110	True	-2.46666666666667	0.519355840549195
933	103_110	True	-2.4	0.61487069777644
934	103_110	True	-2.33333333333333	0.849930858901503
935	103_110	True	-2.26666666666667	0.970815284996361
936	103_110	True	-2.2	1.05514774744434
937	103_110	True	-2.13333333333333	1.13561547903645
938	103_110	True	-2.06666666666667	1.12904583821167
939	103_110	True	-2	1.17504902270102
940	103_110	True	-1.93333333333333	1.21158940459439
941	103_110	True	-1.86666666666667	1.24052163929433
942	103_110	True	-1.8	1.42397208397222
943	103_110	True	-1.73333333333333	1.58893420256563
944	103_110	True	-1.66666666666667	1.65355160919625
945	103_110	True	-1.6	1.69771905982712
946	103_110	True	-1.53333333333333	1.85355422038941
947	103_110	True	-1.46666666666667	1.99572160388429
948	103_110	True	-1.4	2.10970838517417
949	103_110	True	-1.33333333333333	2.17522046599043
950	103_110	True	-1.26666666666667	2.22789901305811
951	103_110	True	-1.2	2.38031110914232
952	103_110	True	-1.13333333333333	2.51262021072886
953	103_110	True	-1.06666666666667	2.5907941357202
954	103_110	True	-1	2.6124007229768
955	103_110	True	-0.933333333333333	2.66905246365215
956	103_110	True	-0.866666666666667	2.71604300392341
957	103_110	True	-0.8	2.79752070174167
958	103_110	True	-0.733333333333333	2.7988914706982
959	103_110	True	-0.666666666666667	2.77812159526423
960	103_110	True	-0.6	2.69498199405806
961	103_110	True	-0.533333333333333	2.69111643948018
962	103_110	True	-0.466666666666667	2.6652885589243
963	103_110	True	-0.4	2.54999073002432
964	103_110	True	-0.333333333333333	2.44497123613575
965	103_110	True	-0.266666666666667	2.26551088992643
966	103_110	True	-0.2	2.05554049645651
967	103_110	True	-0.133333333333333	1.82144155012723
968	103_110	True	-0.0666666666666667	1.58309063467015
969	103_110	True	0	1.13769706950745
970	103_110	True	0.0666666666666667	0.741487534342346
971	103_110	True	0.133333333333333	0.570080259770626
972	103_110	True	0.2	0.414039874129843
973	103_110	True	0.266666666666667	0.272400598088275
974	103_110	True	0.333333333333333	0.144081290493026
975	103_110	True	0.4	0.0279790195866621
976	103_110	True	0.466666666666667	-0.0769788210540076
977	103_110	True	0.533333333333333	-0.171807116276024
978	103_110	True	0.6	-0.228434347626492
979	103_110	True	0.666666666666667	-0.290972361724753
980	103_110	True	0.733333333333333	-0.351998180527861
981	103_110	True	0.8	-0.412211567050409
982	103_110	True	0.866666666666667	-0.455460661159636
983	103_110	True	0.933333333333333	-0.493035259961144
984	103_110	True	1	-0.534992088766563
985	103_110	True	1.06666666666667	-0.574252060867437
986	103_110	True	1.13333333333333	-0.61031238343791
987	103_110	True	1.2	-0.646945116853464
988	103_110	True	1.26666666666667	-0.673144054153268
989	103_110	True	1.33333333333333	-0.701964718682198
990	103_110	True	1.4	-0.73111769764706
991	103_110	True	1.46666666666667	-0.759335606339799
992	103_110	True	1.53333333333333	-0.785959721720831
993	103_110	True	1.6	-0.810690125622575
994	103_110	True	1.66666666666667	-0.833435025975197
995	103_110	True	1.73333333333333	-0.854220205834125
996	103_110	True	1.8	-0.873134894655563
997	103_110	True	1.86666666666667	-0.890299672126996
998	103_110	True	1.93333333333333	-0.905847678136323
999	103_110	True	2	-0.894683489455038
1000	103_110	True	2.06666666666667	-0.894538582045234
1001	103_110	True	2.13333333333333	-0.900438044544427
1002	103_110	True	2.2	-0.892974344535417
1003	103_110	True	2.26666666666667	-0.894922886147497
1004	103_110	True	2.33333333333333	-0.871041970794747
1005	103_110	True	2.4	-0.857853396437282
1006	103_110	True	2.46666666666667	-0.858010464105012
1007	103_110	True	2.53333333333333	-0.865475228915158
1008	103_110	True	2.6	-0.876658717254095
1009	103_110	True	2.66666666666667	-0.889451582492079
1010	103_110	True	2.73333333333333	-0.902636180949671
1011	103_110	True	2.8	-0.886566979769289
1012	103_110	True	2.86666666666667	-0.878631485581703
1013	103_110	True	2.93333333333333	-0.859658793224262
1014	103_110	True	3	-0.852678895207604
1015	103_110	True	3.06666666666667	-0.825802810857734
1016	103_110	True	3.13333333333333	-0.771423694777926
1017	103_110	True	3.2	-0.723833843304483
1018	103_110	True	3.26666666666667	-0.697114793885832
1019	103_110	True	3.33333333333333	-0.682036431507931
1020	103_110	True	3.4	-0.668733910657925
1021	103_110	True	3.46666666666667	-0.676075879275474
1022	103_110	True	3.53333333333333	-0.692541763457398
1023	103_110	True	3.6	-0.702435612454546
1024	103_110	True	3.66666666666667	-0.721198219909319
1025	103_110	True	3.73333333333333	-0.742763134805817
1026	103_110	True	3.8	-0.694028676633036
1027	103_110	True	3.86666666666667	-0.660490019253664
1028	103_110	True	3.93333333333333	-0.632190499554372
1029	103_110	True	4	-0.632714170352705
1030	103_110	True	4.06666666666667	-0.647898870996844
1031	103_110	True	4.13333333333333	-0.658341269900744
1032	103_110	True	4.2	-0.64239597741118
1033	103_110	True	4.26666666666667	-0.620579244414452
1034	103_110	True	4.33333333333333	-0.594176408704089
1035	103_110	True	4.4	-0.58584127745175
1036	103_110	True	4.46666666666667	-0.597909448085224
1037	103_110	True	4.53333333333333	-0.581373452060525
1038	103_110	True	4.6	-0.583979045344465
1039	103_110	True	4.66666666666667	-0.587437096863416
1040	103_110	True	4.73333333333333	-0.579295381543158
1041	103_110	True	4.8	-0.567494291211484
1042	103_110	True	4.86666666666667	-0.579538734164583
1043	103_110	True	4.93333333333333	-0.585153052927644
1044	103_110	True	5	-0.600421368469799
1045	103_110	True	5.06666666666667	-0.604013089226267
1046	103_110	True	5.13333333333333	-0.584040987946383
1047	103_110	True	5.2	-0.554658166330357
1048	103_110	True	5.26666666666667	-0.537102314697511
1049	103_110	True	5.33333333333333	-0.536901814713259
1050	103_110	True	5.4	-0.540124166640541
1051	103_110	True	5.46666666666667	-0.525781254267396
1052	103_110	True	5.53333333333333	-0.465427629793559
1053	103_110	True	5.6	-0.437472934148213
1054	103_110	True	5.66666666666667	-0.436159505801113
1055	103_110	True	5.73333333333333	-0.423539238082974
1056	103_110	True	5.8	-0.44034107936577
1057	103_110	True	5.86666666666667	-0.434032095947108
1058	103_110	True	5.93333333333333	-0.44196963716259
1059	103_110	True	6	-0.409262330212969
1060	103_110	True	6.06666666666667	-0.366769600440732
1061	103_110	True	6.13333333333333	-0.363411426924822
1062	103_110	True	6.2	-0.387903545809197
1063	103_110	True	6.26666666666667	-0.426719684266125
1064	103_110	True	6.33333333333333	-0.46343957860356
1065	103_110	True	6.4	-0.492900956010542
1066	103_110	True	6.46666666666667	-0.527695158201667
1067	103_110	True	6.53333333333333	-0.566800046224794
1068	103_110	True	6.6	-0.606768729677503
1069	103_110	True	6.66666666666667	-0.645679131904281
1070	103_110	True	6.73333333333333	-0.682518466312142
1071	103_110	True	6.8	-0.716811069097895
1072	103_110	True	6.86666666666667	-0.71692801436837
1073	103_110	True	6.93333333333333	-0.712799450232812
1074	103_110	True	7	-0.697482906415998
1075	103_110	True	7.06666666666667	-0.698632936264884
1076	103_110	True	7.13333333333333	-0.712749456198365
1077	103_110	True	7.2	-0.733430941446888
1078	103_110	True	7.26666666666667	-0.736107956880159
1079	103_110	True	7.33333333333333	-0.749625199889536
1080	103_110	True	7.4	-0.707694351134394
1081	103_110	True	7.46666666666667	-0.681408553005077
1082	103_110	True	7.53333333333333	-0.681149678374846
1083	103_110	True	7.6	-0.631578035141077
1084	103_110	True	7.66666666666667	-0.612644090284259
1085	103_110	True	7.73333333333333	-0.607758965046522
1086	103_110	True	7.8	-0.614488196455026
1087	103_110	True	7.86666666666667	-0.612882076396997
1088	103_110	True	7.93333333333333	-0.606943157960011
1089	103_110	True	8	-0.605585236030085
1090	103_110	True	8.06666666666667	-0.596723667719403
1091	103_110	True	8.13333333333333	-0.597257463234222
1092	103_110	True	8.2	-0.598621131605794
1093	103_110	True	8.26666666666667	-0.580869984352237
1094	103_110	True	8.33333333333333	-0.568166876445249
1095	103_110	True	8.4	-0.511800792578093
1096	103_110	True	8.46666666666667	-0.457634372166032
1097	103_110	True	8.53333333333333	-0.411384351347922
1098	103_110	True	8.6	-0.410532365322726
1099	103_110	True	8.66666666666667	-0.420876267604311
1100	103_110	True	8.73333333333333	-0.438550423876491
1101	103_110	True	8.8	-0.471689298256949
1102	103_110	True	8.86666666666667	-0.509665793324255
1103	103_110	True	8.93333333333333	-0.524080747096268
1104	103_110	True	9	-0.554574353825294
1105	103_110	True	9.06666666666667	-0.57855778338347
1106	103_110	True	9.13333333333333	-0.600979405402066
1107	103_110	True	9.2	-0.630495473893408
1108	103_110	True	9.26666666666667	-0.644063639059858
1109	103_110	True	9.33333333333333	-0.656950948175682
1110	103_110	True	9.4	-0.675272575925713
1111	103_110	True	9.46666666666667	-0.640302496620424
1112	103_110	True	9.53333333333333	-0.627937013351248
1113	103_110	True	9.6	-0.621841744766576
1114	103_110	True	9.66666666666667	-0.616242858629872
1115	103_110	True	9.73333333333333	-0.570615647832469
1116	103_110	True	9.8	-0.564002990677943
1117	103_110	True	9.86666666666667	-0.569441522884528
1118	103_114	False	-4.93333333333333	0.259991150829348
1119	103_114	False	-4.86666666666667	0.20865990286124
1120	103_114	False	-4.8	0.117134709335765
1121	103_114	False	-4.73333333333333	0.0119410690578651
1122	103_114	False	-4.66666666666667	-0.093943557330138
1123	103_114	False	-4.6	-0.194490362623077
1124	103_114	False	-4.53333333333333	-0.287200926366465
1125	103_114	False	-4.46666666666667	-0.363283510997739
1126	103_114	False	-4.4	-0.255022357972616
1127	103_114	False	-4.33333333333333	-0.0899401447295558
1128	103_114	False	-4.26666666666667	0.193026386645019
1129	103_114	False	-4.2	0.55841625569917
1130	103_114	False	-4.13333333333333	0.83607647623249
1131	103_114	False	-4.06666666666667	0.881661400799414
1132	103_114	False	-4	0.93425544825617
1133	103_114	False	-3.93333333333333	1.01564227568747
1134	103_114	False	-3.86666666666667	1.26385625303434
1135	103_114	False	-3.8	1.55642672060819
1136	103_114	False	-3.73333333333333	1.61240337496767
1137	103_114	False	-3.66666666666667	2.07984414923873
1138	103_114	False	-3.6	2.24419190960103
1139	103_114	False	-3.53333333333333	2.40450842031479
1140	103_114	False	-3.46666666666667	2.5041315678948
1141	103_114	False	-3.4	2.59961803880935
1142	103_114	False	-3.33333333333333	2.77276588746992
1143	103_114	False	-3.26666666666667	2.88798755056221
1144	103_114	False	-3.2	2.86156518052835
1145	103_114	False	-3.13333333333333	2.73582344303392
1146	103_114	False	-3.06666666666667	2.91409639614744
1147	103_114	False	-3	3.09114156470093
1148	103_114	False	-2.93333333333333	3.03185116843505
1149	103_114	False	-2.86666666666667	2.93642056785969
1150	103_114	False	-2.8	2.79010236342255
1151	103_114	False	-2.73333333333333	2.7494356286499
1152	103_114	False	-2.66666666666667	2.54110854843275
1153	103_114	False	-2.6	2.25248549434071
1154	103_114	False	-2.53333333333333	1.94220817987347
1155	103_114	False	-2.46666666666667	1.73580218714944
1156	103_114	False	-2.4	1.72163496855112
1157	103_114	False	-2.33333333333333	1.62307247584632
1158	103_114	False	-2.26666666666667	1.43709307965515
1159	103_114	False	-2.2	1.21777004488875
1160	103_114	False	-2.13333333333333	0.99476902254088
1161	103_114	False	-2.06666666666667	0.781983591602879
1162	103_114	False	-2	0.585282863909605
1163	103_114	False	-1.93333333333333	0.406517376604438
1164	103_114	False	-1.86666666666667	0.245583365130724
1165	103_114	False	-1.8	0.101480277632746
1166	103_114	False	-1.73333333333333	-0.0271530438807692
1167	103_114	False	-1.66666666666667	-0.141771535224136
1168	103_114	False	-1.6	-0.243795701277179
1169	103_114	False	-1.53333333333333	-0.0209526918422645
1170	103_114	False	-1.46666666666667	0.0964106812306594
1171	103_114	False	-1.4	0.222385461536448
1172	103_114	False	-1.33333333333333	0.301330486511868
1173	103_114	False	-1.26666666666667	0.30461481082939
1174	103_114	False	-1.2	0.233180092662068
1175	103_114	False	-1.13333333333333	0.303665352393119
1176	103_114	False	-1.06666666666667	0.284213709681802
1177	103_114	False	-1	0.20337137262797
1178	103_114	False	-0.933333333333333	0.156012501214993
1179	103_114	False	-0.866666666666667	0.0691340889297357
1180	103_114	False	-0.8	0.0167328921596363
1181	103_114	False	-0.733333333333333	-0.000327718413318894
1182	103_114	False	-0.666666666666667	-0.0648645241809609
1183	103_114	False	-0.6	-0.147873950347881
1184	103_114	False	-0.533333333333333	-0.234977709006907
1185	103_114	False	-0.466666666666667	-0.11148091011625
1186	103_114	False	-0.4	-0.0483621540499891
1187	103_114	False	-0.333333333333333	-0.0733126958158798
1188	103_114	False	-0.266666666666667	-0.137593198791648
1189	103_114	False	-0.2	-0.216598774632386
1190	103_114	False	-0.133333333333333	-0.298182287836232
1191	103_114	False	-0.0666666666666667	-0.376597495053332
1192	103_114	False	0	-0.513446524582325
1193	103_114	False	0.0666666666666667	-0.628868003348394
1194	103_114	False	0.133333333333333	-0.676656977176973
1195	103_114	False	0.2	-0.719248813761037
1196	103_114	False	0.266666666666667	-0.757165594516228
1197	103_114	False	0.333333333333333	-0.790898136092217
1198	103_114	False	0.4	-0.8208965979616
1199	103_114	False	0.466666666666667	-0.847568317900091
1200	103_114	False	0.533333333333333	-0.87127910033326
1201	103_114	False	0.6	-0.892356030108839
1202	103_114	False	0.666666666666667	-0.911090840353558
1203	103_114	False	0.733333333333333	-0.92774335547192
1204	103_114	False	0.8	-0.942544786745603
1205	103_114	False	0.866666666666667	-0.95570078158793
1206	103_114	False	0.933333333333333	-0.967394197572186
1207	103_114	False	1	-0.977787600786049
1208	103_114	False	1.06666666666667	-0.987025503228928
1209	103_114	False	1.13333333333333	-0.995236360718509
1210	103_114	False	1.2	-1.00253435286785
1211	103_114	False	1.26666666666667	-1.00902096774457
1212	103_114	False	1.33333333333333	-1.01478641164101
1213	103_114	False	1.4	-1.01991086239159
1214	103_114	False	1.46666666666667	-1.02446558436063
1215	103_114	False	1.53333333333333	-1.02851391896598
1216	103_114	False	1.6	-1.03211216551367
1217	103_114	False	1.66666666666667	-1.03531036414246
1218	103_114	False	1.73333333333333	-1.03815299154575
1219	103_114	False	1.8	-1.04067957963768
1220	103_114	False	1.86666666666667	-1.04292526523465
1221	103_114	False	1.93333333333333	-1.04492127864489
1222	103_114	False	2	-0.868819616084532
1223	103_114	False	2.06666666666667	-0.797771490518066
1224	103_114	False	2.13333333333333	-0.710850073508438
1225	103_114	False	2.2	-0.621364427888822
1226	103_114	False	2.26666666666667	-0.278925559145993
1227	103_114	False	2.33333333333333	-0.145253468987576
1228	103_114	False	2.4	-0.0230452119610512
1229	103_114	False	2.46666666666667	0.106328610501797
1230	103_114	False	2.53333333333333	0.118996925239829
1231	103_114	False	2.6	0.0618115280868356
1232	103_114	False	2.66666666666667	-0.024571277328013
1233	103_114	False	2.73333333333333	-0.11981999137609
1234	103_114	False	2.8	-0.214073591685172
1235	103_114	False	2.86666666666667	-0.242352463666294
1236	103_114	False	2.93333333333333	-0.299138799735906
1237	103_114	False	3	0.0151134449339271
1238	103_114	False	3.06666666666667	0.0256572004334237
1239	103_114	False	3.13333333333333	-0.0443190819080788
1240	103_114	False	3.2	-0.113959793351056
1241	103_114	False	3.26666666666667	-0.148125366079857
1242	103_114	False	3.33333333333333	0.0474952214446934
1243	103_114	False	3.4	0.0920101662303605
1244	103_114	False	3.46666666666667	0.0553781623162304
1245	103_114	False	3.53333333333333	-0.00174598450402168
1246	103_114	False	3.6	-0.0767606659217856
1247	103_114	False	3.66666666666667	-0.163972338622081
1248	103_114	False	3.73333333333333	-0.252156286178529
1249	103_114	False	3.8	-0.336077942315351
1250	103_114	False	3.86666666666667	-0.413548139827401
1251	103_114	False	3.93333333333333	-0.483900774413225
1252	103_114	False	4	-0.547208549595455
1253	103_114	False	4.06666666666667	-0.603881403591826
1254	103_114	False	4.13333333333333	-0.654463080114973
1255	103_114	False	4.2	-0.699530053564818
1256	103_114	False	4.26666666666667	-0.739643112633324
1257	103_114	False	4.33333333333333	-0.775325843647002
1258	103_114	False	4.4	-0.807056683580375
1259	103_114	False	4.46666666666667	-0.835267662887951
1260	103_114	False	4.53333333333333	-0.860346304286478
1261	103_114	False	4.6	-0.8826388773096
1262	103_114	False	4.66666666666667	-0.902454104891158
1263	103_114	False	4.73333333333333	-0.920066880683554
1264	103_114	False	4.8	-0.935721792718848
1265	103_114	False	4.86666666666667	-0.949636369407074
1266	103_114	False	4.93333333333333	-0.96200402391676
1267	103_114	False	5	-0.972996701991108
1268	103_114	False	5.06666666666667	-0.982767251376985
1269	103_114	False	5.13333333333333	-0.991451536132137
1270	103_114	False	5.2	-0.999170320182448
1271	103_114	False	5.26666666666667	-1.00603094370986
1272	103_114	False	5.33333333333333	-1.01212881432641
1273	103_114	False	5.4	-1.01754873306665
1274	103_114	False	5.46666666666667	-0.974283540772848
1275	103_114	False	5.53333333333333	-0.894228713403499
1276	103_114	False	5.6	-0.86616940147302
1277	103_114	False	5.66666666666667	-0.863616273653544
1278	103_114	False	5.73333333333333	-0.872976140186555
1279	103_114	False	5.8	-0.679498892744519
1280	103_114	False	5.86666666666667	-0.553722876527797
1281	103_114	False	5.93333333333333	-0.522744834491632
1282	103_114	False	6	-0.554515494549888
1283	103_114	False	6.06666666666667	-0.613963861641548
1284	103_114	False	6.13333333333333	-0.657289609682764
1285	103_114	False	6.2	-0.698855403673114
1286	103_114	False	6.26666666666667	-0.737387957797806
1287	103_114	False	6.33333333333333	-0.772461426668825
1288	103_114	False	6.4	-0.804063991749604
1289	103_114	False	6.46666666666667	-0.832375628416503
1290	103_114	False	6.53333333333333	-0.827219071011949
1291	103_114	False	6.6	-0.725780760417982
1292	103_114	False	6.66666666666667	-0.360064857320602
1293	103_114	False	6.73333333333333	-0.21485407812066
1294	103_114	False	6.8	-0.144348043578351
1295	103_114	False	6.86666666666667	-0.160759743865169
1296	103_114	False	6.93333333333333	-0.198578424812244
1297	103_114	False	7	-0.262108053335018
1298	103_114	False	7.06666666666667	-0.161512246710157
1299	103_114	False	7.13333333333333	-0.142209392791151
1300	103_114	False	7.2	-0.18237663922436
1301	103_114	False	7.26666666666667	-0.190346709127005
1302	103_114	False	7.33333333333333	-0.240534556159027
1303	103_114	False	7.4	-0.307533721352142
1304	103_114	False	7.46666666666667	-0.378715514693766
1305	103_114	False	7.53333333333333	-0.448025621558098
1306	103_114	False	7.6	-0.512768666949392
1307	103_114	False	7.66666666666667	-0.505022037176992
1308	103_114	False	7.73333333333333	-0.48181861011735
1309	103_114	False	7.8	-0.502041364186767
1310	103_114	False	7.86666666666667	-0.541234252620342
1311	103_114	False	7.93333333333333	-0.379980041791457
1312	103_114	False	8	-0.326384335487317
1313	103_114	False	8.06666666666667	-0.340878548391886
1314	103_114	False	8.13333333333333	-0.386036565514037
1315	103_114	False	8.2	-0.442939972746605
1316	103_114	False	8.26666666666667	-0.278369549937474
1317	103_114	False	8.33333333333333	-0.159234661630832
1318	103_114	False	8.4	0.0995393374281188
1319	103_114	False	8.46666666666667	0.178786611470351
1320	103_114	False	8.53333333333333	0.149147485875536
1321	103_114	False	8.6	0.0708173121467259
1322	103_114	False	8.66666666666667	-0.0258094908269698
1323	103_114	False	8.73333333333333	-0.0985158009782505
1324	103_114	False	8.8	-0.183499400789791
1325	103_114	False	8.86666666666667	-0.0787604909425369
1326	103_114	False	8.93333333333333	-0.0773991609925341
1327	103_114	False	9	-0.0330918200156984
1328	103_114	False	9.06666666666667	0.00166993772539153
1329	103_114	False	9.13333333333333	0.158910420463556
1330	103_114	False	9.2	0.173301789620859
1331	103_114	False	9.26666666666667	0.354008853406874
1332	103_114	False	9.33333333333333	0.428175125886938
1333	103_114	False	9.4	0.437661165710952
1334	103_114	False	9.46666666666667	0.418965641349917
1335	103_114	False	9.53333333333333	0.396850601338251
1336	103_114	False	9.6	0.431376487367154
1337	103_114	False	9.66666666666667	0.367594263461908
1338	103_114	False	9.73333333333333	0.494183761156433
1339	103_114	False	9.8	1.72341625290753
1340	103_114	False	9.86666666666667	2.34074966353146
1341	103_116	False	-4.93333333333333	3.00412218172933
1342	103_116	False	-4.86666666666667	2.91519040476495
1343	103_116	False	-4.8	2.64280855039924
1344	103_116	False	-4.73333333333333	2.29704043783709
1345	103_116	False	-4.66666666666667	1.93509530625495
1346	103_116	False	-4.6	1.58548684196313
1347	103_116	False	-4.53333333333333	1.26129118816658
1348	103_116	False	-4.46666666666667	0.975079980729365
1349	103_116	False	-4.4	0.715457991348923
1350	103_116	False	-4.33333333333333	0.909430126853195
1351	103_116	False	-4.26666666666667	1.54394016215755
1352	103_116	False	-4.2	1.92695210089382
1353	103_116	False	-4.13333333333333	1.93736704683069
1354	103_116	False	-4.06666666666667	1.76736005844611
1355	103_116	False	-4	1.51973051030526
1356	103_116	False	-3.93333333333333	1.24841707585174
1357	103_116	False	-3.86666666666667	0.980772641254412
1358	103_116	False	-3.8	0.729795482031021
1359	103_116	False	-3.73333333333333	0.500831851859785
1360	103_116	False	-3.66666666666667	0.29523702730863
1361	103_116	False	-3.6	0.404741146346271
1362	103_116	False	-3.53333333333333	0.465029655150385
1363	103_116	False	-3.46666666666667	0.456721195195181
1364	103_116	False	-3.4	0.36008559823025
1365	103_116	False	-3.33333333333333	0.226195404856392
1366	103_116	False	-3.26666666666667	0.0817754064310413
1367	103_116	False	-3.2	-0.0596890192334124
1368	103_116	False	-3.13333333333333	-0.191853352122427
1369	103_116	False	-3.06666666666667	-0.312172885330325
1370	103_116	False	-3	-0.417675017242791
1371	103_116	False	-2.93333333333333	0.000493875431895873
1372	103_116	False	-2.86666666666667	0.239965365962346
1373	103_116	False	-2.8	0.278434107703729
1374	103_116	False	-2.73333333333333	0.214299539991298
1375	103_116	False	-2.66666666666667	0.104210744535474
1376	103_116	False	-2.6	-0.0219316476175348
1377	103_116	False	-2.53333333333333	-0.148801929642167
1378	103_116	False	-2.46666666666667	-0.26896229422465
1379	103_116	False	-2.4	-0.379196172895611
1380	103_116	False	-2.33333333333333	-0.478503497796567
1381	103_116	False	-2.26666666666667	-0.567009705643478
1382	103_116	False	-2.2	-0.645376501643995
1383	103_116	False	-2.13333333333333	-0.714487604284647
1384	103_116	False	-2.06666666666667	-0.775284706391949
1385	103_116	False	-2	-0.828685071387184
1386	103_116	False	-1.93333333333333	-0.875543118937764
1387	103_116	False	-1.86666666666667	-0.916635381128815
1388	103_116	False	-1.8	-0.952657576221942
1389	103_116	False	-1.73333333333333	-0.984227694138146
1390	103_116	False	-1.66666666666667	-1.0118918118528
1391	103_116	False	-1.6	-1.03613090281618
1392	103_116	False	-1.53333333333333	-1.05736774715533
1393	103_116	False	-1.46666666666667	-1.07597350590473
1394	103_116	False	-1.4	-1.09227376719425
1395	103_116	False	-1.33333333333333	-1.10655400104368
1396	103_116	False	-1.26666666666667	-1.11906442509224
1397	103_116	False	-1.2	-1.13002431520304
1398	103_116	False	-1.13333333333333	-1.1396258082141
1399	103_116	False	-1.06666666666667	-1.14803724789709
1400	103_116	False	-1	-1.15540612422292
1401	103_116	False	-0.933333333333333	-1.16186165271927
1402	103_116	False	-0.866666666666667	0.0520421585876645
1403	103_116	False	-0.8	0.567857952595913
1404	103_116	False	-0.733333333333333	0.786018878606836
1405	103_116	False	-0.666666666666667	0.780365992752176
1406	103_116	False	-0.6	0.666998991754706
1407	103_116	False	-0.533333333333333	0.507951059770601
1408	103_116	False	-0.466666666666667	0.335706374298938
1409	103_116	False	-0.4	0.16667864460168
1410	103_116	False	-0.333333333333333	0.00861126746685212
1411	103_116	False	-0.266666666666667	-0.135368256534021
1412	103_116	False	-0.2	-0.264534460367165
1413	103_116	False	-0.133333333333333	-0.37936164967101
1414	103_116	False	-0.0666666666666667	-0.480876828639706
1415	103_116	False	0	-0.64575247446463
1416	103_116	False	0.0666666666666667	-0.778559065840069
1417	103_116	False	0.133333333333333	-0.831666715909281
1418	103_116	False	0.2	-0.878217527950771
1419	103_116	False	0.266666666666667	-0.91901264582762
1420	103_116	False	0.333333333333333	-0.954759105585739
1421	103_116	False	0.4	-0.986079168354475
1422	103_116	False	0.466666666666667	-1.01351954341811
1423	103_116	False	0.533333333333333	-1.0375600449427
1424	103_116	False	0.6	-1.05862149353998
1425	103_116	False	0.666666666666667	-1.07707281354716
1426	103_116	False	0.733333333333333	-1.09323734709766
1427	103_116	False	0.8	-1.10739843872237
1428	103_116	False	0.866666666666667	-1.11980435704114
1429	103_116	False	0.933333333333333	-1.13067262255511
1430	103_116	False	1	-1.14019380790782
1431	103_116	False	1.06666666666667	-1.14853487200961
1432	103_116	False	1.13333333333333	-1.15584208360333
1433	103_116	False	1.2	-1.16224358394516
1434	103_116	False	1.26666666666667	-1.16785163266016
1435	103_116	False	1.33333333333333	-1.17276457569881
1436	103_116	False	1.4	-1.17706856959445
1437	103_116	False	1.46666666666667	-1.18083909215247
1438	103_116	False	1.53333333333333	-1.18414226596516
1439	103_116	False	1.6	-1.18703601792108
1440	103_116	False	1.66666666666667	-1.18957109501843
1441	103_116	False	1.73333333333333	-1.191791954283
1442	103_116	False	1.8	-1.19373754238942
1443	103_116	False	1.86666666666667	-1.19544197865371
1444	103_116	False	1.93333333333333	-1.19693515337244
1445	103_116	False	2	-1.19824325199994
1446	103_116	False	2.06666666666667	-1.15768161407602
1447	103_116	False	2.13333333333333	-0.672705793388285
1448	103_116	False	2.2	-0.468385916824579
1449	103_116	False	2.26666666666667	-0.410902785589978
1450	103_116	False	2.33333333333333	-0.427493044150192
1451	103_116	False	2.4	-0.478913112038313
1452	103_116	False	2.46666666666667	-0.544282666876894
1453	103_116	False	2.53333333333333	-0.612746964385012
1454	103_116	False	2.6	-0.467793518895895
1455	103_116	False	2.66666666666667	-0.146621267195864
1456	103_116	False	2.73333333333333	0.153015819841947
1457	103_116	False	2.8	0.277600130263701
1458	103_116	False	2.86666666666667	0.255077583584679
1459	103_116	False	2.93333333333333	0.220923029955594
1460	103_116	False	3	0.322647469487734
1461	103_116	False	3.06666666666667	0.294471088759998
1462	103_116	False	3.13333333333333	0.182872814978662
1463	103_116	False	3.2	0.0516237256225507
1464	103_116	False	3.26666666666667	-0.0818053070317054
1465	103_116	False	3.33333333333333	-0.208860246328521
1466	103_116	False	3.4	-0.325767059714066
1467	103_116	False	3.46666666666667	-0.431268942697184
1468	103_116	False	3.53333333333333	-0.525394037447787
1469	103_116	False	3.6	-0.60878912804844
1470	103_116	False	3.66666666666667	-0.682363601712221
1471	103_116	False	3.73333333333333	-0.739428432985673
1472	103_116	False	3.8	-0.79302299525662
1473	103_116	False	3.86666666666667	-0.37009630622499
1474	103_116	False	3.93333333333333	0.867537538334611
1475	103_116	False	4	1.57930736843166
1476	103_116	False	4.06666666666667	1.76775360567886
1477	103_116	False	4.13333333333333	1.69311761557845
1478	103_116	False	4.2	1.49565314104799
1479	103_116	False	4.26666666666667	1.24989308062482
1480	103_116	False	4.33333333333333	0.994500402840698
1481	103_116	False	4.4	0.748672778580688
1482	103_116	False	4.46666666666667	0.521144028338959
1483	103_116	False	4.53333333333333	0.315111260972884
1484	103_116	False	4.6	0.130921225459756
1485	103_116	False	4.66666666666667	-0.0324744182356847
1486	103_116	False	4.73333333333333	-0.176739033315851
1487	103_116	False	4.8	-0.303740259475894
1488	103_116	False	4.86666666666667	-0.415340387331652
1489	103_116	False	4.93333333333333	-0.513295475716403
1490	103_116	False	5	-0.59921257091115
1491	103_116	False	5.06666666666667	-0.674537351210062
1492	103_116	False	5.13333333333333	-0.740557144562385
1493	103_116	False	5.2	-0.798411198479308
1494	103_116	False	5.26666666666667	-0.849103878754188
1495	103_116	False	5.33333333333333	-0.893518547283478
1496	103_116	False	5.4	-0.913462696889111
1497	103_116	False	5.46666666666667	-0.888232518185917
1498	103_116	False	5.53333333333333	-0.796841867750569
1499	103_116	False	5.6	-0.775585600045276
1500	103_116	False	5.66666666666667	-0.789364325063977
1501	103_116	False	5.73333333333333	-0.819286586647968
1502	103_116	False	5.8	-0.576838591484749
1503	103_116	False	5.86666666666667	0.0359209789898497
1504	103_116	False	5.93333333333333	0.291373485984992
1505	103_116	False	6	1.0257848145456
1506	103_116	False	6.06666666666667	2.17656518256866
1507	103_116	False	6.13333333333333	2.63207223119149
1508	103_116	False	6.2	2.63823352194174
1509	103_116	False	6.26666666666667	2.42716511803962
1510	103_116	False	6.33333333333333	2.42310528718419
1511	103_116	False	6.4	2.3961249940107
1512	103_116	False	6.46666666666667	2.29128061471371
1513	103_116	False	6.53333333333333	2.16242961041164
1514	103_116	False	6.6	1.91267643699433
1515	103_116	False	6.66666666666667	1.61846770151385
1516	103_116	False	6.73333333333333	1.36088394182439
1517	103_116	False	6.8	1.56177681388831
1518	103_116	False	6.86666666666667	1.50461257007905
1519	103_116	False	6.93333333333333	1.47682599848546
1520	103_116	False	7	1.31401263749502
1521	103_116	False	7.06666666666667	1.15080645265622
1522	103_116	False	7.13333333333333	0.940775136486951
1523	103_116	False	7.2	0.719832387414533
1524	103_116	False	7.26666666666667	0.505920055009788
1525	103_116	False	7.33333333333333	0.30730688041841
1526	103_116	False	7.4	0.12713244748797
1527	103_116	False	7.46666666666667	-0.0341141029384264
1528	103_116	False	7.53333333333333	-0.177250149784926
1529	103_116	False	7.6	-0.303678199923301
1530	103_116	False	7.66666666666667	-0.247134662112856
1531	103_116	False	7.73333333333333	-0.268091760480219
1532	103_116	False	7.8	-0.330491416743867
1533	103_116	False	7.86666666666667	-0.165665472297806
1534	103_116	False	7.93333333333333	-0.144093554693739
1535	103_116	False	8	0.0672738644520883
1536	103_116	False	8.06666666666667	0.297247476736672
1537	103_116	False	8.13333333333333	0.454820906413314
1538	103_116	False	8.2	0.438357676238937
1539	103_116	False	8.26666666666667	0.338808059930691
1540	103_116	False	8.33333333333333	0.20469559904389
1541	103_116	False	8.4	0.0613649380911635
1542	103_116	False	8.46666666666667	-0.0784377041536485
1543	103_116	False	8.53333333333333	-0.208756440069894
1544	103_116	False	8.6	-0.327244375418747
1545	103_116	False	8.66666666666667	-0.433427198948693
1546	103_116	False	8.73333333333333	-0.527760842292264
1547	103_116	False	8.8	-0.611124863706114
1548	103_116	False	8.86666666666667	-0.331311311131684
1549	103_116	False	8.93333333333333	-0.245018663926347
1550	103_116	False	9	-0.0272400289120007
1551	103_116	False	9.06666666666667	0.0358925525029097
1552	103_116	False	9.13333333333333	0.0649127239744769
1553	103_116	False	9.2	0.00810160355801751
1554	103_116	False	9.26666666666667	-0.0781595026608125
1555	103_116	False	9.33333333333333	-0.182125807134507
1556	103_116	False	9.4	-0.177604756501744
1557	103_116	False	9.46666666666667	-0.232743071555755
1558	103_116	False	9.53333333333333	-0.313608466569786
1559	103_116	False	9.6	-0.402390867086951
1560	103_116	False	9.66666666666667	-0.490053203887865
1561	103_116	False	9.73333333333333	-0.572295873164948
1562	103_116	False	9.8	-0.647345218769238
1563	103_116	False	9.86666666666667	-0.714745506457584
1564	103_12	False	-4.93333333333333	-0.624324853295314
1565	103_12	False	-4.86666666666667	-0.616324229295604
1566	103_12	False	-4.8	-0.646602445599321
1567	103_12	False	-4.73333333333333	-0.679050624823201
1568	103_12	False	-4.66666666666667	-0.708564257399334
1569	103_12	False	-4.6	-0.734744230400229
1570	103_12	False	-4.53333333333333	-0.757868181581486
1571	103_12	False	-4.46666666666667	-0.778277748197754
1572	103_12	False	-4.4	-0.796289241979588
1573	103_12	False	-4.33333333333333	-0.812184075535675
1574	103_12	False	-4.26666666666667	-0.826210938388093
1575	103_12	False	-4.2	-0.838589347259734
1576	103_12	False	-4.13333333333333	-0.849513029185594
1577	103_12	False	-4.06666666666667	-0.859152945399467
1578	103_12	False	-4	-0.86765996573489
1579	103_12	False	-3.93333333333333	-0.875167229629836
1580	103_12	False	-3.86666666666667	-0.881792229801475
1581	103_12	False	-3.8	-0.887638651065945
1582	103_12	False	-3.73333333333333	-0.892797993060811
1583	103_12	False	-3.66666666666667	-0.897351002263508
1584	103_12	False	-3.6	-0.901368935717129
1585	103_12	False	-3.53333333333333	-0.904914676241476
1586	103_12	False	-3.46666666666667	-0.908043716583013
1587	103_12	False	-3.4	-0.910805027906202
1588	103_12	False	-3.33333333333333	-0.913241826218564
1589	103_12	False	-3.26666666666667	-0.915392248724446
1590	103_12	False	-3.2	-0.91728995069278
1591	103_12	False	-3.13333333333333	-0.918964632180148
1592	103_12	False	-3.06666666666667	-0.92044250285264
1593	103_12	False	-3	-0.867827319115644
1594	103_12	False	-2.93333333333333	-0.67875846956596
1595	103_12	False	-2.86666666666667	-0.322943258886258
1596	103_12	False	-2.8	-0.335321449654623
1597	103_12	False	-2.73333333333333	-0.396316135443972
1598	103_12	False	-2.66666666666667	0.821117482457176
1599	103_12	False	-2.6	0.811565201662054
1600	103_12	False	-2.53333333333333	0.753453969989267
1601	103_12	False	-2.46666666666667	0.577943460822429
1602	103_12	False	-2.4	0.404000657471377
1603	103_12	False	-2.33333333333333	0.247575982768576
1604	103_12	False	-2.26666666666667	0.109085981334512
1605	103_12	False	-2.2	-0.0131973058383113
1606	103_12	False	-2.13333333333333	-0.121120254545713
1607	103_12	False	-2.06666666666667	-0.194572854123525
1608	103_12	False	-2	-0.277839457624415
1609	103_12	False	-1.93333333333333	-0.112922593390346
1610	103_12	False	-1.86666666666667	-0.172040975596469
1611	103_12	False	-1.8	-0.255608672199125
1612	103_12	False	-1.73333333333333	-0.334172148569469
1613	103_12	False	-1.66666666666667	-0.404241704047975
1614	103_12	False	-1.6	-0.466189959547246
1615	103_12	False	-1.53333333333333	-0.520875365335324
1616	103_12	False	-1.46666666666667	-0.569136737128758
1617	103_12	False	-1.4	-0.611726777119013
1618	103_12	False	-1.33333333333333	-0.383980293558435
1619	103_12	False	-1.26666666666667	-0.347345923254765
1620	103_12	False	-1.2	0.270437963756842
1621	103_12	False	-1.13333333333333	2.91020019452021
1622	103_12	False	-1.06666666666667	3.68891474191566
1623	103_12	False	-1	4.45308741952251
1624	103_12	False	-0.933333333333333	4.02081895123595
1625	103_12	False	-0.866666666666667	3.46957695038179
1626	103_12	False	-0.8	3.38169065081186
1627	103_12	False	-0.733333333333333	3.29982273137656
1628	103_12	False	-0.666666666666667	2.98378393859173
1629	103_12	False	-0.6	2.86246194380288
1630	103_12	False	-0.533333333333333	2.54306028814961
1631	103_12	False	-0.466666666666667	2.15412369193471
1632	103_12	False	-0.4	1.85202767017233
1633	103_12	False	-0.333333333333333	1.61462157415962
1634	103_12	False	-0.266666666666667	1.64980029535785
1635	103_12	False	-0.2	1.71249608169123
1636	103_12	False	-0.133333333333333	1.45792424883046
1637	103_12	False	-0.0666666666666667	1.53094517695566
1638	103_12	False	0	1.049975914379
1639	103_12	False	0.0666666666666667	0.607024350631852
1640	103_12	False	0.133333333333333	0.426240278010128
1641	103_12	False	0.2	0.26667673502284
1642	103_12	False	0.266666666666667	0.125861408153168
1643	103_12	False	0.333333333333333	0.00159428823016733
1644	103_12	False	0.4	-0.108068884983368
1645	103_12	False	0.466666666666667	-0.204844309076565
1646	103_12	False	0.533333333333333	-0.290246557676101
1647	103_12	False	0.6	-0.365612219789917
1648	103_12	False	0.666666666666667	-0.432120808269036
1649	103_12	False	0.733333333333333	-0.490813218200331
1650	103_12	False	0.8	-0.542608017427889
1651	103_12	False	0.866666666666667	-0.588315822338333
1652	103_12	False	0.933333333333333	-0.628651984688013
1653	103_12	False	1	-0.664247787131495
1654	103_12	False	1.06666666666667	-0.695660323125128
1655	103_12	False	1.13333333333333	-0.723381215746453
1656	103_12	False	1.2	-0.747844311881085
1657	103_12	False	1.26666666666667	-0.769432472142271
1658	103_12	False	1.33333333333333	-0.788483562850403
1659	103_12	False	1.4	-0.805295743827573
1660	103_12	False	1.46666666666667	-0.820132134738925
1661	103_12	False	1.53333333333333	-0.833224933111414
1662	103_12	False	1.6	-0.844779048259613
1663	103_12	False	1.66666666666667	-0.85497530828356
1664	103_12	False	1.73333333333333	-0.863973290141319
1665	103_12	False	1.8	-0.871913817100657
1666	103_12	False	1.86666666666667	-0.878921162679877
1667	103_12	False	1.93333333333333	-0.885104995606195
1668	103_12	False	2	-0.890562096195117
1669	103_12	False	2.06666666666667	-0.474507210740935
1670	103_12	False	2.13333333333333	-0.463650455262036
1671	103_12	False	2.2	-0.239898811210318
1672	103_12	False	2.26666666666667	-0.278418727617938
1673	103_12	False	2.33333333333333	-0.348613977033034
1674	103_12	False	2.4	-0.416113752833859
1675	103_12	False	2.46666666666667	-0.476532925992897
1676	103_12	False	2.53333333333333	-0.529982275865026
1677	103_12	False	2.6	-0.577170240690941
1678	103_12	False	2.66666666666667	-0.61881568922294
1679	103_12	False	2.73333333333333	-0.655567380768642
1680	103_12	False	2.8	-0.688000036638891
1681	103_12	False	2.86666666666667	-0.716621174390728
1682	103_12	False	2.93333333333333	-0.74187871934481
1683	103_12	False	3	-0.774002855381081
1684	103_12	False	3.06666666666667	-0.801195910272908
1685	103_12	False	3.13333333333333	-0.816514119123102
1686	103_12	False	3.2	-0.830032111520952
1687	103_12	False	3.26666666666667	-0.841961451318692
1688	103_12	False	3.33333333333333	-0.852488839100946
1689	103_12	False	3.4	-0.834511687397679
1690	103_12	False	3.46666666666667	-0.723249275483471
1691	103_12	False	3.53333333333333	-0.293425641375178
1692	103_12	False	3.6	1.62122002398214
1693	103_12	False	3.66666666666667	1.62645645010301
1694	103_12	False	3.73333333333333	1.59447559049531
1695	103_12	False	3.8	1.3388279909248
1696	103_12	False	3.86666666666667	1.07833401466003
1697	103_12	False	3.93333333333333	0.843100926439562
1698	103_12	False	4	0.634691559931599
1699	103_12	False	4.06666666666667	0.450648759466578
1700	103_12	False	4.13333333333333	0.288215588226839
1701	103_12	False	4.2	0.144868816026987
1702	103_12	False	4.26666666666667	0.0183678938901798
1703	103_12	False	4.33333333333333	-0.0932665399720205
1704	103_12	False	4.4	-0.191781556122678
1705	103_12	False	4.46666666666667	-0.278718957066151
1706	103_12	False	4.53333333333333	-0.355439358281682
1707	103_12	False	4.6	-0.423143475069794
1708	103_12	False	4.66666666666667	-0.482890913237719
1709	103_12	False	4.73333333333333	-0.535616752329667
1710	103_12	False	4.8	-0.582146180079234
1711	103_12	False	4.86666666666667	-0.623207407063391
1712	103_12	False	4.93333333333333	-0.659443063571321
1713	103_12	False	5	-0.691420257118585
1714	103_12	False	5.06666666666667	-0.71963944798478
1715	103_12	False	5.13333333333333	-0.744542281686111
1716	103_12	False	5.2	-0.766518500965275
1717	103_12	False	5.26666666666667	-0.382878357419084
1718	103_12	False	5.33333333333333	-0.385526406201568
1719	103_12	False	5.4	-0.192190118200036
1720	103_12	False	5.46666666666667	0.0222330324966695
1721	103_12	False	5.53333333333333	0.266302802193995
1722	103_12	False	5.6	0.180170749970614
1723	103_12	False	5.66666666666667	0.0579036142956924
1724	103_12	False	5.73333333333333	-0.0570911068783349
1725	103_12	False	5.8	-0.159660216255457
1726	103_12	False	5.86666666666667	-0.250342292572836
1727	103_12	False	5.93333333333333	-0.330392913965946
1728	103_12	False	6	-0.117974001532519
1729	103_12	False	6.06666666666667	0.429884430214118
1730	103_12	False	6.13333333333333	0.352958412741248
1731	103_12	False	6.2	0.214746682991793
1732	103_12	False	6.26666666666667	0.0819886954357575
1733	103_12	False	6.33333333333333	-0.036822602563105
1734	103_12	False	6.4	-0.14192497100565
1735	103_12	False	6.46666666666667	-0.234714525329751
1736	103_12	False	6.53333333333333	-0.316605303377295
1737	103_12	False	6.6	-0.388873084240164
1738	103_12	False	6.66666666666667	-0.452647999219959
1739	103_12	False	6.73333333333333	-0.508928022221655
1740	103_12	False	6.8	-0.558593944734832
1741	103_12	False	6.86666666666667	-0.602423061918467
1742	103_12	False	6.93333333333333	-0.613446179582953
1743	103_12	False	7	-0.544082391417007
1744	103_12	False	7.06666666666667	0.482195508320947
1745	103_12	False	7.13333333333333	0.779994092680425
1746	103_12	False	7.2	0.711311118250404
1747	103_12	False	7.26666666666667	0.710397761722694
1748	103_12	False	7.33333333333333	0.60766932402723
1749	103_12	False	7.4	0.533613006729918
1750	103_12	False	7.46666666666667	1.2643556954374
1751	103_12	False	7.53333333333333	1.14481398026054
1752	103_12	False	7.6	0.949808755327022
1753	103_12	False	7.66666666666667	0.736229100670511
1754	103_12	False	7.73333333333333	0.541384164919207
1755	103_12	False	7.8	0.36846111229946
1756	103_12	False	7.86666666666667	0.215710390621877
1757	103_12	False	7.93333333333333	0.0808881543121396
1758	103_12	False	8	0.000474666862767136
1759	103_12	False	8.06666666666667	-0.103139970116407
1760	103_12	False	8.13333333333333	0.116119543240239
1761	103_12	False	8.2	0.0415705477529616
1762	103_12	False	8.26666666666667	0.100034406782943
1763	103_12	False	8.33333333333333	0.114306026488644
1764	103_12	False	8.4	0.144438189919458
1765	103_12	False	8.46666666666667	0.404134261482424
1766	103_12	False	8.53333333333333	0.306404681745818
1767	103_12	False	8.6	0.170008167578765
1768	103_12	False	8.66666666666667	1.32088884697641
1769	103_12	False	8.73333333333333	1.25260311069648
1770	103_12	False	8.8	1.14266056536266
1771	103_12	False	8.86666666666667	0.921409983147472
1772	103_12	False	8.93333333333333	0.707102534602243
1773	103_12	False	9	0.430094560867129
1774	103_12	False	9.06666666666667	0.195108445310578
1775	103_12	False	9.13333333333333	0.0627051252997863
1776	103_12	False	9.2	-0.0541395986084089
1777	103_12	False	9.26666666666667	-0.157252822305574
1778	103_12	False	9.33333333333333	-0.24824807975488
1779	103_12	False	9.4	-0.32854945833265
1780	103_12	False	9.46666666666667	-0.399413712077932
1781	103_12	False	9.53333333333333	-0.461949903800776
1782	103_12	False	9.6	-0.517136758405101
1783	103_12	False	9.66666666666667	-0.56583797982987
1784	103_12	False	9.73333333333333	-0.608815768383672
1785	103_12	False	9.8	-0.502776271727564
1786	103_12	False	9.86666666666667	-0.480977890339345
1787	103_121	False	-4.93333333333333	2.73441433941771
1788	103_121	False	-4.86666666666667	2.47414864410341
1789	103_121	False	-4.8	2.22621687039756
1790	103_121	False	-4.73333333333333	1.96325630229396
1791	103_121	False	-4.66666666666667	1.6999492295063
1792	103_121	False	-4.6	1.44557773717187
1793	103_121	False	-4.53333333333333	1.20569164469523
1794	103_121	False	-4.46666666666667	0.983291360586462
1795	103_121	False	-4.4	0.779663343008694
1796	103_121	False	-4.33333333333333	0.59496717775215
1797	103_121	False	-4.26666666666667	0.42864542268586
1798	103_121	False	-4.2	0.279707302305847
1799	103_121	False	-4.13333333333333	0.146922891159576
1800	103_121	False	-4.06666666666667	0.0289540309941601
1801	103_121	False	-4	-0.0755592484523444
1802	103_121	False	-3.93333333333333	-0.167943407135808
1803	103_121	False	-3.86666666666667	-0.249457630593382
1804	103_121	False	-3.8	-0.321274851066037
1805	103_121	False	-3.73333333333333	-0.384472763405929
1806	103_121	False	-3.66666666666667	-0.440031463869803
1807	103_121	False	-3.6	-0.323178261150028
1808	103_121	False	-3.53333333333333	0.296688704126291
1809	103_121	False	-3.46666666666667	1.14453450543569
1810	103_121	False	-3.4	1.61102774903848
1811	103_121	False	-3.33333333333333	1.91429679367453
1812	103_121	False	-3.26666666666667	2.09978546567678
1813	103_121	False	-3.2	2.11487157621537
1814	103_121	False	-3.13333333333333	2.02184518494824
1815	103_121	False	-3.06666666666667	1.90649219625636
1816	103_121	False	-3	1.64054487322978
1817	103_121	False	-2.93333333333333	1.3365661444693
1818	103_121	False	-2.86666666666667	1.13090381438984
1819	103_121	False	-2.8	0.932711712545702
1820	103_121	False	-2.73333333333333	0.746126643130697
1821	103_121	False	-2.66666666666667	0.57335694318671
1822	103_121	False	-2.6	0.415316585907915
1823	103_121	False	-2.53333333333333	0.272070538884122
1824	103_121	False	-2.46666666666667	0.143145469634597
1825	103_121	False	-2.4	0.027744632467972
1826	103_121	False	-2.33333333333333	-0.0751052131601427
1827	103_121	False	-2.26666666666667	-0.16645490582617
1828	103_121	False	-2.2	-0.206256668655092
1829	103_121	False	-2.13333333333333	-0.253239623670686
1830	103_121	False	-2.06666666666667	-0.283874862587116
1831	103_121	False	-2	-0.322371759451442
1832	103_121	False	-1.93333333333333	-0.218888645555757
1833	103_121	False	-1.86666666666667	-0.174965863474625
1834	103_121	False	-1.8	-0.170175073075455
1835	103_121	False	-1.73333333333333	-0.190257824808115
1836	103_121	False	-1.66666666666667	-0.22534690825145
1837	103_121	False	-1.6	-0.268690685570532
1838	103_121	False	-1.53333333333333	-0.315739348317566
1839	103_121	False	-1.46666666666667	-0.363491451641643
1840	103_121	False	-1.4	-0.410027500368503
1841	103_121	False	-1.33333333333333	-0.308066897898226
1842	103_121	False	-1.26666666666667	-0.262004946172707
1843	103_121	False	-1.2	-0.252837462513353
1844	103_121	False	-1.13333333333333	-0.256834062237056
1845	103_121	False	-1.06666666666667	-0.215738560036787
1846	103_121	False	-1	-0.0947973842364628
1847	103_121	False	-0.933333333333333	-0.0291317246496399
1848	103_121	False	-0.866666666666667	-0.0156832059697031
1849	103_121	False	-0.8	0.0107264530391285
1850	103_121	False	-0.733333333333333	0.0543942423600355
1851	103_121	False	-0.666666666666667	0.0510499103391311
1852	103_121	False	-0.6	0.0181395477416239
1853	103_121	False	-0.533333333333333	-0.0322938933773979
1854	103_121	False	-0.466666666666667	-0.092037565855776
1855	103_121	False	-0.4	-0.155582391737835
1856	103_121	False	-0.333333333333333	-0.219317919984609
1857	103_121	False	-0.266666666666667	-0.280957970084715
1858	103_121	False	-0.2	-0.339131956789674
1859	103_121	False	-0.133333333333333	-0.393095030202679
1860	103_121	False	-0.0666666666666667	-0.442523310485959
1861	103_121	False	0	-0.526359652075527
1862	103_121	False	0.0666666666666667	-0.596204565913272
1863	103_121	False	0.133333333333333	-0.624868771529011
1864	103_121	False	0.2	-0.650265925348883
1865	103_121	False	0.266666666666667	-0.672717363852416
1866	103_121	False	0.333333333333333	-0.692528384240469
1867	103_121	False	0.4	-0.70998354268691
1868	103_121	False	0.466666666666667	-0.725344406869828
1869	103_121	False	0.533333333333333	-0.738848936212126
1870	103_121	False	0.6	-0.750711911365045
1871	103_121	False	0.666666666666667	-0.76112601122622
1872	103_121	False	0.733333333333333	-0.77026326135064
1873	103_121	False	0.8	-0.778276666493351
1874	103_121	False	0.866666666666667	-0.785301902650064
1875	103_121	False	0.933333333333333	-0.791458987836384
1876	103_121	False	1	-0.796853881355407
1877	103_121	False	1.06666666666667	-0.801579982313147
1878	103_121	False	1.13333333333333	-0.805719512422856
1879	103_121	False	1.2	-0.809344777676448
1880	103_121	False	1.26666666666667	-0.812519309671254
1881	103_121	False	1.33333333333333	-0.588453241022473
1882	103_121	False	1.4	0.0385049313328584
1883	103_121	False	1.46666666666667	0.40398828782125
1884	103_121	False	1.53333333333333	0.591676145566777
1885	103_121	False	1.6	0.660582964475336
1886	103_121	False	1.66666666666667	0.652098671145425
1887	103_121	False	1.73333333333333	0.595046496359834
1888	103_121	False	1.8	0.509313274158997
1889	103_121	False	1.86666666666667	0.40845221407766
1890	103_121	False	1.93333333333333	0.301546427926011
1891	103_121	False	2	0.194540926150274
1892	103_121	False	2.06666666666667	0.091192709593915
1893	103_121	False	2.13333333333333	-0.0062532956439976
1894	103_121	False	2.2	-0.0965848994262773
1895	103_121	False	2.26666666666667	-0.17928409983925
1896	103_121	False	2.33333333333333	-0.254289197707976
1897	103_121	False	2.4	-0.321828737320641
1898	103_121	False	2.46666666666667	-0.382306569819288
1899	103_121	False	2.53333333333333	-0.357642936158818
1900	103_121	False	2.6	-0.222725743206533
1901	103_121	False	2.66666666666667	0.229358155510707
1902	103_121	False	2.73333333333333	1.04167162938942
1903	103_121	False	2.8	1.98512274202449
1904	103_121	False	2.86666666666667	2.48275424130059
1905	103_121	False	2.93333333333333	2.68160507652737
1906	103_121	False	3	2.75581046733879
1907	103_121	False	3.06666666666667	2.72511355110853
1908	103_121	False	3.13333333333333	2.60092664644602
1909	103_121	False	3.2	2.47230447065209
1910	103_121	False	3.26666666666667	2.37520693096263
1911	103_121	False	3.33333333333333	2.48661541791088
1912	103_121	False	3.4	2.44148025799861
1913	103_121	False	3.46666666666667	2.41693605959059
1914	103_121	False	3.53333333333333	2.32382682418174
1915	103_121	False	3.6	2.15522382659271
1916	103_121	False	3.66666666666667	1.94481770938961
1917	103_121	False	3.73333333333333	1.71533328184971
1918	103_121	False	3.8	1.48178172476187
1919	103_121	False	3.86666666666667	1.2537821314077
1920	103_121	False	3.93333333333333	1.0372147375461
1921	103_121	False	4	0.932925125171504
1922	103_121	False	4.06666666666667	0.837056303930157
1923	103_121	False	4.13333333333333	0.718401285092419
1924	103_121	False	4.2	0.589484879077417
1925	103_121	False	4.26666666666667	0.45857170056708
1926	103_121	False	4.33333333333333	0.330949246394954
1927	103_121	False	4.4	0.209841504526992
1928	103_121	False	4.46666666666667	0.0970575260624087
1929	103_121	False	4.53333333333333	-0.00654988936759305
1930	103_121	False	4.6	-0.100761345072897
1931	103_121	False	4.66666666666667	-0.185764987182108
1932	103_121	False	4.73333333333333	-0.261999733152056
1933	103_121	False	4.8	-0.330047571513008
1934	103_121	False	4.86666666666667	-0.390560588493152
1935	103_121	False	4.93333333333333	-0.444212457315795
1936	103_121	False	5	-0.491667059203131
1937	103_121	False	5.06666666666667	-0.533559011888095
1938	103_121	False	5.13333333333333	-0.570482393222708
1939	103_121	False	5.2	-0.602985030925045
1940	103_121	False	5.26666666666667	-0.631566505311634
1941	103_121	False	5.33333333333333	-0.656678565615455
1942	103_121	False	5.4	-0.678727055810845
1943	103_121	False	5.46666666666667	-0.698074726500021
1944	103_121	False	5.53333333333333	-0.715044508494057
1945	103_121	False	5.6	-0.729922964078927
1946	103_121	False	5.66666666666667	-0.742963730476079
1947	103_121	False	5.73333333333333	-0.754390838660707
1948	103_121	False	5.8	-0.764401838118161
1949	103_121	False	5.86666666666667	-0.773170690361718
1950	103_121	False	5.93333333333333	-0.780850415992123
1951	103_121	False	6	-0.790519757450626
1952	103_121	False	6.06666666666667	-0.798619644795237
1953	103_121	False	6.13333333333333	-0.803133286707132
1954	103_121	False	6.2	-0.807084671891247
1955	103_121	False	6.26666666666667	-0.81054368476205
1956	103_121	False	6.33333333333333	-0.813571566862833
1957	103_121	False	6.4	-0.816221973653357
1958	103_121	False	6.46666666666667	-0.818541905505405
1959	103_121	False	6.53333333333333	-0.820572526872929
1960	103_121	False	6.6	-0.822349886395097
1961	103_121	False	6.66666666666667	-0.823905549418425
1962	103_121	False	6.73333333333333	-0.825267153196904
1963	103_121	False	6.8	-0.826458894065081
1964	103_121	False	6.86666666666667	-0.827501954585587
1965	103_121	False	6.93333333333333	-0.828414878055812
1966	103_121	False	7	-0.829213896715036
1967	103_121	False	7.06666666666667	-0.829913219311583
1968	103_121	False	7.13333333333333	-0.830525283033339
1969	103_121	False	7.2	-0.831060974086942
1970	103_121	False	7.26666666666667	-0.831529821033244
1971	103_121	False	7.33333333333333	-0.831940163920198
1972	103_121	False	7.4	-0.832299302458009
1973	103_121	False	7.46666666666667	-0.832613625701899
1974	103_121	False	7.53333333333333	-0.832888725639477
1975	103_121	False	7.6	-0.833129496590551
1976	103_121	False	7.66666666666667	-0.833340222211682
1977	103_121	False	7.73333333333333	-0.833524651684276
1978	103_121	False	7.8	-0.833686066382406
1979	103_121	False	7.86666666666667	-0.833827338236324
1980	103_121	False	7.93333333333333	-0.833950980817113
1981	103_121	False	8	-0.834059194041836
1982	103_121	False	8.06666666666667	-0.834153903318098
1983	103_121	False	8.13333333333333	-0.834236793791072
1984	103_121	False	8.2	-0.83430934031909
1985	103_121	False	8.26666666666667	-0.834372833720179
1986	103_121	False	8.33333333333333	-0.834428403733957
1987	103_121	False	8.4	-0.83447703912116
1988	103_121	False	8.46666666666667	-0.834519605256168
1989	103_121	False	8.53333333333333	-0.8345568595239
1990	103_121	False	8.6	-0.834589464795496
1991	103_121	False	8.66666666666667	-0.83461800122247
1992	103_121	False	8.73333333333333	-0.834642976559158
1993	103_121	False	8.8	-0.834664835197075
1994	103_121	False	8.86666666666667	-0.834683966071913
1995	103_121	False	8.93333333333333	-0.83470070958385
1996	103_121	False	9	-0.83472177634054
1997	103_121	False	9.06666666666667	-0.834739413906505
1998	103_121	False	9.13333333333333	-0.834749238020653
[truncated: 232,417 more rows]
