# Supplementary material for: A hippocampus-accumbens code guides goal-directed appetitive behavior
Source: Nat Commun. 2024 Apr 12;15:3196. doi: 10.1038/s41467-024-47361-x (PMC11015045; doi:10.1038/s41467-024-47361-x)
Supplement: Supplementary file 8 — Source Data [file 41467_2024_47361_MOESM8_ESM.zip › 8a.csv]

	Figure 8a	Unnamed: 1	Unnamed: 2	Unnamed: 3	Unnamed: 4	Unnamed: 5	Unnamed: 6	Unnamed: 7	Unnamed: 8	Unnamed: 9	Unnamed: 10
0
1	True calcium	Full model	Position shuffled	Velocity shuffled	Licking shuffled		shuffle #	R2 shufflePosition	R2 shuffleVelocity	R2 shuffleLicking	R2 full model
2	0	3.56452734384379	6.34794825522516e-08	4.57919442741843e-08	2.71155521376312		0	0.256882375481293	0.329513596377586	0.425816602351421	0.428701759929792
3	0	3.69842447352523	6.13380780836322e-08	4.55942596499846e-08	2.84079924981289		1	0.193175799226365	0.277381034462908	0.335020929407169	0.428701759929792
4	0	0.279815850475903	0.191161280418627	0.0799834133580287	0.791273788261644		2	0.13566494708179	0.276805180314012	0.354164690006025	0.428701759929792
5	0	0.299847249149364	0.179248860979216	0.0793372179901487	0.863461947106144		3	0.155954680555743	0.294609111348903	0.351241031958246	0.428701759929792
6	0	0.281108619517573	0.190343052204692	0.0799401703947333	0.795892736197565		4	0.114828196794772	0.271930055272613	0.312434781623114	0.428701759929792
7	0	2.15468743698489	3.34036212387099e-08	2.86543931088406e-08	0.896485660165666		5	0.208329510227362	0.278632466375392	0.321273731218577	0.428701759929792
8	0	2.29318406028067e-07	0.308600618651114	1.69970840420104e-08	8.35152977410537e-08		6	0.1723349254818	0.288475787374868	0.293698770927295	0.428701759929792
9	0	0.900631932854233	9.20662278483732e-08	7.61264724377624e-08	0.0124244207003862		7	0.217469977716348	0.287315599681856	0.430524912876822	0.428701759929792
10	0	0.102786020684587	0.662863678215093	2.37975670293042e-07	0.0334329229437359		8	0.189823810283652	0.280522871853678	0.275238187404599	0.428701759929792
11	0	0.13409193258984	0.428267752382699	5.08596067198915e-08	0.186717890983218		9	0.168066870162532	0.279173781776747	0.302443118136603	0.428701759929792
12	0	0.0639059308235712	0.318465423134631	1.2385750000551e-07	0.0932136525021969		10	0.170391122444384	0.290757517485754	0.369695481056066	0.428701759929792
13	0	0.102696078174927	0.301773253489894	9.62074128971142e-08	0.0266823880415653		11	0.145053823953342	0.290740730855799	0.285658353338611	0.428701759929792
14	0	0.19575439518176	0.321415935129406	7.1661499375948e-08	0.247863236864491		12	0.14426297292034	0.276674717160608	0.408409908684844	0.428701759929792
15	0	0.0675425073814331	1.82000857245222e-07	0.277510655686869	0.574344748609367		13	0.218120559956347	0.295422748403227	0.380651271158389	0.428701759929792
16	0	2.53786720371648e-07	0.0387410409112791	0.214982640991454	5.41992179761198e-08		14	0.184560421878342	0.275864322316637	0.409661081312332	0.428701759929792
17	0	0.17037252619234	0.280977954549844	0.768213986175009	0.0089127464690153		15	0.182090869785345	0.296274312471766	0.377821754343007	0.428701759929792
18	0	0.0718335613476448	0.101546078681988	0.255092855834856	0.0438774492544598		16	0.100058923925508	0.283095701331128	0.308730091006262	0.428701759929792
19	0	3.81567554585636e-07	1.82818561805486	0.660295856980976	3.72803652136358e-07		17	0.194310843161833	0.287099244777882	0.285806780812517	0.428701759929792
20	0	0.0043688884925815	0.0500730931230801	0.11448449339395	0.0012026073754299		18	0.214684588781684	0.300309610227931	0.405941438939555	0.428701759929792
21	0	0.0121585500393715	0.505547044227364	0.500479211327618	0.0086597134149957		19	0.164318557442901	0.320583821150445	0.289496980131524	0.428701759929792
22	3	0.133033681925224	0.153550791794067	0.0611587676406456	0.0812443997555941		20	0.0919527355680214	0.281780211252024	0.307114426404055	0.428701759929792
23	0	0.125752074570578	0.224784923883371	0.108603427713887	0.114777233199501		21	0.144273804608104	0.28247176240449	0.362188156209266	0.428701759929792
24	0	0.125173762922896	0.225751207467974	0.108662175825321	0.114111125770364		22	0.129422470842759	0.338821485509928	0.269612051057872	0.428701759929792
25	0	0.125752074570578	0.224784923883371	0.108603427713887	0.114777233199501		23	0.224945893686599	0.279684497364809	0.270887464139056	0.428701759929792
26	0	0.125752074570578	0.224784923883371	0.108603427713887	0.114777233199501		24	0.159851728511634	0.282468845336253	0.330505177613774	0.428701759929792
27	0	0.125752074570578	0.224784923883371	0.108603427713887	0.114777233199501		25	0.156160185532731	0.290624636238997	0.297186896836339	0.428701759929792
28	0	0.125173762922897	0.225751207467974	0.108662175825321	0.114111125770365		26	0.186999109437304	0.278221100946134	0.287569272700812	0.428701759929792
29	0	0.125752074570578	0.224784923883371	0.108603427713887	0.114777233199501		27	0.147513422012723	0.276527151608956	0.360986638485215	0.428701759929792
30	0	0.125752074570578	0.224784923883371	0.108603427713887	0.114777233199501		28	0.190901180529634	0.302213342491492	0.32061531152016	0.428701759929792
31	0	0.125752074570578	0.224784923883371	0.108603427713887	0.114777233199501		29	0.204866196496992	0.270868518307233	0.303345099677329	0.428701759929792
32	0	0.125752074570578	0.224784923883371	0.108603427713887	0.114777233199501		30	0.312584110266988	0.278920507490899	0.404154997716729	0.428701759929792
33	0	0.125752074570578	0.224784923883371	0.108603427713887	0.114777233199501		31	0.139989829346991	0.299814297643245	0.311320377538187	0.428701759929792
34	0	0.125752074570578	0.224784923883371	0.108603427713887	0.114777233199501		32	0.126824040923346	0.278237540839233	0.349157720662791	0.428701759929792
35	0	0.125752074570578	0.224784923883371	0.108603427713887	0.114777233199501		33	0.287655108151941	0.274116526872689	0.316500135346833	0.428701759929792
36	0	0.125752074570578	0.224784923883371	0.108603427713887	0.114777233199501		34	0.142554585560344	0.303642682261282	0.259102378172824	0.428701759929792
37	0	0.011698540276329	0.508879810686194	0.190712712408891	0.197600298220332		35	0.176417923624905	0.277759237937885	0.29922451781267	0.428701759929792
38	0	0.114172685287876	0.128092913229567	0.034004958126026	0.202269254448023		36	0.139984404744494	0.301288158321023	0.324135659146275	0.428701759929792
39	0	0.108288259996708	0.328815462221434	0.246482434798164	0.0702357572651919		37	0.189526221133766	0.28900794076578	0.386366400492687	0.428701759929792
40	0	2.52713257417101e-08	3.94748534547477e-07	0.763501853785422	6.52673839465994e-07		38	0.136082061934435	0.276352385852266	0.343533092020206	0.428701759929792
41	0	0.844310361660529	1.28202507085566e-07	2.84086783051274e-08	0.599715226011878		39	0.142524597466314	0.301463441264991	0.314071282826342	0.428701759929792
42	0	2.42978082261208e-08	2.38187104306763e-07	4.72171826044725	1.31999581026015e-07		40	0.325322951282095	0.282319936021655	0.37776751913627	0.428701759929792
43	0	3.24228689763906e-08	0.488417047946686	7.54742487049869e-08	8.72263546980827e-08		41	0.195616349637318	0.318227059038164	0.281587074054449	0.428701759929792
44	0	2.00862573187785e-07	0.0713923044794665	3.29362588812223e-08	3.83413845295463e-07		42	0.152897708239282	0.281820059077576	0.288202569123597	0.428701759929792
45	0	1.46418999101651e-07	0.199598135671746	4.00154187104282e-08	6.36956337454899e-07		43	0.169372737465906	0.277785724739114	0.323307607734232	0.428701759929792
46	0	1.11493646334441e-07	1.11394273656635	3.79978344624573e-07	4.70895007577398e-07		44	0.247739415802073	0.277934112838142	0.291010325808725	0.428701759929792
47	0	1.69065264759566	0.349198481070696	3.49171932307278e-08	0.265115333862271		45	0.21164662949323	0.279357905899953	0.399750363987362	0.428701759929792
48	0	0.513870285222602	1.85276725151159e-07	2.76343062617411e-08	2.27480256900791		46	0.29192921698198	0.288525978746228	0.302437520424238	0.428701759929792
49	0	1.26657864015808	8.02969232953765e-08	7.38738729314667e-08	0.370974458633755		47	0.262449364743537	0.294465249955682	0.287836249354414	0.428701759929792
50	0	2.46541432245928e-08	3.08056731045379e-08	1.62191748382056e-08	6.25352978864718e-08		48	0.183381809579261	0.281409105657683	0.351991105150485	0.428701759929792
51	0	2.73855835696745e-08	0.168567076986357	1.81514324776944e-07	1.19656364926283e-08		49	0.158487744704398	0.279668571018298	0.365237719666772	0.428701759929792
52	0	5.84370432189093e-07	3.58260319654374e-07	4.3656373371464e-08	1.62204771708806e-06		50	0.137581646102375	0.296033470391271	0.266068661447482	0.428701759929792
53	0	0.0403672369913133	5.78728102424594	0.429827722622448	0.189230917760671		51	0.218684630099034	0.278309162755556	0.327897402808054	0.428701759929792
54	0	0.847020376721493	3.67456409636296e-08	3.9894557092967e-08	0.0496455272190919		52	0.277014943759429	0.283611478478684	0.350667547239483	0.428701759929792
55	0	0.0461763206361708	1.88090249477832e-07	0.410328942285269	0.217322661743519		53	0.134443166783918	0.276938119475793	0.324127098853075	0.428701759929792
56	0	0.808116517481763	1.29484711831711e-07	0.182961083600877	0.091144370713723		54	0.271525359267151	0.279545638927879	0.323746600221256	0.428701759929792
57	0	0.10821985405913	0.211093447751053	1.1475531744146	0.102186975942659		55	0.223558094142553	0.281384413945991	0.325848584961603	0.428701759929792
58	0	0.953757282250519	2.02426258410088	3.07332865952131	0.214686676227754		56	0.259080502990733	0.27399891835489	0.372584574357234	0.428701759929792
59	0	0.000518603952177424	0.21732196596692	0.587243894633109	0.0016091344342847		57	0.182720417230514	0.287477882143531	0.36642759547826	0.428701759929792
60	0	0.0082909094941306	0.0428763308407176	0.119664857083422	0.0107757473763177		58	0.108834746502981	0.279160043047586	0.346965272473702	0.428701759929792
61	0	1.4493239564141	0.382054488943986	0.0731304849345846	0.231462392571602		59	0.261971414971436	0.278122883181948	0.369064057068042	0.428701759929792
62	0	0.136691897446404	0.326702799040104	0.0959267180398098	0.180928692145813		60	0.179045130551969	0.281581810596581	0.387977863785236	0.428701759929792
63	0	0.0041878691263107	0.149624866206847	0.190032460242362	0.0092592078292859		61	0.29284654251462	0.284299687456456	0.344190684332527	0.428701759929792
64	4	0.167209320355457	0.121966530738828	0.135395573593095	0.684381468254022		62	0.142142885934368	0.282057540449005	0.277526477768185	0.428701759929792
65	0	0.0606703508098715	55.7420140658928	1.9674787848865	1.19304181981525		63	0.256882375481293	0.329513596377586	0.425816602351421	0.428701759929792
66	0	1.67635025601904e-07	3.69619918018666e-08	0.369155558991747	2.53766951070385e-07		64	0.217469977716348	0.287315599681856	0.430524912876822	0.428701759929792
67	0	4.08157822064233e-08	8.26374324546539e-09	2.38120646712348e-08	3.20856485839028e-09		65	0.199186863585962	0.278254247591701	0.356829894960777	0.428701759929792
68	0	0.645023859005266	1.48956154519912	0.40591495555292	6.05856048543107		66	0.258894324754906	0.341557085362622	0.391350463867364	0.428701759929792
69	0	0.228147974567666	0.0989548439376384	2.01888345933207e-07	0.499011399077519		67	0.137731257285167	0.278519850295799	0.277557413495667	0.428701759929792
70	0	0.150039176427122	1.12200516060578e-07	1.23525103439847e-07	0.366231282329082		68	0.191739637810077	0.353853199791928	0.374940217077242	0.428701759929792
71	0	1.90446714657462	9.95898824146754e-08	3.18774551344354e-08	2.64058245693908		69	0.234885078817171	0.278340703411502	0.30278309078693	0.428701759929792
72	0	2.92645225770521	5.8201262229594e-08	8.27370763010473e-08	1.71530806664886		70	0.193073448610773	0.277636135579609	0.362388564565649	0.428701759929792
73	0	0.682170666930581	7.87646780068855e-08	8.14707731119556e-08	1.33060628979788		71	0.189823810283652	0.280522871853678	0.275238187404599	0.428701759929792
74	0	0.306595211250745	2.29727444937155e-07	1.11185934218272	0.546441877346202		72	0.134047090164095	0.275930668332797	0.386248839601896	0.428701759929792
75	0	0.1248654684954	0.787611116011515	0.147498821143935	0.136415938548964		73	0.146220647913272	0.279189800139945	0.374572136033704	0.428701759929792
76	0	1.21136041284559e-07	0.0750672566665356	0.147408609797907	3.68522813173404e-08		74	0.271309238282143	0.330620042491555	0.316172938747544	0.428701759929792
77	0	0.294875487927991	4.5241568579889e-08	1.62584664488285e-08	1.4121638606432		75	0.140669698482309	0.27064805899573	0.336796416991945	0.428701759929792
78	0	1.10480921748727e-07	3.97711781240428e-07	5.13487086407813	2.09702165467585e-07		76	0.252329453455204	0.281512710807142	0.335268086518738	0.428701759929792
79	0	4.12327061754724e-08	6.85167083864026e-07	4.94440136612701e-07	2.23223915762181e-07		77	0.254870385705337	0.290080075466884	0.30584472073981	0.428701759929792
80	0	8.19470105637067e-08	0.847411635342655	1.31198445025511e-07	3.44732090709181e-07		78	0.241525294071745	0.278256233151949	0.298772768763298	0.428701759929792
81	0	9.32739443826886e-08	0.383541345189155	1.02679624318106e-07	3.02175232034944e-07		79	0.173920719704477	0.281024785212973	0.311371621337949	0.428701759929792
82	0	4.22125961502622e-08	0.802105117004135	1.1268885164805e-07	1.11041130894303e-07		80	0.322459380760401	0.319181501374582	0.350370690457834	0.428701759929792
83	0	6.17917101005664e-09	5.38061737346224e-07	1.17814404058457e-07	6.42728064519266e-08		81	0.170736997793988	0.278965151077263	0.371820001140761	0.428701759929792
84	3	0.034828548794145	1.15998096343693e-07	1.06990527532378e-07	0.145316715009286		82	0.0919942720419468	0.316873848350172	0.33073386949868	0.428701759929792
85	1	0.051904089125209	4.11534036668966e-08	6.08614388992741e-08	0.503582161981009		83	0.198395089417256	0.278374653750544	0.308505762164804	0.428701759929792
86	0	0.109020721165375	3.26881438783586e-07	1.79677906449077e-07	0.713222726884053		84	0.200168586667424	0.277437299653707	0.33479484735558	0.428701759929792
87	0	0.0491330442557618	6.8026556509923e-08	5.46366675174122e-08	0.66663664575165		85	0.140553778383579	0.278951971871503	0.369442086428776	0.428701759929792
88	0	0.395952780667363	0.174083468121625	0.29115880567355	0.0415789559024979		86	0.240467965253242	0.277490436202283	0.33121678454278	0.428701759929792
89	0	2.74254915780901e-07	1.25378763796744	0.402942115307361	1.52931543572667e-07		87	0.0720712571303441	0.317904572150182	0.389922858270607	0.428701759929792
90	0	0.0054395631323572	0.169671162138186	0.165679544532418	0.0033929033820498		88	0.184357684834928	0.309365463280202	0.331016867131337	0.428701759929792
91	0	0.0290075004779887	0.232555088327135	0.148293894103736	0.004034631736865		89	0.114828196794772	0.271930055272613	0.312434781623114	0.428701759929792
92	0	0.0189072369044311	0.10902838836748	0.0800116791826684	0.0040844405124726		90	0.299705844909634	0.279643857822533	0.321908973185525	0.428701759929792
93	0	0.0080724794135073	0.232982721879948	0.269449076987488	0.0089731151441404		91	0.234655972029727	0.279477157582022	0.27959864031096	0.428701759929792
94	0	0.0080724794135073	0.232982721879948	0.269449076987488	0.0089731151441404		92	0.191415026447077	0.277135236366988	0.364553778228399	0.428701759929792
95	0	0.0080724794135073	0.232982721879948	0.269449076987488	0.0089731151441404		93	0.19550681093113	0.284980496305497	0.354953925820532	0.428701759929792
96	0	0.0080724794135073	0.232982721879948	0.269449076987488	0.0089731151441404		94	0.258479002146813	0.293000097175591	0.378930735548684	0.428701759929792
97	0	0.0080724794135073	0.232982721879948	0.269449076987488	0.0089731151441404		95	0.145171046392431	0.305086372821203	0.310277279474838	0.428701759929792
98	0	0.0013000758539215	0.229788142631872	0.293851562654698	0.0180610416986079		96	0.183448636423506	0.278370790809654	0.356421495599803	0.428701759929792
99	0	0.0021689955522814	0.304962670226492	0.378831150328086	0.0123722083171101		97	0.195936145748599	0.320818543581948	0.389560588146057	0.428701759929792
100	0	0.0025623141743804	0.379989641214721	0.319080118469019	0.0116460280443145		98	0.200168586667424	0.277437299653707	0.33479484735558	0.428701759929792
101	2	0.0251801137690992	0.241640638499641	0.338321762637361	0.0243121385237732		99	0.268717778457041	0.275660061007352	0.318311641689637	0.428701759929792
102	0	0.0041331518635563	0.093105740581928	0.0901284043818796	0.0112020517726881
103	0	0.0211328102482753	0.255010180610969	0.107808721391315	0.0237674288791313
104	0	0.0021689955522814	0.304962670226492	0.378831150328086	0.0123722083171101
105	0	0.0019692720571575	0.173781925320966	0.118616305902227	0.021803255597107
106	0	0.0024034990235674	0.123877003930591	0.169532055418916	0.0075810239150364
107	0	0.0158189253205887	0.0470040769335403	0.116493191805104	0.0035927706303928
108	0	0.0878653965923939	0.137937122565852	0.0686074057193156	0.328689477541437
109	0	0.579586745990759	0.177980579980434	0.0580506948719102	0.070666817856778
110	2	0.366079507501512	0.126222572086296	0.0548683882622131	0.0347957641456153
111	0	0.125752074570578	0.224784923883371	0.108603427713887	0.114777233199501
112	0	0.125752074570578	0.224784923883371	0.108603427713887	0.114777233199501
113	0	0.125752074570578	0.224784923883371	0.108603427713887	0.114777233199501
114	0	0.125752074570578	0.224784923883371	0.108603427713887	0.114777233199501
115	0	0.039915409705572	0.366619214882956	0.128607583178686	0.148967092834322
116	0	0.0374414071513432	0.119518231544167	0.0683311389733579	0.0969706657955175
117	0	5.11182505665859e-08	5.26686947717594e-08	1.14206326082744	3.16302401248847e-08
118	0	2.92302208621804	0.0312489098184669	8.66178760570564e-09	2.26099384589093
119	0	2.90433585746225	3.10247930658867e-08	1.98494011617415e-08	1.29905333403988
120	0	1.80787439287255	4.38648460672273e-07	1.70097905829995e-07	3.12312166680866
121	0	0.656694120699994	2.27306220438202e-07	1.60451623147274e-07	0.26704477609442
122	0	1.97597324553546e-08	6.30708602174335e-07	2.74962167449211e-07	1.42439368543628e-07
123	0	1.03372862310377e-08	9.42110198625965e-07	9.72641178810804	1.21770034122519e-07
124	0	0.279580080051236	6.46647981437757e-08	7.64520917669816e-08	0.0639142079341906
125	0	0.285738765715197	3.05018848107519e-07	7.98073099810588e-08	1.18370910894728
126	3	0.399466821135813	7.85247107492721e-08	0.101971945440804	0.0650718017699152
127	0	2.15260942785261e-08	0.0789039962686709	0.46799809989666	1.9280780399656e-07
128	0	2.64879598174471e-08	0.0650531635336283	0.456746460358287	2.50538156998792e-07
129	0	2.60040568641837e-08	0.0661789737384361	0.457735555195918	2.44772617542942e-07
130	0	2.6487959817447e-08	0.0650531635336284	0.456746460358287	2.50538156998791e-07
131	0	2.64879598174471e-08	0.0650531635336283	0.456746460358287	2.50538156998792e-07
132	0	0.152930105332058	0.433810599516969	1.28110657188606	0.0849169554359732
133	0	0.152930105332058	0.433810599516969	1.28110657188606	0.0849169554359732
134	5	0.152930105332058	0.433810599516969	1.28110657188606	0.0849169554359732
135	3	0.152930105332058	0.433810599516969	1.28110657188606	0.0849169554359732
136	5	0.152226806706595	0.435675422361393	1.2817995757187	0.0844241415451099
137	0	0.152930105332058	0.433810599516969	1.28110657188606	0.0849169554359732
138	1	0.152930105332058	0.433810599516969	1.28110657188606	0.0849169554359732
139	0	0.423495754595389	0.179861155347484	0.618331745384853	0.0282539735141604
140	1	0.0411931220178535	0.164900346400663	0.82983220917509	0.13990356391453
141	0	0.093635930271863	0.372643058224672	1.54585974000823	0.0692831913661242
142	2	1.27982342998063e-08	0.316180217258906	0.433409794453002	1.61997943070826e-08
143	0	0.009451355719044	0.144818737300827	0.149942544300858	0.0072192432902589
144	0	0.0074985508124097	0.249534238024224	0.271790661802431	0.0081752126051273
145	0	0.0080724794135073	0.232982721879948	0.269449076987488	0.0089731151441404
146	0	0.0080724794135073	0.232982721879948	0.269449076987488	0.0089731151441404
147	0	0.0080724794135073	0.232982721879948	0.269449076987488	0.0089731151441404
148	0	0.0021689955522814	0.304962670226492	0.378831150328086	0.0123722083171101
149	0	0.0159100166049796	0.3852723638496	0.29258256321599	0.0057859979705145
150	0	0.0069514141419379	0.34080720388664	0.611531937324863	0.0054909281188283
151	0	0.060438073560654	0.0961529937417877	0.0603317573997093	0.218281778901621
152	0	0.309754170794803	0.361725400292381	0.0772041061082672	0.427001370921723
153	0	0.0293077490866134	0.150836647479708	0.0947645335052715	0.128210162808961
154	0	0.36471377576843	1.32235651375742	0.308713403090601	0.244317117659466
155	0	0.0861714538866402	0.319539920697961	0.11352785071249	0.0712162831570626
156	0	0.0753893080080598	0.361867244671805	0.115322350200544	0.0601553445322184
157	0	3.06045137572972e-08	2.30252851563539e-07	0.784003027384632	9.62246078413512e-08
158	1	0.795721169508038	1.59208291556214e-07	4.8260881136723e-08	1.27999127885957
159	2	2.76498148672664e-08	9.34650973117759e-08	1.83514625365687e-07	1.9569755569268e-07
160	0	4.90019888788159e-08	0.422232899018527	7.14572297360865e-08	2.59444299190662e-07
161	0	0.137687094716693	2.24618589337856e-07	0.781231010247503	0.0942834719131365
162	1	2.13485925461374	1.53142656508995e-07	0.455378337048802	1.96684541975932
163	0	2.44521869410103	2.62448851177719e-07	0.751850002992919	1.1148997120728
164	0	0.954840124707783	3.97342436280562e-08	0.260662114227077	0.612896612155652
165	0	2.31872701276491e-07	1.2716825332251e-07	7.05018863921834e-08	1.71088937931218e-07
166	0	1.23206001035875e-07	1.6272371365343e-07	1.3674391175441e-07	1.11734634855101e-07
167	0	5.2760750274567e-09	3.25226454197451e-07	2.28384424587356e-07	5.56564870895804e-07
168	0	1.10418593614839e-08	2.42708693674909e-07	1.47476540300343e-07	1.13550409461498e-07
169	0	8.50568438021048e-08	1.32063181966341e-07	2.75471530676496e-08	3.73867288045064e-07
170	0	0.0158610290222621	1.68457261390702e-07	1.0092011539133e-07	0.371296642857598
171	0	0.335224276406705	0.241675343332036	2.92135738107505e-08	0.0883910697290735
172	0	0.263518466187705	1.02188871897288	1.34004038036348e-07	0.261700607297904
173	0	2.06014560556648e-07	0.0371864826092732	0.169336523804802	1.68350269401081e-07
174	5	0.0747737048925972	0.180959722162006	0.430842845577067	0.100016380563012
175	0	0.152930105332058	0.433810599516969	1.28110657188606	0.0849169554359732
176	0	0.152930105332058	0.433810599516969	1.28110657188606	0.0849169554359732
177	0	0.152930105332058	0.433810599516969	1.28110657188606	0.0849169554359732
178	0	0.152930105332058	0.433810599516969	1.28110657188606	0.0849169554359732
179	0	0.152930105332058	0.433810599516969	1.28110657188606	0.0849169554359732
180	0	0.014226874608627	0.982083014919625	2.2496832222728	0.146192892530744
181	0	0.292855756401456	0.0894183149617398	0.555371290769425	0.0330249263835246
182	0	0.088134458949181	0.320621640800831	1.16128492752323	0.149526905778953
183	0	0.10451721880174	0.684620763740914	2.66590836903838	0.823458996648706
184	0	5.76623343071724e-08	1.13560841166401	0.571111191754826	2.78970608376761e-07
185	0	1.23939967570237e-08	0.129631001977765	0.209699972471417	2.32222390943632e-08
186	0	0.0085095498048446	0.144744493726741	0.209417258152126	0.0039503175654679
187	0	0.0206939853589842	0.469874998930247	0.131914391170891	0.269902629091002
188	4	2.26411163662724	4.75649475864071e-08	7.56858684237534e-09	0.750578196816388
189	1	0.377277443582053	2.39005441831398	0.671093333334065	0.0777628461375563
190	0	2.8071802837184e-08	0.624405321153365	7.04255400288023e-08	1.00689500636017e-06
191	0	9.56369002509143e-09	0.271540019412108	3.21021182390611e-08	1.58377611813356e-06
192	0	0.983937733607038	1.54251291313062e-07	1.45008739984029e-07	5.01228908654627
193	0	0.723595447105472	6.74176199027588e-08	6.8797349602326e-08	7.5931072948577
194	0	1.26537782318457	4.11296457003616e-08	0.233259408869717	0.624872129461505
195	3	1.61926980908727	3.26956311387675e-08	0.226607314270768	0.853151970296276
