# Supplementary material for: A hippocampus-accumbens code guides goal-directed appetitive behavior
Source: Nat Commun. 2024 Apr 12;15:3196. doi: 10.1038/s41467-024-47361-x (PMC11015045; doi:10.1038/s41467-024-47361-x)
Supplement: Supplementary file 8 — Source Data [file 41467_2024_47361_MOESM8_ESM.zip › 8b-e.csv]

	Figure 8b-e	Unnamed: 1	Unnamed: 2	Unnamed: 3	Unnamed: 4	Unnamed: 5	Unnamed: 6	Unnamed: 7	Unnamed: 8	Unnamed: 9
0
1	Cell	dHPC-->NAc	GLM_Position	GLM_Velocity	GLM_Licking	GLM_pos_speed	GLM_pos_lick	GLM_speed_lick	GLM_pos_speed_lick	conjunctive_n
2	0	False	False	True	False	0	0	0	0	1
3	1	False	True	True	True	1	1	1	1	3
4	2	False	True	True	False	1	0	0	0	2
5	3	False	False	False	False	0	0	0	0	0
6	4	False	False	True	False	0	0	0	0	1
7	5	False	True	True	True	1	1	1	1	3
8	6	False	True	True	True	1	1	1	1	3
9	7	False	True	True	True	1	1	1	1	3
10	8	False	True	True	False	1	0	0	0	2
11	9	True	False	False	False	0	0	0	0	0
12	10	False	True	True	True	1	1	1	1	3
13	11	False	True	True	False	1	0	0	0	2
14	12	True	True	True	True	1	1	1	1	3
15	13	False	False	True	False	0	0	0	0	1
16	14	False	True	True	True	1	1	1	1	3
17	15	False	False	True	False	0	0	0	0	1
18	16	False	False	False	False	0	0	0	0	0
19	17	False	False	False	False	0	0	0	0	0
20	18	False	False	True	False	0	0	0	0	1
21	19	False	True	True	True	1	1	1	1	3
22	20	True	False	True	False	0	0	0	0	1
23	21	False	False	False	False	0	0	0	0	0
24	22	False	False	False	False	0	0	0	0	0
25	23	True	False	True	False	0	0	0	0	1
26	24	False	False	True	False	0	0	0	0	1
27	25	False	False	True	False	0	0	0	0	1
28	26	False	False	True	False	0	0	0	0	1
29	27	False	False	False	False	0	0	0	0	0
30	28	False	False	True	False	0	0	0	0	1
31	29	False	False	True	False	0	0	0	0	1
32	30	False	False	False	False	0	0	0	0	0
33	31	False	False	False	False	0	0	0	0	0
34	32	False	False	False	False	0	0	0	0	0
35	33	False	False	False	False	0	0	0	0	0
36	34	False	False	True	False	0	0	0	0	1
37	35	False	False	True	False	0	0	0	0	1
38	36	False	False	True	False	0	0	0	0	1
39	37	False	False	False	False	0	0	0	0	0
40	38	False	True	True	False	1	0	0	0	2
41	39	False	True	False	False	0	0	0	0	1
42	40	False	False	False	False	0	0	0	0	0
43	41	False	False	False	False	0	0	0	0	0
44	42	True	False	True	True	0	0	1	0	2
45	43	False	True	True	True	1	1	1	1	3
46	44	True	True	True	False	1	0	0	0	2
47	45	False	True	True	True	1	1	1	1	3
48	46	True	False	True	False	0	0	0	0	1
49	47	False	False	False	False	0	0	0	0	0
50	48	True	True	True	True	1	1	1	1	3
51	49	False	True	True	True	1	1	1	1	3
52	50	False	False	True	False	0	0	0	0	1
53	51	False	False	True	True	0	0	1	0	2
54	52	False	False	False	False	0	0	0	0	0
55	53	False	False	False	False	0	0	0	0	0
56	54	False	False	False	False	0	0	0	0	0
57	55	False	True	False	False	0	0	0	0	1
58	56	False	True	True	False	1	0	0	0	2
59	57	False	True	False	False	0	0	0	0	1
60	58	False	True	True	False	1	0	0	0	2
61	59	False	False	True	False	0	0	0	0	1
62	60	False	False	True	False	0	0	0	0	1
63	61	False	False	False	False	0	0	0	0	0
64	62	True	False	False	False	0	0	0	0	0
65	63	False	False	True	False	0	0	0	0	1
66	64	False	False	True	False	0	0	0	0	1
67	65	False	False	False	False	0	0	0	0	0
68	66	False	False	False	False	0	0	0	0	0
69	67	False	False	False	False	0	0	0	0	0
70	68	False	False	True	False	0	0	0	0	1
71	69	False	True	True	False	1	0	0	0	2
72	70	False	False	True	False	0	0	0	0	1
73	71	False	True	True	False	1	0	0	0	2
74	72	False	False	False	False	0	0	0	0	0
75	73	False	False	False	False	0	0	0	0	0
76	74	False	False	True	False	0	0	0	0	1
77	75	False	False	False	False	0	0	0	0	0
78	76	False	False	False	False	0	0	0	0	0
79	77	False	False	True	False	0	0	0	0	1
80	78	False	False	False	False	0	0	0	0	0
81	79	False	True	True	False	1	0	0	0	2
82	80	False	False	False	False	0	0	0	0	0
83	81	False	False	False	False	0	0	0	0	0
84	82	False	False	False	False	0	0	0	0	0
85	83	False	False	False	False	0	0	0	0	0
86	84	False	False	True	False	0	0	0	0	1
87	85	False	False	False	False	0	0	0	0	0
88	86	False	False	True	False	0	0	0	0	1
89	87	False	True	True	False	1	0	0	0	2
90	88	True	False	False	False	0	0	0	0	0
91	89	True	False	True	False	0	0	0	0	1
92	90	False	True	True	False	1	0	0	0	2
93	91	False	False	True	False	0	0	0	0	1
94	92	False	False	False	False	0	0	0	0	0
95	93	True	False	True	False	0	0	0	0	1
96	94	False	False	False	False	0	0	0	0	0
97	95	False	False	False	False	0	0	0	0	0
98	96	False	False	False	False	0	0	0	0	0
99	97	False	False	True	False	0	0	0	0	1
100	98	False	False	False	False	0	0	0	0	0
101	99	True	False	True	False	0	0	0	0	1
102	100	False	True	True	False	1	0	0	0	2
103	101	False	False	False	False	0	0	0	0	0
104	102	True	False	False	False	0	0	0	0	0
105	103	False	False	False	False	0	0	0	0	0
106	104	True	True	True	False	1	0	0	0	2
107	105	False	False	True	False	0	0	0	0	1
108	106	False	False	False	False	0	0	0	0	0
109	107	True	True	True	False	1	0	0	0	2
110	108	False	False	True	False	0	0	0	0	1
111	109	True	False	False	False	0	0	0	0	0
112	110	False	False	False	False	0	0	0	0	0
113	111	False	False	False	False	0	0	0	0	0
114	112	False	False	True	False	0	0	0	0	1
115	113	False	False	True	False	0	0	0	0	1
116	114	False	False	False	False	0	0	0	0	0
117	115	False	False	True	False	0	0	0	0	1
118	116	False	False	False	False	0	0	0	0	0
119	117	True	False	False	False	0	0	0	0	0
120	118	False	False	False	False	0	0	0	0	0
121	119	True	True	True	True	1	1	1	1	3
122	120	False	True	True	False	1	0	0	0	2
123	121	False	False	True	False	0	0	0	0	1
124	122	False	False	True	False	0	0	0	0	1
125	123	False	False	True	False	0	0	0	0	1
126	124	True	True	True	True	1	1	1	1	3
127	125	False	False	False	False	0	0	0	0	0
128	126	False	False	False	False	0	0	0	0	0
129	127	True	False	True	False	0	0	0	0	1
130	128	False	True	True	False	1	0	0	0	2
131	129	False	False	False	False	0	0	0	0	0
132	130	False	False	True	False	0	0	0	0	1
133	131	True	False	False	False	0	0	0	0	0
134	132	True	False	False	False	0	0	0	0	0
135	133	True	False	False	False	0	0	0	0	0
136	134	False	True	True	True	1	1	1	1	3
137	135	False	False	True	False	0	0	0	0	1
138	136	False	False	False	False	0	0	0	0	0
139	137	False	False	False	False	0	0	0	0	0
140	138	False	False	True	False	0	0	0	0	1
141	139	True	False	True	False	0	0	0	0	1
142	140	False	True	True	True	1	1	1	1	3
143	141	False	True	True	False	1	0	0	0	2
144	142	True	True	True	False	1	0	0	0	2
145	143	False	True	True	False	1	0	0	0	2
146	144	False	False	True	False	0	0	0	0	1
147	145	False	False	False	False	0	0	0	0	0
148	146	False	True	True	False	1	0	0	0	2
149	147	False	False	True	False	0	0	0	0	1
150	148	False	False	True	False	0	0	0	0	1
151	149	False	True	True	True	1	1	1	1	3
152	150	False	True	True	False	1	0	0	0	2
153	151	False	False	False	False	0	0	0	0	0
154	152	False	False	False	False	0	0	0	0	0
155	153	False	True	True	False	1	0	0	0	2
156	154	False	False	False	False	0	0	0	0	0
157	155	False	False	False	False	0	0	0	0	0
158	156	False	False	False	False	0	0	0	0	0
159	157	False	False	True	False	0	0	0	0	1
160	158	False	True	True	True	1	1	1	1	3
161	159	False	False	False	False	0	0	0	0	0
162	160	False	False	True	False	0	0	0	0	1
163	161	True	True	True	False	1	0	0	0	2
164	162	False	False	False	True	0	0	0	0	1
165	163	False	True	True	False	1	0	0	0	2
166	164	False	False	True	False	0	0	0	0	1
167	165	False	False	True	False	0	0	0	0	1
168	166	False	False	False	False	0	0	0	0	0
169	167	False	True	True	False	1	0	0	0	2
170	168	True	False	False	False	0	0	0	0	0
171	169	False	False	False	False	0	0	0	0	0
172	170	True	True	True	False	1	0	0	0	2
173	171	True	False	True	False	0	0	0	0	1
174	172	False	False	True	False	0	0	0	0	1
175	173	False	True	False	False	0	0	0	0	1
176	174	False	False	False	False	0	0	0	0	0
177	175	False	False	False	False	0	0	0	0	0
178	176	False	False	True	False	0	0	0	0	1
179	177	False	True	False	False	0	0	0	0	1
180	178	False	False	True	False	0	0	0	0	1
181	179	True	True	True	False	1	0	0	0	2
182	180	False	False	False	False	0	0	0	0	0
183	181	False	False	True	False	0	0	0	0	1
184	182	False	False	False	False	0	0	0	0	0
185	183	True	False	False	False	0	0	0	0	0
186	184	False	True	False	False	0	0	0	0	1
187	185	False	False	True	False	0	0	0	0	1
188	186	False	False	False	False	0	0	0	0	0
189	187	False	True	True	False	1	0	0	0	2
190	188	False	False	False	False	0	0	0	0	0
191	189	False	False	False	False	0	0	0	0	0
192	190	False	True	True	False	1	0	0	0	2
193	191	False	True	True	False	1	0	0	0	2
194	192	False	False	True	False	0	0	0	0	1
195	193	False	False	False	False	0	0	0	0	0
196	194	False	False	False	False	0	0	0	0	0
197	195	False	False	False	False	0	0	0	0	0
198	196	False	False	False	False	0	0	0	0	0
199	197	False	True	True	True	1	1	1	1	3
200	198	False	False	True	False	0	0	0	0	1
201	199	False	False	False	False	0	0	0	0	0
202	200	True	False	True	True	0	0	1	0	2
203	201	False	False	True	False	0	0	0	0	1
204	202	False	True	True	False	1	0	0	0	2
205	203	False	False	True	True	0	0	1	0	2
206	204	False	False	True	False	0	0	0	0	1
207	205	False	False	False	False	0	0	0	0	0
208	206	False	False	True	False	0	0	0	0	1
209	207	False	False	True	False	0	0	0	0	1
210	208	False	False	False	False	0	0	0	0	0
211	209	False	False	False	False	0	0	0	0	0
212	210	False	False	False	False	0	0	0	0	0
213	211	False	False	False	False	0	0	0	0	0
214	212	True	False	False	False	0	0	0	0	0
215	213	False	False	False	False	0	0	0	0	0
216	214	False	False	False	False	0	0	0	0	0
217	215	True	True	True	False	1	0	0	0	2
218	216	False	True	True	False	1	0	0	0	2
219	217	False	False	True	False	0	0	0	0	1
220	218	False	False	True	False	0	0	0	0	1
221	219	False	False	False	False	0	0	0	0	0
222	220	False	False	True	False	0	0	0	0	1
223	221	False	False	False	False	0	0	0	0	0
224	222	False	False	True	False	0	0	0	0	1
225	223	False	False	False	False	0	0	0	0	0
226	224	False	False	False	False	0	0	0	0	0
227	225	False	False	True	False	0	0	0	0	1
228	226	False	True	True	False	1	0	0	0	2
229	227	True	True	True	False	1	0	0	0	2
230	228	False	False	False	False	0	0	0	0	0
231	229	False	False	True	False	0	0	0	0	1
232	230	False	False	False	False	0	0	0	0	0
233	231	False	False	True	False	0	0	0	0	1
234	232	False	True	True	False	1	0	0	0	2
235	233	False	False	True	False	0	0	0	0	1
236	234	True	True	True	False	1	0	0	0	2
237	235	False	False	False	False	0	0	0	0	0
238	236	False	True	True	False	1	0	0	0	2
239	237	False	False	False	False	0	0	0	0	0
240	238	False	False	True	False	0	0	0	0	1
241	239	False	False	False	False	0	0	0	0	0
242	240	True	True	True	False	1	0	0	0	2
243	241	True	False	True	False	0	0	0	0	1
244	242	False	False	True	False	0	0	0	0	1
245	243	False	False	True	False	0	0	0	0	1
246	244	False	False	False	False	0	0	0	0	0
247	245	False	True	True	False	1	0	0	0	2
248	246	False	False	False	False	0	0	0	0	0
249	247	False	False	False	False	0	0	0	0	0
250	248	False	False	False	False	0	0	0	0	0
251	249	False	False	True	False	0	0	0	0	1
252	250	False	False	False	False	0	0	0	0	0
253	251	False	False	True	False	0	0	0	0	1
254	252	False	False	False	False	0	0	0	0	0
255	253	False	False	True	False	0	0	0	0	1
256	254	False	False	False	False	0	0	0	0	0
257	255	False	True	True	True	1	1	1	1	3
258	256	False	False	True	False	0	0	0	0	1
259	257	False	True	True	True	1	1	1	1	3
260	258	False	True	True	False	1	0	0	0	2
261	259	True	True	True	True	1	1	1	1	3
262	260	False	False	False	False	0	0	0	0	0
263	261	False	True	True	False	1	0	0	0	2
264	262	False	False	True	False	0	0	0	0	1
265	263	False	False	False	True	0	0	0	0	1
266	264	False	False	False	False	0	0	0	0	0
267	265	False	False	True	False	0	0	0	0	1
268	266	False	False	True	False	0	0	0	0	1
269	267	False	False	True	True	0	0	1	0	2
270	268	False	False	True	False	0	0	0	0	1
271	269	True	True	True	False	1	0	0	0	2
272	270	False	True	True	False	1	0	0	0	2
273	271	False	False	True	False	0	0	0	0	1
274	272	False	True	True	True	1	1	1	1	3
275	273	False	False	False	False	0	0	0	0	0
276	274	False	True	True	True	1	1	1	1	3
277	275	True	True	True	False	1	0	0	0	2
278	276	False	True	True	False	1	0	0	0	2
279	277	False	True	True	True	1	1	1	1	3
280	278	False	False	False	False	0	0	0	0	0
281	279	False	False	True	False	0	0	0	0	1
282	280	False	False	True	False	0	0	0	0	1
283	281	False	True	True	False	1	0	0	0	2
284	282	False	True	True	True	1	1	1	1	3
285	283	False	True	True	False	1	0	0	0	2
286	284	True	True	True	True	1	1	1	1	3
287	285	True	False	True	False	0	0	0	0	1
288	286	False	True	True	False	1	0	0	0	2
289	287	False	True	True	True	1	1	1	1	3
290	288	False	True	True	False	1	0	0	0	2
291	289	True	False	True	False	0	0	0	0	1
292	290	False	True	True	False	1	0	0	0	2
293	291	False	True	True	True	1	1	1	1	3
294	292	False	False	True	False	0	0	0	0	1
295	293	True	True	True	False	1	0	0	0	2
296	294	True	True	True	False	1	0	0	0	2
297	295	False	False	False	False	0	0	0	0	0
298	296	False	True	True	False	1	0	0	0	2
299	297	False	True	True	False	1	0	0	0	2
300	298	False	True	True	True	1	1	1	1	3
301	299	False	True	True	False	1	0	0	0	2
302	300	True	True	True	True	1	1	1	1	3
303	301	True	True	True	False	1	0	0	0	2
304	302	False	True	True	False	1	0	0	0	2
305	303	False	True	True	True	1	1	1	1	3
306	304	False	True	True	False	1	0	0	0	2
307	305	False	True	True	False	1	0	0	0	2
308	306	False	False	True	False	0	0	0	0	1
309	307	False	False	False	False	0	0	0	0	0
310	308	False	True	True	False	1	0	0	0	2
311	309	False	True	True	False	1	0	0	0	2
312	310	False	True	True	True	1	1	1	1	3
313	311	False	True	True	True	1	1	1	1	3
314	312	False	True	True	False	1	0	0	0	2
315	313	True	False	True	False	0	0	0	0	1
316	314	False	False	False	False	0	0	0	0	0
317	315	False	True	True	False	1	0	0	0	2
318	316	False	True	True	False	1	0	0	0	2
319	317	True	False	True	False	0	0	0	0	1
320	318	False	False	True	False	0	0	0	0	1
321	319	False	True	True	False	1	0	0	0	2
322	320	False	True	True	False	1	0	0	0	2
323	321	False	False	True	False	0	0	0	0	1
324	322	False	True	True	True	1	1	1	1	3
325	323	False	True	True	False	1	0	0	0	2
326	324	True	True	True	False	1	0	0	0	2
327	325	False	False	True	False	0	0	0	0	1
328	326	True	True	True	False	1	0	0	0	2
329	327	False	False	True	False	0	0	0	0	1
330	328	False	True	True	False	1	0	0	0	2
331	329	False	False	True	False	0	0	0	0	1
332	330	True	False	True	False	0	0	0	0	1
333	331	False	False	True	True	0	0	1	0	2
334	332	False	False	True	False	0	0	0	0	1
335	333	False	False	False	False	0	0	0	0	0
336	334	True	True	True	False	1	0	0	0	2
337	335	False	True	True	True	1	1	1	1	3
338	336	False	True	True	True	1	1	1	1	3
339	337	True	True	True	True	1	1	1	1	3
340	338	False	True	True	False	1	0	0	0	2
341	339	True	False	True	False	0	0	0	0	1
342	340	False	True	True	False	1	0	0	0	2
343	341	False	False	False	False	0	0	0	0	0
344	342	False	True	True	False	1	0	0	0	2
345	343	False	True	True	False	1	0	0	0	2
346	344	False	True	True	False	1	0	0	0	2
347	345	False	True	True	True	1	1	1	1	3
348	346	False	False	False	False	0	0	0	0	0
349	347	False	True	True	False	1	0	0	0	2
350	348	True	True	True	True	1	1	1	1	3
351	349	True	False	True	False	0	0	0	0	1
352	350	True	True	True	False	1	0	0	0	2
353	351	False	True	True	False	1	0	0	0	2
354	352	False	True	True	False	1	0	0	0	2
355	353	False	False	True	False	0	0	0	0	1
356	354	True	True	True	False	1	0	0	0	2
357	355	True	True	True	False	1	0	0	0	2
358	356	False	True	True	False	1	0	0	0	2
359	357	False	True	True	False	1	0	0	0	2
360	358	False	False	True	False	0	0	0	0	1
361	359	True	True	True	False	1	0	0	0	2
362	360	False	False	True	False	0	0	0	0	1
363	361	False	True	True	False	1	0	0	0	2
364	362	False	False	True	False	0	0	0	0	1
365	363	False	False	False	False	0	0	0	0	0
366	364	False	True	True	False	1	0	0	0	2
367	365	False	False	True	False	0	0	0	0	1
368	366	False	False	True	False	0	0	0	0	1
369	367	False	True	True	False	1	0	0	0	2
370	368	False	True	True	True	1	1	1	1	3
371	369	False	False	False	False	0	0	0	0	0
372	370	False	True	True	False	1	0	0	0	2
373	371	True	True	True	False	1	0	0	0	2
374	372	True	True	True	False	1	0	0	0	2
375	373	False	True	True	False	1	0	0	0	2
376	374	False	True	False	False	0	0	0	0	1
377	375	False	False	True	False	0	0	0	0	1
378	376	False	False	False	False	0	0	0	0	0
379	377	False	False	True	False	0	0	0	0	1
380	378	False	True	True	False	1	0	0	0	2
381	379	False	True	True	False	1	0	0	0	2
382	380	False	False	True	False	0	0	0	0	1
383	381	False	True	True	False	1	0	0	0	2
384	382	False	True	True	False	1	0	0	0	2
385	383	False	True	True	False	1	0	0	0	2
386	384	False	True	True	False	1	0	0	0	2
387	385	False	False	True	False	0	0	0	0	1
388	386	False	True	True	False	1	0	0	0	2
389	387	False	True	True	False	1	0	0	0	2
390	388	False	True	True	False	1	0	0	0	2
391	389	False	True	True	False	1	0	0	0	2
392	390	False	False	True	False	0	0	0	0	1
393	391	False	False	True	False	0	0	0	0	1
394	392	False	False	False	False	0	0	0	0	0
395	393	False	True	True	False	1	0	0	0	2
396	394	False	False	False	False	0	0	0	0	0
397	395	False	False	False	False	0	0	0	0	0
398	396	False	True	True	False	1	0	0	0	2
399	397	True	True	True	True	1	1	1	1	3
400	398	False	False	True	False	0	0	0	0	1
401	399	False	True	True	False	1	0	0	0	2
402	400	False	False	True	False	0	0	0	0	1
403	401	True	True	True	True	1	1	1	1	3
404	402	False	True	True	False	1	0	0	0	2
405	403	False	True	False	False	0	0	0	0	1
406	404	True	False	False	False	0	0	0	0	0
407	405	False	True	True	False	1	0	0	0	2
408	406	False	True	True	True	1	1	1	1	3
409	407	False	True	True	True	1	1	1	1	3
410	408	False	True	True	True	1	1	1	1	3
411	409	False	True	True	True	1	1	1	1	3
412	410	False	True	True	False	1	0	0	0	2
413	411	False	True	True	True	1	1	1	1	3
414	412	False	True	True	True	1	1	1	1	3
415	413	False	True	True	False	1	0	0	0	2
416	414	False	True	True	False	1	0	0	0	2
417	415	False	True	True	True	1	1	1	1	3
418	416	False	True	True	True	1	1	1	1	3
419	417	False	True	True	False	1	0	0	0	2
420	418	False	True	True	True	1	1	1	1	3
421	419	False	True	True	False	1	0	0	0	2
422	420	False	True	True	True	1	1	1	1	3
423	421	False	True	True	True	1	1	1	1	3
424	422	True	True	True	True	1	1	1	1	3
425	423	False	False	True	False	0	0	0	0	1
426	424	False	False	True	False	0	0	0	0	1
427	425	False	True	True	False	1	0	0	0	2
428	426	False	True	True	False	1	0	0	0	2
429	427	False	True	True	True	1	1	1	1	3
430	428	False	False	True	False	0	0	0	0	1
431	429	False	True	True	True	1	1	1	1	3
432	430	False	True	True	True	1	1	1	1	3
433	431	False	True	True	True	1	1	1	1	3
434	432	False	False	True	False	0	0	0	0	1
435	433	False	True	True	False	1	0	0	0	2
436	434	False	True	True	False	1	0	0	0	2
437	435	False	True	True	True	1	1	1	1	3
438	436	False	False	True	False	0	0	0	0	1
439	437	False	False	True	False	0	0	0	0	1
440	438	False	True	True	False	1	0	0	0	2
441	439	False	True	True	False	1	0	0	0	2
442	440	False	True	True	False	1	0	0	0	2
443	441	False	True	True	False	1	0	0	0	2
444	442	False	True	True	False	1	0	0	0	2
445	443	False	False	True	False	0	0	0	0	1
446	444	False	True	True	False	1	0	0	0	2
447	445	False	False	True	False	0	0	0	0	1
448	446	False	True	True	True	1	1	1	1	3
449	447	False	True	True	True	1	1	1	1	3
450	448	False	False	True	False	0	0	0	0	1
451	449	False	True	True	True	1	1	1	1	3
452	450	False	True	True	True	1	1	1	1	3
453	451	False	False	True	True	0	0	1	0	2
454	452	False	True	True	False	1	0	0	0	2
455	453	False	True	True	True	1	1	1	1	3
456	454	False	True	True	True	1	1	1	1	3
457	455	False	True	True	True	1	1	1	1	3
458	456	False	True	True	True	1	1	1	1	3
459	457	False	True	True	True	1	1	1	1	3
460	458	False	False	False	False	0	0	0	0	0
461	459	False	False	True	False	0	0	0	0	1
462	460	False	True	True	False	1	0	0	0	2
463	461	False	True	True	False	1	0	0	0	2
464	462	False	False	True	False	0	0	0	0	1
465	463	False	False	True	False	0	0	0	0	1
466	464	False	True	True	False	1	0	0	0	2
467	465	False	False	True	False	0	0	0	0	1
468	466	False	True	True	True	1	1	1	1	3
469	467	False	True	True	False	1	0	0	0	2
470	468	False	False	True	False	0	0	0	0	1
471	469	False	False	True	False	0	0	0	0	1
472	470	False	False	True	False	0	0	0	0	1
473	471	False	True	True	False	1	0	0	0	2
474	472	False	True	True	True	1	1	1	1	3
475	473	False	True	True	False	1	0	0	0	2
476	474	False	True	True	True	1	1	1	1	3
477	475	False	True	True	False	1	0	0	0	2
478	476	False	False	True	False	0	0	0	0	1
479	477	False	True	True	False	1	0	0	0	2
480	478	False	False	True	False	0	0	0	0	1
481	479	False	False	False	False	0	0	0	0	0
482	480	False	False	False	False	0	0	0	0	0
483	481	False	True	False	False	0	0	0	0	1
484	482	False	True	False	False	0	0	0	0	1
485	483	False	False	False	True	0	0	0	0	1
486	484	False	False	False	False	0	0	0	0	0
487	485	False	False	False	False	0	0	0	0	0
488	486	False	True	False	False	0	0	0	0	1
489	487	False	False	False	False	0	0	0	0	0
490	488	False	False	False	False	0	0	0	0	0
491	489	False	False	False	False	0	0	0	0	0
492	490	False	False	True	False	0	0	0	0	1
493	491	False	True	True	False	1	0	0	0	2
494	492	False	False	False	False	0	0	0	0	0
495	493	False	True	True	True	1	1	1	1	3
496	494	False	True	True	False	1	0	0	0	2
497	495	False	False	False	False	0	0	0	0	0
498	496	False	True	False	True	0	1	0	0	2
499	497	False	False	True	False	0	0	0	0	1
500	498	False	False	True	False	0	0	0	0	1
501	499	False	False	False	False	0	0	0	0	0
502	500	False	True	False	False	0	0	0	0	1
503	501	False	True	False	True	0	1	0	0	2
504	502	False	False	False	False	0	0	0	0	0
505	503	False	True	False	False	0	0	0	0	1
506	504	False	True	False	False	0	0	0	0	1
507	505	False	True	False	False	0	0	0	0	1
508	506	False	False	False	False	0	0	0	0	0
509	507	False	True	True	False	1	0	0	0	2
510	508	False	True	False	False	0	0	0	0	1
511	509	False	True	False	False	0	0	0	0	1
512	510	False	True	False	False	0	0	0	0	1
513	511	False	False	False	True	0	0	0	0	1
514	512	False	True	True	False	1	0	0	0	2
515	513	False	True	False	False	0	0	0	0	1
516	514	False	True	False	True	0	1	0	0	2
517	515	False	True	False	False	0	0	0	0	1
518	516	False	False	False	False	0	0	0	0	0
519	517	False	True	False	False	0	0	0	0	1
520	518	False	False	False	False	0	0	0	0	0
521	519	False	True	True	True	1	1	1	1	3
522	520	False	False	False	False	0	0	0	0	0
523	521	False	False	False	False	0	0	0	0	0
524	522	False	True	True	False	1	0	0	0	2
525	523	False	False	False	False	0	0	0	0	0
526	524	False	True	False	False	0	0	0	0	1
527	525	False	True	False	False	0	0	0	0	1
528	526	False	True	False	False	0	0	0	0	1
529	527	False	False	True	False	0	0	0	0	1
530	528	False	True	False	True	0	1	0	0	2
531	529	False	True	True	False	1	0	0	0	2
532	530	False	True	False	False	0	0	0	0	1
533	531	False	False	False	False	0	0	0	0	0
534	532	False	True	True	False	1	0	0	0	2
535	533	False	False	True	False	0	0	0	0	1
536	534	False	True	False	False	0	0	0	0	1
537	535	False	False	True	False	0	0	0	0	1
538	536	False	False	False	False	0	0	0	0	0
539	537	False	False	False	False	0	0	0	0	0
540	538	False	True	False	False	0	0	0	0	1
541	539	False	False	False	False	0	0	0	0	0
542	540	False	False	False	False	0	0	0	0	0
543	541	False	True	False	False	0	0	0	0	1
544	542	False	False	False	False	0	0	0	0	0
545	543	False	False	False	False	0	0	0	0	0
546	544	False	False	False	False	0	0	0	0	0
547	545	False	False	False	False	0	0	0	0	0
548	546	False	False	False	False	0	0	0	0	0
549	547	False	True	True	False	1	0	0	0	2
550	548	False	False	False	False	0	0	0	0	0
551	549	False	True	False	False	0	0	0	0	1
552	550	False	False	False	False	0	0	0	0	0
553	551	False	False	False	True	0	0	0	0	1
554	552	False	False	False	False	0	0	0	0	0
555	553	False	True	True	False	1	0	0	0	2
556	554	False	False	True	False	0	0	0	0	1
557	555	False	True	True	False	1	0	0	0	2
558	556	False	True	False	False	0	0	0	0	1
559	557	False	False	True	False	0	0	0	0	1
560	558	False	True	False	False	0	0	0	0	1
561	559	False	False	False	False	0	0	0	0	0
562	560	False	False	False	False	0	0	0	0	0
563	561	False	False	False	False	0	0	0	0	0
564	562	False	False	False	False	0	0	0	0	0
565	563	False	False	False	False	0	0	0	0	0
566	564	False	False	False	False	0	0	0	0	0
567	565	False	False	False	False	0	0	0	0	0
568	566	False	False	False	False	0	0	0	0	0
569	567	False	True	True	False	1	0	0	0	2
570	568	False	False	False	False	0	0	0	0	0
571	569	False	False	False	False	0	0	0	0	0
572	570	False	False	True	False	0	0	0	0	1
573	571	False	False	False	False	0	0	0	0	0
574	572	False	False	False	False	0	0	0	0	0
575	573	False	True	True	False	1	0	0	0	2
576	574	False	True	True	False	1	0	0	0	2
577	575	False	False	False	False	0	0	0	0	0
578	576	False	True	False	False	0	0	0	0	1
579	577	False	False	False	False	0	0	0	0	0
580	578	False	False	False	False	0	0	0	0	0
581	579	False	True	False	False	0	0	0	0	1
582	580	False	False	False	False	0	0	0	0	0
583	581	False	False	False	False	0	0	0	0	0
584	582	False	True	False	False	0	0	0	0	1
585	583	False	True	False	False	0	0	0	0	1
586	584	False	True	True	False	1	0	0	0	2
587	585	False	True	True	True	1	1	1	1	3
588	586	False	False	False	False	0	0	0	0	0
589	587	False	True	True	False	1	0	0	0	2
590	588	False	False	False	False	0	0	0	0	0
591	589	False	False	False	False	0	0	0	0	0
592	590	False	False	False	False	0	0	0	0	0
593	591	False	False	False	False	0	0	0	0	0
594	592	False	True	False	False	0	0	0	0	1
595	593	False	True	False	True	0	1	0	0	2
596	594	False	False	False	False	0	0	0	0	0
597	595	False	False	False	False	0	0	0	0	0
598	596	False	False	False	False	0	0	0	0	0
599	597	False	True	False	False	0	0	0	0	1
600	598	False	False	True	False	0	0	0	0	1
601	599	False	False	False	False	0	0	0	0	0
602	600	False	True	True	False	1	0	0	0	2
603	601	False	True	False	True	0	1	0	0	2
604	602	False	False	False	False	0	0	0	0	0
605	603	False	False	False	False	0	0	0	0	0
606	604	False	True	False	False	0	0	0	0	1
607	605	False	False	True	False	0	0	0	0	1
608	606	False	False	False	False	0	0	0	0	0
609	607	False	False	False	False	0	0	0	0	0
610	608	False	False	False	False	0	0	0	0	0
611	609	False	False	False	False	0	0	0	0	0
612	610	False	True	False	True	0	1	0	0	2
613	611	False	False	False	False	0	0	0	0	0
614	612	False	True	True	False	1	0	0	0	2
615	613	False	True	False	False	0	0	0	0	1
616	614	False	True	False	False	0	0	0	0	1
617	615	False	True	True	False	1	0	0	0	2
618	616	False	False	True	False	0	0	0	0	1
619	617	False	False	False	False	0	0	0	0	0
620	618	False	True	True	False	1	0	0	0	2
621	619	False	False	True	False	0	0	0	0	1
622	620	False	True	True	False	1	0	0	0	2
623	621	False	False	True	False	0	0	0	0	1
624	622	False	False	False	False	0	0	0	0	0
625	623	False	True	True	False	1	0	0	0	2
626	624	False	True	True	False	1	0	0	0	2
627	625	False	False	True	False	0	0	0	0	1
628	626	False	False	False	False	0	0	0	0	0
629	627	False	True	False	False	0	0	0	0	1
630	628	False	False	False	False	0	0	0	0	0
631	629	False	True	False	False	0	0	0	0	1
632	630	False	False	False	True	0	0	0	0	1
633	631	False	False	False	False	0	0	0	0	0
634	632	False	True	True	False	1	0	0	0	2
635	633	False	False	False	False	0	0	0	0	0
636	634	False	False	False	False	0	0	0	0	0
637	635	False	True	False	False	0	0	0	0	1
638	636	False	False	False	False	0	0	0	0	0
639	637	False	True	False	False	0	0	0	0	1
640	638	False	False	False	False	0	0	0	0	0
641	639	False	False	False	True	0	0	0	0	1
642	640	False	True	False	False	0	0	0	0	1
643	641	False	True	True	False	1	0	0	0	2
644	642	False	True	True	False	1	0	0	0	2
645	643	False	False	False	False	0	0	0	0	0
646	644	False	True	False	False	0	0	0	0	1
647	645	False	False	False	False	0	0	0	0	0
648	646	False	False	False	False	0	0	0	0	0
649	647	False	True	False	False	0	0	0	0	1
650	648	False	True	True	True	1	1	1	1	3
651	649	False	False	True	False	0	0	0	0	1
652	650	False	False	False	False	0	0	0	0	0
653	651	False	False	False	False	0	0	0	0	0
654	652	False	False	True	False	0	0	0	0	1
655	653	False	False	False	False	0	0	0	0	0
656	654	False	False	False	False	0	0	0	0	0
657	655	False	False	True	False	0	0	0	0	1
658	656	False	False	False	False	0	0	0	0	0
659	657	False	False	True	False	0	0	0	0	1
660	658	False	False	False	False	0	0	0	0	0
661	659	False	True	False	False	0	0	0	0	1
662	660	False	False	True	False	0	0	0	0	1
663	661	False	True	True	True	1	1	1	1	3
664	662	False	True	False	False	0	0	0	0	1
665	663	False	False	False	False	0	0	0	0	0
666	664	False	False	False	False	0	0	0	0	0
667	665	False	False	False	False	0	0	0	0	0
668	666	False	False	False	False	0	0	0	0	0
669	667	False	False	False	True	0	0	0	0	1
670	668	False	False	True	False	0	0	0	0	1
671	669	False	True	False	False	0	0	0	0	1
672	670	False	False	True	False	0	0	0	0	1
673	671	False	False	True	False	0	0	0	0	1
674	672	False	True	False	False	0	0	0	0	1
675	673	False	True	True	False	1	0	0	0	2
676	674	False	False	False	False	0	0	0	0	0
677	675	False	False	False	False	0	0	0	0	0
678	676	False	False	True	False	0	0	0	0	1
679	677	False	False	False	False	0	0	0	0	0
680	678	False	True	True	False	1	0	0	0	2
681	679	False	False	False	True	0	0	0	0	1
682	680	False	False	False	False	0	0	0	0	0
683	681	False	True	False	True	0	1	0	0	2
684	682	False	True	False	False	0	0	0	0	1
685	683	False	False	False	True	0	0	0	0	1
686	684	False	True	True	False	1	0	0	0	2
687	685	False	False	False	False	0	0	0	0	0
688	686	False	False	False	False	0	0	0	0	0
689	687	False	False	False	False	0	0	0	0	0
690	688	False	False	False	False	0	0	0	0	0
691	689	False	False	False	False	0	0	0	0	0
692	690	False	False	False	False	0	0	0	0	0
693	691	False	False	False	False	0	0	0	0	0
694	692	False	False	False	False	0	0	0	0	0
695	693	False	False	False	False	0	0	0	0	0
696	694	False	False	False	False	0	0	0	0	0
697	695	False	False	True	False	0	0	0	0	1
698	696	False	False	False	False	0	0	0	0	0
699	697	False	False	False	False	0	0	0	0	0
700	698	False	False	False	False	0	0	0	0	0
701	699	False	True	False	False	0	0	0	0	1
702	700	False	False	False	False	0	0	0	0	0
703	701	False	False	False	False	0	0	0	0	0
704	702	False	True	False	False	0	0	0	0	1
705	703	False	True	False	False	0	0	0	0	1
706	704	False	False	False	False	0	0	0	0	0
707	705	False	False	False	False	0	0	0	0	0
708	706	False	False	False	False	0	0	0	0	0
709	707	False	False	False	False	0	0	0	0	0
710	708	False	True	True	False	1	0	0	0	2
711	709	False	False	False	False	0	0	0	0	0
712	710	False	True	True	False	1	0	0	0	2
713	711	False	False	False	False	0	0	0	0	0
714	712	False	False	True	True	0	0	1	0	2
715	713	False	False	False	False	0	0	0	0	0
716	714	False	True	True	True	1	1	1	1	3
717	715	False	False	False	False	0	0	0	0	0
718	716	False	False	False	False	0	0	0	0	0
719	717	False	True	True	False	1	0	0	0	2
720	718	False	False	False	False	0	0	0	0	0
721	719	False	False	False	False	0	0	0	0	0
722	720	False	False	False	False	0	0	0	0	0
723	721	False	True	False	False	0	0	0	0	1
724	722	False	False	False	False	0	0	0	0	0
725	723	False	False	False	False	0	0	0	0	0
726	724	False	False	False	False	0	0	0	0	0
727	725	False	False	False	False	0	0	0	0	0
728	726	False	False	True	False	0	0	0	0	1
729	727	False	True	True	False	1	0	0	0	2
730	728	False	True	False	False	0	0	0	0	1
731	729	False	False	True	False	0	0	0	0	1
732	730	False	False	False	False	0	0	0	0	0
733	731	False	True	True	False	1	0	0	0	2
734	732	False	True	True	False	1	0	0	0	2
735	733	False	False	False	False	0	0	0	0	0
736	734	False	True	True	False	1	0	0	0	2
737	735	False	True	True	False	1	0	0	0	2
738	736	False	False	False	False	0	0	0	0	0
739	737	False	False	False	False	0	0	0	0	0
740	738	False	False	False	False	0	0	0	0	0
741	739	False	False	False	False	0	0	0	0	0
742	740	False	False	False	False	0	0	0	0	0
743	741	False	False	False	False	0	0	0	0	0
744	742	False	False	False	False	0	0	0	0	0
745	743	False	False	False	False	0	0	0	0	0
746	744	False	True	False	False	0	0	0	0	1
747	745	False	False	False	False	0	0	0	0	0
748	746	False	True	True	True	1	1	1	1	3
749	747	False	True	False	False	0	0	0	0	1
750	748	False	True	False	False	0	0	0	0	1
751	749	False	True	False	False	0	0	0	0	1
752	750	False	False	False	False	0	0	0	0	0
753	751	False	False	False	False	0	0	0	0	0
754	752	False	True	True	True	1	1	1	1	3
755	753	False	True	False	False	0	0	0	0	1
756	754	False	True	False	False	0	0	0	0	1
757	755	False	True	True	False	1	0	0	0	2
758	756	False	True	True	False	1	0	0	0	2
759	757	False	True	False	False	0	0	0	0	1
760	758	False	False	True	True	0	0	1	0	2
761	759	False	False	False	False	0	0	0	0	0
762	760	False	False	False	False	0	0	0	0	0
763	761	False	False	False	False	0	0	0	0	0
764	762	True	False	False	False	0	0	0	0	0
765	763	False	True	True	False	1	0	0	0	2
766	764	False	False	False	False	0	0	0	0	0
767	765	False	False	False	False	0	0	0	0	0
768	766	False	False	False	False	0	0	0	0	0
769	767	False	False	False	False	0	0	0	0	0
770	768	False	True	False	False	0	0	0	0	1
771	769	False	False	False	False	0	0	0	0	0
772	770	False	True	False	True	0	1	0	0	2
773	771	False	False	False	False	0	0	0	0	0
774	772	False	True	False	True	0	1	0	0	2
775	773	False	False	False	False	0	0	0	0	0
776	774	False	False	False	False	0	0	0	0	0
777	775	False	False	False	False	0	0	0	0	0
778	776	False	True	True	True	1	1	1	1	3
779	777	False	True	False	False	0	0	0	0	1
780	778	False	False	False	False	0	0	0	0	0
781	779	False	False	True	True	0	0	1	0	2
782	780	False	False	False	False	0	0	0	0	0
783	781	False	True	False	False	0	0	0	0	1
784	782	False	False	False	False	0	0	0	0	0
785	783	False	False	True	False	0	0	0	0	1
786	784	False	True	False	False	0	0	0	0	1
787	785	False	False	False	False	0	0	0	0	0
788	786	False	False	False	False	0	0	0	0	0
789	787	False	False	False	False	0	0	0	0	0
790	788	False	False	False	False	0	0	0	0	0
791	789	False	True	True	False	1	0	0	0	2
792	790	False	False	True	False	0	0	0	0	1
793	791	False	False	False	False	0	0	0	0	0
794	792	False	False	False	False	0	0	0	0	0
795	793	False	False	False	False	0	0	0	0	0
796	794	False	True	True	True	1	1	1	1	3
797	795	False	True	True	False	1	0	0	0	2
798	796	False	False	False	False	0	0	0	0	0
799	797	False	False	False	False	0	0	0	0	0
800	798	False	False	False	False	0	0	0	0	0
801	799	False	False	False	False	0	0	0	0	0
802	800	False	True	False	False	0	0	0	0	1
803	801	False	True	False	False	0	0	0	0	1
804	802	False	False	False	False	0	0	0	0	0
805	803	False	False	True	False	0	0	0	0	1
806	804	False	True	True	False	1	0	0	0	2
807	805	False	False	False	False	0	0	0	0	0
808	806	False	False	False	True	0	0	0	0	1
809	807	False	True	False	True	0	1	0	0	2
810	808	False	False	False	False	0	0	0	0	0
811	809	False	False	False	False	0	0	0	0	0
812	810	False	True	False	False	0	0	0	0	1
813	811	False	False	False	False	0	0	0	0	0
814	812	False	False	True	False	0	0	0	0	1
815	813	False	False	False	False	0	0	0	0	0
816	814	False	False	False	False	0	0	0	0	0
817	815	False	False	False	False	0	0	0	0	0
818	816	False	False	True	False	0	0	0	0	1
819	817	False	True	False	False	0	0	0	0	1
820	818	False	False	False	False	0	0	0	0	0
821	819	False	False	False	False	0	0	0	0	0
822	820	False	True	False	False	0	0	0	0	1
823	821	False	False	False	False	0	0	0	0	0
824	822	False	True	False	False	0	0	0	0	1
825	823	False	False	False	False	0	0	0	0	0
826	824	False	True	False	False	0	0	0	0	1
827	825	False	True	True	False	1	0	0	0	2
828	826	False	False	False	False	0	0	0	0	0
829	827	False	False	False	True	0	0	0	0	1
830	828	False	False	False	False	0	0	0	0	0
831	829	False	True	False	True	0	1	0	0	2
832	830	False	False	False	False	0	0	0	0	0
833	831	False	False	False	True	0	0	0	0	1
834	832	False	True	False	False	0	0	0	0	1
835	833	False	True	True	True	1	1	1	1	3
836	834	False	False	True	False	0	0	0	0	1
837	835	False	False	False	True	0	0	0	0	1
838	836	False	True	True	False	1	0	0	0	2
839	837	False	False	True	False	0	0	0	0	1
840	838	False	False	False	False	0	0	0	0	0
841	839	False	False	False	False	0	0	0	0	0
842	840	False	False	False	False	0	0	0	0	0
843	841	False	False	False	False	0	0	0	0	0
844	842	False	True	True	False	1	0	0	0	2
845	843	False	True	False	True	0	1	0	0	2
846	844	False	False	False	False	0	0	0	0	0
847	845	False	True	False	False	0	0	0	0	1
848	846	False	False	False	False	0	0	0	0	0
849	847	False	False	True	False	0	0	0	0	1
850	848	False	True	False	False	0	0	0	0	1
851	849	False	False	False	False	0	0	0	0	0
852	850	False	False	True	False	0	0	0	0	1
853	851	False	False	False	False	0	0	0	0	0
854	852	False	False	True	False	0	0	0	0	1
855	853	False	False	True	False	0	0	0	0	1
856	854	False	False	False	False	0	0	0	0	0
857	855	False	False	False	False	0	0	0	0	0
858	856	False	False	False	False	0	0	0	0	0
859	857	False	False	False	False	0	0	0	0	0
860	858	False	False	False	False	0	0	0	0	0
861	859	False	False	False	False	0	0	0	0	0
862	860	False	False	False	False	0	0	0	0	0
863	861	False	True	True	False	1	0	0	0	2
864	862	False	False	False	False	0	0	0	0	0
865	863	False	True	True	False	1	0	0	0	2
866	864	False	False	False	False	0	0	0	0	0
867	865	False	False	False	False	0	0	0	0	0
868	866	False	False	False	False	0	0	0	0	0
869	867	False	True	False	False	0	0	0	0	1
870	868	False	True	False	False	0	0	0	0	1
871	869	False	False	False	False	0	0	0	0	0
872	870	False	True	False	False	0	0	0	0	1
873	871	False	True	False	False	0	0	0	0	1
874	872	False	True	False	True	0	1	0	0	2
875	873	False	False	False	False	0	0	0	0	0
876	874	False	False	False	False	0	0	0	0	0
877	875	False	False	False	False	0	0	0	0	0
878	876	False	False	False	False	0	0	0	0	0
879	877	False	False	False	False	0	0	0	0	0
880	878	False	False	False	False	0	0	0	0	0
881	879	False	False	False	False	0	0	0	0	0
882	880	False	True	False	False	0	0	0	0	1
883	881	False	False	False	False	0	0	0	0	0
884	882	False	False	False	False	0	0	0	0	0
885	883	False	False	False	False	0	0	0	0	0
886	884	False	False	False	True	0	0	0	0	1
887	885	False	False	False	False	0	0	0	0	0
888	886	False	True	False	True	0	1	0	0	2
889	887	False	False	False	False	0	0	0	0	0
890	888	False	False	False	False	0	0	0	0	0
891	889	False	True	False	False	0	0	0	0	1
892	890	False	True	False	False	0	0	0	0	1
893	891	False	True	False	False	0	0	0	0	1
894	892	False	True	True	True	1	1	1	1	3
895	893	False	False	False	False	0	0	0	0	0
896	894	False	False	False	False	0	0	0	0	0
897	895	False	False	False	True	0	0	0	0	1
898	896	False	False	True	False	0	0	0	0	1
899	897	False	False	True	False	0	0	0	0	1
900	898	False	False	False	False	0	0	0	0	0
901	899	False	False	False	False	0	0	0	0	0
902	900	False	False	True	False	0	0	0	0	1
903	901	False	False	False	False	0	0	0	0	0
904	902	False	False	False	False	0	0	0	0	0
905	903	False	False	False	False	0	0	0	0	0
906	904	False	True	False	False	0	0	0	0	1
907	905	False	False	False	False	0	0	0	0	0
908	906	False	True	False	False	0	0	0	0	1
909	907	False	False	False	False	0	0	0	0	0
910	908	False	True	False	False	0	0	0	0	1
911	909	False	False	True	False	0	0	0	0	1
912	910	False	True	False	False	0	0	0	0	1
913	911	False	False	False	False	0	0	0	0	0
914	912	False	False	False	False	0	0	0	0	0
915	913	False	False	False	False	0	0	0	0	0
916	914	False	True	True	False	1	0	0	0	2
917	915	False	False	False	False	0	0	0	0	0
918	916	False	False	False	False	0	0	0	0	0
919	917	False	True	True	True	1	1	1	1	3
920	918	False	False	True	True	0	0	1	0	2
921	919	False	False	False	True	0	0	0	0	1
922	920	False	False	False	False	0	0	0	0	0
923	921	False	True	False	False	0	0	0	0	1
924	922	False	False	False	False	0	0	0	0	0
925	923	False	False	False	False	0	0	0	0	0
926	924	False	True	False	False	0	0	0	0	1
927	925	False	False	False	False	0	0	0	0	0
928	926	False	False	False	False	0	0	0	0	0
929	927	False	True	False	False	0	0	0	0	1
930	928	False	True	False	True	0	1	0	0	2
931	929	False	True	True	False	1	0	0	0	2
932	930	False	False	False	False	0	0	0	0	0
933	931	False	False	True	False	0	0	0	0	1
934	932	False	False	False	False	0	0	0	0	0
935	933	False	False	False	False	0	0	0	0	0
936	934	False	False	True	False	0	0	0	0	1
937	935	False	False	False	False	0	0	0	0	0
938	936	False	False	False	False	0	0	0	0	0
939	937	False	False	False	False	0	0	0	0	0
940	938	False	False	False	False	0	0	0	0	0
941	939	False	True	True	False	1	0	0	0	2
942	940	False	False	False	False	0	0	0	0	0
943	941	False	True	False	False	0	0	0	0	1
944	942	False	True	True	False	1	0	0	0	2
945	943	False	False	False	False	0	0	0	0	0
946	944	False	False	False	False	0	0	0	0	0
947	945	False	False	False	False	0	0	0	0	0
948	946	False	False	False	False	0	0	0	0	0
949	947	False	True	False	False	0	0	0	0	1
950	948	False	False	False	False	0	0	0	0	0
951	949	False	False	False	False	0	0	0	0	0
952	950	False	False	False	False	0	0	0	0	0
953	951	False	False	False	True	0	0	0	0	1
954	952	False	False	False	False	0	0	0	0	0
955	953	False	False	False	False	0	0	0	0	0
956	954	False	False	False	False	0	0	0	0	0
957	955	False	False	True	False	0	0	0	0	1
958	956	False	True	False	False	0	0	0	0	1
959	957	False	False	False	False	0	0	0	0	0
960	958	False	False	False	False	0	0	0	0	0
961	959	False	False	False	False	0	0	0	0	0
962	960	False	True	False	False	0	0	0	0	1
963	961	False	False	False	False	0	0	0	0	0
964	962	False	False	True	False	0	0	0	0	1
965	963	False	False	False	False	0	0	0	0	0
966	964	False	True	True	False	1	0	0	0	2
967	965	False	True	True	False	1	0	0	0	2
968	966	False	False	False	False	0	0	0	0	0
969	967	False	False	False	False	0	0	0	0	0
970	968	False	True	True	False	1	0	0	0	2
971	969	False	False	False	False	0	0	0	0	0
972	970	False	True	False	False	0	0	0	0	1
973	971	False	False	False	False	0	0	0	0	0
974	972	False	False	False	False	0	0	0	0	0
975	973	False	False	False	False	0	0	0	0	0
976	974	False	True	False	False	0	0	0	0	1
977	975	False	True	False	False	0	0	0	0	1
978	976	False	False	False	False	0	0	0	0	0
979	977	False	True	False	False	0	0	0	0	1
980	978	False	False	True	False	0	0	0	0	1
981	979	False	False	False	False	0	0	0	0	0
982	980	False	False	False	False	0	0	0	0	0
983	981	False	False	False	False	0	0	0	0	0
984	982	False	False	False	False	0	0	0	0	0
985	983	False	True	False	False	0	0	0	0	1
986	984	False	False	False	False	0	0	0	0	0
987	985	False	False	False	False	0	0	0	0	0
988	986	False	True	True	False	1	0	0	0	2
989	987	False	False	False	False	0	0	0	0	0
990	988	False	True	True	True	1	1	1	1	3
991	989	False	False	False	False	0	0	0	0	0
992	990	False	True	True	False	1	0	0	0	2
993	991	False	False	False	False	0	0	0	0	0
994	992	True	False	False	False	0	0	0	0	0
995	993	False	False	True	False	0	0	0	0	1
996	994	False	True	False	False	0	0	0	0	1
997	995	False	True	True	False	1	0	0	0	2
998	996	False	True	True	False	1	0	0	0	2
999	997	False	False	False	False	0	0	0	0	0
1000	998	False	False	False	False	0	0	0	0	0
1001	999	False	False	False	False	0	0	0	0	0
1002	1000	False	True	True	True	1	1	1	1	3
1003	1001	False	True	False	False	0	0	0	0	1
1004	1002	False	False	False	False	0	0	0	0	0
1005	1003	False	True	False	True	0	1	0	0	2
1006	1004	False	False	False	False	0	0	0	0	0
1007	1005	False	False	False	False	0	0	0	0	0
1008	1006	False	False	False	True	0	0	0	0	1
1009	1007	False	False	False	False	0	0	0	0	0
1010	1008	False	False	False	False	0	0	0	0	0
1011	1009	False	True	False	False	0	0	0	0	1
1012	1010	False	True	False	False	0	0	0	0	1
1013	1011	False	False	False	False	0	0	0	0	0
1014	1012	False	False	False	False	0	0	0	0	0
1015	1013	False	True	False	False	0	0	0	0	1
1016	1014	False	True	False	False	0	0	0	0	1
1017	1015	False	True	True	False	1	0	0	0	2
1018	1016	False	False	False	False	0	0	0	0	0
1019	1017	False	False	False	False	0	0	0	0	0
1020	1018	False	False	False	False	0	0	0	0	0
1021	1019	False	True	True	False	1	0	0	0	2
1022	1020	False	True	True	False	1	0	0	0	2
1023	1021	False	False	False	False	0	0	0	0	0
1024	1022	False	False	False	False	0	0	0	0	0
1025	1023	False	True	False	False	0	0	0	0	1
1026	1024	False	True	False	False	0	0	0	0	1
1027	1025	False	True	False	False	0	0	0	0	1
1028	1026	False	False	True	True	0	0	1	0	2
1029	1027	False	True	True	False	1	0	0	0	2
1030	1028	False	False	False	True	0	0	0	0	1
1031	1029	False	False	False	False	0	0	0	0	0
1032	1030	False	False	False	False	0	0	0	0	0
1033	1031	False	True	True	False	1	0	0	0	2
1034	1032	False	True	True	True	1	1	1	1	3
1035	1033	False	False	False	False	0	0	0	0	0
1036	1034	False	False	False	False	0	0	0	0	0
1037	1035	False	True	False	False	0	0	0	0	1
1038	1036	False	False	False	False	0	0	0	0	0
1039	1037	False	True	True	False	1	0	0	0	2
1040	1038	False	True	False	True	0	1	0	0	2
1041	1039	False	False	False	False	0	0	0	0	0
1042	1040	False	False	False	False	0	0	0	0	0
1043	1041	False	False	True	True	0	0	1	0	2
1044	1042	False	False	False	False	0	0	0	0	0
1045	1043	False	True	False	False	0	0	0	0	1
1046	1044	False	True	True	False	1	0	0	0	2
1047	1045	False	True	False	False	0	0	0	0	1
1048	1046	False	False	False	False	0	0	0	0	0
1049	1047	False	False	False	False	0	0	0	0	0
1050	1048	False	False	False	False	0	0	0	0	0
1051	1049	False	True	True	False	1	0	0	0	2
1052	1050	False	True	True	False	1	0	0	0	2
1053	1051	False	True	False	False	0	0	0	0	1
1054	1052	False	False	False	False	0	0	0	0	0
1055	1053	False	False	False	False	0	0	0	0	0
1056	1054	False	False	False	True	0	0	0	0	1
1057	1055	False	False	False	False	0	0	0	0	0
1058	1056	False	False	False	False	0	0	0	0	0
1059	1057	False	False	False	False	0	0	0	0	0
1060	1058	False	False	True	False	0	0	0	0	1
1061	1059	False	False	True	False	0	0	0	0	1
1062	1060	False	True	False	False	0	0	0	0	1
1063	1061	False	True	False	False	0	0	0	0	1
1064	1062	False	False	False	False	0	0	0	0	0
1065	1063	False	False	False	False	0	0	0	0	0
1066	1064	False	False	False	False	0	0	0	0	0
1067	1065	False	False	False	False	0	0	0	0	0
1068	1066	False	False	False	False	0	0	0	0	0
1069	1067	False	False	False	False	0	0	0	0	0
1070	1068	False	True	False	False	0	0	0	0	1
1071	1069	False	False	False	True	0	0	0	0	1
1072	1070	False	True	False	False	0	0	0	0	1
1073	1071	False	False	False	False	0	0	0	0	0
1074	1072	False	True	False	False	0	0	0	0	1
1075	1073	False	False	False	True	0	0	0	0	1
1076	1074	False	False	True	False	0	0	0	0	1
1077	1075	False	False	False	False	0	0	0	0	0
1078	1076	False	True	False	False	0	0	0	0	1
1079	1077	False	False	False	False	0	0	0	0	0
1080	1078	False	True	False	True	0	1	0	0	2
1081	1079	False	False	False	False	0	0	0	0	0
1082	1080	False	False	False	True	0	0	0	0	1
1083	1081	False	False	False	False	0	0	0	0	0
1084	1082	False	False	True	False	0	0	0	0	1
1085	1083	False	False	True	False	0	0	0	0	1
1086	1084	False	False	False	False	0	0	0	0	0
1087	1085	False	True	True	False	1	0	0	0	2
1088	1086	False	False	False	False	0	0	0	0	0
1089	1087	False	True	False	False	0	0	0	0	1
1090	1088	False	False	False	False	0	0	0	0	0
1091	1089	False	False	False	False	0	0	0	0	0
1092	1090	False	False	True	False	0	0	0	0	1
1093	1091	False	False	False	False	0	0	0	0	0
1094	1092	False	True	True	False	1	0	0	0	2
1095	1093	False	False	False	False	0	0	0	0	0
1096	1094	False	False	False	False	0	0	0	0	0
1097	1095	False	True	False	True	0	1	0	0	2
1098	1096	False	True	False	False	0	0	0	0	1
1099	1097	False	False	False	False	0	0	0	0	0
1100	1098	False	True	True	False	1	0	0	0	2
1101	1099	False	False	False	False	0	0	0	0	0
1102	1100	False	False	True	False	0	0	0	0	1
1103	1101	False	False	False	False	0	0	0	0	0
1104	1102	False	False	False	False	0	0	0	0	0
1105	1103	False	False	False	False	0	0	0	0	0
1106	1104	False	True	False	False	0	0	0	0	1
1107	1105	False	True	True	True	1	1	1	1	3
1108	1106	False	True	False	False	0	0	0	0	1
1109	1107	False	False	False	False	0	0	0	0	0
1110	1108	False	False	False	False	0	0	0	0	0
1111	1109	False	True	False	False	0	0	0	0	1
1112	1110	False	False	True	False	0	0	0	0	1
1113	1111	False	False	False	False	0	0	0	0	0
1114	1112	False	True	False	False	0	0	0	0	1
1115	1113	False	False	False	False	0	0	0	0	0
1116	1114	False	False	False	True	0	0	0	0	1
1117	1115	False	True	True	True	1	1	1	1	3
1118	1116	False	False	False	False	0	0	0	0	0
1119	1117	False	False	False	False	0	0	0	0	0
1120	1118	False	False	False	False	0	0	0	0	0
1121	1119	False	False	False	False	0	0	0	0	0
1122	1120	False	False	False	False	0	0	0	0	0
1123	1121	False	False	False	False	0	0	0	0	0
1124	1122	False	False	True	False	0	0	0	0	1
1125	1123	False	False	True	False	0	0	0	0	1
1126	1124	False	True	False	False	0	0	0	0	1
1127	1125	False	False	False	False	0	0	0	0	0
1128	1126	False	True	True	False	1	0	0	0	2
1129	1127	False	False	True	False	0	0	0	0	1
1130	1128	False	False	False	False	0	0	0	0	0
1131	1129	True	False	False	False	0	0	0	0	0
1132	1130	False	False	False	False	0	0	0	0	0
1133	1131	False	False	False	False	0	0	0	0	0
1134	1132	False	False	False	False	0	0	0	0	0
1135	1133	False	True	False	False	0	0	0	0	1
1136	1134	False	True	True	False	1	0	0	0	2
1137	1135	False	True	False	False	0	0	0	0	1
1138	1136	False	False	True	True	0	0	1	0	2
1139	1137	False	True	False	False	0	0	0	0	1
1140	1138	False	False	False	False	0	0	0	0	0
1141	1139	False	True	False	False	0	0	0	0	1
1142	1140	False	True	False	False	0	0	0	0	1
1143	1141	False	False	True	False	0	0	0	0	1
1144	1142	False	False	False	True	0	0	0	0	1
1145	1143	False	True	False	False	0	0	0	0	1
1146	1144	False	False	False	False	0	0	0	0	0
1147	1145	False	True	True	False	1	0	0	0	2
1148	1146	False	True	False	False	0	0	0	0	1
1149	1147	False	False	False	False	0	0	0	0	0
1150	1148	False	False	False	False	0	0	0	0	0
1151	1149	False	False	True	False	0	0	0	0	1
1152	1150	False	False	False	False	0	0	0	0	0
1153	1151	False	False	False	False	0	0	0	0	0
1154	1152	False	False	False	False	0	0	0	0	0
1155	1153	False	True	False	False	0	0	0	0	1
1156	1154	False	True	False	False	0	0	0	0	1
1157	1155	False	True	False	False	0	0	0	0	1
1158	1156	False	False	True	True	0	0	1	0	2
1159	1157	False	True	False	False	0	0	0	0	1
1160	1158	False	True	False	False	0	0	0	0	1
1161	1159	False	False	False	False	0	0	0	0	0
1162	1160	False	True	False	False	0	0	0	0	1
1163	1161	False	True	False	False	0	0	0	0	1
1164	1162	False	True	True	False	1	0	0	0	2
1165	1163	False	False	False	True	0	0	0	0	1
1166	1164	False	True	True	False	1	0	0	0	2
1167	1165	False	False	False	False	0	0	0	0	0
1168	1166	False	False	False	False	0	0	0	0	0
1169	1167	False	False	False	False	0	0	0	0	0
1170	1168	False	False	False	False	0	0	0	0	0
1171	1169	False	False	False	False	0	0	0	0	0
1172	1170	False	False	False	False	0	0	0	0	0
1173	1171	False	False	True	False	0	0	0	0	1
1174	1172	False	False	False	False	0	0	0	0	0
1175	1173	False	True	False	False	0	0	0	0	1
1176	1174	False	False	True	False	0	0	0	0	1
1177	1175	False	True	False	False	0	0	0	0	1
1178	1176	False	False	False	False	0	0	0	0	0
1179	1177	False	True	False	False	0	0	0	0	1
1180	1178	False	False	True	True	0	0	1	0	2
1181	1179	False	False	False	False	0	0	0	0	0
1182	1180	False	True	True	False	1	0	0	0	2
1183	1181	False	True	True	False	1	0	0	0	2
1184	1182	False	False	False	False	0	0	0	0	0
1185	1183	False	False	True	False	0	0	0	0	1
1186	1184	False	True	False	False	0	0	0	0	1
1187	1185	False	True	True	False	1	0	0	0	2
1188	1186	False	False	True	False	0	0	0	0	1
1189	1187	False	True	True	False	1	0	0	0	2
1190	1188	False	True	False	False	0	0	0	0	1
1191	1189	False	False	False	False	0	0	0	0	0
1192	1190	False	True	False	False	0	0	0	0	1
1193	1191	False	False	False	False	0	0	0	0	0
1194	1192	False	False	False	False	0	0	0	0	0
1195	1193	False	False	True	False	0	0	0	0	1
1196	1194	False	False	False	False	0	0	0	0	0
1197	1195	False	False	True	False	0	0	0	0	1
1198	1196	False	True	False	False	0	0	0	0	1
1199	1197	False	False	False	False	0	0	0	0	0
1200	1198	False	True	False	False	0	0	0	0	1
1201	1199	False	False	False	False	0	0	0	0	0
1202	1200	False	True	False	False	0	0	0	0	1
1203	1201	False	True	True	False	1	0	0	0	2
1204	1202	False	False	False	False	0	0	0	0	0
1205	1203	False	True	False	False	0	0	0	0	1
1206	1204	False	True	False	False	0	0	0	0	1
1207	1205	False	False	False	False	0	0	0	0	0
1208	1206	False	True	True	False	1	0	0	0	2
1209	1207	False	False	False	False	0	0	0	0	0
1210	1208	False	True	False	True	0	1	0	0	2
1211	1209	False	False	True	False	0	0	0	0	1
1212	1210	False	True	False	False	0	0	0	0	1
1213	1211	False	False	False	False	0	0	0	0	0
1214	1212	False	True	True	False	1	0	0	0	2
1215	1213	False	True	False	False	0	0	0	0	1
1216	1214	False	False	False	False	0	0	0	0	0
1217	1215	False	False	True	False	0	0	0	0	1
1218	1216	False	False	False	False	0	0	0	0	0
1219	1217	False	True	True	False	1	0	0	0	2
1220	1218	False	False	False	False	0	0	0	0	0
1221	1219	False	False	False	False	0	0	0	0	0
1222	1220	False	False	True	False	0	0	0	0	1
1223	1221	False	False	False	False	0	0	0	0	0
1224	1222	False	False	False	False	0	0	0	0	0
1225	1223	False	True	False	False	0	0	0	0	1
1226	1224	False	True	True	False	1	0	0	0	2
1227	1225	False	False	False	False	0	0	0	0	0
1228	1226	False	False	True	False	0	0	0	0	1
1229	1227	False	False	False	False	0	0	0	0	0
1230	1228	False	True	False	False	0	0	0	0	1
1231	1229	False	True	False	False	0	0	0	0	1
1232	1230	False	True	False	False	0	0	0	0	1
1233	1231	False	True	True	False	1	0	0	0	2
1234	1232	False	True	False	True	0	1	0	0	2
1235	1233	False	True	True	False	1	0	0	0	2
1236	1234	False	False	False	False	0	0	0	0	0
1237	1235	False	True	False	True	0	1	0	0	2
1238	1236	False	True	False	False	0	0	0	0	1
1239	1237	False	True	False	False	0	0	0	0	1
1240	1238	False	False	False	False	0	0	0	0	0
1241	1239	False	False	False	False	0	0	0	0	0
1242	1240	False	True	False	False	0	0	0	0	1
1243	1241	False	False	False	False	0	0	0	0	0
1244	1242	False	False	False	False	0	0	0	0	0
1245	1243	False	False	False	False	0	0	0	0	0
1246	1244	False	False	False	False	0	0	0	0	0
1247	1245	False	False	False	False	0	0	0	0	0
1248	1246	False	False	False	False	0	0	0	0	0
1249	1247	True	False	False	False	0	0	0	0	0
1250	1248	False	False	False	False	0	0	0	0	0
1251	1249	False	False	False	False	0	0	0	0	0
1252	1250	False	False	False	False	0	0	0	0	0
1253	1251	False	False	False	False	0	0	0	0	0
1254	1252	False	False	False	False	0	0	0	0	0
1255	1253	False	False	False	False	0	0	0	0	0
1256	1254	False	True	True	False	1	0	0	0	2
1257	1255	False	False	False	True	0	0	0	0	1
1258	1256	False	False	False	False	0	0	0	0	0
1259	1257	False	False	True	False	0	0	0	0	1
1260	1258	False	False	False	False	0	0	0	0	0
1261	1259	False	True	False	False	0	0	0	0	1
1262	1260	False	False	False	False	0	0	0	0	0
1263	1261	False	False	False	False	0	0	0	0	0
1264	1262	False	False	False	False	0	0	0	0	0
1265	1263	False	False	False	False	0	0	0	0	0
1266	1264	True	False	False	False	0	0	0	0	0
1267	1265	False	False	False	False	0	0	0	0	0
1268	1266	False	False	False	False	0	0	0	0	0
1269	1267	False	False	False	False	0	0	0	0	0
1270	1268	False	False	False	False	0	0	0	0	0
1271	1269	False	False	False	False	0	0	0	0	0
1272	1270	False	False	False	False	0	0	0	0	0
1273	1271	False	False	False	False	0	0	0	0	0
1274	1272	False	True	True	True	1	1	1	1	3
1275	1273	False	False	False	False	0	0	0	0	0
1276	1274	False	False	False	False	0	0	0	0	0
1277	1275	False	False	False	False	0	0	0	0	0
1278	1276	False	True	False	False	0	0	0	0	1
1279	1277	False	False	False	False	0	0	0	0	0
1280	1278	False	False	True	False	0	0	0	0	1
1281	1279	False	False	False	False	0	0	0	0	0
1282	1280	False	False	False	False	0	0	0	0	0
1283	1281	False	False	False	False	0	0	0	0	0
1284	1282	False	False	False	False	0	0	0	0	0
1285	1283	False	False	False	False	0	0	0	0	0
1286	1284	False	False	False	False	0	0	0	0	0
1287	1285	False	False	False	False	0	0	0	0	0
1288	1286	False	False	False	False	0	0	0	0	0
1289	1287	False	True	True	False	1	0	0	0	2
1290	1288	False	False	True	True	0	0	1	0	2
1291	1289	False	True	True	False	1	0	0	0	2
1292	1290	False	True	True	False	1	0	0	0	2
1293	1291	False	False	True	False	0	0	0	0	1
1294	1292	False	False	False	True	0	0	0	0	1
1295	1293	False	False	False	False	0	0	0	0	0
1296	1294	False	False	True	False	0	0	0	0	1
1297	1295	False	False	True	False	0	0	0	0	1
1298	1296	False	False	False	False	0	0	0	0	0
1299	1297	False	False	False	False	0	0	0	0	0
1300	1298	False	False	False	False	0	0	0	0	0
1301	1299	False	False	False	False	0	0	0	0	0
1302	1300	False	False	False	False	0	0	0	0	0
1303	1301	False	False	True	False	0	0	0	0	1
1304	1302	False	False	False	False	0	0	0	0	0
1305	1303	False	False	False	False	0	0	0	0	0
1306	1304	False	False	True	False	0	0	0	0	1
1307	1305	False	True	True	False	1	0	0	0	2
1308	1306	False	False	False	False	0	0	0	0	0
1309	1307	False	False	False	False	0	0	0	0	0
1310	1308	False	False	True	False	0	0	0	0	1
1311	1309	False	False	False	False	0	0	0	0	0
1312	1310	False	False	False	False	0	0	0	0	0
1313	1311	False	False	False	True	0	0	0	0	1
1314	1312	True	False	False	False	0	0	0	0	0
1315	1313	False	False	False	False	0	0	0	0	0
1316	1314	False	False	False	False	0	0	0	0	0
1317	1315	False	False	False	False	0	0	0	0	0
1318	1316	False	False	False	False	0	0	0	0	0
1319	1317	False	False	False	False	0	0	0	0	0
1320	1318	False	False	False	False	0	0	0	0	0
1321	1319	False	True	True	True	1	1	1	1	3
1322	1320	False	False	False	False	0	0	0	0	0
1323	1321	False	False	False	False	0	0	0	0	0
1324	1322	False	False	False	False	0	0	0	0	0
1325	1323	False	False	True	False	0	0	0	0	1
1326	1324	False	False	False	False	0	0	0	0	0
1327	1325	False	False	False	False	0	0	0	0	0
1328	1326	False	False	False	False	0	0	0	0	0
1329	1327	False	True	True	False	1	0	0	0	2
1330	1328	False	False	False	False	0	0	0	0	0
1331	1329	False	False	False	False	0	0	0	0	0
1332	1330	True	False	False	False	0	0	0	0	0
1333	1331	False	False	False	False	0	0	0	0	0
1334	1332	False	False	False	False	0	0	0	0	0
1335	1333	False	False	False	False	0	0	0	0	0
1336	1334	True	False	False	False	0	0	0	0	0
1337	1335	False	False	False	False	0	0	0	0	0
1338	1336	False	False	False	False	0	0	0	0	0
1339	1337	False	False	False	True	0	0	0	0	1
1340	1338	False	False	False	False	0	0	0	0	0
1341	1339	False	False	False	False	0	0	0	0	0
1342	1340	False	False	False	False	0	0	0	0	0
1343	1341	False	False	False	False	0	0	0	0	0
1344	1342	False	False	False	False	0	0	0	0	0
1345	1343	False	False	False	False	0	0	0	0	0
1346	1344	True	False	False	False	0	0	0	0	0
1347	1345	False	False	True	False	0	0	0	0	1
1348	1346	False	False	False	False	0	0	0	0	0
1349	1347	False	False	True	False	0	0	0	0	1
1350	1348	False	False	False	False	0	0	0	0	0
1351	1349	False	False	False	False	0	0	0	0	0
1352	1350	False	False	True	False	0	0	0	0	1
1353	1351	False	False	True	False	0	0	0	0	1
1354	1352	False	False	False	False	0	0	0	0	0
1355	1353	True	False	False	False	0	0	0	0	0
1356	1354	False	False	False	False	0	0	0	0	0
1357	1355	False	False	False	False	0	0	0	0	0
1358	1356	False	False	False	False	0	0	0	0	0
1359	1357	False	False	False	False	0	0	0	0	0
1360	1358	False	False	False	True	0	0	0	0	1
1361	1359	False	False	False	False	0	0	0	0	0
1362	1360	False	False	False	False	0	0	0	0	0
1363	1361	False	False	False	False	0	0	0	0	0
1364	1362	False	True	True	False	1	0	0	0	2
1365	1363	True	False	False	False	0	0	0	0	0
1366	1364	False	False	True	False	0	0	0	0	1
1367	1365	False	False	False	False	0	0	0	0	0
1368	1366	False	False	False	False	0	0	0	0	0
1369	1367	False	False	False	False	0	0	0	0	0
1370	1368	False	True	False	False	0	0	0	0	1
1371	1369	False	False	False	False	0	0	0	0	0
1372	1370	False	False	False	False	0	0	0	0	0
1373	1371	False	False	False	False	0	0	0	0	0
1374	1372	True	False	False	False	0	0	0	0	0
1375	1373	False	False	False	False	0	0	0	0	0
1376	1374	False	False	False	False	0	0	0	0	0
1377	1375	False	False	False	False	0	0	0	0	0
1378	1376	False	False	False	False	0	0	0	0	0
1379	1377	False	False	False	False	0	0	0	0	0
1380	1378	False	False	False	False	0	0	0	0	0
1381	1379	False	False	False	False	0	0	0	0	0
1382	1380	False	False	False	False	0	0	0	0	0
1383	1381	False	False	False	False	0	0	0	0	0
1384	1382	False	False	False	False	0	0	0	0	0
1385	1383	False	False	False	False	0	0	0	0	0
1386	1384	True	False	False	False	0	0	0	0	0
1387	1385	False	False	False	False	0	0	0	0	0
1388	1386	False	False	False	False	0	0	0	0	0
1389	1387	False	False	False	False	0	0	0	0	0
1390	1388	False	False	False	False	0	0	0	0	0
1391	1389	False	False	False	False	0	0	0	0	0
1392	1390	False	False	False	False	0	0	0	0	0
1393	1391	False	False	False	False	0	0	0	0	0
1394	1392	False	False	False	False	0	0	0	0	0
1395	1393	False	False	False	False	0	0	0	0	0
1396	1394	False	False	False	False	0	0	0	0	0
1397	1395	False	True	False	False	0	0	0	0	1
1398	1396	False	False	False	False	0	0	0	0	0
1399	1397	False	False	True	True	0	0	1	0	2
1400	1398	False	False	False	False	0	0	0	0	0
1401	1399	False	False	False	False	0	0	0	0	0
1402	1400	False	False	False	False	0	0	0	0	0
1403	1401	False	False	False	False	0	0	0	0	0
1404	1402	False	False	False	False	0	0	0	0	0
1405	1403	True	False	False	False	0	0	0	0	0
1406	1404	False	False	False	False	0	0	0	0	0
1407	1405	False	False	False	False	0	0	0	0	0
1408	1406	False	False	False	False	0	0	0	0	0
1409	1407	False	False	False	False	0	0	0	0	0
1410	1408	True	False	False	False	0	0	0	0	0
1411	1409	False	False	False	False	0	0	0	0	0
1412	1410	False	False	True	False	0	0	0	0	1
1413	1411	False	False	False	False	0	0	0	0	0
1414	1412	False	False	False	False	0	0	0	0	0
1415	1413	False	False	False	False	0	0	0	0	0
1416	1414	False	False	False	False	0	0	0	0	0
1417	1415	False	False	False	False	0	0	0	0	0
1418	1416	False	True	False	False	0	0	0	0	1
1419	1417	False	False	True	True	0	0	1	0	2
1420	1418	False	False	False	False	0	0	0	0	0
1421	1419	False	False	False	False	0	0	0	0	0
1422	1420	False	False	False	False	0	0	0	0	0
1423	1421	False	False	False	False	0	0	0	0	0
1424	1422	False	False	True	False	0	0	0	0	1
1425	1423	True	False	False	False	0	0	0	0	0
1426	1424	False	False	False	False	0	0	0	0	0
1427	1425	False	False	False	False	0	0	0	0	0
1428	1426	False	False	False	False	0	0	0	0	0
1429	1427	False	False	False	False	0	0	0	0	0
1430	1428	False	False	False	False	0	0	0	0	0
1431	1429	False	False	True	False	0	0	0	0	1
1432	1430	False	False	False	False	0	0	0	0	0
1433	1431	False	False	False	False	0	0	0	0	0
1434	1432	False	False	False	False	0	0	0	0	0
1435	1433	False	False	False	False	0	0	0	0	0
1436	1434	False	False	False	False	0	0	0	0	0
1437	1435	False	True	False	False	0	0	0	0	1
1438	1436	False	False	False	False	0	0	0	0	0
1439	1437	False	False	False	False	0	0	0	0	0
1440	1438	False	False	False	False	0	0	0	0	0
1441	1439	False	False	False	False	0	0	0	0	0
1442	1440	False	False	False	False	0	0	0	0	0
1443	1441	False	False	False	False	0	0	0	0	0
1444	1442	False	False	False	False	0	0	0	0	0
1445	1443	False	False	False	False	0	0	0	0	0
1446	1444	False	False	False	False	0	0	0	0	0
1447	1445	False	False	False	False	0	0	0	0	0
1448	1446	False	False	False	False	0	0	0	0	0
1449	1447	False	False	False	False	0	0	0	0	0
1450	1448	False	False	False	False	0	0	0	0	0
1451	1449	False	False	False	False	0	0	0	0	0
1452	1450	False	False	False	False	0	0	0	0	0
1453	1451	False	True	False	False	0	0	0	0	1
1454	1452	False	True	True	False	1	0	0	0	2
1455	1453	False	False	False	False	0	0	0	0	0
1456	1454	False	False	False	True	0	0	0	0	1
1457	1455	False	False	False	True	0	0	0	0	1
1458	1456	False	False	False	False	0	0	0	0	0
1459	1457	False	True	False	False	0	0	0	0	1
1460	1458	False	False	False	False	0	0	0	0	0
1461	1459	False	False	False	False	0	0	0	0	0
1462	1460	False	False	False	False	0	0	0	0	0
1463	1461	False	False	False	False	0	0	0	0	0
1464	1462	False	False	False	False	0	0	0	0	0
1465	1463	False	False	False	False	0	0	0	0	0
1466	1464	False	False	False	False	0	0	0	0	0
1467	1465	True	False	False	False	0	0	0	0	0
1468	1466	False	True	False	True	0	1	0	0	2
1469	1467	False	False	False	True	0	0	0	0	1
1470	1468	False	False	False	False	0	0	0	0	0
1471	1469	True	True	False	False	0	0	0	0	1
1472	1470	False	False	False	False	0	0	0	0	0
1473	1471	False	False	False	False	0	0	0	0	0
1474	1472	False	False	True	True	0	0	1	0	2
1475	1473	False	False	False	False	0	0	0	0	0
1476	1474	False	False	False	False	0	0	0	0	0
1477	1475	False	False	True	True	0	0	1	0	2
1478	1476	True	False	False	False	0	0	0	0	0
1479	1477	False	False	True	False	0	0	0	0	1
1480	1478	False	False	True	False	0	0	0	0	1
1481	1479	True	False	False	True	0	0	0	0	1
1482	1480	False	False	True	False	0	0	0	0	1
1483	1481	False	False	False	False	0	0	0	0	0
1484	1482	False	False	False	False	0	0	0	0	0
1485	1483	False	False	False	False	0	0	0	0	0
1486	1484	False	False	False	False	0	0	0	0	0
1487	1485	False	True	False	False	0	0	0	0	1
1488	1486	False	False	False	False	0	0	0	0	0
1489	1487	False	False	False	False	0	0	0	0	0
1490	1488	False	False	False	False	0	0	0	0	0
1491	1489	False	False	False	False	0	0	0	0	0
1492	1490	False	False	False	False	0	0	0	0	0
1493	1491	False	False	False	False	0	0	0	0	0
1494	1492	False	False	False	False	0	0	0	0	0
1495	1493	False	False	False	False	0	0	0	0	0
1496	1494	False	False	False	False	0	0	0	0	0
1497	1495	True	False	False	False	0	0	0	0	0
1498	1496	False	False	False	True	0	0	0	0	1
1499	1497	False	False	False	False	0	0	0	0	0
1500	1498	False	False	False	False	0	0	0	0	0
1501	1499	False	True	True	True	1	1	1	1	3
1502	1500	False	False	False	False	0	0	0	0	0
1503	1501	False	False	False	False	0	0	0	0	0
1504	1502	False	False	False	False	0	0	0	0	0
1505	1503	False	False	False	False	0	0	0	0	0
1506	1504	False	False	False	False	0	0	0	0	0
1507	1505	False	False	False	False	0	0	0	0	0
1508	1506	False	False	False	True	0	0	0	0	1
1509	1507	False	False	False	False	0	0	0	0	0
1510	1508	False	False	False	False	0	0	0	0	0
1511	1509	False	False	False	False	0	0	0	0	0
1512	1510	False	False	False	False	0	0	0	0	0
1513	1511	False	False	True	False	0	0	0	0	1
1514	1512	False	False	False	False	0	0	0	0	0
1515	1513	False	False	False	False	0	0	0	0	0
1516	1514	False	False	False	False	0	0	0	0	0
1517	1515	False	True	True	False	1	0	0	0	2
1518	1516	False	False	False	False	0	0	0	0	0
1519	1517	False	False	True	False	0	0	0	0	1
1520	1518	False	False	True	False	0	0	0	0	1
1521	1519	False	False	False	False	0	0	0	0	0
1522	1520	False	True	True	False	1	0	0	0	2
1523	1521	False	False	True	False	0	0	0	0	1
1524	1522	False	True	False	False	0	0	0	0	1
1525	1523	False	False	False	False	0	0	0	0	0
1526	1524	False	False	False	False	0	0	0	0	0
1527	1525	False	False	False	False	0	0	0	0	0
1528	1526	False	True	True	False	1	0	0	0	2
1529	1527	True	False	True	False	0	0	0	0	1
1530	1528	False	False	False	False	0	0	0	0	0
1531	1529	False	True	True	False	1	0	0	0	2
1532	1530	False	False	False	False	0	0	0	0	0
1533	1531	False	False	False	False	0	0	0	0	0
1534	1532	False	True	False	False	0	0	0	0	1
1535	1533	False	True	True	True	1	1	1	1	3
1536	1534	False	False	False	False	0	0	0	0	0
1537	1535	False	False	False	False	0	0	0	0	0
1538	1536	False	True	True	False	1	0	0	0	2
1539	1537	False	True	True	False	1	0	0	0	2
1540	1538	True	True	True	False	1	0	0	0	2
1541	1539	False	False	False	False	0	0	0	0	0
1542	1540	False	False	True	False	0	0	0	0	1
1543	1541	False	True	False	False	0	0	0	0	1
1544	1542	False	False	False	False	0	0	0	0	0
1545	1543	False	False	False	False	0	0	0	0	0
1546	1544	False	False	False	False	0	0	0	0	0
1547	1545	False	True	False	False	0	0	0	0	1
1548	1546	False	False	True	False	0	0	0	0	1
1549	1547	False	False	False	False	0	0	0	0	0
1550	1548	False	True	True	False	1	0	0	0	2
1551	1549	False	True	False	False	0	0	0	0	1
1552	1550	False	True	True	False	1	0	0	0	2
1553	1551	True	False	False	False	0	0	0	0	0
1554	1552	False	False	False	False	0	0	0	0	0
1555	1553	False	False	False	False	0	0	0	0	0
1556	1554	False	False	False	False	0	0	0	0	0
1557	1555	False	True	True	False	1	0	0	0	2
1558	1556	False	True	False	False	0	0	0	0	1
1559	1557	False	False	True	False	0	0	0	0	1
1560	1558	False	True	True	True	1	1	1	1	3
1561	1559	False	True	True	False	1	0	0	0	2
1562	1560	False	False	False	False	0	0	0	0	0
1563	1561	True	False	True	False	0	0	0	0	1
1564	1562	False	False	False	False	0	0	0	0	0
1565	1563	False	False	True	True	0	0	1	0	2
1566	1564	False	False	False	False	0	0	0	0	0
1567	1565	False	False	False	False	0	0	0	0	0
1568	1566	False	False	False	False	0	0	0	0	0
1569	1567	False	False	False	False	0	0	0	0	0
1570	1568	True	False	False	False	0	0	0	0	0
1571	1569	True	False	False	False	0	0	0	0	0
1572	1570	False	False	True	False	0	0	0	0	1
1573	1571	False	True	True	False	1	0	0	0	2
1574	1572	False	True	False	True	0	1	0	0	2
1575	1573	False	False	True	False	0	0	0	0	1
1576	1574	False	False	False	False	0	0	0	0	0
1577	1575	False	False	False	False	0	0	0	0	0
1578	1576	False	True	True	False	1	0	0	0	2
1579	1577	False	False	False	False	0	0	0	0	0
1580	1578	False	True	True	True	1	1	1	1	3
1581	1579	False	False	False	False	0	0	0	0	0
1582	1580	False	False	False	False	0	0	0	0	0
1583	1581	False	False	False	False	0	0	0	0	0
1584	1582	False	True	True	False	1	0	0	0	2
1585	1583	False	False	False	False	0	0	0	0	0
1586	1584	False	False	True	False	0	0	0	0	1
1587	1585	False	False	False	False	0	0	0	0	0
1588	1586	False	True	True	False	1	0	0	0	2
1589	1587	True	False	False	False	0	0	0	0	0
1590	1588	False	True	False	False	0	0	0	0	1
1591	1589	False	False	False	False	0	0	0	0	0
1592	1590	False	True	True	True	1	1	1	1	3
1593	1591	False	False	False	False	0	0	0	0	0
1594	1592	False	True	False	False	0	0	0	0	1
1595	1593	False	False	False	False	0	0	0	0	0
1596	1594	False	False	True	False	0	0	0	0	1
1597	1595	False	False	False	False	0	0	0	0	0
1598	1596	False	True	False	False	0	0	0	0	1
1599	1597	False	False	True	False	0	0	0	0	1
1600	1598	False	True	False	False	0	0	0	0	1
1601	1599	False	True	True	False	1	0	0	0	2
1602	1600	False	True	False	False	0	0	0	0	1
1603	1601	False	False	False	False	0	0	0	0	0
1604	1602	False	False	False	False	0	0	0	0	0
1605	1603	True	True	False	False	0	0	0	0	1
1606	1604	False	False	False	False	0	0	0	0	0
1607	1605	True	False	False	False	0	0	0	0	0
1608	1606	False	False	False	False	0	0	0	0	0
1609	1607	False	True	True	False	1	0	0	0	2
1610	1608	True	False	False	False	0	0	0	0	0
1611	1609	False	True	False	False	0	0	0	0	1
1612	1610	False	True	True	False	1	0	0	0	2
1613	1611	False	True	False	False	0	0	0	0	1
1614	1612	False	True	True	False	1	0	0	0	2
1615	1613	False	False	False	False	0	0	0	0	0
1616	1614	False	True	True	False	1	0	0	0	2
1617	1615	False	False	False	False	0	0	0	0	0
1618	1616	False	False	False	False	0	0	0	0	0
1619	1617	False	True	False	True	0	1	0	0	2
1620	1618	True	False	False	False	0	0	0	0	0
1621	1619	True	False	True	False	0	0	0	0	1
1622	1620	False	False	True	False	0	0	0	0	1
1623	1621	False	False	False	False	0	0	0	0	0
1624	1622	False	False	False	False	0	0	0	0	0
1625	1623	False	True	True	False	1	0	0	0	2
1626	1624	False	False	False	False	0	0	0	0	0
1627	1625	False	False	True	False	0	0	0	0	1
1628	1626	False	False	False	False	0	0	0	0	0
1629	1627	True	False	True	False	0	0	0	0	1
1630	1628	True	True	False	False	0	0	0	0	1
1631	1629	False	False	False	False	0	0	0	0	0
1632	1630	False	False	False	False	0	0	0	0	0
1633	1631	False	False	False	False	0	0	0	0	0
1634	1632	True	True	False	False	0	0	0	0	1
1635	1633	True	False	False	False	0	0	0	0	0
1636	1634	False	False	True	False	0	0	0	0	1
1637	1635	True	False	False	False	0	0	0	0	0
1638	1636	False	True	False	False	0	0	0	0	1
1639	1637	False	False	False	False	0	0	0	0	0
1640	1638	False	True	True	False	1	0	0	0	2
1641	1639	False	True	True	False	1	0	0	0	2
1642	1640	False	False	False	False	0	0	0	0	0
1643	1641	False	True	False	False	0	0	0	0	1
1644	1642	False	True	False	True	0	1	0	0	2
1645	1643	False	False	False	False	0	0	0	0	0
1646	1644	False	True	False	False	0	0	0	0	1
1647	1645	False	False	False	False	0	0	0	0	0
1648	1646	False	False	False	False	0	0	0	0	0
1649	1647	True	True	True	True	1	1	1	1	3
1650	1648	False	True	True	False	1	0	0	0	2
1651	1649	False	False	False	False	0	0	0	0	0
1652	1650	False	False	False	False	0	0	0	0	0
1653	1651	False	True	False	False	0	0	0	0	1
1654	1652	False	False	False	False	0	0	0	0	0
1655	1653	True	True	True	False	1	0	0	0	2
1656	1654	False	False	False	False	0	0	0	0	0
1657	1655	True	False	False	False	0	0	0	0	0
1658	1656	False	False	True	False	0	0	0	0	1
1659	1657	False	False	False	False	0	0	0	0	0
1660	1658	False	True	False	False	0	0	0	0	1
1661	1659	False	True	True	False	1	0	0	0	2
1662	1660	True	True	False	False	0	0	0	0	1
1663	1661	False	False	False	False	0	0	0	0	0
1664	1662	False	True	False	False	0	0	0	0	1
1665	1663	False	False	False	False	0	0	0	0	0
1666	1664	False	True	True	False	1	0	0	0	2
1667	1665	False	False	False	False	0	0	0	0	0
1668	1666	True	False	False	False	0	0	0	0	0
1669	1667	False	True	True	False	1	0	0	0	2
1670	1668	True	True	True	False	1	0	0	0	2
1671	1669	False	True	True	False	1	0	0	0	2
1672	1670	False	False	False	False	0	0	0	0	0
1673	1671	True	True	False	False	0	0	0	0	1
1674	1672	False	True	False	False	0	0	0	0	1
1675	1673	False	False	False	False	0	0	0	0	0
1676	1674	True	True	False	False	0	0	0	0	1
1677	1675	False	False	True	False	0	0	0	0	1
1678	1676	False	False	False	False	0	0	0	0	0
1679	1677	True	False	False	False	0	0	0	0	0
1680	1678	False	False	False	False	0	0	0	0	0
1681	1679	False	False	False	False	0	0	0	0	0
1682	1680	True	False	False	False	0	0	0	0	0
1683	1681	True	True	True	False	1	0	0	0	2
1684	1682	True	True	False	False	0	0	0	0	1
1685	1683	True	True	True	False	1	0	0	0	2
1686	1684	True	False	False	False	0	0	0	0	0
1687	1685	True	False	False	False	0	0	0	0	0
1688	1686	False	False	False	False	0	0	0	0	0
1689	1687	False	True	False	False	0	0	0	0	1
1690	1688	True	True	True	True	1	1	1	1	3
1691	1689	False	True	False	False	0	0	0	0	1
1692	1690	False	True	False	False	0	0	0	0	1
1693	1691	True	True	True	False	1	0	0	0	2
1694	1692	True	False	False	False	0	0	0	0	0
1695	1693	True	True	True	False	1	0	0	0	2
1696	1694	False	True	True	False	1	0	0	0	2
1697	1695	False	False	False	False	0	0	0	0	0
1698	1696	False	False	False	False	0	0	0	0	0
1699	1697	False	False	False	True	0	0	0	0	1
1700	1698	True	True	False	False	0	0	0	0	1
1701	1699	False	False	False	False	0	0	0	0	0
1702	1700	False	False	False	False	0	0	0	0	0
1703	1701	False	True	False	False	0	0	0	0	1
1704	1702	False	False	False	False	0	0	0	0	0
1705	1703	False	False	True	False	0	0	0	0	1
1706	1704	False	False	True	False	0	0	0	0	1
1707	1705	False	True	False	False	0	0	0	0	1
1708	1706	False	False	True	False	0	0	0	0	1
1709	1707	True	False	False	False	0	0	0	0	0
1710	1708	False	True	True	False	1	0	0	0	2
1711	1709	True	True	False	False	0	0	0	0	1
1712	1710	False	True	False	False	0	0	0	0	1
1713	1711	False	False	False	False	0	0	0	0	0
1714	1712	False	False	False	False	0	0	0	0	0
1715	1713	False	True	False	False	0	0	0	0	1
1716	1714	False	False	False	False	0	0	0	0	0
1717	1715	True	False	False	True	0	0	0	0	1
1718	1716	True	False	True	False	0	0	0	0	1
1719	1717	True	False	False	False	0	0	0	0	0
1720	1718	False	False	True	False	0	0	0	0	1
1721	1719	False	True	False	False	0	0	0	0	1
1722	1720	False	True	False	False	0	0	0	0	1
1723	1721	False	False	False	False	0	0	0	0	0
1724	1722	False	True	True	True	1	1	1	1	3
1725	1723	False	False	False	False	0	0	0	0	0
1726	1724	False	False	False	False	0	0	0	0	0
1727	1725	True	False	False	False	0	0	0	0	0
1728	1726	False	False	False	False	0	0	0	0	0
1729	1727	False	False	True	False	0	0	0	0	1
1730	1728	False	False	True	False	0	0	0	0	1
1731	1729	False	True	True	False	1	0	0	0	2
1732	1730	True	False	False	False	0	0	0	0	0
1733	1731	True	True	True	False	1	0	0	0	2
1734	1732	True	False	True	False	0	0	0	0	1
1735	1733	True	True	False	False	0	0	0	0	1
1736	1734	False	True	True	False	1	0	0	0	2
1737	1735	False	True	True	False	1	0	0	0	2
1738	1736	False	False	False	False	0	0	0	0	0
1739	1737	False	True	False	False	0	0	0	0	1
1740	1738	False	True	False	False	0	0	0	0	1
1741	1739	True	True	True	False	1	0	0	0	2
1742	1740	True	True	False	False	0	0	0	0	1
1743	1741	True	True	False	False	0	0	0	0	1
1744	1742	False	False	True	False	0	0	0	0	1
1745	1743	False	True	False	False	0	0	0	0	1
1746	1744	False	False	True	False	0	0	0	0	1
1747	1745	False	False	False	False	0	0	0	0	0
1748	1746	True	True	False	False	0	0	0	0	1
1749	1747	False	True	False	False	0	0	0	0	1
1750	1748	False	True	False	False	0	0	0	0	1
1751	1749	False	True	False	False	0	0	0	0	1
1752	1750	False	True	True	False	1	0	0	0	2
1753	1751	True	True	False	False	0	0	0	0	1
1754	1752	True	True	False	False	0	0	0	0	1
1755	1753	False	False	False	False	0	0	0	0	0
1756	1754	False	False	False	False	0	0	0	0	0
1757	1755	False	False	False	False	0	0	0	0	0
1758	1756	True	True	False	False	0	0	0	0	1
1759	1757	False	True	False	False	0	0	0	0	1
1760	1758	False	False	False	False	0	0	0	0	0
1761	1759	True	False	False	False	0	0	0	0	0
1762	1760	False	False	False	False	0	0	0	0	0
1763	1761	True	False	False	False	0	0	0	0	0
1764	1762	False	False	False	False	0	0	0	0	0
1765	1763	True	False	False	False	0	0	0	0	0
1766	1764	False	False	False	False	0	0	0	0	0
1767	1765	False	False	False	False	0	0	0	0	0
1768	1766	True	True	False	False	0	0	0	0	1
1769	1767	False	False	False	False	0	0	0	0	0
1770	1768	False	True	False	False	0	0	0	0	1
1771	1769	False	False	False	False	0	0	0	0	0
1772	1770	False	False	False	False	0	0	0	0	0
1773	1771	True	True	False	False	0	0	0	0	1
1774	1772	False	False	False	False	0	0	0	0	0
1775	1773	False	True	True	False	1	0	0	0	2
1776	1774	True	True	True	True	1	1	1	1	3
1777	1775	True	True	True	False	1	0	0	0	2
1778	1776	False	True	True	False	1	0	0	0	2
1779	1777	True	True	False	False	0	0	0	0	1
1780	1778	True	True	True	False	1	0	0	0	2
1781	1779	False	True	True	False	1	0	0	0	2
1782	1780	True	False	True	False	0	0	0	0	1
1783	1781	True	True	False	False	0	0	0	0	1
1784	1782	False	True	True	True	1	1	1	1	3
1785	1783	False	False	False	False	0	0	0	0	0
1786	1784	False	True	True	False	1	0	0	0	2
1787	1785	False	False	False	False	0	0	0	0	0
1788	1786	False	False	False	False	0	0	0	0	0
1789	1787	True	False	True	False	0	0	0	0	1
1790	1788	False	True	True	False	1	0	0	0	2
1791	1789	False	False	False	False	0	0	0	0	0
1792	1790	False	True	False	False	0	0	0	0	1
1793	1791	True	True	True	False	1	0	0	0	2
1794	1792	False	False	False	False	0	0	0	0	0
1795	1793	False	True	False	False	0	0	0	0	1
1796	1794	True	True	True	False	1	0	0	0	2
1797	1795	True	True	False	False	0	0	0	0	1
1798	1796	False	False	False	False	0	0	0	0	0
1799	1797	False	False	True	False	0	0	0	0	1
1800	1798	True	True	True	False	1	0	0	0	2
1801	1799	True	True	False	False	0	0	0	0	1
1802	1800	False	True	False	False	0	0	0	0	1
1803	1801	False	True	True	False	1	0	0	0	2
1804	1802	False	False	False	False	0	0	0	0	0
1805	1803	False	False	True	False	0	0	0	0	1
1806	1804	False	False	False	False	0	0	0	0	0
1807	1805	False	True	True	False	1	0	0	0	2
1808	1806	False	True	False	False	0	0	0	0	1
1809	1807	False	True	True	False	1	0	0	0	2
1810	1808	True	True	True	False	1	0	0	0	2
1811	1809	False	False	False	False	0	0	0	0	0
1812	1810	False	True	True	True	1	1	1	1	3
1813	1811	False	False	False	False	0	0	0	0	0
1814	1812	False	False	True	False	0	0	0	0	1
1815	1813	False	False	False	False	0	0	0	0	0
1816	1814	False	False	False	False	0	0	0	0	0
1817	1815	False	False	False	True	0	0	0	0	1
1818	1816	False	False	False	False	0	0	0	0	0
1819	1817	False	False	True	True	0	0	1	0	2
1820	1818	False	True	False	False	0	0	0	0	1
1821	1819	False	False	False	False	0	0	0	0	0
1822	1820	False	False	False	False	0	0	0	0	0
1823	1821	False	True	True	False	1	0	0	0	2
1824	1822	False	True	False	True	0	1	0	0	2
1825	1823	False	True	True	False	1	0	0	0	2
1826	1824	False	False	False	False	0	0	0	0	0
1827	1825	False	True	False	False	0	0	0	0	1
1828	1826	False	True	True	False	1	0	0	0	2
1829	1827	False	False	True	False	0	0	0	0	1
1830	1828	False	False	True	False	0	0	0	0	1
1831	1829	False	True	True	True	1	1	1	1	3
1832	1830	False	False	False	False	0	0	0	0	0
1833	1831	False	True	False	True	0	1	0	0	2
1834	1832	False	True	True	False	1	0	0	0	2
1835	1833	False	True	False	False	0	0	0	0	1
1836	1834	False	False	False	False	0	0	0	0	0
1837	1835	True	True	False	False	0	0	0	0	1
1838	1836	False	True	False	True	0	1	0	0	2
1839	1837	False	False	False	False	0	0	0	0	0
1840	1838	False	True	False	False	0	0	0	0	1
1841	1839	False	False	True	True	0	0	1	0	2
1842	1840	False	False	False	False	0	0	0	0	0
1843	1841	False	True	False	False	0	0	0	0	1
1844	1842	False	False	False	False	0	0	0	0	0
1845	1843	False	False	False	False	0	0	0	0	0
1846	1844	False	False	False	False	0	0	0	0	0
1847	1845	False	False	False	False	0	0	0	0	0
1848	1846	False	True	True	False	1	0	0	0	2
1849	1847	False	False	True	True	0	0	1	0	2
1850	1848	False	False	False	False	0	0	0	0	0
1851	1849	False	False	False	False	0	0	0	0	0
1852	1850	True	True	True	True	1	1	1	1	3
1853	1851	False	True	False	False	0	0	0	0	1
1854	1852	False	False	True	False	0	0	0	0	1
1855	1853	False	True	True	False	1	0	0	0	2
1856	1854	False	True	False	False	0	0	0	0	1
1857	1855	False	False	False	False	0	0	0	0	0
1858	1856	False	False	False	False	0	0	0	0	0
1859	1857	False	False	False	False	0	0	0	0	0
1860	1858	False	True	False	False	0	0	0	0	1
1861	1859	False	False	False	False	0	0	0	0	0
1862	1860	False	False	True	False	0	0	0	0	1
1863	1861	False	False	False	False	0	0	0	0	0
1864	1862	False	False	False	False	0	0	0	0	0
1865	1863	False	True	False	True	0	1	0	0	2
1866	1864	False	False	False	False	0	0	0	0	0
1867	1865	False	False	False	True	0	0	0	0	1
1868	1866	False	False	False	False	0	0	0	0	0
1869	1867	False	False	False	False	0	0	0	0	0
1870	1868	False	False	False	False	0	0	0	0	0
1871	1869	False	False	True	True	0	0	1	0	2
1872	1870	False	True	False	True	0	1	0	0	2
1873	1871	False	False	True	False	0	0	0	0	1
1874	1872	False	False	False	False	0	0	0	0	0
1875	1873	False	False	False	False	0	0	0	0	0
1876	1874	False	True	False	False	0	0	0	0	1
1877	1875	False	False	False	False	0	0	0	0	0
1878	1876	False	False	False	False	0	0	0	0	0
1879	1877	True	False	True	False	0	0	0	0	1
1880	1878	False	True	True	False	1	0	0	0	2
1881	1879	False	True	False	False	0	0	0	0	1
1882	1880	False	False	False	False	0	0	0	0	0
1883	1881	False	False	False	True	0	0	0	0	1
1884	1882	False	False	False	True	0	0	0	0	1
1885	1883	False	False	False	False	0	0	0	0	0
1886	1884	False	True	False	False	0	0	0	0	1
1887	1885	False	False	False	False	0	0	0	0	0
1888	1886	False	True	False	False	0	0	0	0	1
1889	1887	True	False	False	True	0	0	0	0	1
1890	1888	False	False	False	False	0	0	0	0	0
1891	1889	False	False	False	False	0	0	0	0	0
1892	1890	True	True	True	False	1	0	0	0	2
1893	1891	False	False	True	False	0	0	0	0	1
1894	1892	False	False	False	False	0	0	0	0	0
1895	1893	False	False	False	True	0	0	0	0	1
1896	1894	False	True	True	True	1	1	1	1	3
1897	1895	False	True	False	False	0	0	0	0	1
1898	1896	False	False	False	False	0	0	0	0	0
1899	1897	False	False	False	False	0	0	0	0	0
1900	1898	False	True	False	True	0	1	0	0	2
1901	1899	False	True	True	False	1	0	0	0	2
1902	1900	False	False	False	False	0	0	0	0	0
1903	1901	False	False	False	False	0	0	0	0	0
1904	1902	False	True	False	False	0	0	0	0	1
1905	1903	False	False	True	False	0	0	0	0	1
1906	1904	False	True	True	False	1	0	0	0	2
1907	1905	False	True	False	True	0	1	0	0	2
1908	1906	False	False	False	True	0	0	0	0	1
1909	1907	False	False	False	False	0	0	0	0	0
1910	1908	False	False	False	False	0	0	0	0	0
1911	1909	False	True	True	True	1	1	1	1	3
1912	1910	False	False	False	False	0	0	0	0	0
1913	1911	False	False	False	False	0	0	0	0	0
1914	1912	False	False	False	False	0	0	0	0	0
1915	1913	False	False	False	False	0	0	0	0	0
1916	1914	False	False	False	False	0	0	0	0	0
1917	1915	True	True	True	True	1	1	1	1	3
1918	1916	False	False	False	False	0	0	0	0	0
1919	1917	False	False	False	False	0	0	0	0	0
1920	1918	False	False	False	False	0	0	0	0	0
1921	1919	False	True	False	False	0	0	0	0	1
1922	1920	False	False	False	False	0	0	0	0	0
1923	1921	False	False	False	False	0	0	0	0	0
1924	1922	False	False	False	False	0	0	0	0	0
1925	1923	False	False	False	False	0	0	0	0	0
1926	1924	False	False	False	False	0	0	0	0	0
1927	1925	False	True	False	False	0	0	0	0	1
1928	1926	False	False	False	False	0	0	0	0	0
1929	1927	False	True	True	True	1	1	1	1	3
1930	1928	False	True	False	False	0	0	0	0	1
1931	1929	False	True	False	True	0	1	0	0	2
1932	1930	False	True	False	False	0	0	0	0	1
1933	1931	False	False	False	True	0	0	0	0	1
1934	1932	False	True	False	False	0	0	0	0	1
1935	1933	False	False	False	False	0	0	0	0	0
1936	1934	False	False	False	False	0	0	0	0	0
1937	1935	True	True	True	True	1	1	1	1	3
1938	1936	False	True	True	True	1	1	1	1	3
1939	1937	False	False	False	False	0	0	0	0	0
1940	1938	False	False	False	False	0	0	0	0	0
1941	1939	False	False	False	False	0	0	0	0	0
1942	1940	False	True	False	False	0	0	0	0	1
1943	1941	False	False	False	False	0	0	0	0	0
1944	1942	True	False	False	False	0	0	0	0	0
1945	1943	False	False	False	False	0	0	0	0	0
1946	1944	False	False	False	False	0	0	0	0	0
1947	1945	True	True	True	True	1	1	1	1	3
1948	1946	True	False	False	False	0	0	0	0	0
1949	1947	False	False	False	False	0	0	0	0	0
1950	1948	False	False	False	False	0	0	0	0	0
1951	1949	False	False	False	False	0	0	0	0	0
1952	1950	False	False	True	True	0	0	1	0	2
1953	1951	True	True	True	False	1	0	0	0	2
1954	1952	False	False	True	False	0	0	0	0	1
1955	1953	False	True	False	True	0	1	0	0	2
1956	1954	False	False	False	False	0	0	0	0	0
1957	1955	False	False	False	False	0	0	0	0	0
1958	1956	True	True	True	False	1	0	0	0	2
1959	1957	False	True	False	False	0	0	0	0	1
1960	1958	False	False	False	False	0	0	0	0	0
1961	1959	False	True	True	True	1	1	1	1	3
1962	1960	False	True	True	True	1	1	1	1	3
1963	1961	False	False	False	False	0	0	0	0	0
1964	1962	False	False	False	False	0	0	0	0	0
1965	1963	False	True	True	True	1	1	1	1	3
1966	1964	False	True	True	False	1	0	0	0	2
1967	1965	False	False	False	False	0	0	0	0	0
1968	1966	False	False	True	False	0	0	0	0	1
1969	1967	False	True	False	False	0	0	0	0	1
1970	1968	True	False	False	True	0	0	0	0	1
1971	1969	False	True	False	False	0	0	0	0	1
1972	1970	False	True	True	False	1	0	0	0	2
1973	1971	False	True	True	True	1	1	1	1	3
1974	1972	False	False	True	True	0	0	1	0	2
1975	1973	True	False	False	False	0	0	0	0	0
1976	1974	False	False	True	False	0	0	0	0	1
1977	1975	False	False	False	False	0	0	0	0	0
1978	1976	False	False	False	False	0	0	0	0	0
1979	1977	False	True	True	False	1	0	0	0	2
1980	1978	False	False	False	False	0	0	0	0	0
1981	1979	False	False	False	False	0	0	0	0	0
1982	1980	False	True	True	False	1	0	0	0	2
1983	1981	False	False	False	False	0	0	0	0	0
1984	1982	False	True	False	False	0	0	0	0	1
1985	1983	True	False	False	False	0	0	0	0	0
1986	1984	False	True	False	False	0	0	0	0	1
1987	1985	False	False	True	False	0	0	0	0	1
1988	1986	False	True	False	False	0	0	0	0	1
1989	1987	True	True	False	True	0	1	0	0	2
1990	1988	False	False	False	False	0	0	0	0	0
1991	1989	False	False	False	True	0	0	0	0	1
1992	1990	False	True	True	True	1	1	1	1	3
1993	1991	False	True	False	True	0	1	0	0	2
1994	1992	False	False	False	False	0	0	0	0	0
1995	1993	False	False	False	False	0	0	0	0	0
1996	1994	False	True	False	True	0	1	0	0	2
1997	1995	False	False	False	False	0	0	0	0	0
1998	1996	False	True	True	False	1	0	0	0	2
[truncated: 3,375 more rows]
