# Supplementary material for: A hippocampus-accumbens code guides goal-directed appetitive behavior
Source: Nat Commun. 2024 Apr 12;15:3196. doi: 10.1038/s41467-024-47361-x (PMC11015045; doi:10.1038/s41467-024-47361-x)
Supplement: Supplementary file 8 — Source Data [file 41467_2024_47361_MOESM8_ESM.zip › 8g.csv]

	Figure 8g	Unnamed: 1	Unnamed: 2	Unnamed: 3
0
1	Recording	conjunctive	R2	N
2	100	0	0.923738954344626	9
3	100	1	0.923738954344624	9
4	103	0	0.741332647663826	55
5	103	1	0.794243174789751	55
6	117	0	0.86875407925408	6
7	117	1	0.878671328671328	6
8	125	0	0.585778375252057	46
9	125	1	0.795007268691479	46
10	126	0	0.801818181818179	41
11	126	1	0.798102766798419	41
12	127	0	0.744923890608874	55
13	127	1	0.83640995872033	55
14	136	0	0.820539568345323	136
15	136	1	0.834532374100719	136
16	137	0	0.522830260462394	17
17	137	1	0.704411764705882	17
18	139	0	0.868757286141888	70
19	139	1	0.909389276899648	70
20	140	0	0.910002481389578	67
21	140	1	0.913151364764268	67
22	142	0	0.810843275802155	79
23	142	1	0.862793930267577	79
24	143	0	0.866180371352785	84
25	143	1	0.848111658456486	84
26	144	0	0.851619047619047	48
27	144	1	0.852380952380952	48
28	148	0	0.80318	74
29	148	1	0.803193548387096	74
30	152	0	0.824840764331209	146
31	152	1	0.856687898089172	146
32	154	0	0.870112658994548	111
33	154	1	0.898818897637795	111
34	156	0	0.703531797147082	4
35	156	1	0.778636515433423	4
36	163	0	0.732031150355653	36
37	163	1	0.799877360804513	36
38	166	0	0.780121178225204	54
39	166	1	0.812932779375732	54
