# Supplementary material for: A hippocampus-accumbens code guides goal-directed appetitive behavior
Source: Nat Commun. 2024 Apr 12;15:3196. doi: 10.1038/s41467-024-47361-x (PMC11015045; doi:10.1038/s41467-024-47361-x)
Supplement: Supplementary file 8 — Source Data [file 41467_2024_47361_MOESM8_ESM.zip › S1f.csv]

	Figure S1f	Unnamed: 1	Unnamed: 2	Unnamed: 3
0
1	Cohort	Day	Mouse	Relative weight
2	1	1	280	1
3	1	2	280	0.99322033898305
4	1	3	280	0.942372881355932
5	1	4	280	0.91864406779661
6	1	5	280	0.891525423728813
7	1	6	280	0.877966101694915
8	1	7	280	0.854237288135593
9	1	8	280	0.830508474576271
10	1	9	280	0.833898305084745
11	1	10	280	0.813559322033898
12	1	11	280	0.772881355932203
13	1	13	280	0.782203389830508
14	1	14	280	0.791525423728813
15	1	15	280	0.800847457627118
16	1	16	280	0.810169491525423
17	1	17	280	0.850847457627118
18	1	18	280	0.810169491525423
19	1	19	280	0.823728813559322
20	1	20	280	0.820338983050847
21	1	21	280	0.789830508474576
22	1	22	280	0.840677966101694
23	1	23	280	0.783050847457627
24	1	24	280	0.803389830508474
25	1	25	280	0.772881355932203
26	1	26	280	0.796610169491525
27	1	27	280	0.779661016949152
28	1	28	280	0.769491525423728
29	1	29	280	0.762711864406779
30	1	1	283	1
31	1	2	283	0.972508591065292
32	1	3	283	0.945017182130584
33	1	4	283	0.90721649484536
34	1	5	283	0.900343642611683
35	1	6	283	0.869415807560137
36	1	7	283	0.883161512027491
37	1	8	283	0.876288659793814
38	1	9	283	0.865979381443299
39	1	10	283	0.852233676975944
40	1	11	283	0.855670103092783
41	1	13	283	0.855670103092783
42	1	14	283	0.855670103092783
43	1	15	283	0.855670103092783
44	1	16	283	0.855670103092783
45	1	17	283	0.903780068728522
46	1	18	283	0.845360824742268
47	1	19	283	0.841924398625429
48	1	20	283	0.838487972508591
49	1	21	283	0.821305841924398
50	1	22	283	0.848797250859106
51	1	23	283	0.872852233676975
52	1	24	283	0.824742268041237
53	1	25	283	0.814432989690721
54	1	26	283	0.821305841924398
55	1	27	283	0.810996563573883
56	1	28	283	0.804123711340206
57	1	29	283	0.790378006872852
58	1	1	284	1
59	1	2	284	0.993055555555555
60	1	3	284	0.951388888888888
61	1	4	284	0.920138888888888
62	1	5	284	0.878472222222222
63	1	6	284	0.861111111111111
64	1	7	284	0.871527777777777
65	1	8	284	0.857638888888888
66	1	9	284	0.840277777777777
67	1	10	284	0.840277777777777
68	1	11	284	0.802083333333333
69	1	13	284	0.813368055555555
70	1	14	284	0.824652777777777
71	1	15	284	0.835937499999999
72	1	16	284	0.847222222222222
73	1	17	284	0.888888888888889
74	1	18	284	0.84375
75	1	19	284	0.847222222222222
76	1	20	284	0.847222222222222
77	1	21	284	0.795138888888888
78	1	22	284	0.833333333333333
79	1	23	284	0.815972222222222
80	1	24	284	0.833333333333333
81	1	25	284	0.798611111111111
82	1	26	284	0.833333333333333
83	1	27	284	0.829861111111111
84	1	28	284	0.833333333333333
85	1	29	284	0.819444444444444
86	2	1	384	0.988607234406152
87	2	2	384	0.943748219880375
88	2	3	384	0.901594987183138
89	2	4	384	0.859441754485901
90	2	5	384	0.817288521788664
91	2	6	384	0.816434064369125
92	2	7	384	0.835232127598974
93	2	8	384	0.82583309598405
94	2	9	384	0.866419823412133
95	2	10	384	0.821988037596126
96	2	11	384	0.821988037596126
97	2	12	384	0.815579606949587
98	2	13	384	0.800199373397892
99	2	14	384	0.795927086300199
100	2	15	384	0.783964682426659
101	2	16	384	0.772002278553118
102	2	17	384	0.842067786955283
103	2	18	384	0.856700370264881
104	2	19	384	0.87133295357448
105	2	20	384	0.885965536884078
106	2	21	384	0.900598120193676
107	2	22	384	0.884790657932213
108	2	23	384	0.885217886641982
109	2	24	384	0.882939333523212
110	2	25	384	0.880660780404443
111	2	26	384	0.878382227285673
112	2	27	384	0.884790657932213
113	2	28	384	0.859584164055824
114	2	29	384	0.872401025348903
115	2	1	387	0.987138728323699
116	2	2	387	0.976734104046242
117	2	3	387	0.936271676300577
118	2	4	387	0.895809248554913
119	2	5	387	0.855346820809248
120	2	6	387	0.855346820809248
121	2	7	387	0.853179190751444
122	2	8	387	0.849710982658959
123	2	9	387	0.852745664739884
124	2	10	387	0.83150289017341
125	2	11	387	0.834537572254335
126	2	12	387	0.83150289017341
127	2	13	387	0.840606936416184
128	2	14	387	0.841907514450866
129	2	15	387	0.828684971098265
130	2	16	387	0.815462427745664
131	2	17	387	0.903901734104046
132	2	18	387	0.915823699421965
133	2	19	387	0.927745664739884
134	2	20	387	0.939667630057803
135	2	21	387	0.951589595375722
136	2	22	387	0.918208092485548
137	2	23	387	0.932514450867052
138	2	24	387	0.937283236994219
139	2	25	387	0.942052023121387
140	2	26	387	0.946820809248554
141	2	27	387	0.955924855491329
142	2	28	387	0.933815028901733
143	2	29	387	0.957658959537572
144	2	1	390	0.979328165374676
145	2	2	390	0.968130921619293
146	2	3	390	0.921475739305196
147	2	4	390	0.874820556991099
148	2	5	390	0.828165374677002
149	2	6	390	0.838501291989664
150	2	7	390	0.847114556416882
151	2	8	390	0.841085271317829
152	2	9	390	0.858311800172265
153	2	10	390	0.83677863910422
154	2	11	390	0.844530577088716
155	2	12	390	0.847545219638242
156	2	13	390	0.862618432385874
157	2	14	390	0.86046511627907
158	2	15	390	0.845607235142118
159	2	16	390	0.830749354005167
160	2	17	390	0.894918173987941
161	2	18	390	0.910422049956933
162	2	19	390	0.925925925925926
163	2	20	390	0.941429801894918
164	2	21	390	0.95693367786391
165	2	22	390	0.916881998277347
166	2	23	390	0.901808785529715
167	2	24	390	0.907838070628768
168	2	25	390	0.91386735572782
169	2	26	390	0.919896640826873
170	2	27	390	0.91343669250646
171	2	28	390	0.895348837209302
172	2	29	390	0.894918173987941
173	2	1	385	1.01874098990869
174	2	2	385	0.966842864007688
175	2	3	385	0.945378824283197
176	2	4	385	0.923914784558705
177	2	5	385	0.902450744834214
178	2	6	385	0.897645362806343
179	2	7	385	0.911100432484382
180	2	8	385	0.899567515617491
181	2	9	385	0.899086977414704
182	2	10	385	0.917347429120615
183	2	11	385	0.913983661701105
184	2	12	385	0.893801057184046
185	2	13	385	0.887073522345026
186	2	14	385	0.886592984142239
187	2	15	385	0.885151369533878
188	2	16	385	0.883709754925516
189	2	17	385	0.918308505526189
190	2	18	385	0.945098510331571
191	2	19	385	0.971888515136953
192	2	20	385	0.998678519942335
193	2	21	385	1.02546852474771
194	2	22	385	0.951946179721287
195	2	23	385	0.944738106679481
196	2	24	385	0.948422232900849
197	2	25	385	0.952106359122217
198	2	26	385	0.955790485343584
199	2	27	385	0.922633349351273
200	2	28	385	0.926958193176357
201	2	29	385	0.922633349351273
202	2	1	386	0.967890612997388
203	2	2	386	0.97342141650023
204	2	3	386	0.933323091104624
205	2	4	386	0.893224765709018
206	2	5	386	0.853126440313412
207	2	6	386	0.852665540021508
208	2	7	386	0.877093255492394
209	2	8	386	0.845752035642955
210	2	9	386	0.84114303272392
211	2	10	386	0.829620525426332
212	2	11	386	0.829620525426332
213	2	12	386	0.823167921339683
214	2	13	386	0.820402519588262
215	2	14	386	0.807958211706867
216	2	15	386	0.82017206944231
217	2	16	386	0.832385927177753
218	2	17	386	0.867875249654324
219	2	18	386	0.892187740052235
220	2	19	386	0.916500230450145
221	2	20	386	0.940812720848056
222	2	21	386	0.965125211245967
223	2	22	386	0.919496082347518
224	2	23	386	0.916730680596097
225	2	24	386	0.927792287601782
226	2	25	386	0.938853894607466
227	2	26	386	0.94991550161315
228	2	27	386	0.940236595483177
229	2	28	386	0.942541096942694
230	2	29	386	0.946228299277922
231	2	1	388	1.01962574167047
232	2	2	388	0.990415335463258
233	2	3	388	0.955119427962878
234	2	4	388	0.919823520462498
235	2	5	388	0.884527612962117
236	2	6	388	0.901871291647649
237	2	7	388	0.907348242811501
238	2	8	388	0.884527612962118
239	2	9	388	0.894112277498858
240	2	10	388	0.883158375171154
241	2	11	388	0.903240529438612
242	2	12	388	0.877225011410315
243	2	13	388	0.892286627110908
244	2	14	388	0.866727521679598
245	2	15	388	0.871519853947969
246	2	16	388	0.876312186216339
247	2	17	388	0.922866271109082
248	2	18	388	0.949338201734367
249	2	19	388	0.975810132359653
250	2	20	388	1.00228206298493
251	2	21	388	1.02875399361022
252	2	22	388	0.961661341853035
253	2	23	388	0.975353719762665
254	2	24	388	0.958010041077133
255	2	25	388	0.940666362391602
256	2	26	388	0.92332268370607
257	2	27	388	0.932450935645823
258	2	28	388	0.942035600182565
259	2	29	388	0.944317663167503
260	2	1	391	0.983459357277882
261	2	2	391	0.95274102079395
262	2	3	391	0.928638941398865
263	2	4	391	0.90453686200378
264	2	5	391	0.880434782608695
265	2	6	391	0.882325141776937
266	2	7	391	0.874291115311909
267	2	8	391	0.871455576559546
268	2	9	391	0.862948960302457
269	2	10	391	0.8468809073724
270	2	11	391	0.898393194706994
271	2	12	391	0.857750472589792
272	2	13	391	0.864366729678638
273	2	14	391	0.867202268431001
274	2	15	391	0.872400756143667
275	2	16	391	0.877599243856332
276	2	17	391	0.901701323251417
277	2	18	391	0.908790170132325
278	2	19	391	0.915879017013232
279	2	20	391	0.922967863894139
280	2	21	391	0.930056710775047
281	2	22	391	0.931947069943289
282	2	23	391	0.9234404536862
283	2	24	391	0.923755513547574
284	2	25	391	0.924070573408947
285	2	26	391	0.924385633270321
286	2	27	391	0.939035916824196
287	2	28	391	0.937145557655954
288	2	29	391	0.932419659735349
289	2	1	392	1.00986127360855
290	2	2	392	0.961724887180344
291	2	3	392	0.948019388266756
292	2	4	392	0.934313889353167
293	2	5	392	0.920608390439578
294	2	6	392	0.930636804278789
295	2	7	392	0.910579976600367
296	2	8	392	0.928129700818987
297	2	9	392	0.906067190372722
298	2	10	392	0.902557245528999
299	2	11	392	0.971753301019555
300	2	12	392	0.907571452448604
301	2	13	392	0.9216112318235
302	2	14	392	0.937656693966237
303	2	15	392	0.935149590506434
304	2	16	392	0.932642487046632
305	2	17	392	0.948186528497409
306	2	18	392	0.95771352164466
307	2	19	392	0.96724051479191
308	2	20	392	0.976767507939161
309	2	21	392	0.986294501086411
310	2	22	392	0.966237673407989
311	2	23	392	0.95821494233662
312	2	24	392	0.96389771017884
313	2	25	392	0.969580478021059
314	2	26	392	0.975263245863279
315	2	27	392	0.983787397626608
316	2	28	392	0.995320073541701
317	2	29	392	0.988801604546214
318	2	1	393	0.989931796037674
319	2	2	393	0.948035076323481
320	2	3	393	0.941701851250405
321	2	4	393	0.93536862617733
322	2	5	393	0.929035401104254
323	2	6	393	0.924650860669048
324	2	7	393	0.901266645014615
325	2	8	393	0.919779149074374
326	2	9	393	0.912471581682364
327	2	10	393	0.895907762260474
328	2	11	393	0.929035401104254
329	2	12	393	0.892010392984735
330	2	13	393	0.883241312114322
331	2	14	393	0.901753816174082
332	2	15	393	0.899317960376745
333	2	16	393	0.896882104579408
334	2	17	393	0.900779473855147
335	2	18	393	0.907356284507957
336	2	19	393	0.913933095160766
337	2	20	393	0.920509905813575
338	2	21	393	0.927086716466385
339	2	22	393	0.913445924001299
340	2	23	393	0.902728158493017
341	2	24	393	0.911822020136407
342	2	25	393	0.920915881779798
343	2	26	393	0.930009743423189
344	2	27	393	0.919779149074374
345	2	28	393	0.942189022409873
346	2	29	393	0.936342968496265
347	3	1	207	0.995284855365753
348	3	2	207	0.976031422615051
349	3	3	207	0.956777989864349
350	3	4	207	0.940569758415222
351	3	5	207	0.92436146736145
352	3	6	207	0.908153235912323
353	3	7	207	0.891945004463195
354	3	10	207	0.874950885772705
355	3	11	207	0.857956767082214
356	3	12	207	0.840962707996368
357	3	13	207	0.823968589305877
358	3	14	207	0.811394870281219
359	3	15	207	0.799214124679565
360	3	16	207	0.787033379077911
361	3	17	207	0.774852633476257
362	3	18	207	0.792534351348877
363	3	19	207	0.805108070373535
364	3	20	207	0.829862475395202
365	3	21	207	0.817681729793548
366	3	22	207	0.818074643611908
367	3	23	207	0.818467617034912
368	3	24	207	0.818860530853271
369	3	25	207	0.833398818969726
370	3	26	207	0.833005905151367
371	3	27	207	0.844793736934661
372	3	28	207	0.845186650753021
373	3	29	207	0.857760310173034
374	3	1	208	1.00078189373016
375	3	2	208	0.982799053192138
376	3	3	208	0.964816272258758
377	3	4	208	0.952306509017944
378	3	5	208	0.939796686172485
379	3	6	208	0.927286922931671
380	3	7	208	0.914777159690856
381	3	10	208	0.896012485027313
382	3	11	208	0.877247810363769
383	3	12	208	0.85848319530487
384	3	13	208	0.839718520641326
385	3	14	208	0.82681781053543
386	3	15	208	0.824863135814666
387	3	16	208	0.822908520698547
388	3	17	208	0.820953845977783
389	3	18	208	0.8182173371315
390	3	19	208	0.822908520698547
391	3	20	208	0.819390177726745
392	3	21	208	0.829945266246795
393	3	22	208	0.84050041437149
394	3	23	208	0.85105550289154
395	3	24	208	0.861610651016235
396	3	25	208	0.838154792785644
397	3	26	208	0.846364319324493
398	3	27	208	0.852619230747222
399	3	28	208	0.849491775035858
400	3	29	208	0.847667455673217
401	3	1	209	1.00747561454772
402	3	2	209	0.986390709877014
403	3	3	209	0.965305745601654
404	3	4	209	0.958117723464965
405	3	5	209	0.950929641723632
406	3	6	209	0.943741619586944
407	3	7	209	0.936553597450256
408	3	10	209	0.936361908912658
409	3	11	209	0.936170220375061
410	3	12	209	0.935978531837463
411	3	13	209	0.935786843299865
412	3	14	209	0.82614529132843
413	3	15	209	0.821289360523223
414	3	16	209	0.816433489322662
415	3	17	209	0.811577558517456
416	3	18	209	0.804677009582519
417	3	19	209	0.812344253063201
418	3	20	209	0.834579288959503
419	3	21	209	0.829595565795898
420	3	22	209	0.826784253120422
421	3	23	209	0.823972880840301
422	3	24	209	0.821161568164825
423	3	25	209	0.832279086112976
424	3	26	209	0.834579288959503
425	3	27	209	0.834962606430053
426	3	28	209	0.83649605512619
427	3	29	209	0.831384539604187
428	3	1	210	0.986311912536621
429	3	2	210	0.963948309421539
430	3	3	210	0.941584706306457
431	3	4	210	0.927125453948974
432	3	5	210	0.912666261196136
433	3	6	210	0.898207068443298
434	3	7	210	0.883747816085815
435	3	10	210	0.899363756179809
436	3	11	210	0.914979755878448
437	3	12	210	0.930595755577087
438	3	13	210	0.946211695671081
439	3	14	210	0.817428171634674
440	3	15	210	0.816914081573486
441	3	16	210	0.816399931907653
442	3	17	210	0.815885841846466
443	3	18	210	0.862155377864837
444	3	19	210	0.851359188556671
445	3	20	210	0.863697707653045
446	3	21	210	0.833236932754516
447	3	22	210	0.826296508312225
448	3	23	210	0.819356083869934
449	3	24	210	0.812415659427642
450	3	25	210	0.827067673206329
451	3	26	210	0.830923438072204
452	3	27	210	0.830537855625152
453	3	28	210	0.832851350307464
454	3	29	210	0.833879590034484
455	3	1	211	1.05315542221069
456	3	2	211	1.04003620147705
457	3	3	211	1.0269169807434
458	3	4	211	1.01481568813323
459	3	5	211	1.00271427631378
460	3	6	211	0.990612983703613
461	3	7	211	0.9785116314888
462	3	10	211	0.960416197776794
463	3	11	211	0.942320704460144
464	3	12	211	0.924225270748138
465	3	13	211	0.906129837036132
466	3	14	211	0.89391541481018
467	3	15	211	0.894820213317871
468	3	16	211	0.895724952220916
469	3	17	211	0.896629750728607
470	3	18	211	0.951368451118469
471	3	19	211	0.935082554817199
472	3	20	211	0.917891860008239
473	3	21	211	0.931463479995727
474	3	22	211	0.928899943828582
475	3	23	211	0.926336467266082
476	3	24	211	0.923772931098938
477	3	25	211	0.933273017406463
478	3	26	211	0.934177815914154
479	3	27	211	0.942773103713989
480	3	28	211	0.945487439632415
481	3	29	211	0.942471504211425
482	3	1	212	1.00513923168182
483	3	2	212	0.980299830436706
484	3	3	212	0.955460369586944
485	3	4	212	0.944111347198486
486	3	5	212	0.932762265205383
487	3	6	212	0.921413242816925
488	3	7	212	0.910064220428466
489	3	10	212	0.896573841571807
490	3	11	212	0.883083462715148
491	3	12	212	0.869593143463134
492	3	13	212	0.856102764606475
493	3	14	212	0.840256989002227
494	3	15	212	0.846823692321777
495	3	16	212	0.853390455245971
496	3	17	212	0.859957158565521
497	3	18	212	0.876659512519836
498	3	19	212	0.895503222942352
499	3	20	212	0.866381168365478
500	3	21	212	0.883940041065216
501	3	22	212	0.885510325431823
502	3	23	212	0.887080669403076
503	3	24	212	0.888650953769683
504	3	25	212	0.900642395019531
505	3	26	212	0.912633836269378
506	3	27	212	0.919486105442047
507	3	28	212	0.91862952709198
508	3	29	212	0.913062095642089
