# Supplementary material for: A hippocampus-accumbens code guides goal-directed appetitive behavior
Source: Nat Commun. 2024 Apr 12;15:3196. doi: 10.1038/s41467-024-47361-x (PMC11015045; doi:10.1038/s41467-024-47361-x)
Supplement: Supplementary file 8 — Source Data [file 41467_2024_47361_MOESM8_ESM.zip › S1g-j.csv]

	Figure S1g-j	Unnamed: 1	Unnamed: 2	Unnamed: 3	Unnamed: 4	Unnamed: 5	Unnamed: 6	Unnamed: 7	Unnamed: 8
0
1	Cohort	Mouse	Day	Sex	Laps run	Rewarded_Laps	Rewarded_Laps_rel	Licks_total	Velocity
2	1	280	1	m	34	18	0.529411764705882	521	6.89890506628709
3	1	280	2	m	30	27	0.9	923	6.28230776432199
4	1	280	3	m	33	32	0.969696969696969	872	6.78884481650242
5	1	280	4	m	24	13	0.541666666666666	476	4.19940782128973
6	1	280	5	m	28	27	0.964285714285714	412	6.61814591088364
7	1	283	1	m	10	6	0.6	309	5.73292852413013
8	1	283	2	m	29	25	0.862068965517241	1125	6.58215066424213
9	1	283	3	m	50	46	0.92	1450	10.8822672770722
10	1	283	4	m	25	18	0.72	610	5.22924772293631
11	1	283	5	m	52	51	0.98076923076923	795	9.95588878633717
12	1	284	1	m	20	8	0.4	191	5.71611827537541
13	1	284	2	m	25	23	0.92	1449	5.83214145323434
14	1	284	3	m	52	39	0.75	943	11.4639554216291
15	1	284	4	m	44	36	0.818181818181818	1081	8.1883033935578
16	1	284	5	m	55	49	0.89090909090909	665	15.0740891224937
17	2	384	1	f	30	1	0.166666666666666	238	7.20108629330689
18	2	384	2	f	18	17	0.944444444444444	1485	6.19059404758148
19	2	384	3	f	79	8	0.135593220338983	828	16.1891254079
20	2	384	4	f	62	14	0.225806451612903	429	13.5838298457958
21	2	384	5	f	100	9	0.147540983606557	269	15.1183587063639
22	2	385	1	f	7	1	0.142857142857142	785	1.76558441024174
23	2	385	2	f	14	14	1	3015	4.24475222712291
24	2	385	3	f	57	8	0.140350877192982	1681	11.4835434058555
25	2	385	4	f	27	16	0.592592592592592	660	5.80892676846769
26	2	385	5	f	58	32	0.551724137931034	2075	11.716480479697
27	2	386	1	f	22	2	0.0909090909090909	436	4.9480104290793
28	2	386	2	f	49	0	0	217	11.1469742227652
29	2	386	3	f	62	44	0.709677419354838	5642	9.61940440033903
30	2	386	4	f	72	69	0.958333333333333	10678	10.9185970400691
31	2	386	5	f	73	50	0.684931506849315	3884	10.9662041381807
32	2	387	1	f	8	5	0.625	457	12.4502198486332
33	2	387	2	f	29	0	0	432	7.24656839836716
34	2	387	3	f	41	3	0.073170731707317	585	9.35869034500119
35	2	387	4	f	49	43	0.877551020408163	5540	9.29609048307682
36	2	387	5	f	64	36	0.5625	3736	8.54990239084655
37	2	388	1	f	24	1	0.0416666666666666	27	8.16723015870737
38	2	388	2	f	16	1	0.0625	118	4.68035447271197
39	2	388	3	f	22	21	0.954545454545454	3028	3.75716203049849
40	2	388	4	f	42	28	0.666666666666666	2892	16.3102689977404
41	2	388	5	f	27	14	0.518518518518518	769	4.43897821290951
42	2	390	1	f	19	1	0.0526315789473684	60	9.04990658078218
43	2	390	2	f	31	3	0.0967741935483871	206	8.81636751282064
44	2	390	3	f	35	10	0.285714285714285	1140	6.31924996931651
45	2	390	4	f	38	7	0.184210526315789	1003	7.03813009137466
46	2	390	5	f	19	7	0.368421052631578	1003	4.57123338765148
47	2	391	1	f	15	2	0.133333333333333	541	5.83781902479133
48	2	391	2	f	28	2	0.0714285714285714	675	8.2721943175236
49	2	391	3	f	46	5	0.108695652173913	1275	6.41089229941656
50	2	391	4	f	29	11	0.379310344827586	280	6.39944423780908
51	2	391	5	f	31	5	0.161290322580645	1830	6.34958554815712
52	2	392	1	f				441
53	2	392	2	f	19	2	0.105263157894736	291	4.53766616024018
54	2	392	3	f	11	0	0	672	1.71426932738688
55	2	392	4	f	18	0	0	334	3.17379350281967
56	2	392	5	f	15	0	0	499	2.71887178408915
57	2	393	1	f	17	1	0.0588235294117647	22	5.79888701411639
58	2	393	2	f	50	11	0.22	317	18.3182301478871
59	2	393	3	f	111	110	0.990990990990991	4544	20.1808407199917
60	2	393	4	f	24	19	0.791666666666666	740	7.37538436242342
61	2	393	5	f	20	1	0.05	657	3.48609025673067
62	3	207	1	m	25	2	0.666666666666666	230	4.52084285506143
63	3	207	2	m	15	5	0.625	400	4.2188894730064
64	3	207	3	m	18	16	0.888888888888888	1156	5.17798726458101
65	3	207	4	m	33	27	0.818181818181818	1790	9.67772544709399
66	3	207	5	m	81	18	0.222222222222222	2820	19.3114653690785
67	3	208	1	m	10	7	0.7	565	3.00733920107601
68	3	208	2	m	14	5	0.357142857142857	645	4.85182121512419
69	3	208	3	m	15	11	0.733333333333333	1045	4.54728582336249
70	3	208	4	m	31	23	0.741935483870967	1483	8.61856465335714
71	3	208	5	m	38	35	0.921052631578947	1925	11.0566042946162
72	3	209	1	m	26	14	0.538461538461538	1149	8.82401578196167
73	3	209	2	m	11	9	0.818181818181818	823	4.09788921158724
74	3	209	3	m	15	14	0.933333333333333	1091	4.59338004432503
75	3	209	4	m	19	12	0.631578947368421	778	5.89033469973063
76	3	209	5	m	29	23	0.793103448275862	1937	8.52308359858255
77	3	210	1	m	15	1	0.142857142857142	177	3.33160606645288
78	3	210	2	m	16	12	0.75	556	6.37882424010564
79	3	210	3	m	21	21	1	1903	6.2269345380879
80	3	210	4	m	29	28	0.96551724137931	1866	8.22663133411001
81	3	210	5	m	49	46	0.938775510204081	2914	14.3591639508826
82	3	211	1	m	20	18	0.9	1747	6.0559719772408
83	3	211	2	m	15	14	0.933333333333333	877	6.3569905843977
84	3	211	3	m	11	6	0.545454545454545	563	3.12188063682663
85	3	211	4	m	23	22	0.956521739130434	1980	6.645791290484
86	3	211	5	m	51	51	1	4781	14.5375531363101
87	3	212	1	m	8	7	0.875	483	8.25817726536867
88	3	212	2	m	21	18	0.857142857142857	920	7.91690545153382
89	3	212	3	m	37	25	0.675675675675675	1387	10.5449621710972
90	3	212	4	m	48	29	0.604166666666666	1880	13.6057075804304
