# Supplementary material for: A hippocampus-accumbens code guides goal-directed appetitive behavior
Source: Nat Commun. 2024 Apr 12;15:3196. doi: 10.1038/s41467-024-47361-x (PMC11015045; doi:10.1038/s41467-024-47361-x)
Supplement: Supplementary file 8 — Source Data [file 41467_2024_47361_MOESM8_ESM.zip › S1k-n.csv]

	Figure S1 k-n	Unnamed: 1	Unnamed: 2	Unnamed: 3	Unnamed: 4
0
1	Day	Position	Reward_Zone_Start (Cohort)	Velocity	Licking
2	1	1	-75	14.4632043297604	0.00822669104204753
3	1	1	375	10.3167976739354	0.112252964426877
4	1	2	-75	14.2021491217491	0.00165152766308835
5	1	2	375	10.5122389081504	0.0981684981684981
6	1	3	-75	13.6409184185583	0
7	1	3	375	8.32387086062298	0.0661592505854801
8	1	4	-75	14.5989046736724	0.00933786078098472
9	1	4	375	7.36823610223042	0.0425090720580611
10	1	5	-75	13.5572071610367	0
11	1	5	375	10.7446400695489	0.0537065052950075
12	1	6	-75	12.2525965782261	0.00284292821606254
13	1	6	375	7.82269068484624	0.0394088669950738
14	1	7	-75	4.7227526273976	0.0282993197278911
15	1	7	375	4.31636368279327	0.0334310850439882
16	1	8	-75	4.11156883664412	0.0229171640009548
17	1	8	375	2.75297969700791	0.0208252988816043
18	1	9	-75	4.23174326134135	0.00415749572022499
19	1	9	375	3.84659824071574	0.0216473072861668
20	1	10	-75	4.18972790886296	0.0136526946107784
21	1	10	375	4.00371367051194	0.0236784140969163
22	1	11	-75	3.2528762390615	0.0448729834971259
23	1	11	375	4.02651731032335	0.0167410714285714
24	1	12	-75	5.02532098116623	0.0420289855072463
25	1	12	375	3.95481983938428	0.0152921900600764
26	1	13	-75	4.27521684535935	0.0130246020260492
27	1	13	375	1.89855771268783	0.0113471434226151
28	1	14	-75	2.28694579985942	0.0438842203548085
29	1	14	375	4.3104354077342	0.015356820234869
30	1	15	-75	0.524675383029311	0.0175847141364382
31	1	15	375	0.943642847953542	0.0100863603401674
32	1	16	-75	4.73254185502563	0.00378480670451473
33	1	16	375	2.8062438503726	0.0157099697885196
34	1	17	-75	8.79806132892606	0
35	1	17	375	9.83499153673239	0.0379572118702553
36	1	18	-75	10.31910825171	0.0005973715651135
37	1	18	375	9.20106507092054	0.0289283366206443
38	1	19	-75	11.4490541682114	0.00132100396301188
39	1	19	375	6.59095793099179	0.0245051837888784
40	1	20	-75	11.438900669454	0
41	1	20	375	11.4091924118254	0.0403225806451612
42	1	21	-75	12.5829283651605	0.00287150035893754
43	1	21	375	12.3836353299589	0.0413732394366197
44	1	22	-75	9.75539009557475	0.000561797752808988
45	1	22	375	8.43099883948394	0.038117927337701
46	1	23	-75	7.9609655067208696	0.0344506517690875
47	1	23	375	8.1050074939324	0.02819332566168
48	1	24	-75	3.45232009407025	0.00538707102952913
49	1	24	375	7.49900962651681	0.0281167108753315
50	1	25	-75	7.20996103101221	0.00124947938359017
51	1	25	375	4.04794799240869	0.0188953488372093
52	1	26	-75	7.14068680237395	0.0066334991708126
53	1	26	375	7.26602227087795	0.0301790281329923
54	1	27	-75	9.41152012948791	0.00163220892274211
55	1	27	375	11.7315239987232	0.0395622895622895
56	1	28	-75	5.92226733463044	0.000348675034867503
57	1	28	375	7.58287165088135	0.0272290443139348
58	1	29	-75	6.81958037645347	0.000801603206412825
59	1	29	375	12.6611322492551	0.0397175639894086
60	1	30	-75	7.84216116803845	0.0129390018484288
61	1	30	375	7.60235506253498	0.029379760609358
62	1	31	-75	8.13926602051849	0.0177970177970177
63	1	31	375	7.26503963519928	0.0201134605466735
64	1	32	-75	6.61123106161889	0.0108233475067645
65	1	32	375	7.09410371031391	0.017921146953405
66	1	33	-75	6.51876550593523	0.000776096235933255
67	1	33	375	6.81332729900425	0.0229268292682926
68	1	34	-75	8.29893576921694	0.00100553041729512
69	1	34	375	10.9110021808615	0.0293209876543209
70	1	35	-75	8.45816327058653	0.0114107883817427
71	1	35	375	10.6611840160479	0.0260736196319018
72	1	36	-75	8.57328823330411	0.00632911392405063
73	1	36	375	7.95711477875254	0.0163934426229508
74	1	37	-75	9.35193867276698	0.00521134916039374
75	1	37	375	8.39422235099943	0.0175544794188861
76	1	38	-75	3.54695889820523	0.0023892267593397
77	1	38	375	14.5775861595639	0.0521920668058455
78	1	39	-75	12.9992357035663	0.00322841000807102
79	1	39	375	7.3038522419848	0.0120292887029288
80	1	40	-75	8.1093383830578	0.0115810674723061
81	1	40	375	13.589866033329	0.0374015748031496
82	1	41	-75	7.63070676919944	0
83	1	41	375	13.840429446012	0.0436105476673428
84	1	42	-75	8.96952148065628	0.0192943770672546
85	1	42	375	6.86570204196012	0.0536165907941325
86	1	43	-75	7.5333195740261	0.00092464170134073
87	1	43	375	12.3854498712014	0.0443840579710144
88	1	44	-75	5.36976863225074	0.0131445904954499
89	1	44	375	13.5958300892424	0.0451807228915662
90	1	45	-75	6.4543915182088	0.00635424940428911
91	1	45	375	11.5980899841612	0.0430292598967297
92	1	46	-75	9.13912275142307	0.00113122171945701
93	1	46	375	13.0201444062067	0.0684410646387832
94	1	47	-75	12.6401401156144	0.000783699059561128
95	1	47	375	5.4790108018708	0.166597938144329
96	1	48	-75	13.5790420348067	0
97	1	48	375	3.91037483270597	0.219606674612634
98	1	49	-75	11.703450200319	0.00789662598707824
99	1	49	375	3.3452806571156	0.201714438789177
100	1	50	-75	10.933569685008	0.000685871056241426
101	1	50	375	5.49523254576589	0.112873134328358
102	2	1	-75	9.6134111361326	0.0157853196527229
103	2	1	375	11.0654374546924	0.0983026874115983
104	2	2	-75	13.9475811898782	0.0153688524590163
105	2	2	375	13.1810000562493	0.0743034055727554
106	2	3	-75	12.1972382805167	0.0111044417767106
107	2	3	375	10.4018048672519	0.0509828009828009
108	2	4	-75	10.1690962850919	0.00972083748753738
109	2	4	375	10.402209271503	0.0344615384615384
110	2	5	-75	9.82721267438074	0.00752244600825042
111	2	5	375	10.6923680601006	0.028125
112	2	6	-75	12.6934239751573	0.0123724095267553
113	2	6	375	12.5713260262716	0.0389419544452608
114	2	7	-75	4.3270224245909	0.0154203633291085
115	2	7	375	4.59543698496741	0.0203166226912928
116	2	8	-75	3.13111137687091	0.0141513042147938
117	2	8	375	3.79121998505077	0.0216411181244364
118	2	9	-75	3.46489930687231	0.0242921905739457
119	2	9	375	4.20813276681612	0.0213135068153655
120	2	10	-75	3.04688549584485	0.0256876562855194
121	2	10	375	2.95615584472717	0.00899153737658674
122	2	11	-75	3.92737279796137	0.0153219550038789
123	2	11	375	2.33089489538101	0.00525297207630633
124	2	12	-75	4.09074264207845	0.0360788276907529
125	2	12	375	2.15916399864591	0.0125680228038351
126	2	13	-75	6.09729919622707	0.032087180263357
127	2	13	375	1.94219994894736	0.0119159981123171
128	2	14	-75	3.69733694371659	0.0388242834905228
129	2	14	375	2.43617450224362	0.00867743865948533
130	2	15	-75	2.09018771080778	0.0219064231479581
131	2	15	375	1.93727488954362	0.00984111927910837
132	2	16	-75	10.0783805028504	0.0255266418835192
133	2	16	375	4.03950855880766	0.0214232947549864
134	2	17	-75	13.3252978573298	0.0184331797235023
135	2	17	375	3.04277441799593	0.0110599078341013
136	2	18	-75	15.1968378858431	0.0171385991058122
137	2	18	375	9.85733898983785	0.0291146761734997
138	2	19	-75	16.7785781560373	0.0207641196013289
139	2	19	375	8.07403230031686	0.015026660203587
140	2	20	-75	17.0429864772154	0.0203826955074875
141	2	20	375	12.1309014389818	0.0190197512801755
142	2	21	-75	14.1158746738684	0.0230082417582417
143	2	21	375	5.51754938517923	0.0193379219927892
144	2	22	-75	11.756298600583	0.100777425856608
145	2	22	375	4.07508033289046	0.0105340519353258
146	2	23	-75	11.2849370621991	0.103305785123966
147	2	23	375	6.36125124406017	0.0222222222222222
148	2	24	-75	10.9794295064083	0.0735373054213633
149	2	24	375	12.5329484705539	0.0233082706766917
150	2	25	-75	8.85773823335965	0.040347071583514
151	2	25	375	7.12419387953938	0.0118593816179584
152	2	26	-75	11.0125452080858	0.0638528138528138
153	2	26	375	8.27718564797642	0.0136919315403422
154	2	27	-75	8.92012510334618	0.0426882661996497
155	2	27	375	11.3492059425238	0.0334470989761092
156	2	28	-75	9.19029618308926	0.0324631101021566
157	2	28	375	9.11414681753687	0.0198604401502952
158	2	29	-75	12.6880988118826	0.0261845386533665
159	2	29	375	10.0425570522051	0.0320048309178744
160	2	30	-75	9.72538091889307	0.0223969502025256
161	2	30	375	10.991977688446	0.03125
162	2	31	-75	9.37412812320332	0.0200645756457564
163	2	31	375	9.86561304600853	0.0263157894736842
164	2	32	-75	8.93373241599478	0.0107644991212653
165	2	32	375	6.13478556546161	0.0155627940644227
166	2	33	-75	11.2076503537196	0.0168478260869565
167	2	33	375	7.63993971178723	0.0209567198177676
168	2	34	-75	10.3031423950929	0.0208962739174219
169	2	34	375	14.0500545208267	0.0545302013422818
170	2	35	-75	13.9886496259719	0.0322913088285812
171	2	35	375	14.3782051795117	0.0547476475620188
172	2	36	-75	13.6187255931292	0.0387417218543046
173	2	36	375	12.4024616078847	0.0327380952380952
174	2	37	-75	10.0328013634659	0.0195646857422352
175	2	37	375	7.11051356393196	0.0275657336726039
176	2	38	-75	13.625968835873	0.0263772954924874
177	2	38	375	13.6829079425382	0.0507364975450081
178	2	39	-75	10.7901065808781	0.0189224704336399
179	2	39	375	8.59920072970443	0.016905737704918
180	2	40	-75	12.6271023654216	0.0154416306361951
181	2	40	375	11.9957794590153	0.0513918629550321
182	2	41	-75	6.89519839122894	0.0154284755995304
183	2	41	375	10.0411600285146	0.0800956365809922
184	2	42	-75	11.2785410563439	0.0396694214876033
185	2	42	375	6.67545185952452	0.0535077288941736
186	2	43	-75	12.4646089428043	0.0201342281879194
187	2	43	375	8.20251456293793	0.0784313725490196
188	2	44	-75	15.6992875811995	0.0158484731349052
189	2	44	375	7.22091175900244	0.117291936179387
190	2	45	-75	12.9636572253911	0.0164348925410872
191	2	45	375	12.0031162376285	0.120317002881844
192	2	46	-75	12.7993125247279	0.0188028831087433
193	2	46	375	9.69343577954453	0.126567844925883
194	2	47	-75	15.4080733198512	0.0180586907449209
195	2	47	375	2.31876879329118	0.20961485175949
196	2	48	-75	9.56596948166889	0.020964360587002
197	2	48	375	3.60726575540138	0.20374757699763
198	2	49	-75	2.62871282313817	0.00589026186055445
199	2	49	375	6.43920658909827	0.186028853454821
200	2	50	-75	8.4890831494439	0.0131386861313868
201	2	50	375	4.76048792832084	0.132391116238823
202	3	1	-75	11.2468470410766	0.0129430505774591
203	3	1	375	8.94795448914697	0.0858085808580858
204	3	2	-75	10.9237768113048	0.00891173950299914
205	3	2	375	14.5407800474148	0.0361588618850029
206	3	3	-75	13.7880535144388	0.00702576112412178
207	3	3	375	13.2555135360366	0.0365272631021704
208	3	4	-75	17.1434071417792	0.00971922246220302
209	3	4	375	12.6147731962191	0.0533678756476683
210	3	5	-75	12.9053115165548	0.00765357502517623
211	3	5	375	15.6091584118916	0.0293566520924422
212	3	6	-75	18.155338829335	0.0424038191519236
213	3	6	375	14.2825455624853	0.0325900514579759
214	3	7	-75	8.54679718761802	0.0185528756957328
215	3	7	375	7.12242179489728	0.028005657708628
216	3	8	-75	4.2120814667166	0.0339717872395496
217	3	8	375	3.29001207130392	0.0111140513363323
218	3	9	-75	4.59246128133648	0.014721570300832
219	3	9	375	3.61348942969713	0.0291433617898145
220	3	10	-75	6.22829770005143	0.022978475858057
221	3	10	375	2.71405297420168	0.0167487684729064
222	3	11	-75	4.39388857517907	0.0235150197091205
223	3	11	375	3.18297373650083	0.0166835187057633
224	3	12	-75	8.57614700134418	0.0439238653001464
225	3	12	375	2.4664197669383	0.0165865148689763
226	3	13	-75	6.86669479416953	0.0435760171306209
227	3	13	375	3.32441939242313	0.0185683530678148
228	3	14	-75	7.20268253205969	0.0432929564827276
229	3	14	375	3.97228781537188	0.00893437296946068
230	3	15	-75	3.0780425655012	0.0556060243844131
231	3	15	375	0.78248380042797	0.00702390033053648
232	3	16	-75	7.54380878369026	0.0412979351032448
233	3	16	375	2.59291693457647	0.0109913563120264
234	3	17	-75	12.6835599511352	0.0507289794287996
235	3	17	375	9.74311950587085	0.0400641025641025
236	3	18	-75	13.8524529011836	0.0479688850475367
237	3	18	375	11.1885469383871	0.0219579139981701
238	3	19	-75	16.4926824030148	0.0232318017552916
239	3	19	375	11.4435518603266	0.0281030444964871
240	3	20	-75	16.347526513377	0.0253261703760552
241	3	20	375	9.89970452159984	0.0157830837717523
242	3	21	-75	13.5520438164282	0.13922721545569
243	3	21	375	11.4138582316057	0.0217895224849327
244	3	22	-75	9.14024112116426	0.241556220607097
245	3	22	375	10.7745007702911	0.0192391779623961
246	3	23	-75	8.50122376061091	0.301501580611169
247	3	23	375	11.8583909199947	0.0155642023346303
248	3	24	-75	7.90201168314661	0.169585594474592
249	3	24	375	10.6316472378313	0.0112068965517241
250	3	25	-75	11.123431696711	0.0714657415437987
251	3	25	375	9.43779139325643	0.0281744500192975
252	3	26	-75	12.6309281016727	0.0711172741679873
253	3	26	375	12.6849332760382	0.0238095238095238
254	3	27	-75	10.5690750020233	0.0582174979558462
255	3	27	375	15.3534930365688	0.0580886945658963
256	3	28	-75	12.1792685484053	0.0695177091183119
257	3	28	375	14.8041157940143	0.0413625304136253
258	3	29	-75	12.6367996792101	0.033931741960939
259	3	29	375	12.9170638546575	0.0167276529012023
260	3	30	-75	13.4306045477676	0.05
261	3	30	375	9.63380477650099	0.028816199376947
262	3	31	-75	14.9182623478798	0.0172655156322911
263	3	31	375	13.3182909604945	0.0439678284182305
264	3	32	-75	12.557666542947	0.0088339222614841
265	3	32	375	12.338198403831	0.0571715145436308
266	3	33	-75	10.8828618614494	0.0137630077207116
267	3	33	375	8.89502725118918	0.0801014860456687
268	3	34	-75	13.9892432832462	0.0133450010938525
269	3	34	375	15.6497618470966	0.0608913998744507
270	3	35	-75	13.8012715145759	0.00554371002132196
271	3	35	375	15.7989771376065	0.0579987253027406
272	3	36	-75	13.9229761978257	0.0169160702667534
273	3	36	375	12.8056659827047	0.0624349635796045
274	3	37	-75	12.5048295635498	0.00818234950321449
275	3	37	375	14.3181866555622	0.0553613053613053
276	3	38	-75	14.9461199671298	0.013032348149872
277	3	38	375	13.8946849379401	0.0861297539149888
278	3	39	-75	12.7247467019562	0.0197316495659037
279	3	39	375	13.1827852101435	0.0682901005823186
280	3	40	-75	14.7119606066354	0.0175758959141748
281	3	40	375	13.6304867493881	0.0804851157662624
282	3	41	-75	13.7219796298804	0.00493138936535163
283	3	41	375	11.0153209556312	0.106778910057598
284	3	42	-75	11.1907193774548	0.0328347945676465
285	3	42	375	10.7079089514791	0.0966224882428388
286	3	43	-75	14.8727764249891	0.0118659841786877
287	3	43	375	11.8257194584134	0.1187648456057
288	3	44	-75	13.9372841612807	0.0154872015487201
289	3	44	375	12.9040451776077	0.0960334029227557
290	3	45	-75	12.6784168045558	0.00372987828818217
291	3	45	375	11.8013287571595	0.138665404637955
292	3	46	-75	9.96898478684649	0.00416217049483582
293	3	46	375	11.128243374516	0.15474060822898
294	3	47	-75	12.0780241184699	0.0622641509433962
295	3	47	375	2.87806799252681	0.205988162933735
296	3	48	-75	3.44357617363342	0.0176832798273775
297	3	48	375	3.99675577556161	0.241878980891719
298	3	49	-75	5.01116750584509	0.0209015754172516
299	3	49	375	5.16912487447336	0.163885955649419
300	3	50	-75	5.11667430178966	0.0217425931825422
301	3	50	375	7.83211232104783	0.117311350665821
302	4	1	-75	13.5021289659062	0.00974658869395711
303	4	1	375	13.7183683724646	0.0890778871978513
304	4	2	-75	16.5633778451954	0.00980049002450122
305	4	2	375	13.9333180814425	0.0533661740558292
306	4	3	-75	15.1783236069482	0.0133291018724214
307	4	3	375	15.0156957257988	0.047682119205298
308	4	4	-75	15.8435105273431	0.0280561122244488
309	4	4	375	15.7981486267103	0.0218097447795823
310	4	5	-75	19.1426208855613	0.0303272146847565
311	4	5	375	18.631258594109	0.0206971677559912
312	4	6	-75	13.7498057567068	0.033646991730824
313	4	6	375	13.8808776451654	0.0319708619991906
314	4	7	-75	6.81807494681779	0.0259630309016509
315	4	7	375	9.47586604137872	0.0268493150684931
316	4	8	-75	3.13586419758251	0.0373930217248189
317	4	8	375	4.60524626555582	0.0298748486071861
318	4	9	-75	2.6985606062216	0.0235928547354229
319	4	9	375	4.84472402005038	0.0117914476488137
320	4	10	-75	5.1305685306116	0.0375566587524282
321	4	10	375	5.96419738644293	0.0105281628355851
322	4	11	-75	2.89156410377381	0.0241373036569834
323	4	11	375	4.02622653052509	0.0118343195266272
324	4	12	-75	6.59383225576537	0.0540465631929046
325	4	12	375	4.04546459578423	0.0244420828905419
326	4	13	-75	2.63979144992046	0.0229426433915211
327	4	13	375	4.31328853189089	0.0104259376986649
328	4	14	-75	3.88921397877447	0.0305487305487305
329	4	14	375	6.33122450023755	0.00610207100591716
330	4	15	-75	3.01195530089733	0.0541977966316322
331	4	15	375	1.27113438012898	0.00738623710192264
332	4	16	-75	7.4950309942362	0.0685823146531195
333	4	16	375	3.0945861952833	0.00708306503541532
334	4	17	-75	9.17014630869524	0.0798914097343416
335	4	17	375	12.3218605132351	0.0123411978221415
336	4	18	-75	8.15527066653031	0.0437044745057232
337	4	18	375	9.53858516650918	0.00712453690510116
338	4	19	-75	9.82717669375544	0.0821406347230865
339	4	19	375	7.81734841368868	0.00509613157285151
340	4	20	-75	10.0893595343977	0.102575015960842
341	4	20	375	13.5576144013633	0.0127287191726332
342	4	21	-75	8.32318955284184	0.246628131021194
343	4	21	375	11.24560365703	0.00365084633255891
344	4	22	-75	5.19901869007253	0.343270398586728
345	4	22	375	12.187862990232	0.0064516129032258
346	4	23	-75	4.26240564937245	0.236281993713515
347	4	23	375	16.9148089082697	0.00544824170381376
348	4	24	-75	8.33300100742619	0.219073083778966
349	4	24	375	12.3942640015436	0.0102865540044085
350	4	25	-75	11.5349235581628	0.0889705882352941
351	4	25	375	13.5027137936256	0.00994431185361973
352	4	26	-75	11.3769993544578	0.0904293595586471
353	4	26	375	15.5243676868753	0.0268181818181818
354	4	27	-75	11.1681789256076	0.0641420118343195
355	4	27	375	19.5121916961236	0.00516647531572904
356	4	28	-75	14.1617064102935	0.0911520190023753
357	4	28	375	17.7769782338463	0.0408590885280251
358	4	29	-75	14.7733703063026	0.0706470772116286
359	4	29	375	14.570274569779	0.0119760479041916
360	4	30	-75	14.4430980163892	0.0272397094430992
361	4	30	375	15.5720523735861	0.010091743119266
362	4	31	-75	11.9703033779776	0.126422250316055
363	4	31	375	14.2586812037535	0.00879765395894428
364	4	32	-75	14.1112432958819	0.0496600650310375
365	4	32	375	15.3699415652841	0.0275768535262206
366	4	33	-75	11.8361807434157	0.0212553138284571
367	4	33	375	18.6704645659165	0.0210176991150442
368	4	34	-75	15.420294725344	0.0252100840336134
369	4	34	375	17.8064395965433	0.0540821632865314
370	4	35	-75	14.7267580593494	0.0221667187012176
371	4	35	375	18.3845133810025	0.0699071545603495
372	4	36	-75	12.3853611856628	0.0297850297850297
373	4	36	375	18.2272687651672	0.0450402144772117
374	4	37	-75	14.5086268716777	0.0339242053789731
375	4	37	375	19.7621382332462	0.04062681369704
376	4	38	-75	14.8985364081193	0.0444722831193235
377	4	38	375	19.4096525980687	0.0488786658999425
378	4	39	-75	16.8131673375698	0.0205309734513274
379	4	39	375	17.071192544274	0.0396586345381526
380	4	40	-75	15.1975322297758	0.0264247055078
381	4	40	375	18.2380917555998	0.0602605863192182
382	4	41	-75	13.4671123421542	0.0476730987514188
383	4	41	375	14.4082449072405	0.0962360992301112
384	4	42	-75	11.432986669385	0.0276296655356277
385	4	42	375	11.281645136153	0.122517670817906
386	4	43	-75	11.4693198082848	0.0214634146341463
387	4	43	375	12.8427339673767	0.0882007056056448
388	4	44	-75	14.3195431301472	0.0751216545012165
389	4	44	375	12.1148496493785	0.121621621621621
390	4	45	-75	10.5339720109836	0.0294508414526129
391	4	45	375	9.73509889808265	0.123561477892186
392	4	46	-75	13.9321715050229	0.024390243902439
393	4	46	375	8.08659667539958	0.19448777951118
394	4	47	-75	11.4379001540958	0.0264434740417273
395	4	47	375	4.25248439101814	0.364330326162387
396	4	48	-75	6.80826219726874	0.0215450035435861
397	4	48	375	3.74681799266701	0.294952486733308
398	4	49	-75	9.63590603269409	0.015486268841627
399	4	49	375	7.21667697289849	0.220657276995305
400	4	50	-75	12.7727005459859	0.0102702702702702
401	4	50	375	10.6722935428095	0.144774298495323
402	5	1	-75	16.3337077778848	0.0122681029323758
403	5	1	375	15.9674932948744	0.0403853278992219
404	5	2	-75	7.39074102466132	0.00639633116099444
405	5	2	375	16.5599095596084	0.0160895417978314
406	5	3	-75	15.033110680298	0.00319488817891373
407	5	3	375	18.4761900021228	0.029618082618862
408	5	4	-75	15.5301887452482	0.00987341772151898
409	5	4	375	20.2769961224695	0.0154307758251178
410	5	5	-75	12.7100230965785	0.00352623936942543
411	5	5	375	18.5698256122894	0.0279394644935972
412	5	6	-75	12.4077675240665	0.00200883889112093
413	5	6	375	19.9772218231711	0.023598820058997
414	5	7	-75	4.41256463947773	0.012689991396616
415	5	7	375	14.3573410974741	0.016969336111938
416	5	8	-75	1.89580494578414	0.0129600195622936
417	5	8	375	9.25334177105694	0.0151225114854517
418	5	9	-75	3.94239327174357	0.0128271910405
419	5	9	375	9.73522350006201	0.0263426587706759
420	5	10	-75	2.79843675840415	0.0229921690038244
421	5	10	375	12.9287424477861	0.00956284153005464
422	5	11	-75	4.05103849182804	0.0240442253896363
423	5	11	375	9.38461508010957	0.0129589632829373
424	5	12	-75	3.60572101496352	0.0180987524160955
425	5	12	375	7.87624613934627	0.0122557138125207
426	5	13	-75	2.23315708865952	0.0218469618498796
427	5	13	375	14.1517609019888	0.0211992731677771
428	5	14	-75	3.15752456110379	0.0158412796062749
429	5	14	375	14.9014580798247	0.0408035153797865
430	5	15	-75	1.90026685231871	0.0192260366678971
431	5	15	375	5.47973175354436	0.00690131124913733
432	5	16	-75	5.56309626888066	0.022989542012261
433	5	16	375	7.27880585180353	0.00499921887205124
434	5	17	-75	8.97921734959306	0.0531712318734436
435	5	17	375	11.8045168487645	0.0045101478326234
436	5	18	-75	10.2509207873036	0.0850175379989978
437	5	18	375	17.8110568616308	0.0150829562594268
438	5	19	-75	13.2700946934903	0.0858249085824908
439	5	19	375	17.5488525250055	0.0222965440356744
440	5	20	-75	14.5381594602365	0.0510588235294117
441	5	20	375	15.6427564710214	0.00727272727272727
442	5	21	-75	13.1729011765367	0.0692879914984059
443	5	21	375	20.0027550220793	0.0127768313458262
444	5	22	-75	7.02876839760115	0.167178088419138
445	5	22	375	15.8075596450771	0.0144101876675603
446	5	23	-75	11.0709488674587	0.222894783692362
447	5	23	375	21.8721535512079	0.0121042830540037
448	5	24	-75	10.5552150480107	0.208354733778462
449	5	24	375	25.0767643364068	0.0215633423180593
450	5	25	-75	13.4520802428975	0.191984486102133
451	5	25	375	21.4110215612432	0.0701914311759343
452	5	26	-75	4.88820732964822	0.0532190865497995
453	5	26	375	24.2567645299939	0.0490956072351421
454	5	27	-75	13.7427548715006	0.0992954645530603
455	5	27	375	26.0114050951039	0.0282548476454293
456	5	28	-75	13.1654038131415	0.0966786545377618
457	5	28	375	21.7193838287696	0.0774223458507186
458	5	29	-75	14.9553637659512	0.111431316042267
459	5	29	375	25.6463853454923	0.0366320393657736
460	5	30	-75	15.4255077451002	0.0607707509881422
461	5	30	375	25.4494535795246	0.0653487095002745
462	5	31	-75	12.5552492451304	0.0350665054413542
463	5	31	375	20.1833220260581	0.0645724258289703
464	5	32	-75	20.0551741923342	0.0596197228488559
465	5	32	375	24.44221595743	0.0171673819742489
466	5	33	-75	13.1149168125633	0.0357970098968203
467	5	33	375	22.5559158449203	0.0585898709036742
468	5	34	-75	13.6093106858286	0.0209620476610767
469	5	34	375	19.8226064230629	0.0651204281891168
470	5	35	-75	9.07131898540856	0.0158823529411764
471	5	35	375	19.9595190637344	0.0364700585321927
472	5	36	-75	13.6565800178159	0.0192435301924353
473	5	36	375	22.0567144163971	0.0618556701030927
474	5	37	-75	15.1031293115127	0.0192965315095261
475	5	37	375	20.8279624646832	0.0762916465475615
476	5	38	-75	18.3706990722158	0.0174711282203138
477	5	38	375	18.788054306009	0.0663058186738836
478	5	39	-75	14.7026171620498	0.00930787589498806
479	5	39	375	20.0642221883791	0.0499752597723899
480	5	40	-75	16.6053731403517	0.0107296137339055
481	5	40	375	17.1174602701995	0.122851153039832
482	5	41	-75	16.6426244498725	0.0134336378291241
483	5	41	375	14.4130968078651	0.158306652436855
484	5	42	-75	15.9661790487363	0.00804567869192836
485	5	42	375	14.1539769889216	0.158214285714285
486	5	43	-75	12.701282911361	0.00941465411379451
487	5	43	375	12.971994612168	0.180213191205862
488	5	44	-75	12.1885629892876	0.011078140454995
489	5	44	375	10.3427837739965	0.174952969631819
490	5	45	-75	12.8104421063674	0.00987045033929673
491	5	45	375	10.6447968340618	0.264166901606991
492	5	46	-75	12.2313984374879	0.00836986847349541
493	5	46	375	7.53068360885131	0.28507885159725
494	5	47	-75	11.6868448125216	0.0051030051030051
495	5	47	375	3.08501126333607	0.392013917653881
496	5	48	-75	9.71283135364263	0.00581212692428526
497	5	48	375	4.53064823315444	0.241113596818294
498	5	49	-75	10.0809786813789	0.00407298794395568
499	5	49	375	5.89582470116451	0.191452696880923
500	5	50	-75	12.468263440485	0.005895507216914
501	5	50	375	9.5894326434889	0.119505494505494
