# Supplementary material for: A hippocampus-accumbens code guides goal-directed appetitive behavior
Source: Nat Commun. 2024 Apr 12;15:3196. doi: 10.1038/s41467-024-47361-x (PMC11015045; doi:10.1038/s41467-024-47361-x)
Supplement: Supplementary file 8 — Source Data [file 41467_2024_47361_MOESM8_ESM.zip › S2a.csv]

	Figure S2a	Unnamed: 1	Unnamed: 2	Unnamed: 3	Unnamed: 4
0
1	Day	Group	Mouse	Sex	Relative appetitive Licking
2	1	ArchT	37	male	0.169316286684832
3	2	ArchT	37	male	0.142320471240851
4	3	ArchT	37	male	0.222473662066616
5	4	ArchT	37	male	0.467728850489752
6	5	ArchT	37	male	0.556183877440157
7	6	ArchT	37	male	0.558804576025161
8	7	ArchT	37	male	0.71101354505736
9	8	ArchT	37	male	0.596845832219739
10	1	ArchT	38	male	0.295874726370089
11	2	ArchT	38	male	0.376742956705142
12	3	ArchT	38	male	0.605651375673647
13	4	ArchT	38	male	0.803787318785777
14	5	ArchT	38	male	0.696451461511751
15	6	ArchT	38	male	0.738003106064199
16	7	ArchT	38	male	0.773838587255045
17	8	ArchT	38	male	0.846948582725589
18	1	ArchT	39	male	0.338755176991003
19	2	ArchT	39	male	0.515511995616368
20	3	ArchT	39	male	0.820966290911709
21	4	ArchT	39	male	0.85086887220742
22	5	ArchT	39	male	0.815531445761367
23	6	ArchT	39	male	0.594197493090619
24	7	ArchT	39	male	0.847964677726003
25	8	ArchT	39	male	0.860021875040997
26	1	ArchT	41	female	0.263086935000077
27	2	ArchT	41	female	0.421585603729831
28	3	ArchT	41	female	0.634641569897552
29	4	ArchT	41	female	0.597784819520995
30	5	ArchT	41	female	0.564161579761947
31	6	ArchT	41	female	0.534051070669274
32	7	ArchT	41	female	0.645497223743201
33	8	ArchT	41	female	0.670141841709463
34	1	ArchT	42	female	0.438439650241817
35	2	ArchT	42	female	0.500082404291595
36	3	ArchT	42	female	0.617691537285844
37	4	ArchT	42	female	0.660173669084518
38	5	ArchT	42	female	0.71976672145659
39	6	ArchT	42	female	0.517010303458723
40	7	ArchT	42	female	0.655508627874988
41	8	ArchT	42	female	0.615097528091108
42	1	EYFP	34	male	0.43545646785439
43	2	EYFP	34	male	0.524602426561672
44	3	EYFP	34	male	0.474814352352745
45	4	EYFP	34	male	0.454497506126962
46	5	EYFP	34	male	0.684720946275663
47	6	EYFP	34	male	0.533510982071671
48	7	EYFP	34	male	0.751920951695841
49	8	EYFP	34	male	0.861027876832984
50	1	EYFP	35	male	0.263060215002752
51	2	EYFP	35	male	0.489809907390727
52	3	EYFP	35	male	0.553140451911608
53	4	EYFP	35	male	0.584093649906779
54	5	EYFP	35	male	0.705136522175551
55	6	EYFP	35	male	0.482735983410376
56	7	EYFP	35	male	0.835051849288817
57	8	EYFP	35	male	0.864801644958382
58	1	EYFP	45	female	0.24444847509397
59	2	EYFP	45	female	0.276255777330525
60	3	EYFP	45	female	0.600134692539492
61	4	EYFP	45	female	0.686977105648961
62	5	EYFP	45	female	0.712684643192099
63	6	EYFP	45	female	0.320910634575183
64	7	EYFP	45	female	0.761706888259955
65	8	EYFP	45	female	0.78558651341987
66	1	EYFP	46	female	0.341307224178089
67	2	EYFP	46	female	0.391204853424361
68	4	EYFP	46	female	0.682321261030482
69	5	EYFP	46	female	0.738244803779346
70	6	EYFP	46	female	0.481884470145256
71	7	EYFP	46	female	0.519585674033318
72	8	EYFP	46	female	0.575912298964694
73	1	EYFP	47	female	0.371037152970514
74	2	EYFP	47	female	0.645000236109348
75	3	EYFP	47	female	0.692276252885189
76	4	EYFP	47	female	0.681001018126343
77	5	EYFP	47	female	0.698581785969293
78	6	EYFP	47	female	0.603434832361341
79	7	EYFP	47	female	0.806526873000346
80	8	EYFP	47	female	0.831421683444932
