# Supplementary material for: A hippocampus-accumbens code guides goal-directed appetitive behavior
Source: Nat Commun. 2024 Apr 12;15:3196. doi: 10.1038/s41467-024-47361-x (PMC11015045; doi:10.1038/s41467-024-47361-x)
Supplement: Supplementary file 8 — Source Data [file 41467_2024_47361_MOESM8_ESM.zip › S2b.csv]

	Figure S2b	Unnamed: 1
0
1	ArchT	EYFP
2	0.010999304032068601	0.00710953810885926
3	0.0118478384679888	0.0086848222781429
4	0.0117147672962032	0.009234811309062181
5	0.0110534415192441	0.00849207423904373
6	0.0108717445342671	0.00859523561190462
7	0.010326842901186399	0.0108390042400451
8	0.0103968699970309	0.0103060004974132
9	0.00862444609546509	0.010848502599461499
10	0.00924466623221793	0.011970153373186899
11	0.0100107268348514	0.0126329065474953
12	0.011882696355399701	0.0111313325336838
13	0.010414394431238799	0.0115777353440172
14	0.0109376914920713	0.0126277427083227
15	0.0108772737687886	0.014430625354949001
16	0.012166272452602399	0.0156097225064028
17	0.0154066434789632	0.0116811889768162
18	0.0129289176216912	0.018867412476372098
19	0.0122873626287893	0.0193141314973097
20	0.0123824298710706	0.019561430542753798
21	0.0147055333492089	0.0199232288673929
22	0.0158452106677897	0.0194947225512157
23	0.0163685210215518	0.0196907442265818
24	0.0188532031688759	0.019522325822698
25	0.0174902095003134	0.020421826961817498
26	0.0203914302679984	0.0192729219448021
27	0.0233560488584163	0.021340246292132103
28	0.021943662613028603	0.021498211033438602
29	0.0204786335866315	0.0213764715244099
30	0.0193901845950014	0.023368111227199298
31	0.017448833818995202	0.0237651533994588
32	0.0157202503414213	0.0272100711533386
33	0.0132878095638728	0.030746280608763298
34	0.0185835451204655	0.0300568926769219
35	0.018092558254014	0.025838517112859304
36	0.018541049160852	0.0278512572711459
37	0.016804118422912	0.0277978783308703
38	0.018215765179579402	0.0258417275980297
39	0.020330395016778198	0.028496537773650403
40	0.0212126009814632	0.028583763781766903
41	0.0222476675569789	0.0266273160062351
42	0.02428342743842	0.0248378271577794
43	0.0238760436649081	0.0301733745330432
44	0.0209599466060651	0.030923906337407
45	0.0268070472447456	0.0349002945326889
46	0.0338781755118866	0.038166991346587
47	0.0283230255238441	0.0359700145981921
48	0.0293027062850083	0.0442624808820178
49	0.0328405908758832	0.0468795659772108
50	0.0304288943904028	0.057037388891101104
51	0.0389580463343331	0.055722188096003204
52	0.053617663460288	0.0744802544832615
53	0.0435633448139245	0.08346409480659911
54	0.054984903889334295	0.0981127615551046
55	0.0635131565742258	0.0920662400188609
56	0.0743868861528496	0.0842877927794557
57	0.0686936993203117	0.08947952471449849
58	0.07994095823962641	0.137938566544708
59	0.064611081697667	0.225074582334773
60	0.0379369320039369	0.0498533276899845
