# Supplementary material for: A hippocampus-accumbens code guides goal-directed appetitive behavior
Source: Nat Commun. 2024 Apr 12;15:3196. doi: 10.1038/s41467-024-47361-x (PMC11015045; doi:10.1038/s41467-024-47361-x)
Supplement: Supplementary file 8 — Source Data [file 41467_2024_47361_MOESM8_ESM.zip › S2c,d.csv]

	Figure S2c,d	Unnamed: 1	Unnamed: 2	Unnamed: 3	Unnamed: 4
0
1	Group	Mouse	Sex	Licks_Hz	AppLicks_Hz
2	ArchT	37	male	0.090429822300202	0.0392901986545705
3	ArchT	38	male	0.129941526313159	0.0655954820330851
4	ArchT	39	male	0.20436640919429	0.102183204597145
5	ArchT	41	female	0.04373032135539	0.0256134739367284
6	ArchT	42	female	0.0735416320425461	0.0380172843609772
7	EYFP	34	male	0.14022982800129	0.07880171750515
8	EYFP	35	male	0.164692250348426	0.089334910705604
9	EYFP	45	female	0.0858892650866361	0.04667894841665
10	EYFP	46	female	0.104596432099482	0.0691083569228725
11	EYFP	47	female	0.132883594802774	0.0798549302101182
