# Supplementary material for: A hippocampus-accumbens code guides goal-directed appetitive behavior
Source: Nat Commun. 2024 Apr 12;15:3196. doi: 10.1038/s41467-024-47361-x (PMC11015045; doi:10.1038/s41467-024-47361-x)
Supplement: Supplementary file 8 — Source Data [file 41467_2024_47361_MOESM8_ESM.zip › S2e,f.csv]

	Figure S2e,f	Unnamed: 1	Unnamed: 2	Unnamed: 3	Unnamed: 4	Unnamed: 5	Unnamed: 6	Unnamed: 7	Unnamed: 8	Unnamed: 9	Unnamed: 10	Unnamed: 11	Unnamed: 12
0
1	left panel:								right panel:
2	Day	Group	Mouse	Sex	Position Bin	Consummatory Licking [z]			Day	Group	Mouse	Sex	Consummatory Licking [z]
3	4	ArchT	37	male	20	0			4	EYFP	34	male	0.0221897270041671
4	4	ArchT	37	male	21	0			4	EYFP	35	male	0.0372813628183715
5	4	ArchT	37	male	22	0			4	ArchT	37	male	0.0147456640421272
6	4	ArchT	37	male	23	0			4	ArchT	38	male	0.032381431283748
7	4	ArchT	37	male	24	0.0066834326792958795			4	ArchT	39	male	0.026254662483681298
8	4	ArchT	37	male	25	0.049290714773655604			4	ArchT	41	female	0.0197448138706327
9	4	ArchT	37	male	26	0.031191090530472598			4	ArchT	42	female	0.011020202457005902
10	4	ArchT	37	male	27	0.0168950487096612			4	EYFP	45	female	0.034791518451745496
11	4	ArchT	37	male	28	0.00673540820403843			4	EYFP	46	female	0.0376768142725904
12	4	ArchT	37	male	29	0.00416110872433659			4	EYFP	47	female	0.017005212174125598
13	4	ArchT	37	male	30	0.00209722194723588			5	EYFP	34	male	0.022275900536348703
14	4	ArchT	37	male	31	2.1370339504879302e-05			5	EYFP	35	male	0.0166174944561356
15	4	ArchT	37	male	32	0			5	ArchT	37	male	0.016681704467737098
16	4	ArchT	37	male	33	0			5	ArchT	38	male	0.0417344956854222
17	4	ArchT	37	male	34	0			5	ArchT	39	male	0.0198548850342073
18	4	ArchT	37	male	35	0			5	ArchT	41	female	0.0405972745731704
19	5	ArchT	37	male	20	0			5	ArchT	42	female	0.00163321397796279
20	5	ArchT	37	male	21	0			5	EYFP	45	female	0.00208905272590438
21	5	ArchT	37	male	22	0			5	EYFP	46	female	0.0155971628960836
22	5	ArchT	37	male	23	0			5	EYFP	47	female	0.0119841142868409
23	5	ArchT	37	male	24	0.031410783182189095
24	5	ArchT	37	male	25	0.0549130690019085
25	5	ArchT	37	male	26	0.042890568311943496
26	5	ArchT	37	male	27	0.0129092237561676
27	5	ArchT	37	male	28	0.007500887333497359
28	5	ArchT	37	male	29	0.00342613846934
29	5	ArchT	37	male	30	0.0012596225101801101
30	5	ArchT	37	male	31	0.00310402961246266
31	5	ArchT	37	male	32	0.0018679475907307699
32	5	ArchT	37	male	33	0.000324423196350632
33	5	ArchT	37	male	34	0
34	5	ArchT	37	male	35	0
35	4	ArchT	38	male	20	0
36	4	ArchT	38	male	21	0
37	4	ArchT	38	male	22	0
38	4	ArchT	38	male	23	0
39	4	ArchT	38	male	24	0.029115607301247803
40	4	ArchT	38	male	25	0.0435179679550397
41	4	ArchT	38	male	26	0.048245309219314
42	4	ArchT	38	male	27	0.0420054936397322
43	4	ArchT	38	male	28	0.0251593501600493
44	4	ArchT	38	male	29	0.0141155721158965
45	4	ArchT	38	male	30	0.013614282466037301
46	4	ArchT	38	male	31	0.018014364376757998
47	4	ArchT	38	male	32	0.0186490874389111
48	4	ArchT	38	male	33	0.0127868147919915
49	4	ArchT	38	male	34	0.0151227715065037
50	4	ArchT	38	male	35	0.0162945093376475
51	5	ArchT	38	male	20	0
52	5	ArchT	38	male	21	0
53	5	ArchT	38	male	22	0
54	5	ArchT	38	male	23	0
55	5	ArchT	38	male	24	0.028898270161325897
56	5	ArchT	38	male	25	0.0615822243726295
57	5	ArchT	38	male	26	0.0546702836940941
58	5	ArchT	38	male	27	0.042573708512670894
59	5	ArchT	38	male	28	0.0436181483355174
60	5	ArchT	38	male	29	0.0260758421994064
61	5	ArchT	38	male	30	0.023824404373239898
62	5	ArchT	38	male	31	0.0208885321489961
63	5	ArchT	38	male	32	0.023272504557187
64	5	ArchT	38	male	33	0.0266894314134463
65	5	ArchT	38	male	34	0.0220380924186498
66	5	ArchT	38	male	35	0.0211967411400336
67	4	ArchT	39	male	20	0
68	4	ArchT	39	male	21	0
69	4	ArchT	39	male	22	0
70	4	ArchT	39	male	23	0
71	4	ArchT	39	male	24	0.0361514676982587
72	4	ArchT	39	male	25	0.045001521819519996
73	4	ArchT	39	male	26	0.0469547715240083
74	4	ArchT	39	male	27	0.0243971094213438
75	4	ArchT	39	male	28	0.0170034185696901
76	4	ArchT	39	male	29	0.016663350419683
77	4	ArchT	39	male	30	0.015071433661476301
78	4	ArchT	39	male	31	0.015881535856739203
79	4	ArchT	39	male	32	0.012692687659795
80	4	ArchT	39	male	33	0.0131466049973282
81	4	ArchT	39	male	34	0.0147000335171679
82	4	ArchT	39	male	35	0.0139573158280147
83	5	ArchT	39	male	20	0
84	5	ArchT	39	male	21	0
85	5	ArchT	39	male	22	0
86	5	ArchT	39	male	23	0
87	5	ArchT	39	male	24	0.019022819599752702
88	5	ArchT	39	male	25	0.050865928329941995
89	5	ArchT	39	male	26	0.0368774657359675
90	5	ArchT	39	male	27	0.014024076680732401
91	5	ArchT	39	male	28	0.0143686106520175
92	5	ArchT	39	male	29	0.0141493870681118
93	5	ArchT	39	male	30	0.014107260362433
94	5	ArchT	39	male	31	0.0110441985241153
95	5	ArchT	39	male	32	0.010396963243582202
96	5	ArchT	39	male	33	0.0114277871861222
97	5	ArchT	39	male	34	0.00909236841077789
98	5	ArchT	39	male	35	0.009371883044606441
99	4	ArchT	41	female	20	0
100	4	ArchT	41	female	21	0
101	4	ArchT	41	female	22	0
102	4	ArchT	41	female	23	0
103	4	ArchT	41	female	24	0.00467482198322924
104	4	ArchT	41	female	25	0.047957487590906095
105	4	ArchT	41	female	26	0.0407213771418619
106	4	ArchT	41	female	27	0.0276278010935895
107	4	ArchT	41	female	28	0.00592461351437435
108	4	ArchT	41	female	29	0.00470546373270523
109	4	ArchT	41	female	30	0.00265494057837583
110	4	ArchT	41	female	31	0.0024410883424856103
111	4	ArchT	41	female	32	0.00179629781764332
112	4	ArchT	41	female	33	0.000920841201715829
113	4	ArchT	41	female	34	0.0015353903028548698
114	4	ArchT	41	female	35	0.0014501540609927902
115	5	ArchT	41	female	20	0
116	5	ArchT	41	female	21	0
117	5	ArchT	41	female	22	0
118	5	ArchT	41	female	23	0
119	5	ArchT	41	female	24	0
120	5	ArchT	41	female	25	0
121	5	ArchT	41	female	26	0.0476015947180389
122	5	ArchT	41	female	27	0.0503314566978776
123	5	ArchT	41	female	28	0.050987983200638506
124	5	ArchT	41	female	29	0.0134680636761267
125	5	ArchT	41	female	30	0.0113670874873924
126	5	ArchT	41	female	31	0.0160706217933603
127	5	ArchT	41	female	32	0.0190341310722238
128	5	ArchT	41	female	33	0.00516094113727316
129	5	ArchT	41	female	34	0.00222819257597577
130	5	ArchT	41	female	35	0.00450709555250698
131	4	ArchT	42	female	20	0
132	4	ArchT	42	female	21	0
133	4	ArchT	42	female	22	0
134	4	ArchT	42	female	23	0
135	4	ArchT	42	female	24	0.0459851500900619
136	4	ArchT	42	female	25	0.052753720927248296
137	4	ArchT	42	female	26	0.0192898159398579
138	4	ArchT	42	female	27	0.0085461689224889
139	4	ArchT	42	female	28	0.0065958067374186
140	4	ArchT	42	female	29	0.00964901822825834
141	4	ArchT	42	female	30	0.00358946790446303
142	4	ArchT	42	female	31	0.0024889845290667796
143	4	ArchT	42	female	32	0.005226247062751949
144	4	ArchT	42	female	33	0.00185897697017901
145	4	ArchT	42	female	34	0.0009625604425629031
146	4	ArchT	42	female	35	0.000711625084776989
147	5	ArchT	42	female	20	0
148	5	ArchT	42	female	21	0
149	5	ArchT	42	female	22	0
150	5	ArchT	42	female	23	0
151	5	ArchT	42	female	24	0.019679727197171402
152	5	ArchT	42	female	25	0.0189963342811833
153	5	ArchT	42	female	26	0.00387973505104574
154	5	ArchT	42	female	27	0.0020047896360571903
155	5	ArchT	42	female	28	0.000648331224748227
156	5	ArchT	42	female	29	0
157	5	ArchT	42	female	30	0
158	5	ArchT	42	female	31	0
159	5	ArchT	42	female	32	0
160	5	ArchT	42	female	33	0
161	5	ArchT	42	female	34	0
162	5	ArchT	42	female	35	0
163	4	EYFP	34	male	20	0
164	4	EYFP	34	male	21	0
165	4	EYFP	34	male	22	0
166	4	EYFP	34	male	23	0
167	4	EYFP	34	male	24	0.019492751594214
168	4	EYFP	34	male	25	0.061306945963524
169	4	EYFP	34	male	26	0.0472043610621614
170	4	EYFP	34	male	27	0.022416052604307096
171	4	EYFP	34	male	28	0.00926755469213729
172	4	EYFP	34	male	29	0.00987093965806279
173	4	EYFP	34	male	30	0.0048808153832157995
174	4	EYFP	34	male	31	0.00211771210005628
175	4	EYFP	34	male	32	0.0031024640271774696
176	4	EYFP	34	male	33	0.0100572466371906
177	4	EYFP	34	male	34	0.00572241218260006
178	4	EYFP	34	male	35	0.00271446354110671
179	5	EYFP	34	male	20	0
180	5	EYFP	34	male	21	0
181	5	EYFP	34	male	22	0
182	5	EYFP	34	male	23	0
183	5	EYFP	34	male	24	0.024950367048143
184	5	EYFP	34	male	25	0.0562929501128281
185	5	EYFP	34	male	26	0.0430917030859939
186	5	EYFP	34	male	27	0.0183405051423202
187	5	EYFP	34	male	28	0.0126189124042994
188	5	EYFP	34	male	29	0.0150524815127814
189	5	EYFP	34	male	30	0.0154108862890972
190	5	EYFP	34	male	31	0.0146126339241772
191	5	EYFP	34	male	32	0.0109031969279447
192	5	EYFP	34	male	33	0.00882998716371049
193	5	EYFP	34	male	34	0.0041544573473395905
194	5	EYFP	34	male	35	0.0034091683924549303
195	4	EYFP	35	male	20	0
196	4	EYFP	35	male	21	0
197	4	EYFP	35	male	22	0
198	4	EYFP	35	male	23	0
199	4	EYFP	35	male	24	0.0136569113574553
200	4	EYFP	35	male	25	0.0706582035776314
201	4	EYFP	35	male	26	0.0677113613165486
202	4	EYFP	35	male	27	0.0399687801984112
203	4	EYFP	35	male	28	0.0229394850247986
204	4	EYFP	35	male	29	0.0185058247337276
205	4	EYFP	35	male	30	0.019838848374804
206	4	EYFP	35	male	31	0.021812815974493603
207	4	EYFP	35	male	32	0.020441887056372902
208	4	EYFP	35	male	33	0.0193218332426537
209	4	EYFP	35	male	34	0.0123919748931451
210	4	EYFP	35	male	35	0.0120188136607546
211	5	EYFP	35	male	20	0
212	5	EYFP	35	male	21	0
213	5	EYFP	35	male	22	0
214	5	EYFP	35	male	23	0
215	5	EYFP	35	male	24	0.0197141275491326
216	5	EYFP	35	male	25	0.037036894409081596
217	5	EYFP	35	male	26	0.0408550199970223
218	5	EYFP	35	male	27	0.0092665471611134
219	5	EYFP	35	male	28	0.00922012562574416
220	5	EYFP	35	male	29	0.0071282850406627395
221	5	EYFP	35	male	30	0.006672652288434359
222	5	EYFP	35	male	31	0.00395208956114149
223	5	EYFP	35	male	32	0.003209624222239
224	5	EYFP	35	male	33	0.0009210973523270289
225	5	EYFP	35	male	34	0.00039427636608310203
226	5	EYFP	35	male	35	0.00013743479500611901
227	4	EYFP	45	female	20	0
228	4	EYFP	45	female	21	0
229	4	EYFP	45	female	22	0
230	4	EYFP	45	female	23	0
231	4	EYFP	45	female	24	0.00449609624035595
232	4	EYFP	45	female	25	0.0740037115360631
233	4	EYFP	45	female	26	0.0606448687257706
234	4	EYFP	45	female	27	0.0391531105271244
235	4	EYFP	45	female	28	0.031817911352984604
236	4	EYFP	45	female	29	0.00755018320110251
237	4	EYFP	45	female	30	0.00791372890801052
238	4	EYFP	45	female	31	0.00686180721179881
239	4	EYFP	45	female	32	0.00556998901846534
240	4	EYFP	45	female	33	0.0071806717890261695
241	4	EYFP	45	female	34	0.00709665617873545
242	4	EYFP	45	female	35	0.005102762704022721
243	5	EYFP	45	female	20	0
244	5	EYFP	45	female	21	0
245	5	EYFP	45	female	22	0
246	5	EYFP	45	female	23	0
247	5	EYFP	45	female	24	0.0135812735994113
248	5	EYFP	45	female	25	0.018588497891948202
249	5	EYFP	45	female	26	0.00762087657565582
250	5	EYFP	45	female	27	9.10129958960639e-05
251	5	EYFP	45	female	28	0.000195906094468525
252	5	EYFP	45	female	29	0.000448415237597113
253	5	EYFP	45	female	30	0.00016467737563761198
254	5	EYFP	45	female	31	0.000432524936363324
255	5	EYFP	45	female	32	0.00168030490741996
256	5	EYFP	45	female	33	0.00166615777173017
257	5	EYFP	45	female	34	0.000686754017584503
258	5	EYFP	45	female	35	0.0007529538841836809
259	4	EYFP	46	female	20	0
260	4	EYFP	46	female	21	0
261	4	EYFP	46	female	22	0
262	4	EYFP	46	female	23	0
263	4	EYFP	46	female	24	0.0283883301703189
264	4	EYFP	46	female	25	0.058308528052117205
265	4	EYFP	46	female	26	0.0440180098790018
266	4	EYFP	46	female	27	0.0262213637798458
267	4	EYFP	46	female	28	0.038925992469828696
268	4	EYFP	46	female	29	0.0415418909616853
269	4	EYFP	46	female	30	0.017813511602396498
270	4	EYFP	46	female	31	0.011144506455227
271	4	EYFP	46	female	32	0.00964514324729341
272	4	EYFP	46	female	33	0.009601165855902349
273	4	EYFP	46	female	34	0.00706883142036826
274	4	EYFP	46	female	35	0.00435210300991481
275	5	EYFP	46	female	20	0
276	5	EYFP	46	female	21	0
277	5	EYFP	46	female	22	0
278	5	EYFP	46	female	23	0
279	5	EYFP	46	female	24	0.0265781783128659
280	5	EYFP	46	female	25	0.0235739445863411
281	5	EYFP	46	female	26	0.0196006433364883
282	5	EYFP	46	female	27	0.0202495289001636
283	5	EYFP	46	female	28	0.0168145727290975
284	5	EYFP	46	female	29	0.00572390661858504
285	5	EYFP	46	female	30	0.00689546634958703
286	5	EYFP	46	female	31	0.0046084733238586605
287	5	EYFP	46	female	32	0.00433107606731999
288	5	EYFP	46	female	33	0.0029825949759556
289	5	EYFP	46	female	34	0.0037438359411293798
290	5	EYFP	46	female	35	0.00155206159891107
291	4	EYFP	47	female	20	0
292	4	EYFP	47	female	21	0
293	4	EYFP	47	female	22	0
294	4	EYFP	47	female	23	0
295	4	EYFP	47	female	24	0.00418683597907478
296	4	EYFP	47	female	25	0.0383441092801097
297	4	EYFP	47	female	26	0.026167221727032
298	4	EYFP	47	female	27	0.0180312864882216
299	4	EYFP	47	female	28	0.0137031244967619
300	4	EYFP	47	female	29	0.010119215984487099
301	4	EYFP	47	female	30	0.00964874765107445
302	4	EYFP	47	female	31	0.011068041345622
303	4	EYFP	47	female	32	0.00984957563939514
304	4	EYFP	47	female	33	0.0101945236582825
305	4	EYFP	47	female	34	0.00581906677826635
306	4	EYFP	47	female	35	0.00530390712030507
307	5	EYFP	47	female	20	0
308	5	EYFP	47	female	21	0
309	5	EYFP	47	female	22	0
310	5	EYFP	47	female	23	0
311	5	EYFP	47	female	24	0.019531271919086497
312	5	EYFP	47	female	25	0.0342403771675509
313	5	EYFP	47	female	26	0.0277756162291686
314	5	EYFP	47	female	27	0.0107877446277525
315	5	EYFP	47	female	28	0.00620339028329222
316	5	EYFP	47	female	29	0.00316970600715036
317	5	EYFP	47	female	30	0.0015669593733196102
318	5	EYFP	47	female	31	0.0022897917360479698
319	5	EYFP	47	female	32	0.00191517648889355
320	5	EYFP	47	female	33	0.000881676333644805
321	5	EYFP	47	female	34	0.00021516769655326499
322	5	EYFP	47	female	35	0.000107516402837387
