# Supplementary material for: A hippocampus-accumbens code guides goal-directed appetitive behavior
Source: Nat Commun. 2024 Apr 12;15:3196. doi: 10.1038/s41467-024-47361-x (PMC11015045; doi:10.1038/s41467-024-47361-x)
Supplement: Supplementary file 8 — Source Data [file 41467_2024_47361_MOESM8_ESM.zip › S2g.csv]

	Figure S2g	Unnamed: 1	Unnamed: 2	Unnamed: 3	Unnamed: 4	Unnamed: 5	Unnamed: 6	Unnamed: 7	Unnamed: 8	Unnamed: 9	Unnamed: 10	Unnamed: 11	Unnamed: 12	Unnamed: 13	Unnamed: 14
0
1	left panel:									right panel:
2	Group	Mouse	Sex	Position Bin	Licking day 0	Licking day 1	Licking day 2			Group	Mouse	Sex	Licking day 0	Licking day 1	Licking day 2
3	ChR2	41	f	0	-0.119776648760976	-0.226158688931013	0.438385524650685			ChR2	38	m	0.00787938776969987	0.810429642930865	1.1108951844454
4	ChR2	42	f	0	0.446068445067252	-0.165390710666854	-0.166443543993547			ChR2	39	m	-0.00617390698958932	1.01692233263861	1.17374397483399
5	ChR2	38	m	0	-0.047842186525478	-0.290786788139301	-0.489564208235316			ChR2	41	f	-0.142964848544938	1.19054353815646	1.42346569197831
6	ChR2	39	m	0	0.158641057938542	-0.205946654814605	-0.587948488351043			ChR2	42	f	0.107347879335015	0.695481188489471	1.38073344906414
7	EYFP	43	f	0	-0.300143757139922	-0.370294037948584	-0.515603668457049			EYFP	40	m	0.0822024065422684	0.827377251219831	0.591983593302928
8	EYFP	44	f	0	-0.159728773024549	-0.179323116170078	-0.394192287659308			EYFP	43	f	-0.624169202675598	0.41377506694525	0.679184948167549
9	EYFP	40	m	0	0.25480289793076	-0.382448634761967	-0.187241912222063			EYFP	44	f	0.64084038675576	0.834190172170008	0.47417291765479
10	ChR2	41	f	1	-0.134413591374056	-0.236810134688997	0.313964324438235
11	ChR2	42	f	1	0.014117882802347	-0.164859671211444	-0.0563862451462023
12	ChR2	38	m	1	-0.0839563223749579	-0.360165148119093	-0.479254438463476
13	ChR2	39	m	1	0.00533569746803504	-0.414351706035764	-0.613643523434988
14	EYFP	43	f	1	-0.308371915412147	-0.245560086230837	-0.526487730224883
15	EYFP	44	f	1	-0.142882170406027	-0.177050558449145	-0.406931163789942
16	EYFP	40	m	1	0.0163336661338193	-0.260913271195309	-0.180655404965531
17	ChR2	41	f	2	-0.134360882963541	-0.223431828483144	0.0500310792646006
18	ChR2	42	f	2	-0.119937945704973	-0.161011633274363	0.0441862853392247
19	ChR2	38	m	2	-0.079936307245256	-0.347489863974113	-0.461073725813431
20	ChR2	39	m	2	-0.0216349823576344	-0.349456628744541	-0.571096955707228
21	EYFP	43	f	2	-0.299046170311412	-0.24193599860194	-0.531810248489944
22	EYFP	44	f	2	-0.16703757100839	-0.17320375626269	-0.423033777071948
23	EYFP	40	m	2	-0.0295666847266904	-0.229374036419629	-0.187817879298263
24	ChR2	41	f	3	-0.152184387866437	-0.242000744714095	0.0350193239576038
25	ChR2	42	f	3	-0.0622068422598825	-0.178319959076273	-0.077108223436474
26	ChR2	38	m	3	-0.0744647203247145	-0.362210365685134	-0.476648925731029
27	ChR2	39	m	3	0.548440161715968	-0.307274943351486	-0.513142467067415
28	EYFP	43	f	3	-0.3038402479698	-0.478845289834993	-0.49287357417049
29	EYFP	44	f	3	-0.178361598684924	-0.178558688961866	-0.415986706566451
30	EYFP	40	m	3	0.030065653236544	-0.239506998495584	-0.185118567793082
31	ChR2	41	f	4	-0.117020400641324	-0.223017321088945	0.0669960394261177
32	ChR2	42	f	4	-0.158642652775582	-0.17570991954953	0.0513976226459784
33	ChR2	38	m	4	-0.0808646267503802	-0.308039592674039	-0.48422592990996
34	ChR2	39	m	4	0.143765032958212	-0.243938435023613	-0.55685001423951
35	EYFP	43	f	4	-0.293126364734987	-0.569216490281581	-0.516259170051369
36	EYFP	44	f	4	-0.156763998380061	-0.172653095895625	-0.40546225257944
37	EYFP	40	m	4	0.0307709459181149	-0.337736264128333	-0.193208819607459
38	ChR2	41	f	5	0.324344704871132	0.0212623811088448	-0.258058882722528
39	ChR2	42	f	5	-0.0550296625019689	-0.154871298435411	0.111442364249442
40	ChR2	38	m	5	-0.0536309235528914	-0.385460281903116	-0.479219793002869
41	ChR2	39	m	5	0.106661792618235	-0.13719051881738	-0.585398628661398
42	EYFP	43	f	5	-0.18255630023176	-0.294629019837748	-0.452344922563549
43	EYFP	44	f	5	-0.14962300870585	-0.112308699435967	-0.404925068117856
44	EYFP	40	m	5	0.0591655182430634	-0.363972304814047	-0.180189787183904
45	ChR2	41	f	6	-0.0775193110957408	-0.190242743303444	-0.264212502889803
46	ChR2	42	f	6	-0.13129239632161	0.0297821732192271	-0.0371177585062674
47	ChR2	38	m	6	-0.0909940842578433	-0.362228076838517	-0.482580698641513
48	ChR2	39	m	6	-0.0492266547133933	-0.408071095429946	-0.522537290395255
49	EYFP	43	f	6	0.763063535900795	-0.0463610856062918	-0.517803419416147
50	EYFP	44	f	6	0.069185904791145	-0.147903466979391	-0.305188626644797
51	EYFP	40	m	6	0.0133217749268482	-0.317682041259132	-0.168974161019301
52	ChR2	41	f	7	0.884093222080416	-0.182764335876324	-0.116141280989203
53	ChR2	42	f	7	-0.0230341291808394	-0.151288202012697	-0.121945053025339
54	ChR2	38	m	7	-0.0806248467648747	-0.377608142779061	-0.493833880643329
55	ChR2	39	m	7	-0.0219943221914396	-0.412244274878174	-0.605817307012199
56	EYFP	43	f	7	0.163899464489485	-0.354905541759926	-0.41098104652372
57	EYFP	44	f	7	0.0864437132156204	-0.0445241175909541	-0.420186391558697
58	EYFP	40	m	7	-0.0643146419381191	0.0166609538163433	-0.192164278602184
59	ChR2	41	f	8	0.0100341915826013	0.135230358171179	-0.0171085391173186
60	ChR2	42	f	8	-0.00657913046967379	-0.233486246511003	0.0765952921370589
61	ChR2	38	m	8	-0.0816477762960985	-0.249875771408863	-0.435970919618446
62	ChR2	39	m	8	-0.0869436892514749	-0.464591453190572	-0.609240956420464
63	EYFP	43	f	8	0.385986628190406	-0.198502632363592	0.266132932299652
64	EYFP	44	f	8	0.116751240012842	-0.0717194355020916	-0.415616367841061
65	EYFP	40	m	8	-0.12150668316879	-0.30551153668738	-0.192222654033709
66	ChR2	41	f	9	0.0609790149160432	-0.127103661990385	-0.214789583247028
67	ChR2	42	f	9	-0.0742817373473423	-0.198609559877997	-0.0602674088337719
68	ChR2	38	m	9	-0.0830177124894628	-0.404137533162843	-0.508153542405922
69	ChR2	39	m	9	-0.0751474353995631	-0.332921076572584	-0.617812843286099
70	EYFP	43	f	9	0.356051751365267	0.432591694435648	-0.264597868840085
71	EYFP	44	f	9	-0.170845187327416	0.157848991997116	0.641949166927002
72	EYFP	40	m	9	-0.0568869516351288	-0.338790091790754	-0.185071901685156
73	ChR2	41	f	10	1.27487704489707	0.409342191618095	-0.176229924738153
74	ChR2	42	f	10	-0.0390854385573227	-0.159350726417143	-0.0371613683079696
75	ChR2	38	m	10	-0.0485806170946442	-0.377512525106226	-0.505056073909289
76	ChR2	39	m	10	-0.0583634589184237	-0.270765117786117	-0.455081001306684
77	EYFP	43	f	10	0.301663891334819	-0.182704770020848	-0.395895788774234
78	EYFP	44	f	10	-0.052964500427785	-0.0550987827533512	-0.266409986888891
79	EYFP	40	m	10	-0.0335258791197201	-0.336420318527363	0.140213316850841
80	ChR2	41	f	11	0.554178704270846	1.02627675506123	-0.116637751510555
81	ChR2	42	f	11	0.0583242016425915	-0.12036945676464	-0.105837454846832
82	ChR2	38	m	11	0.121842735002083	-0.369802477900655	-0.205403979218947
83	ChR2	39	m	11	-0.0369863086839923	-0.459581953779689	-0.557925248343784
84	EYFP	43	f	11	1.18769626142432	-0.160061550847477	-0.2363483223842
85	EYFP	44	f	11	-0.136874390349618	-0.100892556123805	-0.278142493455136
86	EYFP	40	m	11	-0.0292950290508488	-0.143597685790207	-0.183567520513491
87	ChR2	41	f	12	0.286833621978426	0.12504764843437	0.169092681407099
88	ChR2	42	f	12	0.660612722210676	-0.10653759603435	0.0834216675619561
89	ChR2	38	m	12	-0.0740378622218633	-0.319589843498772	-0.493487909111571
90	ChR2	39	m	12	-0.080113874905367	-0.321771766339975	-0.488364499981178
91	EYFP	43	f	12	-0.0265914737065404	0.017117456162642	-0.332986963589122
92	EYFP	44	f	12	-0.17419274640085	-0.0400401001546737	-0.216974617873498
93	EYFP	40	m	12	0.0129325951668637	-0.30014937162787	-0.185400475969596
94	ChR2	41	f	13	0.0102763957560309	0.412076558334246	0.0855917599664748
95	ChR2	42	f	13	-0.132918867127714	-0.0800866286772511	-0.068772442750111
96	ChR2	38	m	13	0.261779264992772	0.00466548989343233	-0.483506339256658
97	ChR2	39	m	13	0.696869872129599	-0.339277882448911	-0.150070360085147
98	EYFP	43	f	13	-0.151531951905689	-0.0682302205453574	-0.141487353393505
99	EYFP	44	f	13	-0.167607934568459	-0.212702262674691	-0.331060480270671
100	EYFP	40	m	13	-0.0723221545461114	-0.270939699435374	-0.0945524267339244
101	ChR2	41	f	14	0.0511592020673344	0.0959548899393278	-0.392506781317044
102	ChR2	42	f	14	-0.102423754188336	0.219992006114299	0.288803100441008
103	ChR2	38	m	14	-0.0109501972907254	0.160732898333132	-0.38901908483027
104	ChR2	39	m	14	0.0274155234091661	0.308721844865756	0.0134624322780047
105	EYFP	43	f	14	-0.231920502288443	0.0357818818692472	0.101582609929667
106	EYFP	44	f	14	-0.171727928354889	-0.075286654354123	-0.243662111835373
107	EYFP	40	m	14	0.128842853630178	0.0893476885564026	0.175455230173634
108	ChR2	41	f	15	-0.117306533228237	0.337344108684206	-0.02822346627269
109	ChR2	42	f	15	-0.0100179443464674	0.139248287180167	0.788524318172173
110	ChR2	38	m	15	-0.085492755470456	0.300650019811743	-0.112644659208307
111	ChR2	39	m	15	-0.0572309100286963	0.491657623312037	0.306431014842432
112	EYFP	43	f	15	-0.219143004378396	0.133022671833073	0.529260463372163
113	EYFP	44	f	15	-0.148345371917904	0.18870310855685	0.175161484897015
114	EYFP	40	m	15	0.0294364387932335	0.382118243615669	0.257447176232849
115	ChR2	41	f	16	0.432219408356354	0.572823123884924	0.431846734222668
116	ChR2	42	f	16	0.0982705134545654	0.906079141798927	2.98823874993492
117	ChR2	38	m	16	-0.0749251589680574	0.392044528991946	0.437942585531838
118	ChR2	39	m	16	-0.0412416790611933	0.483024068344213	0.497107902385
119	EYFP	43	f	16	-0.182493040841363	0.122218880527376	0.216716595576948
120	EYFP	44	f	16	1.17175693987683	0.602284907975551	0.220298845128182
121	EYFP	40	m	16	0.0395345370175785	0.810804494976833	0.0776077389396874
122	ChR2	41	f	17	-0.0257283375182901	0.709985496057465	0.476707105629287
123	ChR2	42	f	17	-0.0751054628194958	0.0834190505754256	0.377282918761489
124	ChR2	38	m	17	-0.0849158898920935	0.428198689286078	0.587783498424977
125	ChR2	39	m	17	-0.0718886633497174	0.644893953327049	0.65392624449563
126	EYFP	43	f	17	-0.216318060366116	0.259573484687843	0.45890589061725
127	EYFP	44	f	17	0.452853525677016	0.227336611372447	0.418031046086595
128	EYFP	40	m	17	-0.0201330691223318	0.0435098929608021	0.144360532848762
129	ChR2	41	f	18	-0.17719527836039	2.01516170727777	2.90265430640048
130	ChR2	42	f	18	0.122488042380377	0.681743996707208	0.669627482324771
131	ChR2	38	m	18	-0.068734102686959	0.565658567372607	0.866555188397475
132	ChR2	39	m	18	-0.0803754547247605	0.709478051191115	0.603641479785831
133	EYFP	43	f	18	-0.221945471859849	0.734149661649911	0.666495306448223
134	EYFP	44	f	18	0.374062447732571	1.59322547610553	0.409907197411429
135	EYFP	40	m	18	0.055165875370166	0.918825328781165	1.00015776161507
136	ChR2	41	f	19	-0.150858976831717	1.00006576886906	-0.0387019612351983
137	ChR2	42	f	19	0.0753474240853591	1.19466715925665	0.145472612792874
138	ChR2	38	m	19	-0.0938153659955555	0.764208902309295	0.551290659069345
139	ChR2	39	m	19	-0.0989847711348121	0.478561826405511	0.387683015763121
140	EYFP	43	f	19	-0.270598305259163	0.434570911106117	0.80990394322283
141	EYFP	44	f	19	0.441027000534912	1.63258201284199	0.429686110665752
142	EYFP	40	m	19	0.0466008999692909	0.855688970045353	0.419821154581708
143	ChR2	41	f	20	0.0123808415416299	1.05332465532264	0.971426402732482
144	ChR2	42	f	20	-0.128518069301935	0.364597166749579	0.313223345520945
145	ChR2	38	m	20	-0.0674691550357825	-0.0706791906762462	-0.274731556449784
146	ChR2	39	m	20	-0.0927921065184811	-0.166039485012334	0.0461667383789029
147	EYFP	43	f	20	-0.0925341023799622	-0.478852126384586	0.425925917247846
148	EYFP	44	f	20	0.710203129791333	1.37425625707357	0.619660756634132
149	EYFP	40	m	20	0.0657097583221807	0.163034535510468	1.40866973048466
150	ChR2	41	f	21	-0.127997976872127	0.477435371542306	0.796157061009099
151	ChR2	42	f	21	-0.0577255399000557	0.0466328975331365	0.181016400504564
152	ChR2	38	m	21	-0.0932460268698381	0.2253215293959	-0.380787903961871
153	ChR2	39	m	21	-0.0409052830189611	0.034465752859693	-0.0160286847868324
154	EYFP	43	f	21	-0.267300099440203	-0.455284732887643	0.155145201218717
155	EYFP	44	f	21	0.831741710211662	0.381319487996007	0.403681500733215
156	EYFP	40	m	21	0.0218368823240282	-0.0693083924658627	-0.000816322902034818
157	ChR2	41	f	22	0.0447250776521744	0.886072696126599	0.487415951314998
158	ChR2	42	f	22	-0.0459726751659438	0.00441637295712903	0.208719691250279
159	ChR2	38	m	22	-0.0870672506437917	0.236957497303899	-0.379413965876859
160	ChR2	39	m	22	-0.066982411514401	-0.257207797886741	-0.0976094765179855
161	EYFP	43	f	22	-0.284053924765756	-0.35805567868022	-0.490228639620661
162	EYFP	44	f	22	0.0482563136268739	0.134809963971821	0.2902274401698
163	EYFP	40	m	22	-0.0244186767363786	-0.0643554200382037	0.118185880395908
164	ChR2	41	f	23	0.980198704682261	0.0906121688359996	-0.120228454725493
165	ChR2	42	f	23	0.0254662522139285	-0.127856293541948	0.146129013330188
166	ChR2	38	m	23	-0.0836083613658276	0.359369104166252	-0.445302611431829
167	ChR2	39	m	23	-0.0810387988091397	-0.0502439233914124	-0.248969566443928
168	EYFP	43	f	23	-0.270759039310538	-0.442293994573666	-0.492126387659183
169	EYFP	44	f	23	0.570721863689147	0.841357453306056	0.18453436925304
170	EYFP	40	m	23	0.0111956244698375	-0.0735475448639291	-0.128295866870616
171	ChR2	41	f	24	0.156475143989936	0.404733055170337	-0.268808677251993
172	ChR2	42	f	24	-0.0402784153944887	-0.193838146484961	-0.0586079941348695
173	ChR2	38	m	24	-0.0972346523856112	0.419314271970468	-0.426780108905812
174	ChR2	39	m	24	-0.125524626832871	-0.461127338788898	-0.335023348673098
175	EYFP	43	f	24	-0.139540108347471	-0.14782364789847	-0.419295552673137
176	EYFP	44	f	24	0.27696280895925	0.573568835280204	-0.37620456867483
177	EYFP	40	m	24	-0.0185929211149729	-0.0237136845106541	-0.0965991255760193
178	ChR2	41	f	25	0.197428105650994	0.448020717638992	0.105369255374702
179	ChR2	42	f	25	-0.0183364269071324	-0.167821263296594	-0.130037243867603
180	ChR2	38	m	25	-0.0945228093089461	0.264928486499056	-0.448091269124703
181	ChR2	39	m	25	-0.131701698396099	-0.388776266858173	-0.440116209805729
182	EYFP	43	f	25	-0.140361512028472	-0.427260861905379	-0.46027453500942
183	EYFP	44	f	25	0.0796588417697644	0.213042329481678	0.0159761892166572
184	EYFP	40	m	25	-0.00680387576843846	0.323269940778986	-0.138902318674222
185	ChR2	41	f	26	-0.119096890667646	0.277322227113911	0.262708356859956
186	ChR2	42	f	26	-0.0668804985670482	-0.150700516231369	-0.147852234087246
187	ChR2	38	m	26	-0.0862899100735297	-0.0262742465445241	-0.266583044197803
188	ChR2	39	m	26	-0.0711588028588706	-0.449969390295432	-0.361730126375045
189	EYFP	43	f	26	-0.198166770966789	-0.0718875295043541	-0.423968253454205
190	EYFP	44	f	26	-0.184605658820776	0.355371355785714	-0.00100640109887521
191	EYFP	40	m	26	-0.0107317050394365	-0.00495732013460173	-0.0359931584036707
192	ChR2	41	f	27	-0.152439626840612	0.232705805497609	0.178720917464521
193	ChR2	42	f	27	-0.0481214931769471	-0.172868089637711	-0.00317059001039458
194	ChR2	38	m	27	1.15300273969935	0.111974552090548	-0.42695607529761
195	ChR2	39	m	27	-0.0895195148835679	-0.43051296786641	-0.400421099619882
196	EYFP	43	f	27	-0.255037618382512	-0.402703522251556	-0.35680819932422
197	EYFP	44	f	27	-0.19221016625963	0.950825516937459	0.0557337091484229
198	EYFP	40	m	27	-0.0249958747843309	-0.128180942616382	-0.172187971543873
199	ChR2	41	f	28	-0.204198169179433	0.793814478738061	0.349433339164013
200	ChR2	42	f	28	-0.0288870207235978	-0.186902678599743	0.0112329322360673
201	ChR2	38	m	28	2.44907624676973	0.048913408012691	-0.366613986689528
202	ChR2	39	m	28	-0.100961336919832	-0.103861398534025	-0.500941559485877
203	EYFP	43	f	28	-0.237314444054509	-0.424419249639593	-0.457209275582724
204	EYFP	44	f	28	-0.172032737507148	-0.0230385236367098	-0.0260199121588459
205	EYFP	40	m	28	-0.0451314484515105	-0.126195474739707	-0.114886609106241
206	ChR2	41	f	29	-0.214302012236958	0.109494268118106	0.818684328543144
207	ChR2	42	f	29	-0.111836255313698	-0.0915076474962854	-0.0594294260825903
208	ChR2	38	m	29	1.35996370043373	-0.0848134768035282	-0.364822019982861
209	ChR2	39	m	29	-0.126888973760038	-0.0820919553275835	-0.288457333823054
210	EYFP	43	f	29	-0.276283868870853	-0.424529731268601	-0.458354501568344
211	EYFP	44	f	29	-0.158116899509895	-0.0632416676643201	0.184307919023145
212	EYFP	40	m	29	-0.0094779985616019	0.0665331385943656	0.104149796934656
213	ChR2	41	f	30	-0.162999396513875	-0.0260189501642573	0.11821630005441
214	ChR2	42	f	30	-0.0458243171563628	-0.165037525774691	-0.0267136015665456
215	ChR2	38	m	30	0.0878489272674901	0.0292801161188666	-0.463610685388995
216	ChR2	39	m	30	-0.103072829208692	-0.00754300480935761	-0.203188336654686
217	EYFP	43	f	30	-0.284115381646452	-0.160090413918595	-0.434703340614319
218	EYFP	44	f	30	-0.173536362418584	-0.193305598162978	0.114694772074991
219	EYFP	40	m	30	-0.00634114689783593	0.290115015142608	-0.160489492570668
220	ChR2	41	f	31	0.00592757691869994	0.0315764014227361	0.189590328350924
221	ChR2	42	f	31	-0.0552420604672808	-0.20357104394231	-0.0921339541808627
222	ChR2	38	m	31	0.0229502591440316	0.0683350494189294	-0.377835111860906
223	ChR2	39	m	31	-0.100727655778437	-0.396652321645231	-0.402199886260151
224	EYFP	43	f	31	0.0296782772277227	-0.230360981565693	-0.487532842262664
225	EYFP	44	f	31	-0.169106153098142	-0.195826592938376	0.382074318907888
226	EYFP	40	m	31	-0.00792844393550707	-0.0997768824444378	0.0497203247580772
227	ChR2	41	f	32	0.179746653150918	-0.0397429826907085	0.366238266371374
228	ChR2	42	f	32	-0.0508491443714015	-0.164956222572944	-0.00157563564566734
229	ChR2	38	m	32	0.88421311309089	0.308775682501345	-0.435078784174213
230	ChR2	39	m	32	-0.0900063435047069	-0.16624598474652	-0.255267925015797
231	EYFP	43	f	32	-0.191110789696542	-0.326064326195002	-0.172596327416791
232	EYFP	44	f	32	-0.178598430666824	-0.186505350538413	-0.373517411544853
233	EYFP	40	m	32	-0.0163247144299612	0.0322098396808112	-0.180966213949917
234	ChR2	41	f	33	-0.0925226877999557	-0.00636545743535446	0.398531654941199
235	ChR2	42	f	33	-0.0665793874571408	-0.16795015105241	-0.00440221639172136
236	ChR2	38	m	33	0.917740178157504	0.00274912765657054	-0.451807117863091
237	ChR2	39	m	33	-0.0962677473843513	-0.209917682925186	-0.253038661703984
238	EYFP	43	f	33	-0.286592660776921	-0.334187651384325	-0.43248011170805
239	EYFP	44	f	33	-0.181148519244781	-0.18807983128239	0.0857130137670164
240	EYFP	40	m	33	-0.0179348363135821	-0.00707115072486283	-0.191527456686834
241	ChR2	41	f	34	-0.0655017501224333	-0.221118618211278	0.13577727730481
242	ChR2	42	f	34	-0.0466553237341543	-0.143814826341526	-0.0402807353090011
243	ChR2	38	m	34	0.813852767093059	-0.0814176112648896	-0.454696488067557
244	ChR2	39	m	34	-0.136303999687677	0.022888816809078	-0.380037791706212
245	EYFP	43	f	34	-0.286919639874805	-0.367601416686039	-0.467080092644668
246	EYFP	44	f	34	-0.168535407391021	-0.191931845737498	0.018820553848609
247	EYFP	40	m	34	-0.0100080065537432	-0.24908134795682	-0.181645445260277
248	ChR2	41	f	35	-0.0736658884769012	-0.247625020901832	0.131288517486096
249	ChR2	42	f	35	0.178119470850136	0.0454941382072887	-0.00962648477600595
250	ChR2	38	m	35	0.805884245116257	-0.137327995233027	-0.463123342044009
251	ChR2	39	m	35	-0.103322976342791	-0.0644210415903741	-0.290077426163217
252	EYFP	43	f	35	-0.283401689988201	-0.3231525277268	-0.498245337212557
253	EYFP	44	f	35	-0.17085455687597	-0.194311425948293	0.174506175627584
254	EYFP	40	m	35	-0.0420966426441818	-0.190552113176326	-0.166730276201283
255	ChR2	41	f	36	0.00694433840198349	-0.21890819693731	0.148857289192929
256	ChR2	42	f	36	0.0671017475414312	-0.160709551297259	-0.10468717817472
257	ChR2	38	m	36	0.480624792507372	-0.08094277777437	-0.429804799819985
258	ChR2	39	m	36	0.319568548700646	-0.198741933516502	-0.357864829107785
259	EYFP	43	f	36	-0.308625664073106	-0.223339624234165	-0.493190145787446
260	EYFP	44	f	36	-0.162898767274022	-0.200174505947035	-0.0670968748923157
261	EYFP	40	m	36	-0.0472047895471678	-0.17644107107584	-0.0483932417824158
262	ChR2	41	f	37	-0.122592653192263	-0.138518640028078	0.226315605038252
263	ChR2	42	f	37	-0.116697524339296	-0.182411827451383	-0.100168444043197
264	ChR2	38	m	37	0.104785677531485	-0.262598546719849	-0.461765149934877
265	ChR2	39	m	37	0.09638076821496	-0.288496054335075	-0.475682801440088
266	EYFP	43	f	37	-0.288704106804624	-0.134500005974291	-0.492409829337258
267	EYFP	44	f	37	-0.175005442732956	-0.191406395038274	-0.386679366122226
268	EYFP	40	m	37	-0.0548564591713121	-0.207644842927855	-0.0986379264246746
269	ChR2	41	f	38	-0.204772818141989	-0.174355852980998	0.234366103711545
270	ChR2	42	f	38	0.263528685998871	-0.127320484267235	-0.0247074849989203
271	ChR2	38	m	38	-0.0543833065213419	-0.115440869626307	-0.512777272391499
272	ChR2	39	m	38	-0.0744597623441116	-0.166576049806251	-0.472505937667202
273	EYFP	43	f	38	-0.297898746316926	-0.17704066972754	-0.493823110893541
274	EYFP	44	f	38	-0.179181923444463	-0.204868182011357	-0.402743057957742
275	EYFP	40	m	38	-0.0505442528527846	-0.135738225489414	-0.16688911548277
276	ChR2	41	f	39	-0.241202155792787	-0.170042313385039	0.404226446004424
277	ChR2	42	f	39	0.0359115717980544	-0.00789661779423379	-0.0462223059967219
278	ChR2	38	m	39	-0.0948047879471023	-0.353738773195972	-0.505928623820801
279	ChR2	39	m	39	0.59538772697706	-0.182313815433309	-0.535690606944178
280	EYFP	43	f	39	-0.277198858706918	-0.337858869521172	-0.505414623932011
281	EYFP	44	f	39	-0.150208637125059	-0.193722538839703	-0.419781269222846
282	EYFP	40	m	39	0.41773841262847	-0.248631067128981	-0.18240104669426
283	ChR2	41	f	40	-0.199563119823163	-0.244924797587719	0.14013222559126
284	ChR2	42	f	40	0.00896546264317963	0.0239177027504319	-0.0399885911447145
285	ChR2	38	m	40	-0.101654851276353	-0.344354142871811	-0.494157931407304
286	ChR2	39	m	40	-0.0155175226761851	-0.340815972629696	-0.50886402877685
287	EYFP	43	f	40	-0.292247134109497	-0.267570068693299	-0.51754485865097
288	EYFP	44	f	40	-0.173972249810565	-0.216126150239746	-0.424262625004615
289	EYFP	40	m	40	0.139319963843355	-0.346729658328388	-0.161080213731359
290	ChR2	41	f	41	-0.190136744788516	0.128819013381645	0.145805104930593
291	ChR2	42	f	41	-0.0998063377764133	0.130234621033561	-0.0474914608969642
292	ChR2	38	m	41	0.343258774881864	0.0450699610302513	-0.500797299933497
293	ChR2	39	m	41	-0.112246273329547	-0.128281937791585	-0.538600686734003
294	EYFP	43	f	41	-0.302581039075516	-0.51146746505837	-0.529499245987073
295	EYFP	44	f	41	-0.175598742656335	-0.204912948740629	-0.418072390435689
296	EYFP	40	m	41	0.190484744009053	-0.371829901095732	-0.0954356707323357
297	ChR2	41	f	42	-0.144669749673214	-0.191266838251436	0.240032057610633
298	ChR2	42	f	42	0.123618345180029	-0.0199329417838221	-0.186980853163677
299	ChR2	38	m	42	-0.0675505179657305	-0.028382212673656	-0.460671777445321
300	ChR2	39	m	42	-0.103925504113494	-0.343369425174206	-0.494021938989557
301	EYFP	43	f	42	-0.260648544065801	-0.478701432969383	-0.525151723128696
302	EYFP	44	f	42	-0.148575461895974	-0.197247631791493	-0.407053185601076
303	EYFP	40	m	42	-0.0907138462052917	-0.388147426203267	-0.174938492276143
304	ChR2	41	f	43	-0.0903218754177516	-0.208647083773807	0.327541602027961
305	ChR2	42	f	43	-0.024966721836024	-0.179896899033434	-0.0156796994462893
306	ChR2	38	m	43	-0.0687708463577439	-0.185729394774481	-0.481795398672837
307	ChR2	39	m	43	-0.0888515175623211	0.00767486466443901	-0.401799212849131
308	EYFP	43	f	43	0.00528305727963917	-0.586269977550552	-0.512749115953686
309	EYFP	44	f	43	-0.151891361521636	-0.109767653554143	-0.411142609884161
310	EYFP	40	m	43	-0.0384735445712965	-0.365996456331364	-0.178520664365692
311	ChR2	41	f	44	-0.0715161711007378	-0.227223782887776	0.0986509317317181
312	ChR2	42	f	44	-0.00889520256041238	-0.190475088464065	0.0277716823026041
313	ChR2	38	m	44	-0.0652834616850661	-0.31598861188873	-0.498541679944327
314	ChR2	39	m	44	-0.105624527297013	-0.410834155212474	-0.465482157257999
315	EYFP	43	f	44	-0.288911554604344	-0.532470463644444	-0.523735960169133
316	EYFP	44	f	44	-0.155143154951288	-0.191636389997571	-0.415267472637497
317	EYFP	40	m	44	-0.061216007007809	-0.389622661012898	-0.181197433571176
