# Supplementary material for: A hippocampus-accumbens code guides goal-directed appetitive behavior
Source: Nat Commun. 2024 Apr 12;15:3196. doi: 10.1038/s41467-024-47361-x (PMC11015045; doi:10.1038/s41467-024-47361-x)
Supplement: Supplementary file 8 — Source Data [file 41467_2024_47361_MOESM8_ESM.zip › S3e.csv]

	Figure S3e	Unnamed: 1	Unnamed: 2	Unnamed: 3	Unnamed: 4	Unnamed: 5	Unnamed: 6	Unnamed: 7	Unnamed: 8	Unnamed: 9	Unnamed: 10	Unnamed: 11	Unnamed: 12	Unnamed: 13
0
1	mCherry static signal					GCaMP deconvolved					GCaMP raw
2	146	156.0	188.0	201.0		146	156.0	188.0	201.0		146	156.0	188.0	201.0
3	497.206493071396	2845.31996497329	482.764347550675	4358.08771514892		0	0.0	1.48077695569598	0.0		-0.00527999451968761	0.00448370234707009	1.75319838161621	0.155917897729731
4	490.68887752338	2570.5005655094	563.013828916807	4126.55101776123		0	0.0	1.58100209552279	0.0		-0.0283994222611707	0.0198558765887952	1.33911796269079	0.0634736663805159
5	487.108740590784	2690.98232347138	536.434536000844	4170.16776402791		0	0.0	1.54126221388596	0.0		-0.0117491112448166	0.0118663727099637	1.53237530329212	0.0880355628598859
6	411.373645643248	2488.33270014548	521.829915804476	4128.08549626668		0	0.0	1.72115520217814	0.0		-0.00356365950627315	-0.0264714402401459	1.83264630875964	0.00781981162674407
7	470.440372661952	2896.52010298748	548.28257495777	4196.74296442667		0	0.0	1.63234188616206	0.0		-0.115445274111971	-0.0456571828913531	1.68326669201252	0.112120550452375
8	451.69510578239	2687.29479606784	546.406789748733	3996.29856872558		0	0.0	1.51355415414336	0.0		0.117319012586474	0.093705811487604	1.44009560282166	-0.0160515435171658
9	471.427515183051	2608.41183907645	505.303218697212	4029.47711054484		0	0.0	1.39855700717991	0.0		0.0845677050199964	-0.0621263908150388	1.32846644009476	-0.0216829386451858
10	533.241439039689	2643.99546720543	496.815697582348	4272.29237874349		0	0.0	1.44840973326337	0.0		-0.113102648066305	-0.131780148091229	1.46311686478694	0.071172377553671
11	464.016724523836	2611.90628487723	535.564623363597	4056.68106587727		0	0.0	1.3601453265853	0.0		-0.0473420290748785	-0.0872705812543195	1.34784297598639	-0.0344679702662999
12	494.212229485059	2540.05014474051	478.715194784628	4237.37699254353		0	0.0	1.57899843710549	0.0		0.100891078263503	-0.103381251740913	1.66790119657954	-0.00530267831932998
13	468.223509851163	2727.79992302096	489.462341638513	4060.31685129801		0	0.0	1.50468955485932	0.0		-0.0547208643714071	-0.148128969571885	1.5230926448932	0.0443294700032398
14	456.56682859546	2665.0875518176	513.796083192567	4042.36113357543		0	0.0	1.39619818213101	0.0		0.147703269047309	0.0233419944103694	1.30929546720818	-0.0206461650304101
15	513.352834882527	2903.86231714365	544.02647804054	4496.32427342732		0	0.0	1.53945088878374	0.0		0.0628660361617633	-0.0179263378786944	1.53052522028051	0.00984843202504431
16	474.479260521213	2652.98268220862	471.058101509712	4473.90201059977		0	0.0	1.83976158312822	0.0		-0.079930119825709	0.0351881889112804	1.95819363837008	0.0539402575217931
17	464.252238252737	2929.25798190369	543.877305479307	4523.73513539632		0	0.0	1.75921732276819	0.0		0.0975378180050792	0.0113386080118216	1.75792587332752	0.00494909780835051
18	451.821039575729	2752.01233657525	523.453213418496	4264.01887639363		0	0.0	1.63321774447529	0.0		-0.00471846033362399	-0.0520378347814122	1.58787768757393	0.0338866925597757
19	519.723372633439	2937.43941451092	563.021564875422	4223.00322977701		0	0.0	1.50941912022171	0.0		-0.119460135611504	-0.110876403920285	1.5448849226378	0.00578341787507081
20	504.632976448448	2744.48550601881	547.151574377111	4010.11647160848		0	0.0	1.39402542575417	0.0		-0.0518573786375607	-0.0922394278247098	1.31147813136164	-0.068807384732734
21	499.959371079493	3115.22465421715	510.948581345017	4241.82792409261		0	0.0	1.41305109991471	0.0		-0.0902062966194334	-0.130000529439131	1.39717890594154	0.0175448529872014
22	507.870277571852	2884.78603316326	514.035248627533	4349.55135345458		0	0.0	1.55490218043773	0.0		-0.0445444983668935	-0.134161750783774	1.74132389200035	0.152771616798727
23	411.471407034101	2725.47893415178	507.279453916807	4190.05989710489		0	0.0	1.47191489806095	0.0		0.0607603690414603	-0.0515759821347354	1.32869504393151	-0.029036735560356
24	495.171607692746	2950.83641332509	502.997811972128	4177.92933654785		0	0.0	1.36441501131616	0.0		-0.0584017886003092	-0.0681966566818811	1.32513420294148	-0.0460606392142284
25	440.995404097285	2915.6126846002	487.806925675675	4196.78215789794		0	0.0	1.49199940379318	0.0		-0.0476798076026621	0.0211143299911948	1.66384477974946	0.0323555570171254
26	522.516986484945	2879.23685003786	481.226542704814	4213.3764330546		0	0.0	1.41123330972126	0.0		-0.0044498470358876	-0.0925334154677737	1.51779114833541	0.00037866918026907
27	484.016475037066	2626.11979955556	499.196872360641	3541.88297144571		0	0.0	1.30800538564876	0.0		-0.0501192614382582	-0.0103154330707317	1.61261911807025	-0.0897576321523827
28	467.439349766195	2930.30692960778	524.286485166807	4179.41767756144		0	0.0	1.20854924582907	0.0556823619417169		-0.0985486901550878	0.0492089123060969	1.49122571882258	0.0464916980132893
29	469.982951143362	2880.88878771723	539.117146589949	4456.06178919474		0	0.0	1.11611227280347	0.170261883797347		0.0103110866085871	-0.0675478951501453	1.54618525662319	0.26661644601792
30	474.140655294822	2877.11083112444	497.800968644425	4495.1452738444		0	0.0	1.03066712161673	0.223300401544329		0.0322235766359413	0.00501324940748111	1.39353001481057	0.220024893103686
31	527.494024791856	2864.54243188974	522.553725453969	4148.32183710734		0	0.0	0.95175201958582	0.336886286138285		-0.0781405449431007	-0.0659736877114892	1.02952739080412	0.327389856865594
32	407.954744881957	2813.17274070272	473.332280669341	4099.83319218953		0	0.0	0.87887758189618	0.38138358437084		-0.0378127287134502	-0.0482154473515172	0.806475392979137	0.437234395243271
33	506.467354656136	2546.89825065768	463.535507284628	4291.33253479003		0	0.0	0.811582811889656	0.386825380738586		0.0717582875676655	0.00037466840104627	0.586371052717398	0.373699288461053
34	456.35522995552	2713.30688725685	483.130893686655	3967.78204600016		0	0.0	0.749440700646124	0.371136907522014		0.0684912406642386	0.0627213711341372	0.351230957387731	0.382216002417522
35	464.527201186131	2833.38619185467	574.03523938978	4333.22796885172		0	0.0	0.692056745889068	0.344912030581769		-0.0847288395615727	0.0669515583167909	0.414543239729805	0.252101492470608
36	471.9912109375	2773.43880540497	433.291674144847	4109.9633954366		0	0.0	0.639066624736199	0.314317932929544		0.0987786068857116	0.0566937018764733	0.454823361070105	0.207933668749865
37	430.173036895529	2704.5502892319	481.978774282094	4289.93359883626		0	0.0	0.590133906225594	0.282859992266826		-0.0849587802921947	-0.0795209062379191	0.541888090569617	0.216819286251789
38	422.486755816605	2321.72896155532	441.425029032939	3867.14369710286		0	0.0	0.544947919024021	0.252452777473315		0.144416833385768	-0.0723391885218651	0.0773247802378419	0.280811631430908
39	474.315782533074	2478.40640943877	489.854038217905	3999.21918996175		0	0.0	0.503221779522421	0.224068794252958		0.145366678203813	0.0102229800579072	0.103052169799476	0.239681869735973
40	472.782793253877	2814.78686647999	552.022524282094	4148.07343419392		0	0.0	0.464690570502726	0.198130420291937		0.207797501748033	-0.0459243731160936	0.200357008816746	0.198020614850264
41	446.096239521555	2826.18634033203	506.139594330658	4235.51106770833		0	0.0	0.429109659202471	0.174745776127763		0.0976416236132077	-0.0731839602079995	0.185589484584395	0.098341401560919
42	442.640427192632	3001.51261061065	498.388923933699	4325.65160624186		0	0.0	0.396253144154939	0.153849866413943		0.107671615474593	0.0187974170099299	0.209629722328763	0.147084840197914
43	450.929634038549	2876.64583416374	463.436221230996	4120.56871668497		0	0.0	0.365912420952025	0.135288318776076		0.0123893528620256	0.037282315113716	0.188828354628317	0.199096912360795
44	446.048106395415	2831.55122219786	477.671890836148	3855.58568827311		0	0.0	0.337894857825075	0.118866424986849		0.0399724634673764	0.0434152541481621	0.166001070680192	0.133004193147194
45	438.809600607322	3174.13884003308	432.293381809543	4127.88070933024		0	0.0	0.312022572635206	0.104377284408432		0.0531621986818514	-0.0476431672434946	0.0562496147169228	0.22586558100832
46	412.495352417883	2723.80866225884	449.728778241131	4193.04231262206		0	0.0	0.288131303508306	0.091617428112026		-0.0236324264781112	0.00946121340890733	0.140021846216494	0.26730705409919
47	466.684625555999	2987.87156957509	477.059613861908	4148.46589024861		0	0.0	0.266069365944419	0.0803950023919672		0.0513062660437231	0.0129023279068067	0.119417755856697	0.239273189472394
48	516.795818245323	2811.60616380341	471.283703283361	4132.79972076416		0	0.0	0.551736081417507	0.0705335831019235		0.0517863796471329	-0.0173487942981435	0.579808837112748	0.243595500830428
49	464.912303618271	2896.80528414979	428.490630278716	4186.7625020345		0	0.0	0.55363733973391	0.0618734720231392		0.297043672835007	0.0147752753912893	0.712878794659979	0.369774519429887
50	466.952364065351	2792.46232013313	514.37816591005	4254.13744099934		0	0.0	0.517614228756967	0.0542715854766837		0.212469464188213	-0.0592738219505571	0.734837657251488	0.42025915625718
51	463.59582252224	2896.90065220424	475.592597920185	4189.30863952636		0	0.0	0.478899661315666	0.04760059607942		0.176078646214744	-0.0826027825131535	0.753608880195152	0.401222762616525
52	445.894559762773	2761.56297333386	522.094413798564	4141.10575485229		0	0.0	0.442363292858063	0.0417477166888229		0.298443209029801	-0.0500246036439577	0.724433119336273	0.600670830974487
53	493.364642734945	2626.13250109614	459.463958245354	3476.48009490966		0.106338302031133	0.0	0.408511076125591	0.139380335807788		0.188011520917269	-0.0166448557453424	0.490774756158736	0.158100457700985
54	409.624550923813	3036.51916254783	508.215078652871	4258.93242518107		0.14452814746307	0.0	0.377234532420326	0.354876780302319		0.00526356286595397	-0.114508102972076	0.411679587703009	0.236713614193395
55	469.981138800182	2718.26365194515	466.671315456081	4154.90601984659		0.51517893371962	0.0	0.348350443868725	1.04977100709675		0.883609043979768	0.0208365868884789	0.214848775225756	1.39251536183504
56	456.543423172331	2694.75056675502	494.132425834037	4270.40710322062		0.639077610420746	0.0	0.321677641866104	1.37060964597602		0.72434184277392	0.00788239419654637	0.212453005047566	1.29092026528917
57	436.171224552349	2927.59767742546	487.141854940878	4076.68194325765		0.650726142250835	0.0	0.297047101625975	1.47615390426712		0.404769652432889	-0.0725011434849811	0.193596938792068	1.36535484250054
58	420.832631800296	2861.90194764429	498.201765730574	4200.18307113647		0.857396087809762	0.0	0.274302491145404	1.98284803624877		0.880374973946206	0.0491613355553238	0.259426597320466	2.05663834810824
59	442.226136590442	2823.29605912189	446.279040857263	4112.8902053833		0.987164758418061	0.0	0.253299412653227	2.15826841102494		1.06254189645586	-0.0401802664282716	0.215555904942768	2.14642421359849
60	491.724694913321	2740.03290168606	498.339800200591	3989.74370829264		0.979101609444968	0.0	0.233904519589814	2.14824499253367		0.800831714176315	-0.0342166090725993	0.0746685512780026	2.03653166297558
61	476.169201927463	2818.47639185068	472.369750316723	3665.35966110229		1.18657875254134	0.0	0.215994674865427	2.039614616499		1.66807087921427	0.0479563183217447	0.0424213721875194	2.21896829719083
62	501.049450059876	2599.32607471699	469.957792704814	4059.0510965983		1.1986635071849	0.0	0.199456169771249	1.88351753084029		1.18240029277705	-0.0208091376665838	0.0590903676660738	2.09024964921747
63	460.042975878193	2731.32856345663	494.552725137246	4184.93847401936		1.12734717875664	0.0	0.184184002149667	1.70956159096876		0.967907615510736	-0.00497284600712412	0.066749964341001	1.68832057511316
64	495.451735002281	2844.65211081991	461.027783203125	4054.09645462036		1.02530804623131	0.0	0.170081209755321	1.53442580938883		1.25867222596156	-0.0677995367784514	0.0209344343964464	1.50588957942409
65	448.040732279311	3021.7837038624	524.603600084459	4216.54859924316		0.916782405006559	0.0	0.157058254648662	1.36707906004687		0.637838914881816	-0.0801294789086812	0.0253690556150051	1.1886953615889
66	471.16593899692	2976.94184719786	409.779733688766	4068.73422876993		0.873775064877054	0.0	0.145032454724247	1.41893395607264		0.747732446409319	-0.0193964721484245	-0.00946732960848859	1.2652590020597
67	443.741667141879	2812.0728959064	499.967249524915	4215.06654739379		0.799875461291435	0.0	0.13392745876614	1.53776747290439		1.13842057898895	-0.0743018115921428	0.0224327540773713	1.44592102940467
68	452.865405451642	2860.82939677335	452.084765625	3981.99408976236		0.717623505961502	0.0	0.123672761697783	1.52733770708721		0.878357275234545	-0.0679889567007334	-0.0275976532112069	1.72067530035928
69	520.357546618385	2856.67218391262	473.311654085726	4141.15070470174		0.637083772519191	0.0	0.114203256948704	1.44833964466888		0.819322648521998	-0.121369927895437	0.00847874397678543	1.91216714215362
70	456.014265297103	2688.77438541334	507.673296294341	4236.8081258138		0.562403352200706	0.0	0.105458823096094	1.33650099299141		0.791611399500846	-0.0274241336977563	-0.0556095414798158	1.88720583865186
71	470.663968051437	2840.01695780851	473.649613334037	3869.09120432535		0.494962440695936	0.0	0.0973839421568212	1.21249103669921		0.543722096749208	0.0449614588407792	0.0131206927385321	1.25137186301531
72	499.800647596373	2925.96333904655	500.957442989864	3973.02616882324		0.434883124647779	0.0	0.0899273471064778	1.08793918818677		0.597540128403959	0.0483458490316021	-0.0406963181944262	1.28190962962057
73	449.672224281478	2803.09040552256	461.835049355996	4079.3785718282		0.381747657812808	0.0	0.0830416963875446	0.969085482412811		0.151703014262754	-0.0268282541377173	0.0241224642839108	0.920993337345663
74	473.693213247034	2804.83801144969	471.051900337837	4149.11861419677		0.334936636606566	0.0	0.0766832733401561	0.858990246825259		0.308181085635988	-0.0353835358422773	-0.0230808875690179	0.790033820126539
75	498.083889926437	2862.80864482023	467.113074060388	4111.33072153727		0.293784870707083	0.0	0.0708117086471644	0.758867662883152		0.193192036164997	-0.0931125419894491	0.0227256444763383	0.6061426265888
76	458.30851712192	3022.52054642657	441.474792810388	4191.67540359497		0.257650219395882	0.0	0.0653897240313176	0.668887084038703		0.225199199837614	-0.015452230560375	-0.0311490319325475	0.51130400314549
77	370.274298229356	3035.67358772122	498.654758762668	4002.00702540079		0.225941232490165	0.0	0.0603828955772993	0.588651435705311		0.00927437532447278	-0.0431219543050319	-0.0443334535468905	0.348123599115676
78	401.734307282162	3019.81236921037	461.290898173564	4069.82789866129		0.198125607533974	0.0	0.0557594351759733	0.51748007077285		0.0963498587843526	-0.0545922884920765	-0.0861840620727675	0.353715976229749
79	448.877899392677	2957.57906793088	443.764409575591	3902.38172276814		0.173729995040556	0.0	0.0514899887032318	0.454573541210789		-0.0422276910548032	-0.0362085461627213	-0.034005921939415	0.163681278289086
80	563.411920477874	2669.62040990712	442.175043549408	3988.76137797037		0.152336157282469	0.0	0.0475474496520966	0.399107352272178		0.0790415702796249	-0.0159488592563529	-0.0320088233892479	0.165314676427487
81	502.323427520529	2621.36478470782	452.93444362331	3659.43583043416		0.133575829929468	0.0	0.0439067870348312	0.350283262594694		0.103026941033058	-0.00805846441214511	-0.042811735336368	0.0196543729433823
82	434.350575245209	2942.18511589206	420.939936127533	3711.59856287638		0.117125362749117	0.0	0.0405448864624229	0.307355433458049		-0.0089036951730306	-0.00905864433070769	-0.0330942039786126	0.096579186804971
83	440.279507156706	2542.73388920998	482.541449799408	3328.96215057373		0.102700608583537	0.0	0.0374404033924565	0.269641882007282		-0.10991979013713	-0.102297405157586	-0.0449788712526536	-0.0258262413556941
84	501.502092124771	2824.64829799107	422.001782886402	3739.07154846191		0.0900522432004209	0.0	0.0345736276136584	0.23652753129225		0.0164173352103606	0.0485480574214674	-0.038210706902633	0.0389673993148124
85	440.578506358348	2671.9060967893	415.089520428631	3418.07711156209		0.0789615657656319	0.0	0.0319263581067281	0.207462623577555		0.0251960487921952	0.0127739372519819	0.0169139063954829	0.019165655893938
86	433.71656877281	2779.21342499402	461.980968908361	3753.21208190917		0.0692367703308292	0.0	0.0294817874869563	0.181958732371169		-0.131388878345416	-0.00391835427243385	-0.0056005960881033	-0.00241318786393705
87	474.530369668111	2681.03519361846	458.716204339104	3590.56062444051		0.060709654241574	0.0	0.0272243952949612	0.15958368308547		-0.0105542700477308	-0.0500308258454509	0.0119566848801888	0.00172858165649792
88	450.932608277258	2559.98166454081	487.727478357263	3450.68063481648		0.0532327211893926	0.0	0.02513984945805	0.139956134727745		-0.00150885541274811	0.00774037704209511	-0.0357583562549936	-0.0176264399982089
89	433.489494824931	2715.84853191765	438.312851034628	3581.87382380167		0.0466766358667028	0.0	0.0232149152965904	0.122740240946686		0.0389559902047062	-0.00146961251395516	-0.0326370883452457	0.00371019371915248
90	565.610777472057	2611.13102877869	432.882289907094	3272.83840179443		0.040927989604482	0.0	0.021437371497676	0.107640610145818		0.0289063876959524	0.0120614304395341	0.0163261252929634	-0.0485820049129352
91	487.561944000912	2614.91562948421	416.800735061233	3514.63655471801		0.0358873399863181	0.0	0.0197959325226083	0.0943976676854012		-0.0745903880941316	-0.041921158862333	-0.0501853294142108	0.06555392706913479
92	471.39495359546	2764.34183673469	475.513736539273	3496.02167383829		0.0314674913202576	0.0	0.219049647450444	0.0827834558907483		-0.0480122210867507	-0.030914970320214	0.225900631791516	-0.121774702179338
93	461.372528298927	2899.01893584582	472.208939505912	3648.79861068725		0.02759198660563	0.0	0.23131745104592	0.0725978699051546		0.0433854696272602	-0.0414285533786012	0.229877378106447	-0.0565064158802121
94	512.955910341583	2818.6038955377	480.268119193412	3423.02687708536		0.0241937850925022	0.0	0.326319706383216	0.0636653073864335		0.0506969921882546	0.0794525459629221	0.398837700979018	-0.0444029551798668
95	467.53833542427	2573.91321049904	492.611654085726	3160.31512705485		0.0212141026463715	0.0	0.317593075921253	0.0558317003961158		-0.0538265187433637	0.0435116784913712	0.268512359544059	-0.0620247557757902
96	416.235870138572	2831.09561717753	488.535158889358	3741.37464014689		0.0186013949009322	0.0	0.295620742867648	0.0489618941956511		0.0389742270421852	0.0317673468725533	0.290007606790088	0.00136477230087209
97	452.878813583485	3046.73347442004	440.287609533361	3770.22083791097		0.158937677741044	0.0189974852114267	0.408931573254922	0.0429373374181326		0.194351247161585	0.0369550285671829	0.452867489581808	0.05695014778176
98	451.084050310789	2940.4898793746	468.15982105152	3514.18490473429		0.311043708060853	0.0240286810669692	0.397230752892054	0.0376540496608479		0.340932454375746	0.00983114047892649	0.47329182332937	-0.0208204910918758
99	436.689852303832	2893.99660818917	462.480265519425	3963.56516647338		0.473557371928112	0.219638600945479	0.369644078138146	0.0330208350188232		0.526727024048265	0.219638606722041	0.297028197135118	0.0664280984108224
100	444.431765368384	2811.51090162627	466.7065838788	3773.02033487955		0.512089595808796	0.473343295377491	0.341748863905331	0.0289577129152875		0.534438878493995	0.432679340056285	0.360073925006974	0.0773010597407259
101	423.354577725821	2963.66564567721	478.393082242398	3726.73710250854		0.580657842292768	0.918069827268812	0.315640347766842	0.0253945404772606		0.565874762740792	1.00812718480711	0.312674826645106	0.0726787325033487
102	399.59121058109	2717.91481111487	478.093705130912	3765.37047831217		0.642352566661352	1.00301273774069	0.291480560763287	0.0222698034878947		0.818707382335687	1.08342465279405	0.137518362293644	-0.019336946390326
103	441.342240605041	2845.53085389429	429.757729360219	4072.36336898803		0.627486516678614	0.961821410824514	0.26916339873786	0.019529555538659		0.609716631976221	0.776493052255696	0.37462443824607	-0.0183047543890272
104	402.493338703239	2977.06562649473	498.905134871199	3812.81109110514		0.581191122296547	0.881332792805358	0.248553992153756	0.0171264873687556		0.554591550267092	1.09504391920628	0.315918221638583	-0.0689551924559111
105	425.396910284557	2843.73075773278	472.476305162584	3849.32113265991		0.9090872026023	0.793294355362388	0.229522476851877	0.0150191105084191		0.954160845308678	0.890269146963292	0.23641214878108	0.120168719016279
106	442.663062770871	2768.39265784438	463.552374102618	3753.02502187093		0.989789473054085	0.708840016443393	0.21194816461057	0.0131710412440595		1.10414758516298	0.827620215837256	0.283377703014788	0.25340322069053
107	476.145819670962	3035.53265131736	474.881508657094	3718.30237452189		0.960809013170133	0.631442161806803	0.195719497455517	0.0115503726113151		0.882116611862487	0.54986056901457	0.252733648710962	0.132500426452433
108	510.330185047901	3070.11394142617	484.126150760135	3796.95991643269		1.03850694811721	0.561771768651564	0.180733443325761	0.0101291236151094		1.17674543782702	0.615940324760044	0.208349779395191	0.110469503227271
109	462.502703367358	2702.08965566206	497.446004011824	3743.51789093017		1.00514973678238	0.499517021689915	0.16689485692217	0.00888275619282328		1.1372364662707	0.599943968003315	0.196263186287834	0.108087843966447
110	463.007172744639	3037.3339607083	457.266951277449	3992.8026822408		1.04539971374369	0.444059281774283	0.154115877797515	0.00778975159634656		0.853870642173172	0.46648803513916	0.126775009168486	0.169217091846372
111	499.699596544251	2747.63480797592	456.021787901182	3778.1790262858		0.995766446771311	0.394720282963158	0.142315372846798	0.00683123888859468		0.899267486257098	0.30510787360241	0.0867692609346021	-0.0097183451086253
112	523.104153598312	3026.90359061104	473.621073954814	3851.75940577189		0.911286584802521	0.350848883508458	0.131418421242137	0.00599066914615053		0.720522818759426	0.350469461337337	0.21757253748791	0.085132931275762
113	448.674733405565	3024.77042061941	493.81932142103	3797.73481750488		0.817456700590486	0.311848176892783	0.121355838770588	0.00525352974656996		0.716113824030288	0.212554446808953	0.13481528771043	0.0265265374709084
114	422.914862639712	2866.6596966179	480.08456899282	3800.23482259114		0.72565533793605	0.27718079015156	0.112063738587893	0.00460709380958913		0.670000189519456	0.0679241352356563	0.143669147554915	0.127723080949512
115	459.708797259922	3043.58772744937	455.557106471706	3745.46752293904		0.640565092818346	0.246366524716086	0.103483125604165	0.00404020046757762		0.862313866761522	0.184330538460748	0.0446577175387845	0.13360867942871
116	434.809654068772	2955.46660255899	466.756461148648	4112.98057556152		0.563738312319574	0.218977601740931	0.0955595219269648	0.00354306217234647		0.609319222340941	0.0058193296796577	0.0341916804165774	0.122017625782843
117	483.541038791628	2792.45092399752	461.389307960304	3869.7598101298		0.4953045975939	0.194633436671769	0.0882426209838264	0.0031070957118995		0.468756369713264	0.086037982318352	0.0571434135681283	0.0805405353160524
118	449.735196524292	2857.33040821309	457.868819942989	3732.24127451578		0.434783613590361	0.172995618974766	0.0814859681282895	0.00272477401988539		0.891521965875176	0.0161862719676344	0.00741580776109817	-0.024506634531575
119	463.905389270643	2781.57694664779	467.056301467483	3638.31307729085		0.381467712209572	0.153763308691892	0.0752466657016186	0.00238949621938389		0.42627133935539	-0.054688972807596	-0.0111803121641032	0.0477656113484161
120	477.287766950844	2868.89387854751	499.726929370777	3731.80910619099		0.334598235411902	0.136669091646085	0.0694851006776643	0.00209547365740945		0.536213304280835	0.0175094308300659	0.00436374313462747	0.0688502924258414
121	492.825733491103	3023.14592509366	514.435690720016	3683.7411549886		0.293443325404302	0.121475275457142	0.0641646931616969	0.00183762996255684		0.614588599787819	0.0442767500445793	0.0457476527801961	-0.0212134962598386
122	445.650903854927	2874.46802754304	376.690552417652	3720.18041992187		0.257329121429915	0.107970589827081	0.0592516641464426	0.00161151340029992		0.56316387978056	0.0241373273023494	0.0170016631586769	-0.00636429950995842
123	531.643707943658	3021.03217673788	415.939024229307	3647.08596801757		0.225649254851991	0.0959672508381955	0.0547148210508171	0.00141322001276107		0.468423660305432	-0.00671123090166565	0.00202106624554715	-0.00802954739820161
124	492.732708784785	2973.79519840162	437.443612753378	3696.7401822408		0.19786456127698	0.0852983505579365	0.050525359679753	0.00123932621595556		0.422580929066276	-0.0628511289316055	-0.0188457072483298	-0.0614964098057173
125	485.218006885834	2920.61237070511	498.599784892314	3794.48669433593		0.17349867386278	0.0758155364481567	0.0466566813477732	0.00108682969079495		0.164841295368596	-0.0527878703399357	0.0382534526618197	-0.0432129424044554
126	500.32473910812	2861.54920679209	484.047327649915	3792.31048965454		0.152132155769958	0.0673869486096331	0.0430842240052371	0.000953097547323677		0.40713052513194	0.0539277793998467	-0.0646951253624853	0.0118919708542593
127	461.228257227988	2918.00494883011	524.160725031672	3756.49633534749		0.133396388938684	0.0598953862914201	0.0397853062950873	0.000835820867235167		0.26018303890986	-0.10148253043394	0.0539967570704256	0.0466311978733661
128	419.266088332572	2014.92852160395	450.749048511402	3598.582157135		0.116967749469174	0.0532366782123536	0.0367389835500231	0.000732974839834823		0.0682505650034596	-0.0859087921190266	0.0667771240283194	0.00244792011868399
129	485.727899036268	2928.65170225805	456.623202597128	3193.271387736		0.102562275583832	0.0473182340496879	0.0339259148158308	0.000642783803188776		0.0992144369540389	0.0111198907546828	-0.01850824113211	-0.175590631079834
130	462.663077027258	2920.72043158083	450.392790593327	3622.56887435913		0.0899308838712868	0.0420577569590765	0.031328240056611	0.000563690586886046		0.142263082600073	-0.00379257168498676	-0.10237477998172	-0.0997241364417954
131	490.685464900775	2965.32517662826	457.703326910895	3648.35688781738		0.0788551224091726	0.0373820992255443	0.0289294667622837	0.000494329627109804		0.073741969622412	-0.0566129669920334	-0.0180094485587757	-0.0149400486112794
132	437.4525280138	2879.21455103037	449.556719805743	3832.76843134562		0.0691434217118546	0.0332262451339534	0.0267143652384479	0.000433503389843134		0.162604690370819	0.0426955536594585	-0.0735656354586724	0.00154611399605077
133	497.034621635492	2999.21795903419	492.404023701435	3914.21222813924		0.0606277952460585	0.0295324069159425	0.0246688719137959	0.000380161695150317		0.0797190381124221	-0.0318403792578308	0.0288034027335745	-0.00136036289256099
134	514.145258325729	2634.26449398118	501.233680848817	3923.20529301961		0.0531609404422205	0.0262492212024687	0.0227800000511868	0.000333383585562375		0.224327413328283	-0.0184044704717447	0.0217053357764018	-0.0200872857744217
135	473.256554373859	2973.94796690648	491.105529455236	3893.18152999877		0.0466136939134993	0.0233310348085481	0.0210357572954873	0.00029236142552017		-0.0377939175280737	0.0171360445145913	0.0570969264297369	-0.0124493079185309
136	437.759448420392	2842.80715381855	496.569388724662	3877.0674158732		0.0408727987231232	0.0207372699189439	0.0194250695346944	0.000256386957348062		0.0190550991265614	0.0368467550168619	0.0929223164718233	-0.0978692781813914
137	461.593229641879	2937.89177221181	448.712238703547	3845.77344258626		0.035838945974845	0.018431859847621	0.0179377105909403	0.000224839073011119		-0.0647541589313553	0.102418068957721	0.169771641175246	0.07874439900976
138	467.49539875114	2981.67771319953	441.253246410473	3892.73845418294		0.0314250572818068	0.0163827475251209	0.0165642372949886	0.000197173090532266		-0.108248015652581	0.165035075959335	0.103629310267341	0.0120799409697361
139	488.711500627281	2782.61016222895	459.459459459459	3816.13788477579		0.0275547786117683	0.0145614397402493	0.0152959295320144	0.0001729113499241		0.0423297764610502	0.0952962918387871	0.114493462349759	0.0421108002834035
140	407.056432125342	2741.20182208625	452.078483952702	3641.03351211547		0.0241611595550374	0.012942610937743	0.0141247348780216	0.000151634966271815		-0.0412381622871306	0.011544011686414	0.147193112795022	-0.050861284309504
141	416.781943216811	2899.56237543845	473.667766839104	3845.31255849202		0.0211854952168447	0.0115037510626622	0.0130432174753962	0.000132976597582198		0.065388628153743	0.0992658559847246	0.211607336201553	-0.0384520297323897
142	516.409397097399	2978.4306242028	464.075775971283	3795.37484232584		0.0185763107239289	0.0102248525547333	0.0120445108230102	0.000116614102533838		0.090388253948957	0.043264572747695	0.332645326197692	0.0166558928990303
143	503.544002338047	2880.25816874601	464.245317778716	3487.28268051147		0.0162884707899992	0.0090881321402519	0.0111222741811412	0.00010226497862803		-0.0462045042168343	-0.0417603568586584	0.143109036769581	-0.0698849614189004
144	411.070303589758	2891.71513273278	435.577851826435	3472.44776916503		0.0142823989422348	0.00807778355302	0.0102706523144262	8.96814847137077e-05		0	0.148221549671286	0.145717998969201	-0.0333349254863744
145	483.752493085652	2812.05252262037	422.391811391469	3584.80340067545		0.012523392905145	0.00717975774586743	0.00948423831725799	7.86463636755728e-05		0.0306555611428515	-0.00234682041362821	0.210118565797194	-0.0065894789219248
146	447.794089658417	2766.71731505102	466.044378167229	3513.94424947102		0.0109810243001431	0.00638156753656404	0.00875803928560594	6.89690914366065e-05		-0.0665763574043469	0.0100542981429389	0.209507420187694	-0.0617897648188406
147	420.172773152372	2931.3250744878	451.637455130912	3835.10283788045		0.00962861227707504	0.00567211397169612	0.00808744461731249	6.04825875130492e-05		0.0226130832456064	0.0784165011059773	0.137014299474858	0.00532425358657066
148	480.581769288891	3107.13291962292	450.212063186233	3738.18150583903		0.00844276197254833	0.00504153199407066	0.00746819673960523	5.30403303287827e-05		-0.0622576191286562	-0.0292679096618612	0.159837500706728	-0.0433859899411239
149	427.617093051437	2788.85726368184	496.616827227618	3966.64824676513		0.00740295981117077	0.0044810532676299	0.0068963640779755	4.65138274843053e-05		0.0642270563642247	0.0212402670261205	0.0414627710249913	-0.000567779445131052
150	427.755650875342	2802.2290973274	476.340548458614	3526.51033147176		0.00649121864903461	0.00398288425243606	0.00636831609480402	4.07903973038728e-05		-0.129089289940517	0.0148696731998102	-0.0898945928695313	-0.143483431015325
151	441.210629205634	2720.61989671356	485.250290329392	3836.44554773966		0.0056917666209521	0.00354009783434097	0.00588070023925497	3.57712233586714e-05		0.0427910606785175	-0.0258193225626006	0.0990913986162172	0.000835433977920693
152	460.613680428832	2651.01771887954	472.730666701858	3996.42774073282		0.00499077430894413	0.00314653700243498	0.00543042066209462	3.13696483768856e-05		-0.0776410136585518	-0.0508528769805305	0.0674627934423731	-0.0575594785597695
153	499.148786781478	2697.90175955636	479.183973817567	3644.22617085774		0.00437611551238055	0.00279672923489574	0.00501461856029584	2.75096780846019e-05		-0.0599754811648216	0.061306493179858	0.0275839439091993	-0.104773443415384
154	426.720439381842	2992.82596634845	442.956136507601	3783.62071228027		0.00383715748142926	0.00248581040275948	0.00463065402663742	2.41246691459905e-05		0.120567747607113	-0.00761770838041257	0.0632201906031276	-0.10903890363674
155	452.550007841012	2865.63451401068	426.83009132179	3671.62663014729		0.00336457698514354	0.0022094571334853	0.00427608928906217	2.11561785497327e-05		0.00307170898738627	0.00484334087511525	0.00407257162390604	-0.0398859695333436
156	445.73108712078	2760.55899234693	464.514525707347	3589.32452901204		0.00295019903242011	0.00196382669381781	0.00394867323338123	1.85529545760655e-05		-0.107761554871917	-0.0439406790475597	0.0321532577248081	-0.119014574276337
157	515.049353829265	2768.54041648397	523.999057749155	3735.08515167236		0.00258685545592314	0.00174550355601051	0.00364632711106016	1.62700519232429e-05		0.0111322738175227	0.015524032873014	0.0158123720901473	-0.0204917171614378
158	428.744227945369	3093.00933339644	460.564036106418	3752.75988896687		0.00226826091267124	0.00155145190440517	0.0033671313413461	1.42680557158545e-05		-0.0117792199057987	0.0182273484609474	0.055424806391719	-0.0436871984833226
159	500.233277258211	2857.18040248325	472.977323954814	3919.51591237386		0.00198890415626876	0.00137897342196416	0.00310931332394333	1.25124009973136e-05		0.0234759706365403	-0.00856919671036133	0.0840811430620647	-0.0377109308545679
160	394.196005716811	2912.92913444674	478.989053262246	3913.18890889485		0.00174395269994077	0.00122566976977131	0.00287123618486072	1.09727759573861e-05		-0.0562417294302146	0.00462454893878362	0.0164613969523234	0.0235691621312015
161	471.190181982778	2921.10858278858	501.249313766891	3936.89352035522		0.00152916922117372	0.00108940923777304	0.0026513883839787	9.62259859133684e-06		-0.0349524072325858	-0.0327711774050397	0.00522931767438015	0.0121155092044123
162	460.115341297901	2654.90912238918	468.307581556165	4056.7876141866		0.00134083826187743	0.000968297103033453	0.00244837411835494	8.43855775508378e-06		0.0513544174680829	0.0358244533569028	-0.0711850804287589	0.0485694636133563
163	438.313273408987	2729.24641511878	482.918606154983	3879.86109288533		0.0011757019560821	0.000860649283330483	0.00226090446033971	7.40021069256632e-06		0.00983595976441547	-0.0916994828447796	-0.0247943371347721	0.0164743146149545
164	483.348639940693	2941.06410933514	499.703945840371	3842.53028488159		0.00103090367334821	0.000764968919742482	0.0020877891742372	6.48963008653714e-06		0.00543275270615496	-0.0563067543604849	0.0798583889938271	-0.0511023123779565
165	425.38745651802	2920.05296481385	487.460661687077	4031.4444249471		0.000903938602997975	0.000679925562602572	0.00192792915955728	5.69109453902356e-06		0.0475982434966865	-0.107050616562934	-0.0115080370877376	-0.0470187063520689
166	477.474839259238	3161.23273327885	464.084828969594	3900.01575215657		0.000792610424343625	0.00060433667139843	0.00178030947288022	4.99081713752753e-06		0.02357275441554	-0.061736728910449	0.0528375508922899	0.0158297823655432
167	419.532287152144	2878.04177918726	456.054135874155	3706.5820681254		0.000694993313367311	0.000537151171370818	0.00164399288403048	4.37670742059261e-06		0.0181337786182177	0.0392581351565246	0.0111397532823168	-0.00347030365483903
168	432.368210395757	2854.71463946906	449.017950274493	4025.87574895222		0.000609398628620444	0.000477434838162944	0.00151811392564819	3.83816263301527e-06		0.0249877460672822	-0.0224821804041176	0.00955373134297223	0.0626189956036572
169	472.783621906364	2915.56268310546	473.357027290963	3892.64988708496		0.000534345700054537	0.000424357307292024	0.00140187339837916	3.36588466667028e-06		-0.0403995330545178	-0.0277818359726589	0.0362586250377401	0.00654449286679834
170	438.062086564781	2843.9895243742	485.710730310388	3988.01878356933		0.000468536215470562	0.000377180527807813	0.00129453329679723	2.95171952638857e-06		0.127214012138057	0.00220947740913607	0.059260279677653	0.00844346520415854
171	489.777548685561	3046.35870485889	489.359013407939	3935.11144383748		0.000410831761507712	0.000335248499584525	0.00119541212384391	2.58851654922644e-06		-0.023477801651441	-0.0858379387594746	0.0304658922044789	0.0358118085314194
172	433.817897824475	2892.39449761838	479.025595175253	3919.10110219319		0.000360234130661632	0.000297978151541649	0.00110388056403684	2.27000494651236e-06		0.00438854896278507	0.0547719676377895	0.092647198303635	0.0346985297855427
173	443.530540744753	3104.15203483737	471.774536792652	3859.12012608845		0.00031586805367069	0.000264851233953968	0.0010193574879766	1.99068553713921e-06		0.103244944200115	-0.0110282368807795	0.0914345970625699	0.0806896550530348
174	463.543123788207	2569.90476896325	468.831429476351	3801.05622990926		0.000276966058564357	0.000235407112112161	0.000941306262784499	1.74573580285088e-06		0.148848783632067	-0.0923184294380339	-0.0496767766475387	0.00170197930323156
175	427.776297687614	2822.82873161471	499.381099556587	3807.90844345092		0.000242855194456131	0.00020923636112875	0.000869231345046694	1.53092662627924e-06		0.0401544951256739	-0.0985105629574069	0.0134526966329442	-0.0819856395911411
176	458.494628906249	2902.24261848294	518.516313872466	3907.01316579182		0.000212945390420901	0.00018597507282423	0.000802675134633266	1.34254927419332e-06		-0.101341048182848	0.0401027918859366	-0.010322459725543	-0.0866331943417095
177	440.723000185333	2962.5417667311	504.312593697212	3826.08559290568		0.000186719248081395	0.00016529979552978	0.000741215069417362	1.1773513653085e-06		0.0441279114610459	-0.0230349670168714	0.00993076192827524	-0.090240707162033
178	481.08646855041	2875.80131312778	451.293978304476	3793.78253682454		0.000163723091329521	0.000146923036443769	0.000684460942448901	1.03248071712428e-06		0.238757765641133	-0.0604478694247851	-0.0379587731781412	-0.00732243338367855
179	438.861925111199	3015.10773577008	486.916478832348	3621.51270421346		0.000143559118355113	0.00013058926400165	0.000632052424549728	9.05436102292317e-07		0.120933898599141	0.00579072080627467	-0.00600784754026308	-0.028575544184023
180	468.622357222285	2855.26090660873	469.614614125844	3604.85856501261		0.000125878520223013	0.000116071354671597	0.000583656776601265	7.94024064311527e-07		0.26036187934261	-0.0615795272577679	-0.0534132923839209	0.0382161605468243
181	434.09204636177	2938.73643649354	482.819763513513	3810.54466374715		0.000110375446959348	0.000103167434768063	0.000538966737000116	6.96321046962461e-07		0.194141855165052	-0.00702464422352483	0.0992658011474112	0.0365890092008038
182	489.167275533188	2507.12897725007	446.912614812077	3524.99762980143		9.67817167686135e-05	9.1698073368201e-05	0.000497698570869163	6.10640183636383e-07		0.303766824063278	-0.12335002833028	-0.102715776002543	-0.0284305199112429
183	433.295485002281	2821.6834006796	480.430611275337	3531.46463521321		8.48621768583182e-05	8.15037872982273e-05	0.000459590268638701	5.35502173168661e-07		0.382101837270853	0.00673419253694712	-0.0525401883322803	0.0887484601364785
184	427.681572907162	3199.67885044642	438.454186021959	3668.2805887858		7.44106356198464e-05	7.24428234962055e-05	0.000424399882560484	4.69609739340569e-07		0.53163349063715	0.0596849596310996	-0.0233365970124992	0.0634093412033273
185	483.027871236313	2940.04317427654	452.222132337415	3605.24179458618		6.52462957978767e-05	6.43891879146642e-05	0.000391903990593298	4.11825233086511e-07		0.309396316966376	0.0172936980415295	0.0115713240287748	-0.00416487240655596
186	485.349639669822	3004.57297562579	457.696244193412	3843.23778152465		5.72106269471053e-05	5.72308935546542e-05	0.00036189627790734	3.61150990703287e-07		0.402319663102132	-0.0371208934881412	0.000708555394696573	-0.0079529552352779
187	457.664867985857	2769.12695312499	489.922657569679	3581.29465103149		5.01646230740867e-05	5.08684032698946e-05	0.000334186227001452	3.16712108941044e-07		0.221024379168881	-0.000740665374706078	-0.0245858929622887	-0.0352695633745237
188	434.27039910755	2881.19588050063	447.957458826013	3833.20620346069		4.39863980251753e-05	4.52132456879697e-05	0.000308597908116814	2.77741339583624e-07		0.468885512498744	-0.00975539615132075	-0.0789012305274431	0.173997893953997
189	451.861003792198	2877.30070651307	431.401881862331	4005.38281377156		3.8569077024095e-05	4.01867850027554e-05	0.000284968862267503	2.43565842719532e-07		0.122087530387155	0.057474051577231	-0.0729299911110881	0.359721080447202
190	459.201375028512	2988.01508689413	418.68112331081	3545.71422195434		3.38189478856435e-05	3.5719127531855e-05	0.000263149069796337	2.13595569995493e-07		0.375525505464641	0.0440243026164695	0.02203289216304	0.31668788357187
191	497.880328324589	2815.68759342115	450.084121621621	3822.61237843831		2.9653839924076e-05	3.17481498345648e-05	0.0170516213380586	0.203410480708072		0.288955233392704	-0.0555797612166403	0.0486690618637991	0.278728165967572
192	515.863881800296	2604.85157993861	468.090947001689	3443.97297414143		2.60017025135195e-05	2.82186348762039e-05	0.0181706924256063	0.302320654777026		0.233734352669554	-0.102989204968023	-0.00600020619332468	0.0820397616831498
193	428.618267421304	2703.85842957788	480.27484559755	3974.28388086954		2.27993587114717e-05	2.50815042270455e-05	0.0876712941457591	0.57480156659692		0.265376368947039	-0.0673738734383756	0.14715340798685	1.00398462056802
194	408.705275932367	2877.51122299505	478.58145850929	3856.30226389567		1.99914123847884e-05	2.22931356194623e-05	0.0911847725628333	0.692764276545711		0.15585289572814	0.0197232396045541	0.114839493314007	0.74824569645028
195	493.259051023608	2611.51044946787	452.076434491131	3767.7108370463		1.75292899329481e-05	1.98147563738158e-05	0.0856780307679026	0.722491813862106		0.096254830245806	0.0195521431986489	0.0494939937287617	0.463479792466346
196	437.878613994069	2768.63693299585	473.235833245354	4075.02490997314		1.53704000317237e-05	1.76119042585874e-05	0.0793305468251622	0.723903351466896		0.24729828282572	0.0178516592474995	0.12653435255842	0.723469268457707
197	395.229681084625	3024.39664879623	434.931722445101	3677.32786560058		1.34773968619892e-05	1.56539482879303e-05	0.0732869801218376	1.05862123535484		0.234867295294035	-0.0693931669286826	0.00484022258810189	1.13061937817155
198	447.491995038777	2964.40446005062	507.270655616554	3776.29801940917		1.18175340785315e-05	1.39136627932617e-05	0.265284675523293	1.18658014013968		0.0451301377683583	-0.0650925664922828	0.272135662879407	1.08383499686191
199	437.79750406307	2850.29886798469	490.871043602195	4095.64471817016		1.03620983434215e-05	1.23668488462977e-05	0.464160863603471	1.8365963184232		-0.0463606997265335	-0.0183391968517118	0.471011857823464	1.97861019360452
200	450.604150034215	2896.33008559869	481.395056482263	3983.78944142659		9.08591262485127e-06	1.09919977693611e-05	0.641806143465774	2.0956293484749		-0.0568699367876152	-0.0491479180690017	0.642491421413305	2.14712223936816
201	435.152819556911	2833.55936976841	453.518195734797	4038.40360641479		7.96690066919135e-06	9.76999205402364e-06	0.84905812272017	2.13329427322097		0.0699638094178239	-0.0778799066032807	0.900988443533709	2.28883198708625
202	451.286998888001	2515.24024932238	500.872536159206	3758.67323939005		6.98570511223693e-06	8.68383952931177e-06	0.821032277365602	2.05086411378129		0.0103071060543225	-0.0493420445734489	0.816386496847379	1.70330338064691
203	429.551600992244	2704.80691964285	515.232911475929	3839.76428985595		6.12535262349223e-06	7.71843708304567e-06	0.763501720413339	1.94310855641108		0.130271023957427	-0.00731768348349791	0.737674767975876	2.3223152122173
204	519.082068673015	2544.67605030293	482.298181482263	3611.86583073933		5.37096029095173e-06	6.86036065082102e-06	0.896857108018707	1.79211833890856		-0.039697533849895	-0.124151712776908	0.903285134418258	1.13963644472253
205	481.03167234546	3013.83437923509	460.598680320945	4090.01193364461		4.70947816723958e-06	6.09767855239961e-06	1.09028906839312	1.98172894447847		0.124166604732137	-0.134743003587178	1.0719284966339	2.7836439895654
206	449.620111841354	2959.36027557995	469.07735694679	3638.97584533691		4.12946352351008e-06	5.41978557992348e-06	1.04461590097234	1.98777478275992		0.036065328687887	-0.0376040897780887	1.21265537073028	1.53566083114521
207	435.912357079721	2917.68554687499	457.433754750844	4065.82219696044		3.62088290601323e-06	4.81725553092446e-06	0.970084770231633	1.89544517799546		0.0204143662013407	0.0170967155808667	1.14671970738385	2.39541118787457
208	423.555111627509	2746.75162303691	482.544267314189	3916.31823730468		3.17493857117655e-06	4.28171013557882e-06	0.896593082142871	1.75498892779915		-0.0444051705645172	-0.0851008885658228	1.08923064681521	2.07367251869312
209	470.97059442005	2794.04674545599	485.016147592905	3808.87936782836		2.78391629676958e-06	3.80570255562096e-06	0.828055304191842	1.59556928155441		-0.016313883856646	-0.0970894038179676	1.0540407368534	1.4571861278247
210	461.93372383953	2518.52771618901	466.649486644848	3830.3471844991		2.44105193649376e-06	3.38261383495124e-06	0.764668253280604	1.4336807835321		-0.0702748262377969	-0.0367810228180394	1.00901377578756	1.58689973725429
211	435.826925681455	3029.47911476602	472.260739548141	3611.48668416341		2.14041440957631e-06	3.00656086206837e-06	0.70612070022149	1.27825570787945		0.0297128416524338	0.0159534918507725	1.03916583756927	0.994859614444168
212	488.758774806113	2772.45166389309	447.538959565033	3855.04501597086		1.87680310124922e-06	2.67231456453012e-06	0.65205401047682	1.13375614552555		-0.00442109413560975	-0.0904378829242469	0.670215333674483	1.01222034094682
213	443.38697892906	2873.53293282645	443.161159206081	3651.1992111206		1.64565789928313e-06	2.3752271979244e-06	0.602126909422032	1.00204110882355		0.00463632167455922	0.0494873638951244	0.599313616322099	0.59446366633469
214	469.233483975821	2853.80944325972	493.066973711993	3749.08576202392		1.44298031033216e-06	2.11116771829285e-06	0.556022636554713	0.883489328176878		-0.000485774958493254	-0.0266898141303222	0.477687614414999	0.960461724690632
215	433.656741845346	2737.5177637217	446.110396431587	3826.97293853759		1.26526429151121e-06	1.87646433935104e-06	0.513448481997702	0.777670362773169		-0.0490409935451669	-0.0375637972828175	0.321194517574319	0.713628834116239
216	424.770498902258	2913.63658546914	465.468281513935	4038.87184778849		1.10943560068735e-06	1.66785347575483e-06	0.474134169770939	0.683742097521413		-0.101276779841977	0.0216715435547576	0.340383827252614	0.567221319322791
217	448.508455819457	2564.43418666294	525.43081714527	3904.16613642374		9.72798616328917e-07	1.48243436246144e-06	0.437830171153312	0.600682929753565		-0.0635017008836044	-0.00783392235230651	0.184548560626844	0.517129217645433
218	457.462026331546	2758.84697614397	483.546508129223	3859.37589009602		8.52989706969159e-07	1.31762871916063e-06	0.404305934872586	0.527424463015565		-0.0435255486568829	0.0725071668954202	0.23526692599301	0.376324390261551
219	458.640532333485	2777.16295888472	508.569704127956	3891.65633646647		7.47936343640237e-07	1.17114489890411e-06	0.373348617208269	0.532734908366396		-0.0671877913047884	0.112591549926369	0.181464076308053	0.537391268731411
220	495.799886661724	2824.04529929647	460.234103146114	4102.51293945312		6.55821247979201e-07	1.04094602241431e-06	0.344761671666072	0.630547868515779		0.0613131497701127	0.0444456718748241	0.0162758323009232	0.688386808869978
221	474.188316178147	2799.26527747329	453.186384871199	4100.07135391235		5.75050955817543e-07	9.25221654975508e-07	0.31836358317392	0.652499706203965		0.00730674951636878	0.0529862095460615	0.0637390596512886	0.610248233844171
222	452.677643490533	2657.36337467115	505.309645534206	3879.33821614583		5.04228252447772e-07	8.22362632070174e-07	0.293986755841327	0.792759830201012		-0.0232511188977348	0.0247749074766432	0.099389054912206	0.869865084947152
223	549.008660755018	2763.62736168686	459.575157041807	3627.14876302083		4.42128002735124e-07	7.30938683707405e-07	0.271476471908244	0.829594444897627		0.0759206114751052	0.0397646667880842	-0.0178053907450123	0.687360934610989
224	485.99724317119	2693.27265899035	445.400563502956	3762.81054433186		3.87675957968653e-07	6.49678546306228e-07	0.250689778826382	0.809394566253942		0.173824038036134	0.0216833259913677	0.0629346051309502	0.96431428133483
225	449.414630973426	2488.81181989397	507.900497519003	3902.37805557251		3.39930172839453e-07	5.77452285586697e-07	0.231494669872531	0.759690336905282		0.0906588865460293	0.139967222129943	0.0223471794505164	0.954340396425615
226	483.105832287865	2364.01507319236	418.301500475084	3704.44263331095		2.98064711085344e-07	5.13255584665909e-07	0.213769345026134	0.6966104224196		-0.0221847642159225	-0.0546278370867718	-0.0219897047692209	0.810457721096775
227	458.024383767677	2889.32714843749	433.661007442989	3724.21319452921		2.6135535793214e-07	4.56195778882571e-07	0.197401231302928	0.629415929797025		-0.0372937460505341	-0.0586181325434262	0.0670407436129022	0.482520606179652
228	429.926403184876	2603.04702945631	518.734769584037	3939.41026306152		2.29167092176433e-07	4.05479443162304e-07	0.182286408348905	0.563253182163609		-0.0242565481701264	-0.00151827959699951	0.102816109548594	0.81788441887715
229	452.533090855953	2798.99198321906	467.837552787162	3681.44740676879		2.0094310119419e-07	3.60401359324137e-07	0.168328912891898	0.500822432115306		0.131099373310883	0.0119567124330651	0.0100260862674998	0.548445882059526
230	484.479510007983	2840.24744524274	482.22278161951	4051.03724924723		1.76195148849958e-07	3.20334709916957e-07	0.155440129475447	0.443387103245701		0.0627540772147221	0.0363963937513333	0.1323868429927	0.40674759830711
231	396.927971387431	2726.07243129185	559.586130173141	3764.59607187906		1.54495129684782e-07	2.84722362229749e-07	0.143538227843607	0.391382135633984		0.0441816355434445	-0.00192235995106439	0.112411140813965	0.194861198769633
232	468.614218607436	2651.27817955795	446.366092166385	3922.85171000162		1.35467663281942e-07	2.53069121278502e-07	0.132547643404643	0.344778873640878		-0.055378440130399	-0.0194036293270499	0.161713319813201	0.187238753367424
233	419.684579222741	2755.49757478675	461.700149123733	3845.22111256917		1.18783600703221e-07	2.24934844046408e-07	0.122398597475139	0.303302324507833		-0.0943288924883053	-0.0722805090959333	0.0727786627449879	0.106048264655678
234	516.462259779881	2866.92345194913	480.081412320523	3890.24812698364		1.04154330666034e-07	1.99928319229833e-07	0.113026654258542	0.266559089292296		0.0436859992921689	-0.00964796909279441	0.0413481405691652	0.193324483363137
235	421.110606395415	2931.20130391023	510.833668971706	3642.9200032552		9.13267869661017e-08	1.77701827387043e-07	0.104372311745441	0.234111412889639		-0.00533629249670115	-0.00393676942237086	0.052355977947068	0.245143954457072
236	464.889858719206	2846.95367057955	439.515279244087	3795.36082967122		8.00790707809874e-08	1.57946305847712e-07	0.096380623938219	0.205518883811812		0.0199031753024413	0.0132907334999077	0.164850751183907	0.146780640959915
237	479.812430500114	2787.37115976761	447.867745724239	3832.24299494425		7.021661212637e-08	1.40387051150596e-07	0.089000852001595	0.180360843476796		-0.0637672622281579	-0.0115164826600297	0.130628683321205	0.22763858765707
238	559.298753278969	2653.59990956831	461.08869958826	3741.49230702718		6.15688040635415e-08	1.24779899251094e-07	0.0821861421242443	0.158247410642266		0.0689407631873566	-0.0438544516125238	-0.0515256661907601	0.264556520225883
239	458.868082088275	2718.98145776865	440.127445365287	3650.56990559895		5.39860514345602e-08	1.10907830383949e-07	0.0758932280462376	0.138823892542361		0.0769527184572541	0.0397147793464611	0.0768453830404006	0.148045495408366
240	397.345991816833	2702.69669637874	483.646017208614	4038.0357017517		4.73371830722438e-08	9.8577951371179e-08	0.0700821563636715	0.121771450258104		-0.0373121170006817	-0.0256542831157922	-0.0114056589613779	0.219191301483809
241	434.958228786496	2678.30770811742	467.679735008445	3796.80776723225		4.15071827198059e-08	8.76188134137808e-08	0.0647160328664606	0.106805730612616		-0.0153318906519366	-0.0424439216416766	0.034371220430437	0.121640187410791
242	424.815620366674	2640.83729771205	516.59706899282	3890.98561731974		3.63951994081698e-08	7.78780280707216e-08	0.0597607882988006	0.0936744772826189		0.0870204787628089	0.12249365093656	0.0497300135811755	0.0831065759739936
243	477.589177263914	2557.84470538703	436.102243454391	3864.41210683186		3.19128028732333e-08	6.92201482750303e-08	0.0551849620551282	0.0821547113142764		0.0106515915087195	-0.0547468429798726	0.0909694352302529	0.204723938889632
244	491.543877594662	2721.69769037986	459.064325116131	3663.69593556721		2.79824538342064e-08	6.15247849222125e-08	0.0509595024382746	0.0720498171009712		-0.0260081366935428	-0.0724028100029409	0.0513358910218812	0.161006420421039
245	459.649775818316	2689.40130864357	499.877391258445	3781.83049647013		2.45361626709463e-08	5.46849328418728e-08	0.0470575822116597	0.0631867179346679		0.0765477076444972	-0.042845754624186	0.0600630846091184	0.141423374387545
246	464.433714929288	2793.9057019292	446.090437605574	4096.6767463684		2.15143132972566e-08	4.86054828749265e-08	0.0434544282744784	0.0554132352017179		0.0117937448520852	0.0455421572266895	0.0559386996832293	0.0813793840840843
247	403.434010749315	2720.87478326291	478.313558382601	3786.22232437133		1.88646318847813e-08	4.32018993666165e-08	0.0401271643784945	0.0485956726598055		0.106621233925923	0.0135225145000944	0.00808844743735116	0.11765457223288
248	404.53715214416	2746.25743756975	509.278043179898	3798.53597005208		1.65412825978362e-08	3.83990446856781e-08	0.0370546221928984	0.0426166371165218		-0.0409668946034735	-0.0535741159086334	0.133767889294437	0.0914928485769937
249	430.85108491104	2760.14705611248	461.676385663006	3909.38905970255		1.45040746966397e-08	3.41301344244157e-08	0.034217385310549	0.037373090193729		0.0981499454700205	-0.0306373846626271	0.0269689009013443	0.0653723644074697
250	441.345254048813	2725.80324507732	516.44832532728	4128.55578994751		1.27177672929198e-08	3.03358087515952e-08	0.031597392935097	0.0327746172280921		0.0229941562463877	-0.00392008785810451	0.0487004982986738	0.0706424474940775
251	484.868693330862	2575.56404829998	465.074493243243	3708.12940979003		1.11514597311286e-08	2.69633070051734e-08	0.0291780108630077	0.0287418954154402		-0.0316969792709772	0.0108729114525145	0.0623692318687548	0.0117596289623279
252	443.268754276916	2635.49456787109	442.781063925253	3724.17978286743		9.77805704970048e-09	2.39657340474565e-08	0.0269438785557572	0.0252053420600577		-0.0894264133928796	-0.0402526373951493	0.0939442385462991	-0.0535745760188469
253	470.946351434192	2445.30484943	418.465367662584	3726.21557617187		8.57289412054067e-09	2.13014081812447e-08	0.0248808116165242	0.0221039240426732		0.0423804756643264	0.0182295477086175	2.13410654527012e-06	-0.0961144961133932
254	486.193974181683	2523.5237526407	446.765419130067	3643.75025812784		7.51706501326389e-09	1.89332815596423e-08	0.0229757117341479	0.0193841106717614		-0.0341022995092878	0.00205722129299592	0.126574750466298	-0.0541670175123924
255	388.720576599566	2867.99664057517	497.707082717483	3933.73856226603		6.5881679683951e-09	1.68284250302435e-08	0.0212164835225904	0.0169989534771807		-0.0874203903891645	-0.0734121885410492	-0.0505624653686961	0.0139367080636346
256	422.428801821966	2857.80562295719	478.637196473817	3944.78996404012		5.77677575861689e-09	1.49575702503775e-08	0.0195919577279222	0.0149072781071669		-0.0264107010336289	-0.0910573473198912	0.0615841688053916	-0.0253294010899437
257	458.410599980041	2903.82766163105	493.53874181799	3902.23857371012		5.06531380581559e-09	1.32947027064564e-08	0.0180918203152745	0.0130729748947167		0.092455948378403	-0.051538050565486	0.0143063326013634	-0.0646370141134445
258	427.384915317061	2752.37530019331	468.61181508657	3916.6725209554		4.43939980695375e-09	1.18166999783002e-08	0.0167065469855367	0.0114643763497787		0.0237797752288751	-0.0943381482134507	0.0125655366276487	0.0243822382593442
259	491.309007185218	2676.9788793447	395.376159997888	3714.14073435465		3.89181994196867e-09	1.05030102184495e-08	0.015427342706046	0.0100537109855765		0.106034882919886	-0.0303673811997189	-0.00343645826547999	-0.064429588676407
260	371.99772076015	2573.08753811583	475.097834406672	3615.44108708699		3.4125072714476e-09	9.33536637567429e-09	0.0142460858713554	0.00881662413160267		-0.00497028822666461	0.0296080774873046	0.063247111905284	-0.0921039722553635
261	493.263711080063	2893.90876738879	476.058308699324	3751.27921295166		2.98989466895282e-09	8.2975321889133e-09	0.0131552767395578	0.00773175767974603		0.123899710615147	-0.0070814440669916	0.0826363695225095	0.0761330776038459
262	407.338849367016	2753.97441132214	444.383249313766	3898.11972808837		2.62166221736936e-09	7.37507641965251e-09	0.0121479898167906	0.00678038144901689		-0.0691371278205935	-0.042828118732728	0.0966596732411239	-0.00694184341939817
263	449.946943074247	2527.57926100127	452.049936655405	3882.51238377888		2.29878090802084e-09	6.55517218341011e-09	0.0112178298876142	0.0547820347726593		0.0763954112038956	-0.0525328557268716	-0.00283048441359102	-0.00295492079681573
264	441.675004276916	2666.1402139469	437.502349028716	3678.11695861816		2.01566533936764e-09	5.82641859000266e-09	0.0103588914121017	0.225219752864596		0.0982631289315492	-0.0403177552437164	-0.0382351276809113	0.319671698136719
265	418.2292747776	2692.267610511	456.486353198902	3981.5073407491		1.76741800236459e-09	5.17868221247374e-09	0.0095657210318543	0.305463134052453		0.0718443197754187	-0.0242120591525817	0.125693261944652	0.282504634105453
266	492.673557253649	2820.87288743622	442.827477037584	3707.80843480428		1.54922126315121e-09	4.60295618028702e-09	0.00883328294689541	0.333655050965596		0.045262096883008	-0.0498577669722292	0.0408567192106488	0.45226458474791
267	458.388165773266	2577.29978600326	508.648975929054	3711.96455891927		1.35842071432278e-09	4.09123493745368e-09	0.00815692694362296	0.3326788336644		-0.0395922841862462	0.0784451796609562	0.0386785854634647	0.50078802883344
268	357.926991260834	2382.0535664461	445.525676995354	3886.2693417867		1.19111897118411e-09	3.63640292408733e-09	0.00753235887083037	0.316164037066873		0.0308802755552552	-0.0212236710371255	0.0501176717397159	0.386353373250032
269	491.002231124543	2612.4037488042	427.915541860219	3809.45678202311		1.04442194421482e-09	3.23213563348698e-09	0.00695561337635041	0.292140388517686		0.0675872743580643	-0.138822573062413	0.0230544630343568	0.394107377546715
270	512.583203837819	2665.86295240752	502.391469594594	3631.09919357299		9.15791977079403e-10	2.87281166893193e-09	0.00642302873122816	0.265259419802328		0.0397002613443271	-0.0743812129647079	-0.00797056470425348	0.226377346602141
271	417.937239820939	2555.3455499143	452.670866765202	3722.26086807251		8.03003948670857e-10	2.55343457732549e-09	0.00593122358158281	0.238143962503812		-0.0055722689463755	-0.0375482325430249	-0.0598541729490866	0.184886010041074
272	389.089576442746	2438.71216941366	487.021118823902	3687.13068008422		7.04106781583085e-10	2.26956337277251e-09	0.00547707548055718	0.21220675606109		0.0346966393308118	-0.0446411285393171	0.0172260510466213	0.0935729453949262
273	412.527844505588	2890.85028698979	496.490816353462	3976.24413426717		6.17389691161406e-10	2.01725078401096e-09	0.0050577010640552	0.188146031295895		-0.0943808257626323	-0.0825172495131077	0.00982554562920982	0.136906131983972
274	433.773799255816	2799.21262904575	445.777541701858	3771.38428497314		5.41352591286466e-10	1.7929883670187e-09	0.00467043774440421	0.166244666490195		0.0101265238131598	-0.027988522545231	-0.0138223183105836	0.0873710975937255
275	473.289310204721	2965.59229885801	452.591687341638	3677.75609970092		4.74680144952331e-10	1.59365771957827e-09	0.00431282680571598	0.146550004105119		0.114973417633914	-0.0102148956708597	0.0858606640903918	0.151329274715488
276	420.821545677463	2835.83348488321	468.322843644425	3742.91313680013		4.16219010749564e-10	1.41648711943089e-09	0.00398259779361969	0.128981255996269		0.0303946928133273	-0.0638255302926434	0.074674034660461	0.0715584817599586
277	492.982819271783	2688.28789909518	492.049419341216	3933.81241607666		3.64957891648793e-10	1.25901298306677e-09	0.00367765410025809	0.113393053352017		-0.0484269956350642	-0.0374414782133551	0.0469294286150516	0.0242343946538846
278	434.316768005816	2526.01628268494	470.526891100084	3724.65882746378		3.20010040956235e-10	1.11904560923049e-09	0.00339605965302675	0.0996125081964153		0.134177862185889	-0.0775389474086296	-0.0773000068853538	0.0911047779933584
279	496.15973212249	2928.33758046675	461.378209459459	3836.01249694824		2.80597922818338e-10	9.94638730799833e-10	0.00313602662254364	0.0874603395437538		0.0572865419201115	0.0158070323570452	0.122123688727769	0.0651859251021996
280	464.29420549156	2710.83298040896	483.897538798564	3964.50255966186		2.46039761923389e-10	8.84062451652345e-10	0.00289590407180783	0.0767624691466267		0.0879303795981512	-0.0338835322030497	-0.0344702834376405	0.0973779774908508
281	440.273296718179	2690.4758686922	465.848108899915	3829.29024759928		2.15737749728494e-10	7.85779192202844e-10	0.00267416747448116	0.0673559673760853		-0.0440258705003227	-0.150621906627345	0.0127278208621432	-0.000271689588198501
282	425.413577782846	2794.93451799665	467.498318728885	3865.26453018188		1.89167703195903e-10	6.984223091309e-10	0.00246940903574497	0.059091694346675		-0.0593681371300073	-0.069475762826672	-0.0158730051016767	-0.0126136884011125
283	436.955644816377	2793.14587900589	477.658761349239	3699.09779230753		1.65869997149076e-10	6.20777092002477e-10	0.00228032875427971	0.0518350482310614		-0.0894924217159197	-0.0131724401673886	0.0860432317033549	0.0194879926421032
284	490.87709390682	2802.98920300542	525.121970016892	3747.17793146769		1.45441613390749e-10	5.51763872540942e-10	0.00210572616861999	0.0454656662083265		0.0949810618391952	-0.0375216520371036	0.0010770676810767	0.0439528756191014
285	398.203206974224	2807.5482152822	425.241738809121	3858.29532750447		1.27529169043709e-10	4.90423011679308e-10	0.00194449273548349	0.0398765801459805		-0.000313711816050082	-0.0221151548539944	0.039058968407155	0.0243417321889858
286	427.735387203467	2721.72831881776	476.777393897803	3816.14962259928		1.11822803514179e-10	4.35901555636474e-10	0.00179560479168382	0.0349731215176207		0.0171638871163013	-0.110364076109189	0.0135342368061548	0.0587450360610583
287	441.455183265853	2659.34428436902	458.68698268581	4049.19929758707		9.80508183307068e-11	3.8744137546822e-10	0.00165811705494298	0.030671744973694		-0.0190101817109536	-0.0540732723100253	0.0932832440045774	0.0820155067934465
288	427.362383097627	3021.54011255381	421.977674989442	3776.54990641276		8.5974977135162e-11	3.44368625171628e-10	0.00153115662234037	0.0268988650014394		-0.071762830743049	0.0225289139860483	0.0783841445873075	0.0482041410724551
289	504.405558565237	2831.18012221978	453.005316986908	3183.55417633056		7.53863845221652e-11	3.06084371756327e-10	0.00141391742829482	0.0235897555051186		-0.0606659205838809	-0.059007608739091	0.0174627414600502	-0.0748450364212734
290	462.885113124429	3003.33245351363	458.761132812499	4028.97978846232		6.61018724365496e-11	2.72056266992304e-10	0.00130565512689364	0.0206875359081378		-0.015219747390878	0.0492778075402355	0.0213001797552291	0.012898705434388
291	421.871692518248	2720.56841293646	501.855171822212	3768.58546829223		5.79608316185154e-11	2.41811145028701e-10	0.00120568236607674	0.0181422522287418		-0.115076176626769	0.0822282383417079	0.0325147049919584	0.100370856102793
292	408.04065743328	2821.4580401985	444.557143422719	3771.27594502766		5.08224332848453e-11	2.14928442952375e-10	0.00111333575868877	0.0159100530795469		0.0290367066931067	0.0384423929999754	0.0526667378402829	0.0839745579489651
293	465.900388842951	2493.36836336096	456.3778729413	3835.28351338704		4.4563192985096e-11	1.91034352798128e-10	0.00102808869622219	0.0139524560009753		0.0628655736285704	0.0478024439737199	0.0273018884291478	0.149532859095856
294	427.170966155337	2479.72379225127	459.95955579603	3468.79457855224		3.90748344908364e-11	1.69796623693432e-10	0.000949353436085121	0.0122356973333355		0.17984138539764	0.0264104090447791	0.00225990249764689	0.210638104527692
295	517.986285355839	2564.73259127869	446.394877005912	3741.48993301391		3.42624167661619e-11	1.50919941860695e-10	0.000876662354005703	0.0107301579805816		0.220439760328609	0.0604107928392839	0.0958958456399986	0.224243836092244
296	481.246050980839	2540.25312898596	388.973429581925	3742.84244791666		3.00426916186546e-11	1.34141824235323e-10	0.00080953715836334	0.00940985733131728		0.186663126168479	-0.101386504230101	0.0158625782356991	0.318573773734083
297	478.095086536268	2817.16200100645	426.170123785895	3587.64538192749		2.51259337118077e-11	1.17318833645858e-10	0.000747532313073286	0.00825200792768745		0.044314764021783	-0.030393247714647	-0.065964991767895	0.238128023182649
298	412.83671803718	2561.17250777264	491.738413217905	3634.2804590861		2.11536906939576e-11	1.04276228630819e-10	0.000690294480816938	0.00723662400270666		-0.01996127167025	0.0179310830109626	0.0543702982668142	0.234006255863727
299	493.324746236313	2875.76254459303	473.779861697635	3737.67456054687		1.75416058692906e-11	7.30171275316357e-11	0.000637439294479851	0.00634617762043319		0.0364108024117221	0.105306115544768	0.055879768953678	0.132746143971422
300	423.318172259922	2913.34573426538	436.480818464949	4045.14405822753		1.53811991496044e-11	4.44316235234961e-11	0.000588631179067367	0.00556529678262226		-0.0161939873096273	0.0434114512992968	-0.0233542585210995	0.143392807196027
301	458.323128136405	2756.48816416214	456.772087468327	3788.59259541829		1.27623926532257e-11	0.0	0.000543560254240321	0.00488050047266489		0.135520895973384	-0.00746664172222739	-0.0644232234534762	0.122030453719157
302	479.936382655679	2718.3957581812	451.280235166807	3651.22169876098		1.05958161005059e-11	0.0	0.000501940366899912	0.00427996617382704		0.0742752597202738	-0.012144511075765	0.0100342866337996	0.0122200099321058
303	462.487402700159	2901.87340312101	448.272629856419	3866.74814224243		9.29084593559263e-12	0.0	0.000463507274415668	0.0037533259159002		0.0280245470477997	0.0491881248037587	-0.00676548086735792	0.00355168304055668
304	410.660742543909	3140.39461719746	409.670472181165	3851.72349421183		8.14659459735211e-12	0.0	0.000428016966961895	0.00329148737037069		0.100560025008625	-0.0685333948301527	0.0304159988580058	0.0654979505164446
305	479.083660042198	2885.50914157166	441.394291068412	3833.79229227701		3.86289570128921e-12	0.0	0.000395244118311226	0.00288647693050454		-0.0295825879664873	0.0205117351130024	0.00277508139198144	0.0392450215935183
306	458.443407490305	3046.57694041972	449.139966480152	3999.15679804484		3.38714531146189e-12	0.0	0.000364980655249411	0.00253130208246148		-0.0592524984659218	-0.0437170636074482	0.0456937198122148	0.0565985620911429
307	466.252179445141	2880.13503716916	454.045540804476	3799.64686711629		2.96998786613093e-12	0.0	0.000337034436528657	0.00221983070060932		0.0831072992311905	0.0971528738144393	0.0226904571565199	0.0847291240589078
308	400.818943886861	2848.79889040577	469.984096547719	4089.6309967041		1.31421677569673e-12	0.0	0.000311228032972228	0.00194668518875045		0.162439136753544	-0.0162839916737727	0.0850430536265034	0.0314725903328409
309	462.947041086906	2782.41236970862	392.040867820945	4030.58050918579		1.15235914564302e-12	0.0	0.000287397600985282	0.00170714964306064		0.00581125312449136	-0.00342979666489621	0.00513683411825295	0.0789044427738436
310	453.902144160583	2758.8982282366	455.445229360219	3846.7325108846		0	0.0	0.000265391842319891	0.00149708843600446		0.0925513098430696	0.00139278337642671	0.0214521433680157	0.0349303115538813
311	418.628957929402	2978.17878816565	461.809233794341	4046.07883071899		0	0.0	0.000245071043489862	0.00131287481684975		0.0825326392212671	0.0594153343579635	-0.0332835383980233	-0.0366411405372994
312	447.928751924612	2878.43923015983	475.437143686655	3654.71929804484		0	0.0	0.000226306188736639	0.00115132829683833		-0.111014861471524	0.0366489764363357	-0.0168884460413893	-0.00838588555985245
313	429.331254276916	2725.98204196229	455.851756492821	4057.87637329101		0	0.0	0.000208978140914563	0.00100965973843178		-0.0238362690720624	-0.0175124331856025	-0.0668727391587695	-0.0751189449325776
314	374.595027728672	2706.3019197425	491.390953600084	3985.80819829305		0	0.0	0.000192976885094952	0.000885423200876611		-0.0563193189721747	-0.0757118775175637	0.0160709677611736	-0.00314243823878211
315	445.721323277828	2900.24862234932	486.085567989864	3990.5255648295		0	0.0	0.000178200830086699	0.00077647371086889		0.0853576566149718	0.0978664753772168	-0.0037375686734951	-0.0638897657579136
316	410.975667911724	2800.80995271643	431.466878695101	3997.81076431274		0	0.0	0.000164556163438765	0.000680930229326647		0.0700096813567259	-0.00303138528170322	0.0400807608574248	-0.0478545944903443
317	432.336358063412	3083.96277229153	481.957838893581	3792.78851572672		0	0.0	0.000151956255829509	0.000597143174948486		0.115487427466439	0.00637127615779387	0.0135532346359272	-0.0392535741972526
318	471.958971900661	2859.6151459363	444.847988809121	3842.5109202067		0	0.0	0.000140321111061367	0.000523665943884883		-0.0118187561186466	-0.0498346472805984	-0.0289142543328117	-0.108222525110934
319	428.519169494183	2880.13253348214	473.152792440878	3820.08436457316		0	0.0	0.000129576858168894	0.000459229933826826		0.111259101289013	-0.00593390281687419	0.0226495473747992	-0.0476268377756945
320	462.787326784899	2870.7982800542	466.574311127533	3915.90325673421		0	0.0	0.000119655282415621	0.000402722641311494		-0.119955451109625	-0.0748684468302563	0.0913067565375619	0.0586029882141248
321	407.201555015396	2829.16275460379	471.027895375844	3960.27321116129		0	0.0	0.000110493392202027	0.000353168454098681		-0.102048858262519	-0.0184185443569361	0.00939394577498869	-0.0313563129659172
322	426.97199332801	2698.76288589166	505.927726456925	3853.67990493774		0	0.0	0.000102033019134951	0.000309711806999169		0.157590749880061	-0.00652311199669826	0.0471793893868431	-0.021746158336288
323	492.613514698334	2814.70814233896	491.869861169763	3860.47288894653		0	0.0	9.42204487193065e-05	0.000271602410339675		-0.144348377019047	-0.0418414252761543	0.063520226707371	-0.00444908605896685
324	462.062104385264	3009.80074263592	419.197764463682	3849.55551274617		0	0.0	8.70060793273779e-05	0.000238182296032234		0.078874337151484	-0.0036534582535296	0.0361193061341067	-0.0152961086116019
325	471.322046433051	2835.36981699418	444.593226087415	3781.63563664754		0	0.0	8.03441072805125e-05	0.0002088744575965		-0.176455949468038	-0.11682348681714	-0.0423932822573642	-0.0231354140391121
326	435.842194271783	2796.26987254862	513.446100348395	3920.06504948933		0	0.0	7.4192236043801e-05	0.000183172888002896		-0.108869782015271	-0.000334766582699071	0.020302714541449	-0.0157418447780216
327	459.639003335994	3036.09964549784	443.875650601773	3843.13800175984		0	0.0	6.85114076874459e-05	0.000160633843338014		0.0775071300440068	-0.0359910877959988	0.0389054654755902	0.0460626203267069
328	456.361764726847	2787.52188421755	449.015053578969	4004.26862589518		0	0.0	6.3265554909874e-05	0.000140868181457574		0.0918672257430197	0.00486389786325146	-0.0611423171241521	0.0499776087016505
329	489.827526231751	2839.75140007174	520.120275548986	3944.0557454427		0	0.0	5.84213720482014e-05	0.000123534643352075		-0.120878769320842	-0.0222280597654541	0.0512937316332432	0.0
330	467.999194514142	2736.44096405652	454.136293813344	3686.30958557128		0	0.0	5.39481036222079e-05	0.00010833396122638		0.00568649490207735	-0.00963806139776749	0.0358567906109468	0.0129228095593045
331	417.099698477417	2701.8550576969	481.844325380067	3572.5764389038		0	0.0	4.98173490692963e-05	9.50036915678253e-05		-0.0293466016182598	0.000621809662885737	0.0	0.0104415058930688
332	445.806339458827	2629.59631223094	420.520187130489	3492.85182698567		0	0.0	4.60028824307087e-05	8.33136839945715e-05		0.0446507951392234	0.0564904508493973	-0.041256877250028	0.0150698481756999
333	428.220840342723	2353.40070327447	429.04578626478	2843.89204152425		0	0.0	4.24804858441959e-05	7.30621076527465e-05		0.0645455325589805	-0.0520242024206426	0.00273159745496705	-0.0393941148521905
334	472.857168824133	2680.92536895129	441.10698902027	3806.21383539835		0	0.0	3.92277957859939e-05	0.163694003963187		-0.122688405104722	-0.0538337321083755	-0.0246639927631753	-0.0323825694098674
335	509.127726533987	2512.24419294084	417.132493137668	3883.35176976521		0	0.0	3.62241610859045e-05	0.273414213904528		0.192878771459724	0.0359371130799174	0.0317904184332324	0.424812825281489
336	451.687984717153	2810.70806884765	450.728862700591	3889.56659317016		0	0.0	3.34505118140253e-05	0.318897303296691		0.216904669455669	0.0303671529673656	-0.0667862818164427	0.649094285778768
337	443.03166165317	2659.44718715122	427.47268396326	3919.34703445434		0	0.0	3.08892382066964e-05	0.327869800472653		0.289312518938111	0.0507392361474057	0.0362224651862009	0.501658241885439
338	474.856201171875	2834.65679308832	470.765076013513	3769.72922388712		0	0.0	2.85240788629719e-05	0.316902123845419		0.292448471367136	0.0406094933751272	0.0069212804613327	0.300737127229144
339	414.398711935447	2706.36363251355	470.129383973817	3809.66346740722		0	0.0	2.63400175017802e-05	0.295807004350503		0.258086970446411	-0.0406359281886236	0.103560981517047	0.397686836976965
340	467.450334312271	2798.32781359614	499.204984427787	3930.62671279907		0	0.0	2.43231876242892e-05	0.270314578131852		0.0830531875395637	-0.0664712842751998	0.0825754150304063	0.000827046864108544
341	494.033076599566	2653.07438317123	502.659724714949	3556.9966952006		0	0.0	2.24607844761831e-05	0.243698044333207		0.258665378248546	0.0690790147040212	0.131248801138997	0.190310572318224
342	476.126799868841	2644.72457698899	449.777946843327	3943.80187606811		0	0.0	2.0740983750903e-05	0.217760422998259		0.193543902589131	0.0477365890373308	-0.0537464438981335	0.262459298876686
343	448.486495637545	2626.25053686025	448.30645850929	3939.31159718831		0	0.0	1.91528665177026e-05	0.193432490078984		0.0434205756477834	-0.0312613065342938	0.00865722340691075	0.14391923817518
344	481.138871464416	2689.19180484693	449.689889938767	3691.42698542277		0	0.0	1.76863498978906e-05	0.171134206294046		0.21190273397653	0.074804162658449	0.0356847686245912	0.0333116379619752
345	422.834002195483	2896.92402368662	431.153160631334	4233.13629277547		0	0.0	1.63321230491266e-05	0.150992397542382		0.101969881066522	0.110951543009056	-0.017287032909746	0.141406402363836
346	429.632561231181	2965.40271494339	464.983529085726	3618.64195251464		0	0.0	1.50815880513381e-05	0.132971160966095		0.0285687994339228	0.0803005400197503	0.0223301344142099	0.10812384670148
347	457.514995936929	2720.26268908442	494.079482949746	3767.19091924031		0	0.0	1.39268053189464e-05	0.116949368279341		0.0541301022083167	0.11371355005572	0.0235649367996652	0.0377613948792355
348	457.633751639484	2809.7105986926	450.028161951013	3909.58951822916		0	0.0	1.28604431928258e-05	0.102766175508915		0.094534612308084	0.0287721597566681	-0.0453814017867312	0.0328851691648612
349	490.45959205349	2545.80551209741	491.048780616554	3525.88919067382		0	0.0	1.18757313919581e-05	0.0902472496593197		0.253805502161232	0.116569945920389	-0.000547940415006073	0.0814152303054284
350	473.549501739279	2612.71196139588	494.146021167651	3644.84569422403		0	0.0	1.0966418029249e-05	0.0792194309672595		0.112634140995851	0.0364738550078118	0.0150061218665497	-0.00512640251377424
351	409.236860957458	2623.6052831533	477.492665223817	3782.51851908365		0	0.0	1.01267299186033e-05	0.069518511032873		-0.00546619893427236	0.0081179163502148	-0.0242358755367904	0.0776565489501528
352	437.710176565351	2917.87724958147	404.889401657516	3538.05176925659		0	0.0	9.35133592124775e-06	0.0609929586084389		0.0271666308968301	-0.0315700075561579	0.00500206812625962	0.0185976350827228
353	429.263889284899	2582.00407814492	476.271710040118	3416.08433024088		0	0.0	8.63531309859198e-06	0.0535053009717022		0.136963627919008	-0.0249374889539245	0.00475862599535854	0.0937119359928148
354	444.325049184534	2814.85454824019	476.101377744932	3966.11317316691		0	0.0	7.97411545673192e-06	0.0469321861916178		0.00302213957579871	0.0385429669466053	0.0609715828061861	0.0423048423054225
355	405.155931013343	2602.8413534359	430.431383287584	3755.02606582641		0	0.0	7.36354508415671e-06	0.0411637375574297		0.0866338598165912	-0.0220215272840742	-0.0261916229243996	0.0906129606190829
356	442.390120680314	2862.91182662029	423.773052153716	3669.29290135701		0	0.0	6.79972549941363e-06	0.0361025608220549		0.0469686138889027	0.0249567138244385	-0.0329843889914476	-0.0338846892196028
357	454.777596800866	2773.96670345384	485.5306073163	3618.74123764038		0	0.0	6.2790770395169e-06	0.0316626136582253		0.285402378516738	-0.021667488634991	-0.0667415468373476	0.174619923362548
358	414.506527643134	2927.72238470583	437.195609427787	3522.64719772338		0	0.0	5.79829413284231e-06	0.0277680558399561		0.132238352153726	0.0213356278784401	0.0166252956209151	0.0395436450403574
359	477.195130731067	2718.55647495814	468.513372307854	3717.12208429972		0	0.0	5.35432431221456e-06	0.0243521444011792		0.0961347550104434	-0.114847234468884	-0.0107383156723168	0.140754241920153
360	424.727879433736	2800.66630959024	465.830565086571	3877.04969787597		0	0.0	4.94434883494235e-06	0.0213562059412208		0.149884798162287	0.103143831415108	0.0398217290642298	0.107449290641916
361	425.001901445597	2688.5189744599	461.100728462837	3830.7651049296		0	0.0	4.5657647867588e-06	0.018728699557709		0.196434422742828	-0.093338526148641	0.060072564480012	0.0781256208960612
362	438.134713945597	2782.93138776506	425.919193412162	3788.72065734863		0	0.0	4.21616855604601e-06	0.0164243732532243		0.112901146770845	-0.00476755170220359	0.0195037355401903	0.103803377862527
363	429.002936815693	3038.9333197146	464.611875791807	3575.91619110107		0	0.0	3.89334057342234e-06	0.014403510842925		0.112261972315178	0.0	-0.0459032836375779	0.0150835330482402
364	429.261191263686	2594.69810018734	481.262254539696	3591.48456573486		0	0.0	3.59523121980497e-06	0.0126312634239646		0.189262527669288	0.0334781099976964	0.00619284667401185	0.0197400063681001
365	413.378095417997	2745.26386868223	455.868864812077	3643.22159703572		0	0.0	3.31994781347841e-06	0.0110770581679777		0.311846763301011	-0.0703480326679301	0.0160271794242887	0.0419729567649457
366	446.331541186701	2724.76225062779	451.388394742398	3885.74258931477		0	0.0	3.06574259355092e-06	0.00971407685152556		0.252835797469464	0.077108225915486	0.156923808585818	0.061009618159948
367	489.252664162294	2915.24575618821	481.987595016892	3757.66348902384		0	0.0	2.83100162350592e-06	0.00851879671894193		0.0187463215270459	0.0285965584439394	0.00987669431320711	0.121143868692661
368	453.704737753763	2791.11807437818	442.078782200169	4002.07572428385		0	0.0	2.614234544398e-06	0.0074705867239847		0.0512908594343224	-0.0060721935377117	-0.00712639156785144	0.041315562455178
369	418.505085966012	2753.0672943738	501.083121304898	3691.94400278727		0	0.0	2.41406511263682e-06	0.00655135277247506		0.128469537729777	0.0185139281729788	-0.00572832168091152	-0.00854994164201919
370	484.819214758211	2707.66243448062	494.604229571368	3631.06045405069		0	0.0	2.22922246228378e-06	0.00574522620237667		0.0399910616210196	-0.0723228187068688	0.00234853069564863	0.0165751703766721
371	468.360905779539	2632.80672408123	475.527473078547	4088.64855957031		0	0.0	2.05853303638631e-06	0.00503829034306454		0.219482747116715	-0.0783994330449685	-0.0183785770343719	0.241625481270712
372	458.119798200844	2829.46360436264	450.632481260557	3863.1628519694		0	0.0	1.90091313612218e-06	0.0044183405669430496		0.0698459839832866	0.0615938149235651	0.0212778182412869	0.0114956600036488
373	445.473844876254	2663.16218909438	419.008506651182	3847.93524297078		0	0.0	1.75536204044856e-06	0.00387467377240233		0.0978627776017431	-0.0381160672819961	-0.0298105317070908	0.0293127024028487
374	492.405157604356	2780.69151088169	449.300703388935	3710.77882385253		0	0.0	1.62095565257312e-06	0.00339790371330012		0.0111850993665827	0.0255395595322637	-0.02009658483817	0.0851963314094853
375	440.210800282276	2856.16153390066	440.993367293074	3709.96396382649		0	0.0	1.4968406329086e-06	0.00297979901693992		-0.0507716681221601	-0.0481668491352007	0.0851124545861141	0.0463137445886022
376	510.106459568886	2353.25661670918	477.756525812922	3541.9634399414		0	0.0	1.38222898126149e-06	0.00261314111238015		0.153458529165837	-0.0502099729439278	0.00956829700266246	0.113550618707643
377	457.116209155451	2361.71014777981	509.343131070523	3222.48359425862		0	0.0	1.27639303385737e-06	0.00229159962744053		-0.062086621822356	0.0205583423836517	-0.0163310355935539	-0.0265633381787296
378	460.859152243955	2584.95325578962	465.380274757179	3571.67137018839		0	0.0	1.17866084343909e-06	0.00200962310997024		0.0158921862172354	0.0424192326656845	0.0118327377171756	-0.0278346108496513
379	497.687881358348	2894.73955053212	413.257651499155	3799.7830136617		0	0.0	1.08841191310652e-06	0.00176234319083742		-0.00767112751659889	-0.0319756308172397	0.0316877109930004	-0.000109539838953873
380	444.2109375	2627.27364925462	418.886328125	3718.40508651733		0	0.0	1.00507325681208e-06	0.00154549053653939		0.0594327830345952	0.00320236356190044	0.0492753637771507	0.121139597534404
381	426.239934990876	2625.8872356804	468.512106735641	3746.93573506673		0	0.0	9.28115761500294e-07	0.00135532114188803		0.0918375794503817	0.0134790727419307	0.0929215767118053	0.185165953839987
382	448.669456760378	2605.77409643056	493.122835726351	3568.07317606608		0	0.0	8.57050827794855e-07	0.00118855169114174		0.141548269455475	-0.0783647334629525	0.045623920015572	0.157896964969345
383	468.694298514484	2895.03821921835	423.711027238175	3877.27990722656		0	0.0	7.91427267905109e-07	0.00104230287215461		0.0535513554357478	-0.0727044556625019	0.0770624589826387	0.108983418682417
384	457.370347071738	2830.76720319475	533.745333614865	3865.93294270833		0	0.0	7.30828441056789e-07	0.000914049665199084		0.283101489476443	0.0417476528115367	0.106611898911717	0.131149211124635
385	459.710944628193	2761.63429976482	458.316978990709	3722.8363087972		0	0.0	6.74869608260118e-07	0.000801577748400408		0.107248740311914	-0.0225434894941844	0.0322978496070596	0.155321357148048
386	469.254727774292	2541.95984634088	419.626356630067	3740.38231150309		0	0.0	6.23195489620764e-07	0.000702945267242458		0.21801900497514	0.112816127362353	-0.0425440275471314	0.107527670420864
387	454.304878179174	2728.88013442681	464.086193517736	3496.19682820638		0	0.0	5.75478008685156e-07	0.000616449308165546		0.171644399060518	0.00497020820590411	0.0406770256584284	0.0346615805606267
388	461.268125213845	2460.35649015465	461.210796294341	3549.40256500244		0	0.0	5.31414209499115e-07	0.000540596497463031		0.177432856630557	-0.00155596859008123	0.0264557931151641	0.117762687146628
389	434.089075687157	2608.64751200773	439.139091532939	3459.58019510904		0	0.0	4.90724333155311e-07	0.000474077217888991		0.0393913243713926	0.0285046128338886	-0.00276616037908781	0.0287981852748476
390	458.925840057595	2424.73151880381	472.724072265624	3104.91543324788		0	0.0	4.53150041617631e-07	0.000415742997838311		0.0237068299170282	0.0584885834351059	0.000256397463280759	-0.0158767255447467
391	494.597862967609	1614.3240094866	513.9701171875	2151.33920288086		0	0.0	4.16052916408428e-07	0.000364586680104793		0.0891961804237003	-0.0918926453033883	0.131838168282551	0.0461021619121506
392	476.195971857892	1543.80834836375	528.789577174831	2399.90427271525		0	0.0	3.84196143633958e-07	0.000319725043944813		-0.0392952727816277	0.053574894423102	0.106358574716668	0.0733276953759253
393	431.404651502623	2483.17369484414	505.8237713788	3492.62825520833		0	0.0	3.4470691589377e-07	0.000280383536194813		0.0741809530344962	0.0270438202510586	-0.00527381491118546	0.0788308595721335
394	450.003368071396	2414.46853077168	443.178175147804	3255.27751922607		0	0.0	3.18313037951003e-07	0.000245882922533742		0.113720288961288	0.00698340603396163	0.0155835831290803	0.104306310531122
395	385.098124928718	2646.32305409956	505.282984058276	3470.03306961059		0	0.0	2.93940113928036e-07	0.000215627537951296		0.168211034223058	0.00585338076243518	0.0149340463629806	0.138488772346333
396	429.156312371692	2513.83296047911	462.580880489864	3630.92844518025		0	0.0	2.7143340132152e-07	0.000189095015540344		0.0778894315182305	-0.0312606971164987	0.0522395929038168	0.0485369867003272
397	386.176508325729	2672.17563924984	464.518194415118	3625.78433863321		0	0.0	2.50650006113174e-07	0.000165827260585735		0.00397792448595222	0.0134672938341651	0.0477925136687704	0.172548601208028
398	448.186895885606	2572.59846963687	495.913460726351	3681.13325246175		0	0.0	2.03244832722632e-07	0.000145422559464827		0.0926965270898835	0.00136016468118371	0.140922806829927	0.0976002361511047
399	479.444049027714	2655.88657550422	440.156680215371	3747.68227259318		0	0.0	1.60457686502225e-07	0.000127528606335195		0.0463615861284772	-0.039798103071872	0.0877521010573628	0.00420345694761388
400	452.876666215214	2849.26844631895	431.654587204392	3946.11595408121		0	0.0	1.22248263687403e-07	0.000111836475332834		-0.017417707971506	0.0416671178203042	0.0901588180405372	0.0603128021023924
401	394.548384394958	2931.75345782844	486.111824324324	3979.27496846516		0	0.0	8.0671693124846e-08	9.80752285644164e-05		0.0172200461827008	0.0113229915910568	0.0616419871152646	0.104487830395369
402	390.755517221715	3041.08517518335	463.534473975929	3804.80733744303		0	0.0	7.44947389542203e-08	8.60072747224186e-05		-0.100143873691016	0.04420287864749	0.02244864868532	0.0822290439791858
403	455.857530579949	2825.02170111208	484.175926414696	3827.16909917195		0	0.0	6.87907482401439e-08	7.5424257167787e-05		-0.129001907610345	0.011066078420789	0.0354605396803741	0.0404774960731529
404	477.718643077098	2794.66144670758	492.316766522381	3756.85263315836		0	0.0	3.62467482455425e-08	6.6143458464479e-05		-0.0723177929976599	-0.00566881484101045	0.0998591479761663	0.0305767238632945
405	486.68897553604	2704.68648233219	402.680924039273	3493.59846242268		0	0.0	0.0	5.80046382305962e-05		-0.0354964987710674	-0.0128656145391184	-0.0526254751550435	-0.0136766670512245
406	524.355147981295	2871.06995625398	498.792525337837	3533.60905329386		0	0.0	0.0	5.08672875758278e-05		-0.188001190018107	-0.0833026784753507	0.0154928415866685	0.111791165686743
407	500.04740605041	2723.54380331234	459.39107105152	3262.6315053304		0	0.0	0.0	4.46081731435757e-05		-0.0511098312683917	-0.00570162547906064	-0.0217912040812693	-0.0127155616218963
408	427.960082116788	2672.95459358059	446.370503853462	3722.02509307861		0	0.0	0.0	3.91192297847675e-05		-0.00860595702101312	-0.084275278196944	0.0776030357123784	-0.0132148714628797
409	506.35377580406	2526.39900051817	446.851723500844	3654.13412221272		0	0.0	0.0	3.4305689543207e-05		0.0128491020550428	0.00624563187657451	-0.0708871345590261	-0.0443294370779242
410	446.400351419936	2836.01581682477	462.932568359374	3914.77641042073		0	0.0	0.0	3.008444546352e-05		0	-0.0783248625042415	0.0379492081018096	0.0168599473733244
411	481.015949332801	2753.48347442004	472.076050464527	3705.78271993001		0	0.0	0.0	2.63826167291436e-05		0.0608170177821761	-0.103656515112443	-0.0508041354689282	0.00765584338722519
412	463.10317881786	2813.70633121412	473.027168232685	3635.31496302286		0	0.0	0.0	2.31362903571167e-05		-0.131454141767087	0.019223616267588	0.0649182875443409	-0.0237001039505965
413	436.113634095574	2795.02975401586	448.257995935388	3215.50953801472		0	0.0	0.0	2.02894177247202e-05		-0.00630577957895316	-0.0484087736780705	-0.00573353109032613	-0.0651062814738723
414	412.717322579265	2756.33018026546	469.871702122044	3529.68179575602		0	0.0	0.0	1.77928468762301e-05		0.00773083234570795	-0.105436282064268	0.0485239351702508	-0.0625348362426267
415	460.354877109945	2591.26629763233	434.515675147804	3363.50899378458		0	0.0	0.0	1.56034739023212e-05		0.129194744809909	-0.046971073840784	-0.0251839732430398	-0.0660651110083425
416	418.094109973768	2612.28092489437	457.537453811233	3461.40417989095		0	0.0	0.0	1.36834987404782e-05		0.0221206654750889	-0.0862178755787408	-0.0159761239281772	-0.0890166929896698
417	404.508808665031	2548.9320853097	436.67635267103	3342.85709253946		0	0.0	0.0	1.19997725476255e-05		-0.0025853670083479	-0.0967351693918952	-0.0649178649293911	-0.089690225915393
418	465.179819371578	2588.40132608219	514.46371278505	3496.19046529134		0	0.0	0.0	1.05232253772045e-05		0.0930697848089481	-0.0557509971871751	0.0192818568505267	0.00404567344605262
419	452.898343051437	2874.16483727279	440.766730891047	3953.44509251912		0	0.0	0.0	9.22836337885023e-06		0.0966497698448157	-0.0343540058791088	0.0585408998310508	0.0311743713472223
420	446.268895058736	2914.32228680046	463.803218697212	3619.93395614624		0.122857758623555	0.0	0.0	8.09283081380264e-06		0.177375518546021	-0.0412616355126857	0.0426993423602357	0.106222510155695
421	477.385964943544	2949.22855797592	479.969192092483	3707.56567509969		0.166980325208962	0.0	0.0314029425311596	7.09702473569648e-06		0.150197629266782	-0.107763384573522	0.0581345315520754	0.039906370745101
422	464.64454194229	2865.5417019591	489.6268963788	3709.15497843424		0.295903372619983	0.0	0.0335284242210603	6.22374847132395e-06		0.453894707258541	-0.0684343085012614	0.0151748527290785	0.0173953170449166
423	389.217399207344	2680.59076301419	438.424857474662	3518.5310084025		0.331557515108718	0.0	0.101072018564601	5.45792910614233e-06		0.342465078545779	-0.0451388904554316	0.160697001074985	0.0411575841597168
424	429.916138586336	2745.02744713608	448.166687341638	3643.66869099934		0.37904675361066	0.0	0.103446742993721	4.78634222847036e-06		0.202905909258629	0.00581122253839264	0.0557192323809881	0.0500555833848957
425	426.695551294479	2640.94964225924	502.621056798986	3399.12063598632		0.374961675358246	0.0	0.154577532984103	4.19739272579719e-06		0.386889754551896	-0.106967878984878	0.198058916287964	-0.108541626553792
426	439.039946395985	2812.86129075653	427.108783783783	3678.64717229207		0.349326516732612	0.0	0.151260062812221	3.6809122402026e-06		0.682356662233707	-0.0161403072179081	0.141106290752972	0.0489568698937916
427	424.045705976277	2693.39212347536	445.124675358952	3710.26774088541		0.316212427058197	0.0	0.140907028903211	3.22798360915824e-06		0.519967169859951	-0.0834853739494269	0.218232893649751	0.021572309947867
428	488.327135963161	2975.20791812818	432.698320048564	3749.77558263142		0.282046889237717	0.0	0.130295171754002	2.83078690852481e-06		0.45087561442811	-0.0370154462047322	0.173346822922135	0.0495377247263365
429	522.52933964416	2555.17577003946	478.920097392314	3513.35307947794		0.249615097183832	0.0	0.120344165583126	2.48246443963979e-06		-0.0106153975180949	-0.0685173441612742	0.00890218440786886	-0.0347638366658595
430	477.377739008325	2767.16776571468	526.355406725084	3772.88018290201		0.219984352991526	0.0	0.111133216824125	2.17700232946449e-06		0.228404000180272	-0.0352299055506216	0.106815081746117	0.0563700124112598
431	445.692901388572	2874.58196398676	448.650542388091	3560.82953262329		0.19342741877343	0.0	0.102624385088564	1.90912669958789e-06		0.212134213752916	-0.0489654472224334	0.194075710008811	-0.0203640969464138
432	403.27356758953	2464.931656818	472.346348448057	3899.43362808227		0.169863657933234	0.0	0.0947666111045931	1.67421261141963e-06		0.0764241293849042	-0.0156700914248282	0.0208031624227763	-0.0623961390221004
433	437.410762146441	2456.15988470583	460.151165276604	3596.01336034138		0.149068124556389	0.0	0.0875104336548813	1.46820421548847e-06		0.00379556250087412	0.000546961214745421	0.0629258895383085	-0.0470515083208866
434	453.257767948791	1683.44160305723	470.906926995354	3094.59291712443		0.130769187546181	0.0	0.104242780058024	1.28754472620432e-06		0.422952721294409	-0.0662103422932018	0.110531858546714	-0.0618881184682114
435	455.215943273836	3033.1456697425	453.960899229307	3479.70599238077		0.114692792081889	0.0	0.176918643256999	1.12911501308081e-06		0.125089899135148	0.056537113991802	0.188041675553859	-0.0197256474202938
436	404.736297830177	2770.51669373804	536.433094911317	3791.24672063191		0.100581332126254	0.0	0.17500727389767	9.90179748180782e-07		0.0200058781904974	0.0135756478343429	0.179497528847904	0.0121157368194697
437	452.224482849566	2523.41850062779	462.265881017736	3436.9148419698		0.0882005827473481	0.0	0.163285538263668	8.68340180007134e-07		0.124435682094216	-0.0375482673921547	0.154366742715492	-0.055615956817286
438	509.419036196966	2726.9305108518	456.965288481841	3980.38739776611		0.0773411409843084	0.0	0.207954985364255	7.61492718468686e-07		0.214424428909846	-0.0459499446750816	0.314875051524915	0.0470484196487336
439	451.032812856409	2939.58484634088	473.114100770692	3417.31209182739		0.0678174525313535	0.0	0.200279324664672	6.67792615880179e-07		0.085067669937719	-0.030858903777413	0.189891273545059	-0.0605832095752369
440	448.322522239963	2597.74296476403	442.304816828547	3591.05031840006		0.0594658795339909	0.0	0.186133821492448	5.85622116940085e-07		0.110719187807224	-0.0215362428431844	0.177739292703708	0.0
441	406.48834540374	2779.85884935028	447.379428842905	3591.25468826293		0.0521424860734327	0.0	0.172053350267399	5.13562527787702e-07		-0.0442138713979795	-0.0549714472253409	0.187533692331242	-0.0495349882553637
442	417.961807139598	2738.12554184271	510.632850770692	3710.80385971069		0.0457208454603876	0.0	0.158904146549393	4.5036972190495e-07		-0.106434682645187	-0.0380302786685743	0.0954986681684268	0.00836240469249911
443	450.214130930656	2949.87985167211	487.000502797719	3758.52689997355		0.0400899965591267	0.0	0.146740579627419	3.94952659966247e-07		0.209876594678698	-0.088593627195751	0.136218671916336	-0.0407753807546167
444	475.60010834854	2685.20593012595	419.425422297297	3747.21109135945		0.0351525934407793	0.0	0.237118794936202	3.46354552776384e-07		0.0557539763104098	-0.0202387716610507	0.239249306962008	0.0896559119810258
445	397.580733918795	2710.00967967753	434.382049725506	3702.4393119812		0.0308232547729965	0.0	0.274593415980594	3.0373634206991e-07		-0.00443447280671831	0.0167164296024268	0.292128392625823	0.0744961072758981
446	495.580881828809	2919.19234419842	465.731759396114	3802.04099400838		0.0270271029203162	0.0	0.261592950506454	2.66362213963945e-07		0.0283298560169644	0.0247136027431072	0.412144675653938	0.0284443445632711
447	433.562300410584	2911.93452796157	450.031234163851	3881.34517288207		0.0236984764194469	0.0	0.242720645083205	2.33586894950635e-07		-0.00920029995873716	0.00668735238928496	0.312365600804988	0.0154196447079757
448	397.698245751596	2628.21118164062	481.309254909206	3441.34987386067		0.0207797978667389	0.0	0.224302747877738	2.04844511091445e-07		-0.0833780026471938	-0.0315143844079127	0.229601536966657	-0.112758622980985
449	416.024266152486	2665.45530731823	466.139971758868	3663.34024175008		0.0182205797123851	0.0	0.207152190412814	1.79638818064519e-07		0.0794531500680368	-0.0910280170320713	0.230170111512643	0.0295317723695865
450	413.760858020643	2796.46787557796	496.745808699324	3537.17150370279		0.015976551765425	0.0	0.191294220760033	1.57534633384497e-07		0.00125410316536655	0.0787582405700297	0.230513210913026	-0.0390110438461247
451	445.50323263572	2864.29453324298	458.377898015202	3602.03085072835		0.0140088958000738	0.0	0.176647507009799	1.38150322869941e-07		0.00725065423945989	-0.11354894861444	0.116105544513738	-0.0489667916224372
452	427.473645286838	2516.24166683274	453.740808435388	3498.03495661417		0.0122835742563025	0.0	0.163121849128972	1.21151211635392e-07		0.125936770822171	-0.0072646360082306	0.0724312835857621	0.0245129199835762
453	432.815333456888	2702.40514763034	463.109702280405	3684.86827596028		0.0107707415345754	0.0	0.150631776021561	1.0624380584721e-07		-0.102893294013135	-0.0127777748698062	0.0929417678355584	-0.0866238861321024
454	406.927328067974	2667.92877197265	465.964849028716	3347.30609130859		0.0094442277551952	0.0	0.139098046906684	9.31707254804066e-08		0.0508575383419872	0.0311539787066431	0.123183775420585	-0.0040190395647866
455	489.099703823563	2800.25633893694	466.229778557854	3271.19030253092		0.00828108607816448	0.0	0.128447443080552	8.17062605892448e-08		0.0999597769331944	0.0105175377458334	0.00108431831439721	-0.0493601629165691
456	466.784821224908	2799.55958401427	451.873343802787	3298.37367248535		0.00726119576543729	0.0	0.118612345588687	7.16524743695537e-08		-0.0657719512940107	0.000701991830835367	0.0274804711847062	-0.0524438481673248
457	426.262426223197	2693.41351567482	466.19010768581	3796.15198135375		0.00636691412516932	0.0	0.109530312052171	6.28357857311532e-08		0.00887755057482987	0.0210050385240347	0.0792157992222508	0.0807637459207732
458	426.929721358918	2787.28280577367	409.003588207347	3674.20845158894		0.00558277132001766	0.0	0.101143681109134	5.51039723776672e-08		-0.115204365757152	-0.0589800457453989	0.175379938046514	0.0165241024756987
459	434.71558151802	2851.94805036272	483.494152502111	3572.40659713745		0.00489520276150923	0.0	0.0933992064532588	4.8323542651163e-08		0.0726192930261838	0.123317869939337	0.0871272467111067	-0.0228936098501953
460	403.172215371236	2756.31901955117	497.23837890625	3700.5786259969		0.00429231446195234	0.0	0.0862477187940045	4.23774307658656e-08		-0.0590287025956749	0.0569803591168096	0.0955115294503763	0.00984432483576473
461	498.048856637773	2642.45801279496	459.739059860642	3495.15095647176		0.00376367728513191	0.0	0.0796438136858404	3.71629756385941e-08		0.00892518662087735	0.00354810820726787	0.0746569700758406	-0.0207543929997412
462	428.506226476961	2783.32209123883	502.607032569679	3761.14417648315		0.00330014653676799	0.0	0.073545563258024	3.25901484199269e-08		0.0520083137079399	0.0302926980491398	0.187341661456021	-0.0122140696687524
463	456.393761405109	2778.6865396305	465.168214210304	3719.55079523722		0.00289370377397775	0.0	0.0679142500166543	2.85793681412006e-08		0.0606184483524342	0.0384470929886449	0.0865899257308603	0.0637615254456501
464	455.452474552349	2741.55808429328	466.049725506756	3468.31464894612		0.00253731809729954	0.0	0.062714121029203	2.50608343099054e-08		-0.060206991257081	0.0917053740010294	0.190059148473183	0.0485040273256146
465	481.043920363822	2606.20818718112	466.095084195523	3471.83651351928		0.0022248245258402	0.0	0.057912160930895	2.19771505282485e-08		-0.0487367496031303	0.138144250613531	0.0607372634935381	0.0660160961271318
466	425.751710766423	2810.07138372927	437.781498099662	3825.07995096842		0.00195081735161193	0.0	0.053477882311771	1.92729076521761e-08		-0.0813529559432075	-0.00420285151091096	-0.00482536778695502	-0.0474927920622619
467	445.82179872833	2593.09192517338	452.09069362331	3664.13262176513		0.00171055662823975	0.0	0.049383132153612	1.6901416263763e-08		-0.0960824658758396	-0.0193482461830029	0.00219013778576738	-0.00197952826123841
468	464.314249971487	2691.89754439373	443.56209485853	3342.99629847208		0.00149988617642527	0.0	0.0456019130878024	1.48217319813048e-08		0.0257986136770805	0.109724107972962	0.021342300310211	-0.00835971411113379
469	437.149114678375	2769.88046077806	476.753907569679	3504.33295440673		0.00131516168777525	0.0	0.0421102183393075	1.2997948544504e-08		0.0424137621431189	-0.0153730909582971	-0.0235050153500803	-0.058477115271771
470	424.217682553033	2680.3811745157	478.707069520692	3679.82365926106		0.00115318768329066	0.0	0.0388858793088325	1.13985778840606e-08		0	-0.044065706590331	0.103230229293851	0.000137116066848492
471	440.725097656249	2962.90845972177	464.883155616554	3577.26008351643		0.00101116223598541	0.0	0.0359084248254685	9.99600647241619e-09		0.0894266501477263	0.131837170859984	0.0788093788716234	0.0285769814982357
472	478.601603487112	2671.65832519531	480.433659733952	3658.78166834513		0.00088662850141216	0.0	0.0331589511762293	8.76601856941394e-09		0.0257006207971144	-0.0242787757374008	-0.0768429646505512	0.0243007032115052
473	467.684172915716	2757.37061667928	519.342409206081	3511.50632222493		0.000777432217640386	0.0	0.0306200020873016	7.68737813159257e-09		0.00452331677659411	-0.0593848612951531	0.0460425329255079	-0.00595465790458472
474	456.819321681113	2951.83954853914	465.002826752533	3584.16679128011		0.000681684439494774	0.0	0.0282754578950158	6.74146216667649e-09		-0.00650157446229875	-0.0175935665687712	0.0454452097362301	0.061909632700688
475	433.520283274406	2714.15097481863	488.654125316723	3721.23313776652		0.000597728862407721	0.0	0.026110433202889	5.9119392030369e-09		-0.0853386288946611	0.0150382478750482	0.103045694263055	0.0606781694986124
476	399.6263561388	2659.43454415457	413.099784892314	3372.1141611735		0.000524113170633647	0.0	0.0241111823749705	5.18448732281993e-09		-0.0414402559733093	-0.048131799121463	0.0346776687489116	-0.0587143436848894
477	442.197518675866	2854.96191281688	444.089994193412	3715.23256429036		0.000459563914188705	0.0	0.0222650122654713	4.5465468905149e-09		-0.054403770810818	0.0481086675738073	-0.0118810645243017	0.110514875483073
478	440.053814296304	2782.42142408721	451.421200644003	3587.07934315999		0.000402964479921589	0.0	0.0205602016306009	3.98710370776013e-09		0.0343085848157113	0.0850978746394298	-0.0567467090892869	-0.009403443582392
479	428.745070854242	2670.79639668367	436.99126636402	3785.34284210205		0.000353335775645345	0.0	0.0189859267109646	3.49649885050107e-09		0.0577042558534616	0.0476222270283859	0.0571170796747427	0.00408760300112148
480	448.055562485743	2705.09321438536	423.666208298141	3698.61417770385		0.00030981929319227	0.0	0.0175321925120431	3.06626190529248e-09		0.0190036061467781	-0.161642000284864	0.0195678547112051	0.0260578028709009
481	419.985866574475	2989.94100640744	457.462816722973	3642.58039474487		0.000271662257406123	0.0	0.0161897693464616	2.68896472552838e-09		0.0243894566894264	-0.0188793225320034	0.0126293284033248	-0.0248959867909829
482	445.411583670734	2815.89775863958	444.286127533783	3683.03774388631		0.000238204604169667	0.0	0.0149501342351552	2.35809318266511e-09		0.0722261829954133	0.0306879307811494	0.0123588258800554	0.0337090533238382
483	439.02616046989	2694.44034000318	484.881239442567	3400.81532796223		0.000208867562205381	0.0	0.0138054167953918	2.06793469819095e-09		-0.0441636390948189	0.0207392345936127	0.0274246384720866	-0.0692168159229211
484	463.86719819229	2677.06099031409	423.393058488175	3474.2482770284		0.000183143641130233	0.0	0.0127483492720964	1.81347961455406e-09		0.140947933813988	-0.101288270551783	0.0918619954317246	0.0761893260003161
485	412.689552919708	2904.01769770408	464.9427734375	3634.62961069742		0.000160587852571659	0.0	0.01177222039523	1.59033470219353e-09		-0.0232084994038066	0.00198261185506581	0.0557879883572628	0.129602500368627
486	441.979091226619	2965.06943184988	435.518922877956	3613.56135940551		0.000140810012482164	0.0	0.0108708327702634	1.39464730935114e-09		0.0139231482907121	0.0258516484036501	-0.0475963551448659	0.0962161915145763
487	436.190834212477	2637.20002964564	470.072302576013	3715.44652557373		0.000123467991493189	0.0	0.0100384635312227	1.22303884509193e-09		-0.0904058639899552	0.0131619586317148	-0.0816720672874363	0.070075308707911
488	456.390452141309	2878.95467329998	465.849085462415	3897.31670125325		0.000108261796548687	0.0	0.00926982800649291	1.07254644710118e-09		-0.0637179539259602	0.0277474479704185	0.0154820326043439	-0.00585485102688735
489	396.447983790488	2690.00694306042	479.866105363175	3597.166653951		9.49283814388117e-05	0.0	0.00856004616669595	9.40571827138419e-10		0.0878136557928699	0.0536058990968974	0.0553147693489188	0.077510207875438
490	422.239475222399	2823.44287981305	430.955553209459	3512.05953979492		8.32370964631085e-05	0.0	0.00790461164162292	8.24836410952224e-10		0.0729127143113304	-0.0582761554940692	0.0935337564052899	0.155034846124823
491	407.139603886291	2660.33555509606	469.453736011402	3503.34520975748		7.29856985086668e-05	0.0	0.00729936310950973	7.23341998135803e-10		0.104858679443451	-0.0744379970507353	-0.0631968716374461	0.00519048558779888
492	442.424091868156	2717.38917385801	453.387447212837	3572.83471806844		6.39968525230688e-05	0.0	0.00674045787700866	6.34336262705798e-10		0.0296814092051129	0.0132640572243608	-0.0240790921046811	0.0591185329690614
493	454.222226776345	2849.30477718431	468.294854571368	3590.19627253214		5.61150638624508e-05	0.0	0.00622434748211611	5.56282498763487e-10		0.0632498768900612	0.0651456767036174	0.0271416951649826	0.250970695223738
494	396.818263144388	2910.65891810825	450.072755225929	3549.54894638061		4.92039884485234e-05	0.0	0.00574775516516077	4.87833088889749e-10		0.00715927294345398	0.0104036269868362	-0.0449591416539824	0.120245551973414
495	451.279402015853	2679.90705466757	470.667637510557	3604.64267222086		4.31440742039759e-05	0.0	0.00530765506481664	4.27806237199088e-10		0.0409954624919949	0.00893834178372831	-0.0625186816363048	0.302221007019953
496	405.700134722855	2813.91786287268	429.5507245038	3770.73810068766		3.78304929663489e-05	0.0	0.00490125300705738	3.751655653432e-10		0.0394921562604531	-0.0528626621321908	0.0366823233160685	0.151465495174691
497	440.442356081774	2813.82438192562	451.147226034628	3575.15472284952		3.3171327105336e-05	0.0	0.00452596876508192	3.29002219184062e-10		0.0181321014484371	0.0105411773051371	-0.00968974970313855	0.0498721069324894
498	430.613208186017	3031.75023293008	491.899651604729	3741.05325444539		2.90859794744937e-05	0.0	0.0041794196775807	2.88519177203851e-10		0.132676695215894	-0.0661220115891949	0.0483926062096895	0.172095914690266
499	432.417222071738	2715.34813082948	481.142237647804	3398.7835744222		2.55037791917158e-05	0.0	0.0038594055213354	2.53017489732542e-10		0.103855370690408	-0.0578122961530139	-0.0129971960116206	0.222990688992333
500	421.777940736199	2639.64734260403	443.330375052787	3545.88857396443		2.23627591303977e-05	0.0	0.00356389454210933	2.21884211410065e-10		0.139069086378107	0.0140410464393881	0.0509754884238764	0.141324590338132
501	480.373096772354	2392.52998445471	467.578862700591	3312.33558019002		1.96085839735716e-05	0.0	0.00329101055513903	1.94581818534002e-10		0.126780327421317	-0.0468691686138739	-0.031603950200249	0.134371883674378
502	401.657524164575	2689.39528733856	494.453663429054	3533.37619400024		1.71936102878273e-05	0.0	0.00303902103332896	1.70638928580755e-10		-0.0679281801078306	0.0804735224565562	0.0487491503407128	0.0827123060752934
503	458.711113922787	2718.37812774035	502.11756360853	3636.51542282104		1.50760623575938e-05	0.0	0.00280632610752159	1.49642161670413e-10		0.0625922437536709	-0.0476562704549585	0.0715151430681045	0.110131928694979
504	438.579267292997	2611.08142588089	457.432291226773	3690.99679692586		1.32193095228505e-05	0.0	0.00259144840900639	1.31229003461521e-10		0.160983627265149	-0.167631512075381	0.0460099447561735	0.0969755962817896
505	434.088225650091	2761.85598941725	494.95587257179	3536.21245447794		1.15912325192066e-05	0.0	0.00239302368977804	0.0653600768405653		0.0411510861141669	-0.0434576197028681	0.00327221603774558	0.0840801936444025
506	399.743374344206	2779.79041150151	467.797701119087	3631.10772069295		1.01636678589049e-05	0.0	0.00220979216099254	0.240417037668861		-0.0308674921684719	-0.0442534012073865	0.0294772465498389	0.226292059579015
507	557.010647738937	3036.86954669563	452.797127058699	3493.23728942871		8.91192064130971e-06	0.0	0.00204059049462941	0.394965316479461		0.148509551256416	0.00285480204257091	-0.046221559687401	0.505044781274806
508	395.726125898152	2889.02943638392	462.777289643158	3573.49512863159		7.8143373651684e-06	0.0	0.00188434443757897	0.458558106407898		0.0549708753962155	-0.0819592268410835	0.0734050841208342	0.406360182853783
509	469.472754262659	2738.29344457509	451.272149493243	3748.74004364013		6.85193135289106e-06	0.0	0.00174006199126183	0.584204121688901		0.023842435433916	-0.113018670798177	-0.0268675698645873	0.629206164356327
510	511.70144274635	2771.09052634725	477.398108899915	3569.37696838378		6.00805430720225e-06	0.0	0.00160682711347839	0.623256016774456		0.0342242156021889	-0.158753415461814	0.00849143747272912	0.624292886941239
511	454.636563711792	2998.91053118024	463.772021484375	3633.68160756429		5.26810831854892e-06	0.0	0.00148379390250171	0.685685617485138		0.00165245231797791	0.00439845310994125	0.0147307939599021	0.697689466478333
512	387.978481766081	2658.79693603515	456.727689505912	3625.06548563639		4.61929334138924e-06	0.0	0.00137018122648879	1.01384414859982		-0.0615987686700862	-0.103307742424865	0.0120595586202984	1.05124576394451
513	438.58413584911	2898.85996542171	432.688137404983	3752.07477696736		4.05038577105043e-06	0.0	0.00126526776411266	1.14045078123446		-0.00423332272105976	-0.0461728430439767	-0.00801460702438332	1.13347314566901
514	465.024936202668	2728.33809739716	431.535450538429	3757.50027211507		3.55154429084035e-06	0.0	0.00116838742492852	1.4043374541118		-0.0739141051924463	0.065473161590233	0.121510997635893	1.45957422714094
515	481.935302734374	2624.62320257692	486.125149123733	3862.77386093139		3.11413963083558e-06	0.0	0.00107892512039811	1.47782894426094		0.0111079149074134	-0.117580195879114	0.0401631118006581	1.47197963668891
516	444.999595475022	2790.29481350645	467.163031830658	3668.18304824829		2.73060529340776e-06	0.0	0.000996312858722604	1.58908712866636		0.0399336174513691	-0.0522076773670024	0.0244335339959389	1.60780728700551
517	412.971080919251	2751.99912931481	466.415006070523	3646.7058575948		2.39430666324549e-06	0.0	0.000920026138690455	1.81959863488887		-0.061921776497288	-0.0342075302512504	-0.0631878264126269	1.64773556653185
518	452.775116189552	2623.41997792769	499.985777818834	3440.53602981567		2.09942623765569e-06	0.0	0.000849580619644837	2.01165217873237		0.0173927898351386	-0.1069297752019	-0.0808429212214552	2.26211517850956
519	425.121539262089	2815.98856275908	465.578643633868	3376.89023717244		1.84086299178678e-06	0.0	0.000784529046428486	2.01756483390133		-0.00851654629227449	0.018301720298084	-0.0319524861922662	1.83371003756693
520	395.252225778398	2808.21114178093	441.78954946157	3723.89249547322		1.61414413793086e-06	0.0	0.000724458409782571	1.92373194082083		-0.0464640804387307	0.105774122556727	-0.035189820719278	2.38741200114446
521	472.464947108804	2870.36354158362	449.037299408783	3689.8158378601		1.41534775246236e-06	0.0	0.000668987324171092	1.78111257820536		0.0823504653825667	0.0218602577433768	0.0242829285922518	1.91250148141721
522	496.073477417883	2656.06621068837	476.48426282728	3799.3128674825		1.24103493196595e-06	0.0	0.000617763606382756	1.61928124271345		0.0262916280462541	-0.0286463678689871	0.0349071298264217	1.49553483856844
523	435.146502195483	2822.14343012595	414.868455711571	3949.11942927042		1.08819030494818e-06	0.0	0.000570462039536982	1.45496417185167		0.00984776480439997	-0.0943853742566127	0.119819962616084	1.99839201115093
524	409.548965342723	2953.4948431521	432.988009396114	3553.61687596639		9.54169870067523e-07	0.0	0.000526782308297818	1.29721825287423		0.0780769627040669	0.00781183467082056	0.0328435508041799	1.28266904634455
525	456.979816520301	2871.94007717833	457.369733160895	3634.16118367513		8.3665525855611e-07	0.0	0.000486447092186556	1.15056698268336		-0.0954072721145085	-0.0195698825911729	0.0722461047983134	1.13731356291439
526	407.272715770415	2944.74787248883	480.866825907939	3576.47267023722		7.33613629636049e-07	0.0	0.000449200304887567	1.01689405389434		0.0427414930736019	0.0329862367791479	-0.0501202079526184	0.948675290603668
527	508.879731338389	2690.35742810307	500.919817620354	3688.91068394978		6.43262505176359e-07	0.0	0.000414805468368796	0.896582066920082		0.0752063090409531	-0.0115271770477898	-0.000851960437827346	0.71615121566486
528	417.286428632527	2718.78534433793	466.531374049831	3640.95461146036		5.64038935278571e-07	0.0	0.000383044211494297	0.789193145297121		0.158189586259453	0.0111036961834317	0.0116057109579118	0.510844256535187
529	433.946246293339	2696.65087267817	451.325848553631	3602.96010462442		4.94572461398107e-07	0.0	0.000353714883596566	0.693872054751451		-0.0652874566984184	0.000360280631797855	-0.00250103494275388	0.499873645575254
530	418.512946581318	2604.63464853714	418.691466955236	3776.38465754191		4.33661409300718e-07	0.0	0.000326631274206307	0.609581667221188		-0.0110655469172781	0.051925484337738	-0.0191427983437396	0.427535242692979
531	448.179388115875	2762.64201261559	438.377027027027	3655.63792673746		3.80252101754821e-07	0.0	0.000301621430811264	0.535237521505811		-0.0154925530756271	0.0893380400815183	0.0374808811934448	0.475912771932184
532	475.046997961336	2852.36443842673	479.251130964949	3712.31981404622		3.33420631367946e-07	0.0	0.000278526567138123	0.46978199901139		0.00489763488179014	0.136059098167291	0.0321331989822911	0.375911810731088
533	453.794948605725	2847.86959527463	454.903336148648	3624.28202565511		2.92356878262515e-07	0.0	0.000257200055026231	0.412222667903724		-0.0376100879016202	0.043679900891643	0.0540144795590537	0.307089441797791
534	486.007185218978	2878.79279560945	439.443036053631	3570.91203943888		2.56350496118759e-07	0.0	0.000237506493492562	0.361649637887812		-0.0527710895846784	0.129801150071844	0.0687948898696885	0.233380643927031
535	388.027094263229	2678.87774159956	457.584967535895	3636.63130187988		2.24778624162645e-07	0.0	0.000219320849077499	0.317240865362229		0.0794132472118	0.0554596689423724	0.0116623486007441	0.172589838730256
536	457.186714116674	2744.30189607581	461.120584353885	3452.19663238525		1.97095112533135e-07	0.0	0.000202527662013508	0.278260764990858		0.013100739416359	0.103052612541743	0.0102013722687087	0.141597124880322
537	457.16179395244	2832.51419877032	449.9044921875	3721.36343383789		1.72821074642491e-07	0.0	0.000187020313176718	0.244055311445568		-0.0935221289037594	0.0790568330305841	-0.0197154676229225	0.053913399275632
538	442.287870309648	2734.73116629464	447.841787637246	3238.55255508422		1.51536603098488e-07	0.0	0.000172700347167317	0.214045501191005		-0.0656131054833447	0.108870287161308	0.0071921571576644	0.110804267179268
539	421.492551037864	2882.34317577128	429.300233583192	3714.74200693766		1.32873505885392e-07	0.0	0.000159476847221025	0.187720252306818		0.00339963995769631	0.153090436941527	0.0332280814381825	0.175742060178801
540	416.534600250912	2763.96511653977	441.595940667229	3646.78200658162		1.16508937149663e-07	0.0	0.000147265857983008	0.164629345368029		-0.0249418220947724	0.0735923241138338	0.0931608362520854	0.062241578659331
541	440.099062286154	2690.31929234096	539.308869562922	3754.50733057657		1.02159812411757e-07	0.0	0.000135989852479428	0.144376725623376		0.0625072200699534	-0.0056430358204965	0.0513098198085882	0.0933084029342255
542	452.733097271327	2712.23721251195	451.664003114442	3580.70603688557		8.95779115948762e-08	0.0	0.000125577239902478	0.126614320217699		-0.00797440272925341	-0.0101616998406731	0.113417378313052	0.190949492682036
543	431.205318701528	2529.25157196667	435.603489231418	3515.99271647135		7.85455851598249e-08	0.0	0.000115961911083845	0.111036427849854		0.0445877204683872	-0.0288375490739191	0.0132492498456327	-0.0201533884795011
544	462.579130075273	2878.28716169084	446.113535948057	3706.25130589803		6.88719890680303e-08	0.0	0.000107082818770826	0.0973746840131367		-0.0700568365107741	-0.0375946903634928	0.076389801526393	0.120042455345181
545	419.269800339302	2489.81727195272	425.415371621621	3707.20870717366		6.03897834427624e-08	0.0	9.88835900403075e-05	0.0853935758292659		-0.0838229280139958	-0.0117295680651355	-0.0897755256526544	-0.00785175453802749
546	405.496371749543	2869.95986377949	419.379852459881	3684.92572402954		5.2952237819956e-08	0.0	9.13121683898328e-05	0.0748864661680304		-0.0821456494976995	0.0527892804823994	0.0411645811981758	0.0704301829797202
547	458.367369268932	2673.20411152742	443.197674725506	3570.68868382771		4.64306929134587e-08	0.0	8.43204832334103e-05	0.065672081031409		0.0995659816194917	-0.0893169206788673	0.0251821330803279	0.0421579091704579
548	462.268948520187	2975.69030637157	449.526013513513	3673.59213511149		4.07123349867463e-08	0.0	7.7864144703714e-05	0.05759141334056		0.0142931316554973	-0.0852881038032567	0.0450164705952612	0.114155807333635
549	442.109549640739	2889.69530751753	478.720327016469	3750.97269439697		3.56982443308011e-08	0.0	7.19021618229843e-05	0.0505049980678479		-0.129915406074921	0.0429850687995723	0.0559225393583647	-0.0165476011409366
550	394.370143918225	2782.40021250199	414.008983055321	3497.35783131917		3.13016840895134e-08	0.0	6.63966822533149e-05	0.0442905167859939		0.0378128121027497	-0.0381633359141083	0.00672082185615215	-0.10718989654046
551	433.683476134808	2805.12322001554	437.778551256334	3457.04217274983		2.74465998316424e-08	0.0	6.13127519740085e-05	0.0388406933944948		0.0418008686398152	0.015388323884114	0.0488056457137843	0.047214202783789
552	458.16884729984	3013.97945731026	453.186190878378	3648.19546381632		2.40663039140021e-08	0.0	5.66180933602085e-05	0.0340614465924474		-0.0231734502843445	0.109007265540936	0.0906006885584246	0.0277482727633598
553	426.600580591355	2772.73681391501	449.571855204814	3300.47296524047		2.11023218771669e-08	0.0	5.22829002538362e-05	0.0298702683574156		0.117685971988637	0.12648355901152	0.0425161223221413	0.00965773161431223
554	462.402555813754	2770.93841054488	443.687943412162	3623.31451797485		1.85033809179344e-08	0.0	4.827964872575e-05	0.0261948011397405		0.101897497609098	0.149674256951169	0.101895689819837	-0.00723056277942297
555	414.099598682709	2471.61632553412	466.801686549831	3627.31449635823		1.62245229405127e-08	0.0	4.45829223276646e-05	0.022971589636987		0.128006407177863	0.0298600288312178	-0.00733401616810054	0.00810786392385612
556	464.381923257869	2729.3428544025	430.700270534206	3593.97197596232		1.4226326843441e-08	0.0	4.1169250724363e-05	0.0201449858594758		-0.0244210849094499	0.201172144088736	-0.035208673623516	-0.0543410971662225
557	402.665242216012	2538.12205661073	409.236614495354	3522.63157908121		1.24742265888783e-08	0.0	3.80169606816855e-05	0.0176661887421471		0.104603515210401	0.0812553677145136	-0.0162457671370316	-0.0434296845058664
558	482.753801109146	2618.32652313855	463.418942673141	3497.77005386352		1.09379132578007e-08	0.0	3.51060384642253e-05	0.0154924018186398		0.0220921112835199	0.177883338056056	0.0143224644052386	0.0486941440233892
559	443.584837976163	2898.67520203882	461.180851456925	3641.78409703572		9.59081074748459e-09	0.0	3.24180027691005e-05	0.013586094473859		0.126093631482701	-0.0224972724326222	0.0026230863581687	0.115869634817649
560	428.086933665031	2671.21169358856	447.987232105152	3643.79722595214		8.40961604156669e-09	0.0	2.99357873890655e-05	0.0119143540564692		0.0430925023040868	-0.099194604720159	0.0111168715116784	0.0353888461673126
561	438.209919950387	2463.22215053013	472.660505964949	3614.97202555338		7.37389609998552e-09	0.0	2.76436328599957e-05	0.0104483176873698		-0.0142955264250863	0.00859247144388909	0.071809067638608	0.0413872118856487
562	422.474965784671	2789.95799909319	459.355930637668	3353.66983413696		6.46573439555652e-09	0.0	2.55269864048191e-05	0.00916267396758485		0.0879826848923555	-0.0534496280745678	0.0287193536324018	0.00966319494821391
563	447.561666001368	2697.51958356584	471.864449165962	3511.4280573527		5.66942098275087e-09	0.0	2.35724095386471e-05	0.00803522599059665		0.0996522731894369	-0.118737275687014	-0.0103533803136652	0.0124598895917218
564	485.237099751938	2841.4088334064	435.511891627956	3539.67355728149		4.97118073729493e-09	0.0	2.17674927484899e-05	0.00704650811939916		-0.0302904880869063	0.00906866471085229	-0.0275998615084924	-0.109594151451097
565	431.380519003763	2680.42032296316	463.190368982263	3654.99022038777		4.35893506551021e-09	0.0	0.0925280031651062	0.00617944991486305		0.0677098886757035	-0.0378239367444211	0.096999538882532	0.0249895392536674
566	464.331281007641	2551.37154715401	471.347200960726	3615.88417561848		3.82209296129385e-09	0.0	0.0987877834491316	0.00541908141490058		0.128382417492614	-0.0706600311656911	0.130146107945683	0.152521484080103
567	457.108466155337	2672.9426257075	483.364607527449	3459.79684702555		3.35136779631336e-09	0.0	0.0931486931781405	0.00475227467712787		0.0917786828822917	-0.0778449884587121	0.122082038807958	-0.0919803564716937
568	476.701152272467	2543.22021608936	410.198840002111	3732.02352778116		2.9386166741387e-09	0.0	0.0862940738454988	0.00416751712338063		0.211612261413214	-0.0407498871944566	-0.00757484777050707	-0.0134778037368836
569	423.602357293567	2814.53740084901	471.43208667652	3786.24438985188		2.57669956935951e-09	0.0	0.0797266765794023	0.00365471277323871		0.0172311811336388	0.0626622032872467	0.129953785229979	-0.00783440136606887
570	402.538832615761	2556.51703503667	458.692268000422	3574.91172281901		2.25935581498853e-09	0.0	0.0736278597990579	0.0032050079350618		-0.0095731153891073	-0.0210036263813329	0.0806652036795176	0.0543511536419184
571	404.186516309306	2602.55853022361	426.318526974239	3773.71084976196		1.98109580155335e-09	0.0	0.06799107874023	0.00281063834520441		0.100835129000649	-0.00559795390945069	0.0861201863483763	0.0620169455477378
572	416.657958984375	2533.30721734494	419.928889094172	3872.44087727864		1.73710601442042e-09	0.0	0.0627851872933188	0.00246479511632551		0.10177525779097	0.00235443086792139	0.106778367431681	0.000513268999322775
573	459.872371478672	2717.30334721779	443.961516839104	3584.9574915568		1.52316576662753e-09	0.0	0.0579778030646514	0.00216150718041515		0.00929786646798496	0.0	0.0722081175264462	-0.031547733926364
574	462.517259138343	2553.23237952407	441.302689505912	3677.8722076416		1.3355741868179e-09	0.0	0.0535385007924213	0.00189553819692293		0.138006114269957	-0.0502643299315766	0.00107671831858264	0.128864567081473
575	396.817060261747	2655.3033646564	455.097986169763	3237.49862035115		1.17108619926756e-09	0.0	0.0494391094962765	0.0016622961461034		-0.104711369074085	-0.0130498557958381	0.0495658360617035	-0.00838935224985922
576	435.952438911382	2554.95644207389	478.08864284206	3556.81569163004		1.02685638854888e-09	0.0	0.0456536043510932	0.0014577540466982		-0.065073305330463	-0.0552215418520734	-0.0030097498176544	0.0482718808026243
577	420.863839031135	2510.45319724569	454.625182115709	3280.64194869995		9.00389777766267e-10	0.0	0.0421579516596559	0.0012783804291341		-0.0279548161091367	-0.0571867563300414	0.0482980195798369	-0.108458117062961
578	422.069621065237	2401.33623520208	457.681503378378	3425.51800537109		7.89498668895305e-10	0.0	0.0389299577357062	0.00112107836384462		0.0783776794380188	0.0320712133350769	-0.0538267887932807	0.00445025280861487
579	505.919907618613	2624.2934532944	458.279960673564	3243.60312016805		6.92264798622873e-10	0.0	0.0359491282096282	0.000983131992027071		-0.0838327546085899	-0.0715662001048548	0.105140006384231	0.0531472212668447
580	437.049136419365	2509.34844970703	430.163066142314	3128.29801050821		6.07006155036238e-10	0.0	0.0331965379413249	0.000862159635677094		0.0207616896704742	0.0141126211527966	0.0278869927497121	0.01172146596921
581	515.840490633553	2312.49035146285	471.942542493665	2614.41645431518		5.3224788113573e-10	0.0	0.0306547108698464	0.000756072677335263		0.00930151339027947	0.0388358379924769	0.0985385640456182	-0.030045879023774
582	477.244505944913	2603.24124955157	480.398306851773	2972.06236139933		4.66696761841834e-10	0.0	0.0283075090593707	0.000663039499594876		0.0399537118871616	-0.0123209968274574	-0.0146580924132917	-0.0129827856502569
583	425.47150504676	2051.83141342474	457.008443306587	2625.97001775105		4.09218853157088e-10	0.0	0.0261400302403294	0.000581453861778231		-0.0486760573957496	-0.0273660412796304	0.0309208309038123	-0.0819391695544325
584	412.337519958941	2562.5017513353	500.290669869087	3287.92115656534		3.58819866498143e-10	0.0	0.0241385131956406	0.000509907167797139		-0.108420791956256	0.030060110737407	0.0989571029954584	-0.00524046895726622
585	522.852389370437	2182.28078289421	432.744623627533	3181.57355372111		3.14627968873957e-10	0.0	0.0222902503914155	0.000447164146395607		0.0236343325930775	-0.0101790873380808	0.0	0.0391094727539736
586	477.534258097627	2586.66068563655	496.193084881756	3515.67223103841		2.75878701376933e-10	0.0	0.0205835072974474	0.000392141523888216		0.0232852264522943	0.127746667975179	0.134651710426984	0.0715892143503746
587	455.456266751254	2525.32261813416	400.024169921875	3373.68129603068		2.41901755097662e-10	0.0	0.019007447885253	0.000343889321173819		-0.0176926469785711	-0.0344314233475707	0.0311139922199089	0.0380765570102332
588	431.626275946624	2556.87801688058	473.053631756756	3591.96997197469		2.12109375704862e-10	0.0	0.0175520658306572	0.000301574452112955		-0.0923236902669564	-0.0228435554416327	0.0753406234228394	-0.0148219353496501
589	450.675472955634	2482.78452970543	462.650453969594	3354.30065790812		1.85986196105698e-10	0.0	0.0162081209841298	0.000264466340090934		-0.0513332776802653	-0.0417660888681657	-0.0217386502919089	-0.0433446335041221
590	402.651176508325	2734.34011280293	456.606903241131	3244.60719426472		1.63080321305543e-10	0.0	0.0149670807055282	0.000231924304433052		-0.060722732662382	0.0660618089561912	0.116751868645036	0.00760839961112477
591	445.311076143362	2652.0409433793	436.363232421875	3476.92574310302		1.42995511247538e-10	0.0	0.0138210656907816	0.000203386498895288		0.0786694603384789	-0.0348768029745062	0.0627742625638159	-0.0418954526151782
592	437.305899292883	2658.44711490553	418.875955447635	3594.13182957967		1.25384326405849e-10	0.0	0.0127627999465751	0.000178360211250816		-0.012514691956594	-0.0953203014422483	0.0552049227139666	-0.0200460775227331
593	380.376901445597	2869.29820033482	457.361751741976	3577.48405456542		1.09942117560834e-10	0.0	0.0117855645954234	0.000156413356492318		-0.098131334023377	0.010903977538597	-0.0476865110330278	0.000451547099888828
594	462.748408630816	2931.07715964803	419.40037610853	3554.68825022379		9.64017557875273e-11	0.0	0.0228659418478528	0.00013716701677813		0.0549689295723462	-0.0225119498619425	0.0297169321651251	0.00116615556931182
595	442.179928076528	2439.85555967992	486.761862595016	3469.61304092407		8.45290114934872e-11	0.0	0.127204479581572	0.000120288899322578		-0.0762639635266009	-0.0438872332241326	0.122493487308539	0.0412586161535184
596	432.837523523038	2601.34024608378	450.785561391469	3776.17578506469		7.41185025697482e-11	0.0	0.181725027789038	0.000105487599279363		-0.0427008996682087	-0.0602090428581251	0.279002848151458	0.00089304768334797
597	423.119555842267	2752.69555664062	470.48536475929	3942.35317484537		6.49901415634684e-11	0.0	0.17708029545667	9.25075685652612e-05		0.0276786363025584	-0.0577549121886084	0.11778342416975	0.104906012489111
598	416.276226405679	2829.16895278619	456.845155458192	3843.89766438802		5.69860204132562e-11	0.0	0.164858622298939	8.11247037596632e-05		0.0640525315763871	0.00849800589344009	0.140689623009436	0.0199200196638478
599	469.44024435447	2682.6845142598	456.362960567989	3493.58603922526		4.99676788573954e-11	0.0	0.152428450392636	7.11424769039325e-05		-0.0108211449219728	0.00123543738660089	0.126119689548518	0.0205144543322361
600	398.830575316491	2650.35063077965	456.72460805532	3584.35743077596		4.3813709262193e-11	0.0	0.140784975815231	6.23885423978964e-05		-0.0030851067790569	0.0213978801909784	0.172383810895152	0.083021985221254
601	433.769237212021	2692.94417649872	462.668829180743	3519.66751480102		3.84176564372843e-11	0.0	0.130009219186126	5.47117614106987e-05		0.00986834091542296	-0.0112419803947864	0.14592833520859	-0.0724568702264626
602	362.618650561701	2837.89760916573	456.781842535895	3527.89323679606		3.36861761075954e-11	0.0	0.120055116988507	4.7979592431737e-05		0.00542985688124001	-0.0684874174585546	0.0795546721295103	0.0330434726579188
603	409.399635036496	2639.19285739198	450.701405458192	3650.48584747314		2.95374201860644e-11	0.0	0.110862695351221	4.20758029089049e-05		0.0754209405222979	-0.0524405572808724	0.075649574562007	-0.0363100631502115
604	464.661539119525	2516.62812275789	455.018940033783	3747.48527654012		2.58996209145688e-11	0.0	0.102374057145112	3.68984624650117e-05		0.055705538393267	-0.0702904699567404	0.100857013598116	-0.0375324785370768
605	486.199004904197	2417.8007090043	449.018197054476	3243.20865885416		2.27098493806458e-11	0.0	0.0945353755142102	3.23581830447668e-05		0.0432234961358038	-0.131995010113174	0.128456500454183	-0.118948601035362
606	416.862051636633	2722.24944570113	499.749560546875	3490.24012629191		1.99129269340583e-11	0.0	0.0872968927303666	2.83765756080346e-05		0.0371842296157209	-0.0864352333254024	0.140811798134681	-0.0264798895272409
607	414.658491816833	2478.43365229392	432.490705500422	3371.65367507934		1.74604706722132e-11	0.0	0.0806126534163203	2.48848967237898e-05		0.0500473544854021	-0.119327085112911	0.112914645082533	-0.0147769288171209
608	473.341784400661	2616.10814308633	459.33610377956	3492.77359390258		1.53100564826451e-11	0.0	0.0744402198647691	2.18228616978838e-05		0.0396081648784082	-0.0835456882949683	0.141495974944615	-0.106074580691092
609	360.229444072194	2526.13767911949	477.825307485219	3555.21308008829		1.34244851643551e-11	0.0	0.0687404036258355	1.91376037429837e-05		0.0347529532036393	-0.112134584814062	0.00972256714117173	-0.0614138706192595
610	446.257194129219	2684.95561498525	420.426794763513	3577.45039240519		1.1771138932915e-11	0.0	0.0634770168489989	1.67827612204948e-05		-0.115660752199683	-0.058629593310921	0.0588874402941837	-0.0537855655337572
611	466.278161710196	2938.28782062141	418.240098448057	3653.23054377237		1.0321417177762e-11	0.0	0.0586166425494755	1.47176771954747e-05		0.0309914723250066	-0.101236236955639	-0.00992436164131609	-0.00978123602480652
612	423.007604000342	2687.48165955835	476.350050147804	3299.68787384033		9.05024171106438e-12	0.0	0.054128422448485	1.29066974846592e-05		-0.0158341456919853	-0.0360203133861806	0.0857381009958943	0.104344704930732
613	437.945684948106	2696.34634586256	460.345059121621	3446.78605270385		7.93562294964316e-12	0.0	0.0499838610559889	1.13185550782245e-05		0.0276152654131856	0.0160589378996681	0.109217470355511	0.0410638135275215
614	439.409509366446	2637.34170719068	501.236248944256	3654.70659510294		6.95827952549756e-12	0.0	0.0461566447542813	9.92583030717746e-06		0.0267653552989678	-0.0971955365441257	0.0569318991225836	0.0211914495860717
615	455.786104299726	2953.28933778101	450.971721917229	3502.05295435587		0.0505126230479588	0.0	0.0426224747341255	8.70447743603128e-06		0.0859261796003572	-0.0158552496533055	0.122676155054258	0.0579583054694401
616	426.256750399178	2745.78563082948	451.11061681799	3554.38874816894		0.140672177081693	0.0	0.0393589127228026	7.63340950727207e-06		0.176085733496188	-0.0253739395286409	0.0624506646862918	0.0291476478744925
617	491.425852531934	2892.09840611049	431.999392947635	3619.68606440226		0.615082474102451	0.0	0.0363452385246156	6.69413426985443e-06		0.617641446576696	-0.0575580411292602	0.112149317257055	0.0381018209988885
618	415.131743270985	2396.24510473134	451.068856894003	3493.71681213378		1.12189486550978	0.0	0.0335623184693792	5.870434905942e-06		1.18746948488413	-0.0281210559223095	0.0194288166206184	-0.0596506812243185
619	494.604043111313	2698.07778245575	439.321666490709	3329.86919657389		1.26469139522179	0.0	0.0309924839336832	5.14809004356163e-06		1.46483700188359	-0.092665645708871	0.029325993460489	-0.0449647537455839
620	502.612600507527	2623.43517443598	427.737228146114	3723.14344533284		1.24444254020237	0.0	0.028619419163666	4.5146282211208e-06		1.040782264876	-0.102187574665621	-0.0397927340613061	0.0291711799695961
621	458.988723197992	2576.07966333506	443.650080500422	3454.36451594034		1.30727589905431	0.0	0.0264280532035165	3.95911256455792e-06		1.42282303602892	-0.0346076549000442	-0.0249384978602317	-0.0478683730907782
622	447.2505417427	2722.24883410395	381.799102618243	3403.88905715942		1.25049578792758	0.0	0.0244044825167783	3.47195195952348e-06		1.51719393348742	0.0406879555278985	0.011784290611369	0.0210295804399123
623	464.630453067974	2671.42458670479	456.8536541913	3429.13129170735		1.14675198717536	0.0	0.0225358447799057	3.04473545843346e-06		0.918273983532906	-0.122732215298148	0.0778690041190779	0.00257253732104625
624	436.703087576984	2768.22375239158	456.260706556165	3302.33887608846		1.02976217048375	0.0	0.0208102967591596	2.67008706339196e-06		0.805902815617601	-0.0235586449809267	0.0854163845771496	0.0297625958771362
625	434.400002138458	2731.48873589963	439.803712257179	3462.88055928548		0.914629957060604	0.0	0.019216864072566	2.34153837777461e-06		1.28703076567719	0.0452644249931034	0.0546363054412051	0.0347447282835103
626	465.327205463047	2574.3553803113	467.22353515625	3424.08884302775		0.80762415820315	0.0	0.017745447221358	2.05341692777097e-06		0.999228395217452	0.039575256458371	0.0153229313640368	0.022398874586856
627	383.092049925866	2789.74100790218	435.728074852195	3567.98428853352		0.710877684787619	0.0	0.0163866953472161	1.80074822573002e-06		0.89299433253694	0.0650096316721908	0.0999990615841892	-0.0406774130031895
628	424.10260321624	2801.8218059929	447.869462626689	3488.29707082112		0.624638399467468	0.0	0.015131981800903	1.57916988440815e-06		0.795898383901495	0.0577649141712914	0.0506918546395895	0.122466905255175
629	421.914249615077	2923.20949383171	448.37112146326	3542.53670883178		0.548341182774289	0.0	0.0139733404674396	1.38485629928119e-06		0.554814595087171	0.0397105771704253	0.0130450584662002	0.0973006517696142
630	432.01175082687	2886.77360939492	424.60291517103	3489.48723475138		0.481113140854702	0.0	0.0129034151896306	1.21445259854203e-06		0.402214795002358	0.123036519766307	0.0284739438210758	-0.00151417447859625
631	430.34278412979	2756.21222546635	417.042557010135	3447.08664703369		0.422006879266958	0.0	0.0119154130641818	1.06501672041426e-06		0.503579176899762	0.070309953972651	-0.00605479869642948	0.0292394231842387
632	434.403532376254	2813.57075967594	485.290318834459	3549.58042017618		0.370103903580666	0.0	0.0110030613138891	9.33968617732513e-07		0.206032080083926	-0.000546768243459859	0.0740583278914939	-0.0231227107843232
633	428.925929160013	2679.37025171396	451.96468934755	3502.39438120524		0.324556504355105	0.0	0.0101605674620829	8.19045712793953e-07		0.162635131356979	0.0329500476642798	0.0314255389843174	0.0833754044509301
634	369.964312699589	2678.7836876694	483.960430743243	3595.87444814046		0.284600956848504	0.0	0.00938257921082512	7.1826383339818e-07		0.350584190296256	0.0118765214148444	0.041362436810921	-0.0334840378282587
635	426.734840114621	2721.29783536949	476.393255120354	3272.62491861979		0.249557748241827	0.0	0.00866415308613009	6.29882955626476e-07		0.202896875595876	-0.0124451247377305	-0.0710718282218429	-0.0204200743346325
636	401.514730411724	2617.5537595165	516.775993718327	3320.83291880289		0.218826304369259	0.0	0.00800074719408458	5.52377161901174e-07		0.146297408774688	0.0160720087003416	0.0520472023407883	-0.0296900073073494
637	401.812020628991	2651.48798105668	433.90902528505	3573.11564509073		0.191877726539196	0.0	0.00738813765492268	4.84408295643635e-07		0.226013803020934	-0.0746363100068126	-0.047906965785041	0.11138161050968
638	492.895841055542	2682.08224674147	448.225587257179	3604.6861928304		0.168247149932581	0.0	0.00682242691241458	4.24802857672006e-07		0.147952590387779	-0.0448130583450425	0.0576833729933314	-0.0400882770130631
639	406.049902700159	2449.53753163863	448.067496304898	3287.11583455403		0.14752642919738	0.0	0.00630004022709722	3.72531745449421e-07		-0.0718315879931462	0.0239867761523037	0.0276898685781901	-0.0471215602200633
640	406.565800353558	2576.99992899992	498.213510874155	3365.68032201131		0.129357428780119	0.0	0.00581765218925533	3.26692485375758e-07		-0.0754624364406309	-0.0774818654882497	0.0222092523519761	-0.110711149264172
641	444.413542141879	2554.77194400709	452.697356682854	3638.92466100056		0.113425996807184	0.0	0.00537220014081428	2.86493651359118e-07		0.0127194036010174	0.136224661665025	-0.0560614298559592	-0.0673738384047921
642	410.282711279653	2715.24525046835	426.61294605152	3364.67746098836		0.0994566122622254	0.0	0.00496085592849084	2.51241200649822e-07		0.0116240473473338	0.122974377789017	0.0363334186881744	-0.0501773566056732
643	448.053270771555	2805.29768091318	421.648166965794	3313.01967112223		0.0872076581939809	0.0	0.00458100794798618	2.20326491021753e-07		0.198105509669053	0.190525681008577	-0.00869909010392521	-0.00220797409876147
644	505.985417498289	2473.2143679249	469.156858372044	3221.7190729777		0.0764672610503322	0.0	0.00423023005511064	1.93215772414727e-07		-0.0894425973025715	0.0640144315760587	0.0882424759738985	0.0256578101951017
645	406.411997105953	2536.0661646006	464.647533519847	3315.34648132324		0.0670496347090961	0.0	0.00390631954712557	1.6944097160851e-07		-0.0109245972809576	0.0729693195608197	-0.00461374130276771	0.0578878303144145
646	411.90068288093	2644.27203991948	440.419650021114	3452.0537478129		0.0587918710477831	0.0	0.00360721640593983	1.48591610823629e-07		0.0919082693590576	0.0432632573396308	0.0278769196814172	-0.0780134998423034
647	477.291475393476	2526.6031369579	429.952359586148	3157.62328592936		0.05155112398629	0.0	0.00333101530540588	1.30307720721614e-07		-0.025945222034999	-0.00848545487370727	-0.0343824934581622	-0.0323730630203119
648	425.543947094548	2406.32464973294	468.91372730152	3314.61206817626		0.0452021394732633	0.0	0.00307596265823629	1.142736254459e-07		0.00942027329904779	0.0103040646838715	0.0110994574114083	0.0144749867563751
649	456.677579336792	2670.78986343072	445.273593222128	3431.13632456461		0.0396350892588188	0.0	0.00284043914764036	1.00212492400565e-07		0.0210150194025851	0.0261927458920449	-0.0225722645532536	-0.00379164698192158
650	416.219327383667	2554.69119449537	487.755220650337	3489.35298538208		0.0347536712560244	0.0	0.00262294944636097	8.788155266753e-08		0.048795094436982	0.0638819578654861	0.00742233120684044	-0.0403738774608779
651	428.40210495552	2676.64595872528	488.809376319679	3495.58029810587		0.0304734437627281	0.0	0.00242211272291492	7.70679095415078e-08		-0.045368896817606	0.0682451076604686	0.0680358161724934	0.0286178674199553
652	468.399629690351	2595.13434958944	428.501470122466	3423.33458709716		0.0267203647920657	0.0	0.00223665387476131	6.75848628160675e-08		0.0266591015485703	0.0485581229117441	0.0318815399482897	-0.0706747984188624
653	443.564339073905	2659.50252735371	444.108406355574	3358.03224309285		0.0234295112749496	0.0	0.00206539543273789	5.92686853586779e-08		0.0788047684271652	0.157712778962903	0.0377232816679425	0.0696376958497867
654	408.98466725593	2923.57733278858	449.418788270692	3475.65323638916		0.020543955993395	0.0	0.00190725008536681	5.19757963215223e-08		-0.0736166325054803	0.112282669044995	-0.00264673472819903	0.0562129661583418
655	412.37287223426	2633.43940828284	436.402792440878	3775.79370625813		0.0180137828243578	0.0	0.00176121377556728	4.55802821828717e-08		0.0433837935838351	0.0444078372914754	-0.0131322700359617	0.213331438543722
656	403.147150861085	2655.80673155492	430.647158730996	3481.57613499959		0.0157952232626243	0.0	0.00162635932594618	3.99717228191831e-08		-0.0803485425208446	0.0872659557210376	0.0431492344762494	0.133545915839664
657	456.57779888515	2822.67857641103	474.627508709881	3550.7002283732		0.0138498992874578	0.0	0.00150183055219412	3.50532850745275e-08		0.0607691813052914	-0.0393781877510884	-0.00456527325640646	0.219796637201482
658	415.748130631272	2642.26074841557	460.149949852195	3543.88744227091		0.0121441594764455	0.0	0.00138683682721314	3.07400509123515e-08		-0.0196620454312012	-0.0832358729085372	-0.0925139586400753	0.266390085180264
659	382.736932239393	2765.13723692602	472.493082242398	3461.47948964436		0.0106484968826187	0.0	0.00128064806146387	2.69575512847051e-08		-0.00382006606083345	-0.049984869141496	0.026941622762164	0.427358709812673
660	468.182203752281	2912.15372638313	484.608940825591	3645.36757532755		0.00933703860511004	0.0	0.00118259006766274	2.36404804058248e-08		-0.043118313681239	-0.0056020917735899	0.0823830849194253	0.394310780854485
661	416.825275504676	2517.51768649354	507.133162214949	3550.52714157104		0.00818709822371382	0.0	0.00109204028039987	2.07315682316916e-08		0.0112044602498977	0.0658645713047061	0.043747574006586	0.456846845791616
662	440.385059662978	2493.71092628946	491.310562711148	3433.28266652425		0.00717878335512964	0.0	0.00100842380350174	1.81805916786439e-08		-0.0372202292450661	-0.0262248427198204	-0.0918921142491611	0.230037595120533
663	403.470851035013	2615.46098732461	474.80757495777	3633.20583470662		0.00629465154217202	0.0	0.00093120976004342	1.59435075094947e-08		0.00880525289971136	-0.0279361731091728	0.118590517037382	0.274274778221762
664	516.988967338617	2715.744253976	422.47649255701	3732.85137049357		0.0055194085233155	0.0	0.000859907921836978	1.39816919162157e-08		0.0403531991938882	-0.0136962856864823	-0.017024131122318	0.421570877576757
665	452.470491061245	2758.89572953204	464.802425570101	3493.65035247802		0.0048396436630586	0.0	0.000794065596996655	1.22612736703987e-08		-0.0747852069882547	-0.0207241615598962	0.102992648241635	0.158650782584015
666	354.950934862568	2579.1000378667	457.559140097128	3455.61003239949		0.00424359796641907	0.0	0.000733264755820208	1.0752549328172e-08		0.0438938224101302	-0.0864645840585325	0.0273178590622794	0.216270505370066
667	456.622779567746	2730.18720728037	471.671353726773	3652.18037541707		0.00372096066453224	0.0	0.000677119376738764	9.42947039294102e-09		-0.13865360107989	-0.0461306626449951	0.0144921968089931	0.0409298504528286
668	465.532759394959	2808.66887680365	423.715991870777	3479.60158920288		0.00326269085256413	0.0	0.000625272995484745	8.26919358169243e-09		0	0.0289473194698209	0.0335299618522429	0.113785495407846
669	404.918398223654	2859.35690743582	461.418339579814	3311.34420140584		0.00286086109452152	0.0	0.0487915936007307	7.25168643009822e-09		0.0371902673173794	0.00745239506224834	0.0556425820801574	0.218986417472546
670	356.53945276859	2838.6702208227	436.543746040962	3459.74610010782		0.00250852028953786	0.0	0.128794646840596	6.35938142709532e-09		-0.0292112532492457	0.0513894033574468	0.114975329541318	0.235489141639158
671	438.32206959968	2741.60187639508	486.36780115076	3241.64254887898		0.00219957342741084	0.0	0.165604567850418	5.57687270748925e-09		0.0221799321829411	0.101301774265454	0.309310008847826	0.191814038796817
672	455.489068915374	2471.22953952088	467.340804476351	3478.69660949707		0.00192867615332829	0.0	0.159656912986373	4.89065006590495e-09		0.125712558205941	-0.0248709589181674	0.211006130028234	0.274397983520248
673	405.063480126596	2577.88813501474	462.104991026182	3396.4461479187		0.0407287739217194	0.0	0.148403324988259	0.195199687597462		0.0761423360822562	-0.0262904086552913	0.1568834101821	0.213919810784532
674	394.933602660241	2405.96127879862	401.297451699746	3468.56818898518		0.151411942550714	0.0	0.1371803218031	0.304593618382693		0.0900475859736707	-0.0591071136172903	0.137650905497274	0.290080281964798
675	446.36768647354	2683.4927928691	430.889785684121	3472.21763737996		0.673530529270594	0.0	0.126696765583041	0.484848550366521		0.84889226318812	-0.0172006820984918	0.129126278796686	0.596008229484848
676	436.225682168111	2269.12031648596	421.74088893581	3125.55816396077		0.851387738986484	0.0	0.116998631034746	0.557856226901258		1.07588875060182	0.0250508930244945	0.210245350453248	0.505366769985019
677	390.768184021441	2724.88493627431	458.748485008446	3346.81804656982		0.872318173448342	0.0	0.10804057860757	0.583206262868414		0.873476589553847	0.0256063973878957	0.138742757263153	0.590341579957278
678	376.215740120323	2619.84692009127	461.935096864442	3255.11195246378		0.825550457259358	0.0	0.0997680757889122	0.568714631960532		0.726844895617447	-0.0212707420087967	0.0361115525226983	0.672525766774613
679	476.977432139598	2599.67590705715	473.183339051942	3208.01685587565		0.753135413902153	0.0	0.0921289386639465	0.533630934916331		0.714216794791648	0.00569777075918911	0.0174190842387994	0.476378268171846
680	410.985668767107	2743.75852125518	452.793306587837	3458.22150421142		0.67449142292388	0.0	0.0850747154533525	0.548108913714574		0.49571760434243	-0.00989822795262481	0.0566809123857646	0.444965215797769
681	481.555886818544	2899.85657111965	449.305310388513	3281.79516728719		0.598227587635623	0.0	0.0785606262680556	0.529495245627021		0.766368988440797	0.052247847148212	0.00664704693714735	0.670535080248026
682	441.886831019046	2518.24419543207	449.075588576858	3444.36166508992		0.527832899922038	0.0	0.0725453144882057	0.494094435321538		0.623393176055004	-0.0442139064403852	0.0639949109152262	0.630534779486606
683	418.409427392221	2553.21011663942	431.496855204814	3520.13733545939		0.464408621186563	0.0	0.0669905893395951	0.451425548579345		0.586593249319739	-0.0807977497303505	0.031720381558252	0.633308605415824
684	443.371690736199	2717.79473503268	410.819896801098	3549.61220932006		0.407976035858298	0.0	0.0618611841648531	0.406924345514891		0.36515318067447	0.0389565012229819	0.0441967223481348	0.393622442352257
685	425.843274193088	2794.99071518255	438.563653399493	3412.68034617106		0.358098353888479	0.0	0.0571245326242784	0.36358342120364		0.340266515937574	-0.0411082624682127	0.0800671227750984	0.28876259259682
686	496.016189909329	2802.0134302256	467.24282886402	3444.35001118977		0.679447094352738	0.0	0.0527505619491918	0.322946040174248		0.57603811861981	0.0267012008624306	0.0455898350365555	0.227207959868946
687	437.750163948448	2409.59710070551	480.515156513935	3325.457669576		1.32915876773999	0.0	0.0487115020136266	0.285706850405371		1.6256544204351	-0.0651405261146742	-0.055495634217106	0.245264792859292
688	426.511089686929	2686.71537811902	447.48571315456	3564.71536890665		1.51917158870228	0.0	0.0449817090234777	0.252073661222336		1.49615637225553	0.0963862287885749	0.0869507894482687	0.240522968021449
689	437.508765895871	2706.98662831831	482.900234902871	3159.97196833292		1.50266460479337	0.0	0.0415375027053527	0.221984157565702		1.7463441451223	-0.0717495789215157	-0.0156048868741805	0.233295163833883
690	462.321886048699	2539.67941471022	452.568556007179	3126.31012598673		1.39987381609402	0.0	0.03835701596168	0.195234683609051		1.54694571599917	-0.00944762088210882	0.133592342754473	0.141093692543661
691	430.989548286382	2709.52557497608	441.126513671875	3451.16500727335		1.26714794834938	0.0	0.0354200560375765	0.171555850956965		1.20363462852347	-0.0989155188268465	-0.0126960616980189	0.137439795389262
692	459.987816135378	2294.65895049426	488.263315561655	3362.98797098795		1.13022528686822	0.0	0.0327079763180333	0.259238600838522		1.060105819252	-0.0434533176788361	-0.0721525239569522	0.401369316098357
693	449.39383625114	2691.13099763831	414.343228726773	3487.01422627767		1.0002580241843	0.0	0.0302035579414693	0.293627815190641		1.20195466415647	-0.066753334647578	0.0296475529520008	0.378437991822272
694	431.726491218065	2515.38543825733	443.605624472128	3415.39259592692		0.881518895116594	0.0	0.0278909004780196	0.459023535482948		0.990270242172317	-0.00921410353820646	0.0560159081292534	0.446756819796941
695	448.913998346259	2794.32559515505	415.383708562077	3542.14924494425		0.775098912875384	0.0	0.0257553209784845	0.525332947465905		0.805447069702249	-0.0362780784110201	-0.00710425033814034	0.329814286009149
696	452.227776074931	2838.92147640306	451.869511454814	3396.61375427246		0.680673991864023	0.0	0.0237832607530019	0.535509477718699		0.506246139369132	-0.0640996230563762	-0.00227038616764044	0.394464797039861
697	433.69861107151	2703.30439976283	453.177199904983	3142.46373367309		0.597342271330614	0.0	0.0219621992875882	0.515203105880239		0.536011631798645	0.0351626031747379	0.0375241667143356	0.331220885246966
698	414.851860102075	2669.01342399752	433.492741765202	3456.9714864095		0.524015054762318	0.0	0.0202805747520075	0.479584906319637		0.339669524346682	-0.0727817426167128	0.0307229371180819	0.425821141221308
699	462.894189096715	2599.76075713488	431.152005912162	3186.08995056152		0.459594049056531	0.0	0.0187277105942759	0.43749739096201		0.446477923163962	-0.0870607690300427	-0.00603940479934341	0.619256028306016
700	443.534281264256	2654.4237234933	441.760963893581	3436.73040008544		0.403046930044765	0.0	0.0172937477557551	0.393976415019576		0.399407980888917	-0.0287250263499314	0.0014458814668684	0.42862577934651
701	489.702622462363	2623.29945965202	506.352294921875	3221.23026657104		0.353435092624626	0.0	0.015969582076471	0.351781716447153		0.233500097301558	-0.111759938363374	-0.0183006155467705	0.636223189969267
702	444.143036111427	2815.75137017697	478.302508709881	3555.58855183919		0.309919410627271	0.0	0.0147468064932469	0.312324156222101		0.34759931506178	0.0202107496900488	0.0582989154087021	0.744881814664889
703	417.486944713731	2630.92544617944	434.971376161317	3460.96932729085		0.271756329851605	0.0	0.0136176576636704	0.276226019630271		0.241764390409174	-0.143022022792659	0.0150296085911951	0.328889968576861
704	486.571285498403	2643.46996821189	419.378701699746	3596.38611475626		0.238290122146979	0.0	0.0125749666770119	0.243658313900744		0.160827986780194	-0.0973370975735211	0.0307306653549658	0.371974606258362
705	449.241487154995	2841.26272520727	372.022829127956	3341.45554351806		0.208944009901172	0.0	0.0116121135391604	0.214542692313862		0.248017795493665	0.00618713044835386	-0.0327532312331734	0.300631202673683
706	414.677353016651	2782.6307148836	442.629481630067	3614.10531489054		0.183211378731513	0.0	0.0107229851426051	0.188671336427526		0.0979293540606218	-0.113650415665316	-0.0118542794391432	0.206711059092329
707	461.627088560675	2688.99385413345	481.293918918918	3572.26183191935		0.160647587756467	0.0	0.00990193645461412	0.165777237373045		0.148442283155238	-0.0552245490508656	0.107325351200164	0.164803690865467
708	509.665951471259	2710.26859703842	435.223012563344	3367.71603012084		0.140862554759293	0.0	0.00914375467719756	0.145574595012842		-0.0815177407263974	-0.0947728314956252	0.0630923546251964	0.0565731544055991
709	459.705072778854	2602.55588079958	435.200550306165	3368.87932840983		0.12351414182083	0.0	0.00844362615130825	0.127781307933468		0.0190425912267936	-0.065265748083797	0.0698969087505403	0.142243448350509
710	425.170121464416	2688.6492446588	448.093753959037	3458.41857274373		0.10830230119984	0.0	0.00779710579515542	0.112130812797211		0.094817416082762	-0.00884814006790166	0.0428637076919208	0.07276439835074
711	402.770926593864	2733.75350142498	450.526367187499	3451.31443786621		0.0949639159779037	0.0	0.00720008888259775	0.0983776635123346		-0.0549068082912723	0.0676493044152103	0.0716982977814358	0.0965700895287794
712	442.041751610971	2647.00498495296	456.021360325168	3513.16765975952		0.0832682634781723	0.0	0.00664878498243776	0.0862994971937016		0.0309006413592659	-0.0552521508413275	-0.0213660212249203	0.136264283022447
713	401.404236285355	2771.64653918207	396.931978462837	3253.42270024617		0.0730130313052679	0.0	0.00613969389315934	0.0756969749480586		-0.0604883925341413	0.00697861456608753	0.007777336707186	0.0574567053845364
714	399.77094085025	2595.83635353555	436.499926097973	3465.42450205485		0.0640208211039091	0.0	0.00566958342031946	0.0663926433494492		-0.0559337139899991	-0.0668158955283598	-0.0391610906359752	-0.00463097004608931
715	413.456152700159	2584.94965596101	451.107478621199	3299.96472803751		0.0561360814923138	0.0	0.00523546885550358	0.0582292740116667		-0.00279569862368101	-0.0455915983099624	-0.0289670218348833	0.0526436624075335
716	447.948145956888	2705.4022229253	404.150381387246	3659.58410898844		0.0492224180481754	0.0	0.00483459402655787	0.0510680040264637		0.0689129900956425	0.071674811805982	-0.0385210650361227	0.0439387357334025
717	379.939192945939	2776.23838712731	453.521786581503	3413.60152180989		0.0431602342640582	0.0	0.00446441379878686	0.0447864594698988		-0.017514888599997	0.0305844403798677	0.00672582461701862	-0.052831982359648
718	419.340324903056	2719.77348483338	485.573393950591	3553.89606857299		0.0378446628812056	0.0	0.00412257791601769	0.0392769600251152		-0.0775383623571759	0.0348097485967233	0.0080509539702228	0.0311576318953905
719	452.153516337819	2681.94132279376	467.39373548353	3385.35317230224		0.0331837519214497	0.0	0.00380691607893854	0.0344448532716051		-0.0133597704956413	0.0603650601208305	0.0514063325913814	0.0283752542499866
720	456.745277571852	2910.07280871332	449.685296135979	3552.68794886271		0.0290968740886011	0.0	0.00351542416597435	0.0302069983394523		-0.00593790066726515	-0.00800133838420545	0.0953376840227047	0.00172336418133592
721	434.57976270244	2837.37768679249	476.986248944256	3388.17289733886		0.0255133320485232	0.0	0.00324625150921694	0.0264904022754585		-0.00490006906288034	-0.00524447548581894	0.107126600886131	0.0406935458969449
722	486.541022753193	2798.93977698501	433.289863545185	3569.30922317504		0.0223711354729118	0.0	0.00299768914462487	0.0232310035529623		0.0264303828397491	0.0478414669156091	0.0676583930085682	0.115494561792082
723	417.251908573791	2637.3822880959	481.667696896114	3290.45773061116		0.0196159286969933	0.0	0.00276815896189431	0.0203725926931076		-0.00938120199367069	0.00769608501448261	0.00289308759290868	0.00445815914730363
724	476.846927392221	2718.93050711495	472.451414695945	3300.58190282185		0.0172000504438282	0.0	0.00255620368511381	0.0178658580380699		0.00828245502366856	0.0158684105166126	-0.0322301851628069	0.0362987575485356
725	399.671406321281	2678.89846116669	410.731872888513	3532.37087249755		0.0150817093510695	0.0	0.00236047762059082	0.0156675442705668		-0.0653503254850725	0.0994552475251547	0.0213270869060241	0.141213640761916
726	416.256493784215	2566.97496188416	478.19860377956	3672.66332244872		0.0132242610385572	0.0	0.00356750933212386	0.0137397116307367		0.0105709237389039	0.125601548599311	0.0104123388366515	0.00400573817480698
727	447.754508582344	2799.0662044603	462.886841480152	3390.24475860595		0.0115955742113247	0.0	0.0468223890029786	0.0120490845513258		0.0891544941240326	-0.0152351813803945	0.0453797680430479	0.0873242774418514
728	454.81778377338	2420.60544134646	472.342975348395	3482.17438634236		0.0101674748326192	0.0	0.115665075786013	0.0105664793857209		-0.0907243039887232	-0.0421406366121754	0.179338240308837	0.0154346754038764
729	502.330714316263	2538.43235187141	455.032910156249	3399.72425333658		0.00891525875196708	0.0	0.117256658273288	0.00926630190928408		-0.0448402488531274	0.0709117471149599	0.120470974632689	0.0235520350264255
730	437.710827013001	2586.01933568837	461.07462257179	3449.91590627034		0.00781726435745732	0.0	0.109785578089505	0.00812610625996996		0.0191689634904023	-0.00533101910482965	0.177803313770941	0.0480604841084118
731	446.465905850821	2584.80555444834	473.110081028294	3431.95048268636		0.00685449785973144	0.0	0.101596812831058	0.00712620791145547		0.011333113585991	-0.0091869828744461	0.0712922991283885	0.0067882169554026
732	461.951157618613	2409.53943992147	446.724016839104	3341.88237508138		0.00601030472561873	0.0	0.0938490045689392	0.00624934412354082		-0.0175261358248857	-0.0144663195358599	0.0757566202413834	-0.0103186926999068
733	485.576184349338	2667.39380381058	490.394602512668	3497.25272496541		0.00527008157767505	0.0	0.086667600404957	0.00548037608472106		0.0307328386495593	-0.0784966716560822	0.0850834782845414	0.0863399840888115
734	451.257618256729	2636.51631756218	414.475386665962	3474.83508555094		0.00462102357588634	0.0	0.0800321979812479	0.00480602765144895		-0.0613532245248368	-0.0664381495498736	0.129668059257338	0.0655307111976729
735	416.554855012545	2602.78615149673	435.894298986486	3389.50002924601		0.00405190291158944	0.0	0.073904303482476	0.00421465620205851		0.0859518015395748	0.0525689631966918	0.0824243765154107	-0.00627651938964758
736	438.814041471829	3021.554865623	429.01775892103	3622.139822642		0.00355287458186081	0.0	0.0682455354264776	0.00369605166657302		0.0719040586257082	-0.086439873163427	-0.00118017394809792	0.0224283075281489
737	453.46081810276	2490.87489661391	477.358274387668	3092.73152414957		0.00311530608453811	0.0	0.0630200421919313	0.00324126027325283		0.203599974189442	0.0664873500965726	0.0931572269846649	-0.033379310569434
738	400.840339159443	2711.62397485849	461.855862014358	3378.68359502156		0.00273162808783331	0.0	0.0581946582861932	0.00284242997531609		0.123086664500306	0.00407295085375831	-0.0313131668307181	-0.0385365783444502
739	443.546424141765	2824.47194002112	453.715573532516	3509.71603266398		0.00239520349132761	0.0	0.0537387491562811	0.00249267489304238		0.0849928779570477	-0.043236410760987	-0.0235080927110618	-0.029722791415595
740	471.540521997604	2653.73375219228	428.985911106418	3353.15097300211		0.00210021261328383	0.0	0.0496240246799149	0.00218595643322913		0.115782964122696	-0.0116111626082181	0.134134869683973	-0.0303318434956391
741	408.680029653284	2803.66112409319	509.940260768581	3452.64357757568		0.00184155251817525	0.0	0.0458243607052537	0.00191697903496782		0.163021259168269	-0.0415131535832848	0.0134649839249396	0.0618345713928281
742	482.326875784101	2475.13084567323	454.079729729729	3619.1754544576		0.00161474874293561	0.0	0.0423156333561618	0.00168109874265964		0.0121730906038673	-0.00503652023930044	-0.0347683554905786	-0.000146938568369267
743	442.516890254334	2568.79011006257	443.721154455236	3564.49392318725		0.0014158778949165	0.0	0.0390755658948767	0.00147424302830677		0.11189870085347	-0.0535924154362371	0.121104642260846	0.0215026954106876
744	429.126949560903	2484.58016905492	429.503993348817	3124.9568824768		0.00124149978260309	0.0	0.0360835872915496	0.00129284047912357		0.215204436894602	-0.0124508682152802	0.00798452844081956	0.0670867480599355
745	431.533914162294	2648.26169757453	437.070722920185	3425.05241012573		0.00108859790504351	0.0	0.0333207016202806	0.00113375913670931		0.25500078435368	-0.0300982413926032	0.0578935312415669	0.046678065279927
746	447.5679245552	2516.36471744459	487.484608583192	3565.27374521891		0.000954527270540798	0.0	0.0307693674549863	0.00099425242331657		0.271440237634192	-0.0163764960477403	0.0520406283079819	-0.0892335649852264
747	394.280335809192	2737.33345000597	493.774014199746	3315.46741485595		0.000836968641942818	0.0	0.0284133864997526	0.00087191172169414		0.170708520469589	-0.0226415999501413	0.0226446679823542	0.00238838204239087
748	468.999675667198	2398.27259546396	445.491315192145	3458.87374623616		0.000733888417036761	0.0	0.026237800746648	0.000764624789829536		0.224945647956437	0.0284193560161064	0.0396703644006967	-0.00100027066163569
749	442.212425510378	2448.40771484375	442.849774334881	3514.24518839518		0.000643503450034295	0.0	0.0242287975080617	0.000670539292639346		0.0424789172228368	0.0	-0.0228467564910738	0.000279275996348134
750	415.754098711222	2847.7225516183	435.788262774493	3695.19216537475		0.000564250205607616	0.0	0.0223736217206259	0.000588030820990083		0.0635655198435025	0.0346585591524482	0.00548368908068792	0.112392367641571
751	427.112789404653	2612.7408646564	413.300168918918	3329.54083379109		0.000494757711883704	0.0	0.0206604949639413	0.000515674845900425		-0.0253002233571278	-0.0282240355202277	-0.0157034247006504	0.0473783753621957
752	403.84278412979	2903.66487588687	445.095699165962	3407.91427993774		0.000433823844520889	0.0	0.0190785406799621	0.00045222212371357		-0.046095751364714	0.00292985999326286	0.0106276735988285	-0.0729722516181158
753	480.7214622776	2665.35632324218	496.629824746621	3564.825050354		0.000380394531614947	0.0	0.0176177151182602	0.00039657712760781		-0.0727152094222073	-0.0384512281695955	0.142320086242146	0.114352345734385
754	427.296245936929	2621.07181471221	439.844284470016	3110.33156840006		0.00033354551970826	0.0	0.0162687435687451	0.000347779133062381		0.107324709617494	-0.0973349327392273	-0.00742636900450914	-0.0172073482290244
755	477.225783744867	2765.87921391701	499.460129856418	3446.30688985188		0.000292466385479137	0.0	0.0150230614769824	0.000304985630715951		-0.111540225211963	-0.0539377890442889	0.0657643743892496	0.030726410217791
756	419.089253891993	2806.05715257294	448.03558778505	3396.39560699462		0.000256446516535575	0.0	0.0138727600682565	0.000267457780237539		-0.07747801440301	-0.131272773472081	0.0353607561378344	0.135305813717038
757	434.785457416172	2747.6874277543	507.823425622888	3366.87898508707		0.000224862818800495	0.0	0.0128105361351466	0.000234547654067882		-0.0366201757490111	0.00462420814567223	0.0942134326437573	0.00331721252138631
758	443.607218721487	2597.05384297273	403.936155247043	2970.53239313761		0.000197168937843186	0.0	0.0118296456698197	0.000205687050791667		0.103182162243093	0.0220131846962341	0.00566955445197868	-0.0516621139882327
759	434.207127480611	2630.58232521524	397.752409733952	3397.84196853637		0.000172885807700835	0.0	0.0109238610466541	0.000180377685000912		-0.0231210404886396	0.022285718516012	0.101976108261543	0.0637924501746655
760	432.680501896099	2616.27620152064	488.303970914273	3086.93467203776		0.000151593363697796	0.0	0.0100874314833494	0.000158182584275217		0.112825821417353	-0.0130559131893668	0.0719413618457022	-0.0455057665637292
761	407.427741503193	2680.39050043845	458.898801731418	3299.28586705525		0.000132923275905782	0.0	0.00931504652949026	0.000138718544745699		-0.00637607085888124	0.018689820354304	0.0430313050014147	-0.0382582092704947
762	444.240530195027	2504.99266457071	474.473086465371	3165.11285273234		0.000116552577543878	0.0	0.00860180235075632	0.000121649514986124		0.340907574685095	0.018891427942713	0.0365247477217789	0.0465399241517129
763	403.218611000228	2786.4789279237	443.188129486908	3487.44276809692		0.000102198078098456	0.0	0.007943170594718	0.000106680794002495		0.0930953902406806	0.0230079096119539	0.086671698086813	-0.00652655998526941
764	452.134594548357	2660.41182163783	387.839641839104	3128.36320114135		8.96114645176872e-05	0.0	0.00733496964054808	9.35539431479981e-05		0.177693208825744	0.0735154587108394	0.0346123438379022	-0.0478343626548428
765	385.368994497034	2691.07688436702	435.7386151288	3296.95742034912		7.85750057380577e-05	0.0	0.00677332484224347	8.20423241162711e-05		0.116834612100945	0.0528065713661288	-0.00197021314014562	0.117057104964494
766	421.279348554402	2597.59276098134	492.416462996199	3103.91900126139		6.88977862371303e-05	0.0	0.00625469785534548	7.19471859753529e-05		0.124883403189885	0.0441097589533173	0.0788673471608444	0.125081187201087
767	441.407991061245	2593.67625582947	456.81236011402	3490.24465433756		6.04124034581921e-05	0.0	0.0057757816394209	6.30942336840014e-05		-0.0502596822157421	-0.0584449556242684	0.023090980583165	-0.0230135951527722
768	499.948055072422	2862.27016028579	452.779583245354	3450.9388885498		5.2972071976799e-05	0.0	0.00533353557882278	5.53306188449727e-05		-0.106101107303718	0.00947849110260379	-0.0110986513921621	-0.0735820842557551
769	439.410088532162	2802.21363176618	461.426025390625	3696.95023727417		4.64480843152859e-05	0.0	0.00492515187492797	4.85223007398777e-05		0.0441842171434063	0.0798444833535264	0.102815751897874	0.0164535346677913
770	466.146831874429	2666.7719365334	429.00624868032	3324.16094716389		4.07275844808341e-05	0.0	0.00454803771956098	4.25517320832359e-05		0.0373980314476571	-0.0751170997677391	-0.0273100473686137	0.0819693574907628
771	443.795228387317	3073.40668845663	444.286139410895	3442.57232157389		3.57116157123749e-05	0.0	0.00419979883338156	3.73158295397007e-05		0.0185330606775623	-0.000588441549347941	-0.0508651030381359	0.0882674576662633
772	372.768041457572	2765.36614865672	436.497519003378	3480.18489710489		3.13134086650411e-05	0.0	0.00387822426472217	3.27241939649392e-05		-0.00527839528540672	0.016016907556335	0.0	-0.0222478241204616
773	426.453283602303	2910.31048334861	458.619783308699	3258.59461339314		2.74568804201176e-05	0.0	0.00358127235236396	2.86975496421865e-05		0.0303741615063716	0.0392086769833403	0.0730312099887125	0.0487189802135228
774	434.115649592267	2675.62595538703	395.060538956925	3370.55514526367		2.4075318355433e-05	0.0	0.00330705776312947	2.51663755675111e-05		-0.0827689326314089	0.0353745142130401	0.0150452730645201	0.0679015620354284
775	419.532944727988	2853.07023527184	444.989618084881	3314.72999191284		2.11102261089632e-05	0.0	0.00305383952199439	2.20697051525948e-05		0.0535929023526084	0.0181875932184882	-0.0150392979763919	0.076628133095615
776	475.668350108348	2695.04693229831	444.079472392314	3361.44874572753		1.85103116724098e-05	0.0	0.00282000995872227	1.93540736216009e-05		0.0647842273488231	0.0497972114000021	0.149199489718441	-0.00644782628543791
777	425.581657019844	2653.6492371851	424.391115920608	3153.52871831258		1.62306001101651e-05	0.0	0.00260408450084477	1.69725949286777e-05		0.0223682303018036	-0.0637568141440875	-0.0338528500131402	0.012774171706713
778	445.697627380816	2589.26925223214	424.652912531672	3118.54047266642		1.42316555549276e-05	0.0	0.00240469224818359	1.48841522588539e-05		0.0725502299311063	-0.0729519146349299	-0.0256070037191425	0.0626782183063699
779	471.413085937499	2581.83494848134	444.01150892103	3344.48174667358		1.24788990215619e-05	0.0	0.00222056726907225	1.30526881361213e-05		0.195753431107076	-0.0287412693756672	0.0358118701518439	0.0269162011730731
780	427.950688939895	2533.02496587013	472.780430479307	3392.12692260742		1.09420102383254e-05	0.0	0.00205054056301783	1.14465818822496e-05		0.249069126625135	0.0558379691146216	0.0332451656085531	0.086522891582116
781	419.177980297673	2713.33863052056	511.593003061655	3515.44272486368		9.59440314796566e-06	0.0	0.00189353263877396	1.00381036780045e-05		0.0833764327371944	0.0688361870657168	-0.00604093517830078	0.0429262226798615
782	424.065183764826	2556.41094721579	451.557140783361	3337.17272822062		8.41276600558003e-06	0.0	0.00174854666070369	8.80293580100302e-06		0.0287972615547347	0.0154039930762186	0.0526872483079811	0.113023554484135
783	410.458305414575	2613.13897705078	430.840966796875	3171.1831741333		7.37665811756614e-06	0.0	0.00161466211991871	7.71975277425956e-06		-0.0116082543629011	0.0125772647689834	0.0274443735385493	0.0198832153795859
784	414.837828253307	2579.06253985969	464.732969541807	3250.43835322062		6.46815624580095e-06	0.0	0.00149102899001342	6.76985317658433e-06		-0.0610419228086968	0.0110209083322888	-0.0113611382604792	0.0590386648380981
785	413.734284115533	2771.29726986009	372.534811813766	3280.80651728312		5.67154456032966e-06	0.0	0.00137686233028888	5.93683675794977e-06		0.0322521180921175	-0.0118455438360496	0.00475966615713346	0.0220325566964485
786	425.345255830862	2715.37910554846	419.545749313766	3387.96350733439		4.97304277717271e-06	0.0	0.00127143730220259	5.20632128514294e-06		0.00838242861285991	-0.0176439438533957	0.0679461949672039	0.0640446248787089
787	419.808759480497	2499.65630978954	480.905558488175	3156.49398422241		4.36056777840993e-06	0.0	0.00117408456740409	4.56569422897408e-06		0.0320050625465613	-0.0320149875719605	-0.0767996724763916	0.00925101211389441
788	425.985219690921	2341.59090003188	393.117613756334	3283.72669855753		3.82352459089788e-06	0.0	0.00108418603813843	4.00389500586014e-06		0.048307354852791	-0.0219424308302296	0.0176332329617449	0.00587156965205248
789	446.696258767677	2632.31804049744	436.949453652871	3587.57734171549		3.35262310784026e-06	0.0	0.00100117095303728	3.51122401413071e-06		0.0487406845224125	0.0553886796130676	0.0227228394425884	0.0402126671240638
790	419.111531278512	2579.22816436144	506.1236328125	3243.2085609436		2.93971738274736e-06	0.0	0.00092451225338284	3.07917516802109e-06		0.0703510908297344	-0.0635783708996873	0.050394552379252	0.054922606526006
791	452.505214273494	2716.10033806002	415.648974609375	3401.89756139119		2.57766471579147e-06	0.0	0.000853723236837843	2.70028903801087e-06		0.110122594223969	-0.0895356704145608	0.0193245436769734	0.0726665655082006
792	473.830881828809	2718.25293965242	445.418284153294	3138.00535964965		2.26020209494653e-06	0.0	0.000788354467396194	2.36802406193987e-06		-0.0542410417782968	-0.0269789192786444	-0.00758809976536799	-0.0978868108076594
793	401.508099409785	2509.12117596061	411.583047402871	3049.23937479655		1.98183785451403e-06	0.0	0.000727990921935729	2.07664360332956e-06		-0.0304963442121757	-0.0415358637957098	0.0323536457846798	0.0830337565727107
794	423.00221330406	2652.965021873	450.052553578969	3292.70026143391		1.73775667687703e-06	0.0	0.000672247644407052	1.82111690694428e-06		-0.0620915615285347	-0.0639769246644714	0.0600141377907591	0.121686246969219
795	404.55705227817	2692.97033691406	474.852731735642	3116.82109069824		1.52373629414359e-06	0.0	0.000620759386847693	1.59703224156562e-06		0.175392093153128	-0.0428610413870789	0.0758432403759516	0.128265772592446
796	398.306909714301	2881.83832036232	433.483379961993	3304.23193740844		1.33607444873293e-06	0.0	0.000573221446136107	1.40052073036854e-06		-0.0460977546895487	-0.0290987485785608	0.0912452259477413	0.119559000743343
797	447.430514370437	2495.20102613799	444.69885583826	3209.69959386189		1.17152484942305e-06	0.0	0.000529330429780185	1.22818955381211e-06		-0.00318723174860654	-0.0983689929167564	-0.0439123655731537	0.0727633320999597
798	440.445111128535	2240.27854576889	428.181437394425	3275.98486963907		1.02724101498781e-06	0.0	0.000488800106450914	1.07706337177619e-06		-0.0795174943278856	-0.12920695972673	0.00720350968742647	0.0216117264481183
799	514.795305015396	2572.72087875677	466.437053948479	3558.10785166422		9.00727033995792e-07	0.0	0.000451373151106471	9.44532953582965e-07		0.1089565717581	-0.0217002172223284	-0.0482997419607804	0.0938950417691536
800	463.360595703125	2433.49414311623	443.02971521326	3144.80266189575		7.89794388983272e-07	0.0	0.000416811941836687	8.28310128987973e-07		0.174189090242213	0.0115043260552692	-0.0130851174735186	0.102649678326506
801	427.471829379562	2356.52174221739	455.907512932854	3197.42111714681		6.92524098119137e-07	0.0	0.000384897051213154	7.26388282358439e-07		0.152456444254073	0.0444319278195943	0.0204206619154159	0.200659250892521
802	406.92029075901	2324.59945990114	452.945762510557	2784.47903442382		6.07233519464623e-07	0.0	0.000355425853155203	6.37007707961162e-07		0.118726168820302	-0.0595684255741894	-0.0159255885439626	0.0910369699816855
803	484.355436673129	2615.49805061184	491.336552470439	2946.2316271464		5.32447243587412e-07	0.0	0.000328211236466824	5.58625228210523e-07		0.0924504184863469	0.031252027047954	-0.0643097122398588	0.170835411260711
804	392.298771099452	2567.75270547672	413.850563502956	3191.84107462565		4.66871571012392e-07	0.0	0.000303080416876829	4.89887550328175e-07		0.0401980980278383	0.0374977802614254	-0.0418244305460706	0.0713524435329704
805	479.604529610515	2699.38161421795	432.138752375422	3107.52638626098		4.09372133004188e-07	0.0	0.0998961137248667	4.296079014106e-07		-0.0538800878585579	-0.0297039468498265	0.0713033337463865	0.0319213490928427
806	403.360841625798	2677.93305190728	433.466762563344	3142.24537531534		3.58954268551834e-07	0.0	0.310882046981271	3.76745538503236e-07		0.00665049909987803	-0.0859568635039946	0.543902838648501	-0.000525454015709902
807	422.468275975136	2531.69135891661	434.412143686655	3089.63270441691		3.14745818104486e-07	0.0	0.318616887819296	3.30387779917568e-07		0.0866327684856452	-0.00128630494417734	0.476043842317227	0.109116299340565
808	441.871213147239	2522.66504155373	415.732008815456	3170.78243128458		2.75982036413525e-07	0.0	0.298770268319277	2.89734247557444e-07		0.0444807190210201	-0.050110303338622	0.168335865856343	0.0311569128990346
809	429.732958271555	2523.87771295041	469.375885504645	3191.88504282633		2.41992363493997e-07	0.0	0.276550005447111	2.54083048194528e-07		-0.0221322381673281	-0.00046244266117853	0.506082533978839	0.0517408998451835
810	381.005841554516	2356.91983468191	430.184682485219	3136.5971844991		2.12188824861287e-07	0.0	0.255469508702773	2.22818655109189e-07		0.139693088726388	0.106784764903643	0.201897713405578	0.00126945339430152
811	459.665297459511	2532.86944580078	480.053412690033	3325.12372080485		1.86055860383093e-07	0.0	0.235922110170638	1.95401280870406e-07		0.194404168569519	0.00888436603367837	0.191674557226033	0.0865712656432123
812	426.687899178832	2691.51338538345	421.045336254223	3314.99317677815		1.63141405799872e-07	0.0	0.217859750493832	1.71357557773091e-07		-0.00725761823640744	0.00504494125355025	0.249947607906904	0.146910130508181
813	431.187854627623	2334.02802883848	495.979877533783	2695.12827428182		1.43049072636343e-07	0.0	0.201178722529734	1.50272365028316e-07		0.064567449332779	0.00722940933391142	0.106002061407844	0.109842172554447
814	462.383432652828	2225.30082360092	435.286916701858	2509.3069636027		1.25431291227318e-07	0.0	0.185774701689714	1.31781661600861e-07		0.255971878204928	-0.0464332048415686	-0.0967573840410846	0.110625308127032
815	456.971533559534	2469.58572325414	466.045226720861	3231.42825826009		1.09982867326536e-07	0.0	0.171550116870764	1.15566200951263e-07		0.111964246393485	0.0601833741105412	0.107543914639442	0.0795741307032198
816	446.44081995609	2747.74540617028	452.170097392314	3062.70780563354		9.64368724727784e-08	0.0	0.158414689808147	1.01346019165844e-07		0.0150326698366672	0.0317614686043213	0.145960674619358	0.0242298730096445
817	458.047967395643	2474.26827940648	463.728293918918	3264.25122197469		8.45560048734606e-08	0.0	0.146285029067577	8.8875601310934e-08		0.0676964033078606	-0.0884459978206972	0.0880082150121036	0.130345169222187
818	424.853914803832	2526.99591811822	436.503865339949	3073.38931910196		7.41392248844369e-08	0.0	0.135084124711092	7.79396425571902e-08		-0.0447315833784403	0.0127400183574479	0.0898192499545487	0.11347365819383
819	445.454224523836	2321.47146295041	483.504430162584	3048.46363957723		6.50083117385048e-08	0.0	0.124740862843245	6.83493308888055e-08		0.0384878938132824	-0.00178668184195286	0.102282895697536	0.0359943666927881
820	412.556891893818	2432.97935267857	482.598950855152	3302.1927871704		5.700195276762e-08	0.0	0.11518957461424	5.99390872176439e-08		0.0462853010164889	0.0582664317525623	0.133530874997857	0.120480582355553
821	477.987490020529	2627.1101422991	422.159769584037	3334.55775324503		4.99803630404224e-08	0.0	0.106369619364006	5.25637066195881e-08		0.0917059670143728	-0.0587185121168754	0.0628482338601104	0.0991574994832534
822	393.095801137659	2641.60171571069	447.258519847973	3348.27308273315		4.38248312738629e-08	0.0	0.098224999628049	4.60958513358345e-08		0.00823222521355282	-0.0324357177286512	0.144400572380228	0.0829537666265944
823	431.701808066263	2782.61919667769	450.641850981841	3577.85518519083		3.84274086730668e-08	0.0	0.0907040056137901	4.04238522551895e-08		0.179497679567723	0.0416329397805031	-0.005469861271079	0.124261400490369
824	458.39959761348	2767.25590421715	464.115436285895	3535.07674407958		3.36947272677252e-08	0.0	0.0837588868978427	3.54497809194179e-08		0.0179450858409381	-0.0053390837022616	0.112117316185665	0.058508141504984
825	427.653541286496	2629.38791703204	455.787399704391	3749.26166788736		2.95449181938236e-08	0.0	0.0773455492609356	3.10877587643417e-08		0.108400793217518	0.0080029104675931	0.104339490222407	0.042469603257828
826	506.128366289347	2591.92786890146	426.190894214527	3458.64404296875		2.59061954751552e-08	0.0	0.0714232747358764	2.72624744053221e-08		-0.109147331533842	-0.0630849871540786	0.0321114331730537	-0.00763419135074293
827	470.164613152942	2617.88484534438	398.725195312499	3405.38640085856		2.2715614224894e-08	0.0	0.0659544630911679	2.39078833676925e-08		0.0321995963352949	0.096552230404991	-0.0163206746039542	0.151113855785204
828	459.63089145187	2523.92520951251	475.259047719594	3289.99776331583		1.99179817858267e-08	0.0	0.0609043931089762	2.09660678126709e-08		-0.127607297960481	-0.00933353265104875	0.0552244408337631	-0.015046054113821
829	457.320048756843	2506.80775669642	436.462214949324	3116.39878082275		1.74649029734689e-08	0.0	0.0562410021418161	1.83862365716377e-08		-0.0688816085538158	-0.0903675160681217	0.0202314560497046	0.0138987518446162
830	471.667899250114	2495.2986587213	481.630528135557	2998.24647013346		1.53139429060897e-08	0.0	0.0519346825483692	1.61238482241254e-08		-0.113389681697417	-0.0322125234385549	0.0196716984874908	-0.0905756699243495
831	433.091957259352	2782.9249990035	415.748086465371	3004.47171783447		1.34278929397564e-08	0.0	0.0479580937160163	1.41398420792469e-08		0.0523467293521989	-0.0501472947295066	0.0607668871048146	-0.0335300848487846
832	480.018732892335	2364.20383001833	392.611122255067	2828.43560663859		1.17741270100896e-08	0.0	0.0442859884766239	1.23999637832666e-08		-0.0423279140661133	-0.0353308215139737	0.021945866407017	-0.0238012335859819
833	462.10635799213	2723.32384506537	443.099862753378	3201.15506362915		1.03240372463258e-08	0.0	0.0408950528135082	1.08741739097635e-08		-0.0038821938732955	0.00954108867273163	0.0959425753063653	-0.10180739420562
834	438.608455463047	2363.15546401666	467.825193992821	2913.52188873291		9.05253909459166e-09	0.0	0.0377637578418826	9.53612932155124e-09		-0.00236245008166763	-0.00295907742036779	0.0994953562328978	-0.0583618987565002
835	427.768472713275	2562.36673783282	414.972483372043	3147.73062260945		7.93763738970181e-09	0.0	0.0348722231230201	8.36272834993925e-09		-0.0682833750644558	-0.0536525322573642	0.0187685865589923	0.0478036671442644
836	460.288182168111	2514.89699258609	451.103885135135	2973.12430318196		6.96004586912355e-09	0.0	0.0322020904443199	7.33371193874509e-09		-0.0294537247427216	-0.0567744270135746	0.0665979480274541	0.0283055654956493
837	476.727514113823	2556.60963907047	454.695754592483	2956.60815556844		6.10285354722202e-09	0.0	0.0297364072639126	6.4313138667099e-09		0.0920498738272756	-0.0732629060335291	-0.0510622457941335	0.0516634330724489
838	474.167362853558	2498.55546476403	460.09649757179	3096.26163355509		5.35123217852161e-09	0.0	0.0274595190798009	5.6399540093216e-09		-0.0156496000912881	-0.0966402195699421	0.0784799130173518	-0.0440399177367828
839	360.836944357322	2478.34596844108	435.955132231841	3063.2871983846		4.69217974950095e-09	0.0	0.025356970040191	4.94596934413583e-09		-0.0914237044012743	-0.0133810846585788	0.0770880627814497	-0.0163904289686419
840	482.264876539689	2398.2020438058	453.219528610641	3076.65758895874		4.11429556168301e-09	0.0	0.0234154111639964	4.33737805533522e-09		-0.00397503583391879	-0.0638703509606359	0.0915931444015207	-0.0302423219964378
841	415.802508054858	2568.22215924944	414.762705869932	2972.11297225952		3.60758301526809e-09	0.0	0.0216225155888096	3.80367266473435e-09		-0.102612270023581	-0.0632032623235301	0.0836130855307997	-0.0591869777407216
842	451.516221986199	2524.60226253587	433.507836254223	3107.54630025227		3.16327668173819e-09	0.0	0.0199669003082549	3.33563861758625e-09		-0.0547800474293503	0.0683130541522965	0.073161897260655	-0.051970149239739
843	459.189665188754	2568.62753233617	403.910220914273	2875.2521832784		2.77369067402736e-09	0.0	0.0184380539018374	2.92519519102987e-09		0.0900305135858022	-0.107289429321539	0.0754519541979796	-0.0268590600409422
844	388.939508368499	2690.1498014489	460.951734058277	3152.62622706095		2.4320856912709e-09	0.0	0.0170262697984478	2.56525597842376e-09		0.0603663302825891	0.00225770189800189	0.0222777343191733	0.0549306817762387
845	449.944328809306	2450.28477509167	435.666988228462	2827.07967758178		2.13255243819098e-09	0.0	0.0157225846498176	2.24960654079362e-09		-0.133742382475959	-0.0998860534875113	0.14570458137158	0.020769839848632
846	399.938098768248	2761.18168546715	430.134660050675	3156.80679702758		1.86990940243468e-09	0.0	0.014518721422658	1.972797113016e-09		0.0260334582377174	-0.0284373544700019	-0.0363709039451135	0.0988504531696882
847	425.068177606067	2534.46599345304	458.498919182854	3419.81876627604		1.63961322155329e-09	0.0	0.0134070368481809	1.73004851228396e-09		-0.028221269970776	0.00161501193180807	0.111452375991949	0.0916868013027245
848	411.298131344092	2538.09099469866	450.684901551942	3091.69911575317		1.43768008909525e-09	0.0	0.0123804728953587	1.51716962434123e-09		-0.0115201030591767	0.0548579896025274	-0.0460302320621499	-0.0874350219897713
849	394.57690964302	2789.72123998525	437.174210831925	3262.95831044515		1.26061684024653e-09	0.0	0.0114325119598301	1.33048504286445e-09		0.0516904302173981	0.0469688830437925	0.0452843804154082	0.0341455259510436
850	452.907422587819	2670.04904361646	423.186424461571	3106.18252944946		1.10536052489481e-09	0.0	0.0105571354839489	1.16677161266965e-09		0.160522533626828	0.0086764331069654	0.0306567617053101	0.00567141122658321
851	449.920228387317	2797.19176498724	432.993269636824	3289.79271570841		9.69225422815061e-10	0.0	0.00974878574525531	1.02320278114575e-09		-0.00529847989894308	-0.0312326041945787	0.164815894954732	0.112816227263195
852	461.858118655907	2634.65153285435	463.837133129223	3183.57116572062		0.151143998757496	0.0	0.00900233057076804	8.9729979712905e-10		0.186557558180889	0.0277979935209895	-0.0664199443920456	0.103390928405339
853	462.74650540317	2791.56738779496	398.196712679476	3361.50241470336		0.342503512894968	0.0	0.00831303075306866	7.86888914655068e-10		0.324479969930622	0.0417285319046415	0.135252486597378	0.0351400662288385
854	401.174786867016	2850.96299401108	444.74059596706	3121.02659861246		0.697884722056186	0.0	0.00767650996130544	6.90063862700259e-10		0.834989291577059	0.0457105217676988	0.0854007642729536	0.0940486320250992
855	459.708227004448	2505.48577756297	444.384579550253	3341.46822230021		0.803676622550306	0.0	0.00708872695608262	6.05152932944212e-10		0.82838195431914	0.0232236838587085	0.0622565444617199	0.089915361859417
856	449.821269459968	2779.04860515983	396.488711465371	3282.36880747477		0.797173029529456	0.0	0.00654594993182905	5.30690117314623e-10		1.05944503653376	0.0145746870921378	0.0568872419376607	0.0184512603505992
857	409.946951984489	2580.81988649952	468.887819362331	3266.93965657552		0.743594849744218	0.0	0.00604473282374699	4.65389796997598e-10		0.458861958587601	-0.110859524917376	0.0828359703473888	0.0422541783503987
858	433.101024321396	2779.14666748046	438.973812288851	3550.67626190185		0.6735251906331	0.0	0.00558189342891518	4.08124545912847e-10		0.622998999297809	0.128370584356926	0.0975588462191064	0.0881595020152841
859	436.141295050182	2914.91939497967	401.651620565878	3156.59808095296		0.600949008607315	0.0	0.00515449320263796	3.57905665425293e-10		0.678876910660925	0.0343826828999778	0.0175001529219282	0.0870928420412675
860	415.015674897354	2852.52112563775	423.442066089527	3152.06595611572		0.531940294688837	0.0	0.0047598186017687	3.13866114220133e-10		0.525862378364797	-0.0321157732541965	0.0874659401779168	0.0481249619475229
861	416.69399913036	2565.52639583665	453.198350401182	3194.34668095906		0.468840250065607	0.0	0.00439536385655694	2.75245538621429e-10		0.745833557487223	0.0343637615866019	0.0816694464078052	0.174586286387915
862	437.172682267906	2474.90064223931	427.223755542652	3028.65670013427		0.412262220734855	0.0	0.00405881506163876	2.41377144899004e-10		0.403385527049621	0.0657193957227041	0.0642095354981528	0.00199209712536545
863	459.67511832801	2494.0248749402	446.376245777027	2945.33707046508		0.362049743536574	0.0	0.00374803548516466	2.11676186910806e-10		0.480560727901769	-0.0583701860529682	0.115191405829651	0.0231601155166087
864	405.246172160127	2563.47277707469	448.259357844172	2935.08581161498		0.317730782606357	0.0	0.00346105200279356	1.85629870317035e-10		0.391686465716452	0.0199276066547815	0.188337001227831	0.129634509918937
865	400.333152158416	2731.42009501554	464.415333350929	3006.58861160278		0.278729944868105	0.0	0.00319604257042275	1.62788499059835e-10		0.296957156700131	-0.0466731933221852	0.151423293931035	0.0656175890460382
866	422.445301807709	2506.982519033	482.690409892314	3216.42137018839		0.244464815073696	0.0	0.00295132465611893	1.42757711250322e-10		0.352323529969655	0.0672244619637724	0.146723303081155	-0.00160193782114581
867	414.924031278512	2420.73388422751	391.086345280827	2982.82110595703		0.214387143190231	0.0	0.00272534455780525	1.25191670413642e-10		0.204541826868857	0.0273126409793979	-0.0148733855046099	-0.00226337315421065
868	410.887223069685	2789.92797602439	463.291934121621	3372.80383427937		0.187998083982043	0.0	0.0025166675388827	1.09787094537231e-10		0.116214621529139	-0.0431395556155461	0.0510006474812915	0.035922348911879703
869	484.484877537636	2767.4206244021	464.765405933277	3038.04859161377		0.164851491705752	0.0	0.00232396183534632	9.62780198323294e-11		0.34780001009723	-0.0816948891980848	-0.00826641707689429	0.110487030999337
870	414.064527971031	2716.13254967514	454.681558804898	3307.48207728068		0.144551953296513	0.0	0.00214600734364583	8.44312088037896e-11		0.212021052883714	0.0168313025457696	0.191525340662594	0.105781387045337
871	383.588241688526	2574.10507887236	437.970432590793	3134.9564590454		0.126750721890222	0.0	0.00198168468067899	7.40421233474037e-11		0.0479556829614545	0.0	0.0280398051983252	0.0371776755642058
872	403.763361798585	2671.34183050661	505.41845571157	3250.96087392171		0.111141021686378	0.0	0.00182994898530637	6.49313933492574e-11		0.00326161190220852	-0.0565880087261963	0.0533810548666482	0.00271149816773865
873	441.365036567632	2587.49727334781	471.119459987331	3350.02134577433		0.0974533863158562	0.0	0.00168983154659925	5.44236485339919e-11		-0.0510140481761943	-0.00597714167399743	-0.0263351001642147	0.0407581379944512
874	446.798851291628	2585.57203269491	438.91079761402	3218.77614847819		0.0854513086049512	0.0	0.00156044276578777	4.75401883311819e-11		-0.0279510178850394	0.0278007727034559	0.0660775171224795	-0.0948924138672451
875	386.790138857208	2704.33405412946	452.483171452702	3188.62079747517		0.0749272993952735	0.0	0.0014409611598267	3.99303280181862e-11		0.0182454480682397	-0.0596143493072799	0.0474266118167501	-0.0331367778594912
876	454.983704949817	2846.33979517099	490.134518845016	3190.34525044759		0.0656993706589485	0.0	0.00133062814583967	3.5016983818099e-11		0.00782156045823087	0.0855521865172477	0.11328927829494	-0.09382853596773
877	445.022100963731	2763.43178013392	448.580964949324	3352.31550216674		0.0576079222409761	0.0	0.00122874322491361	3.05384795949927e-11		0.0133860633090504	-0.0798437038605431	0.0697111691940087	-0.0193134265282543
878	429.524057652828	2566.82141611527	381.839810758023	3394.75638707478		0.050512997849681	0.0	0.00113465953466538	2.67807829006605e-11		0.0156384898532201	-0.0479482059802746	0.05452920894595	0.0953488526169775
879	422.931047202896	2605.95619295081	422.437447212838	3143.04430389404		0.0442918721208811	0.0	0.00104777974234412	2.34854630054964e-11		0.0700575934934062	0.0319806778435048	0.0591425411836901	-0.0521675637767066
880	437.202891551665	2676.02085284797	413.540334670608	3163.90384038289		0.0388369315544033	0.0	0.000967552252394784	1.98360993695022e-11		0.069414858255155	-0.120262568499584	-0.0117246462611515	-0.0172422639536399
881	448.080300881044	2688.56331836934	431.868376530827	3187.60450490315		0.0340538148376098	0.0	0.000893467704404958	1.73953084061745e-11		0.0720222402304267	-0.142311702024825	-0.0163824792371732	-0.0274600933885801
882	391.717477617472	2794.06278524593	393.969626266891	3138.8602994283		0.0298597814356961	0.0	0.000825055739200477	1.52548517180331e-11		0.129796333815652	-0.0751173310434239	0.0519307126929511	0.0294177597620167
883	408.710645244069	2737.6197298011	437.589210304054	3153.13291803995		0.026182280733834	0.0	0.000761882012558022	1.33777737942592e-11		0.0142893714697518	-0.0491226413779546	0.0521949927397012	-0.0226609126023089
884	401.907992843293	2553.63292211415	447.911404666385	3108.17175674438		0.022957697223439	0.0	0.000703545437574876	1.1731666423136e-11		0.0814317862452925	-0.152937845458222	0.100669426709664	0.0621916652514466
885	373.13812835025	2719.15638701769	400.706276393581	3081.14428710937		0.0201302501437623	0.0	0.00064967563818778	1.02881091563081e-11		-0.0568571910525624	-0.0920302329932342	-0.0617899314409264	-0.0469711554963126
886	430.223399364165	2308.57868677256	495.207845491976	2862.02848307291		0.0176510285977969	0.0	0.000599930597673415	9.0221786227551e-12		0.197432728918402	-0.0515650591944316	-0.0708638128019195	-0.056674182836034
887	394.985973497376	2701.84971525231	457.437626689189	3086.26167678833		0.015477145493107	0.0	0.000553994487200937	7.91201822066485e-12		0.134801630639984	-0.0662907069278314	-0.00591700898658366	0.0300414778729163
888	404.375285127737	2568.49907450773	397.636370354729	3124.24670664469		0.0135709956653847	0.0	0.000511575660650171	6.93846075783151e-12		-0.0295358603617502	-0.0641285707467745	0.0401346446352844	0.0587533784327741
889	360.323787494297	2651.01185078523	435.73212758657	3253.93975194295		0.0118996053497357	0.0	0.000472404802964647	6.08469752537077e-12		0.103228079660878	-0.0369425184047206	0.105510559164645	0.0512559209807695
890	370.828686345232	2707.89154052734	423.255326224662	2995.38035964965		0.0104340618001298	0.0	0.000436233220283468	5.33598809122965e-12		0.0469340776580039	-0.0947850220743048	0.120829962540775	-0.115927405821823
891	445.609465884466	2422.43939084422	425.270539484797	2691.43450164794		0.00914901313461864	0.0	0.000402831260996146	4.6794058030041e-12		-0.0443721247375539	0.0890500464598818	0.0183319323202341	-0.0652723053818465
892	400.00966761234	2366.84912732182	411.437849714949	3012.82099151611		0.00802222978334727	0.0	0.00037198685769575	2.70290290459123e-12		-0.0590288193326986	-0.0434567602109137	0.0249664510454048	0.0472927046900409
893	403.464838403854	2666.41636813416	448.923797772381	3074.00017929077		0.00703421994793977	0.0	0.000343504180773304	2.37031629764866e-12		0.056867116457528	0.0269617999312894	0.0314384972998857	0.0218309570295306
894	405.72236221202	2281.49648238201	435.162472286739	2815.23243840535		0.00616789242040225	0.0	0.000317202395105172	0.0		-0.00368438029295915	-0.0572424726128653	0.0515925865677016	0.0109234006401752
895	452.686011989621	2402.7680302834	475.05770032728	3019.51006571451		0.00540826092885544	0.0	0.000292914511939697	0.0		0.0516700122353996	0.030788566274872	0.161311272239135	0.000367674899710051
896	441.832257570141	2456.08874511718	435.291152871621	2687.35469309488		0.00474218489572431	0.0	0.000270486328693776	0.0		0.0369255823201568	-0.021574784320443	-0.0023087565293436	0.0
897	398.286250427691	2497.78289172114	422.599069626266	3044.25856145222		0.00415814212387726	0.0	0.000249775449928203	0.0		0.0678306692655033	0.101081952855633	0.00808956724749058	0.00383293849993991
898	446.127339829493	2472.77002326809	439.297014885979	3053.03772608439		0.00364602947850765	0.0	0.000230650383285976	0.0		0.120880934910066	-0.0477944236804063	-0.0496605448713282	-0.0538238401839246
899	393.096569200501	2548.5531703404	492.439207664695	3187.71304321289		0.0031969881168332	0.0	0.00021298970465376	0.0		0.101714039255113	0.0507086558165255	0.0904559187873827	0.0569437392785635
900	445.499495680314	2475.66110167211	463.16064453125	2962.15584691365		0.00280325024233016	0.0	0.000196681287246115	0.0		-0.00957658587381223	-0.0501367295000878	0.00787288707506329	-0.0100064108598226
901	445.80470888458	2708.45344387755	436.632747835726	3250.51729456583		0.00245800473256271	0.0	0.000181621589718027	0.0		0.0870533839145302	0.0537029096195602	-0.0401242102677844	0.1635913341978
902	477.310593208257	2576.21336520448	479.636696315456	3182.84827804565		0.00215527931615479	0.0	0.0923127284297758	0.0		0.0308550574349198	0.0369200696091264	0.123414597615982	0.160204310901235
903	442.850937001026	2538.36990543287	443.97456714527	3141.28088251749		0.00188983726072867	0.0	0.0985366442012564	0.0		0.0204900078816364	0.087324606571962	0.119353321352431	0.151933317166798
904	435.197634509009	2682.1784045161	411.280433118665	3231.95416768391		0.00165708678465406	0.0	0.0929092320707074	0.0		-0.0360655441335183	0.0288869650852464	0.0867431713067483	0.0846380943410865
905	401.402393647354	2552.27760906608	416.845971019848	2897.12567774454		0.00145300162555601	0.0	0.0860718587388802	0.0		-0.045900203036747	-0.0519560489256409	0.180067914679293	0.171005892873778
906	415.560835566834	2499.54689742107	463.524151446368	2946.37729263305		0.00127405139152633	0.0	0.0795213191344235	0.0		0.0278867147252382	-0.029727330559637	0.0536090518810453	0.160707928275164
907	456.305056384009	2671.83294553172	410.13257495777	2933.66765594482		0.00111714049021042	0.0	0.0734382037093206	0.0		0.134690062761758	0.0209459497597415	0.202119173278242	0.0656776740889116
908	406.974616503193	2564.64465456592	458.497071632179	3164.07211049397		0.000979554579327015	0.0	0.0678159411655456	0.0		-0.0723012649688629	0.0386771539661049	0.140257441242005	0.0382101362961219
909	423.72406585025	2600.43496517259	427.171096389358	2933.68653615315		0.000858913612288629	0.0	0.0626234593630694	0.0		-0.0523771774833328	0.049146813633705	0.0827504276796292	0.0601359239326894
910	397.032490305656	2300.3242274693	447.47413429054	3099.8634668986		0.00075313066667663	0.0	0.0578284584188664	0.0		-0.0546997164728004	0.0100903285494568	0.0750972635217565	-0.0157030066697703
911	414.96487582687	2716.88456757214	444.086049672719	3081.50339126586		0.000660375843360346	0.0	0.0534005913131129	0.0		0.0385326975832367	0.0485830864522301	0.0881569662276841	0.00867053683577052
912	410.428974680656	2445.80621836136	450.92735694679	2940.64525731404		0.000579044611764739	0.0	0.0493117596121143	0.0		-0.00204301506442558	-0.00868450528072442	0.000497382868249172	0.0317809173389151
913	406.880296247718	2655.64087785993	428.003597445101	3100.34926350911		0.000507730053703401	0.0	0.0455360055252163	0.0		0.0452656132989361	-0.0764919085599856	-0.0502023089505843	-0.0212440481998367
914	428.843220731637	2729.35044767418	432.918148226351	2995.53316116333		0.000445198525633456	0.0	0.0420493572630583	0.0		0.0168807588885809	0.0621946840975114	0.138187368450843	0.0503400713404259
915	432.159489763914	2500.60198725486	451.153852143158	3081.74108250935		0.00039036831832292	0.0	0.0388296783078992	0.0		0.0217270823704489	-0.00829915531603162	-0.020888438217587	0.0234181959152178
916	381.6101341526	2358.4860864756	455.158005173142	2847.68560155232		0.000342290944772197	0.0	0.0358565270814302	0.0		0.0296451426830185	-0.0859907709120483	0.0454373371056992	0.0605773309495511
917	462.754301864735	2456.92081996372	460.055943834459	3030.19592920939		0.000300134732696529	0.0	0.0331110271926995	0.0		0.00336117525346857	-0.0520682616409826	-0.0200500136281252	0.15197062827108
918	413.827590385492	2654.16100700534	451.283182010135	2932.86081314086		0.000263170437741986	0.0	0.0305757475972302	0.0		0.0782338384586861	-0.0215891792041225	0.032930728283618	0.0559903678837633
919	410.9079857151	2624.37480942083	391.242366976351	3005.41012700398		0.000230758628563449	0.0	0.0282345919288052	0.0		-0.11773587784735	-0.000136938481204236	-0.0206689435290328	0.0498469445692593
920	445.949484275205	2272.54435013751	417.992079286317	2924.59955088297		0.000202338625543839	0.0	0.0260726963045168	0.0		-0.0375650194027955	-0.0138709685696843	-0.00724573446210308	-0.00486036588216178
921	431.81630823734	2733.36759855309	421.337881387246	2870.60814412434		0.00017741880180967	0.0	0.0240763349547135	0.0		0.163851635004315	-0.0805203060885372	0.00884754749203465	0.0232763897522456
922	419.971936302463	2640.16466662348	465.231760715793	3104.01098505655		0.00015556807876388	0.0	0.0222328330787612	0.0		0.044457196576262	-0.0691983218715334	-0.101644191882835	0.0343270508095372
923	458.465032647125	2492.80879304847	517.733018369932	3138.93759791056		0.000136408469020365	0.0	0.0205304863733543	0.0		0.0387978207818444	-0.0919973103615701	0.0355742432094206	0.0177528973991972
924	422.669287465784	2484.80090954838	438.879818148226	2865.90728505452		0.000119608537743285	0.0	0.0189584867224655	0.0		0.29780892795614	-0.0302427460997618	-0.0647657601222507	-0.0697004484660174
925	411.516745908416	2555.05822131098	416.027616923564	3060.50988769531		0.000104877669281304	0.0	0.0175068535771458	0.0		0.236502431096803	0.0237780791570312	-0.109439057549939	0.0585733558206585
926	412.509991945141	2710.07731908681	376.77935230152	2922.94727198282		9.19610399174545e-05	0.0	0.016166370391367	0.0		0.225238511634428	-0.00431575540457148	-0.0529173614341715	-0.0376851379446643
927	466.177153427235	2491.15625622807	413.36675464527	2978.83664067586		8.06352097701241e-05	0.0	0.0149285207294502	0.0		0.51148300027416	-0.112322367730949	-0.0362316069252439	0.0207028950806544
928	420.000796575615	2558.10024588448	431.09013671875	2870.86604817708		7.07042575911302e-05	0.0	0.0137854487706579	0.0		0.321564438988755	-0.0678899094898412	-0.0117201421433422	-0.0018079025679859
929	396.105162237682	2396.81393494897	422.59123865076	2691.41371409098		6.19963915982159e-05	0.0	0.0127299101798652	0.0		0.265348282057517	-0.0377942317753937	-0.0807010215102835	0.0301253085109615
930	443.109462320369	2368.35354427415	485.332726720861	2918.1806640625		5.43609777140423e-05	0.0	0.011755193166606	0.0		0.289658598853816	-0.0699412957115227	-0.0745609524334572	-0.0177084861689588
931	393.728226933166	2333.1267114756	416.237267736486	2934.62748463948		4.76659338043094e-05	0.0	0.0108551093002044	0.0		0.408805802008784	-0.089843600662265	-0.0506510612937434	-0.0229595572235085
932	375.162079080177	2391.7740192024	419.924037953969	2813.41182835896		4.17954448389161e-05	0.0	0.0100239439921858	0.0		0.209896656717504	-0.0750528964637759	-0.0384372968579748	0.00973151932959964
933	447.319241488937	2627.61375084701	419.504886771537	3029.36293919881		3.66479594515979e-05	0.0	0.0092564202146344	0.0		0.0839262218846583	-0.0395757283301405	-0.0193189352433104	-0.0101048656970818
934	392.54327169822	2492.3081988899	439.494011296452	2994.40060551961		3.21344332412851e-05	0.0	0.00854766499660068	0.0		0.213547584583052	-0.0507282441644534	0.0115133964073849	-0.00827103909700152
935	418.339859788435	2707.0875842036	453.554746885557	2970.2660853068		2.81767884267179e-05	0.0	0.00789317848584711	0.0		0.118953464734206	-0.1149170001572	-0.0195534120812108	-0.065398288279555
936	428.11481024749	2473.64778853435	354.295687288851	3014.09528605143		2.47065632084654e-05	0.0	0.00728880537950617	0.0		-0.0218346073141005	-0.110914168657616	-0.0642337348794827	-0.0543077704087659
937	432.538633026345	2775.54321538185	387.435443940033	3305.72922388712		2.16637274741747e-05	0.0	0.00673070854226559	0.0		0.0990219023283389	-0.0185459541643095	0.0672954811277321	0.000782039951275478
938	445.016817190351	2490.98596066844	365.948651288006	2518.99178822835		1.89956443603822e-05	0.0	0.00621534464458376	0.0		0.058251184489724	-0.148993872658714	-0.01433070941732	0.0108273900116208
939	435.374509936701	2609.77143704161	426.243648384712	3227.39321899413		1.66561597073389e-05	0.0	0.00573944166626368	0.0		-0.00370873592817455	-0.0995528342004804	-0.00270823004768131	0.0421374117076495
940	422.488101263115	2737.82233164261	425.604729729729	3111.40259297688		1.46048036556734e-05	0.0	0.00529997812255666	0.0		0.130844790068157	-0.101321618057103	-0.0390802609055288	-0.0226307310635748
941	476.823564738252	2774.67117371851	439.04295423353	3144.03038914998		1.28060905736145e-05	0.0	0.00489416388090331	0.0		0.037312336663757	-0.0762550952260684	0.132869425850294	0.0765606874435525
942	434.136504904197	2675.94774767817	457.647705078125	3118.53247197469		1.12289052044812e-05	0.0	0.00451942244651831	0.0		-0.0377255559245827	-0.0220436312384962	-0.0401183440659162	0.132353098967508
943	462.374271142221	2730.64489123286	466.718661581503	2937.29650497436		9.8459644156365e-06	0.0	0.00417337460435095	0.0		-0.0558720951889964	0.0185108544176946	0.103339682872671	0.182154201066306
944	399.882741218065	2733.93835075534	450.962349556588	2995.87421162923		8.63334523790368e-06	0.0	0.00385382331356505	0.0		-0.120462180666534	0.112490976820666	-0.0687574606427155	0.219209851061693
945	392.970770842837	2761.5859138333	429.433465741131	3101.65084838867		7.57007103117951e-06	0.0	0.00355873975863408	0.0		-0.0773683449419864	0.0317152871209985	0.0474372064984777	0.300702919134021
946	405.76273808166	2835.60102314851	429.912676836993	3058.98078028361		6.63774861747774e-06	0.0	0.00328625046849055	0.0		0.10827744296549	0.0416661079659433	0.0911867467184158	0.260855355793131
947	422.526112354584	2693.33521877989	460.678490551098	2992.84838994344		5.82025010430617e-06	0.0	0.00303462542194976	0.0		-0.00343247748154106	0.0436391230962554	0.0597185340580922	0.258367132885186
948	439.717477617472	2602.65796894929	457.331925675675	3158.26415252685		5.10343389435983e-06	0.0	0.00280226706388989	0.0		0.0715644934159749	-0.0791727967029735	0.107914081360151	0.213221312659912
949	423.382744782162	2706.50228694993	435.610806851773	2990.957862854		4.47490005538268e-06	0.0	0.00258770016245255	0.0		-0.00365002231496877	-0.00161565458837848	-0.0278661523409487	0.176262487108274
950	378.636276802007	2895.32932452766	414.812086940456	2947.65430450439		3.92377581843368e-06	0.0	0.0023895624428679	0.0		0.0163292691868409	0.0282073222358896	0.0718957428256732	0.0424753900216883
951	391.350459412066	2712.23102678571	443.328482633023	3179.78868484497		3.44052749397288e-06	0.0	0.00220659593843864	0.0		-0.0612312373157088	-0.0375765848179811	-0.0188201000678629	0.110265056080215
952	428.842523950729	2738.91509013273	432.746320734797	3162.65891393025		3.0167955521752e-06	0.0	0.00203763900377098	0.0		-0.0191043709437681	0.0643844178453257	0.0613836827868603	0.0737638898411363
953	440.78616488937	2741.09643056441	385.406433435388	2976.35064315795		2.64525001458855e-06	0.0	0.0018816189395448	0.0		0.0325696849356262	-0.0264817589275877	0.0667224458326623	0.0975946518913193
954	370.873175182481	2629.22788036112	432.599813925253	3036.75549825032		2.31946365561147e-06	0.0	0.00173754518199812	0.0		0.012396824594523	-0.0374366343484306	0.160952941624756	0.052101143839401
955	432.30630381786	2484.72019366828	448.562121252111	3056.37097040812		2.03380082035056e-06	0.0	0.00160450301388614	0.0		-0.0246533864584565	-0.10822132804447	-0.00561981563777893	0.0400962086951451
956	456.626571766651	2719.48416947345	392.34631677576	2938.90448379516		1.78331993555991e-06	0.0	0.00148164775698621	0.0		-0.167441951980564	-0.0748860733530135	0.0086097503563056	-0.0263661839001078
957	442.192817632299	2640.74367227359	434.647893792229	2915.13653055826		1.56368802723624e-06	0.0	0.00136819940927705	0.0		-0.0896881010959169	0.083894693625058	0.0759981660458009	0.0954617224616616
958	420.49014705463	2661.28564204001	439.344661898226	3087.75376256307		1.37110576614189e-06	0.0	0.00126343769274406	0.0		-0.121983208152535	0.0436478576457967	0.0528003870959337	-0.00993385218474732
959	448.068019003763	2648.99948680644	462.517772117821	2796.9417775472		1.20224174464662e-06	0.0	0.0011666974803694	0.0		0.109106053257263	0.0457865180001214	-0.0172047824269946	0.028418498203406
960	467.712079792997	2487.94806406449	433.169704127956	2922.24799219767		1.0541748479682e-06	0.0	0.00107736457327306	0.0		0.0352000409459887	0.0637354771455547	0.0461285477183035	-0.00991585011308055
961	461.489133069114	2641.14714828802	444.2222088788	2904.35743713378		9.24343722913582e-07	0.0	0.000994871801194206	0.0		0.00468260003877517	0.141501653319861	0.134849070208165	0.109283275250097
962	445.191833941605	2411.25764434191	437.486303051098	3037.00849024454		8.10502469999659e-07	0.0	0.000918695421554893	0.0		-0.160688259398484	0.114186488902779	-0.00318898372424516	-0.0461592266416516
963	479.257065821738	2637.30689846739	420.798817567567	3277.22592035929		7.10681792488317e-07	0.0	0.000848351794244059	0.0		-0.0127321301143067	0.168165065757614	0.0139128035261666	0.0760955209259284
964	442.157182011291	2863.44327342753	392.696673089104	3123.6474049886		6.23154930267664e-07	0.0	0.000783394311010083	0.0		-0.135066247504598	0.267220976001734	0.108371338880094	0.12709691527957
965	465.77642064895	2581.3465912488	439.924253061655	3063.8835995992		5.46407789282544e-07	0.0	0.000723410559966834	0.0		0.0970712922990228	0.253559864258897	0.0539738062663829	0.0522842901260659
966	423.112283302919	2981.20610451211	440.930687816723	3042.00969314575		4.79112749794655e-07	0.0	0.000668019707210757	0.0		-0.0345344315836963	0.213682704295289	0.0891187911865618	0.0628715586940974
967	438.554525333599	2581.54117008131	455.283724398226	3093.54674148559		4.20105700391283e-07	0.0	0.000616870078925036	0.0		0.0694294210590018	0.265637097032623	0.011439226858019	0.123278718964013
968	503.66702426437	2965.49276421994	417.733149018158	3197.86016337076		3.68365900462663e-07	0.0	0.00056963692861972	0.0		-0.122340110451482	0.0875079800308431	0.00415986178503378	0.101412529760655
969	409.611101804858	2575.14013671874	415.932874524915	3193.0147857666		3.22998322796583e-07	0.0	0.00052602037533213	0.0		0.104987524335486	0.170451716959935	0.0948682624345569	-0.0131056553263053
970	463.688688626254	2621.64660395408	422.502987753378	3161.56459426879		2.83218170841469e-07	0.0	0.000485743499697284	0.0		-0.107939084185185	0.0790794433681263	-0.0289445210269761	0.0398583879277159
971	443.21182674213	2547.79723373724	466.447955817145	3032.64794286092		2.48337302807926e-07	0.0	0.000448550585800385	0.0		0.108489393750384	0.0404598709874962	0.0141691627406962	0.0121426768576292
972	413.467103387317	2609.00668895487	466.513195470861	3138.46294911702		2.17752327764436e-07	0.0	0.000414205497648976	0.0		-0.119738529126081	0.14864362999357	-0.0202052528597204	0.0419353833550086
973	437.544690208713	2456.7847850566	429.925889463682	3043.07439931233		1.9093416780605e-07	0.0	0.0271469594011918	0.0		0.117164346822197	-0.0452730886282964	0.0339979504723568	0.0493845745160908
974	374.148913306911	2660.57577078683	406.869527290962	2969.14280192057		1.67418905736001e-07	0.0	0.0974584604868386	0.0		-0.0427989497216596	0.137041556272846	0.104309445041391	-0.0411003368564939
975	444.158151445597	2594.58394202407	431.819242240287	2951.22794342041		1.46799759937738e-07	0.0	0.121480519927301	0.0		-0.0809043977514852	0.0379072999998942	0.129494649004063	-0.106718062601457
976	455.470998945027	2695.27620152064	423.914938766891	2794.96071624755		1.28720047613735e-07	0.0	0.139682737579878	0.0		-0.0654640182108638	-0.0137136105110887	0.127969654066769	-0.0509536364674509
977	420.929487910584	2561.03932407924	444.520072318412	2859.18463897705		1.12867014664803e-07	0.0	0.132954884746617	0.0		-0.0416862021693272	0.069888524721071	0.211182050707576	0.0107853494844382
978	389.983025989393	2868.05766825773	442.326000316722	3114.8226737976		9.89664254753244e-08	0.0	0.123346984245274	0.0		0.0194190464474398	0.0631028830242888	0.144896007819683	-0.0224573133777925
979	414.038034258097	2389.81403210698	422.770488017314	2863.39501063028		8.6777819015153e-08	0.0	0.113984984036387	0.0		0.0876059674173215	0.0164977231525465	0.0855555663086219	0.0853912290476935
980	439.955969149178	2631.39657655054	449.035248627533	3125.72798792521		7.60903491952858e-08	0.0	0.105269172685885	0.0		0.190070232882749	-0.00418811595211106	0.127102074927932	0.117111925058776
981	416.731031877281	2477.37547084263	403.097587626689	3089.27040227254		6.67191375211853e-08	0.0	0.0972105310879583	0.0		-0.119805820990965	0.103204015603217	0.0895964686539946	0.00700413065318942
982	420.891375242358	2653.40643061423	404.533748152449	3101.71684900919		5.85020749496919e-08	0.0	0.0897674617825829	0.0		0.106956942490562	-0.0236774409449502	-0.00474518279251223	0.167298942993963
983	413.208153940465	2443.07553038305	460.486539273648	3030.17193603515		5.12970176260541e-08	0.0	0.0828940890792108	0.0		-0.0200891375759798	0.00694802622720995	0.077525790485332	0.0569423846702321
984	413.026144431455	2575.86647127112	451.570905035895	3266.44620005289		4.49793279911957e-08	0.0	0.0765469733388539	0.0		0.0359803775267757	0.0120649615422527	0.0472545151715694	-0.0271516962196352
985	471.850195668909	2570.19079838966	469.490821632179	3030.78664652506		3.94397187237644e-08	0.0	0.0706858457501511	0.0		0.0946402189896804	-0.0191779051279864	0.133876935304061	0.0941619735793775
986	431.97540060447	2689.06620570591	395.383684807854	2883.5667215983		3.4582362220132e-08	0.0	0.0652734984429259	0.0		0.0920718918503431	-0.0275888527087007	0.142564407127938	0.0330729532836313
987	454.421206731865	2545.82237399354	462.375593855574	3134.31140518188		3.03232329089558e-08	0.0	0.0602755692862194	0.0		0.118208125418534	0.0399594158985642	0.0878783323454169	0.0310424250156046
988	506.282500997947	2499.75129045758	476.836883709881	3263.32037226359		2.6588653724629e-08	0.0	0.0556603267582981	0.0		0.236843899776061	0.0568376109517656	0.0154414031498569	0.161391609444766
989	441.194597898608	2527.76103864397	430.235098184121	2810.88277943929		2.33140215956139e-08	0.0	0.0513984689223655	0.0		0.078773359480815	0.06463186826212	0.059047446578034	0.0325598749401336
990	390.309782376254	2383.40194266183	385.177033625422	2977.24136988321		2.04426899003642e-08	0.0	0.0474629374531215	0.0		0.125142614897038	0.0380150761420447	-0.0422003979831095	0.151349125061772
991	421.5655918539	2827.17711530412	473.77646352407	2791.12550354003		1.79249885588624e-08	0.0	0.043828745853883	0.0		0.0165732938870812	0.0382661740261044	0.00563789050937762	0.0341099656127812
992	415.852123845232	2533.1411419304	433.798759501689	3058.03287506103		1.57173648087096e-08	0.0	0.0404728208198517	0.0		0.0277099270252382	0.0317930373042175	0.00784001601810514	-0.0327353085197858
993	414.422226063526	2586.41939373405	483.92381360853	3049.8764368693		1.37816298023759e-08	0.0	0.0373738557470193	0.0		0.068916034319808	0.0427523715272899	0.0904017838708125	0.112759065919605
994	408.100855026802	2671.11187495017	418.159356524493	3056.89235432942		1.20842979927834e-08	0.0	0.0345121754576067	0.0		0.0136278285090168	-0.028749771101783	0.056403144814878	0.18907697850425
995	443.351983063412	2599.68770428093	451.825737700591	3096.53649012247		1.05960078795045e-08	0.0	0.0318696112833267	0.0		-0.020825302624775	-0.0310955931024836	0.0381526937650006	0.0690405456282623
996	412.371979428033	2732.53442756497	454.860412267736	2867.40420150756		9.29101409528069e-09	0.0	0.0294293857133971	0.0		0.0209941728233212	0.0307140344819495	0.0295354575483268	-0.0548660368803686
997	396.332793966697	2295.87788609096	446.40026393581	2860.25451787312		8.14674204666036e-09	0.0	0.027176005874945	0.0		0.120592488436912	-0.0771648073881654	0.000567489274593897	-0.0158239818835567
998	386.299665687728	2628.6572751415	443.142914643158	2895.00132751464		7.14339740465315e-09	0.0	0.0250951651695144	0.0		-0.00314708258324892	0.00415513495605796	0.0722865973641976	-0.00692599818614363
999	427.707155993384	2579.01240882095	428.880142789273	3007.56900405883		6.26362369012574e-09	0.0	0.0231736524411714	0.0		0.176525658856042	-0.0937222946885051	0.0831810914086675	0.0882614631031323
1000	420.807977161268	2541.68288499481	425.438690350506	3142.20130793253		5.49220203063998e-09	0.0	0.0213992680995214	0.0		-0.00056911642630259	-0.0685213103761395	0.146743009180182	0.140174967359864
1001	432.527773223654	2636.60732098014	412.685059913429	2804.34537887573		4.81578789493983e-09	0.0	0.0197607466651056	0.0		0.0672102080161673	-0.0446109064696922	0.108140623552975	0.0216994832829583
1002	466.067028184876	2576.52723164461	402.297860800253	2806.91280746459		4.22268025095693e-09	0.0	0.0182476852454227	0.0		0.168871457904599	-0.0638979908830397	0.0900700852384613	0.00618514072108049
1003	418.241886333827	2482.44930967992	432.604366817989	3122.92219161987		3.70261915408641e-09	0.0	0.064954497525262	0.0		0.192635026136029	-0.0164750961408699	0.108454260012573	0.0729604940038779
1004	363.629496108006	2732.2399927256	441.822295977618	3188.93066914876		3.24660826428921e-09	0.0	0.0669201526658056	0.0		-0.0717148661509846	-0.0937549909172722	0.0393804577850778	0.0401745628108889
1005	432.037123631386	2512.38939433195	371.154837943412	3092.61877695719		2.84675922181138e-09	0.0	0.181478204781834	0.0		0.0840687599707465	-0.0438589155664664	0.188299312349631	0.0392405673197771
1006	430.980210352988	2471.36978211694	454.248875633445	3085.91572062174		2.49615518943503e-09	0.0	0.229523174164704	0.0		0.047044745316285	-0.0477822644262024	0.246145718563571	0.213916541974282
1007	417.246569556911	2289.59421710578	439.607190931165	2979.7084197998		2.18873120072965e-09	0.0	0.261262100910614	0.0		0.0113455043215776	0.0437860197123981	0.197136726057377	-0.0690329043932788
1008	401.231746478672	2521.04914451132	414.42138671875	3133.99255752563		1.91916924449386e-09	0.0	0.24837111307068	0.0		0.149845357697723	-0.0556725176354543	0.276439857008329	0.0962112434622624
1009	445.717832245095	2665.23562808912	418.215449482685	3105.81001027425		1.68280627049282e-09	0.0	0.230379734796686	0.0		0.0583435448078095	-0.0251769105354743	0.237123408089822	0.101347942541513
1010	417.577355155109	2661.29643031529	446.061457453547	2915.4396387736		1.47555352511747e-09	0.0	0.21288780626954	0.0		-0.107856947424836	-0.0981985612200286	0.195483268735999	-0.0651753542487336
1011	426.891277229698	2569.67084985849	427.377763407939	3020.69179916381		1.29382582158371e-09	0.0	0.196608544464125	0.0		0.221096539137194	-0.0582021019184698	0.275281470174584	-0.0177494989969248
1012	430.485640254333	2643.597769601	419.405431798986	2888.10176213582		1.13447952114343e-09	0.0	0.181557497068764	0.0		0.0115060435230476	-0.0547079683407977	0.192972299820172	-0.0984079453014434
1013	386.021651887545	2538.73573396643	442.933793021537	2906.26128005981		9.94758152467868e-10	0.0	0.167656257990728	0.0		0.00018226905447891	-0.0107138468271603	0.160400551026254	0.0616902751231869
1014	390.403019146327	2244.03017752511	431.288554423564	3010.50440597534		8.72244728493582e-10	0.0	0.15481904321258	0.0		0.0792559281285357	-0.0537343534932681	0.180016581371342	0.0442604261473058
1015	396.823627109945	2686.38376290457	419.479248046875	3259.38497416178		7.64819935878252e-10	0.0	0.142964706806497	0.0		0	-0.099928516623456	0.136471298343665	0.00686661904785766
1016	394.831977788549	2410.31980802574	449.802413692989	2959.91122945149		6.70625473801436e-10	0.0	0.132018037657091	0.0		0.090904299130885	-0.0395562433038014	0.0640054726233151	-0.0899326607837214
1017	452.105281634922	2524.41643041493	419.872472814611	3013.79791514078		5.8803190792217e-10	0.0	0.121909543324139	0.0		0.0335886926732581	-0.158000270884804	0.0812468764999684	0.0731597803772243
1018	433.135138073106	2421.53700225207	384.569413798564	2984.41385269165		5.15610483411147e-10	0.0	0.11257504654259	0.0		0.058659940068448	-0.022786348956994	0.151688410879677	0.0147938653462652
1019	417.086497063184	2518.10120500837	473.789998152449	2965.31922785441		4.52108409461794e-10	0.0	0.103955283203168	0.0		0.0396058510695921	-0.0591773873496731	0.17332262536663	-0.00598913923689735
1020	445.629822222855	2664.45557138871	463.770934068834	3042.88963190714		3.96427187736374e-10	0.0	0.0959955268720342	0.0		0.115013956526252	-0.0111579765194078	0.15267714573151	0.137239691005509
1021	380.01918375057	2638.13681466238	435.769660578547	3222.0728632609		3.47603609859088e-10	0.0	0.088645241448506	0.0		0.0323448939131295	0.0546439994680322	0.0672310209175905	-0.0128100166206348
1022	458.322502637431	2602.14291444116	410.959670608108	2986.02779006958		3.04793095239018e-10	0.0	0.0818577603301525	0.0		-0.0367794640382013	-0.069305322945285	0.0427065290351377	-0.0841476370621029
1023	381.110510164803	2647.8307158801	410.925448690878	3045.08197784423		2.67255080990215e-10	0.0	0.0755899901311713	0.0		0.0737255701893153	-0.0690460778397854	0.0626942433734823	0.125023587741462
1024	441.036809990875	2637.11180519571	437.709363122888	2924.4832051595		2.34340211214675e-10	0.0	0.0698021370849276	0.0		0.10369472738091	-0.0200515156699776	0.104185084438489	-0.0586219536039845
1025	444.582398351961	2568.40456468231	439.002224978885	2984.25476710001		2.05479104040492e-10	0.235731787294555	0.0644574543953247	0.0		0.0341538324469134	0.232235444004232	0.156031438781746	-0.0824577994875968
1026	398.778175966583	2696.42744788345	433.545129064611	3223.12153244018		1.80172502100397e-10	0.298161776214491	0.0595220089331978	0.0		0.0475432083466421	0.346978946961508	-0.0477584692243541	0.0802653177511881
1027	396.091403042312	2621.32102374641	469.295699165962	3198.97079976399		1.5798263606756e-10	0.298342527263455	0.0549644657965372	0.0		-0.0423653621906153	0.391013761624921	0.135235655512544	0.0443662140710027
1028	394.268308764826	2570.85043646364	436.555652185388	3111.06338373819		1.38525651849735e-10	0.277706698162535	0.0507558893667267	0.0		0.0399801790450205	0.272707634950717	0.0362985696986119	0.00438835373934486
1029	440.69939160869	2532.71715934909	411.181141786317	2880.77293268839		1.21464970442624e-10	0.251545374667632	0.0468695595977156	0.0		0.0925431167355053	0.236799691227139	0.00340160314918241	-0.0191564567515375
1030	427.848082159557	2658.92446214325	468.295072318412	2949.91796747843		1.06505465577102e-10	0.225352230182681	0.0432808023717522	0.0		0.00994270994020188	0.207745291703915	0.0976780954308093	0.0073690205868822
1031	421.453397653398	2375.60426050302	404.086900865709	2763.71956507364		9.33883584416089e-11	0.20096548834185	0.039966832844616	0.0		-0.00961560243588826	0.238825958015683	0.127823941181414	0.0780425311626577
1032	366.468243898266	2484.68606878786	437.441668866131	2885.08555094401		8.1886741165455e-11	0.178874182242539	0.0369066107857559	0.0		0.00290640261764747	0.033604638848282	0.0960971130992557	-0.0774791664902546
1033	390.286733362796	2553.64549909319	409.304824746621	2839.15965398152		7.18016516254625e-11	0.159082513425059	0.0340807069948942	0.0		0.113363062681678	0.177299687567447	0.0905151657740363	-0.000364924537887631
1034	436.354650789803	2251.61792116749	465.719685652449	3015.55629984537		6.2958631675517e-11	0.141432358564438	0.0314711799469842	0.0		0.118853440070954	0.0918717952154542	0.0444735231908828	0.0318123705704309
1035	432.96144716583	2437.83908267897	433.639699904983	2805.47937393188		5.52047092611414e-11	0.125722313592944	0.0290614618823442	0.0		0.111507663016272	0.057592097676158	-0.0548947372690195	0.0389838210591138
1036	414.95441520301	2536.95140854193	447.601906936233	2864.41804631551		4.84057522138345e-11	0.111750481324022	0.0268362536187614	0.0		0.0885978925489258	0.150643407340698	0.0176772952460579	-0.0370820709422147
1037	428.325124030565	2706.35610027702	412.161603937922	2935.84242630004		4.2444147949466e-11	0.0993288055220635	0.0247814274177315	0.0		0.150430527316935	0.159469154717598	0.104467159243212	0.0592227175893373
1038	396.861921547103	2198.08862055564	479.109836887668	2662.33169174194		3.72167689327073e-11	0.0882869012714113	0.0228839372881377	0.0		0.148843733556003	0.201971999181793	0.0282088447766997	0.0498031254850905
1039	401.840442518248	2354.3207571847	429.001456925675	2830.36789449056		3.26331887128376e-11	0.0784721092347203	0.0211317361578906	0.0		0.0113824887943857	0.0968626792975438	0.0291232954581586	-0.0140057076766616
1040	391.862819699475	2504.28229880819	439.277298880912	3072.76044209798		2.86141176708057e-11	0.0697482841501978	0.0195136993876565	0.0		0.134397979630039	0.00695777171025036	0.130963550611737	0.10530668032175
1041	371.307367700729	2402.55748141541	402.921063397381	2857.61284128824		2.50900314181256e-11	0.0619942443472723	0.0180195541410657	0.0		-0.0387746873700931	0.107589427507234	-0.05390712923491	0.0371703837929915
1042	351.552545477874	2221.55482825454	383.048921822212	3052.19351323445		2.19999681207994e-11	0.055102215530955	0.0166398141629768	0.0		-0.0968128892426529	0.0282541998192471	0.017753492538545	0.0724810244502422
1043	402.396700002851	2419.24653345224	452.016968433277	2990.50305430094		1.92904739436292e-11	0.0489763806065721	0.0153657195517063	0.0		0.08649270047219	0.0223473482690424	0.013484892967232	0.0715556872997348
1044	450.126625228102	2476.88242760483	452.86964210304	2846.60112889607		1.69146783725574e-11	0.0435315655434869	0.014189181142841	0.0		-0.0752992301829241	0.0	0.0801341240601271	0.0522878231407405
1045	399.24811102874	2469.8730717873	410.693831820101	3048.84631983439		1.48314834193873e-11	0.0386920618663937	0.0131027291515285	0.0		0.0532697998321927	-0.012540466063313	0.0234182747543017	0.0770610690200292
1046	341.226544679516	2367.88643350406	427.96648938978	3051.64625167846		1.3004852683244e-11	0.0343905764929363	0.0120994657471785	0.0		0.0550914234649453	-0.0608390293970388	0.0633968262581444	0.0334469322337607
1047	491.434787722399	2512.59936523437	461.97594752956	2918.61866760253		1.14031879705169e-11	0.0305672969817017	0.0111730212594731	0.0		0.0757745813342896	0.0519404554561857	0.0462976083536735	0.010291801753316
1048	428.569665616446	2428.58058882732	439.843148226351	2810.65528361002		9.99878268967097e-12	0.0271690601954252	0.0103175137376416	0.0		-0.113524055105486	-0.0650919639761198	0.0811961105570873	-0.0665039472665629
1049	487.804705320483	2463.56013083944	431.01114600929	3071.6512184143		8.76734256540823e-12	0.0241486131965704	0.00952751160624238	0.0		0.0994271808415707	0.0740994480835311	-0.0860576014370368	0.121855601447428
1050	404.425341084055	2403.57864068478	419.840749049831	3060.02214177449		7.68756538119626e-12	0.021463956239689	0.00879799918035605	0.0		0.0104322803981803	-0.0252993372633638	0.0973647807492496	0.00686002720163932
1051	437.609154026003	2267.36661700813	439.35550966005	2846.33450063069		6.74077248028866e-12	0.0190777587780776	0.00812434482124699	0.0		0.0896756875234597	0.0159043591034999	0.0257504843055637	0.0152561023473595
1052	432.665456061815	2540.90684042171	408.081975823479	3059.17681630452		4.62120040620959e-12	0.0169568403842586	0.00750227153031532	0.0		-0.0354316992282742	-0.0912546639135345	0.0584871787095138	0.100140695010898
1053	490.245585866218	2297.57031997369	429.593809385557	2992.89144515991		2.88266443544339e-12	0.0150717093739445	0.00692782979464193	0.0		0.0549242694633263	0.0387445014438898	-0.0567136122194193	0.0831961292215971
1054	440.815957173813	2440.80741913464	423.395557960304	2949.95525360107		0	0.0133961527208163	0.00639737251172396	0.0		0.0336028412684621	-0.052280846882036	-0.0637019113602563	0.0155889916699167
1055	363.484325102646	2580.40202985491	422.34811549831	2924.25223922729		0	0.0119068715608861	0.00590753183419926	0.0		0.20858601046065	-0.014234955479334	-0.103804785340091	0.0054910447252726
1056	429.921677192632	2209.24544976682	455.254822107263	2846.22235997517		0	0.0105831572184784	0.00545519778754812	0.0		0.309914372241224	-0.0602548405135772	0.0518363627316336	-0.0388163616933533
1057	420.440139213617	2425.25326475805	456.757123627533	3114.08430480957		0	0.00940660324907366	0.00503749852501702	0.0		0.40739766455519	-0.066612908169263	-0.000743073051575169	-0.0125451416033975
1058	443.18057674213	2620.96677819076	447.176727459881	3130.00075022379		0	0.00836084949498391	0.004651782094404	0.0		0.146706601648014	-0.0659190686333179	0.0746848270607502	0.0524082657124591
1059	433.745692789119	2143.5818780393	412.294632865287	2919.40346908569		0	0.00743135459493796	0.00429559960094372	0.0		0.0148087931504298	-0.0944593670024322	0.0230030214629486	0.0112745062165193
1060	375.172288435218	2235.31811025191	421.082402079814	2979.8808110555		0	0.00660519378429597	0.00396668965939428	0.0		0.104342180390286	-0.172867757245238	0.0113270385985112	-0.00349225982352189
1061	428.417516109717	2513.74370964206	399.385479571368	3054.76296742757		0	0.00587087917427861	0.00366296403661289	0.0		0.192983578323146	-0.152234792319657	0.0183244201764517	0.0990801667297749
1062	432.614067133325	2220.34768614477	425.919511454814	2716.62742869059		0	0.00521820001116768	0.00338249439346567	0.0		0.0296211877923187	-0.0621848896442754	0.0329143859076107	0.142803944499186
1063	417.336552306683	2457.86538634008	414.994277871621	2816.61344146728		0	0.00463808069425923	0.00312350004189675	0.0		0.010630323117776	-0.108154280816759	-0.0365522770312999	0.0944530599646274
1064	442.210549013458	2224.84602947624	417.230573004645	2626.20161565144		0	0.0041224545782879	0.00288433663942688	0.0		0.143958472968394	-0.0834895200165329	0.0428600958224379	0.173958175875057
1065	385.252542983006	2261.67398258131	461.567698215793	3074.60155614217		0	0.00366415180552634	0.00266348574930333	0.0		0.0905087810604836	-0.0641227390313035	0.0251681701219111	0.3767166649719
1066	442.016806498061	2357.95056027782	468.831013777449	3007.53814824422		0	0.00325679960784866	0.00245954520001921	0.0		0.0397661804904725	-0.00948913021874446	0.0128040384122266	0.237817138502405
1067	440.537455092381	2562.98564552774	454.508389199746	3261.08225123087		0	0.00289473369244306	0.00227122018299509	0.0		0.107148582812128	-0.0270098395539964	0.0569717288776721	0.590462892389691
1068	369.0431309164	2402.34387456154	420.515663270692	2767.58820215861		0	0.00257291947897902	0.00209731503190263	0.0		0.0546233286182598	-0.0140252641521175	-0.018322821305768	0.461570589320503
1069	455.133548485971	2325.13117825255	411.712435335726	3171.19399388631		0	0.00228688209301999	0.00193672563143749	0.0		-0.00205229165997724	-0.0766188684667549	-0.0166206555525263	0.402279060704926
1070	442.229242700729	2466.49548588966	435.685245988175	2657.55949783325		0	0.00203264414222974	0.00178843240734522	0.0		-0.135250699056101	-0.0649855530174026	-0.0534029635661108	0.117384226616125
1071	414.468514769616	2186.20797168965	475.198016522381	2985.20546340942		0	0.00180667041014114	0.00165149385319418	0.0		-0.0744623825477388	0.0213130780842162	0.0294929047575321	0.204774368550004
1072	365.575425196738	2274.87912921516	456.530769636824	2994.06586074829		0	0.00160581869844616	0.00152504055279718	0.0		0.0491426008281513	-0.0398312576731818	0.00549308657621155	0.0803162132321773
1073	407.781597499429	2576.20046436543	399.842785314611	3055.32209523518		0	0.00142729613426162	0.00140826966033066	0.0		-0.0253275854586743	-0.082682473391357	-1.313661635136e-06	0.126042145276506
1074	443.695775832572	2204.40597471898	455.859984691722	3161.34328715006		0	0.001268620334817	0.00130043980310573	0.0		-0.0128952867508435	-0.0557145766026669	-0.0155707444761353	0.200907272098692
1075	421.630715029083	2542.49136165696	421.973933699324	3111.47960789998		0	0.00112758488955328	0.00120086637462928	0.0		0.0270101398218832	-0.088813898933357	0.0406456088748101	0.0599950342977134
1076	428.566128250456	2318.96096864038	401.573349081503	3094.95928700764		0	0.00100222867965637	0.00110891718807073	0.0		-0.0177409516589441	-0.050447236943197	0.00967767385608854	0.0883734123122407
1077	405.532948292084	2427.55225232182	429.722619298986	3081.40325164794		0	0.000890808608408816	0.00102400846253882	0.0		-0.0408671980429012	-0.0283322278945991	0.0564138457909568	0.0137964705571131
1078	440.005720375228	2126.51373166454	408.918131070523	3054.49857457478		0	0.000791775363170931	0.000945601116685224	0.0		0.116817700537071	-0.0793329564232016	0.00114741704898161	0.0
1079	377.637474338503	2387.04138557278	434.494968063766	2974.94951502482		0	0.000703751871958511	0.00087319734610342	0.0		0.00854687108196583	0.0670084298370167	0.00171108487029647	0.0633426869186127
1080	414.597046789461	2321.24265086894	406.739839790962	3087.5749092102		0	0.000625514155052319	0.000806337462792857	0.0		-0.0713313173726771	0.0619715567454258	-0.00657215070229598	0.130952767916006
1081	436.577563654767	2363.45802275988	481.199937975084	2735.72589874267		0	0.000555974305378307	0.000744596976622299	0.0		-0.0219651224848774	0.00526390214393311	0.0549648748671121	0.0459793887457967
1082	438.255445939781	2566.79167455556	438.24898120777	3228.2347462972		0	0.000494165360998165	0.000687583900262733	0.0		0.148492587570138	0.0624791859101395	0.078124233498348	0.0979770974793726
1083	409.110442446966	2399.20432079081	384.3278729413	3088.62816619873		0	0.000439227859359946	0.000634936260478972	0.0		-0.092271740960581	-0.0351415472431856	-0.0087618430001294	0.110617444018893
1084	397.596300111199	2288.16126360212	447.096440825591	3211.38304011027		0	0.00039039788634363	0.000586319799979284	0.0		0.0626084600246218	-0.0349862686860248	0.0177830836698321	0.065559990354092
1085	394.118240690579	2402.82544817243	408.801971600506	2965.20715459187		0	0.000346996453921821	0.000541425855232177	0.0		0.00828636772199892	-0.109598411414421	0.034628271146453	0.045697395734482
1086	380.025964444571	2526.45044692681	462.867930479307	3190.29561360677		0	0.00030842005873038	0.000499969396776727	0.0		-0.11051359616144	-0.0101805655513533	0.0119479370527451	0.0252232506211089
1087	393.580553931911	2326.51907909159	424.573685599662	2953.95394515991		0	0.000274132290264507	0.000461687219584464	0.0		-0.0257599134301634	0.0940223543587621	0.0138314936606497	0.0732569402268693
1088	379.249616859603	2330.25901078204	451.275274493243	2954.67626953125		0	0.000243656372010999	0.000426336271983508	0.0		-0.130393141254532	0.0599918710080294	0.0286299628984623	0.110296288190805
1089	423.290028370209	2202.5072320432	439.220180532094	3177.97619756062		0	0.000216568531800025	0.000393692112535385	0.0		0.251906260546836	0.0441769243998191	0.0200582390001155	-0.0190371831847589
1090	438.914226448448	2190.34639693279	449.13341163429	3205.31930541992		0	0.000192492109190155	0.000363547485067304	0.0		-0.10397276519262	0.038067494826437	0.042757597821888	0.0822555357228591
1091	428.007450744183	2394.11975720463	472.498474451013	3058.45712534586		0	0.000171092317948984	0.000335711002812845	0.0		0.0438091258204873	0.0838177008421179	0.064462867136037	0.0641802661327709
1092	445.845614022582	2557.08360819913	435.693530933277	3116.46441014607		0	0.000152071590800843	0.000310005933306735	0.0		0.023387798601745	0.0777349035505272	0.0693868483256276	0.141709751279166
1093	431.118329792997	2477.48434385961	424.263163798564	2928.33445739746		0	0.00013516544170963	0.000286269076319064	0.0		-0.105855195585009	-0.0351870545083768	-0.00927533283604089	0.0564416980972705
1094	427.368761048699	2334.35379713408	454.037753378378	3087.16674550374		0	0.000120138788161202	0.000264349727705001	0.0		-0.0952824940500262	0.0804347577457209	0.0959057748943701	0.0501327529680759
1095	404.44620174213	2397.65933912627	408.09365234375	2997.06064987182		0	0.000106782682306093	0.000244108722591545	0.0		0.0689480092626202	0.15555344353902	0.0355627388229289	-0.0195805990265102
1096	411.651244226163	2072.89016910475	453.071695523648	2702.19963328043		0	9.49114055086361e-05	0.000225417551826548	0.0		-0.0431669491679582	0.158284187511364	0.0493973513074603	0.047860990120115
1097	409.188763472285	2431.41831503109	467.487926256334	2817.15951410929		0	8.43598859017495e-05	0.000208157546080389	0.0		-0.0661048827054193	0.228902786184517	0.119302638981863	0.0501954035865019
1098	401.711520229812	2276.41422193877	456.957720122466	2989.47056452433		0	7.49814030381062e-05	0.000192219122420201	0.0		-0.0963929298938343	0.104481782274873	0.105737818370589	0.11409404363528
1099	445.159031777486	2243.61948690609	432.530975506756	2877.6575864156		0	6.66455477205232e-05	0.000177501088573186	0.0		-0.0508351734272338	0.0897323106684661	0.0164430354506831	-0.0256475816993667
1100	401.880846900661	2236.19400834064	409.6417401288	2871.68276214599		0	5.92364086427038e-05	0.000163910000461822	0.0		-0.0320429395070419	0.0922544231278565	0.0779961059790343	0.00532367458459699
1101	457.190606110287	2244.35309211575	448.50256677576	2873.86039098103		0	5.26509606253085e-05	0.000151359568931979	0.0		0.0085320777276181	0.0579726050575395	0.00381723889740739	0.0869140682885742
1102	428.844104627623	2238.87820621412	457.866276921452	2896.65382258097		0	4.67976320355342e-05	0.000139756955846952	0.0		-0.031668357163721	-0.0484287278847362	0.153447541725852	-0.021252117038349
1103	421.889033630816	2298.1748532665	426.813274651604	3017.65243530273		0	4.15950314699586e-05	0.000129055899778167	0.0		0.0500799983333626	0.142205546886378	0.0428510209724808	-0.0168582452545051
1104	429.005645529197	2393.52903654137	416.700768053209	3171.6758702596		0	3.6970815994987e-05	0.000119174213309223	0.0		-0.133378053708502	-0.0296878208220236	0.0123603677056507	0.0949716165599867
1105	465.764309848312	2402.99373704559	423.93476430532	3289.35659027099		0	3.28606852076159e-05	0.000110049158095714	0.0		0.162339949365651	0.072261947419033	0.108714126976913	0.00884234288241339
1106	406.489783516765	2412.47991569674	417.488353832348	2877.93894195556		0	2.92074871287787e-05	0.000101622799608095	0.0		0.0703430134998682	0.00450205531037453	0.102546835095243	0.103295474418767
1107	403.560267093407	2424.99061304209	455.251113809121	3016.4066543579		0	2.5960423496588e-05	9.38416393081816e-05	0.0		-0.0135588216733271	-0.0415710417350913	-0.0582301135259697	-0.0272557041254588
1108	438.784181469548	2396.09221041932	455.200967324746	3145.14335632324		0	2.30743434089592e-05	8.6656274989548e-05	0.0		0.282317180757471	-0.0574699228080694	0.0972941096442832	-0.0414384346946351
1109	436.344029781592	2132.83510916573	397.263372307854	3117.0927213033		0	2.05091154936112e-05	8.00210871253341e-05	0.0		0.269166816430281	-0.0932357726072768	0.110459676701246	0.0908017886789884
1110	444.391337819343	2182.65994823222	408.699283414273	3129.38409296671		0	1.82290698753736e-05	7.3893949232097e-05	0.0		0.286964219373224	-0.076396422040787	-0.0818631699620602	0.0936195869403242
1111	405.013787708143	2382.16966154137	475.828416649071	2843.49110539754		0	1.62025021812748e-05	6.82359604108283e-05	0.0		0.151472922843327	0.0622203161574477	0.0193928723508609	0.0276167512664126
1112	415.769930428832	2290.9088172134	418.421398595861	3088.87014261881		0	1.44012326865269e-05	6.30111983670465e-05	0.0		0.137401195298906	-0.0794466031548508	-0.0255223991167376	-0.00870058513084951
1113	430.992105525775	2133.44262197066	472.896017208614	2976.19042968749		0	1.28002144712673e-05	5.81864913419056e-05	0.0		0.0395665366698348	-0.134966399785673	0.0170533787355897	-0.00836347482110171
1114	434.347045007413	2145.15364417251	461.402306798986	2998.14827092488		0	1.13771851394169e-05	5.373120750632e-05	0.0		-0.00901352838071913	-0.0452945258904538	-0.0753107630787884	-0.00572175739999767
1115	458.363457672787	2201.46924201809	414.202828072212	3005.02624638875		0	1.01123572567573e-05	4.96170604809776e-05	0.0		0.0265257823705644	-0.135076572617226	-0.0108709008569562	0.0508690295246743
1116	421.032641779767	2293.54923544124	405.593575802364	3260.50159454345		0	8.98814320371804e-06	4.58179297475014e-05	0.0		0.225576724862719	-0.0120986533414397	0.0745486119528379	0.0627597506076198
1117	421.09695055885	2251.04654117506	420.461599978885	2862.07122548421		0	7.98891061691469e-06	4.23096948105543e-05	0.0		-0.182082825775237	-0.0671294471924143	0.0803329020892155	-0.0223265607337293
1118	421.016476819115	2601.04166459064	416.686423141891	3084.29993184407		0	7.10076501881404e-06	3.90700820579931e-05	0.0		-0.0803023350034692	-0.0403029964989932	0.00239226175258483	0.0293729699239958
1119	444.858266565921	2049.53682662029	444.516345544763	3021.50783030192		0	6.31135661296029e-06	3.60785233467941e-05	0.0		0.0245705778466901	-0.0218464114948624	0.0705284220049323	0.037609096857731
1120	384.484620922673	2249.7039246851	467.726335515202	2928.31843185424		0	5.60970855822102e-06	3.33160254169179e-05	0.0		0	-0.0268369677965946	-0.0624553260811143	-0.0107932134337122
1121	434.007183436929	2351.28815693757	441.493538851351	3027.82453536987		0	4.98606433418092e-06	3.076504930403e-05	0.0		-0.0415372312220059	0.136678034528439	0.0738664534681175	-0.0108729426045955
1122	481.27980654083	2297.8198366749	464.416162109375	2909.90288798014		0	4.43175207527626e-06	2.84093989854736e-05	0.0		-0.0403560237728513	-0.0151162090959882	0.0524391223178613	-0.0450575803178009
1123	390.26526680828	2373.4042408223	420.007200168919	2963.73937352498		0	3.93906398721624e-06	2.62341185525129e-05	0.0		-0.206488859400343	-0.011108086630505	-0.0109121407805574	0.0740582957520395
1124	392.573917583827	2216.03653763751	384.06305690456	3097.12188847859		0	3.50114916895859e-06	2.4225397256e-05	0.0		0.0046952316525125	-0.040163446220882	0.0194069532556588	0.0693046596983347
1125	419.691032019844	2510.19118577606	471.774592219172	2874.80874633789		0	3.11191834991292e-06	2.23704818226033e-05	0.0		-0.0869734404700348	0.0562353554692695	0.113050856887272	0.0151156761833374
1126	438.87903633953	2434.47247189891	410.007668654983	2985.17647298177		0	2.76595921772887e-06	2.06575954848989e-05	0.0		0.0225650273592002	0.064956579450536	0.0521053434935492	-0.0358681472353646
1127	460.85223433223	2439.07844138632	426.991423405827	2831.81982294718		0	2.45846115928888e-06	1.9075863211249e-05	0.0		0.177051888043315	-0.0427506283258472	0.0810904829164825	0.133530825768315
1128	403.711939011177	2202.08323949697	438.717908044763	2985.77160644531		0	2.1851483684184e-06	1.76152426607586e-05	0.0		0.152757546989366	-0.0561810976857611	0.0769057037959575	0.0565540768335918
1129	465.217310104927	2318.54019974689	435.168391047297	3174.22187678019		0	1.94222039016582e-06	1.6266460424943e-05	0.0		0.0074891141166395	0.00426062142040388	0.159057512109984	0.0994132659469203
1130	396.955470175638	2325.50677365672	436.826186391469	2892.892288208		0	1.72629927491203e-06	1.50209531513115e-05	0.0		0.205170459548414	-0.0784995645584949	-0.026831291714422	0.0442635178944536
1131	377.806626368613	2094.3900844029	451.806730363175	2872.98461278279		0.389412599286433	1.53438260747914e-06	1.38708131750601e-05	0.0		0.397999003705568	0.0404741422576097	0.0661242915542709	0.0578070277183435
1132	396.877897610629	2259.92171306999	467.997237911739	2988.81469726562		0.572521324853114	1.36380175810157e-06	1.2808738313695e-05	0.0		0.459626377491822	0.0281802582880456	-0.01067197129455	0.145137652853772
1133	395.968625256614	2207.378938636	475.717165065456	2785.22409566243		0.613453154744635	1.21218477473274e-06	1.18279855058323e-05	0.0		0.870696875974321	-0.0971053802748786	-0.0548178582729631	0.286598623468564
1134	416.412487169251	2213.34889190051	469.315714738175	2845.51865895589		0.591649200217524	1.07742340069958e-06	1.0922327999831e-05	0.0		0.947658913523497	0.0191073827094765	-0.0106813026398086	0.523745775036788
1135	442.440146341811	1990.69930967992	405.787394425675	2836.96909077962		0.544704788590619	9.57643759080375e-07	1.00860158204512e-05	0.0		0.775298137543403	0.0015274839296296	0.0360517246265065	0.321301228500974
1136	429.19816555942	2197.3916663345	434.476503114442	3031.08543650309		0.490121772133698	8.51180296167797e-07	9.31373926254246e-06	0.0		0.586415626944154	0.053447176498602	-0.0151087959849159	0.295608445201605
1137	402.571210652372	2216.68333839883	466.548085145692	2859.94806162516		0.435788643334113	7.56552621697284e-07	8.60059517998492e-06	0.0		0.475012132431055	0.0730215095145161	-0.0366977997825002	0.249649812816891
1138	402.141157832459	1997.69900574976	444.39892446157	2620.6936378479		0.38502547713988	6.7244492380049e-07	7.94205585585477e-06	0.0		0.266384267537506	-0.0429086440827587	0.125800261678646	0.0996809098553098
1139	382.993171190693	2244.6475904815	477.77659021326	2815.27309799194		0.339008697031062	5.97687672445839e-07	7.33394025617047e-06	0.0		0.363434732392464	-0.0336902671377995	-0.00376928335097738	0.196497291864346
1140	423.606480953467	2200.97628597337	471.696506809543	2952.9349822998		0.297933177082479	5.31241356949722e-07	6.7723874847124e-06	0.0		0.164491375818243	-0.0127712769901122	0.114468164699721	0.0831062488580761
1141	414.565522354014	2285.13021040935	432.78338392103	2845.25483957926		0.261566273370279	4.72182031426047e-07	6.25383227038155e-06	0.0		0.219562864645929	0.0139508495427671	0.0557531455432084	0.0856967489839424
1142	460.687671076642	2137.55131686463	485.532668654983	3125.76845296223		0.229509379943663	4.19688467181461e-07	5.77498233146748e-06	0.0		0.0347953987370004	-0.0483491854189236	0.0659790525745657	0.0356702226345607
1143	402.528010236085	2103.15266262755	369.589678790118	2820.5403137207		0.201319121419978	3.73030733408395e-07	5.33279747311274e-06	0.0		-0.052954018368767	-0.00533003026451328	0.0159145618360871	-0.048854128612273
1144	392.255911054402	1983.02724410076	457.940454761402	2925.02999877929		0.176561459289188	3.3156004738877e-07	4.92447028526424e-06	0.0		-0.0593625339582341	-0.100776723773515	-0.0223416207059313	-0.0222419528325445
1145	431.281595717381	2143.31490154655	439.223698796452	2684.38380940755		0.154833977905435	2.94699753073936e-07	4.54740831856409e-06	0.0		0.0664955380467148	-0.0361164582777588	0.0288330874220793	-0.023304049151843
1146	423.305648024064	2254.52728645169	447.937097497888	2922.58635457356		0.135773292854832	2.61937302596671e-07	4.19921762501534e-06	0.0		0.140958035234157	-0.0165646337980963	0.03014533228647	0.0642069072772821
1147	410.263388529311	2416.76697275589	401.13013355152	3047.42060470581		0.119055695285089	2.32817129216957e-07	3.87768755892312e-06	0.0		0.0947002381212016	-0.0674013578115133	0.0270169145497269	0.0921143062459944
1148	377.595193459169	2455.39021270129	461.794425675675	3070.77858479817		0.104394894671447	2.06934312598798e-07	3.58077674161319e-06	0.0		-0.0235765274826658	-0.0302769339257879	0.0403251904352725	0.0301837396131418
1149	391.521432695597	2315.29690987723	444.020360008446	3027.94091796875		0.0915386784459279	1.83928948332802e-07	3.30660010081855e-06	0.0		0.00464449233584709	-0.0387444894751189	-0.037947302422498	0.0979072678741765
1150	433.216771926323	2296.99694575095	420.060465054898	2823.59632237752		0.0802653265553917	1.63481143411917e-07	3.05341690244767e-06	0.0		0.0461255081136815	-0.0393898110010006	0.0157512135603981	0.0521563186906506
1151	389.336427563298	2198.6402301399	433.415362383868	3083.79374694824		0.0703801509882583	1.45306568071652e-07	2.81961969874891e-06	0.0		-0.0480727148397771	-0.089992655239764	-0.00561062956130908	0.0675613967371079
1152	389.873757912294	2428.65838373923	415.454877533783	3217.48309580485		0.0617123087900698	1.29152502142474e-07	2.60372412270328e-06	0.0		-0.0289760795263444	-0.0297599655460103	0.0591473545499942	0.0351447521988904
1153	409.352341255132	2427.7869001116	424.984710198479	3097.76342900594		0.0541119339387253	1.14794320938311e-07	2.40435946385075e-06	0.0		0.114788864465447	-0.0449275148946252	0.0604706205409023	0.0954223014169305
1154	414.562767307253	2242.7301224689	434.511842799831	3010.44995117187		0.0474475869359775	1.02032371816932e-07	2.2202599657166e-06	0.0		0.0707884447596542	0.00154601540998941	0.0130583619348196	0.0996075873816759
1155	414.760916828239	2083.17345444037	442.477331872888	2833.46361160278		0.0416040013740265	9.06891979803002e-08	2.05025678958539e-06	0.0		0.235044670308904	0.0317146509047084	0.0381831425569514	0.0131137781441892
1156	402.004378492814	2240.82299181879	390.769233002533	3067.75264104207		0.0364800997707002	8.06070709114423e-08	1.89327059360108e-06	0.0		0.202259223056964	-0.137950725413742	0.0267905285132362	0.132834601433874
1157	455.248344477075	2170.78440888073	436.860479571368	2938.17534128824		0.0319872497876692	7.16457971359908e-08	1.74830468007837e-06	0.0		0.0733771735533645	-0.0117948972955617	0.0329986954123139	0.0602650349034089
1158	418.840501325844	2088.09710070551	406.052523226351	2653.88765207926		0.0280477332892783	6.36807688111004e-08	1.61443866751778e-06	0.0		0.00363349945210627	-0.0289128405366206	-0.0252672967290304	0.0792674693277345
1159	402.459324746236	2305.70959223533	423.266989548141	2828.08994928995		0.0245934030236882	5.66012310348866e-08	1.49082264714853e-06	0.0		0.0100181922116161	-0.10239454314272	0.0547801931416668	0.00559333418396755
1160	417.957460723654	2127.37176139987	479.252578652871	2801.9829266866		0.0215645042988028	5.03087417830633e-08	1.37667178689925e-06	0.0		0.0265880754304146	-0.0537079329464949	0.0871408424488972	0.0423207687553705
1161	401.815889455976	2342.39659648038	401.640564294763	2797.07770665486		0.0189086415638166	4.47158030579752e-08	1.27126134853755e-06	0.0		-0.035156441152977	-0.0887393405888567	0.193968113212386	-0.024326024541077
1162	367.038232065465	2153.10409234494	412.175324641047	2976.45165379842		0.016579872161568	3.97446442159436e-08	1.17392208634242e-06	0.0		0.26865247213078	-0.0221136094923963	-0.0376204507606629	-0.0113279747998904
1163	395.018661610401	2408.82058653539	387.979642630912	2799.04404830932		0.0145379116433005	3.53261405549151e-08	1.08403599809583e-06	0.0		-0.0630160047923311	-0.00737528292760351	0.0619893569946932	-0.0151126524985525
1164	420.759648009808	2369.51384626116	454.154906566723	2924.33855692545		0.0127474369318796	3.13988521252131e-08	1.00103240141683e-06	0.0		0.0520760508651961	-0.00669027302764588	-0.0685649722859495	-0.000949002065636242
1165	453.927846644046	2432.86011240433	382.578307115709	2904.51093673706		0.0111774752950699	2.79081693979115e-08	9.24384310527086e-07	0.0		-0.124322738375611	-0.0589506784654963	0.0214947987434779	-0.028100322831357
1166	426.957335980269	2452.44848383689	410.489127164273	2759.96676890055		0.00980086856662785	2.48055539112239e-08	8.53605090443844e-07	0.0		-0.0067482949939756	0.00239237876264964	0.0234391354599081	-0.039190596502687
1167	419.475195668909	2471.07076839524	426.384604624155	2874.42390823364		0.008593803350679	2.20478633359837e-08	7.88245367358269e-07	0.0		0.0586181268942797	0.0515937621633138	0.0144706886476537	-0.020567558374986
1168	426.641138229927	2414.33977648676	385.115820312499	2946.9672050476		0.00753539908434764	1.95967515751487e-08	7.27890175583072e-07	0.0		0.0896298564710214	0.0330908187546362	0.00113594799600816	0.108962252002698
1169	392.857767592381	1985.23411092952	402.39151710304	2887.93426640828		0.135383978696876	1.74181355556267e-08	6.72156322955643e-07	0.0		0.225883169225552	-0.00985542237025413	0.0101306363296196	-0.0252160100693365
1170	403.16705634124	2316.27505430883	405.09300966005	2864.23141860961		0.180818467752988	1.54817212980812e-08	6.2068995796975e-07	0.0		0.175702121339285	-0.0067720520566136	0.0299919622701415	-0.0112058752927268
1171	388.636697365419	2564.91938626036	407.313658678209	2756.01041030883		0.397291660308824	1.37605826746499e-08	5.73164323189613e-07	0.0		0.432705221264833	-0.00355259716314401	0.0639790182089851	0.0
1172	419.138992643704	2160.08144456513	392.180924039273	3053.93515650431		1.1344103234856	1.22307869971373e-08	5.29277680682918e-07	0.0		0.744732361176987	0.050977969373944	0.0458059081889319	0.030026327931658
1173	428.297819485629	2437.21755919164	466.640586729307	3021.97034200032		1.38552847976839	1.08710622294306e-08	4.84930082926485e-07	0.0		2.10385978515675	0.131853085925678	0.00926247319366663	0.0838791466921803
1174	454.01455042484	2236.61023572026	430.669784628378	2833.73386764526		1.40338376520243	9.66250119667801e-09	4.38015145149049e-07	0.0		1.82460382156471	0.0642334218080567	0.00294263346854506	0.120175426489485
1175	417.062706717609	2344.6295203384	400.052108847128	2814.50795237223		1.32145478208015	8.58829867821422e-09	4.01472482033429e-07	0.0		1.52583347938013	0.09580969742184	-0.0688565540494937	0.00809602090262451
1176	435.758379191377	2323.66971759406	446.503035261824	2747.75358708699		1.2025512838067	7.63351772847126e-09	3.67453684928265e-07	0.0		1.09284490957035	0.0160005527910536	-0.0136668880304136	0.0159427885370507
1177	407.466679259808	2095.21699368223	477.19588392103	2879.75065485636		1.07559273029801	6.78488197653149e-09	3.39318108696875e-07	0.0		1.04921385857149	0.030539645833097	-0.0130179217438146	-0.0523970193215029
1178	466.637233761975	2167.63262939453	448.305158625422	2784.84185663859		0.953322621624374	6.03059101621829e-09	3.13336846552788e-07	0.0		0.775253945783193	0.0690527057835463	0.0173354947887704	0.0579144141761859
1179	454.594592908873	2322.84159508529	369.455316986908	3056.42648824056		0.840831190601296	5.36015631969541e-09	2.89344944732535e-07	0.0		0.897683327631947	0.0290704457269751	0.0238211095171164	-0.0405259500318704
1180	387.036464273494	2325.09450733418	458.516761243665	2875.37126159667		0.739647584117421	4.76425539292959e-09	2.67190079824107e-07	0.0		0.544874721978741	0.0445725463986932	0.0364616143913985	0.188205746400159
1181	440.414504447992	2250.81641372369	462.899751900337	3082.73014704386		0.649697483347895	4.23460214502633e-09	2.46731591673063e-07	0.0		0.629643089301887	0.12451889546637	-0.0174779065152669	0.144322536185379
1182	410.505993028626	2463.76008699378	445.630711570946	3199.92137273152		0.570233209642625	3.76383166890537e-09	2.27839590338079e-07	0.0		0.421957318115593	0.0325875431289276	0.0692463605558081	0.088119114256636
1183	411.772131258553	2318.23969253228	453.837448532516	3128.44411468505		0.500269995598032	3.34539783117379e-09	2.10394131426061e-07	0.0		0.510281106688758	0.0839444054858849	0.0826177492061962	0.0877276232292511
1184	431.95511020187	2433.19723074776	498.468562605574	3037.16121037801		0.438785598926004	2.97348224716894e-09	1.94284454571056e-07	0.0		0.270195286120902	0.00855274997603873	0.0819541123224457	0.0795287364217442
1185	424.804831845916	2407.27121283083	443.481411000844	2847.81441116333		0.38480710765945	2.64291337545543e-09	1.79408280222103e-07	0.0		0.248632183631312	0.0594808363127702	0.0505302436157884	-0.0343186385442825
1186	367.58790131729	2247.40062230947	455.798426942567	2659.88743082682		0.337444504374643	2.34909460677348e-09	1.65671160275362e-07	0.0		0.0298573977990745	0.000122088566167552	0.0425404849095303	0.0911753298622445
1187	405.651461636062	2486.45444535235	419.779618876689	3036.41202163696		0.29589957498396	2.08794034750433e-09	1.52985878427718e-07	0.0		0.069971618760498	-0.00439077732555132	0.0205269015975808	-0.0254693120878052
1188	434.332745851391	2647.59892926897	430.039153557854	3000.47592163085		0.259463822833285	1.85581920888419e-09	1.41271896444738e-07	0.0		-0.0399171445218938	-0.10783764211628	0.00668595334335074	0.0452030069223444
1189	436.190582943658	2078.35520966199	435.254795713682	2630.93569183349		0.227511866189844	1.64950351200415e-09	1.30454842827356e-07	0.0		0.0739784704112952	-0.0499764046937591	-0.0294304925370504	-0.0283837488128736
1190	386.311181284215	2370.91621118662	407.446095069679	2688.12589009602		0.37651669979097	1.46612440645548e-09	1.20466040630856e-07	0.0		0.411930272598555	-0.0349368877020523	0.0221239237961695	-0.0627507850861377
1191	413.009355753877	2484.01970439054	421.895823215793	2749.43729909261		0.759799540042879	1.30313197853867e-09	1.11242071438318e-07	0.0		0.795213100308705	-0.0445101042989788	-0.0647488271551381	0.0418856472399312
1192	377.64112397354	2216.7938568738	410.71443860853	2725.5507774353		1.00608289241789	1.15825979433462e-09	1.02724372720174e-07	0.0		1.04149633862199	0.0528250092016828	0.0652359018784446	0.0445970359782937
1193	408.092994411496	2161.3942086356	447.974968327702	2455.6053644816		2.07811743832541	1.02949338460446e-09	9.4858866023584e-08	0.0		2.0984404506473	0.0151077607745318	0.129039123344942	-0.146444727598075
1194	439.922341896669	2424.59937519929	436.557796663851	2901.40819422404		2.49626058565734	9.15042233295516e-10	8.75956136309707e-08	0.0		2.58017320000093	0.0166111569486148	0.0143164891049448	0.0860121228675991
1195	404.012691748403	2709.48790881098	469.355285314611	3105.5241279602		2.51392958400083	8.13314880149657e-10	8.08885015078995e-08	0.0		2.34135311695841	0.0130450369718244	0.017118692985692	0.077881653208234
1196	476.010645956888	2364.99639020647	413.447570470861	2945.11806106567		2.62929004648216	7.22896791212064e-10	7.46949465273236e-08	0.0		2.90940487908786	0.0662200177032045	0.00984971481898278	0.0393195246295408
1197	424.294510221829	2297.83874262595	426.659043760557	2867.10178629557		2.51043164315634	6.4253068952647e-10	6.89756261113931e-08	0.0		2.91685584463413	-0.0421335740515845	0.00965540482222408	0.0410902665132788
1198	431.9994030138	2402.16068812778	459.127948163006	2890.8186340332		2.30010156510089	5.71099072512349e-10	6.36942285743299e-08	0.0		2.2749540471402	-0.00529485533783457	0.130631383833526	0.0568366592140969
1199	425.290994240419	2526.84418970224	381.198215793918	3064.96286773681		2.06449919812574	5.07608672925541e-10	5.88172225813093e-08	0.0		1.6569239125553	-0.126041059256458	0.0673461919242751	-0.0633304952072682
1200	424.592472271327	2469.79579256018	416.49366554054	3018.03310012817		1.83323132714123	4.5117664732971e-10	5.43136442596546e-08	0.0		1.71982700369166	0.00677645672328743	-0.0190069408478885	0.135499102114188
1201	447.581616032732	2434.81726697026	419.781490181587	3215.79145431518		1.7641304848444	4.01018300027228e-10	5.01549006107225e-08	0.0		1.80053395543991	0.0257354699203173	0.0996196748268032	0.0846703140280644
1202	420.040956817404	2373.54942477479	424.464077016469	2826.17630640665		1.62242689803018	3.56436171748951e-10	4.63145879743524e-08	0.0		1.87432071636274	-0.0118854412398756	-0.0651903458399128	0.148236387787583
1203	435.140197308394	2166.32815115792	483.884447582348	2845.96255874633		1.45905497498485	3.16810341379486e-10	3.59002436688431e-08	0.0		1.9345643495592	-0.0765205349952801	0.0620957821166242	0.0323624374816522
1204	459.538659757071	1821.79173932756	493.989074377111	1897.54308446248		1.29693622221209	2.81589805862014e-10	3.31513964429202e-08	0.0		1.3784627855427	0.0272902551834562	0.1311640277689	-0.0306932057985286
1205	454.618187229128	1792.20832544443	464.211902185388	1678.08920923868		1.14568413892018	2.50284818418938e-10	1.36682620731552e-08	0.0		1.119201547152	0.00899331737997912	0.0702963943157113	0.0119633152590294
1206	471.948233277258	1826.46902154416	413.580013460726	2193.96751276651		1.00867137042923	2.22460078550207e-10	6.24304069535149e-09	0.0		1.01237432407224	-0.0387013030680707	0.0475415318184917	0.112857518477397
1207	423.568081375456	1942.13529625717	398.380377692145	2374.59694417317		0.886416292927137	1.97728679115199e-10	0.0	0.0		0.881980531391094	0.066890062446881	0.194045549987696	0.013167064597782
1208	454.787512117928	2359.75413170639	440.498097022804	2857.910378774		0.778197173366179	1.75746726331474e-10	0.0	0.0		1.07745134355975	0.0746919528031829	-0.0291092631217823	0.0310003429294531
1209	425.582949004904	2273.80943827726	447.96662927576	2721.34393310546		0.682813859887101	1.56208557880645e-10	0.0	0.0		0.651256316350078	-0.0742053381515011	-0.0137064752088016	0.061656989810868
1210	444.747884708599	2173.62230822504	419.507175095017	2944.19957987467		0.59894040129199	1.38842492628443e-10	0.0	0.0		0.520292471291124	0.0623847571843282	0.0031418072416518	0.00896510340544263
1211	362.293373274977	2439.84918586575	435.649187077702	2918.3008219401		0.525282189204946	1.23407052858196e-10	0.0	0.0		0.37094866755998	-0.057677082068368	0.0346929529497009	0.0889080768685831
1212	463.065727289575	2589.99360251913	389.310758023648	3139.08172480265		0.460640414359687	1.09687606487308e-10	0.0	0.0		0.413053552537261	0.0640970568437405	-0.063276695061741	0.185846234963366
1213	406.379800838275	2660.06304807079	471.690656672297	3085.30817667643		0.403933216710476	9.74933825762741e-11	0.0	0.0		0.299973492789424	0.00734681970679663	0.0565823083805358	0.066568689217922
1214	389.428552335196	2540.77534827407	433.985995565878	3128.04603068033		0.354197173023307	8.66548186304302e-11	0.0	0.0		0.141568633723363	-0.0744094901360712	-0.0369997895728892	0.104403834883402
1215	426.601337961906	2417.56201919244	448.036489125844	2954.15704345703		0.310580374427399	7.70212028082833e-11	0.0	0.0		0.00613942207351755	-0.0301204326233375	-0.0615201553024564	0.00944780227285918
1216	375.720066933736	2465.91105932118	433.103811233108	3082.78230539957		0.272332388775002	6.84585782509675e-11	0.0	0.0		-0.0893640164026755	0.0857128607031815	0.047759834482293	0.0282215952930757
1217	405.04083029197	2618.24362992267	443.245445787584	2962.56730906168		0.238793545601758	6.08478803922267e-11	0.0	0.0		0.00998709722293124	-0.0773068045378446	0.0453723352237984	0.118312955005519
1218	409.710076770643	2640.9474998007	413.279996304898	2740.10642369588		0.209384617809998	5.40832813479352e-11	0.0	0.0		-0.0168207929046282	0.0756997965128988	0.0665497877063646	0.0224275764640278
1219	451.724317119069	2686.70194913903	404.017494985219	2975.11561965942		0.18359732902138	4.80707183636521e-11	0.0	0.0		0.0257277660964434	-0.014285721587295	0.136012153785691	0.0326600264647389
1220	378.783434791286	2450.56995251713	423.440815033783	2829.30579121907		0.160985815353595	4.27265858580488e-11	0.0	0.0		-0.0597197404301433	-0.0255331939140036	0.0338090251840709	-0.0209518247215072
1221	439.02345888458	2413.50010961415	447.094024493243	2864.02186965942		0.141159035216748	3.79765728748831e-11	0.0	0.0		-0.0369525453704273	-0.0707032209149079	-0.029645557981667	0.0419635137241133
1222	356.346964815237	2254.60880077128	422.539575855152	2679.01822662353		0.123774063975191	3.37546297781155e-11	0.0	0.0		0.0713230163630127	0.0797089213143085	0.0203125983943723	0.0204969068802986
1223	455.333478273266	2616.74300213249	425.729275760135	2982.23174285888		0.108530190348048	3.00020498219101e-11	0.0	0.0		0.00994683880626929	0.0590767908245517	0.0202320820563847	0.112239708575473
1224	395.226947422445	2407.18781887755	438.722695840371	2651.57866923014		0.0951637282755619	2.66666528246139e-11	0.0	0.0		-0.00638150327327571	0.0915405802392261	0.0376010467811256	0.0215211862237643
1225	432.510482008439	2639.77716438137	418.312953969594	2877.05851745605		0.0834434621486671	0.0	0.0	0.0		-0.0428296373259154	0.00706140831813057	0.0535059281936678	-0.00561386824162272
1226	446.523653127851	2388.09190150669	437.823810969172	2771.26916885376		0.0731666502976783	0.0	0.0	0.0		0.0483824033057964	-0.0153909899009673	-0.0935548549081789	0.00808350482393008
1227	393.62126660869	2323.05136170679	360.722489970439	2991.03302001953		0.0641555193842244	0.0	0.0	0.0		0.0471738106693431	-0.0872033002372215	-0.00250154463330383	-0.0925783435625176
1228	396.725983334283	2335.28739337531	442.067534575591	2802.34423319498		0.0562541899119067	0.0	0.0	0.0		-0.203228738258323	0.0570410695902392	0.0357321295589102	-0.0141788309864614
1229	391.28239942119	2390.89029864875	426.223499524915	2813.21859741211		0.0493259800848919	0.0	0.0	0.0		-0.0275092269567082	-0.0419405246690373	0.0456470863432459	-0.0994323381973226
1230	428.73297430999	2311.10044393734	423.468354096283	2672.69162114461		0.0432510415744075	0.0	0.0	0.0		-0.139890246873075	-0.0156871054334809	-0.0205810307085678	-0.0128158765909184
1231	346.405462334625	2608.42343451052	441.437753378378	2914.67822265625		0.0379242863913765	0.0	0.0	0.0		-0.0248433081732478	0.00922924850238367	0.103114833262554	-0.0550014705231753
1232	438.371143647353	2461.34017757493	425.61591664907	2973.18233617146		0.0332535690493508	0.0	0.0	0.0		-0.104627784190592	-0.0873154402530967	0.154917991240076	0.0789569205461781
1233	392.228880944913	2299.39320217833	438.059795977618	2802.35285695393		0.029158092594047	0.0	0.0	0.0		0.0148279784457218	-0.0258397100041211	-0.0113371111061517	0.0985563050680491
1234	418.246403826414	2491.60454450334	406.060529719172	2926.40520731608		0.0255670109367894	0.0	0.0	0.0		-0.196276349436191	-0.0549690359527605	0.0747357192147552	-0.0166545223428228
1235	430.874292526802	2407.74657704878	454.951396220439	2966.01246643066		0.0224182033193596	0.0	0.0	0.0		-0.117743851397308	-0.117924891646484	-0.0564871113180034	0.0459388056128817
1236	405.076200387773	2637.04577885841	405.49426599451	2945.95896148681		0.0196571997126956	0.0	0.0	0.0		-0.0018142421398484	0.0176836111113615	0.0635979048316962	0.0405946107966455
1237	427.890229385264	2316.77776476801	479.721017208614	2789.51146570841		0.0172362385615307	0.0	0.0	0.0		0.0527520853932285	-0.100301102163085	-0.0321454565023366	0.0273918307574406
1238	449.080678675296	2408.58486751634	423.665178948479	2949.91692097981		0.0151134405758361	0.0	0.0	0.0		0.0799492638905613	-0.0437574629644389	0.101184910419187	0.0156802128454271
1239	391.452230411724	2350.70150196309	434.861043074324	2996.00200653076		0.0132520842770816	0.0	0.0	0.0		0.141356331373287	-0.0218498273668778	0.108217368158622	0.00640833461024572
1240	402.397532219434	2492.54174929249	399.003048458614	2781.41337458292		0.0116199707673971	0.0	0.0	0.0		0.247633127048918	-0.0419587413447035	0.0662620875321736	0.0210358182718215
1241	373.480860800638	2554.54643405213	408.515171030405	2927.64099502563		0.0101888667330852	0.0	0.0	0.0		0.217022754983759	-0.0701307697746625	0.0285602201451711	0.0274399113621129
1242	377.582647838731	2421.2002762775	463.677678948479	2974.25296401977		0.00893401604724266	0.0	0.0	0.0		0.0435565535593983	-0.0411259957748829	0.082067997878574	0.0792260727345113
1243	403.756351220346	2534.10178795639	467.119259396114	2887.03401565551		0.00783371152290606	0.0	0.0	0.0		0.0344089290870974	-0.0282902640315731	0.0366582408614113	0.182951468512523
1244	421.695086179858	2526.87581089564	428.043491342905	3201.40729141235		0.00686891940864864	0.0	0.0	0.0		0.106410444818491	-0.0746117484193274	0.0619709762150191	0.230872780923538
1245	417.670411938298	2293.78000064771	430.331544288429	2788.03260040283		0.00602295013092278	0.0	0.0	0.0		0.1685731061	-0.0426779674802576	0.0378027607110006	0.0660254299333465
1246	425.861795021669	2467.8251392598	439.450102934966	2837.53547795613		0.00528116958744673	0.0	0.0	0.0		0.329306808308668	-0.0852717768304627	0.0251995152278554	0.111680761041703
1247	410.295618655907	2554.1072524713	428.697164009712	3124.86148198445		0.00463074599740991	0.0	0.0	0.0		0.179530765925291	-0.0384442190655857	-0.0280274308592659	0.0564245603984935
1248	434.987277956774	2194.28136210538	412.544097075591	2872.6056467692		0.00406042792935464	0.0	0.0	0.0		0.171423173592812	0.0163598361623938	-0.0114366431521505	0.246416838001432
1249	408.703151730725	2598.26665636957	454.176817198057	2705.14371871948		0.00356034966692288	0.0	0.0	0.0		0.230932293977336	-0.0630226008699181	0.0365005813200822	0.104031647405875
1250	504.670369169137	2577.34852693518	426.000914537584	3183.36336135864		0.00312186054556384	0.0	0.0	0.0		0.248932629244195	-0.0478247420744636	0.0746237440396335	0.0816478763174768
1251	380.635783174612	2222.32741001674	411.227007231841	2698.10004933675		0.00273737530796274	0.0	0.0	0.0		0.10696478442792	-0.0237007200189496	0.0434482861669943	0.0810403958189759
1252	400.839383981523	2609.91949089206	397.634667968749	3002.07549031575		0.0024002428895461	0.0	0.0	0.0		0.167789496424713	-0.0178876584335022	-0.0103305525315159	0.0578517256824754
1253	421.479109047103	2719.61628193758	439.973999683277	2847.07664871215		0.00210463136423345	0.0	0.0	0.0		0.0562373538975162	-0.0251614702198391	-0.0107479888509903	0.102013907282578
1254	395.354634751368	2307.10597945232	432.934266786317	2787.07887522379		0.00184542706015589	0.0	0.0	0.0		0.0970574141706825	-0.102063034039906	0.0255404052076932	0.0583322845609619
1255	417.76005788093	2593.77325564014	418.928155352618	2974.52448272705		0.00161814610018225	0.0	0.0	0.0		0.00816094612566136	-0.101811718593946	0.0544154317797109	0.0822579204753103
1256	481.874205206432	2448.64140724649	430.928448321368	3186.50060017903		0.00141885683702603	0.0	0.0	0.0		0.0310311431627918	-0.010703383450051	0.0769860411493862	0.011374268691416
1257	402.923496664005	2490.54652373644	480.601456925675	2791.13057072957		0.00124411184116735	0.0	0.0	0.0		-0.00495037135211907	0.0934663253089095	0.0952757397152987	0.00517649102966465
1258	437.924920520643	2668.18024553571	421.222615339949	2591.99947484334		0.00109088826507478	0.0	0.0	0.0		-0.000378152541908327	0.042262366359647	0.0219266727667776	-0.0196027443240284
1259	434.015113552121	2444.43912179129	415.194012616131	2894.36879857381		0.016206056983757	0.0	0.0	0.0		0.0256024838040007	0.0317622061887233	0.0574137527313163	0.0658786792899841
1260	438.917799455405	2618.36243672273	482.756384607263	2888.20152537028		0.330515022089679	0.0	0.0	0.0		0.215305687637961	-0.0835032325793009	0.0218837488508811	0.0601907449124103
1261	389.705976277372	2430.20335294762	447.467820945945	2724.73188273111		0.442361188559606	0.0	0.0	0.0		0.795239799297483	-0.0282854456245363	0.134528908944097	-0.0111730087281456
1262	417.724229798699	2424.24243911431	405.460664326435	2947.73977025349		0.461455428906161	0.0	0.0	0.0		0.636468278934801	0.0353468072443936	-0.0624154133879017	0.0340987770332646
1263	375.461163820141	2774.46250822106	418.093932115709	2903.16082636515		0.440107848130317	0.0	0.0	0.0		0.541375582945319	0.0651125233483479	0.00681027681178835	0.0141312805802874
1264	454.486734432025	2590.74806431361	413.991301995354	2827.8488515218		0.403018728110867	0.0	0.0	0.0		0.688530392276586	-0.0258732663860882	0.118873887389167	0.0649446454887718
1265	416.343668025775	2553.46893933354	398.769564241976	2967.75587463378		0.361637388661736	0.0	0.0	0.0		0.419081559019324	0.0899136243562389	0.0522789617549772	0.0141438015759454
1266	365.638384965214	2450.00098279057	456.98170924831	2774.93553670247		0.321079367755858	0.0	0.0	0.0		0.3039227197433	0.0584407862677734	0.015271866204628	-0.0444043800447972
1267	398.78785783531	2504.13308030731	385.550059385557	2883.06987889607		0.283455508396323	0.0	0.0	0.0		0.141188272366865	0.0538508188565269	-0.0344920246430792	0.0211309205053522
1268	345.744094291742	2466.76958107461	412.572936021959	2879.43463134765		0.249471394085281	0.0	0.0	0.0		0.145446753864776	-0.100430640090016	0.00186762901501801	0.0283048498660351
1269	399.400406663435	2650.93573620854	408.791552734375	2887.68839899698		0.219193342353111	0.0	0.0	0.0		0.0949181717029118	0.00819928318967044	0.039650409424941	0.00679103095913151
1270	424.402607493156	2407.26525629783	459.111428420608	2931.78148778279		0.19241309962757	0.0	0.0	0.0		0.183046988432515	0.0181808873609085	0.0856990374588249	0.107690971354584
1271	358.60846259124	2564.80757857342	436.458893317145	2870.29037221272		0.16881957572892	0.0	0.0	0.0		0.0116226840104153	-0.0297417189371204	0.0262098262892352	0.086447726076745
1272	407.671267321509	2399.53181924625	441.658005173141	2941.29300308227		0.148078026484931	0.0	0.0	0.0		0.0263988549148468	-0.00759334737962944	-0.0399418866439795	0.0270119150684092
1273	399.082521313298	2582.50993627431	430.190229096283	2930.47898483276		0.129865047881976	0.0	0.0	0.0		-0.0118375210635494	-0.0409861837286895	-0.0264761536882873	0.00791290282889956
1274	365.835714743955	2190.10823899872	408.200841955236	2592.15360514322		0.113882651883571	0.0	0.0	0.0		0.0843065568891435	-0.0869673598092207	-0.0710905065469678	-0.0386007561954803
1275	447.284104841468	2463.63223079759	456.435750105574	2817.61470413208		0.0998625985049289	0.0	0.0	0.0		0.163176307143891	-0.0488038326128551	0.0243079038434236	0.0676537379041869
1276	412.086185204721	2047.82770771882	415.488582136824	2630.49047088623		0.0875663310886592	0.0	0.0	0.0		-0.141462972711846	0.0624655604294353	0.0742036466162324	0.05566697190982
1277	390.249823577212	2248.51681580835	415.296481735641	2908.6958134969		0.0767830563209549	0.0	0.0	0.0		0.0349961553339055	0.0347776672495278	0.0830261936770023	0.0400122944529593
1278	418.793105967723	2630.26796426578	458.330950432854	2705.19628397623		0.0673271620852854	0.0	0.0	0.0		-0.0477584221409613	-0.00448379067647358	0.128811536312871	-0.0447997206863994
1279	383.229832558736	2505.77411636041	437.087506598395	2912.33654785156		0.0590355199284989	0.0	0.0	0.0		0.100388496414613	0.0300079334470708	0.0277928026412687	0.00769205679080568
1280	413.663358590898	2390.17803830516	422.106640625	2807.97151438395		0.0517649107250929	0.0	0.0	0.0		0.109535170238657	0.00255332054140235	0.141899554280847	0.0334325136029824
1281	417.492723896555	2510.6297134088	396.907516891892	2591.15833918253		0.0453896665813578	0.0	0.0	0.0		0.049780561201096	-0.0114100020878901	0.0220843138481709	-0.00448422651548768
1282	430.676556441035	2616.86933867785	402.900856471706	2826.82365926106		0.0397995545388386	0.0	0.0	0.0		0.0278006713408342	0.00278445728354728	0.0986059655855392	-0.00542131010396202
1283	366.890416500342	2635.67694590043	474.287481524493	2935.43704096476		0.0348978974689321	0.0	0.0	0.0		-0.149775124794727	-0.00846637005369579	-0.0038302909559591	-0.0130905584471106
1284	365.025800496122	2218.11631432358	429.673089104729	2830.80203374226		0.0305999150865106	0.0	0.0	0.0		-0.0754927914163684	-0.0685823122623148	0.206479843372284	0.0265660704078804
1285	457.330525419137	2475.69481549944	387.263480521537	2701.63455581665		0.0268312638280395	0.0	0.0	0.0		0.0181728509361439	-0.0689291507759938	0.0631021752444976	-0.0511617598511462
1286	407.784610943202	2596.22503039301	417.631924355996	2729.23407109578		0.0235267539261215	0.0	0.0	0.0		-0.0552500669148625	-0.0292359539057326	0.0748096436891888	-0.00315983138255164
1287	365.004423044023	2576.25388133769	441.193713048986	2662.79798253377		0.0206292232190767	0.0	0.0	0.0		-0.0137664925956957	-0.0293189981610077	0.0575629229680321	-0.0459984488573108
1288	369.752694457116	2563.62600770288	473.163505595439	2762.63543192545		0.0180885490490846	0.0	0.0	0.0		-0.139799578313101	-0.0447973037263926	0.0847646071521106	0.0144659789565836
1289	435.338353957572	2577.08179084622	398.973924461571	2877.0953318278		0.0158607815588382	0.0	0.0	0.0		0.0320305485657788	-0.0113024036353376	0.015706969669238	-0.01702090539317
1290	463.92299234432	2286.97282316246	463.258410314611	2760.44364039103		0.0139073835881799	0.0	0.0	0.0		0.14334138932711	0.00387493259339023	0.0656528124420466	-0.0690297744014903
1291	458.305312998973	2479.21397181919	471.897167968749	2835.51499048868		0.0121945641156614	0.0	0.0	0.0		-0.0627069958943931	0.0818182627239804	0.120158582945776	0.0215630622548921
1292	389.072556098882	2362.39720060387	385.888670555321	2748.79474385579		0.0106926937596694	0.0	0.0	0.0		-0.0223039468278212	-0.0309789656150024	0.0783287428161978	-0.0801877977532996
1293	415.872619183394	2050.98056092554	423.757807221283	2794.03697967529		0.00937579224988089	0.0	0.0	0.0		-0.0111232898846851	-0.0258912070332028	0.0266024509824352	-0.0443095438725989
1294	331.176634851163	2316.60177674585	421.747187763935	2807.06215031941		0.00822107901352383	0.0	0.0	0.0		0.0998276858600362	-0.000142775541973532	0.0578387487032023	-0.085041562913013
1295	410.804692846145	2349.07202148437	452.375868348817	2694.51297887166		0.0072085791072717	0.0	0.0	0.0		-0.0777786285614355	0.00232622025175234	0.16891732660228	-0.054586891465588
1296	420.99879533531	2335.55753248565	463.149672719594	2813.06890233357		0.00632077768038222	0.0	0.0	0.0		0.072383485370519	-0.0221529718038199	0.0947858332870195	-0.0390828128211633
1297	366.439289176551	2404.12237299704	459.452948163006	2738.33019638061		0.00554231699294815	0.0	0.0	0.0		-0.034664478219954	-0.0026554891336938	0.143289982934888	-0.040962115984149
1298	420.758279396669	2554.46584896165	454.599841638513	2987.33680597941		0.00485973074866199	0.0	0.0	0.0		-0.00278851356596654	0.0354926497227791	0.0293190411730087	0.00400071224600552
1299	407.346913135834	2503.77839754065	430.414074377111	2626.46339670817		0.00426121114669205	0.0	0.0	0.0		-0.0334027575499756	0.0348652349865535	0.112704009207621	-0.0311453844643532
1300	426.390074347057	2508.23639912508	372.832134184966	2888.45540491739		0.00373640462312064	0.0	0.0	0.0		0.0687828124712198	0.076705553355617	-0.0221305893813782	0.0850499935729
1301	379.714727916856	2351.06797697106	382.481880806587	2874.35958480834		0.00327623274861669	0.0	0.0	0.0		0.0956420872356985	-0.0184526678580791	0.0291432984220337	-0.0319618339745168
1302	343.908718136975	2437.453319316	477.831367451435	2728.12018712361		0.00287273518415019	0.0	0.0	0.0		0.11668019478339	0.0170461302506124	0.0574002969871784	-0.0725958524156354
1303	358.951770643248	2395.23098941725	401.712715107685	2540.59228642781		0.00251893197811372	0.0	0.0	0.0		-0.0451745227450625	0.0453974186816827	0.0561642953764334	-0.0144367175747724
1304	389.595403740875	2236.62456528021	425.465432326858	2658.051612854		0.00220870282278811	0.0	0.0	0.0		0.179185168705826	-0.00705291325580806	-0.0678081399419464	-0.0872440907134719
1305	378.730115904425	2456.39922223772	418.104110800253	2593.46232477823		0.00193668118145914	0.0	0.0	0.0		-0.0360030003451913	-0.04834774821981	-0.0263501123969406	-0.0988290073448171
1306	391.064321253421	2330.90285071548	397.681506017736	2779.58680343627		0.00169816145473196	0.0	0.0	0.0		-0.0195371693839863	0.00953671490984471	-0.00896082670423065	-0.0498003498150206
1307	391.100805129447	2303.51755072146	404.197999366554	2684.61854680379		0.00148901758014916	0.0	0.0	0.0		0.216815300701519	-0.0226616291028132	0.117795171103154	0.0135027196011585
1308	371.856042569571	2503.48120864556	427.477425570101	2656.63114293416		0.00130563165699869	0.0	0.0	0.0		0.010022086480959	-0.0590385440339703	0.012645699042588	0.0329735367982451
1309	396.534028213389	2264.35848438496	465.886460092905	2640.19618606567		0.00114483136161915	0.0	0.0	0.0		0.0301108789125743	0.0887146562186155	0.0376126331213251	0.016794843768766
1310	364.141344947536	2238.35556341677	415.692546452702	2771.64377212524		0.00100383507057384	0.0	0.0	0.0		0.139455041578077	-0.0442771833793205	0.010486586296016	0.0458842324274106
1311	386.300565622148	2308.62918526785	435.099052470439	2719.99412536621		0.00088020374239991	0.0	0.0	0.0		0.132070677490928	0.0767717192645614	-0.0273181751929442	0.0533971642939011
1312	414.004856081774	2307.14117057955	396.17283704603	2881.91974512736		0.000771798725553501	0.0	0.0	0.0		0.0387178218997582	-0.0195517240007026	-0.0460629761101983	-0.0135194748102276
1313	385.492363922787	2489.18451052295	429.471823532516	2870.83925755818		0.000676744762686282	0.0	0.0	0.0		0.130647472536518	-0.060774493273199	0.0306608115183219	0.104238359967676
1314	408.467775219548	1835.3372130102	418.137426097973	2420.36723454793		0.000593397551278495	0.0	0.0	0.0		0.0647635371700598	-0.0283575183745214	-0.00585954468627399	-0.0194724244287256
1315	411.27643134124	2296.33346993582	439.595333614864	2621.63589477539		0.000520315299472137	0.0	0.0	0.0		0.19433859052604	0.0256222296487351	0.0584557338002594	-0.0147221269706101
1316	394.420003849224	2419.72048763353	417.287703230574	2655.93490727742		0.000456233785059421	0.0	0.0	0.0		0.0860545893737153	0.0244753417083882	0.0277816950091255	0.039732187626629
1317	413.692942375684	2500.64701376155	369.525687552787	2696.78188069661		0.000400044486181387	0.0	0.0	0.0		0.183353843241326	0.0487043173944292	0.0769764415922344	0.0292292697148662
1318	378.489113466583	2271.30397500797	416.439467641469	2797.38533020019		0.000350775405427913	0.0	0.0	0.0		0.00568662584923655	0.0125529763014131	0.033528344064366	0.0349946211314364
1319	413.144472442404	2256.00606490154	429.517488386824	2691.45599238077		0.000307574255622479	0.0	0.0	0.0		0.204033385909445	-0.0421982926940576	-0.0473084937617747	-0.095774061219979
1320	398.964975621578	2334.46139962332	438.558783783783	2808.15576426188		0.000269693716428939	0.0	0.0	0.0		0.324179097636851	0.0532969157175286	-0.0127521985676976	0.0315634136427141
1321	412.690648879447	2369.7170148577	420.245288745777	2625.90143076578		0.000236478506739942	0.0	0.0	0.0		0.188148836567128	0.0126346405342735	0.0480310839515259	-0.0406077050634832
1322	423.242602717267	2309.05130939094	449.420127744932	2823.66767628987		0.000207354049217115	0.0	0.0	0.0		-0.117291792807086	-0.0747812339077068	0.033396918378802	-0.0168415616679664
1323	417.142312599794	2376.97386449697	405.158671611064	2878.59555180867		0.000181816530895201	0.0	0.0	0.0		0.0313881779063707	0.00357347716307706	-0.0107591191084308	-0.0294157278037801
1324	423.008357806797	2358.97158626634	436.021382759712	2749.78424708048		0.0001594241879123	0.0	0.0	0.0		0.131003733964986	-0.0429776652277303	-0.00430907200900743	0.0597034039652092
1325	356.43875812614	2415.71068962252	414.820619985219	2570.50478108723		0.000139789663604054	0.0	0.0	0.0		0.0218926137616235	0.0943848666904381	0.0752083274779679	0.00477571268185112
1326	407.934848312043	2200.09088882134	430.43045423353	2685.48338190714		0.000122573307767353	0.0	0.0	0.0		0.0165892809860227	0.0217164530810191	0.0604158639351475	0.112130289000407
1327	386.648517692176	2474.4076949139	442.306205130912	2679.14757156372		0.000107477301180046	0.0	0.0	0.0		0.257926160251203	-0.0170375454525184	-0.00386711403897969	0.0353059824874141
1328	383.591009209625	2493.19235665457	441.499973606418	2778.5999806722		9.42405037389636e-05	0.0	0.0	0.0		0.183376563574083	-0.011088699895255	0.0628202527717055	0.14300228884719
1329	378.193992002166	2296.15079794124	421.713439611486	2786.64206059773		8.26339370961284e-05	0.0	0.0	0.0		0.112745729685528	0.0341973105023733	-0.0111229896665396	0.217056322282297
1330	414.137907376254	2525.32712227957	442.165572212837	2866.63613128662		7.24568236489989e-05	0.0	0.0	0.0		0.0463040689516151	-0.0216645496535429	0.0115536131978402	0.193259255537817
1331	413.855285199019	2554.18814522879	392.688179634712	2789.48300679524		6.35331100427115e-05	0.0	0.0	0.0		0.0531829695333792	-0.0678835667286107	0.0232546232350697	0.187976954931265
1332	401.370548443202	2488.14056147361	426.141122519003	2915.32923380533		5.57084350753935e-05	0.0	0.0	0.0809593871235857		-0.00798765834374891	-0.0244085563212708	0.0437073003967056	0.0996795105023444
1333	371.088655123745	2744.62301698022	395.395023490287	2671.34608840942		4.88474396581621e-05	0.0	0.0	0.236996367433183		0.0487404615093667	0.0063865934844581	-0.0427350833725059	0.151556513809027
1334	424.097201827668	2404.97354686503	457.681292229729	2794.07223256429		4.28314376077621e-05	0.0	0.0	0.450838231567595		0.0968897987112126	-0.0503958055354544	0.0852044066795913	0.547584948681547
1335	384.58915944343	2558.64316107302	451.302331872888	2613.215771993		3.75563603821574e-05	0.0	0.0	0.543427538414423		0.0624551020917466	-0.00295041591334858	0.0639222075507549	0.644087272254322
1336	379.473536581888	2625.36028056241	381.951953125	2955.48863474528		3.29309564173691e-05	0.0	0.0	0.566776417970891		-0.0342204656161716	-0.0892828505299488	-0.0442005238330814	0.541259374379925
1337	397.132452526231	2580.34652772241	410.337577861064	2908.61079025268		2.88752126012156e-05	0.0	0.0	0.552005349069907		0.0710400237844623	0.0374946256208742	-0.0231590906758322	0.726720921947532
1338	375.509494753649	2372.30898736447	465.297260346283	2656.16485595703		2.53189701567741e-05	0.0	0.0	0.517575619455904		0.105979861376936	0.00128585232087123	-0.0216794049257121	0.830575230496791
1339	399.947183650775	2740.78720777861	423.436044394003	2732.57525126139		2.22007109922589e-05	0.0	0.0	0.474296781369848		0.115502924164904	-0.00201407700223824	0.0909212587185923	0.332716601994159
1340	359.295597271327	2540.28244329958	426.827759448902	2827.0150604248		1.94664935228393e-05	0.0	0.0	0.428370151398208		-0.161060831267902	-0.0485703730038701	0.146965328660147	0.471143656948316
1341	419.472084212477	2485.86301967075	390.880964949324	2903.37676111857		1.70690195555844e-05	0.0	0.0	0.383236590145455		0.00234726760180783	-0.0397938449268827	0.10220416564818	0.297648194849944
1342	519.38392984432	2437.07504708426	398.484665329391	2868.7791557312		1.49668160959287e-05	0.0	0.0	0.340696538629028		0.0710235124070175	-0.0134943412503352	0.00835959673644195	0.475995506811534
1343	385.8261166315	2550.44411920041	434.927543021537	2983.03238805135		1.31235179220392e-05	0.0	0.0	0.30158735257125		-0.0558196849575402	0.068636542363787	0.0588466876904148	0.20843969311804
1344	341.155752808508	2402.11258868781	416.471911951013	2787.97249476114		1.15072385166097e-05	0.0	0.0	0.26619152404258		0.00291511954374459	-0.0139689131769272	0.0801375293025661	0.2330947277325
1345	373.562713845802	2884.81238291214	404.798013883023	3006.27441151936		1.00900184740686e-05	0.0	0.0	0.234481482405056		-0.0834073538089055	-0.0692023896610558	0.0314457012743838	0.0350527271169805
1346	406.823799968635	2534.24353525589	424.814012352196	2786.21771494547		8.84734184140653e-06	0.0	0.0	0.206265305571289		-0.0182865412293511	-0.0607057377290008	0.0609601247689742	0.134344943074373
1347	413.174068701528	2656.89016038544	414.97866870777	2911.62491226196		7.75771202598597e-06	0.0	0.0	0.181272479420811		-0.0846596287778874	-0.0298483231080732	-0.0432955843352954	0.176909360809814
1348	418.162777643134	2450.4205758231	369.377298880912	2902.08333969116		6.80227993412308e-06	0.0	0.0	0.159203500151175		0.124475815964368	0.0670494224716078	0.0200068158475013	0.016150855694851
1349	455.003369853444	2689.36305703922	457.077027027027	2923.03421020507		5.96451790775164e-06	0.0	0.0	0.139757772120754		-0.170665103485918	-0.0735553821011912	0.160272418081484	0.0428371404036767
1350	416.608384181113	2542.46792664819	426.640025865709	2827.95010375976		5.22993381872282e-06	0.0	0.0	0.122648567088397		-0.15413158367291	-0.017103129058168	0.0497745522542717	0.068510121052393
1351	403.270408017791	2698.18128811583	431.125271853885	2974.51296361287		4.58582037496661e-06	0.0	0.0	0.107610350775498		-0.0184272319661879	0.018084800468698	0.0719398647536742	0.039211105559032
1352	417.778749786154	2643.64474549585	487.658767947635	2999.72378412882		4.02103530185674e-06	0.0	0.0	0.0944016788166419		0.0524153970158825	0.0565168675165282	0.0143257416182349	0.0200957554688279
1353	453.560087106523	2680.17954799107	452.710872835726	2818.23905309041		3.52580859622001e-06	0.0	0.0	0.0828055860666823		-0.0541531726503165	0.0890161391480798	0.075514931385932	0.0850909022276738
1354	437.130116260834	2585.03502919722	396.544424355996	2806.02537155151		3.09157351874992e-06	0.0	0.0	0.0726286178088059		0.0454112928579503	-0.0156193586137924	0.0486137799298112	0.0271999223417107
1355	369.332093621692	2544.550797443	441.324571104307	2910.01877975463		2.7108184012265e-06	0.0	0.0	0.0636991818584591		-0.0461108455464252	0.121731618998321	0.0862767006223887	0.0662547056145897
1356	400.903452184078	2760.37352519132	425.792695576435	2795.58116531372		2.37695670501137e-06	0.0	0.0	0.0558656170200274		-0.0957767323749734	0.0388420525257701	-0.0417300751016889	0.0803409701090831
1357	459.353749073334	2525.04688496492	417.294931112753	2796.95701853434		2.08421308300925e-06	0.0	0.0	0.0489942028381296		-0.0326400228283385	0.0515301305346221	0.107858578617532	0.0751050485435911
1358	429.631114207915	2656.29465531329	410.462576541385	2811.71059799194		1.82752347412493e-06	0.0	0.0	0.0429672336596921		0.00249712144941134	0.0763490819136678	0.000948497032470669	0.0426393515308034
1359	448.408409842609	2420.86097686144	445.116773120777	2783.96825663248		1.60244750198741e-06	0.0	0.0	0.0376812196467822		0.0184827390894458	0.0674448047093753	0.00938150763690129	0.0284663033231229
1360	390.011649250114	2334.97032694913	432.436760979729	3190.69746398925		1.40509166256004e-06	0.0	0.0	0.0330452421078204		0.112435593287142	0.0208586562676287	0.0128702791332462	-0.0184907104873937
1361	408.975206361199	2277.74293362364	444.464124524915	3162.91573206583		1.2320419718881e-06	0.0	0.0	0.028979470351917		0.0163472012997491	0.053658677769161	0.0257445957894775	0.0351924242334731
1362	425.081452084283	2479.52696010044	413.359398754222	2872.24446741739		1.08030490888281e-06	0.0	0.0	0.0254138361510235		0.061674039116891	0.008421338812967	0.0839482082073186	0.128973265608972
1363	464.536662080862	2207.05393016581	487.458121304898	3007.48905309041		9.47255631533226e-07	0.0	0.0	0.0222868561409942		0.0915023444674091	0.0264491900604175	0.0320863449787023	0.0461569059606525
1364	466.099217324361	2431.09600331831	457.098663165118	2952.18118286132		8.30592570757952e-07	0.0	0.0	0.0195445898831367		0.0282166803814923	-0.0539709942252717	0.0676469090905011	-0.0716600683156463
1365	435.154193516195	2489.11889523875	453.518987542229	2800.53603744506		7.28297616432913e-07	0.0	0.0	0.017139720503752		0.0561401470615399	0.0574092601784846	-0.127792640198902	0.0512619578004183
1366	414.902087135036	2418.73693972217	395.186135451858	3076.19736353556		6.38601206868288e-07	0.0	0.0	0.0150307450284432		0.0596994039765589	0.0629476467056868	0.134466538683775	-0.0139255641451674
1367	411.962006729014	2711.2701851981	410.500551625844	2879.32856750488		5.59951717830728e-07	0.0	0.0	0.0131812622538011		0.0371637945459595	0.0390779094871232	0.0698723358286196	-0.00989829298986226
1368	400.459084169708	2276.79656982421	403.623820206925	2467.56142171223		4.90988621583129e-07	0.0	0.0	0.011559346971363		-0.0300041705324373	-0.139641716482158	0.0287581955932378	-0.00892807118466104
1369	424.849085452782	2594.04691361407	398.334017366976	2735.96076075236		4.30517853057528e-07	0.0	0.0	0.0101370004159787		0.0110946721958307	0.067586450288923	0.121482078749647	-0.117225510830834
1370	385.655285911838	2534.12412806919	462.455083403716	2954.78537368774		3.77495702769757e-07	0.0	0.0	0.00888966786252059		-0.0452200289571564	0.105186374867422	0.174594443478079	0.139056973646368
1371	441.748900476163	2511.03936393893	446.226538745776	2604.1307067871		3.31001926600094e-07	0.0	0.0	0.00779581529321144		0.0125462664810419	0.0151213584678038	0.145987909335038	0.00247860101302536
1372	401.194592552463	2461.86576998963	427.060938819679	2762.08039855957		2.90230335387769e-07	0.0	0.0	0.00683655797961364		-0.092607659257931	0.0453698650019271	0.142301413660995	-0.0587482198676568
1373	437.172243884009	2740.59036566286	441.807227882179	2919.54261779785		2.54485756131222e-07	0.0	0.0	0.005995334659874		-0.02125496039716	-0.0315687928028995	0.0275699719873358	0.0600402491282165
1374	429.568505502965	2485.73587721221	460.392401288006	2799.84195836385		2.23143543695995e-07	0.0	0.0	0.00525762174261121		-0.0424436363416248	-0.11499315929404	0.15276877066467	0.0816927502669504
1375	392.445086179858	2794.8227177834	415.116303315033	2896.41912587483		1.9566140694936e-07	0.0	0.0	0.00461068263771302		-0.0994460593573329	0.00594619204470742	-0.0120960340755786	0.05830153126244
1376	393.456532276459	2401.32691426179	446.92596204603	2627.52209599812		1.71563942811446e-07	0.0	0.0	0.00404334790726419		0.0230909945945733	-0.0131375874279716	0.0118165433466669	0.0489233357964881
1377	401.327544052235	2345.69458007812	449.658414273648	3022.59457270304		1.5043429837253e-07	0.0	0.0	0.00354582245370495		-0.0587297078136885	-0.0662778959768277	0.0265058368286069	0.103609907369247
1378	404.200257684192	2247.90685287786	475.453383657094	2687.35906600952		1.31906959912358e-07	0.0	0.0	0.00310951642410455		0.138069888106842	-0.029945586610652	0.0831771328954094	0.0459542744265274
1379	500.714214686929	2412.03004299864	449.950663798564	3020.98356246948		1.15661430016664e-07	0.0	0.0	0.00272689691584068		0.120487953060132	-0.0256714530130339	0.0709742716769614	0.0591241167690816
1380	406.98624080463	2603.28960683394	403.814734216638	3059.35898717244		1.01416683413734e-07	0.0	0.0	0.00239135792625305		0.0263766365921325	0.0136151008487742	0.123395340848427	0.102686893794549
1381	439.369263586336	2408.6468319017	426.349354676942	2789.32657496134		8.89263056246124e-08	0.0	0.0	0.00209710630269093		-0.0436314665117699	0.10002831027233999	-0.0349606842994423	0.0533667201466442
1382	408.71376917484	2345.45641716159	416.461469330658	2854.76631291707		7.79742303323147e-08	0.0	0.0	0.0018390617249331		-0.0060175988041715	-0.042591455262914	0.0336876636757454	0.0128591506790645
1383	439.474053375912	2409.23737942442	414.907906197212	2803.06998443603		6.83710017324063e-08	0.0	0.0	0.00161276899380962		-0.0773567155903111	0.0356593719233241	0.0955828885226752	0.0705175213846846
1384	433.706355853672	2436.04286038145	441.138620407516	2878.42407226562		5.99504972087608e-08	0.0	0.0	0.00141432111206737		-0.0664102755160973	0.000209162704533182	0.0648074304191378	0.0678865528208597
1385	457.57232977874	2259.17647381218	407.581202491554	2765.94984054565		5.2567053641312e-08	0.0	0.0	0.00124029182969592		0.225610867133673	-0.019577066269399	-0.036672476096805	0.0528970928479375
1386	386.61856502338	2202.12821991589	440.967520059121	2790.39255396525		4.60929476348824e-08	0.0	0.0	0.00108767648924065		0.0417089339656706	-0.0672560949223982	0.02151268056167	0.000935767638850214
1387	357.966144645301	2356.19555414939	444.285552153716	2880.21755345662		4.04161860805213e-08	0.0	0.0	0.000953840149873661		0.0272182147273626	0.0114289543073651	-0.0282182652218135	0.0370400737848669
1388	396.010547944228	2294.74148497289	439.73258815456	2731.77434921264		3.54385688291095e-08	0.0	0.0	0.000836472094627074		0.120207292764008	-0.104846029664378	-0.0289900301422128	0.0537013305513629
1389	406.164035769274	2662.90639698262	425.293038692989	2910.09953308105		3.10739899641549e-08	0.0	0.0	0.000733545935378441		0.0119911416469049	-0.0508364093759176	0.00840757952905577	-0.0258601896764425
1390	387.529022439553	2624.62073625837	432.601331556165	3095.85456975301		2.72454381302588e-08	0.0	0.0	0.000643284626811607		0.0165365570750996	-0.0403475429328051	0.015441052710229	0.0139150772128795
1391	439.613274121806	2575.45252087651	435.23761085304	2872.4472618103		2.38869801231277e-08	0.0	0.0	0.000564129785322927		-0.0342432028883493	-0.143226556333587	0.0442269118696355	-0.00107348845322356
1392	440.299353829265	2469.00379289899	422.64991554054	2841.66196695963		2.09439518980769e-08	0.0	0.0	0.000494714783163826		0.00538488942503411	-0.0971857247846806	0.0169689458100037	-0.00415880424317661
1393	421.681186202668	2627.19712362484	417.915928526182	2753.77928288777		1.8355711541881e-08	0.0	0.0	0.000433841153288101		-0.130041278218145	-0.0842731811308969	0.112370402512221	0.00806819442522272
1394	432.808950159671	2310.04965895049	359.195049883868	2656.74536514282		1.60942104501367e-08	0.0	0.0	0.00038045789753067		-0.00977473909862539	-0.0683188373389252	-0.074408509224955	-0.00871876343013108
1395	336.165520215556	2422.54000293965	418.000500158361	2531.34678649902		1.41120635096796e-08	0.0	0.0	0.000333643340870112		-0.0921739258327307	-0.0640909787374575	0.0600216638179289	-0.00171210402465398
1396	377.743288805885	2181.7025607362	427.160953336148	2713.76391220092		1.23717480406752e-08	0.0	0.0	0.000292589218485445		-0.0509593515825847	-0.0527481297360588	-0.0727137645576703	-0.0488807145561344
1397	420.4939232151	2572.42444345902	410.369342535895	2866.31091690063		1.08480558655972e-08	0.0	0.0	0.000256586720866878		-0.0858449919153534	-0.052218058201156	0.0382030206795268	0.0439567359259261
1398	454.285860159101	2333.7845994599	466.488620407516	2777.18327458699		9.51202010226977e-09	0.0	0.0	0.000225014256046356		0.0647080422097937	-0.00769238682624704	-0.0224414424271505	-0.0494515963153852
1399	509.755223183736	2409.59692507374	436.25451990076	2694.6133181254		8.34052917379613e-09	0.0	0.0	0.000197326717660033		0.0908338253834284	0.0461141991976441	0.031885304277178	-0.0572924455180034
1400	389.099427606067	2337.63810387436	411.76152211782	2619.06042480468		7.31331790208737e-09	0.0	0.0	0.000173046073553265		0.230146151708094	-0.0714492621810658	-0.0177160022359127	0.0639205138474054
1401	398.510977417883	2293.91080521564	430.696881598395	2989.58914057413		6.41137495752828e-09	0.0	0.0	0.000151753112438187		-0.0858464772509765	-0.046080779650093	0.0355400543889549	0.132146105686751
1402	371.921773423243	2114.83012545838	415.806455869932	2705.35776392618		5.62175639900619e-09	0.0	0.0	0.000133080206107914		0.18053543088077	0.0120208694147967	-0.0715727514943114	0.0978072020250346
1403	388.559671889256	2107.97866509885	475.886877111486	2729.16422017415		4.92938647624364e-09	0.0	0.0	0.000116704962245276		0.0154625366621765	-0.0229044351547655	0.0685565321248773	0.236479913280982
1404	457.77580227817	2218.4112299705	460.855931957348	2736.66277567545		4.32228814405214e-09	0.0	0.0	0.000102344658240269		-0.0359070161607335	0.0468104410828831	-0.0324949898802517	0.062737663717991
1405	391.934003621122	2420.97244324976	455.486951013513	2610.87727483113		3.78995943820784e-09	0.0	0.0	8.97513599147315e-05		0.103770572244353	0.0	-0.095202966826813	0.113644917748369
1406	388.854998289233	2219.26184082031	435.586448215793	2802.4738553365		3.3231918059481e-09	0.0	0.0	7.87076408778376e-05		0.253979876641512	0.0154991511201751	0.0729919965215817	0.143685556603052
1407	422.024342780565	2568.16379220145	471.912891944679	3048.56480026245		2.91391081070323e-09	0.0	0.0	6.90228286060317e-05		-0.0690391586446341	0.123384789310603	0.104237443985685	0.113794539418769
1408	397.857079721715	2496.50133529974	408.390444203969	2788.92732111613		2.555036455475e-09	0.0	0.0	6.05297124350489e-05		-0.0901870607778571	0.0829092914604267	0.0602059213534088	0.0624338106920556
1409	425.910721159329	2463.77205237563	419.06965661951	2888.79650878906		2.24036070864871e-09	0.0	0.0	5.30816566267035e-05		0.00697672840074663	0.00679921400636611	-0.0424084348654893	0.0594463646185335
1410	406.887866389142	2545.57612205038	510.394702808277	3018.36714553833		1.9644401136045e-09	0.0	0.0	4.65500686668295e-05		0.0387919814928375	0.099033535375593	0.0158660448349894	0.0632187951996909
1411	408.969464601391	2448.25207021285	410.796758868243	2634.71623992919		1.72250162442193e-09	0.0	0.0	4.0822179083919e-05		0.0198154934625528	-0.0467663433624464	-0.00848671161424585	0.158344552129908
1412	432.471772354014	2446.28038056042	443.535048036317	2946.31404368082		1.51036003876549e-09	0.0	0.0	3.57990944564803e-05		-0.0283875786325719	-0.0208068291999545	0.088263333651484	0.112541550226168
1413	388.342616617244	2516.96391950334	415.003337468327	2770.61823781331		1.3243455996538e-09	0.0	0.0	3.13940899938094e-05		0.0308118591048632	0.0671899956859448	0.0335187006016398	0.0238486571980753
1414	359.9833984375	2663.91903250557	393.648734427787	2806.29225285847		1.16124051372277e-09	0.0	0.0	2.75311122111628e-05		8.82370388712416e-05	-0.0672122687258767	0.0961074094262913	0.0128315838118373
1415	398.603134266651	2595.66807960977	414.684451541385	2954.04605356852		1.01822328783637e-09	0.0	0.0	2.41434658476513e-05		-0.0611925327297528	-0.0385908326665412	0.00520932784857741	0.0217493026405598
1416	370.254162864963	2627.71405029296	438.609250950168	2988.49738311767		8.9281992114497e-10	0.0	0.0	2.1172662356167e-05		0.0445970438762561	-0.0454717457506919	-0.0162720064120473	0.0321704155913837
1417	419.765655294822	2511.79175427495	418.670692567567	2880.64406077067		7.82861108281202e-10	0.0	0.0	1.85674100842426e-05		0.0343086583866903	-0.0747398555443981	-0.00257862787194072	0.0940529739565313
1418	455.019181968521	2573.03918706154	467.125171558277	3051.34574254353		6.86444713367633e-10	0.0	0.0	1.62827287110644e-05		-0.003754378035827	-0.0155217119035106	-0.00614056016530646	0.022625950378137
1419	366.918861556227	2504.30211779536	453.728402132601	3061.73737970988		6.01902865688298e-10	0.0	0.0	1.42791726511778e-05		0.169436929497862	0.08050996619392	0.127761325127407	0.0337962490469575
1420	479.574208057709	2418.00493014588	446.166980310388	2688.53396987915		5.27773107824574e-10	0.0	0.0	1.25221500167593e-05		0.0986522346641568	-0.0407591350893726	0.144905878174975	0.00597941841177121
1421	418.522984859717	2310.68649852519	421.324823163006	2762.09840393066		4.62773097157934e-10	0.0	0.0	1.09813253801712e-05		-0.0320743799302373	-0.0119621874138646	0.0698188040242613	0.00857216218879842
1422	343.640409372148	2428.04225002989	430.34593934755	2976.72077941894		4.0577842311043e-10	0.0	0.0	9.63009602534704e-06		-0.0992552079304047	0.0340681734410389	0.0623441333000031	0.0298137618895885
1423	466.268230354698	2400.23784154775	430.902207823057	2904.68477630615		3.55803156391768e-10	0.0	0.0	8.44513264535999e-06		0.0596451070782794	-0.0675447515734395	0.00740160918472302	0.105183275617148
1424	414.94024435447	2323.05279541015	438.949842958192	2903.06982167561		3.1198279378175e-10	0.0	0.0	7.4059765562052e-06		-0.0176195620135813	-0.0926927065189125	0.116336852858899	0.0517536525683412
1425	404.706350507527	2508.64469442562	486.423871674408	2918.17640813191		2.73559303416336e-10	0.0	0.0	6.49468647259157e-06		0.0687913232811363	0.0246994454191441	0.0854569101912099	0.0254535176281147
1426	402.756117772011	2559.7236091458	416.680331503378	3028.83505249023		2.39868011881394e-10	0.0	0.0	5.69552874724158e-06		-0.0690208726141196	-0.00243461940892772	-0.025418666067112	0.0335672956800204
1427	413.002090342723	2694.63924984056	441.844797825168	2977.44836425781		2.10326106278923e-10	0.0	0.0	4.99470572560388e-06		-0.0880618064511935	0.0177883748938839	0.0444617881160603	0.0138699489221004
1428	374.888789490191	2611.04884680923	423.287299408783	2998.21906661987		1.84422552367368e-10	0.0	0.0	4.3801175259562e-06		0.0456852009277977	0.0397514017017302	0.0260555100814359	0.0381300688822421
1429	416.384915317062	2530.6893248266	414.799177839949	2777.75400924682		1.6170925437373e-10	0.0	0.0	3.84115313197337e-06		0.110390483041235	-0.0527587616029806	0.000308656810169151	0.00880873553829336
1430	396.010471316149	2424.39188058035	432.952152396537	2865.3368619283		1.41793303554423e-10	0.0	0.0	3.36850719092244e-06		-0.0468642478029784	0.0942885294259585	0.0845510353562462	-0.00686450697739185
1431	437.066089045392	2544.7096545161	429.754610958614	2796.50058873494		1.24330181415659e-10	0.0	0.0	2.95401935446056e-06		0.123537911920403	-0.107578493331145	0.061737409435656	-0.0410440589721687
1432	406.541063740305	2416.16069061902	461.579969911317	2802.25206883748		1.09017800018444e-10	0.0	0.0	2.59053338821521e-06		0.175912842330521	-0.0361988070189778	0.0716775422404541	0.101813312614841
1433	403.423108177463	2353.09766995177	442.582667335304	2767.99155680338		9.55912762736847e-11	0.0	0.0	2.27177361763876e-06		-0.0195486699656275	-0.0134670255044275	0.00792232931687513	-0.0394343994669422
1434	420.659536097171	2456.07350750358	369.73924329603	2785.85386403401		8.38183498298984e-11	0.0	0.0	1.99223657694495e-06		0.0396340187749754	0.00935320249105944	0.0190879949806216	0.0510977458061535
1435	431.363234916742	2651.23025450414	396.882663376266	2919.1544303894		7.34953652893251e-11	0.0	0.0	1.74709599041944e-06		0.0105818350357448	-0.0875424021044559	0.0404353551734829	0.0543362613460413
1436	400.923781791742	2649.39699383171	382.841338946368	2682.02855428059		6.4443749250293e-11	0.0	0.0	1.53211944558331e-06		-0.0391252003179101	0.0533724451595983	0.0199644355568714	0.00627023593642055
1437	429.909537879219	2523.51150325853	436.186363756334	2789.09656651814		5.65069212335468e-11	0.0	0.0	1.34359531955136e-06		0.147308617685428	-0.0781506271658915	-0.00221106482281865	0.132636432245303
1438	408.249738038891	2433.56631905691	438.592335304054	2674.76814524332		4.95475850558111e-11	0.0	0.0	1.17826869695073e-06		0.178862911973051	-0.097281703348163	-0.0429300732505056	0.092517860882457
1439	434.327535141993	2351.324477838	439.171549039273	2774.98983764648		4.34453537950921e-11	0.0	0.0	1.03328517300696e-06		0	0.0190015374348578	0.0163721560419746	0.0416844954308564
1440	431.244616431911	2373.89093391262	423.960714474239	2862.10493087768		3.80946672628871e-11	0.0	0.0	9.06141571543996e-07		0.184453694550346	-0.0889608577882897	-0.0417523972565779	-0.0115695109501367
1441	393.080302663093	2438.93302824059	470.259956978462	2977.80351257324		3.34029659584454e-11	0.0	0.0	7.94642727032228e-07		0.104011426611956	-0.0421125565012188	0.0850698798198213	0.0596049471643823
1442	392.484227089986	2726.29994170519	429.137267736486	3114.50720977783		2.92890899170045e-11	0.0	0.0	6.96863584516117e-07		0.00519561201755544	0.0643892292657882	0.0849184904820453	0.0618253232141294
1443	390.749850307937	2426.6501327826	468.203763724662	2899.76353963216		2.56818747542829e-11	0.0	0.0	6.11115963067206e-07		0.116979898557164	0.0715852234141185	-0.0126508025379407	0.044287207908997
1444	459.79364058223	2258.0187813895	417.317560969172	2728.26417414347		2.25189206207378e-11	0.0	0.0	5.35919408925466e-07		0.203636683411144	0.0807657394027011	-0.0317430550461108	-0.00616820764142847
1445	410.62515147411	2321.86951680086	443.121892155827	2809.31155395507		1.97455127701891e-11	0.0	0.0	4.69975635101247e-07		0.0587783043808746	0.0806035126532682	0.0780044072519202	0.0609759330889786
1446	365.478898765396	2014.47179802096	463.263578177787	2761.01010894775		1.73136750701387e-11	0.0	0.0	4.12146106131304e-07		0.056060743945869	0.0204455447830694	0.0265732014361001	0.101382556892504
1447	436.830573534443	2245.11853401028	436.293314505912	2651.95037460327		1.51813400808163e-11	0.0	0.0	3.6143238098418e-07		0.128048393423846	-0.0587249523834326	0.0383145802814479	0.206548202106698
1448	406.208478273266	2127.83970424107	415.591988228462	2600.67789332071		1.3311621346464e-11	0.0	0.0	3.16958874730399e-07		0.0332167482961307	0.0753573940309712	0.0	0.261647701979056
1449	405.143634879676	2297.09947360291	447.479098923142	2405.53772099812		1.16721753105018e-11	0.0	0.0	2.77957741353445e-07		0.147538580262313	-0.0299977535342176	0.0364579132915728	0.152102247803727
1450	480.774991446167	2580.46346236248	437.293020217483	2679.84170277913		1.02346418165867e-11	0.0	0.0	2.43755616699566e-07		0.0636538977954939	-0.0223048924456747	0.0273254122262033	0.0528519293445235
1451	444.287047003307	2762.6326754823	480.057749155405	2901.0887184143		8.97415351700381e-12	0.0	0.0	2.13761992680148e-07		-0.0786878900464866	0.00992630546220391	0.0761963216396726	0.0601013580586829
1452	409.568377195483	2479.47140066964	393.091654349662	2846.56437555948		7.86890570183245e-12	0.0	0.0	1.87459022004431e-07		0.0759085755225024	-0.0389854079091576	-0.0653247790883386	0.149734048828609
1453	425.0083542427	2710.12215625996	398.835162848395	2889.99733479817		6.89977910752347e-12	0.0	0.0	1.64392577418752e-07		-0.0163907458878048	0.102861661812782	0.0183539717651656	0.043029422074642
1454	372.654015311359	2456.88226816605	460.700420977618	2846.93134435017		6.05000917999705e-12	0.0	0.0	1.44164411087888e-07		0.108233203893696	0.0210604043798566	0.0337438366021385	0.101240650313395
1455	450.323375841126	2463.15379364636	439.696728515625	2775.50517272949		5.30489607096803e-12	0.0	0.0	1.26425278748302e-07		0.0335701427485706	0.0553305569685648	0.0999578640892818	0.0593218398362103
1456	431.208125427691	2453.08431072624	412.544936391469	2976.97336069742		4.65155035083529e-12	0.0	0.0	1.1086890992009e-07		0.0289735806128342	0.0828491964294818	0.113226614889304	0.0874314744511874
1457	355.750495409443	2744.535188636	438.445027449324	2987.31663894653		4.07867003931854e-12	0.0	0.0	9.72267200718689e-08		0.0110747138248198	-0.0498030318461399	0.0302842108000281	0.144491907958787
1458	438.497353658188	2759.94923369738	419.44097339527	2932.25210952758		3.57634509677992e-12	0.0	0.0	8.52631734428242e-08		-0.00559645331742205	0.00142290128020054	0.0701009106273348	0.0817126909511995
1459	390.613694685219	2425.92901611328	417.150461887669	2824.58949279785		3.00579476866728e-12	0.0	0.0	7.47717164599131e-08		0.0119499184305416	0.0220044935321148	0.10365849152098	0.191960916865178
1460	419.06022076015	2683.40099848533	424.148824165962	2867.96617507934		0	0.0	0.0	6.5571211539654e-08		0.00359953953320384	-0.0084993400106232	0.18853983073838	0.120045858951042
1461	417.519966069799	2389.89446772361	408.396213840793	2805.19496027628		0	0.0	0.0	5.75028097032273e-08		0.253053462439357	0.034246328651983	0.0423791723924195	0.0710969541216955
1462	385.440896584169	2519.0865030094	431.276350031672	3026.81564203898		0	0.0	0.0	5.04272080098129e-08		0.0508263876456962	-0.00584304020038621	-0.00491805439607358	0.0969674448237134
1463	423.46997604927	2423.08570456991	392.190091849662	2711.75345230102		0	0.0	0.0	4.42222444570777e-08		0.235813271814076	-0.00884761033370728	0.0384151098913733	0.112363813967318
1464	438.251703638229	2198.59042420679	449.215151235219	2624.99869410196		0	0.0	0.0	3.87807888241797e-08		0.162344322207373	0.0295800229458263	0.00904711983593005	0.00591346689304365
1465	433.895557709853	2536.69703269491	463.29312183277	2896.30231348673		0	0.0	0.0	3.40088930421739e-08		0.120541206341925	0.0755303184918904	-0.0116537920152129	0.102447197204517
1466	387.797085281706	2294.97246193399	402.427868982263	2534.98841222127		0	0.0	0.0	2.98241691575104e-08		0.299095513205239	0.00128810146785831	-0.00228351106417236	0.0658797755086819
1467	386.102410755018	2479.96298653738	423.120691247888	2673.36162185668		0	0.0	0.0	2.61543668837666e-08		0.0933860857604545	0.00274708985821453	-0.0139371383145017	0.124311930225242
1468	407.202847000456	2291.18566894531	433.878755806587	2795.19871139526		0	0.0	0.0	2.29361261826939e-08		0.058458999930058	0.136900533041854	0.103664199681007	0.045211775820975
1469	448.087917355725	2405.76722810706	430.458799619932	2767.23532994588		0	0.0	0.0	2.01138833375843e-08		0.268851642424866	-0.0512610430614792	0.0981502170340597	0.047538374269577
1470	410.662136105725	2413.49181506098	458.338402660473	2733.88049189249		0	0.0	0.0	1.7638911632044e-08		0.217476306568027	0.00865639939847419	0.0982767392238435	0.0211474391338052
1471	379.690160598197	2353.69827955596	468.816948638091	3012.64914321899		0	0.0	0.0	1.54684800712594e-08		0.219771213428362	0.0138977283976776	-0.0270784210320928	0.0636173090570875
1472	355.997423158074	2198.67050233179	398.815077333192	2900.77952067057		0	0.0	0.0	1.35651156208679e-08		0.217166176496445	-0.0534260533374599	0.0250304304141173	0.0621630638484748
1473	419.415402600365	2383.77301897321	466.151541385135	2888.40713628133		0	0.0	0.0	1.18959562258098e-08		0.294115392219435	0.0721878924924765	-0.111386673912285	0.0958244867334153
1474	406.340526274521	2292.99985052614	457.149955130912	2796.49273808797		0	0.0	0.0	1.04321834388707e-08		0.149597391900614	0.0350575558443789	0.10471246314543	0.0844736383785699
1475	463.303463232778	2370.64849355269	435.745544763513	2812.9322382609		0	0.0	0.0	9.14852486310656e-09		0.140086592978218	-0.0397667531216894	0.0187508107252981	0.157214234057642
1476	425.745478943316	2113.5739123286	405.707877164273	2663.52612813313		0	0.0	0.0	8.02281781769921e-09		0.32319251628367	-0.0842408455896861	0.0400222234360857	0.156362874942518
1477	406.710711179858	2006.51973553093	501.577358266469	2301.0971361796		0	0.0	0.0	7.03562669382475e-09		0.107300134630101	-0.0803747823478726	0.0213162347377602	0.0864575687462406
1478	435.700145415146	1911.27917106784	445.185428103885	2225.58638254801		0	0.0	0.0	6.16990739409e-09		0.14421678293744	-0.0209652728245599	0.0372212787877058	0.11970226588282
1479	450.706844134922	2063.52215202487	430.314724978885	2540.24210611979		0	0.0	0.0	5.41071306200185e-09		0.130072375078627	-0.0695500457703702	-0.0362848621054358	0.0740742198097234
1480	433.413659757071	2246.78038554288	454.971203283361	2581.47148005167		0	0.0	0.0	4.74493602081614e-09		0.0369168114299828	0.0014970657996233	0.0304031330255259	0.0774047705193922
1481	392.595280779539	2117.95271145567	452.848131334459	2776.09475835164		0	0.0	0.0	4.16108146627695e-09		0.0308672153658548	-0.0835060366274239	0.0221689890685088	0.0865915233249041
1482	464.599233362796	2447.25712865712	448.843395006334	2888.32414754231		0	0.0	0.0	3.64906900599586e-09		0.0171490056150487	0.0928806396748036	0.14348947071991	0.0288834477477546
1483	475.519383339986	2499.63759566326	437.076228621199	2974.34432347615		0	0.0	0.0	3.20005861899973e-09		0.123914019156405	-0.0631967015186884	0.0561065679197361	0.0627647964254365
1484	442.900930585652	2485.49817143654	409.903383657094	2907.07177480061		0	0.0	0.0	2.80629803059584e-09		0.164360382259599	-0.0212745329794404	0.00601742186683128	0.12615412306741
1485	392.83988651916	2552.00497374242	387.498040276604	2911.09730529785		0	0.0	0.0	2.46098886744385e-09		0.00864302868168931	-0.0135504309196438	0.113692331473179	0.0258181618033495
1486	410.697704008895	2446.70935681401	391.724260979729	3047.85329818725		0	0.0	0.0	2.15816928196918e-09		0.00962129154183151	0.00161372504666488	0.0973516928163562	-0.00932267339634686
1487	429.383339986313	2374.4086390904	429.597327649915	3078.37201690673		0	0.0	0.0	1.89261101959928e-09		-0.00216107134575652	-0.0513447068567063	0.111584350764714	0.0298638854400161
1488	417.05423129562	2511.7987073003	432.202048141891	2814.55277252197		0	0.0	0.0	1.65972915166336e-09		0.0651475432096475	-0.0434770479718887	-0.00760311467206132	-0.0043326362052046
1489	460.778298927919	2381.34241968271	463.690572212837	2645.06372070312		0	0.0	0.0	1.45550291547199e-09		0.0379956623673743	-0.0561206258851305	0.110615169781437	-0.0433955298091094
1490	442.487310033645	2495.38112219985	442.08519716005	2957.10416920979		0	0.0	0.0	1.27640629486103e-09		0.0362685053959081	-0.023519321274409	0.0229691750893148	0.0461251795033593
1491	387.250408089073	2482.37272052375	404.989119246199	2683.64725748697		0	0.0	0.0	1.11934714265587e-09		-0.0982594941594477	-0.0295179165786687	0.0655946588499338	-0.0156654053729419
1492	384.106855183622	2541.92835967394	407.155896326013	2672.04386774698		0	0.0	0.0	9.81613793990477e-10		0.072004160826118	0.0	0.0363173443368858	-0.0057793158053668
1493	435.97369696624	2302.91296262157	457.922681323901	2633.25595092773		0	0.0	0.0	8.60828248746969e-10		-0.112478174446747	-0.069178173298028	0.114620118487567	-0.0193829198372924
1494	443.850609104128	2547.47343600526	420.515754328547	2732.64588546752		0	0.0	0.0	7.54905114799112e-10		0.110576897120617	-0.0464778134284192	0.0310226913158525	0.0386366656170014
1495	402.920606181569	2334.87939951371	421.491786317567	2520.16733551025		0	0.0	0.0666100611482829	6.62015603204689e-10		-0.00736889860737029	-0.0646554096761315	0.090501834270758	-0.0314673522384021
1496	421.759648009808	2404.3929978974	397.818963788006	2963.33208211263		0	0.0	0.0711185069792224	5.80555953714918e-10		0.00826388052673695	0.0251120944239514	0.0524598839632209	0.086949754416501
1497	398.448069328809	2295.20303033322	427.000472445101	2513.17796961466		0	0.0	0.123074573861815	5.09119745459575e-10		-0.123971871026918	0.0229026708244701	0.206463214333263	-0.0908941855382664
1498	377.119559406364	2331.37665417729	460.393334301098	2730.65406545003		0	0.0	0.121931227883426	4.46473614744987e-10		0.120645947454817	-0.0451765196645123	0.0661183224973737	0.0512714242787986
1499	419.691878492814	2346.1049929249	422.091382495777	2510.3503036499		0	0.0	0.166136980853676	3.91535960726714e-10		0.00852963437449665	0.0989295668137841	0.1243401295906	0.0179568437637795
1500	377.727833100479	2415.64993846659	430.488191511824	2712.9137357076		0	0.0	0.161139623326958	3.43358271305129e-10		0.0486935033846798	-0.0571143151937762	0.0717988204950667	0.0433640729786663
1501	426.865822450958	2551.38663404815	408.778944520692	2570.00823847452		0	0.0	0.149915469726703	3.01108746830882e-10		0.0810708547124608	0.0618641381733148	0.158483208782974	0.037152750809841
1502	407.423655266309	2298.09025853993	448.392307590793	2828.11340077718		0	0.0	0.138597306098761	2.64057938879512e-10		0.00384028262363402	0.0392513976658994	0.132293124502748	0.0214017399186061
1503	410.895575530337	2440.48608024752	394.060326488597	2651.09559504191		0	0.0	0.128008227688169	2.31566156145102e-10		0.00991182304670978	-0.0316332779114963	0.107837647410283	-0.000363025088904653
1504	430.777924697764	2240.19056919642	412.890077333192	2609.09111022949		0	0.0	0.118210104888617	2.0307242001266e-10		0.0728066687969498	-0.00826448129131525	0.101303194888031	0.0499604762773319
1505	377.108603373061	2618.0108231525	468.819940350506	2782.72642008463		0	0.0	0.10915935297581	1.78084779124449e-10		-0.0373254769500457	0.0668782457634176	0.0523952758965582	0.0535473233612713
1506	478.334249900205	2313.94062774035	417.615027185388	2562.35999933878		0	0.0	0.100801195606846	1.56171815718879e-10		0.0487470451782326	0.0168959810569893	0.145997780619928	-0.0080555939280689
1507	373.210534757071	2486.39299914301	417.811576224662	2703.44146474202		0	0.0	0.0930829547764726	1.36955197096814e-10		0.0121256182997867	0.00349091898225307	0.134363001977952	0.0411315644604873
1508	402.898086436473	2328.22546386718	435.994417757601	2601.9390258789		0	0.0	0.0859556836529616	1.20103143614534e-10		0.0672712846419701	0.0427038546215085	0.18873314413675	0.0173745282977082
1509	375.308629390967	2530.15012157206	426.189859586148	2559.73631413777		0	0.0	0.07937413960436	1.05324700426641e-10		-0.0135764486277138	0.0537581723716073	0.105988178935286	0.0532923907325459
1510	416.88391915203	2051.49539495974	401.033791701858	2546.81629943847		0	0.0	0.0732965378924541	9.23647140791345e-11		0.0873637734092963	-0.0664929764314075	0.0276140588712186	0.0578928887995501
1511	412.84170955463	2449.77944136639	379.563104413006	2629.93936411539		0	0.0	0.0676842922888337	8.09994272223187e-11		0.0619454866368963	-0.0703403773000783	-0.0251871211112742	0.00981992773481266
1512	464.485116332116	2432.45794179488	472.045282147381	2569.03964233398		0	0.0	0.062501770944677	7.1032615385163e-11		0.107264533357911	-0.0327401576481997	0.15898880023384	0.0473814960408768
1513	394.925895301094	2461.93156962492	433.241309913429	2769.62506739298		0	0.0	0.0577160702887674	6.22921991115786e-11		0.049571372352036	-0.0244411736201773	-0.0392814482280969	0.121838381810065
1514	390.5802402914	2379.82604606784	433.383150337838	2685.4753405253		0	0.0	0.0532968061420543	5.46272729663149e-11		-0.0294618371140359	-0.0837956244998031	0.196046521484636	-0.0579229490837053
1515	410.514347271327	2752.45916748046	470.783274387668	2941.31979878743		0	0.0	0.0492159208125428	4.79055001155288e-11		0.144824722673037	0.0476592410762186	0.0422990696197055	0.0179197117332291
1516	417.402377608918	2612.25547323421	392.472995407516	2758.52066421508		0	0.0	0.0454475049587473	4.20108274988222e-11		0.159622424583029	-0.00525885389817624	0.143396588820369	-0.000617760521032096
1517	374.006383297217	2523.28272605428	442.540124841638	2643.07345581054		0	0.0	0.041967633092602	3.68414821446294e-11		0.0502989079398662	0.00348987102957628	0.0520384606251373	0.0986697422360952
1518	376.968407846715	2462.53690633968	382.427903293919	2784.83955256144		0	0.0	0.0387542116777142	3.23082140348486e-11		0.0464939345268718	-0.102312127567445	0.0368161379857574	0.0667331441473356
1519	419.112812571281	2764.0988271285	404.721405194256	2718.43656539916		0	0.0	0.035786838858583	2.83327551813425e-11		0.189158616764021	0.0195228602649862	0.0438348450008556	-0.04145938596981
1520	374.646306170164	2479.60511499521	466.67212573902	2584.65697860717		0.135432735085498	0.0	0.0330466749302155	2.48464683098864e-11		0.170846304422647	-0.0528732949357514	0.0447346272233787	0.0020607676635196
1521	390.296564923585	2582.28039675342	435.156816142314	2638.04383850097		0.231393188238155	0.0	0.0305163227257613	2.17891618207578e-11		0.266806759219114	-0.0318242984714988	0.151107133385119	-0.0234629151973097
1522	416.58548129562	2296.62901088169	414.185748785895	2612.57047144571		0.841108522508751	0.0	0.0281797171627501	1.91080505659736e-11		0.757575319169809	-0.0157394299049415	0.0476776282635781	0.0472916776363062
1523	460.394859146897	2510.33720055404	421.681475665118	2925.79633076985		1.70719663516263	0.0	0.0260220232466683	1.67568445007357e-11		2.11010300808012	0.108025484825514	0.103937357116517	0.0322295399128125
1524	411.929552064324	2479.37218490912	430.020098711993	2886.34702809651		1.96461033830343	0.0	0.024029541884304	1.46949494744299e-11		1.76528891345825	-0.0204360636168916	-0.000806731864101498	0.0444631819159764
1525	463.781581460994	2619.35490697743	455.487901182432	2787.0896542867		1.94820565930307	0.0	0.0221896229088739	1.28867663626388e-11		1.95184498268057	-0.0417243414129372	0.109959760878399	0.0502423968046399
1526	435.667865391195	2433.57604233099	449.750893422719	2936.41086324056		1.81705038844051	0.0	0.0204905847647326	1.13010764395079e-11		1.73752430202518	0.00617360147638312	0.0615403170872644	-0.0269901410868572
1527	414.566529211336	2457.80442841198	460.209621779983	2639.64180246988		1.80798203571355	0.0	0.0189216403417465	9.91050237877117e-12		2.11697098907774	-0.0597109849134743	0.0557108040991928	0.0177799364720969
1528	439.970744112112	2565.53575289979	450.244822899071	2732.68416722615		1.68886993766984	0.0	0.0174728284884592	8.69103557748397e-12		1.85852892367553	-0.0575357570976279	0.103591841936799	0.0165030096903247
1529	420.542617686473	2386.9290983239	453.329063291807	2761.35800933837		1.5308154376126	0.0	0.0161349507692277	7.62162164159208e-12		1.27019843639175	-0.0695304865615358	0.0943775240119553	0.0684052364013472
1530	402.894169494183	2454.72760134327	476.197856841216	2756.9769299825		1.3663699440249	0.0	0.0148995130638038	6.68379687664349e-12		1.24069059669299	-0.0369061628457427	0.0406259147523479	-0.0402252130227723
1531	372.107865605041	2283.64233273875	416.220556640625	2549.45598347981		1.20970679085099	0.0	0.0137586716385801	5.86136950756552e-12		0.79837709289275	-0.045109288316737	0.0342613197229302	-0.0457036131191146
1532	406.239503735173	2455.24390894052	373.846649334881	2629.22699737548		1.06632361406698	0.0	0.0127051833471087	4.09576595094278e-12		1.18659719192845	-0.0610501055945646	0.069868350062775	-0.0573955761953132
1533	446.247382170962	2505.75707758689	406.407893000422	2676.33097839355		0.937698606325224	0.0	0.0117323596437183	2.08675399845659e-12		1.0627484474115	-0.100586209511877	0.114922153356275	0.0557411678656384
1534	403.3177623888	2306.4170407665	450.294091796874	2498.98769378662		0.823515906141156	0.0	0.0108340241182647	0.0		1.20999496356463	-0.00497010289573953	0.0513591413808444	-0.0596556254315095
1535	416.367775575958	2584.81392498405	422.009782780827	2861.92016474405		0.722721094008744	0.0	0.0100044732824044	0.0		0.936109866920591	-0.0486896413210473	0.135175962281464	0.0643338672544001
1536	361.25026017906	2698.84738844268	423.560920344172	2832.85603078206		0.634014647476582	0.0	0.00923844035842674	0.0		0.827552074155456	0.0166937391148294	0.0399377381169939	0.0260759760450595
1537	397.184769901916	2662.69588050063	451.746968697212	2984.44456100463		0.683581328617905	0.0	0.00853106184073843	0.0		0.7413987334047	-0.0994895694786636	0.105083058515748	0.00810696755431645
1538	458.947340471031	2471.58734878228	434.393228726773	2875.51813379923		0.660957633600877	0.0	0.0078778466177052	0.0		0.534328875748711	-0.0831013295474732	-0.0238401709997332	0.038028833538218
1539	443.689465599338	2268.2824769312	444.188877744932	2879.5115216573		0.684653070485724	0.0	0.00727464745780314	0.0		0.948087882917219	-0.0433706768819931	0.126004738540855	0.155021440088868
1540	390.638037465784	2481.61621591996	419.87961755701	2835.69504165649		0.651020208846483	0.0	0.00671763467904855	0.0		0.805999939754839	0.0125610708980956	0.063710596542099	0.0493448386481987
1541	395.66494104984	2624.17377954599	416.4347088788	2788.25455729166		0.595287903860715	0.0	0.00620327183453415	0.0		0.58244836155688	-0.00322367944558092	0.137622188784387	0.0148015603308518
1542	382.233385963161	2576.27183688416	417.928706978462	2782.1781984965		0.533763342057385	0.0	0.00572829325970058	0.0		0.862792100960026	-0.0693988972299873	-0.00851499727654697	0.0264458900132983
1543	446.328709511861	2733.47877097616	448.856370090794	2658.18205897013		0.47371207383108	0.0	0.0052896833387917	0.0		0.344566636136993	-0.0109398483538521	0.129589659353048	0.0354032619504741
1544	362.883979741674	2352.36030173788	401.856265836148	2631.44343821207		0.418112730239365	0.0	0.00488465735885754	0.0		0.692873885755563	-0.0268930934989933	0.0847935210189568	0.05835976838077
1545	412.406574332801	2594.87602140465	428.379655827702	2672.72849782307		0.367941105688949	0.0	0.00451064382974791	0.0		0.18721093265432	-0.0183551241494535	0.0502415978932001	0.0631680341207595
1546	449.264482707002	2394.65174834582	429.31622413429	2634.22584915161		0.323263787262576	0.0	0.00416526815784712	0.0		0.393234087449324	0.0700711290898048	0.028641246346561	-0.0731498242936108
1547	395.269238994069	2315.76222696109	448.603811233108	2670.01559066772		0.283758616776134	0.0	0.00384633756989515	0.0		0.259444702478741	-0.0296506053459052	0.157060848642615	0.070383631016463
1548	416.470289689781	2657.72341981226	448.719301625844	2885.55635706583		0.248959578270618	0.0	0.00355182719117743	0.0		0.314145170555421	0.015988695513046	0.0586626989084914	0.0583200517741531
1549	409.749647154425	2472.96608189174	419.559690403294	2835.95390701293		0.218369532212939	0.0	0.00327986718969423	0.0		-0.0273847965230467	0.0151273854521443	-0.00192238715696278	-0.00714752355665712
1550	407.93143390739	2516.18048593949	455.83890809755	2734.55428187052		0.191509874722323	0.0	0.0030287309046887	0.0		0.033419523752929	0.027348758213425	0.115206770054468	0.0776940238938617
1551	442.561922616332	2347.59064841757	421.8436932538	2750.13322703043		0.167940356397433	0.0	0.0027968238841621	0.0		0.061073350409988	0.025001252942506	0.041207718167629	0.049614332786537
1552	384.807266123973	2474.87589684311	393.400469805743	2654.44788742065		0.147265018122967	0.0	0.00258267376177599	0.0		-0.054191876871675	0.0589651919166487	0.0906737403783413	-0.059849957171154
1553	391.862994340214	2476.15674700055	423.441385135135	2743.26778920491		0.129131877341939	0.07460026665873	0.00238492090887033	0.0		0.178394831443271	0.131354341124084	0.0610350431629294	0.152233757149201
1554	392.74599573734	2705.31853251554	415.210842483108	2782.94819768269		0.11322999143147	0.0943570159473157	0.00220230980224759	0.0		0.113792084285185	0.0451311644145542	0.0722979927333072	0.0915344112576941
1555	386.198411482093	2401.25807283362	450.263704866976	2660.01554107666		0.0992855991069918	0.349693339828271	0.00203368105291725	0.0		0.0535905203302377	0.366175684914273	0.0436000106742828	0.0389847264784023
1556	405.236016266537	2477.13569859095	373.150608372043	2838.84814580281		0.0870581179533224	0.41076967844672	0.00187796404519189	0.0		0.0198960827166997	0.348628117727049	0.0797631610005421	0.0272758672298037
1557	411.575213132983	2731.79983084542	400.591600242821	2618.22813415527		0.0763363363103049	0.483232286730407	0.00173417013940042	0.0		-0.0510927188905902	0.567668383920461	0.0	0.0142698460981452
1558	393.306763586336	2366.74042246293	365.172455658783	2678.93234888712		0.0669349301559006	0.473927519639335	0.00160138639506315	0.0		-0.02032897502143	0.624812644909539	0.0835676299816154	-0.0135041731862046
1559	405.293849081888	2562.76338289222	438.01587573902	3010.68211873372		0.0586913395131524	0.437941119610514	0.00147876977467736	0.0		0.125218387318191	0.285220250212303	0.00719637616633615	0.133135523241
1560	439.780278783645	2559.87630665058	449.148169605152	2538.89508692423		0.051462996058802	0.395533972162743	0.00136554179131332	0.0		0.0992720600215402	0.635867998467638	0.0976684056706814	0.0655512943659058
1561	363.24834982322	2608.30484071069	486.391383815456	2481.47821935017		0.045124876021476	0.353922789756614	0.0012609835660389	0.0		-0.043216941892632	0.271937971669418	0.0722115034405623	-0.00349881819284495
1562	399.103143176893	2555.71269132653	448.82509765625	2606.28043746948		0.0395673466708422	0.315464221140508	0.00116443126379231	0.0		0.0602436333387937	0.332888845351592	0.0149226714985452	0.130231907880476
1563	408.359977332344	2639.55005381058	414.427302839949	2745.2516670227		0.0346942742731446	0.280727172324943	0.00107527187872576	0.0		-0.0477134507875223	0.216179468170587	0.0601290348196975	0.133047463801453
1564	445.673972470916	2629.91733597735	416.310744826858	2613.23012542724		0.0304213632566524	0.249643610338167	0.000992939342261297	0.0		-0.0618781520515484	0.22138980704589	0.0931580019093685	-0.00825907217853075
1565	397.923166985059	2798.53308977399	417.838926573057	2622.72237904866		0.0266746990497289	0.221937353156535	0.000916910929149062	0.0		0.133533858636621	0.181071800770865	0.0458387136191587	0.0518123399154474
1566	412.209044964644	2545.5635899135	415.464439928209	2705.83126195271		0.0233894699599338	0.197281813133155	0.000846703938710242	0.0		0.00404809364978721	0.154567458412189	0.103005761987202	-0.0290595064938276
1567	473.249748731181	2634.04519217354	416.478890413851	2371.51008733113		0.0205088462618998	0.175356212403163	0.000781872630194038	0.0		-0.0921684194517252	0.18797338270044	-0.0311320028873384	-0.0111168604825191
1568	379.601437756614	2604.12095424107	408.651736697635	2600.62037531534		0.0179829972375664	0.155863967355859	0.000722005392791435	0.0		0.0802634963188716	0.122959229195051	0.0645810901033431	0.042842990619609
1569	394.664417127623	2526.04987070511	371.008361486486	2487.07163238525		0.0157682292294671	0.138537154454565	0.000666722132338287	0.0		0.152761767365579	0.022462570082709	0.0210683403159615	0.0984131023775038
1570	364.208717067746	2511.806802555	395.370685969172	2411.73783620198		0.0138262298277039	0.123136014568358	0.000615671858116052	0.0		-0.0307388770562295	0.0432726544493247	0.0885317431536123	-0.00809261386517959
1571	411.839230725364	2328.56051822584	351.775395903716	2673.74378204345		0.0121234051311019	0.109446833531766	0.00056853045442887	0.0		0.173079875823385	0.0843064983599591	0.0244848456159189	0.0753276342383318
1572	412.68970261177	2515.15283701371	440.064991554054	2481.63667170206		0.0106302986253142	0.0972794270579257	0.000524998622808858	0.0		0.013585916375564	0.0863744879872406	0.129782860271529	0.020569327853271
1573	388.615473169479	2680.81787607621	418.966106682854	2546.34762573242		0.00932108162876161	0.0864646678978655	0.00048479998178476	0.0		-0.0125031067649108	-0.0104542331009759	0.0906462085291517	0.0785040064562499
1574	437.912456874429	2471.43287752112	445.952717219172	2467.35519536336		0.00817310649351002	0.076852198661431	0.000447679312149498	0.0		-0.01210116953934	0.177798829510813	0.0297939957374253	-0.054911507354313
1575	413.980092737796	2623.20878756776	373.083628061655	2500.54246266682		0.00716651483288702	0.0683083653506275	0.000413400936585902	0.0		0.0381467792243996	0.0800434974548121	-0.00888992276804599	0.137905938768194
1576	448.203534871122	2409.06394242267	442.850885504645	2413.68227513631		0.00628389399910857	0.0607143680085707	0.000381747223362938	0.0		-0.0267960847848919	0.00451313614878532	0.0998585834179539	-0.0716400506075705
1577	376.294638529311	2550.54635806959	383.023093063766	2717.8706219991		0.00550997586864069	0.0539646122205002	0.000352517204602488	0.0		0.111937271321406	-0.0273911567370128	-0.0354826159340017	0.0447357767698774
1578	327.137381671989	2728.43184366031	390.805891047297	2786.65566126505		0.00483137272478954	0.0479652420982374	0.000325525300344116	0.0		0.0327452696663392	0.117506079687887	-0.00987971969839766	0.140547502824693
1579	430.399506729014	2515.02511036152	415.20950036951	2800.91509628295		0.00423634566869655	0.042632835685349	0.000300600140306964	0.0		-0.0316691979262988	-0.0113339435716952	-0.0754449602644731	0.00929651414632792
1580	416.679466526003	2491.97125368702	413.153503747888	2638.14501698811		0.00371460155258932	0.037893245144902	0.000277583475868222	0.0		0.129154340012554	-0.11035923672102	0.116522537855483	-0.0220888004182317
1581	382.189453124999	2189.40142074896	452.443395006334	2540.73891576131		0.00325711492252385	0.0336805657913812	0.000256329175350351	0.0		0.11036384220407	0.0557542671484787	0.0329671499454441	-0.0453630746082801
1582	375.335723654197	2500.10524952168	373.231371410473	2543.00084431966		0.00285597189047767	0.0299362197020425	0.000236702296238206	0.0		0.0438665838836964	-0.0334566520028688	0.010327726287021	-0.0278295167252491
1583	379.476489436017	2551.00593037507	390.801113809121	2584.88631566365		0.00250423323499898	0.0266081411918963	0.000218578228435606	0.0		0.00738883265189201	-0.0769100363270678	0.0893082771710155	0.0166735923798469
1584	359.123337348882	2429.26740623007	422.390574852195	2544.11935933431		0.00219581436224261	0.0236500528362714	0.00020184190312192	0.0		0.0975031782063832	0.0427059434317309	-0.00493182568684554	0.0462415753291154
1585	390.422352588959	2500.77133739237	425.320862806165	2602.97526423136		0.00192538005088505	0.0210208219777227	0.00018638706218575	0.0		-0.0810094135165108	-0.096962885818397	0.070062147183346	0.224048622379201
1586	398.270662850707	2489.03357182716	431.754968591638	2662.4848314921		0.00168825216015063	0.0186838887708358	0.000172115583597379	0.0		0.134146649749439	-0.0290078749831895	0.0595955938914321	0.148606467526215
1587	388.015445013115	2443.80907580317	413.237031513935	2472.97084554036		0.00148032870442539	0.0166067578123399	0.000158936858436792	0.0		0.0342267953205974	-0.0310641028985008	-0.0621695238238992	0.13693007606344
1588	456.339282404767	2476.4003183793	389.120309860642	2609.01369857788		0.00129801289456084	0.0147605462877722	0.000146767215622082	0.0		0.138734120176537	-0.0489084746105553	0.0404383921636339	0.112192572619734
1589	379.324539518704	2247.92903230628	399.800587257178	2303.15241622924		0.00113815091838011	0.0131195823516799	0.000135529390685832	0.0		-0.0161927199934561	0.0030015773966983	0.0295937638704399	0.0920758535760926
1590	395.680350421989	2791.34997434032	343.035292176942	2650.31948343912		0.000997977384075028	0.0116610481568069	0.000125152035226791	0.0		-0.109005747916003	0.0793134892440608	-0.0772084415611723	0.214336673580512
1591	411.114437799384	2374.83444525271	415.118687975084	2561.00722757975		0.000875067482740112	0.010364662568542	0.000115569263922362	0.0		-0.0440508306827245	0.00986258716075934	0.15939737017893	0.234039358874659
1592	460.701328695255	2226.93036636041	389.446534522804	2469.91693751017		0.000767295042521271	0.00921239915273195	0.000106720236225911	0.0		0.126714209609391	-0.0171319567152961	0.074300370392864	0.285124830488509
1593	447.862972955634	2421.55341074418	381.536354518581	2412.41781234741		0.000672795748773777	0.00818823551543689	9.85487700931056e-05	0.0		-0.00572705718476704	-0.0226369632442296	0.235766921758703	0.0271395579337605
1594	412.370890596487	2627.8714574697	409.654149070946	2639.98699315388		0.000589934893988995	0.0072779305091637	9.10029852848635e-05	0.0		0.00161248800103512	-0.054489941648857	-0.0881635841950637	0.0297422783475676
1595	461.188556754676	2681.97712178132	402.935892630912	2626.305838267		0.000517279099608025	0.00646882620759468	8.40349739822521e-05	0.0		-0.0644700988670767	-0.0441573401536879	0.0301486198219283	0.080614656551583
1596	376.709668681569	2471.06651461854	365.123916543496	2371.27961730957		0.00045357152054864	0.00574967189524213	7.7600496622086e-05	0.0		0.033245988833829	0.0345353624696437	-0.00157417332601365	0.0859558392383671
1597	360.950286196966	2505.15298025948	365.771154455236	2678.75444412231		0.000397710103518	0.00511046762457845	7.16587010221026e-05	0.0		-0.0666319737237363	-0.0877977604643224	-0.0093892465395176	0.108631433636608
1598	420.609820512089	2560.59505415935	366.509181007179	2561.04702631632		0.000348728523009936	0.00454232516528052	6.61718630124542e-05	0.0		0.0709050241721819	0.011865197879814	0.116693280592302	0.147828369332933
1599	389.333481837363	2344.89750328842	367.579444679054	2482.10264714559		0.000305779465205836	0.00403734441206692	6.11051469267972e-05	0.0		-0.0194557027856324	0.0133513030438633	0.209915708465994	0.134348062249516
1600	431.164736114279	2406.34732740752	342.002795080236	2637.75425593058		0.000268119970613653	0.00358850353256059	5.64263844323488e-05	0.0		0.0716701992243638	-0.0368172983686699	0.033998458356683	0.0798361187897278
1601	405.176486941149	2156.93918407206	380.895429951435	2394.63924153645		0.000235098581892916	0.00318956132766668	5.21058702947154e-05	0.0		0.104297004457662	-0.0887394470774097	0.0632426381236049	0.0024284550377415
1602	337.235686587591	2315.08442283163	390.750901340793	2537.51172256469		0.000206144074540808	0.00283497044677218	4.81161737808103e-05	0.0		0.125018657490778	0.0560037303452666	0.0149909755144632	0.222103087080407
1603	394.613327583257	2545.9011815908	367.153750527871	2575.5087814331		0.00018075557549574	0.00251980025101168	4.44319645024707e-05	0.0		0.0657277783982856	-0.0323028463640402	0.1139454891123	0.0560208578144634
1604	372.355577454949	2451.51018290617	380.951538745776	2465.82662073771		0.000158493898723866	0.00223966825200163	4.1029851595061e-05	0.0		-0.0449927949390505	0.0165298394038833	0.0558378845471576	0.189992523901559
1605	441.421105155109	2443.17648751395	431.927000633445	2367.61517715454		0.000138973947906151	0.00199067917268843	3.78882352100169e-05	0.0		0.0637653954030113	0.0677161014617764	0.0836632136159458	0.0424922289022892
1606	385.247986285355	2323.66407371053	441.890904771959	2306.71001561482		0.000121858054802921	0.00176937078294246	3.49871693784622e-05	0.0		-0.000285239365514564	-0.0250458034345727	0.0696344853097789	0.104506939592942
1607	398.709900347855	2436.20095140106	384.256739600929	2519.68087387084		0.000106850138058821	0.00157266575673388	3.23082353752273e-05	0.0		0.05083433164398	0.067522604112733	0.0694193142119814	0.0988416729599697
1608	364.661989977759	2297.4534239477	399.774158044763	2481.69145329793		9.36905814035327e-05	0.0013978288814571	2.98344247792638e-05	0.0		0.065086607065067	-0.0486141312491565	0.0429037868540342	0.0267130919548183
1609	393.13929024578	2442.80009117904	354.128098606419	2455.24988428751		8.21517426481911e-05	0.00124242902439329	2.75500314880099e-05	0.0		-0.0107408782885692	0.0238344276182977	0.097270318585121	0.0743853952564559
1610	376.360401459854	2330.13344900948	396.721485694679	2523.63623555501		7.2034015789341e-05	0.0011043053274488	2.54405520001135e-05	0.0		0.119734276435635	0.026882471191547	0.0656188057177049	0.121840457595217
1611	410.100776616674	2486.58610939493	388.713216585726	2492.30134582519		6.31623781002446e-05	0.000981537160102411	2.34925933334109e-05	0.0		0.0692148634735548	-0.0223090223073081	0.0436024525376532	0.161854863317659
1612	421.793613851505	2304.18966861646	409.984788059543	2268.18830490112		5.53833624789885e-05	0.000872417412752698	2.16937879935372e-05	0.0		0.0828619126440882	-0.0757202313861611	0.108997523436004	0.0245334279031095
1613	365.664823434648	2467.65366036551	418.029343063766	2495.60766347249		4.85624026791852e-05	0.000775428759105463	2.00327154533096e-05	0.0		-0.0290825872824294	-0.00397532328504175	0.0426946259627535	-0.0598864299394908
1614	402.287818630246	2386.03634581273	371.126571737753	2376.42119344075		4.25815054994185e-05	0.000689222557526237	1.84988296443583e-05	0.0		-0.12049003164159	0.0555133471046994	0.0920056944267531	0.0978239731908205
1615	360.107382669936	2278.40313969826	365.229676942567	2245.7895189921		3.73372096635197e-05	0.000612600097978054	1.70823920006537e-05	0.0		-0.0650056744255463	0.106127851207521	0.00202095308425429	0.0545419054874351
1616	373.722143020072	2240.39413016183	409.715979993665	2467.35691960652		3.2738796083118e-05	0.000544495933780338	1.57744096288272e-05	0.0		-0.00346815345273631	0.238043994068088	0.130165476984704	0.165748122828337
1617	478.755322978444	2496.52600346779	350.561202755489	2489.71183904012		2.87067185424735e-05	0.000483963066414566	1.456657821273e-05	0.0		0.0269716435041597	0.136060738770073	0.134709097242602	0.0721276420169781
1618	419.639331232892	2381.30540871133	385.12666015625	2345.46907424926		2.51712276586044e-05	0.000430159777369208	1.34512292897364e-05	0.0		-0.0393283930434602	0.179646821491619	0.126319734965327	0.0385689119954245
1619	382.005520785812	2383.05396504304	451.515871779983	2417.98118972778		2.20711643131156e-05	0.000382337923918811	1.2421281564049e-05	0.0		0.0640552776400248	0.137247208683568	0.0207186634543869	0.0
1620	389.319004476505	2594.31430738799	378.309302417652	2435.67913818359		1.93529016837613e-05	0.000339832536088276	1.14701959478983e-05	0.0		-0.0365909879765904	-0.00311293972340836	0.0482556598155963	-0.0159807593208495
1621	378.450854670392	2357.39852469308	360.281362172719	2400.23108037312		1.69694175743492e-05	0.00030205257014659403	1.05919340451933e-05	0.0		-0.00586531774982617	-0.00529992774138874	0.119198663769919	-0.0101977171942331
1622	430.533413406706	2453.21435546875	379.496822212837	2500.65005747477		1.48794809955685e-05	0.000268472690055973	9.78091981404043e-06	0.0		-0.103639462031648	0.0536030356784364	0.100808765346868	-0.0258765858297747
1623	427.521263401003	2327.49664680325	430.787197793496	2472.55561828613		1.30469389257147e-05	0.000238625962596211	9.03200416472595e-06	0.0		0.0633914674196262	0.0288505276159681	0.101958912715431	0.0197552646273497
1624	404.989751439895	2512.74942826251	421.338980679898	2338.47748819986		1.14400909132533e-05	0.000212097364588914	8.34043226839706e-06	0.0		0.065687579186013	0.0920320942035126	0.0943391191227127	0.07145884286963
1625	375.875470460766	2469.12880660076	422.280613914696	2225.23019536336		1.00311407027095e-05	0.00018851801193856	7.70181336888584e-06	0.0		0.00266610904205146	0.0333960849108991	0.185594856357288	0.0379980375050588
1626	412.660715813184	2465.81204659598	366.814513830236	2433.75588099161		8.79571539776696e-06	0.000167560030244357	7.112092906013e-06	0.0		-0.0309359541010697	-0.0235817437433063	0.0532324302055798	0.0159636320307203
1627	412.472791685675	2463.21422717036	371.685817409206	2055.78523890177		7.71244384376119e-06	0.000148931995658008	6.56752677338346e-06	0.0		-0.0238811220989451	-0.0991003015130176	0.00210538682136323	-0.0854754986061722
1628	360.172071025319	2263.22216796875	416.963348553631	2258.81893030802		6.76258693616565e-06	0.00013237488259181	6.06465754723786e-06	0.0		-0.0227486797339172	-0.0177579389050657	0.0836198032822531	0.072284037212312
1629	429.281429986884	2576.79336236447	448.600992398648	2128.41104888916		5.92971345991617e-06	0.000117658461929388	5.60029253543809e-06	0.0		0.0830498180929243	0.008142331587671	0.0694920027471235	0.010294234589127
1630	378.732610772125	2337.38936194594	401.058613545185	2316.52209345499		5.19941585204187e-06	0.000104578099655635	5.17148350722092e-06	0.0		-0.0118222520239776	-0.0727797536604963	0.0233613862090907	0.0581019743459085
1631	457.174524905907	2377.6384949976	396.408794341216	2411.88972600301		4.55906097068753e-06	9.2951911390338e-05	4.77550797502509e-06	0.0		0.0225289448689233	0.0191141143749451	0.0860781053963536	0.143904164730297
1632	484.210308436929	2280.57590033083	371.606872888513	2450.87195968627		3.99757155917501e-06	8.26182332588568e-05	4.40985190955071e-06	0.0		0.151874421498617	-0.0530333746974303	0.0440311941313877	0.0795936197190087
1633	394.107630374657	2350.92080501634	421.771934385557	2230.4613049825		3.50523462473348e-06	7.34333739319358e-05	4.07219377831024e-06	0.0		-0.118474439205738	-0.0500579749760874	0.0169889970822126	0.0637834497945626
1634	394.440835994525	2328.2974890884	426.925839315878	2106.78572336832		3.07353341711438e-06	6.52696165764286e-05	3.76038980633208e-06	0.0		-0.0459027221553045	-0.114124354771338	0.00242056378190441	-0.00539742748198569
1635	356.016040217267	2092.57565494459	417.849358635979	2352.36567560831		2.69500010055307e-06	5.80134429337624e-05	3.47246036543819e-06	0.0		-0.118599863159507	-0.138770341018881	0.127825990065964	0.143281556498874
1636	387.01235850536	2223.27183065609	438.609805215371	2351.17956415812		2.3630865705049e-06	5.15639548316934e-05	3.20657740568139e-06	0.0		-0.00638798476634447	-0.0256768219843808	0.118742462768291	0.0856441333154443
1637	421.431713688982	2377.48242810307	362.373733108108	2430.42432022094		2.07205118046364e-06	4.58314711802346e-05	2.96105284914575e-06	0.0		0.013895366392954	-0.0393493993651737	0.0838462109670155	0.0304191911384696
1638	422.077424654995	2193.78725262077	356.578396853885	2312.58433914184		1.81685941939209e-06	4.07362809427799e-05	2.73432787242227e-06	0.0		0.0881386033311628	-0.0932660441807954	0.0124739794968756	0.129751002476318
1639	401.103239407504	2338.08875009964	413.098164326435	2222.52758026123		1.59309682162152e-06	3.62075347423006e-05	2.52496300971537e-06	0.0		-0.0140389861214479	0.054965879753859	0.127868823421376	-0.109552342931671
1640	422.619896213503	2085.35601059271	381.447398912584	2129.21626663208		1.39689260268127e-06	3.21822596902348e-05	2.33162901374481e-06	0.0		0.186596545108687	0.00603600195141151	0.131802052971426	0.115136596853382
1641	380.347804160013	2284.31938576211	376.909145375844	2358.30060577392		1.22485270006347e-06	2.86044837391186e-05	2.15309841641975e-06	0.0		0.0697309283508251	-0.0385530985842888	0.104810255781521	-0.00349912896389704
1642	391.68018647354	2232.07149458904	378.147522962415	2265.38931528727		1.07400106062062e-06	2.5424457382953e-05	1.98823773570379e-06	0.0		0.0839088433324655	0.0432528388570348	0.0750484041594355	0.0617693455703209
1643	370.621393134124	2104.222801987	414.015966796875	2338.56354904174		9.41728158948778e-07	2.25979618829336e-05	1.83600027919293e-06	0.0		-0.0140978302692108	-0.0878807653378003	0.1181670944877	0.167414044408518
1644	374.548603586906	2065.46067592075	386.187647804054	2228.50812021891		8.25745856195505e-07	2.00856943993195e-05	1.69541949871669e-06	0.0		-0.0670443982524464	-0.114138078620908	0.0794804775173502	0.292807283786108
1645	419.950647952782	2165.00011957908	403.283952702702	2267.40528742472		7.24047818412038e-07	1.785272147961e-05	1.56560285377097e-06	0.0		-0.0434643008828207	-0.00442122640575856	0.136670259956869	0.192115649098049
1646	417.551363979812	2068.04714654416	396.736237067145	2383.62292607625		6.34874809741836e-07	1.58679933036981e-05	1.44572614482205e-06	0.0		-0.0250626386591777	-0.0357322878425019	0.0967291553626626	0.103144153580863
1647	401.928604014598	2323.96576052295	394.538691670185	2461.48103841145		5.56684260065484e-07	1.41039119315106e-05	1.335028280504e-06	0.0		0.0134224501997096	-0.0471563913775877	0.0303382469510244	0.134650998909897
1648	421.97804872833	2336.68773293008	402.193384448901	2655.22030766805		4.88123580664148e-07	1.25359475495523e-05	1.23280644548685e-06	0.0		-0.126448725738524	0.00760443791378635	0.109920004710234	0.190437703414141
1649	399.576697579265	2385.65390948859	393.032911475929	2345.60719299316		4.28006766299378e-07	1.1142297380206e-05	1.13841163833635e-06	0.0		0.012983922929421	-0.0500479155926989	0.12762990235415	0.0920962027697701
1650	427.002316662865	2402.01901307397	381.435979729729	2607.24689102172		3.75293878957454e-07	9.90358251087134e-06	1.05124455103563e-06	0.0		0.0595639521251473	-0.1128750322867	0.154988296635761	0.110827817098769
1651	398.559589915031	2361.56110615632	444.249770375844	2286.55089950561		3.29073058355379e-07	8.80257842730659e-06	9.70751764007872e-07	0.0		-0.104290820269189	-0.00660584203274596	0.0442331097184878	0.044402280110016
1652	396.392415958599	1981.36230219626	372.148697476773	2262.18512980143		2.88544748015033e-07	7.82397550420024e-06	8.96422232482473e-07	0.0		0.0406989020071418	-0.0792701090248052	0.111492157877213	0.0604511519649614
1653	397.502747918567	2019.71765385841	377.191660948057	2036.832253774		2.53007864038341e-07	6.95416612255686e-06	8.27784041896774e-07	0.0		-0.049746672058085	-0.00846319183987546	0.0047748465746253	7.11143254131956e-05
1654	436.208786567632	1851.90317332987	392.184359163851	1932.43499374389		2.21847667322326e-07	6.18105545373394e-06	7.6440141173357e-07	0.0		0.01174729427796	0.0147494629694904	0.117904657739169	-0.00400953936935068
1655	404.15504533531	2024.68179632692	404.654452597128	1870.4787940979		1.94525129420085e-07	5.49389327905311e-06	7.05871928771898e-07	0.0		0.0498150472001317	-0.0482397323892328	0.0695284640020855	0.0308260282990409
1656	400.306430343293	1748.64261798469	394.525347075591	1841.75090662638		1.70567608091739e-07	4.88312450641286e-06	6.51823992185177e-07	0.0		-0.0679737062220943	0.0945821189558178	0.160998978469135	-0.0537591838577628
1657	422.996906364051	2068.89969557158	363.537484163851	1975.3828455607		1.49560671245249e-07	4.3402563053135e-06	6.0191445426571e-07	0.0		-0.00401318378801672	-0.1357146181959	-0.0263947324251677	0.0492288542100085
1658	395.912586963959	1821.60038788464	365.216736169763	1885.69422276814		1.31140927832551e-07	3.85774001278782e-06	5.5582644179667e-07	0.0		-0.0145899552683615	-0.118935142346583	0.0272771538649595	0.0389393118092938
1659	436.453978601163	1981.06071005062	403.234195523648	1794.69456736246		1.14989741685374e-07	3.42886616812119e-06	5.1326734423953e-07	0.0		0.00236616483686205	-0.0380917334313403	-0.0314332591562365	-0.0578946728683983
1660	472.232013785926	1903.05513592155	382.432894320101	1769.09254074096		1.00827719548793e-07	3.04767121680389e-06	4.73966955964057e-07	0.0		-0.155552031708596	-0.0507971412999081	0.096935767927959	-0.0475950490650133
1661	441.438198562956	1984.53314333545	367.200917176942	1943.08637237548		8.84098779630816e-08	2.70885458641984e-06	4.37675760725968e-07	0.0		-0.00109865831583605	-0.0340079423272781	-0.0422605942374587	-0.027150603655274
1662	433.615562271897	1729.93400355747	397.885816089527	1633.19154230753		7.75214053875771e-08	2.40770498139989e-06	4.041633475005e-07	0.0		-0.0566960045849759	-0.0777721534075307	0.151231119906059	-0.0715575941573648
1663	452.279993655907	2332.99823122608	412.91188502956	1870.76159413655		6.79739462571655e-08	2.14003487175719e-06	3.73216947614065e-07	0.0		0.0698298237007445	-0.0470222692075917	0.0843315894973579	-0.0202596488323531
1664	449.305509024292	2120.82997100207	334.101119087837	1989.42307917277		5.9602342690661e-08	1.90212226486072e-06	3.44640083886349e-07	0.0		0.0352953363348533	-0.0273576943822681	0.0963220650685627	0.0522038645006994
1665	418.827529795848	1883.04286038145	359.228658150337	1796.80570729573		5.22617774871429e-08	1.69065895057498e-06	3.18251323206292e-07	0.0		0.11414620515985	-0.0308416150190678	-0.0850403312382655	-0.0502986072925595
1666	404.614521555656	1640.20532351124	379.358325855152	1532.32579421997		4.58252689880191e-08	1.50270450010667e-06	2.93883124622137e-07	0.0		0.141957738098078	-0.0363404733348147	0.108327764177822	-0.0876738935529496
1667	444.221214572878	2378.05010861766	365.898184121621	2061.15265655517		4.01814744693849e-08	1.33564537890559e-06	2.71380775632115e-07	0.0		-0.0576725652643935	-0.0292436415891602	-0.0216222054992843	-0.0110234239772562
1668	412.709766694229	2033.96594611965	373.926866026182	1934.67044703165		3.52327640663921e-08	1.18715860507852e-06	2.50601409922334e-07	0.0		-0.138715536565197	0.0405450442262731	0.234006158797072	-0.0302685695837573
1669	402.344947536496	2305.17200205277	373.575657200168	2179.47414398193		3.0893531911176e-08	1.05517944798101e-06	2.31413100315533e-07	0.0		0.180666649042567	-0.0271976346902148	0.0929684166326507	0.109874378884638
1670	413.71076285926	2360.50847267617	373.514484797297	2105.07296244303		2.70887152693549e-08	9.37872717831045e-07	2.13694021171882e-07	0.0		-0.00998269319767491	-0.0241231312754211	0.119793200921066	0.057070354101696
1671	423.079137203467	2647.58764274752	392.901462204391	2300.81926472981		2.37524960582031e-08	8.33607247122597e-07	1.97331674923953e-07	0.0		-0.0813287607137249	-0.000401762205842384	0.0530975067354344	0.050477178877829
1672	359.831379020301	2619.77653160873	336.629849820523	2265.54789098103		2.08271622845548e-08	7.40933208999154e-07	1.82222177835157e-07	0.0		-0.00892412088438065	-0.0619594845232624	0.0925189665549219	0.0322545802528053
1673	393.884361100022	2651.90588503467	377.231888724662	2113.06344223022		1.82621097068818e-08	6.58561957195948e-07	1.68269600446984e-07	0.0		-0.00764331774677882	-0.0619244299851758	-0.041810230176082	-0.0123264271773305
1674	374.969327383667	2601.77792669802	392.632489178631	2330.61651484171		1.6012966451676e-08	5.85348107222244e-07	1.55385358527554e-07	0.0		-0.0400695769971	-0.107075744526839	0.00446456710343174	0.0916685218065436
1675	412.296564923585	2456.22832504583	388.898231630067	2335.76298777262		1.4040825441207e-08	5.20273609619871e-07	1.43487650654663e-07	0.0		0.217505059782387	-0.062850606037655	-0.032814728022402	0.262181931098579
1676	393.68059812671	2373.37878168845	386.217993823902	2433.94224548339		1.23115713547138e-08	4.62433593834305e-07	1.32500938862548e-07	0.0		0.282263057157152	-0.0743977031237669	0.127406473044903	0.205296410040536
1677	398.279327169822	2398.96568454041	371.075067303631	2406.55833816528		1.07952904803849e-08	4.11023785855202e-07	1.22355469055039e-07	0.0		0.456309502143591	0.0109751965951853	-0.0159356708066831	0.100898877196236
1678	396.027224352759	2427.98105543486	366.707879803631	2312.8095105489		9.4657532493828e-09	3.65329324666833e-07	1.12986828140204e-07	0.0		0.466392077297523	-0.0639575489327292	-0.0206094174717771	0.140397867342263
1679	411.740617515396	2572.27730264469	349.220470861486	2528.48276265462		8.29996050046129e-09	3.24714821999479e-07	1.04335535074788e-07	0.0		0.192889398627296	-0.0463187641303896	0.0417591761909516	0.180197207210084
1680	364.749985743613	2295.50323984574	391.322709037162	2106.52866109212		7.2777456261824e-09	2.88615527161174e-07	9.63466632219648e-08	0.0		0.320231603481482	-0.116755639173555	-0.104299170772947	0.102650471534824
1681	440.419478144958	2436.01858956473	386.478217377533	2295.06339772542		6.38142571840835e-09	2.56529474095444e-07	8.89694916248128e-08	0.0		0.432188464170649	-0.0457327241678284	-0.042998656552441	0.227042425542336
1682	405.096989763914	2378.76429966517	370.870598870354	2261.46078236897		5.59549567836776e-09	2.28010501468744e-07	8.21571829814347e-08	0.0		0.609076737210468	-0.118896398372459	-0.0286512884464989	0.326683250152523
1683	369.444549783302	2478.98504887794	396.884265466638	2415.53060913085		4.90635999982172e-09	2.02662048730842e-07	7.58664862772183e-08	0.0		0.261481890309607	-0.0951533239717162	0.11504734281867	0.261867476624685
1684	427.826893604584	2365.70835284797	357.736757020692	2482.85411071777		4.30209758554807e-09	1.8013164188147e-07	7.00574621862581e-08	0.0		0.28469650815519	-0.0205233185335463	-0.011971512884964	0.417258283748703
1685	376.831011918339	2281.54061329121	378.929678262246	2346.78957366943		3.77225552879345e-09	1.60105992266998e-07	6.46932294985277e-08	0.0		-0.133322339620979	-0.0439336741430664	0.0350541586156942	0.143834106724251
1686	413.889625270871	2542.53319689692	385.100093697212	2330.34150568644		3.30766829239646e-09	1.42306640255173e-07	5.97397309628796e-08	0.0		0.220509442111457	-0.063296062163947	0.00615394202038482	0.253967411754454
1687	405.953738024634	2314.37854875837	348.790581450591	2049.12947972615		2.90029915763005e-09	1.26486083212574e-07	5.51655170592227e-08	0.0		0.398631269952337	-0.0724319131528899	-0.00386511254512492	0.199893711994434
1688	393.546652243955	2512.32884994818	375.95975110853	2251.17345809936		2.54310120004662e-09	1.12424333943732e-07	5.0941546327056e-08	0.0		0.265455035534041	0.00279284865398929	0.0610287682398565	0.129860841468227
1689	394.703296076642	2430.92720000597	389.301806640624	2270.3396021525		2.22989538739972e-09	9.99258617365065e-08	4.70410009826554e-08	0.0		0.12225624725886	0.0212271002381615	0.102888209623637	0.184943357893706
1690	419.003932980725	2341.47095100247	396.927574693834	2251.72435124715		1.95526369090439e-09	8.88168734784845e-08	4.3439116654276e-08	0.0		0.198338279649633	-0.15011096177759	0.0	0.261392423220216
1691	395.943995566263	2428.60019979671	363.996942303631	2476.3192316691		1.71445536080826e-09	7.89428970379467e-08	4.01130251543657e-08	0.0		-0.0176978083786053	-0.0650150313571717	-0.0915240135574378	0.122548667986381
1692	440.001717894616	2574.08238625039	370.463823638091	2108.51545333862		1.50330474497003e-09	7.01666333059284e-08	3.70416092905606e-08	0.0		0.0600267224939531	-0.0161597619350023	-0.0566482679410582	0.0698262019275348
1693	474.27350165374	2563.65302883848	336.605379011824	2144.88646570841		1.31815922882005e-09	6.23660470317175e-08	3.42053687936626e-08	0.0		0.183570528295449	-0.0500225968866318	-0.0699617261156045	0.0610491247086715
1694	437.990102503421	2510.02619155572	381.224452333192	2103.61442438761		1.1558160501636e-09	5.5432669904568e-08	3.15862965113836e-08	0.0		0.274219442210559	0.0373289566356099	-0.0324939127509632	0.0124623199825246
1695	457.634637317518	2528.95096759406	392.420078916807	2094.77149327596		1.01346689581018e-09	4.92700922857285e-08	1.96574720798317e-08	0.0		0.147505856918017	0.0619268239047294	0.058275694775918	0.0453984732598811
1696	399.99919629619	2609.88399209781	416.57825036951	2312.75023396809		8.88649321626683e-10	4.37926226180953e-08	1.8152318296093e-08	0.0		0.0830130698888952	-0.00956198447435558	-0.0839582041640776	0.103789496616605
1697	365.552123132413	2287.781379544	354.793280194256	2089.15658060709		7.79204155648587e-10	3.89240958723843e-08	8.76477203225748e-09	0.0		0.089205232333033	0.124828204327302	-0.012084992957492	0.103905317909711
1698	373.353266138229	2332.23575140505	367.552052100929	2332.75930913289		6.83238147381483e-10	3.45968144610851e-08	8.09366184401029e-09	0.0		0.02444144499054	-0.0591700264347651	-0.044203225541567	0.0465779989568778
1699	394.237855340442	2358.24568767936	398.484764305321	2188.86779657999		5.99091217177504e-10	3.07506068934525e-08	0.0	0.0		0.138893606860717	0.11129326929095	-0.0176666273102217	0.124602226883943
1700	399.213993712933	2473.65906259964	364.005814505912	2124.29748662312		5.25307739145933e-10	2.73319910819902e-08	0.0	0.0		0.0778844446178668	0.0530353543385308	0.00925291282835521	0.0223360960649485
1701	448.804161795734	2500.01717205436	365.189713101773	2509.62493769327		4.60611360831971e-10	2.42934306660808e-08	0.0	0.0		0.158921432859888	0.0856605923785831	0.067183876161542	0.00989974345872835
1702	369.475732065465	2393.17848298987	406.495068359375	2056.74894968668		4.03882924078795e-10	2.15926740118305e-08	0.0	0.0		0.0633065671901403	-0.0439229367096872	0.00921344421067892	-0.00687778057772293
1703	418.076496207801	2324.82457624162	363.941650390624	2212.68005752563		3.54141105134277e-10	1.91921666968249e-08	0.0	0.0		0.209488489412666	-0.0395067851691966	-0.0197390081762956	0.0246496552939153
1704	373.58097805942	2499.38045454998	372.744788587415	2459.26080067952		3.10525439102891e-10	1.7058529310307e-08	0.0	0.0		0.0579400824046186	0.0790513069448331	0.100614086209022	-0.0233743869494314
1705	450.93924640739	2726.64594502351	363.491613439611	2252.66197967529		2.72281435089219e-10	1.51620933075131e-08	0.0	0.0		0.0842742775381618	0.0270187926349383	-0.0333407970049306	0.0572730548166944
1706	372.897063540716	2196.00499990035	423.404134554476	2075.60672632853		2.38747524545581e-10	1.34764884641509e-08	0.0	0.0		-0.0463098934821778	-0.0882857371784255	0.0356046201206164	-0.0625381104573365
1707	433.271607336336	2150.0529361647	402.896188766891	1872.56938425699		2.09343617048166e-10	1.19782761945145e-08	0.0	0.0		0.142161062217303	-0.0167027914157873	0.0112781042664893	-0.054331790113833
1708	340.062156064666	2566.33944515306	364.170266311233	2251.75547409057		1.83561065532399e-10	1.06466236344687e-08	0.0	0.0		-0.0193145384784853	0.101369459113994	0.0563626951463797	-0.0461987436203376
1709	392.750110486998	2364.4660544882	356.891528980152	2212.21718597412		1.60953867399917e-10	9.46301395737865e-09	0.0	0.0		0.0688623922266192	-0.0312160125946387	-0.0284662704875421	0.0121040182288795
1710	372.526846558508	2606.53075673628	373.043715688344	2191.37872314453		1.41130949288468e-10	8.41098889488564e-09	0.0	0.0		0.0123904664462611	0.0	-0.0428797344686859	-0.0790533938386706
1711	395.715809620209	2378.07267667809	366.57001821157	2102.9952545166		1.23749402041857e-10	7.47591988224082e-09	0.0	0.0		0.0744473730556995	-0.066565745746022	0.00352413569535316	-0.0592126805230347
1712	416.758414832344	2657.34401531608	375.428221336571	2130.95482254028		1.0850854885427e-10	6.64480464593974e-09	0.0	0.0		0.022344026270419	-0.034552301988185	0.0781116213967295	-0.0149686876771143
1713	379.45023808166	2513.314469318	345.219693570523	2163.77856445312		9.51447439760317e-11	5.90608640517798e-09	0.0	0.0		0.0767311653158027	-0.0727129265799676	-0.0741092170085045	0.0960586146913288
1714	343.274961151345	2287.531347158	387.6462323163	2197.60451253255		8.34268120055904e-11	5.24949317309765e-09	0.0	0.0		0.115826124938758	-0.0360946879199595	0.104779990216531	-0.111316880531296
1715	420.870576955976	2286.48814298668	411.080376372466	2144.8282623291		7.31520488737607e-11	4.66589492328438e-09	0.0	0.0		0.132863018342061	-0.0747780530143574	0.0901847783845736	0.0353197950962743
1716	410.727617472627	2112.0926202268	380.893443834459	2164.87246831258		6.41427153427664e-11	4.14717663539401e-09	0.0	0.0		0.0344286338488439	-0.1142508322121	0.0761096470174204	-0.0202960901470093
1717	383.810030080976	2379.29829375597	433.976357949746	2168.32302474975		5.62429623624518e-11	3.6861254545894e-09	0.0	0.0		0.0477240002649612	-0.081867181361731	-0.0925318617545815	-0.111478989963393
1718	393.231160184762	2272.16260886678	367.073686919341	2155.70206451416		4.93161350965617e-11	3.27633039572258e-09	0.0	0.0		0.0314207109621842	-0.0416892608948863	-0.0315744875656074	-0.05643250051629
1719	421.323807096829	2448.77489362444	379.874172561233	2010.68863042195		4.32424089824615e-11	2.91209319763409e-09	0.0	0.0		0.138208014051996	-0.115159620101757	-0.0421676824842146	-0.0298234359682792
1720	424.43619732265	2397.04446597975	380.341831186655	2261.82775497436		3.67613619542849e-11	2.58834908798521e-09	0.0	0.0		-0.0103907511804487	-0.05000806140654	0.0256054538312421	-0.0478165657153569
1721	415.475026374315	2321.3668486926	397.144139305321	2134.8493639628		3.18301747812918e-11	2.30059635684629e-09	0.0	0.0		0.0555108372040737	-0.0818899067406689	0.0577389393504871	-0.0204043772985086
1722	391.737584469092	2410.64858821946	413.113027871621	2176.25219980875		2.2928949256164e-11	2.0448337597516e-09	0.0	0.0		-0.0494884263540842	-0.0605874588726324	-0.0526630509007365	0.0342480300418213
1723	359.463854713161	2089.1842638911	383.563934491131	2118.71265029907		1.4458723536147e-11	1.81750487980071e-09	0.0	0.0		0.0438517260645245	0.00302196054914304	0.0635037741413981	0.03400905256637
1724	392.051249928718	2520.4277269013	337.634596706081	2212.93031311035		1.26780015362153e-11	1.61544867515327e-09	0.0	0.0		0.00340031694725738	-0.0967834540118342	-0.0327051832467338	-0.0153648181585493
1725	400.785250698562	2126.60322415098	412.063865867821	2212.2223218282		1.1116591485441e-11	1.43585552427271e-09	0.0	0.0		-0.00584953409355861	-0.12117267337492	0.0509184804992681	0.0281281487424069
1726	381.635931084625	2331.59730872329	368.922817250844	2096.90480931599		9.74748314244733e-12	1.27622815772147e-09	0.0	0.0		0.10638919312701	-0.0628577176553869	-0.00179070916250116	-0.00637093441903172
1727	409.859791999315	2352.8197806222	395.601218063766	2087.09698359171		7.16284741294386e-12	1.13434693325858e-09	0.0	0.0		-0.0940099860531466	-0.11974657209577	0.114719316854735	-0.0357726583832608
1728	403.251179716012	2275.58370286591	389.428655510979	2067.31766510009		6.28067825475397e-12	1.00823897138459e-09	0.0	0.0		-0.00780461821226795	-0.0877911450885918	0.0748529915766009	-0.00447827952902166
1729	397.708579850022	2351.03050885881	365.781081081081	2038.15407689412		5.50715617206302e-12	8.96150722159126e-10	0.0	0.0		-0.0343041801107277	-0.0100760962937083	0.0795470815849579	-0.0109882863103828
1730	384.103164561473	2224.6789538325	399.917682379645	2147.98597335815		4.82890029918908e-12	7.9652358182848e-10	0.0	0.0		-0.0118511522759427	-0.0862068651661556	-0.0766672877035575	-0.0659067259011961
1731	384.670627566149	2326.12223348812	351.036935177364	2275.8629430135		4.23417774454963e-12	7.07972220208974e-10	0.0	0.0		-0.0305875576744531	-0.111753867405021	-0.0116163266844338	0.104451255797484
1732	409.545297887203	2104.17564547791	408.293666860219	2076.4981358846		3.7127006278117e-12	6.29265317464958e-10	0.0	0.0		0.0481261743346753	-0.0725523268875831	-0.0740845310653811	-0.0457306515087989
1733	379.395090813184	1930.23973114636	380.78387220228	2117.01478068033		3.25544811374459e-12	5.59308442423621e-10	0.0	0.0		-0.0636223894017377	0.0280535209974804	0.0	0.0348260061913364
1734	434.674510649521	2116.19138881138	347.855338101773	2001.88210805257		2.85451036420615e-12	4.97128834346981e-10	0.0	0.0		-0.0308831534615045	0.0184630240107115	-0.0445087516409338	0.0872245283173099
1735	347.645432966469	2133.19985775071	406.713006756756	2159.48920822143		2.50295170884718e-12	4.41861876549336e-10	0.0	0.0		-0.120261512187359	0.091497179294246	0.0129530633404448	-0.0228311200367643
1736	419.909457687043	1956.68693199936	371.230749841638	2129.24341583251		2.19469066757558e-12	3.92739073773838e-10	0.0	0.0		0.021676225051674	0.122501052793137	-0.138327699246784	-0.00462133056616578
1737	356.274642164689	1957.5366983219	372.921770745354	2056.34915288289		8.3666933042555e-13	3.49077366151796e-10	0.0	0.0		-0.0707539184328938	-0.0488500973028418	0.0287928997633767	-0.037736108794494
1738	371.904286182709	1985.81237668407	343.273777977196	2129.23988469441		7.33625968428053e-13	3.10269631153752e-10	0.0	0.0		-0.0587860264277302	-0.123486346705003	-0.01895585770223	0.143425923929824
1739	457.117583114735	2281.82416518853	338.190401974239	2240.00243759155		0	2.75776241460535e-10	0.0	0.0		-0.0187220311703753	-0.0145946928425496	-0.0133712513207836	0.00120447604591286
1740	427.817798029767	2501.62451670121	375.642300992398	2207.48908487955		0	2.45117561365237e-10	0.0	0.0		0.0915350217028939	0.0241396655980418	0.0188352789205276	0.0284365682937955
1741	336.472823762545	2605.41539406289	371.33408203125	2158.08453877766		0	2.1786727736747e-10	0.0	0.0		-0.083455654396463	0.0213607356281953	0.0414729070720409	-0.00208587003931271
1742	414.479465456774	2825.27841497927	370.329537056587	2197.35900751749		0	1.93646470220823e-10	0.0	0.0		-0.0303161242919156	-0.086598461079537	0.0748328313804563	-0.0109020494371639
1743	388.170770130018	2555.21385597696	371.526109850084	2202.34044392903		0	1.72118346004461e-10	0.0	0.0		0.0578890085369568	-0.00300773968013701	-0.0179074988809818	-0.0344453238851582
1744	446.576888258439	2247.83373649752	339.806882126266	2026.96457290649		0	1.52983552953633e-10	0.0	0.0		-0.0900152529496581	0.0393399395422033	0.0214434759395847	-0.0474961691134646
1745	398.832250441948	2591.10932019292	379.649598817567	2346.2979850769		0	1.3597601892892e-10	0.0	0.0		0.0456215896480834	-0.0383867121103824	-0.01783197626702	0.0358008308197209
1746	423.896915630702	2203.36146140585	373.604137193834	1965.63120905558		0	1.20859251643619e-10	0.0	0.0		-0.0304502592699618	-0.0327123904542982	-0.00123074852372077	0.0328605702192676
1747	394.457733377052	2356.76940544284	396.564296083192	2196.22376378377		0	1.07423050203369e-10	0.0	0.0		0.0102700307188145	-0.0832130663037272	0.00728550986776855	-0.0141482230293269
1748	458.67592203182	2321.03894914899	364.559361803209	2010.82215627034		0	9.54805822314954e-11	0.0	0.0		-0.0754665954133081	-0.059694453613635	0.00691025139592399	-0.0130858832847145
1749	410.165810689438	2339.50963981784	344.58141627956	2070.11743291219		0	8.48657859370615e-11	0.0	0.0		0.0145051162013822	0.0565040031723636	-0.0990395345306943	0.0290341108408486
1750	392.701977360857	2241.39300412547	381.998247466216	2181.15620295206		0	7.54310610010024e-11	0.0	0.0		-0.156123372281899	-0.0821605710432719	0.0540020020520731	0.000542063402106774
1751	407.700450145415	2225.47049759845	357.127325274493	1887.14854685465		0	6.7045216171764e-11	0.0	0.0		0.174582556346039	0.0310377572893095	-0.0738304291503159	0.00848367889658463
1752	388.712671433052	2609.16626973054	408.694025812922	2078.55967712402		0	5.95916450314656e-11	0.0	0.0		0.00168096728179454	-0.0140764829772447	0.0111629408527444	0.0
1753	418.75577205463	2470.32602862922	396.749982844172	2189.46594111124		0	4.54658919416001e-11	0.0	0.0		-0.0512695710437807	-0.0329217570454613	0.0451921668865608	-0.0243261830495078
1754	407.417213161496	2481.77494469467	351.778503747888	2227.92775726318		0	4.04113439903244e-11	0.0	0.0		0.0528621950653041	-0.0153483875170913	0.0673940185265483	0.032279374841141
1755	417.643786353786	2556.93170664261	364.625901340793	2077.39665349324		0	1.02512415671391e-11	0.0	0.0		0.140042844623737	0.0235659231813375	-0.103370208091606	-0.0556766040075719
1756	400.201056041856	2213.02574064293	405.325241501266	2246.25134150187		0	9.11158742535368e-12	0.0	0.0		0.104364891601164	-0.0937799636074397	0.0391130277695682	-0.0866749721776607
1757	384.528988580634	2279.9849965621	365.937808804898	2244.08348337809		0	0.0	0.0	0.0		0.260010406600335	-0.0916223471614316	-0.104441997014303	-0.0227264796574603
1758	363.177431426779	2293.48111771564	409.868215529983	2331.56883875529		0	0.0	0.0	0.0		0.172426574132044	-0.0105017929124154	0.0122158999482256	-0.0424806231258023
1759	459.913702526231	2177.28937016701	396.847396273226	2155.17196909586		0	0.0	0.0	0.0		0.18920044929675	-0.0202852819818463	0.0923661986252763	-0.0423289276717972
1760	391.675522852988	2544.61992536272	423.977634079392	2324.46703974405		0	0.0	0.0	0.0		0.0884503726521272	-0.00847923964503105	0.0623225907766683	0.0519348798850905
1761	383.959084169708	2401.64468072385	414.165672508445	2001.6078338623		0	0.0	0.0	0.0		0.221120284140904	0.0397846566931697	0.0646627617639067	-0.0646758629133778
1762	404.439816662864	2386.91751036352	408.551429212415	2502.60719426473		0	0.0	0.0	0.0		0.227657137125367	-0.0102749763408616	0.0444242178713077	0.0540900505920529
1763	420.895288620552	2657.92336724728	328.114626002956	2619.92684809366		0	0.0	0.0	0.0		0.224569488655266	0.0330429980780925	0.0562063908564068	0.0357529566606855
1764	472.64496428775	2689.21408766143	449.394382126266	2463.71775945027		0	0.0	0.0	0.0		0.240212664984774	0.0150793219726683	0.034903921915265	-0.0353476914409202
1765	427.227742216012	2463.02726029376	389.358390519425	2470.65345128377		0	0.0	0.0	0.0		0.170323836052337	0.00728678978388648	0.154745508735802	0.0958566107901409
1766	405.874344206204	2413.89832041214	411.6462323163	2386.7349726359		0	0.0	0.0	0.0		0.336055227768262	-0.00507502068755096	0.0429924565271634	0.124428091110359
1767	411.317031748973	2679.34533566844	405.2796875	2444.59563446044		0	0.0	0.0	0.0		0.0158519990840371	-0.0844488974849691	0.0491374473306968	0.161743264522808
1768	403.71682895187	2500.2616626973	412.646199324324	2170.46858469645		0	0.0	0.0	0.0		0.335959828931371	-0.0913986506081975	-0.00636111329460344	0.2095359654311
1769	395.000094448562	2243.88466971261	398.285842483108	2534.20681254069		0	0.0	0.0	0.0		0.100643459774299	0.00729836900493352	0.161257323636566	0.252755382630013
1770	439.360196524292	2240.5028574418	349.962955289273	2641.49995422363		0	0.0	0.0	0.0		0.104335986526669	0.0432324930787466	0.0144916205993995	0.275316136746151
1771	444.065991032732	2447.37202297911	347.832040487753	2442.37920252482		0	0.0	0.0	0.0		0.138751637050176	-0.0500388768337388	0.0111932634833884	0.169998391360581
1772	422.20962413036	2486.16243946309	387.31385267103	2554.96206156412		0	0.0	0.0	0.0		0.0129683292222994	0.0	0.148239407290855	0.103559412041352
1773	405.316411596145	2818.25430484693	422.312726984797	2659.12095769246		0	0.0	0.0	0.0		0.0836312673548178	0.0468295775550035	0.160270467870115	0.0876092033582273
1774	446.586751896099	2197.96345738002	359.714995513091	2371.63798014322		0	0.0	0.0	0.0		0.215305190054037	-0.034737706655007	0.035836039204893	0.110372347584283
1775	404.113067404197	2563.32772017498	391.212684755067	2500.5423113505		0	0.0	0.0	0.0		0.132641147367494	0.0416823730518492	0.0149855413990696	0.0760328092254243
1776	452.61829415203	2538.46897047393	394.587031513935	2526.80077489217		0	0.0	0.0	0.0		0.211058096485789	0.0476623206344216	0.0349188485512339	0.0344971639699546
1777	442.625080192176	2379.23582863321	390.939073057432	2438.87899653116		0	0.0	0.0	0.0		0.173482657808069	-0.110507909342848	0.0445139737230233	-0.0183145887275391
1778	407.801809491902	2556.0144067881	430.882035209037	2347.35391108194		0	0.0	0.0	0.0		0.220532441121888	0.0625803434769882	0.0185485002866077	0.124871471508937
1779	343.0160045763	2714.55462023676	381.149466849662	2534.85741933186		0	0.0	0.0	0.0		-0.0966407703605662	0.0584200806342952	0.0481333921451956	-0.036408102816022
1780	415.030309078467	2441.50033008808	399.766555373733	2161.32662328084		0	0.0	0.0	0.0		0.0692194110983663	-0.0369275961885657	-0.0368250121918684	-0.130022560810765
1781	454.764817732094	2331.6979195731	426.083782464104	2449.7738049825		0	0.0	0.0	0.0		0.00716430284604901	0.10411325174	0.175901576541846	-0.0303732535906935
1782	432.107530579949	2210.01297682158	439.075756176097	2441.86818313598		0	0.0	0.0	0.0		0.0450871129549336	0.0694473333289756	0.063026172887061	0.054226642339411
1783	444.064895072992	2670.18729696468	409.345122466216	2674.16318384806		0	0.0	0.0	0.0		0.000869854260377423	-0.0518257864026817	0.0382391136200363	0.037425484194906
1784	462.692539632755	2714.48708172233	411.471596547719	2631.74638621012		0	0.0	0.0	0.0		-0.100782389539862	-0.103852197963952	0.0384415250619187	0.0353073774102253
1785	432.06714401802	2103.92213533362	403.785199799408	2292.09874979654		0	0.0	0.0	0.0		0.06452141032945	-0.0673958983896848	0.0783468443768599	-0.0680892488746254
1786	404.500247704721	2504.12545091278	406.242224451013	2376.23291651407		0	0.0	0.0	0.0		0.0566527396954449	0.0682723490076467	0.0944594022436702	-0.0402110179368461
1787	392.882194129219	2548.5404675542	449.673462573902	2254.17417271932		0	0.0	0.0	0.0		-0.119441396136173	0.118885702307378	0.0632115871999115	-0.0100915707043597
1788	399.256502694457	2336.38410544882	406.401057062922	2224.22235488891		0	0.0	0.0	0.0		0.0277452943664736	0.0574184023904974	0.00458672906860655	0.0381869420944108
1789	406.199167070597	2861.35558583785	397.776707664695	2651.37695058186		0	0.0	0.0	0.0		0.120037143344616	0.0492515461407593	-0.0500988166342243	0.0306851975779261
1790	395.512766594434	2300.85628213687	435.354166226773	2622.63012186686		0	0.0	0.0	0.0		0.0649004549789501	0.0478847705673499	0.0535546840837335	-0.0589601221779056
1791	436.758099409785	2722.29681770168	410.451922772381	2511.37417856852		0	0.0	0.0	0.0		0.142677585366527	0.0266155568046563	0.0235246656674992	0.106965376899582
1792	463.723463517906	2647.81691072425	376.868728885135	2544.55558522542		0	0.0	0.0	0.0		0.101958217908999	-0.0625521688982897	0.0930909499143883	0.140928918387221
1793	421.579609446281	2021.87438466597	422.998937658361	2303.3307240804		0	0.0	0.0	0.0		-0.00634155106933317	0.00608308139935234	-0.0216882748218277	0.0546166265362175
1794	403.811810347285	2643.7840426698	400.240758287584	2699.12943649291		0	0.0	0.0	0.0		-0.0765350121304438	0.0148590217607466	0.0473805408340527	-0.0210832137071604
1795	456.015851320141	2294.71980129942	416.077722497888	2346.62922414143		0	0.0	0.0	0.0		0.00638054777320523	-0.0526323353883039	-0.0428782798879359	0.0
1796	477.69619104984	2656.09923195352	452.633473659206	2552.92955907185		0	0.0	0.0	0.0		-0.0144387938374696	0.0539904102934129	0.0378656706763211	-0.0766224789069176
1797	369.72833029197	2319.28128612284	378.910817409206	2207.8112856547		0	0.0	0.0	0.0		-0.0582129306053567	-0.140625052585883	-0.0860733157227345	0.0314122313706845
1798	381.05877730098	2424.07259944993	425.426078177787	2343.34259668986		0	0.0	0.0	0.0		0.0178931050768895	-0.0491462070337906	0.109895390346875	0.0660078381413745
1799	413.971341098312	2307.33451874402	391.429233530405	2359.16628392537		0	0.0	0.0	0.0		0.143114637373929	-0.0135183860455169	0.0307319646696397	0.0210533926800809
1800	431.939230368955	1951.33285709303	397.327616923564	2280.24822616577		0	0.0	0.0	0.0		-0.00160194251892723	-0.127367196623615	0.0220152718730515	-0.0349215204333717
1801	419.150513586336	2272.35754269969	408.453292599239	2438.43633906046		0	0.0	0.0	0.0		0.100424267146296	-0.00499960907710571	-0.0572344192466111	-0.0280084739327017
1802	404.614491260834	2332.09831767179	405.381281672297	2425.54389826456		0	0.0	0.0474500986434578	0.0		-0.00811282701582781	-0.108809440902546	0.0677631704911792	0.0592381513354484
1803	408.833599452554	2451.61720867546	394.806971864442	2482.74119567871		0	0.0	0.0506617185657176	0.0		0.00785293661485525	-0.078079711779322	0.0444811850824061	-0.00592380245693244
1804	408.062296846487	2812.68392757493	406.740821632179	2594.00111643473		0	0.0	0.130828066202031	0.0		0.00818209744592753	0.00453046792469247	0.141068227123236	0.0679213456662295
1805	437.660338018932	2805.49415432677	407.55048828125	2738.98352432251		0	0.0	0.132934514003208	0.0		-0.0423173168516985	-0.00110630659261333	0.143543844374924	0.0272687831910832
1806	428.946075216697	2657.37946926817	381.956294869087	2700.307888031		0	0.0	0.168668011260648	0.0		0.105492494148693	-0.0598141938024321	0.135921020367935	0.0973912252134398
1807	429.717778783645	2463.08232646085	447.152799039273	2604.45173263549		0	0.0	0.162376240099175	0.0		0.0677599446981337	-0.0284454414344788	0.125485675764402	0.076174180445673
1808	422.813629818658	2118.51654301857	413.187210990287	2405.80118815104		0	0.0	0.150898632696157	0.0		0.0527927733590039	-0.0210923993429735	0.0557454679028664	0.00741352455143324
1809	402.402912223426	2738.85332006337	415.27975612331	2732.8323465983		0	0.0	0.139482286540146	0.0		0.000909682270644616	-0.00525704934917384	0.13314399681461	0.157503123132103
1810	445.590050467609	2607.58515027104	402.720803420608	2500.06294631957		0.0823006796381007	0.0	0.128822142240757	0.0		0.0724324303745599	0.0422224454482431	0.149336411064992	0.0592641007235948
1811	396.323115662066	2498.45525126554	420.143755278716	2669.81503168741		0.4794659366335	0.0	0.118961222202959	0.0		0.60826601943123	-0.148856543484118	0.214995183752144	0.0381355875556861
1812	445.521821182139	2503.67781160315	391.434880437077	2640.23483657836		0.616854527756307	0.0	0.10985288920937	0.0		0.603540924878549	-0.0223824444603402	0.0668049226581708	0.0856255297004323
1813	377.789310204721	2628.35310706313	457.583046083192	2777.32162729899		0.635624829598551	0.0	0.101441618518992	0.0		0.775161991859864	0.00476232324913849	0.171987161564611	0.058599459713101
1814	519.476797730383	2887.31898716517	385.963414537584	2797.75792948405		0.603035196624438	0.0	0.0936743396898781	0.0		0.599112624840992	0.0267279178085334	0.0281517173500037	0.0482858287616584
1815	398.322171176437	2674.74808548907	442.234689083614	2817.54934946695		0.550803597961415	0.0	0.0865017865843764	0.0		0.424266470543225	-0.065578044792919	0.0170666479834271	0.0758430806115706
1816	428.028582273608	2706.21895926339	445.864797561233	2613.13066101074		0.493595793254381	0.0	0.0798784279283129	0.0		0.927735570471765	0.0565061085742312	0.149012790444689	0.0276020828200835
1817	481.631821681113	2487.878987215	372.465772804054	2505.54071553548		0.437931149402112	0.0	0.0737622133388087	0.0		0.7341966726658	-0.0886086839255467	0.128419705914431	0.115300526324922
1818	439.871533915944	2603.82340660873	454.593131070523	2769.70267613728		0.386468285089689	0.0	0.0681143114122693	0.0		0.381109883387888	-0.0944382154468096	0.0415764207871584	0.129994820891408
1819	397.577112796532	2421.8213301678	414.854740287162	2786.86701456705		0.340063612216776	0.0	0.0628988639161717	0.0		0.349851759800055	-0.0283076902286841	0.182607594912878	0.0907062946615553
1820	412.653751568202	2539.44879648636	411.071645375844	2762.78676223754		0.298756792663942	0.0	0.0580827582322723	0.0		0.0940392427960591	0.052843734648358	0.0783025145425031	0.00849477571507297
1821	431.280563911382	2572.63074104153	432.451759132179	2761.09437306721		0.262239559575005	0.0	0.0536354171414123	0.0		0.31899817272503	-0.046646684637752	0.102580483674423	0.116471471521812
1822	433.053812514256	2580.4897585499	409.045918232685	2600.50084431966		0.230076163732367	0.0	0.0495286046924404	0.0		0.144721831823118	0.0770971214365283	0.070560130255014	0.0678687861555851
1823	443.247756401117	2599.93005993901	375.941911687077	2826.43367258707		0.201804727621936	0.0	0.0457362469338551	0.0		0.040050525648698	-0.0673134306737069	0.0713993758809994	-0.0299725526494005
1824	385.716782618613	2211.47201724928	381.460851720861	2501.67749913533		0.176981773552043	0.0	0.0422342663716072	0.0		0.20143391756307	-0.0364765515128169	0.0834667455828956	0.130338230397766
1825	424.501646612682	2466.54676663145	387.314069098395	2456.58939997355		0.155199881218953	0.0	0.039000429102273	0.0		0.0525223746162137	0.0517091818891388	0.134077816261861	0.0936423493582816
1826	434.508730254904	2355.35245809749	393.887274334881	2369.78567632039		0.136092855988488	0.0	0.0360142036510896	0.0		-0.0957417177797781	-0.137728486560342	0.0279385075143775	0.0222103665071272
1827	437.712250869639	2432.01525878906	432.673595861486	2119.2845954895		0.119335285985754	0.0	0.0332566306186247	0.0		0.101880249753306	-0.0333823856449685	-0.0266195250273885	0.0878490209201299
1828	430.557561944	2361.23191864636	459.189937447212	2293.35437393188		0.104639754477193	0.0	0.0307102023084768	0.0		0.0277098459139829	-0.0382251183806326	0.120738909738558	0.020276859066757
1829	437.152065750456	2481.8983004823	413.411870513091	2402.00238164265		0.0917532384251765	0.0	0.0283587515717663	0.0		0.124548757535998	-0.00313460882940232	0.0311756929715897	-0.000467538539454196
1830	378.658848226505	2415.42725232182	451.606895323057	2602.4344660441		0.0804533925072041	0.0	0.0261873491626974	0.0		0.0784579804017605	-0.00940522535450383	0.108810771847442	0.0183895349466554
1831	389.929275846829	2534.33114312619	450.68582532728	2615.74728266398		0.0705450216299449	0.0	0.0241822089535063	0.0		0.0586093160104626	-0.0364011015985304	0.205521847372256	-0.0147679621103262
1832	474.343931768932	2415.7572395169	407.998071948902	2580.43268966674		0.061856858069784	0.0	0.0223306004070099	0.0		0.0185930578648215	-0.0653241431220919	0.118158459718221	0.117845280644467
1833	450.315654225593	2219.98030183753	453.385911106418	2601.23451995849		0.0542386729284149	0.0	0.0206207677510473	0.0		0.0381084726780954	0.0107081249998461	-0.00853549137403526	7.28589905751713e-05
1834	398.312537423015	2718.08133868781	414.961050992398	2722.05531056721		0.047558713142661	0.0	0.132134227678365	0.0		-0.0327939625510646	-0.0142982176775585	0.206584848423906	0.104490729924864
1835	406.824928005246	2614.24871452487	466.168161423141	2765.76233037312		0.0417014395862428	0.0	0.138330772953064	0.0		0.100839813312053	-0.0244727731889428	0.0736190877925535	0.148322975142775
1836	438.138192503991	2441.1776459363	438.737434016047	2644.93988291422		0.0365655367208481	0.0	0.186643867654308	0.0		-0.116579445736089	0.0	0.259607349313775	0.0572225176782136
1837	408.809367158987	2712.89978774713	434.00064136402	2666.9810180664		0.0320621639890396	0.0	0.180849953023397	0.0		0.0620873402644939	-0.0211753623783099	0.1169202007833	0.0971837288799222
1838	416.411287850707	2657.8061000279	399.085775179476	2787.59328079223		0.0281134209300729	0.0	0.214135584367684	0.0		-0.0381304755548604	-0.0512611258030628	0.29518396989483	0.0848375355230955
1839	424.888429516423	2725.68784628109	411.032968222128	2728.25666427612		0.0246510005425512	0.0	0.204538534043756	0.0		0.00372228429112032	0.124829739159811	0.125978863002489	0.102312771407371
1840	405.933786211222	2525.97417839206	403.470715002111	2812.3477376302		0.0216150081175601	0.0	0.189858007446236	0.0		-0.0804400815116616	0.0216707861691835	0.191785725476632	0.0240842634798473
1841	421.1259765625	2643.30981071627	402.927751530827	2789.81647872924		0.0189529253598499	0.0	0.175462244403443	0.0		-0.103125670656542	-0.0236389223144369	0.0690881721841773	0.0286615215841344
1842	424.382386590442	2508.42314926458	443.274972286739	2771.03281784057		0.0166187019984228	0.0	0.162047677937076	0.0		-0.172749970703878	-0.0675886680259388	0.141390177095643	0.175003170825095
1843	452.295016323562	2602.94023412587	433.971939664273	2911.61841583252		0.0145719592308218	0.0	0.149642786763937	0.0		0.0433391625502193	0.0213354126227797	0.0551654432916452	0.139557366151691
1844	427.621640838845	2782.66269605986	423.196083192567	2672.11721801757		0.0127772912498659	0.0	0.138185206800174	0.0		0.131842731462471	-0.025777584567634	0.0661070918469991	0.127461031035854
1845	446.049020586222	2577.56678367147	422.814598289696	2716.5970026652		0.0112036527837403	0.0	0.127604559312323	0.0		0.0782989951129891	-0.0104820486917803	0.106676711062696	0.185999440836568
1846	411.40824589416	2594.97707818478	387.030260240709	2797.39481099446		0.00982382206125642	0.0	0.117834009428384	0.0		0.0811385049754817	-0.0997249348367235	0.0135588575457651	0.111457136315155
1847	381.152427506272	2684.0169889489	441.734467377533	2905.07116444905		0.00861392991546941	0.0	0.108811573615485	0.0		-0.081043055499215	-0.0261239463491729	0.134663713108632	0.194515833229149
1848	394.599438298357	2892.57113460618	460.435219594594	3054.08747609456		0.00755304688131283	0.0	0.100479975968454	0.0		-0.0252533358845415	-0.0288108513338869	0.193059220058968	0.114426179124194
1849	452.717347527942	2649.54017358896	424.968102037584	3027.9560470581		0.006622821145341	0.0	0.0927863206050777	0.0		0.0717805356985794	-0.0539833366386396	0.126458853768975	0.0908671642438289
1850	427.070768704379	2744.36782400948	409.172063714104	2862.34605280558		0.122845770558444	0.0	0.0856817610312151	0.0		0.251599328823114	0.085479762208173	0.154775429987768	0.0211225776882081
1851	395.17750627281	2811.17354287906	478.062781091638	2819.62325032552		0.164163270682212	0.0	0.0791211907666897	0.0		0.108922680482188	0.0228133485244768	0.130504099978689	0.0277129397358096
1852	406.085155180771	2840.09933160275	461.467570206925	2920.8716506958		0.623403634211673	0.0	0.0730629570746262	0.0349350869655652		0.729452260326692	-0.0311407222421142	0.138378825678214	0.0536552124447523
1853	481.357790759009	2456.42029805086	392.926080817145	2613.28174209594		0.777866023906297	0.0	0.0674685965258647	0.129260857144386		0.741313654767259	-0.126303419849909	0.138698081963465	0.0881372828338067
1854	434.251281292769	2450.17917056959	434.152053420608	2738.78127797444		1.06088581353371	0.0	0.0623025907987801	0.214271416688714		1.16056204682401	-0.0714134239031547	0.0716419106138682	0.399448020036155
1855	489.53565522354	2421.32608717315	458.163707506334	2468.60868326822		1.11293140746082	0.0	0.0575321411755186	0.249394538542379		1.0869592288058	0.0509817404909356	0.141546742079369	0.234885019267015
1856	430.840508454037	2610.53439642458	451.080752480996	2570.26957702636		1.0736273550408	0.0	0.0531269603045882	0.321814966819407		1.1543681170868	0.0197502365091924	0.0874232206864528	0.160695600517013
1857	438.186070797217	2465.33163389867	421.887079022381	2839.85469309489		0.988551251171	0.0	0.049059079907951	0.345040721818187		0.990614722318814	-0.0874778827178672	0.203868847346226	0.357350334809197
1858	415.571825459055	2732.45088040098	439.683604307432	2992.08181889851		1.14459336147579	0.0	0.0453026732117943	0.340863564400423		0.967303700839499	-0.0480832993205186	0.004732036344372	0.49422501564318
1859	428.653557324931	2682.91284055125	437.534901551942	2776.08823140462		1.42150281863932	0.0	0.0418338909736055	0.322244926438301		1.68061744417578	-0.0417621502358905	0.0177305161427674	0.355207373358618
1860	465.727006230041	2361.85151142976	463.162461729307	2451.64750671386		1.44797140083689	0.0	0.0386307100644977	0.296804792962745		1.83982418720633	-0.100164319631799	0.103906074862893	0.315952749710067
1861	413.033841098312	2471.72014384367	456.999555268158	2651.55160140991		1.36684202944608	0.0	0.0356727936454404	0.268942712823663		1.52221803491704	-0.0879528270137131	0.180984636111621	0.290393043255397
1862	438.614478786496	2646.66228376116	434.782792704814	2718.90784200032		1.24538278749474	0.0	0.0329413620496629	0.241125944587038		1.41622828118109	0.00722135812697841	0.11745814815634	0.357749606350539
1863	491.502325573106	2547.2046022999	473.70068227407	2698.36193466186		1.11461248017056	0.0	0.0304190735514674	0.214670648722122		1.16277718900172	-0.0579760787446718	0.126554244585396	0.182076356827751
1864	456.856561145643	2270.48997030452	459.748003325591	2315.40768814086		0.988242494512982	0.0	0.0280899142644605	0.1902146425023		1.15365166071478	-0.0863485470670597	0.0846008870232235	0.16092371624423
1865	437.223944670962	2192.7817669304	465.309943781672	2158.1615854899		0.87179074912617	0.0	0.0259390964701711	0.168002619370923		0.900717000819138	-0.0701881077217309	0.0666740917009885	0.113612043841981
1866	480.851981281364	2317.70126155931	438.767452755489	2352.04522323608		0.766958358757445	0.0	0.0239529647315484	0.148057450188081		0.623607361191078	-0.0402086782456395	0.0843032225028518	0.0934001637084245
1867	509.77273180885	2675.93765071946	435.649366554054	2606.60036977132		0.673723865794532	0.0	0.0221189091952599	0.130282379095379		0.71188438765731	0.0359765903534361	0.0748542120065155	0.113852987390559
1868	489.907951856181	2547.63175497249	402.151150760135	2723.73007710774		0.591338712701007	0.0	0.0204252855323487	0.114521381108905		0.537711972427201	0.0357988318112031	0.117072273219871	0.135816241504593
1869	443.835504462249	2747.99072888432	404.086270059121	2798.38394800821		0.518794582779954	0.0	0.018861341008958	0.100594262498681		0.129226263244804	0.0127523514190544	0.127503412279806	0.0748598687782182
1870	407.431435689438	2931.40570317482	403.671304898648	2979.72537994384		0.455037598742811	0.0	0.0174171462177494	0.0883165779816527		0.244109531607582	-0.0323189505510611	0.0886431057876004	0.182409530023543
1871	409.818660541172	3034.65792410714	473.332272751266	3083.68896738688		0.39906181126414	0.0	0.0160835320365815	0.0775104775329618		0.0405318555214209	0.0591973836470798	0.0413190511586987	0.0985815836014176
1872	422.941302891195	3024.00698292012	470.703003589527	3052.86949412028		0.349945678976644	0.0	0.0148520314142008	0.0680101851402472		-0.0468768604470746	-0.0293129749398604	0.154227600938406	0.0677241978823377
1873	485.120737340328	3112.43270687181	425.296151815878	3061.19456100463		0.30686211383549	0.0	0.0137148256133477	0.0596643458404024		0.115581463975462	-0.0144057315630281	0.0	0.0523399362813971
1874	417.871455505816	2958.75559904137	430.233610905827	3045.26115290323		0.269076706903282	0.0	0.0126646945699758	0.0523365865436638		0.0221487711153772	0.0776415407572316	0.136859136147107	0.0877611136327684
1875	466.828682781135	3047.24941206951	384.594653980152	3017.26415506998		0.235941068812502	0.0	0.0116949710534178	0.0459050954635082		0.0596664043421901	-0.0654669668866382	0.0913448688015344	-0.0476354434959136
1876	421.19060254619	2822.03595842633	440.051485958614	3130.65562693278		0.206884528859984	0.0	0.0107994983364642	0.0402616973732523		0.0688815784896316	-0.088415542669669	0.117685550923534	0.0768645042139301
1877	396.701219990305	3012.2116562201	438.524435177364	2922.92859141031		0.384147276122968	0.0	0.00997259110660295	0.0353107039220197		0.409491277440946	0.0408704892605045	0.0600379256322183	0.0152073741258944
1878	423.926494069343	2732.45516531808	416.649743982263	2979.03306961059		0.609718642895957	0.0	0.00920899937024824	0.0309676990272055		0.639311708710367	0.00469687613431026	0.0120537668048579	0.0638183616834371
1879	409.110169793567	2897.69144486407	401.521566195101	2820.32553990681		0.666236026724758	0.0	0.008503875120788	0.0271583479670702		0.757685815690482	0.0214118472922346	0.0755352987731006	0.0808797684163434
1880	470.97063718921	2858.49573003029	438.321952861064	3074.95946375529		0.647657690802091	0.0	0.00785274155882668	0.0238172763886769		0.596808012841307	0.0130344741676063	0.0928907617715026	0.0591448268228686
1881	470.354538520757	2527.19615079918	415.729473711993	2927.01941426595		0.59850627120572	0.0	0.00725146466920478	0.0208870405644022		0.79120975887933	-0.0300383244784013	-0.0283823027903304	0.174694756375595
1882	397.348071467267	2766.02256556919	449.20181323902	2748.77051925659		0.539559532629713	0.0	0.00669622697433863	0.0183171959094044		0.474240485629187	0.0274770717932626	0.173807936595165	0.218805766432921
1883	424.509291600136	2465.25224459901	423.497897751266	2646.01609293619		0.480228848447123	0.0	0.00618350329724182	0.0160634627832124		0.753845357224335	0.0839573142064305	-0.0643931090387702	0.0467064466742759
1884	459.300900647239	2209.73329878826	462.083956661739	2535.83436965942		0.424518726326585	0.0	0.00571003838034878	0.0140869843766509		0.563182148445937	-0.0521790505708505	0.0749920616092398	0.104942155177733
1885	412.441158545278	2513.06533875757	463.968775073902	2887.71057764689		0.373891807024784	0.0	0.00527282621804368	0.0123536694793154		0.42809950247915	0.0685692671825353	0.000575899141907179	0.189399613549679
1886	444.660510877623	2616.68255739795	456.4852948163	2557.0305519104		0.328642529137144	0.0	0.00486909097167759	0.0108336121972994		0.413242117925326	0.0660089612026191	0.0137459244397197	0.118716040658141
1887	478.709392464073	2555.74618467992	453.481772592905	2759.24122746785		0.288552530408927	0.0	0.00449626934590466	0.0095005806844514		0.279216501981959	-0.0092710651144815	-0.0213023610203574	0.119974055261225
1888	451.951139798129	2604.28287926498	492.494163059543	2876.40663655598		0.253200510225299	0.0	0.00415199431444523	0.00833156732855447		0.228719535775723	-0.0274467207206969	0.033739192096831	0.0853413267738907
1889	485.243987368841	2535.88176120057	446.588778769003	2745.82259623209		0.222106208429696	0.0	0.00383408009195165	0.00730639339923496		-0.0109950560788181	-0.00931950789474056	0.0268557916888603	0.1515898022366
1890	390.62140739051	2708.42313805404	413.68899255701	2893.96436055501		0.194795052582084	0.0	0.00354050825656395	0.00640736180271391		0.14727088802314	0.034579738304195	0.0145552193315486	0.105813241309735
1891	514.705933508211	2791.59325299944	471.03917335304	3138.01708730061		0.170825134342806	0.0	0.00326941493504816	0.00561895223508938		0.0295770755403953	-0.0272201232653829	0.0361611431218572	0.0669067098234309
1892	414.274089729698	2903.51028380102	468.836502322635	2893.88161595662		0.149796534996744	0.0	0.00301907896915616	0.00492755364574493		-0.0470746158623777	-0.0139318155235461	-0.0216490789269643	0.152605080351373
1893	405.898396512887	3122.7920569595	444.176875263935	2994.9515393575		0.131352591912268	0.0	0.00278791098807614	0.0043212294983354		0.0196100839157375	0.026205752728153	0.0495180701474844	0.0493855624727175
1894	473.232539490191	2917.18664177096	438.513212626689	2867.27449035644		0.115177676108381	0.0	0.002574443317595	0.00378951184143695		0.1467275088506	-0.000123745844240436	0.109062887451143	0.0785404958364465
1895	421.730566762659	2913.49797587491	463.711607896959	3177.54403940836		0.100993636087849	0.0	0.0023773206619065	0.00332322067299264		0.038182589225628	-0.10039839019883	0.0773461869320634	0.0522331449045394
1896	425.403628606866	2798.3811907087	441.396892155827	3233.38933944702		0.0885559043818409	0.0	0.0021952914989044	0.00291430550393582		0.241646927203008	-0.0132384464349285	0.0575946353398422	0.135235886841277
1897	369.259051023608	2643.12541852678	420.637426097972	3135.56354904174		0.0776497097039197	0.0	0.00202720013432983	0.00255570640023244		-0.0779077669644255	-0.0346309639149266	0.05578089550834	0.042750638377385
1898	450.421598782504	2646.18262715242	411.158126583614	3083.2565905253		0.0680865752792438	0.0	0.00187197936432488	0.00224123211314592		-0.102856049850838	-0.0717891098515778	0.0627356474245903	0.0798193347163136
1899	468.586064025433	2333.35358662508	414.770303262246	2650.39877319336		0.0597011614628694	0.0	0.0017286436998075	0.00196545319906529		0.387755599064885	-0.0284945542343621	-0.00222086383819029	0.0
1900	492.525951970232	2438.78062345543	449.924423300253	2885.11359786987		0.0523484552713695	0.0	0.00159628310964947	0.00172360828690574		0.306761413338613	0.0646873116953163	0.00224205203167923	0.0837167325082707
1901	422.412708143248	2846.23456433354	458.532421875	2931.78651046752		0.0459012858182941	0.0	0.00147405724293326	0.00151152187678913		-0.0689222197560843	-0.0945062947038224	0.0932010684973763	-0.00402972610875985
1902	486.182349880246	2931.6832225566	431.402243454391	3040.78535079956		0.040248135989001	0.0	0.0013611900936051	0.00132553225201168		9.68888588681565e-05	0.0910898503063874	0.0512139443653336	0.174264051024529
1903	410.549136419365	2932.36980453802	414.458457823057	3344.97988891601		0.0352912189216281	0.0	0.0012569650736505	0.0011624282604326		-0.0229365538577479	0.0701600330889857	0.0428333251814741	0.0978288183656172
1904	447.726446666856	2690.78647535674	433.439305320946	3204.52484258015		0.0309447891171707	0.0	0.00116072046351197	0.00101939387425668		0.0513438784324803	0.0426756539665807	0.0085098138530544	0.0633471724705442
1905	441.040192318658	2876.45176852479	460.331958667652	3008.56417338053		0.0271336604569531	0.0	0.00107184521086387	0.000893959571300707		-0.00524692214796502	0.120893653092145	-0.00556695872030468	0.235123395423142
1906	461.447853700958	2598.28457330197	399.596636138091	2695.19398117065		0.0237919062116702	0.0	0.000989775051071084	0.000783959698499427		0.180659212255848	0.0341597747020957	0.0551837322865511	0.405465282816306
1907	486.582254006044	2345.60495804767	456.106292229729	2743.7998491923		0.0208617189014068	0.0	0.000913988924700423	0.000687495081624958		0.220422928772356	-0.0184336100835007	0.0163895406692791	0.372434720863139
1908	469.899103986085	2661.17488938934	415.784281302787	2625.3960609436		0.0182924104513637	0.0	0.00084400566933975	0.000602900235730436		0.146686306418873	0.117310703469911	0.0382102566473468	0.384132609904867
1909	468.447611342381	2704.77709338129	460.90737964527	2744.57781346638		0.0160395354281837	0.0	0.000779380964721344	0.000528714610236567		0.0298490344923868	0.0758018267152811	0.118236594748608	0.339917635480016
1910	473.665297459511	2456.90136843311	407.818445154138	2536.41259384155		0.0140641222290554	0.0	0.000719704511754237	0.000463657372223869		0.0729400400505962	-0.0031629892911763	0.0120583133437688	0.181607749820448
1911	434.439683009238	2177.12857740752	504.118775073902	2362.50944010416		0.0123319989430247	0.0	0.000664597427555341	0.000406605292572224		0.11566243443883	0.0179693909827088	0.0483233378041153	0.236653426052863
1912	439.517645842837	2527.60875966597	445.405320945945	2528.71147028605		0.0108132022319133	0.0	0.000613709839940538	0.000356573353155195		0.125688886734093	0.0663128128909477	-0.00502894506726747	0.080424435409706
1913	463.227269973197	2673.14346874003	473.831680215371	2869.84343846639		0.00948145900966908	0.0	0.000566718666103291	0.00031269774027286		0.0864877549803764	-0.0585654630171276	-0.00384904983568813	0.10951517797487
1914	409.130299811815	2531.07093904456	436.902181429476	2895.67051442464		0.00831373195602713	0.0	0.104973000034493	0.000274220930703819		-0.00599901639028424	-0.00246176847897888	0.106318622506889	0.0417045628122344
1915	436.517344676665	2710.85131960499	480.409865920608	3051.18693669637		0.00728982100351053	0.0	0.116181905624657	0.000240478612885372		-0.0052696643780371	0.0720630444267141	0.164186642559214	0.0932052226873255
1916	447.193956361199	2778.87744514309	435.492725929054	3012.34985478719		0.00639201390453563	0.0	0.110062350338027	0.000210888217414028		-0.0369920999316701	0.0155660450782443	0.0954811559599652	0.181062682330987
1917	420.419930785241	2960.26657291334	409.003059016047	3045.76733907063		0.0056047798341517	0.0	0.102035483685706	0.000184938858843337		-0.139025943274979	0.111039530657018	0.114117376514403	0.0558359816244816
1918	437.571693587477	2856.81581582828	403.426026710304	2645.35028966267		0.00491450072827851	0.0	0.0942804982491755	0.000162182515122177		-0.00670377199536246	0.0396569045365896	0.0951920404008337	-0.0595173387186603
1919	465.027334839758	3180.77872513751	461.234847445101	2854.99755732218		0.00430923571001889	0.0	0.0870698649614957	0.000142226292384574		0.0632895940719446	-0.0103648245897535	-0.0339389185162692	0.0255758423334061
1920	462.433809377851	2927.5652851961	475.879295555321	3165.04767735799		0.00377851452897267	0.0	0.0804042111216016	0.000124725641540945		-0.0682590571858621	-0.0633178466269183	0.191822308228537	0.042930873423692
1921	441.398155936359	2939.51379269969	450.197067673141	3087.13546117146		0.00331315644034979	0.0	0.0742479112143198	0.000109378409553627		0.000294291581326362	0.062379913328413	0.1074918552626	0.0565561486754794
1922	414.002760392906	2712.1982994858	477.624398226351	2623.26080830891		0.00290511139074698	0.0	0.0685628448803633	9.591962269056e-05		0.146526283809694	-0.0311726565541283	0.125855030477432	0.0679145049551864
1923	483.414768191149	2604.58815843231	429.186272698479	2884.90260187784		0.00254732076332401	0.0	0.0633130572150174	8.41169116887677e-05		0.208010885020372	0.0835934723798476	-0.00321446898578708	0.112425764708586
1924	457.584930642677	3049.36938227439	497.048814928209	3050.4518661499		0.00223359527346434	0.0	0.105526917455165	7.37664998419781e-05		0.113213246067318	0.0930372921655725	0.128776036423166	0.0804840473065657
1925	422.356764299156	2995.7924605389	405.350783889358	3070.57313664754		0.00195850790268416	0.0	0.104235620475275	6.46896847457339e-05		0.055952900986086	0.0393400490753184	0.095721703337667	0.0516545797400077
1926	469.687448320597	2973.5496116171	519.611427100929	3267.73171488444		0.00171730001869437	0.0	0.846145745267338	5.67297529564787e-05		0.0947722446470743	0.0653859453514935	0.786855165588513	-0.00741917435554993
1927	487.147150861085	2850.61743164062	487.555682538006	3193.40096537272		0.00150579905762226	0.0	1.19696685368529	4.97492742954476e-05		0.105009712942782	0.134199322375483	1.6177212018851	0.032820639156856
1928	410.383634024292	3019.01265794403	508.883011771537	3073.67301940917		0.00132034634440866	0.0	1.16526927459927	4.36277290828605e-05		0.0781386995472491	0.150606427838814	1.47329995011647	-0.00279502048843925
1929	430.000290473882	2714.11558688416	465.331661739864	3115.78637059529		0.0710155844735824	0.0	1.08469413940885	3.82594273360326e-05		0.10642913562331	0.263590869928335	1.15384938057611	-0.0533814923815547
1930	404.441375955177	2664.79373854033	456.888590054898	3156.85802841186		0.213029053951878	0.0	1.00288771108132	3.35516840058489e-05		0.19940625398405	0.157346744272683	1.00228756624038	0.192910569141663
[truncated: 7,072 more rows]
