# Supplementary material for: A hippocampus-accumbens code guides goal-directed appetitive behavior
Source: Nat Commun. 2024 Apr 12;15:3196. doi: 10.1038/s41467-024-47361-x (PMC11015045; doi:10.1038/s41467-024-47361-x)
Supplement: Supplementary file 8 — Source Data [file 41467_2024_47361_MOESM8_ESM.zip › S3f.csv]

	Figure S3f	Unnamed: 1	Unnamed: 2	Unnamed: 3	Unnamed: 4	Unnamed: 5	Unnamed: 6	Unnamed: 7	Unnamed: 8	Unnamed: 9	Unnamed: 10	Unnamed: 11	Unnamed: 12	Unnamed: 13
0
1	mCherry static signal					GCaMP raw					GCaMP deconvolved
2	197	207.0	215.0	222.0		197	207.0	215.0	222.0		197	207.0	215.0	222.0
3	1553.27667552027	1730.45361579816	870.902286895333	413.547913813496		0.0010838475841927	-0.0210329296432432	-0.053501518264878	0.0635796860138018		0	0.0	0.0	0.0
4	1623.19596704943	1763.70692428116	762.680193618007	344.85303804314		0.000256390498344728	0.00657103074546402	-0.0440816947666267	0.0769724462253675		0	0.0	0.0	0.0
5	1762.91830023403	1458.50031083883	808.636852525685	390.517847555092		0.00884123709328179	0.0184362591008942	-0.0403554917533612	0.0302365563064861		0	0.0	0.0	0.0
6	1507.7375551421	1643.37171668613	907.329996744791	358.895304524091		0.0100625705841298	-0.00317853907820625	-0.0291576577498392	0.0523867541997982		0	0.0	0.0	0.0
7	1941.29198692584	1632.2421610724	762.944729460973	395.749421260271		0.0224392116939514	-0.00113251030756171	-0.0425353484330959	0.0417304060241593		0.0192635730052233	0.0	0.0	0.0
8	1866.93833028859	1717.46475062419	711.416956513984	374.04255050112		0.0178275809155306	-0.0112733159194682	-0.0344029361349855	0.0651534691184794		0.028522882110057	0.0	0.0	0.0
9	1672.33868513436	1844.80353727045	819.779175362086	359.924099500435		0.0586352149979931	0.00836059895650589	-0.033541678789333	0.021996246585231		0.0398665734398738	0.0	0.0	0.0
10	1620.79835983802	1852.08021529679	763.020495549728	333.421213583167		0.0422449165160829	-0.0112834777770902	-0.0240027150003888	0.022427071436305		0.0446302650464978	0.0	0.0	0.0
11	1703.39069445379	1659.17523130436	885.737894415311	381.050208346302		0.0450643679691622	-0.00740628419360401	-0.0185785785962275	0.0420467577389954		0.045957241793834	0.0	0.0	0.0
12	1768.53639484274	1708.45089753141	733.780991367009	362.887148670941		0.0376771287264764	-0.00407422891557178	-0.0325905877139829	0.0338510095666844		0.0455172719656436	0.0	0.0	0.0
13	1726.39216034987	1783.53111156974	749.969926111229	386.732520114853		0.0472449956069559	-0.0202086208731085	-0.00640879233797445	0.0472289074650531		0.0473633654102056	0.0	0.0	0.0
14	1927.48241661334	1628.94195367872	684.676470194777	378.908802290836		0.058390255009956	-0.0292436812217118	-0.0181299705528472	0.0607914861366237		0.059847160299484	0.0	0.0	0.0
15	1910.24723868534	1572.36054914022	820.373641062	353.075539638321		0.0697609543004378	0.0025278461133815	-0.00826820683191174	0.0405268626192025		0.0647038699798425	0.0	0.0	0.0
16	1606.11420309132	1515.81732869885	707.974213621932	406.184067441172		0.0505721047779033	-0.0102632725354832	-0.0128833269210918	0.0437916257666221		0.0655930353704539	0.0	0.0	0.0
17	2497.66563047211	2730.24385369684	811.385020913598	366.865970687562		0.172927515514055	-0.0108445822845945	0.0239974364950488	0.0403222532883866		0.144712405160543	0.0	0.0	0.0
18	2258.02854656351	2663.27752245087	654.937375142694	358.52477395107		0.174204814556284	0.02411591761553	0.00139147907055071	0.0203626182736378		0.181158209376805	0.00990123953739027	0.0	0.0
19	2376.68922792632	2795.69290255517	745.619469490225	348.67007750249		0.184563051148506	0.00585525171216561	-0.0057230452285163	0.0138031272102443		0.195181664404513	0.0154521133184992	0.0	0.0
20	2477.34721321895	2789.96365324983	714.872556364155	340.671641558764		0.216482126410831	0.0194095489927979	0.00220866514767531	0.0138663098194254		0.218478736155561	0.0183723206412187	0.0	0.0
21	2555.7425074084	2642.4892225757	727.223400934646	361.055348916832		0.219231823778992	0.00484076779667003	0.00759323495173817	0.0233825309637312		0.22537953863769	0.0197102151884579	0.0	0.0
22	2676.08625530374	2789.13554335132	763.372049131349	328.650328374004		0.250364883538101	0.0544583128443689	0.007987739142783	0.0139062949553909		0.223420347943588	0.0201044745624159	0.00277498573523592	0.0
23	2429.75282866379	2668.03600696681	799.997394718535	354.364600192978		0.200933046562821	0.0150534035443694	-0.00708017018446948	0.0171338717421729		0.217035824940089	0.01994379975348	0.00427218486021249	0.0
24	2563.84055091594	2636.00006418129	854.935171188284	320.738849290338		0.214590984139744	0.0360303748404974	0.0322627386009986	0.0224747241277366		0.208571516844091	0.0194643802631821	0.0145730874673505	0.0
25	2175.38464039769	2737.16662220119	826.575216493649	300.19963213552		0.187482457384325	0.0445870453517077	0.0172381101110775	0.0110313627922333		0.19926171383621	0.0188093764267178	0.0200370310199164	0.0
26	2344.18237936085	2514.7109022632	882.544948630137	336.861895192666		0.222573572092737	0.00744942451916441	0.0146090727763996	0.0133099917294553		0.216856773959033	0.0180652201609229	0.0226652405196571	0.0
27	2243.98736993197	2779.29652892437	773.922590699914	319.08399021103		0.216641037591522	0.021653774455623	0.0315278371787711	0.0197230028311159		0.220502011697639	0.0172837676333148	0.0297230933554046	0.0
28	2568.06025432718	2807.59936523437	810.749325547588	296.188294672871		0.204449738550677	0.0207465457828489	0.0339077319913217	0.0108336576629191		0.219019831350969	0.0164958171799354	0.0330337069154958	0.0
29	2727.92565076104	2939.97913604421	823.44315982627	307.601407845181		0.249985238247665	0.00567260829376022	0.0269530134584478	0.00709737714107268		0.240095250577247	0.0157193573668795	0.0366158456561276	0.0
30	2571.67276000976	3074.19019435607	759.460283113941	321.63178244055		0.269949619856962	0.016136445840472	0.0467336512506181	0.00961022714992131		0.244936222914569	0.0149645988565308	0.037823680551254	0.0
31	2647.61095770474	2888.50819381241	668.826472870291	327.817622089765		0.269307223077641	0.0272709805774533	0.029854004041053	0.0251960343449757		0.241464917002665	0.0142370434659511	0.0376718958083751	0.0
32	2503.33196811018	2693.4278275008	773.287518505636	363.88818942978		0.232891961292197	0.0294553747199392	0.0546401379585278	0.00355174036601335		0.233881289648625	0.0135393553811976	0.0367600468262565	0.0
33	2362.0991368787	2627.27861101602	821.168914098173	356.301406677975		0.190114231044661	0.00646151377350298	0.0532678309466629	-0.0013882364216081		0.224404847181159	0.0128725013962606	0.0354414479289673	0.0
34	2161.91247769059	2544.5340337065	831.833128210616	292.54614549614		0.195029813779938	0.00194977061407528	0.00310861281336033	-0.007846871307224		0.214201737377664	0.0122364451118138	0.0339234021107547	0.0
35	2328.9735496784	2748.82373046875	823.449170813712	285.878096987051		0.216822597870145	0.0134976904861686	0.0389472198436728	-0.00229844544257571		0.21682259440422	0.0116305689913127	0.0389472208917114	0.0
36	2773.49119410021	3142.0279150894	805.986286877497	350.525051162537		0.220897111724202	0.00356509698263823	0.0508546744512987	-0.0039975411837721		0.220897108316424	0.0110539304035728	0.0531725036896424	0.0
37	2521.62787286166	2815.90490722656	748.377901817565	380.425777359312		0.227499998053207	0.000248109339282827	0.066046919490927	0.0122309826602972		0.23096062073877	0.0105054164206637	0.062644293677208	0.0
38	2862.39429026636	2969.78218251651	714.881346541452	343.179564943351		0.242099400330677	0.0216751778514293	0.067082534308569	-0.000837230529891347		0.23194906659092	0.00998383689709518	0.0665878948178883	0.0
39	2606.24307882374	3101.74088373872	784.892708556292	318.567622089765		0.21999132395405	0.00487818955587726	0.0677346818378199	0.0122068227008228		0.226846586309215	0.00948797995020429	0.0673410129575601	0.0
40	2628.9179550697	2685.45710172358	719.369363584474	288.381507174427		0.22475594960956	0.0215721930554259	0.0707151941706859	-0.0103212138557095		0.22792159085015	0.00901664455918791	0.0662862235803973	0.0
41	2614.87854109139	2888.74105111348	826.488873207405	280.460688496015		0.235550503397549	0.016136532897272	0.0530908260675997	-0.0025803614962815		0.226265376242031	0.00856865926186617	0.0642394811569625	0.0
42	2388.01289420292	2745.59692005275	921.679212596318	323.955875715886		0.213694164391561	0.000975701471600068	0.0773618051888401	0.00356607383964863		0.21996509361403	0.00814289242618967	0.065698791867983	0.0
43	2378.64872478616	2581.05455284511	921.347525818707	303.569553815986		0.225798870824437	-9.0031203239917e-05	0.0575008697300524	-0.000388675617752745		0.225798875093458	0.00773825743626479	0.0650765480642436	0.0
44	2579.77877597151	2983.11539797438	780.211804812357	321.897560150024		0.247662386823221	0.00548197515692683	0.0728782944240208	-0.0151047709184833		0.255699337597243	0.00735371482841812	0.0826680171241834	0.0
45	2693.70789837015	3061.10944924895	782.489756126926	327.81120148313		0.283445232394822	0.0158458087811961	0.108040371999328	-0.00611259401070666		0.266132689027862	0.0069882726169472	0.0938864229878318	0.0
46	2682.19506415005	2826.5139952984	778.554656285673	326.034167042766		0.252942934753439	-0.00875161005287549	0.106579714664749	0.0101670496943135		0.264972607915548	0.0066409855635989	0.0981251697807009	0.0
47	2450.53508363921	2660.96650617147	789.970227106521	310.457070156872		0.259800315265875	-0.0195090346827537	0.0943332602842385	0.00215054929501323		0.25798801875937	0.00631095384856753	0.0983519904783707	0.0
48	2536.62268592571	2733.60041352891	810.640781071632	314.074736211404		0.288404612792615	0.0	0.0964467397645934	-0.0120054444834648		0.248231812761959	0.00599732142011779	0.0963212308790344	0.0
49	2319.90821996228	2598.06573675096	849.466093437856	331.649229254855		0.221872934408146	-0.00368231605937606	0.0763288838344696	-0.0162433910074941		0.237312064443889	0.00569927418977422	0.0930674529028909	0.0
50	2242.36581210432	2569.67372996536	928.340884970747	333.153205537226		0.199821713173183	-0.00263825136099241	0.124789359198901	0.00287318421490854		0.226068650839198	0.00541603817289268	0.109348756039616	0.0
51	2287.17147616682	2545.38929732804	805.339859357163	310.701083361865		0.19940936043041	0.00506524845964174	0.110236095133885	-0.0102856344751398		0.214933369737418	0.00514687763356343	0.1160909156714	0.0
52	2645.87094326676	2679.92463731274	850.748449316852	338.879687305465		0.251639655486911	0.00781247374342349	0.111270454366574	-0.0130314146684033		0.2410930862605	0.00489109326795203	0.117329126418702	0.0
53	2844.79791154532	2816.15908278632	695.870162894192	297.13492708852		0.276891707305031	0.000831165470596606	0.120214886377085	0.000990559030327057		0.248476584211925	0.0046480204451152	0.124231293418993	0.0
54	2523.79838509395	2700.6767490033	760.54181381992	326.656779133466		0.260155835063802	-0.0188419723020865	0.14690624340068	-0.00398234293515999		0.246203281970116	0.00441702751521964	0.125380722226243	0.0
55	2423.94105266702	2548.18270402102	791.314272527825	333.921041420256		0.221398081791568	0.00355269205667216	0.114472928600676	-0.00939301697907604		0.23910999397532	0.00419751418961681	0.123274900649027	0.0
56	2774.60823743096	2872.16855896625	756.709436982734	345.119896390998		0.254355319453591	-0.0216285439240419	0.112511508009615	-0.00733235154822439		0.229754810769432	0.00398890999396484	0.1193875392038	0.0
57	2420.84217150458	2692.63426727609	957.392345132348	398.232582365849		0.18969371368851	-0.000553895077397403	0.103507591998414	-0.0139984037807017		0.219483715187239	0.00379067279367354	0.114644935132412	0.0
58	2365.58482518689	2506.11584220964	817.397093054366	317.903003221489		0.208005533084971	-0.00838621575464039	0.149582249773658	-0.00602623898384355		0.208998296644684	0.00360228738985244	0.11904435991353	0.0
59	2073.9413820464	2469.85047519329	810.217373225242	345.769314344185		0.168975982086561	-0.0244054173321192	0.0990665689747138	-0.00634366839547846		0.198657902882612	0.00342326418334043	0.118902372792051	0.0
60	2546.067438586	2722.60715004832	905.554204792736	330.454676411541		0.220452284772457	-0.00747882686734377	0.128623779092432	-0.00910663651603787		0.220847856193387	0.00325313790409435	0.130038082891472	0.0
61	2969.94830743197	2678.01303132047	701.439217902754	322.925329930278		0.26315932845053	-0.0206244037802926	0.195027875084864	-0.013136049509104		0.226716276150376	0.00309146640309173	0.191149953043621	0.0
62	2431.58160295157	2658.52104517356	911.167460402397	312.099104558329		0.217225485098267	-0.00577736729944075	0.218749601177559	-0.00341897826006203		0.224203643039888	0.00293782950388696	0.221268489685634	0.0
63	2394.71864160998	2759.28332897068	809.330200752711	328.43432908989		0.189083317852745	-0.00718188139870269	0.272195009489106	-0.0132768195915621		0.217520818518529	0.00279182791100647	0.273238743603038	0.0
64	2449.08476836105	2929.3987521142	944.595649614725	328.742019227776		0.203222878695192	-0.0221373966887714	0.332822222460222	-0.0135190282343613		0.208894211364955	0.00265308217244999	0.333679256870422	0.0
65	2282.73720892544	2688.94373187822	725.751914107091	362.3229902655		0.194252837161836	-0.0257009668487501	0.368631376202849	-0.0108258676624228		0.199494684649491	0.0025212316936648	0.360293355887841	0.0
66	2347.622011382	2928.2202425298	869.353011736586	363.10930010427		0.201050609453471	-0.0137860615943106	0.346822553202272	0.00461619000241333		0.18993197172416	0.0023959338004691	0.367330722976947	0.0
67	2434.86702333647	2713.99971055492	897.367132874928	324.682116261516		0.189763521681972	-0.00159664431994692	0.454938218783055	-0.00332557526256029		0.180517815202686	0.00227686284851272	0.416867018573011	0.0
68	2543.88238420157	2584.48086013007	769.744753763555	293.666115810196		0.168369568353047	-0.00176481139762883	0.398833149983131	-0.0303156305352104		0.171405999456616	0.00216370937697523	0.435533283780986	0.0
69	2471.26255219558	2641.32806711098	895.541171696632	339.519486507096		0.192098121512014	-0.0117497999151957	0.453669635786618	-0.0119587220187483		0.162666855553914	0.00205617930431044	0.445421317939594	0.0
70	2641.37101482522	2845.41008577641	862.377142640553	345.902082101282		0.12949394516585	0.0059034582984649	0.487263561072053	-0.00225720499205803		0.154326887730103	0.00195399316395284	0.441199446030837	0.0
71	2815.25572151973	2667.74108005798	758.969867026968	316.854064211902		0.133495109061829	-0.000785684610427649	0.385378208749504	0.0116504133403231		0.146389835770837	0.00185688537800257	0.429147829444935	0.0
72	2110.95975362843	3020.82888762483	810.17504659853	318.316605647721		0.165915927581714	0.0069747399970048	0.450525928467547	-0.00824405790650704		0.149993157917451	0.00176460356700337	0.450525939464573	0.0
73	2388.84478338833	2645.06545108126	931.307947167523	306.92199852932		0.133841811882575	0.00350557687356834	0.464011825717559	-0.00896720511078925		0.148189899780654	0.00167690789402094	0.466750051107729	0.0
74	2416.40718131229	2931.30280988241	842.704396983804	324.958944495455		0.156010040471107	0.0110499827654726	0.475702176466467	-0.00888045203202497		0.145467672042286	0.00159357044131763	0.468194103794151	0.0
75	2505.38073204303	2889.39383909874	754.677659683575	293.826487993339		0.1334604445217	0.0153321430028743	0.443095769187963	-0.00677079769436407		0.140580478091674	0.00151437461800392	0.45873143483178	0.0
76	2518.24273155475	2868.46772561614	713.458102570276	347.443862246327		0.143054031747812	-0.0137554421871889	0.47442412618466	-0.0113548866100146		0.146396034256231	0.00143911459712762	0.444924114414673	0.0
77	2627.15847883553	2990.93659013571	732.655976874643	334.727279359126		0.152149662516327	-0.000786841553166966	0.408247110553095	-0.0117497229576625		0.152586916711609	0.00136759478073779	0.427408761848493	0.0
78	3170.24316511483	2708.80812686251	678.528059449914	320.344498957295		0.171556232591597	-0.0035479532369216	0.436249927165446	-0.00996368760920422		0.152027256382214	0.00129962929153327	0.446413096282602	0.0
79	2373.56120563375	2681.50903320312	778.956702384774	312.564412272783		0.134380081891547	-0.0169865115861486	0.477939173681801	-0.0112396220649083		0.148073345176371	0.0012350414897748	0.45007245651361	0.0
80	2358.08448949353	2811.38195297398	804.588561733019	357.969492148593		0.147351581425086	-0.0123615669988554	0.410605860364911	-0.0170785652719416		0.142501454764594	0.00117366351420508	0.442251270193095	0.0
81	2486.317782698	2713.15354431781	817.240020333904	382.06101375747		0.131257001969212	-0.0065534031472187	0.475722255326747	0.00449014231962629		0.136247344842649	0.00111533584578375	0.444590656027305	0.0
82	2455.6343173323	2765.07591766671	749.402038295519	319.433153129668		0.126744518414218	-0.008583889905996	0.428496201448728	-0.0049751883987512		0.129799874996816	0.0010599068931035	0.436148620606334	0.0
83	2496.82512164938	2779.30192896262	867.27208302119	347.222202012263		0.125378936981346	0.0039609786556268	0.411139711103081	0.00108100367559486		0.131710249377477	0.0010072325984097	0.421838309378871	0.0
84	2744.34609564419	2945.86993093588	732.109498742508	333.592952409113		0.166436961986243	-0.000405336600760572	0.398574259121145	-0.00837745650186883		0.161521082408507	0.000957176063199771	0.419248743536334	0.0
85	2858.52450877222	2903.95138203729	736.43920675478	299.202278775522		0.185148285003621	0.0217057785777052	0.461450779086486	-0.0169893885032443		0.172669340566033	0.000909607192429174	0.418792055376156	0.0
86	2729.83045170224	2812.93629817372	849.728204596532	348.102938830615		0.158253379250284	0.0110132835029642	0.410992306836144	-0.016362060091419		0.174127250229894	0.000864402356399282	0.409346181925257	0.0
87	2966.53604862607	2712.4537252839	777.436963782462	367.3713836062		0.202701393813328	0.0375763740248383	0.365053671221608	-0.0135543122043479		0.170658131480161	0.000821444069448476	0.395060358469488	0.0
88	2702.29637935243	2531.45086355307	831.299036592109	324.586455934076		0.172347993741099	-0.0026657354408411	0.3937568176075	-0.00122724859404159		0.164785558929693	0.000780620684611345	0.387920336460174	0.0
89	2478.45232207199	2914.70677704171	770.3319821989151	342.826759368774		0.155784333141807	0.00395817347047395	0.368813976413709	0.00438872551886635		0.157841509873395	0.000741826103452445	0.375399337167863	0.0
90	2300.28489211509	2566.22770643725	745.463819251213	315.005045248692		0.142631424769473	-0.00567330523542392	0.399159234911805	-0.00138441901592368		0.150524260339786	0.000704959500320469	0.360131789524948	0.0
91	2526.16312592605	2510.89332690681	799.651187705122	282.67846971489		0.120053711769598	0.00051967955753188	0.309135150772222	-0.00795825410895851		0.143195322243971	0.000669925060306189	0.343657130978243	0.0
92	2295.7377845501	2678.41146756201	932.781631260702	325.945254139691		0.126930728896107	0.00873661591074606	0.306648143112436	0.0		0.136037474023014	0.000636631730223126	0.334271459038183	0.0
93	2393.22102829505	2781.8206824863	800.047618569848	343.177271383217		0.202808605195247	0.00215419146582406	0.372490577865723	-0.0121452550600624		0.202808603644372	0.000604992981963756	0.348244993286797	0.0
94	2595.50325906687	2687.43091197849	771.44667924158	307.613745214454		0.240807500511965	0.0263065728416664	0.394752872105342	0.000463959089667225		0.245868144920349	0.00057492658761623	0.348449351484467	0.0
95	2679.00423142005	2599.18407825587	775.976398624785	341.152760053535		0.259553778348987	0.0186158920190366	0.331764707917976	0.00202921678560267		0.265766444912312	0.00054635440575713	0.34091815328116	0.0
96	2604.84677124023	2671.49460877094	874.391407587756	333.451557053037		0.314038849321695	-0.0117812858656721	0.34992275274106	-0.0152665776256974		0.269393244030585	0.000519202178364867	0.32920887528767	0.0
97	2538.30203878468	2608.29764769249	814.955169538384	362.199463863296		0.241504341397438	0.0198454658855699	0.274640224603522	-0.00669461288857544		0.26471838125522	0.000493399337825887	0.315410636512465	0.0
98	2304.63022376751	2489.51743843629	780.282700351384	395.75431963552		0.24865619675434	-0.00469917319436117	0.281475505321809	-0.00876426689442155		0.255965621653688	0.000468878823532102	0.30074226627221	0.0
99	2216.87249966325	2771.95802039706	815.469262806792	374.389284658242		0.24081850980415	-0.00865152403659284	0.291442763040129	0.00284836245330132		0.245365658952121	0.00044557690759291	0.285907201976447	0.0
100	2360.27943999191	2635.99996728012	832.565418539526	347.035071627552		0.234092155898235	-0.00103470713633972	0.277724051706633	0.0100715090385158		0.234092161059379	0.000423433029208808	0.271304065103349	0.0
101	2297.25120176118	2639.56192362677	817.064445321418	360.911743650398		0.235038915824981	-0.00327926438143292	0.236090071328885	0.00292146074873286		0.242377641892468	0.000402389637276168	0.257151583217093	0.0
102	2642.73122432314	2747.17638530927	724.515337382277	305.493741829556		0.264179053603427	-0.00518569599710677	0.263050346083548	0.0040700642191119		0.242653920240405	0.000382392040814085	0.255924066403306	0.0
103	2353.23733730973	2828.00721599146	811.803380957477	344.231623311441		0.218581001511453	-0.00670076729700634	0.236489515990158	0.0118243018729408		0.236933410853237	0.000363388266824586	0.249619163820168	0.0
104	2364.4465184705	2759.00269813144	807.417759168093	321.640081276456		0.234427695933286	-0.0335702904587267	0.295318274918736	-0.010451195893478		0.230542381248897	0.000345328925216774	0.240601774143008	0.0
105	2584.00833866514	2642.46809056862	895.715086775827	341.829312632283		0.235615405013354	-0.00646838975108418	0.207165564592251	0.00255871068589478		0.221748611525299	0.000328167080443842	0.230259252447916	0.0
106	2035.83012758452	2687.52761557667	909.512319625784	338.139966501182		0.196378979306902	-0.0114659605726476	0.19863408913869	0.0019757082132293		0.211954271115067	0.000311858129519363	0.219399643408158	0.0
107	2363.50216780037	2517.59655006644	786.131965253995	370.966704471177		0.230158619201519	-0.00536884271612862	0.179809089664964	0.00620368009031481		0.236738320295422	0.00029635968609581	0.208487991644299	0.0
108	2604.34657129748	2723.04218473139	807.200204230878	336.217200533802		0.237806420930187	-0.0129182618984025	0.233264084530057	-0.00484982189515628		0.243532528097311	0.000281631470304045	0.20765514430696	0.0
109	2554.35750921841	2785.90234500845	766.979498876284	341.450841166583		0.260865591428091	-0.00288729326791987	0.239475978801547	-0.00684002847336797		0.241081140759418	0.000267635204067451	0.202630992843979	0.0
110	2768.70040367389	2601.46285161283	740.564411877497	344.47833859873		0.268817282177937	0.0149676911030983	0.187756770267669	0.006032901374516		0.234021650280455	0.000254334511618667	0.195363765313671	0.0
111	2824.29447884395	2762.3454929627	693.269764242651	378.265375023344		0.237541672204736	-0.010454840884004	0.187806774029333	0.0117609547160019		0.22480640963935	0.000241694824960333	0.186996565754677	0.0
112	2841.9233314251	2788.36412567453	680.226403083975	349.623087727216		0.216809650239758	-0.0091018801950235	0.189885931011682	0.0122493535117587		0.214725460548382	0.000229683294024179	0.178195356929937	0.0
113	2529.67753232758	2621.97371964602	823.423629691067	290.706133473916		0.197044176719758	-0.0121043359272209	0.17145920195106	0.000586389338304114		0.204450940177731	0.00021826870129493	0.169343584808411	0.0
114	2768.35284318595	2785.85027258175	858.704463871646	346.685028440923		0.185566157885376	-0.00360643079220056	0.155656997385639	0.00040616588090868		0.194326827228018	0.00020742138067717	0.16065765488482	0.0
115	2638.2090506718	2536.06304868717	761.293146002782	330.605265461591		0.201639631386843	0.0135234637133325	0.187852394709546	0.00352207142442943		0.184523134587567	0.000197113140394273	0.15225543477741	0.0
116	2313.90656675141	2705.47821359536	826.510161378068	303.665446611989		0.170985818908318	-0.00596016814406561	0.133694465092311	-0.000573796708541304		0.175117949089504	0.000187317189719049	0.144196879036919	0.0
117	2533.29841666386	2613.46974543935	690.792196195419	294.249944557706		0.142781233430786	0.00318581773038494	0.145768147074033	0.0103282955748491		0.166141066275413	0.00610328581045142	0.136508109804824	0.0
118	2268.2175408725	2835.861881846	696.542715690996	327.988089633652		0.129346890391734	0.0193595255824813	0.113546753617881	0.00301948055657939		0.157597184033441	0.00941629299269805	0.129195679919526	0.0
119	2407.86043785358	2747.56955113361	768.727126587471	333.141860293202		0.13536203640186	0.0200486620245252	0.112978343897077	-0.000661591939194049		0.149478217160902	0.01115544911063	0.122255010723372	0.0
120	2412.95050259294	2752.79308956185	695.571546580693	344.027922489728		0.128993952844091	0.00383485413738775	0.111604038496276	0.0106030132869423		0.141769822629716	0.0198237579414265	0.115675373950869	0.0
121	2527.58096629175	2780.81506095964	742.137602784318	309.092608083291		0.134275852185305	0.0332006376382157	0.0715068067875014	-0.00771324197834683		0.145864355382219	0.0244673856686168	0.109442823882462	0.0
122	2675.81376911031	2606.3100220985	720.847490145191	327.546919742903		0.15629247584766	0.0100887018418454	0.0913227602937234	-6.69797504318774e-05		0.149874725450388	0.0266868104289748	0.103541914280524	0.0
123	2875.5639564251	2698.01746360542	650.600922606307	349.125244140624		0.169924956578702	0.00647025122356162	0.120670235275483	-0.00120222131754305		0.148279810765375	0.0274572404683491	0.0979566953345094	0.0
124	2716.5991368787	2660.29634896504	624.176849225884	310.941942192168		0.171652745003489	0.0116650414473958	0.103520736495944	-0.00662533788875783		0.143893788044213	0.0273723479400069	0.0926712844722521	0.0
125	2399.91575043776	2596.46585932466	680.968804625071	293.139526853523		0.121195139945119	0.02384044952628	0.0841081701349652	-0.00117346851393603		0.138204696170422	0.0267930208691886	0.0876701853818497	0.0
126	2804.78899725552	2872.43542102931	683.108082949843	334.646991137014		0.130063173648629	0.0135751572086015	0.0765493915575531	0.000700809071155549		0.131995186052812	0.0259381458846919	0.0829384586594123	0.0
127	2820.66711425781	2836.40733856515	674.218428938356	342.041388158304		0.117963145226801	0.00838314364616917	0.0659711477640608	-0.0059233568450534		0.125672918441214	0.0249400112835732	0.0784618054037091	0.0
128	2592.39080073915	2642.39205964078	766.658284505208	324.849114285047		0.0960256253846261	0.012708576248915	0.050286301222762	-0.00345601360051924		0.119446409103577	0.02387811731133	0.0742266000982224	0.0
129	2254.2190351815	2681.18236801304	680.736439604737	352.399864409549		0.0896893043890744	0.0137612125594038	0.0662311069608652	-0.00481297557914031		0.113418607136644	0.0227998080756854	0.0702198942977368	0.0
130	2567.49242322198	2860.91354904961	720.142537992294	319.150922676481		0.0913924556001291	0.00656289687065446	0.0600629589334555	-0.00775045017832742		0.107636683963905	0.0217328605835774	0.06642940384146	0.0
131	2492.67303045864	2788.06967572084	693.883460197274	342.851475932208		0.0829740618895707	0.0056048687737837	0.0515901943968677	-0.0056036770461121		0.102118514508028	0.0206931651917052	0.062843487097254	0.0
132	3100.40093047043	2615.48769984294	631.368148455336	333.172861289218		0.113013265482929	0.0233877752331867	0.0654333972791327	0.00173357163586153		0.0968667527459987	0.0196894103870061	0.0594511186474244	0.0
133	2544.9966430664	2781.14381015423	617.681747645548	339.549003205926		0.07804555681403	0.0229419839448582	0.0433401465523704	-0.00482115355921269		0.0918763048207483	0.0187259393833472	0.0562418609924567	0.0
134	2423.95535173087	2691.88971765262	695.419420216181	333.464728002054		0.0717914686965103	-0.00401879422645031	0.0365621949293653	0.00982171407688247		0.0871382886767749	0.0178044910692699	0.0532058357627749	0.0
135	2336.64016513166	2710.13958929002	705.692919030037	318.325164187002		0.0723409413993997	0.0143977817058447	0.0424931242357973	-0.0128195473334044		0.0826421244216256	0.01692526017544	0.050333695285959	0.0
136	2525.5581454573	2957.65859828044	683.690177743293	291.007916575884		0.0918272384103881	0.0295510603887225	0.0498839804876999	-0.00451826064335714		0.0783766305709573	0.0160875420652129	0.0476165949774382	0.0
137	2699.24420060782	2903.44964914223	654.721243801726	298.291197514629		0.0709784733160525	0.0165005662968499	0.0383615363326521	-0.00134977035720463		0.0743305919762128	0.0152901241237951	0.0450461667993706	0.0
138	2173.06407744308	2687.0334711763	739.53255765732	320.554812001991		0.0459097979279346	0.0329728385069088	0.0477840910435809	0.0141584936270171		0.0704930473352619	0.0145315225975111	0.0426144939016716	0.0
139	2359.75275289601	2623.85995389014	689.681377532819	273.963858433453		0.0812591457898738	0.0016532954086178	0.0305620574736629	0.013673427777176		0.0668534282014363	0.0138101252090679	0.0403140864832349	0.0
140	2543.52893066406	3121.35475646343	671.499991081621	329.403061581797		0.0878760684203214	0.0299243495642233	0.00786784463425795	-0.0125995483141345		0.0634016196699181	0.0131242763619615	0.0381378588679371	0.0
141	2302.83687196928	3043.82526578608	720.970836900684	355.167195475908		0.0390380867149662	0.0340953838748148	0.0236058715567064	-0.00749407659072365		0.0601279800602366	0.0124723273971001	0.0360791077657289	0.0
142	2534.91105178306	2579.90937600676	792.9688770869	341.427430901394		0.0546392117204261	-0.00306819070442638	0.0167008189199526	-0.00860862541956468		0.0570233394241157	0.0118526656067945	0.0341314916761376	0.0
143	2588.87438438678	2914.52783958199	752.950647920233	340.659726329058		0.0598842217060824	0.0174434978001843	0.0280199682502239	0.00102360855611558		0.0540789874001032	0.0112637303663522	0.0322890113851506	0.0
144	2686.29324025121	2818.80692377778	787.098027477525	326.486569347609		0.0496346878597833	0.0313573680921619	-0.0050556105273285	0.0044005328269522		0.0512866559836152	0.0107040214816073	0.0305459915039594	0.0
145	2095.25440084523	2662.50120056781	862.806377532819	329.235154110122		0.0430238670801121	0.0245399956425888	0.0188063327913822	0.00700001279037791		0.0486385001463076	0.0101721028601119	0.0288970629977745	0.0
146	2265.61137021821	2613.1880361026	689.419909612228	343.729423127801		0.0363932608373564	0.0215910756417731	0.0308406933253802	-0.00960279729054947		0.0461270778377911	0.00966660339900395	0.0273371466539084	0.0
147	2206.90903341359	2820.68914857844	689.284369203053	320.986867957856		0.0509663971494881	-0.00750687135630337	0.0451217519496188	-0.00862634084870681		0.0437453301584948	0.00918621624137863	0.0258614374399919	0.0
148	2393.77607674434	2562.88226507127	773.1420407926651	317.765656125498		0.0467833668884732	0.0331215913240896	0.0478775978988295	0.00742957358708155		0.0414865620977433	0.00872969710081108	0.0244653897052031	0.0
149	2370.78552456559	2737.24104733811	779.746826171874	316.629817643488		0.0277009805770851	0.0125342899251576	0.0176983041723693	-0.00544673233775992		0.0393444240223283	0.00829586207786185	0.0231447031795542	0.0
150	2392.0588094777	2554.41209427351	775.83728751962	322.716217162599		0.0350839997489683	0.0218608129753127	0.0284632433551037	-0.00284639842594956		0.0373128939909817	0.00788358522422341	0.0218953097284844	0.0
151	2644.59847601528	2808.11983906854	738.800238343678	336.220081587711		0.0497974000763973	0.0220250254344781	0.0347107529889458	-0.00783484051023241		0.0353862609128728	0.00749179600767345	0.020713360822179	0.0
152	2473.24165712553	2655.8143537069	674.231770833333	332.55072775305		0.0429796740323656	0.0150871225353035	0.0217011874583978	-0.00032786908216857		0.0335591085388953	0.00711947676859045	0.0195952156811495	0.0
153	2126.35741556101	2779.71854235462	775.930794493792	344.399417953187		0.0375126577881604	0.0286999811812724	0.0107680413244341	0.0122834487139843		0.0318263002599595	0.00676566022083236	0.018537430061637	0.0
154	1994.87902621565	2572.42301012806	799.413779341466	336.8008191842		0.0208150563822877	0.0137689255990511	0.0206231734083467	-0.00531558853449501		0.0301829646797869	0.00642942702674324	0.0175367456463401	0.0
155	2502.19829375168	2794.12360311291	779.870522973744	317.369250536914		0.0383431401457223	0.0179024875958144	0.0163057492542288	-0.00889410174635753		0.028624481927095	0.00610990346211551	0.0165900800078161	0.0
156	2291.61707805765	2774.59272435768	849.367944447417	280.146492156374		0.0398439415001686	0.0142300849469688	0.0233729088898893	-0.00257677802280148		0.0271464706715889	0.0058062591785457	0.0156945171136545	0.0
157	2366.29394741716	2817.02592546915	648.559603756421	303.835204105453		0.0507067509970353	0.0136385836049225	0.0165467115910171	0.000457374458214818		0.025744775808804	0.00551770506561141	0.0148472983441874	0.0
158	2488.61423887055	2862.34840251489	784.759227177868	361.531406600161		0.0510631408659238	0.0296581864785777	0.0483623944672129	-0.011750066085861		0.0244154567799975	0.00524349121234456	0.0140458139950711	0.0
159	2477.95817302835	2793.26522103535	792.440241286743	295.906306414965		0.0559629934428011	0.0175676007358928	-0.00608101973302075	-0.00939425284207065		0.0231547764946914	0.0049829049657733	0.0132875952385719	0.0
160	2477.55641858331	2806.4144324863	757.510425585045	354.346044532806		0.0695132328877434	0.0236863541452279	0.00951141296131241	-0.0145215497968468		0.0219591908249576	0.00473526908336088	0.0125703065187914	0.0
161	2691.22818729795	2645.17223114328	691.261525890054	303.151677469808		0.0689725701969793	0.00702204900227308	0.0110904560354798	-0.00770504264219413		0.020825338642033	0.00449993997568364	0.0118917383574119	0.0
162	2224.61317180765	2756.54216207917	833.0537532998	347.336330459412		0.0424496138551287	0.0105647336714747	0.0267346502764214	2.15318548772418e-05		0.0197500323673238	0.00427630603547872	0.0112498005477986	0.0
163	2340.99366707637	2762.51629072366	756.472173542736	289.098752451132		0.0573324713907279	0.0341622047520611	0.0225996942595158	-0.000428940293241013		0.0187302490112662	0.00406378604914497	0.0106425157164969	0.0
164	2567.13400373787	2827.7370945252	772.475836766909	325.087471403448		0.0199481934466972	0.0378025936836691	0.0165325273288142	-0.00450718002949288		0.0177631216748743	0.00386182768682864	0.0100680132322908	0.0
165	2267.45572004647	2562.42418426828	764.434210232948	279.615489215015		0.044422873514822	0.0383346511028152	-0.00877010397977184	0.00274515612462751		0.0168459314900894	0.00366990606732821	0.00952452344406217	0.0
166	2498.44524830785	2736.68290537411	676.022327161814	327.063580638383		0.0453356995225469	0.00753682582507527	-0.000268371456717308	-0.0127118270166303		0.0159760999762814	0.00348752239418556	0.00901037222970001	0.0
167	2401.81319664264	2641.79371123953	687.320587854951	302.999021492156		0.0412697766965852	0.0235772720926104	0.0264015457710669	-5.96045747240388e-05		0.015151181791415	0.00331420265947786	0.00852397583927	0.0
168	2419.1876462739	2909.74799024444	698.880279680365	337.465941896476		0.0453856085523246	-0.00428702615894551	0.011816252312885	0.00486518689221294		0.0143688578575045	0.0031494964119773	0.00806383601655892	0.0
169	2490.73786873653	2549.93386683513	688.462853836686	327.749280222858		0.0508195493646441	0.0269607534311674	0.01535728039475	0.000372490263629311		0.0399527966181725	0.00299297558649947	0.00762853538396713	0.00037249026354474
170	2477.3491716056	2845.39225344313	734.689337186072	330.293085470617		0.0478300219198591	0.0154035734382258	0.0115652867167676	-0.00416689585653217		0.0519030778243408	0.00284423339141101	0.00721673307653289	0.00153112956548515
171	2624.91418036099	2910.52395598421	807.100075360302	312.230732344061		0.0633305093729683	0.0145161087914642	0.0282102150557269	0.0186236489970376		0.0566823083633925	0.00270288325141366	0.00682716061164017	0.0110433683945659
172	2463.42901085163	2640.17554466011	768.824021430864	325.187268504108		0.062604101726792	0.00435957745818655	0.00717324519969492	0.0125645248948408		0.0577260781773706	0.00256855780286195	0.00645861798168701	0.0166996618979492
173	2462.25699483937	2792.40817921432	766.745702456121	311.103959163346		0.0545077897379483	0.00551920677520263	0.0142291179599961	0.0219702277840135		0.0642389676817543	0.00244090793900645	0.00610996995767899	0.019875586844376
174	2580.91053824589	2730.71771680694	668.287517390839	312.921468423182		0.0455359807738357	0.0354650312173367	0.0216379519682695	0.0260141941633627		0.0659754224929365	0.00231960190268305	0.00578014259236132	0.0214645528216612
175	2842.74277996194	2705.35407563828	623.264926022046	331.695911665836		0.050787439142523	8.34296692012139e-05	0.0217990332340724	0.0183322355643417		0.0652587331125845	0.00220432442409147	0.00546811991211835	0.0220463675654032
176	2562.89696844692	2666.28427533021	750.967703205265	315.379698977527		0.06235242257029	0.0130090805877015	0.0197004218239904	0.0359786907108011		0.0633209706740839	0.00209477590142262	0.0051729407874504	0.0219968953937229
177	2392.4091449606	2774.78820549089	689.718820232234	334.992874206299		0.0592445592726127	0.0138687670830221	0.00705404273326343	0.035297634021602		0.0608135898945722	0.00199067162220587	0.00489369597238796	0.0215593931298313
178	2111.85043440194	2549.77562218105	794.502031160816	323.549152024713		0.0317673941112905	0.0334778014603156	-0.00625947597982666	0.0194276292073537		0.0580792100495735	0.0018917410233527	0.00462952530372372	0.0208909149686312
179	2269.88084253771	2554.06619860462	761.198684762057	319.987543964765		0.0489892465658084	0.0304518579817769	0.0221317998773429	0.00998661512393788		0.0552962719608256	0.00179772698797389	0.00437961505143521	0.0200924982821705
180	2408.33014968345	2779.30017089843	814.679931640625	364.095391870019		0.0402114944839165	0.00851646092811203	0.0337002439320324	0.0187402902547281		0.0525560276567918	0.00170838517714261	0.00414319541213647	0.0192287980679351
181	2239.70119818325	2735.07725288941	760.750350046375	346.59430831362		0.0523754658377198	0.00692632551620365	0.0214396554128644	0.0325303981955751		0.0499035113757631	0.00162348339486697	0.0039195381378378	0.01834085723699
182	2246.64279490503	2564.35460167324	724.730722923801	330.663726928224		0.0356903779630466	0.0348936577794097	0.0320322610702919	0.0119754953127001		0.0473593384270867	0.00154280098462147	0.00370795429270931	0.0174544114919953
183	2301.07136693494	2632.99506936614	645.599622752568	374.094896780067		0.0553773286582246	0.0195004502542414	0.0388367159560531	0.0114534104893967		0.0449312992604275	0.00146612825586907	0.00350779213093867	0.0165852893277539
184	2534.38531073208	2819.38569310768	773.460965369934	373.989793754668		0.0518183277914305	0.0270858833133642	0.0248196167746496	0.023758299659435		0.042620522025004	0.00139326593908347	0.00331843508914576	0.0157429223729711
185	3064.66483596275	2879.91305321762	617.227518996147	382.721201132968		0.049720064280767	0.0112021206637115	0.054534773064642	0.0204352468269125		0.040424744405289	0.00132402466785513	0.00313929988717065	0.0149326265304357
186	2604.5069159146	2820.55654372382	796.170664330051	331.777103500062		0.0435821911326929	0.0479396653468472	0.035232720516575	0.00664373070322346		0.0383400471665971	0.00125822448673512	0.00296983473138436	0.0141570835780451
187	2822.83467470366	2866.43462316768	613.869437161101	337.223261251867		0.0482846191665035	0.000738262568596614	0.0257394518721662	0.00804127952826539		0.0363617692864502	0.00119569438353777	0.00280951761498833	0.0134173027466005
188	2587.45760477	2842.01055719434	616.465997565282	330.065272114666		0.0402299088098954	0.0262277231951695	0.0326427252801881	0.00442674038575028		0.0344849878392462	0.00113627184488639	0.00265785471006674	0.0127132441107048
189	2530.01754655509	2877.22348179768	730.709108117508	335.432307877863		0.0311704770345733	0.0342691743317634	0.0153530336218279	0.00586497966879498		0.0327047665734478	0.0010798024338472	0.00251437884643884	0.0120442220825751
190	2525.37349727235	2720.46669493999	650.23801369863	333.092392150149		0.0578966196438469	0.0176601153371937	0.0494438703858731	0.00517450290301923		0.0310162817185645	0.00102613938855354	0.0023786480726256	0.0114091659578163
191	2685.94350670123	2773.61622603898	680.297727819991	318.725078202813		0.0626929976210158	0.0483097877049894	0.0120914621240279	0.0191854811512167		0.0294148827778757	0.000975143240777362	0.002250244294498	0.0108067875676936
192	2526.83686144598	2867.6512853878	636.495651175442	334.574481371389		0.0582823633599065	0.0316645799850835	0.000783358112360476	-0.000285810097994401		0.0278961190329481	0.00092668145345651	0.00212877198741363	0.0102356885961286
193	2384.84562209556	2767.68079494201	715.199509712114	351.710866494957		0.0481452300503869	0.0323352814049025	0.00991516068880477	0.00344135618012495		0.0264557480989283	0.000880628076235961	0.00201385697787446	0.00969442873746163
194	2280.13742170662	2552.04720219877	807.892892497859	336.382788183204		0.0375443372067326	0.0229210467938918	0.01430006897367	0.00311627433907987		0.0250897352122121	0.000836863418127579	0.00190514529095296	0.00918156846644705
195	2208.21471747036	2740.66776362153	823.936905812999	298.448993090139		0.0347398214476505	-0.00376606836639661	0.00848114539943676	0.0143955004061382		0.0237942478568947	0.000795273736437767	0.0018023020599363	0.00869569537506076
196	2311.14326319201	2353.88571072607	877.421112478595	307.393884423244		0.0213599546389387	0.0229571618593995	0.014386625723378	0.00176233250277263		0.0225656481679423	0.000755750941154496	0.00170501049482994	0.00823543989724246
197	2318.09991560311	2562.64426445715	807.99256541631	334.343638142741		0.0127074517215377	0.0226449916167277	0.0191692211458096	0.0158684983449361		0.0214004843954815	0.000718192314025451	0.00161297090654326	0.00779948420441928
198	2276.73969558189	2667.76512035881	823.252576296732	311.212544353834		0.015876492421626	0.00770866840233901	0.0262723550770292	-0.00359286996578725		0.0202954821012618	0.00068250024159717	0.00152589978375147	0.0073865667288439
199	2223.31655041924	2331.37289082635	690.902115216538	335.387710875248		0.000978243504003897	0.0183861206157208	0.0136859859718998	0.0188585044313533		0.019247535432517	0.000648581961521365	0.00144352891959017	0.0069954839094646
200	2361.18628666318	2625.38052965931	706.733553394335	334.896501883092		0.0432898527813366	0.02237803163414	0.0114148395992423	0.000607293864718418		0.0361426328544385	0.000616349321469084	0.0013656045854926	0.0066250901942498
201	2139.58736025053	2561.32948790874	793.760965146974	330.365365685694		0.0379250863322316	-0.00164027715725463	0.00344152616935143	0.00217875486597796		0.0437986816741692	0.000585718550026134	0.00129188674962457	0.00627429696824478
202	2392.76275319066	2731.83113774565	573.143971621718	362.096001735246		0.0560170512162156	0.00488719970302944	0.0268642718925526	0.00545657147928607		0.0559386061767926	0.000556610038974344	0.00122214833750979	0.00594207083959023
203	2331.99178024818	2649.19380109334	704.719370942137	310.947034129108		0.0661921391528033	0.0195477919965913	0.0368059021671985	-0.00166181898619011		0.0607161151291862	0.000528948136392807	0.00115617453256798	0.00562743156168617
204	2393.808937862	2745.56087659068	777.886461231806	358.101964213458		0.0538050847047399	0.020386880443145	0.0350439756547008	0.0134579546682195		0.0616616013192794	0.000502660950041398	0.00109376211441116	0.00532944976962693
205	2544.55319003401	2727.64189226602	713.520044056792	344.632572250062		0.0665089426203174	0.0176058424322066	0.0215679157064208	0.00964809295559154		0.06535129151874	0.000477680160515557	0.00103471883285997	0.00504724464408982
206	2487.35784175478	2757.33870988039	714.103479951483	362.119453825323		0.0604943194521596	0.0124727809115253	0.0286966534675262	0.0133983155767557		0.0656356945723403	0.000453940843686736	0.000978862815751758	0.00477998157375326
207	2297.21188775424	2543.98835801586	738.0382810270401	287.592506925423		0.0776764683671654	0.0127718621919022	0.0145641307265797	0.00335660717156722		0.0725162993763874	0.00043138130196704	0.000926022008716186	0.00452686986006276
208	2338.63136238887	2824.29083440721	674.298139180222	316.572345384088		0.0730379289377819	0.0177299021209961	0.0360426614594396	-0.00227577640804299		0.0742390687902536	0.000409942903959528	0.000876033645192861	0.00428716049055786
209	2436.87566191574	2960.86643494281	642.870817280251	362.178081618837		0.0715346769297919	0.00746801010419865	0.0175095587849847	-0.00276252283314534		0.0733154910309358	0.000389569932077424	0.000828743745058333	0.00406014399564235
210	2535.13066995555	2471.27419886638	672.477017337328	363.783528970057		0.0629752242980332	0.00545347636066982	0.0283084194286103	0.00387788791413858		0.071078943342312	0.000370209437736217	0.000784006640318142	0.00384514839642225
211	2427.84376683728	2553.40277036686	774.384965173729	350.973558889442		0.0688913463620697	-0.00763156766575521	-0.0075347021965606	0.000515205530155685		0.0682333802732605	0.000351811103742286	0.000741684526402882	0.0036415372466247
212	2555.84893904061	2628.85640000805	744.04268001748	377.245446923244		0.06279870557943	-0.000728739281951434	0.00670504267838256	0.0043771529192773		0.0651490969177263	0.000334327113520416	0.000701647037686115	0.00344870776871295
213	2688.50965092099	2896.59058246415	621.158799541595	351.053737199638		0.0626517858702547	0.0222020483318438	0.0145654884724919	0.000428410925978239		0.0620186089561467	0.000317712026840324	0.000663770845916609	0.00326608908252557
214	2793.28591077081	2772.70446903189	614.906180882562	340.88878470493		0.0775155292827208	0.0132181069823807	0.0	-0.00236817798574513		0.0666497390791793	0.000301922661719216	0.000627939280327941	0.00309314052369785
215	2668.14226137358	2667.58566189795	754.784305659603	343.859347765189		0.0581317633117813	-0.0167852709011544	-0.0153484240019303	-0.00417206158606267		0.0673784196173789	0.000286917982193448	0.000594041968255276	0.00292935004851463
216	2244.65590483566	2747.34510661646	726.531319117437	347.234356519235		0.0812940125195291	0.00544011196267228	0.00529872517161606	0.00609035517831448		0.0795548247467858	0.000272658991667601	0.000561974495152315	0.00277423272153074
217	2040.9913919383	2697.96939307143	824.179287287742	359.930113530253		0.0816108066178949	0.0050084306231374	-0.00407673296982365	-0.0112705900080624		0.083775885090629	0.000259108631563807	0.000531638082961144	0.00262732928217037
218	2106.98100649077	2605.92634629711	753.191420742365	316.618657207109		0.154041360796323	-0.00720486037018912	0.0225100998607066	0.0181183849838042		0.154588205535665	0.000245197716326466	0.00050293928584427	0.00248820478650963
219	2118.91532213934	2637.62609989126	894.634928385416	319.438742101904		0.218610476572656	0.00159779396365937	0.00739233618238629	-0.0105840274586505		0.220125443905301	0.000233012101861559	0.000475789702341606	0.00235644732051246
220	2201.48391934098	2657.54171406854	871.731874509489	325.308901114292		0.28046167346393	0.0118613688987139	0.00776545241025051	0.011586240201904		0.278029884249041	0.000221432077049411	0.000450105703065736	0.00223166678109988
221	2299.35089321794	2556.55384559238	837.796469213755	347.901375941546		0.295405446416022	0.00473817751736318	0.0357746434830584	-0.000879939146225452		0.300547154261443	0.000210427545842868	0.000425808173096696	0.00211349372156696
222	2591.46590344659	2832.98841338796	639.912207477168	326.400816655254		0.353433703033165	0.0278849890655424	0.00932651577738368	-0.000764254466722986		0.347005854206851	0.000199969907880924	0.000402709576120809	0.00200157825800938
223	2259.27220943056	2628.33342687862	824.4008298551651	322.825610643364		0.359410205317478	0.00262725600719122	-0.00499933830655271	0.00835264333760995		0.362078813157465	0.00019003198415746	0.000380970575863828	0.00189558903357389
224	2329.56034377525	2873.45331251006	677.948361470818	329.619425617841		0.353087203585093	0.0089714189844493	0.00241813448580413	-0.00522568898613914		0.360943815493832	0.000180587946384038	0.000360017098586041	0.00179521223750019
225	2357.13412054653	2809.69670938708	773.364591136915	324.82467493308		0.406728900647971	-0.00515152380893252	-0.00118371309751632	-0.00423107694035244		0.391373487821064	0.000171613249863148	0.000340582716433848	0.00170015067607172
226	2152.18148593244	2696.44897838474	740.585367838541	278.946574055341		0.386248854124577	-0.00628675304722563	-0.00220352665649082	-0.000587218415332816		0.397281781875539	0.000163084569697474	0.000322197437813462	0.00161012289273924
227	2520.05339629074	2704.91886477126	711.688242455051	291.519385349228		0.426596536581825	0.00463513414534439	0.00227814513556124	0.00691469062134234		0.426779033474752	0.000154979740169361	0.000304557741222241	0.00152486233482129
228	2492.81592112574	2497.58500624194	769.7560288242	307.663592699514		0.401691286473231	-0.00633946654229685	0.00249008820856285	0.00621649670891702		0.431363022810841	0.000147277697132954	0.000288117156723427	0.00144411656432043
229	2927.67272212587	2785.0486997624	576.921736765125	320.394737456424		0.519296486016044	0.00538226354857726	-0.0145065511505601	-0.0126129616881656		0.470832973144649	0.000139958423269277	0.000272464645433237	0.00136764651052271
230	3258.48889265389	2655.38363553076	537.907879833761	315.716434068413		0.509016810051783	0.0132835555641395	0.00182916153666317	-0.00148003268449727		0.479388365843747	0.000133002896061981	0.000257756505005719	0.00129522576216988
231	2601.15645099508	2562.73500926224	775.386783408247	312.907362736553		0.443018310204153	-0.00484429907668711	-0.00646424076595448	-0.00343483959862067		0.472130240779815	0.000126393038358537	0.000243842336928234	0.00122663989711045
232	2533.79852084455	2515.14820468548	752.353672811429	328.726618914965		0.438411884252006	0.015867994145116	-5.55296726586798e-05	-0.00790739737067028		0.457064515785111	0.000120111671388403	0.000230679281119609	0.00116168584744586
233	2563.65896395979	2462.66275496335	624.01864387129	343.369256372945		0.473125251907374	0.00690360391055775	-0.00971235277087719	-0.00547364801377864		0.438421237660698	0.000114142470116047	0.000218226791164329	0.00110017129829281
234	2400.38602631667	2793.9775944346	734.354165551869	324.120166793762		0.38768862442221	0.00943232364652604	-0.0109543257536004	-0.0144740238505468		0.418422188171984	0.000108469920812797	0.000206446509416626	0.00104191411838211
235	2138.66263869713	2597.79236846609	729.853251418022	348.109521873443		0.384896604085856	-4.7274016923719e-05	-0.00533824797101684	0.00499878115388083		0.39822096151693	0.000103079280737243	0.000195033288766896	0.000986741820808375
236	2588.63398058661	2936.5081912955	773.707975483376	310.999677072958		0.409930891562455	0.00199489280944934	-0.0123582415386412	0.00310005589649241		0.410137759384495	9.7956539819414e-05	0.000184007191315488	0.000934491052334333
237	2149.97344655004	2360.15120484656	813.5098927119	352.735573331673		0.419379293649772	-0.0076372463847268	-0.00632606062346049	-0.0131870567226688		0.436121535283585	9.30883842491297e-05	0.000173966473853337	0.000885007109737642
238	2775.45539066709	2621.23678494482	664.080793824914	347.075516294198		0.480152046612682	-0.0124367305657749	0.00279424609505219	0.00833210125253515		0.45456019570091	8.84621618739152e-05	0.000164575445072166	0.000838143481768396
239	2929.17465630893	2776.60901256443	564.037914258704	350.359404180154		0.464805913529007	-0.00939435240437632	0.0088956102695188	-0.00255122877088286		0.452890912937024	8.40658493165321e-05	0.000155691361219033	0.000793761415361195
240	2596.25973195043	2830.46906335575	598.70221198095	350.470390897348		0.425562939385702	-0.00109514713156995	0.0115972461156736	-0.00854136958122044		0.441110615922821	7.98880207266757e-05	0.000147286856478538	0.000751729504817448
241	2834.02852130758	3144.68144682264	621.720976250356	365.303974531561		0.448140286428012	0.0043634745918187	0.000741937203713889	-0.00255492825337316		0.424511234015881	7.59178180856216e-05	0.000139336042292097	0.000711923302741601
242	2466.67920237574	2668.29779367348	656.377285334617	298.213061815239		0.409190252606238	-0.0253809465134634	0.0142110711037913	-0.0125983627614019		0.405879991004505	7.21449229866453e-05	0.000131651252563134	0.000674224951579369
243	2581.99002075195	2822.640930805	693.14022144335	299.256287350597		0.379916650927522	-0.013056876990461	0.0113576369762993	-0.00353211466243167		0.386672061727325	6.85595298178723e-05	0.000124544476903935	0.00627668185599175
244	2601.58300360317	2769.6972014437	767.044086891766	313.53068682302		0.373893940635212	-0.0209068927043833	0.00433945837802361	0.0130307129031162		0.367636283800544	6.51523202778636e-05	0.000117034770954623	0.0107416744955565
245	2407.74997053475	2457.09219454735	683.356567940211	332.768073214952		0.308515275520753	-0.00849885607136824	0.0274806199627452	0.0271958472346698		0.34914940950408	6.19144391577022e-05	0.000110588888312363	0.013293864996406
246	2259.432672961	2249.42221100797	733.341849270476	298.231570787163		0.330238985984306	-0.0234714560241997	0.00822097587834431	0.0307405206519828		0.331385233266269	5.8837471326639e-05	0.000104619097639393	0.0146203241937355
247	2186.62174093312	2587.61088388973	643.609793049015	353.249620657993		0.325109549963439	0.0184677191570877	0.0105167941882606	0.014128409109987		0.335038778036721	5.59134198614866e-05	9.89715671972927e-05	0.0151670473564175
248	2563.38663982522	2892.66069612798	604.968153583404	329.987462260333		0.388729733625032	-0.0206009480795078	0.0258310977642742	0.0152140550644064		0.366688442957587	5.31346852629172e-05	9.36289007887584e-05	0.0152232468997772
249	2541.79428416285	2899.6537456709	721.084093625142	321.309467209287		0.37375771981175	-0.0158480083426342	0.0204462849966396	0.00708018275827985		0.373810272999289	5.04940457046516e-05	8.85746412950704e-05	0.0149761874595401
250	2632.33114834489	2775.883468156	661.056611640268	396.703078311753		0.355115927111853	-0.00690230162259876	0.0198966981248685	0.00224423165300803		0.368378127354801	4.79846382642045e-05	8.2974913089273e-05	0.014546857018668
251	2724.14294959758	2839.74213086944	655.94431029716	374.951621249377		0.36484654321407	-0.00813720323477367	0.00068143112565335	0.00583454895722476		0.37698588460775	4.5599941086409e-05	7.84957753584396e-05	0.0140131707896555
252	2985.31475093446	2703.42358272591	673.179291746932	361.941311900834		0.389359970348687	-0.0217799552563397	0.0227029233292497	0.00242055018790924		0.37275699340887	4.33337564333611e-05	7.4258429683359e-05	0.013425064481844
253	2614.93199946962	2594.52925786283	743.442252381207	297.402075292579		0.353217964689961	-0.0237239054189461	0.0159869516322888	0.00598139439065627		0.361621398752829	4.11801945767325e-05	6.98932084061703e-05	0.012814311215289
254	2851.35995483398	2957.82751213152	725.828475046375	332.570982670879		0.388086958991177	-0.0289705738044985	0.00933228427764841	0.00658478773252656		0.347267010782864	3.91336584905897e-05	6.61202450459766e-05	0.0122009059444971
255	2710.16669963968	2616.57103988804	686.408899873358	325.547545170879		0.327205210220732	-0.000428864835524999	-0.0168529698025695	0.00959173802229274		0.331634383627258	3.71888293049348e-05	6.25509531560442e-05	0.0115972169377885
256	2524.45590736126	2811.6903743154	735.932728667237	318.210690441359		0.328186426572076	-0.0113537800018459	-0.00917019055503578	0.0110377364223745		0.315734004453143	3.53406524821629e-05	5.91743381774976e-05	0.0110106846882384
257	2250.25337061388	2722.19707056419	696.495794984303	349.443110371016		0.27580087203852	-0.00754261083986968	-0.00258699999393974	0.0152736715797598		0.300082447101622	3.35843246805104e-05	5.59775725639257e-05	0.0104455759354792
258	2583.82983398437	2601.55488004389	699.798763466752	323.71238094497		0.269007134829866	-0.0305625332844689	-0.00997488872589945	0.0127943924043893		0.284934476189034	3.19152812703504e-05	5.25668416874185e-05	0.00990412307116452
259	2514.97878186456	2521.57336425781	741.03270592537	336.493900375062		0.257073644003955	-0.0166557274454902	-0.0147661699115351	0.0198596693207782		0.27040653900483	3.03291844708935e-05	4.972918732628e-05	0.00938726378682667
260	2368.11924901501	2976.97656501691	586.200497422588	306.286765049178		0.268233743299701	-0.0136463124045439	-0.00956338108798783	0.0127200788496649		0.268286861927521	2.88219120764587e-05	4.64833027016155e-05	0.00889512073882218
261	2367.15405062971	2523.82389280968	654.491491866438	387.590097617343		0.271118663986674	-0.00119236865256993	-0.0355882576888819	0.0218683984574034		0.275011867487184	2.73895467430167e-05	4.16303313814884e-05	0.00842731215831011
262	2353.42326828529	2902.74353153189	707.744686875713	293.880803932706		0.276107119667884	-0.0103508183209148	-0.00658470901815999	0.00829896955136875		0.278041409538168	2.6028365807161e-05	3.93830498707828e-05	0.00798315255648227
263	2430.95061624461	2732.62886346246	724.132532685858	318.630492677726		0.257388761925169	-0.0194525845505462	-0.00486865472356398	0.000835037560555293		0.272856194073971	2.47348316110458e-05	3.56361474370026e-05	0.00756178200203138
264	3508.21630754142	2554.51969610784	593.372031294591	366.461158296501		0.306427294536696	-0.00102390313518688	-0.0296113442959687	0.017745247455138		0.263649277081866	2.35055823081474e-05	3.21994754361458e-05	0.00716224899878659
265	2826.34300074084	2507.84335484455	614.072027058361	361.152849539342		0.288314637689959	-0.0219234587908827	-0.0150367816059048	0.0137469833369686		0.252634492833776	2.23374231259515e-05	3.04612887967225e-05	0.00678356324216919
266	2784.80549148033	2606.03317040512	616.923646413027	346.691406249999		0.246577597889328	-0.0243560226923806	-0.0318420410137765	0.00632362786499002		0.24097307432423	2.12273180628606e-05	2.88169326546146e-05	0.00642472884134552
267	2452.31066263133	2669.81685174371	673.201262173587	343.292877318849		0.214462965447854	-0.0290943969246266	-0.00724441342305422	0.00606776273054663		0.229266843780322	2.01723819977401e-05	2.50828093449346e-05	0.00608476489126839
268	2452.791245033	2558.35767985865	763.622143889126	341.371477955366		0.212987712297625	-0.00360342879213159	-0.0162197482241068	-0.0141969014622272		0.217820691490735	1.91698731915977e-05	2.37287933713195e-05	0.00576271787013476
269	2464.91816448343	2623.26680920787	697.218418905179	322.852717061441		0.217884987369153	-0.0230937507373032	-0.00507473798428571	0.0125476305252327		0.206782249479093	1.82171861619072e-05	2.20838350415535e-05	0.00545766877096024
270	2398.3879110402	2584.19648034793	759.308764313998	314.63148188496		0.190794321443265	0.000313889318902816	-0.0274371540763706	3.84733552750878e-05		0.196216198399788	1.73118449110577e-05	2.08917091917837e-05	0.00516873685680262
271	2472.96133422851	2668.74916186775	765.229272572417	317.926210198269		0.188051891210882	-0.0309262128823746	0.00034625863532167	-0.00964942243691282		0.186143781912942	1.64514964913297e-05	1.97639364780981e-05	0.00489508126627896
272	2316.401996481	2518.05545264175	659.694984749571	323.088096831424		0.155745838264191	-0.0155475024053331	-0.00678108027275646	0.0172416142606211		0.176563172031489	1.56339048896722e-05	1.71716705849924e-05	0.00463590126490791
273	3011.6805493585	3102.97053575024	576.642896957049	339.012655432955		0.179429781862088	-0.0141994699179503	1.70601787236913e-05	0.00395991857064698		0.167463167028488	1.48569452163899e-05	1.5671844092115e-05	0.00439043565747344
274	2188.31684507172	2561.4778448675	717.99588528289	342.930148546439		0.160034782374987	-0.0254112542364221	-0.0232234367194066	0.0117159263078521		0.15882510287234	1.41185981826348e-05	1.47212226455314e-05	0.00415796169435455
275	2227.17745550747	2452.64442302271	658.027587890624	344.575351912661		0.14207037109446	-0.0145568893816168	-0.0158133942023735	-0.00485987623777203		0.150628991263525	1.34169448523507e-05	1.3926544093417e-05	0.00393779368631645
276	2321.41271025558	2713.68580989247	695.421948576626	344.273615498941		0.156441257468917	-0.00711411252074365	-0.0204315461910775	0.00725464178201942		0.142853201184666	1.2750161655031e-05	1.31109418007427e-05	0.00372928146531183
277	2488.79680238921	2965.42690756886	748.632800237228	358.762168124377		0.155557529597681	-0.0170581945865714	-0.0232498363242951	0.0106747501985254		0.135478005500129	1.21165156463276e-05	1.24031891569612e-05	0.00353180877888722
278	2628.47640570278	2705.86602594434	672.952563142123	357.393033335408		0.134305383986237	-0.0215714540680449	-0.0150125883151282	0.014426478569835		0.128483380051555	1.15143600041944e-05	1.01816368223877e-05	0.00334479167339174
279	2273.58008654364	2401.49505804002	772.374750285388	351.431076475348		0.0921857209980604	-0.0102116912556409	-0.0283147241240631	-0.00765648655401462		0.121849583942323	1.09421297488586e-05	9.51893879339748e-06	0.0031676769002033
280	2397.19905774346	2601.29856133215	679.200728185645	325.801065270169		0.102222869551069	-0.0307383890128519	-0.0287628807131272	0.000431547276520301		0.115558142491066	1.03983376754975e-05	9.00508904870262e-06	0.00299994036562669
281	2677.97004857556	2548.63377773638	627.937239137414	335.875087540463		0.113865069102052	-0.0165828404550373	-0.0286745778968675	0.00382221672822889		0.109591461721134	9.88157048904939e-06	7.85155199942786e-06	0.00284108563638116
282	2575.88060997272	2917.0482479764	656.768549113513	358.42631816484		0.0937681676128629	-0.00119758368698341	-0.0312980839985421	-0.00407112896578468		0.10393281713397	9.39048513111306e-06	7.42771084676042e-06	0.00269064250699126
283	2449.82251397494	2692.22636366382	744.926810207976	351.743572584661		0.0924562978080143	-0.0246288956853905	-0.0368350215876402	0.0122657544220443		0.0985658571223914	8.92380528938962e-06	7.02674941554264e-06	0.00254816563182571
284	2318.81472041689	2612.29902444426	669.071646912457	313.643777429345		0.0760473807039969	-0.0343756608210729	-0.0235737946914392	0.00177520847854748		0.0934746597672427	8.48031808059517e-06	6.05039914032624e-06	0.00241323322227918
285	2601.15801686254	2744.14868667445	692.716942913456	289.317666832669		0.0761938898118784	-0.0182459308604444	-0.0228850767613312	-0.00970047216410016		0.0886481496476102	8.05887089822287e-06	5.30969682004938e-06	0.00228544580819625
286	2357.98905681741	2789.37646484374	698.258210482662	363.702283638882		0.0771096027644028	-0.0128081572857037	-0.0197256834559257	0.000650386246357663		0.0840708499870783	7.65836841696219e-06	5.02306966395484e-06	0.0021644250617943
287	2164.73427923794	2493.1719593166	761.358790846175	341.277153106324		0.0743455097868332	-0.0165117868326401	-0.0249518149465565	0.00815271474645748		0.0797298948200646	7.2777697459898e-06	4.75191516654406e-06	0.00204981268185441
288	1849.37111374427	2495.94397853576	768.483030554366	314.618843960097		0.0390260783846834	-0.0326022069309959	-0.0326583846788942	-0.000902582439865086		0.0756130816222303	6.91608572373358e-06	4.10757868890454e-06	0.00194126933569091
289	1879.85436906485	2365.48707816527	706.351763163527	298.576773958852		0.0428380206409392	-0.034845166803077	-0.0306565807984825	0.000472833254573662		0.0717088374687047	6.57237634707913e-06	3.88584407053808e-06	0.00183847365629651
290	2102.69531776165	2629.65562077158	878.642535762699	350.949604900709		0.054431272170426	-0.0116505311187981	0.0020201500571841	0.00759216577834201		0.0680061867457603	6.24574832833713e-06	3.67607909285433e-06	0.00174112129203847
291	2522.06755960398	2862.36901729623	732.633412260987	315.349901176543		0.0694246022386424	-0.00926739123004189	-0.0314437239348528	0.00809395282366624		0.064494720426441	5.93535277362234e-06	3.47763761273351e-06	0.00164892400631624
292	2729.04226579337	2653.15498525088	686.592605103096	369.691576467567		0.0651149110643135	-0.0071079514907924	-0.0106682995096487	0.005305243827068		0.0611645668776732	5.64038297661053e-06	2.98918111355917e-06	0.00156160882466068
293	2337.08996055866	2322.53144757772	731.082577500713	339.275058943911		0.0486301059588583	-0.0266859173961576	-0.0131865544174151	-0.00254450953907493		0.0580021930535541	5.36007232193915e-06	1.7484786478128e-06	0.00147891722684461
294	2691.0063634412	2872.90330772793	660.730212346603	372.556250583603		0.0589036314969239	-0.0180155679952859	-0.0269240786585848	-0.00103749657934544		0.0550064711017298	5.09369229280297e-06	1.65409256904042e-06	0.0014006043816742
295	2431.60606436893	2766.90183533344	699.532236595676	330.266691048306		0.0492876503624441	-0.0149412205332467	-0.0339380117555764	0.001329353541929		0.0521660065502915	4.84055057756643e-06	1.56480162361564e-06	0.00132643842223602
296	2355.8630034348	2717.58597902907	681.530697060502	337.17758458354		0.052860938997856	-0.0124788605378878	-0.0147520333848011	0.00365727541931669		0.0494724400750706	4.59998927047183e-06	1.48033076691146e-06	0.00125619975947973
297	2284.14887421706	2733.99066980106	756.89157592216	302.455718143052		0.0373014051507958	-0.0100710738031431	-0.0233904502893873	0.00120912774229847		0.0469179545963332	4.37138316176711e-06	1.40041980171342e-06	0.00118968043212138
298	2194.52751527983	2542.762272471	682.189398499928	331.025611421501		0.0118169870089197	-0.000104104807213147	-0.0203051862275827	0.0078685770472857		0.0444953687360272	4.15413811280933e-06	1.32482257672914e-06	0.00112668349095327
299	1952.94291739628	2382.03023694225	776.760229380707	334.866495930341		0.021096758885382	0.000710585247170199	-0.0249147054244586	0.01202349567102		0.0421978719222163	3.94768951192076e-06	1.25330622836366e-06	0.00106702241574495
300	1889.0805127374	2219.60312172801	866.558721951698	343.385317129917		0.0207298641571497	-0.00702904681398071	-0.0229916979916824	0.0155813630084053		0.0400190050746996	3.75150080698448e-06	1.18565046342526e-06	0.00101052056301335
301	2097.52514858903	2565.5384559238	735.889685225813	304.396889979145		0.0462049371335561	-0.0185633664501016	-0.0235002881531967	0.00692988648628838		0.037951531719141	3.56506211096566e-06	1.12164688055203e-06	0.000957010643030166
302	2447.25817976326	2755.49947018967	728.359898954766	367.432787405067		0.0540044902216288	0.0050382166568218	-0.0160679875765415	0.00650160485433999		0.0359918125248123	3.38788887673442e-06	5.59102390117317e-07	0.000906334224520049
303	2172.05606920965	2357.25307566849	683.387054304009	338.269055613483		0.0186040906246915	-0.0372079035304711	-0.0248818915176353	0.00230037279190869		0.0341333927164317	3.21952063774615e-06	5.28921019414593e-07	0.000858341265584329
304	2649.75728738718	2772.43101768886	537.201964495933	310.767051909549		0.0461299304311498	0.0178617982920015	-0.0300337175007355	0.00125010127140017		0.0323708059007276	3.05951981130635e-06	5.00368894362749e-07	0.000812889669462308
305	2757.32411035998	2731.93892331467	657.931369729238	296.663148188495		0.0460595958755359	-0.0137256186622093	-0.0245668378982677	0.00906605227784101		0.0306993550156147	2.90747056130973e-06	4.73358065298495e-07	0.000769844863815373
306	2564.8829619309	2972.52431464441	655.269287109374	363.914232717567		0.0629428802730383	-0.0117500630622645	-0.0251188975823637	0.00735500040700054		0.0291142086874388	2.76297771749787e-06	4.478053302424e-07	0.000729079402288643
307	2578.80172834725	2479.50196193419	596.476153369363	317.727922295194		0.0692278203591643	-0.00574362806187083	-0.0404778547484575	0.00298746971986949		0.0276089376294466	2.62566574842663e-06	4.23631978610213e-07	0.0031162433806714
308	2181.98533367288	2496.69057692694	665.047309770976	327.534644624626		0.034658158519643	-0.0227178072442282	-0.0223408814918265	0.0100713644408172		0.0261833635062708	2.49517778547416e-06	0.0	0.0138359668747443
309	2247.03644430226	2502.56173737516	671.916314390696	348.911641519858		0.0261748930612142	-0.0135178123044091	-0.0287080673134119	0.0304371927419747		0.0248313982125218	2.37117469535278e-06	0.0	0.0201845369939395
310	2278.02842554552	2661.77439141027	703.996554161315	329.679847990849		0.0171440919821092	-0.0123543750640009	-0.0109530723195898	0.0117262426965864		0.0235492409919425	2.25333419871438e-06	0.0	0.0237225014042555
311	2394.36518175848	2838.26514301103	672.626805971746	345.918464812624		0.028003295251689	-0.0182735404562845	-0.023838783275222	0.0333580571940992		0.0223332873384842	2.14135003255859e-06	0.0	0.0270092179689591
312	2352.8936209843	2763.42393509383	770.095550397759	365.454709482383		0.0247764685040902	-0.0277365803471105	-0.0308569211394833	0.0205098986833756		0.021180118863022	2.03493115426679e-06	0.0	0.0285344465128362
313	2527.12309949151	2844.66076786001	725.743005761272	334.511390959599		0.0274453667363135	-0.00470893271458283	-0.0323451368839034	0.042220642938451		0.0200864936832977	1.93380098519332e-06	0.0	0.0289461731820171
314	2593.39088913489	2461.62708526296	690.856486560002	354.853981534798		0.0309546208782232	-0.00141537342132365	-0.0142616500925895	0.0245874999078279		0.0190493373100736	1.83769669184808e-06	0.0	0.0286642359235977
315	2262.63291457603	2523.19786213353	909.510308531321	326.212448059325		0.0213909167861894	-0.00124502585328663	-0.0322596216484738	0.0338273652811539		0.0180657340038745	1.74636850280214e-06	0.0	0.0279601385840123
316	2209.41929258149	2675.88989131966	683.185332833904	334.71058344746		0.0208886598906155	-0.0285839121069069	-0.0176777846853042	0.0489170659848489		0.0171329185780209	1.6595790595413e-06	0.0	0.0270089703079566
317	2273.07479437466	2363.28862078165	810.974949388199	310.947708190674		0.0240718587369135	-0.0040537766835485	-0.0244736543113144	0.0230773911581602		0.0162482686249083	9.58336675402485e-07	0.0	0.0259231778914854
318	2369.36911221208	2795.00132767195	658.806728693992	303.285468477651		0.00552972308815013	-0.0254734979848346	-0.0122857343724024	0.0161704948054608		0.0154092971436788	9.10710125575705e-07	0.0	0.024774532553121
319	2143.67945177801	2463.16820282296	738.242801753353	308.790790937811		-0.00107767123694674	-0.00390091463152364	-0.0177346227389493	0.0207488049070468		0.0146136455485594	8.65450476971242e-07	0.0	0.0236084166413871
320	2302.6618315598	2766.21451906813	718.676252809289	328.370207645978		0.00445201372781967	-0.0216690898696586	-0.0165778004007613	0.0133943159225445		0.013859077038211	0.0	0.0	0.022453114182446
321	2229.91856963059	2657.10798692211	683.406461811501	345.590498358129		0.016935488713971	-0.0251461936199163	-0.00780871538134322	0.0312172997477181		0.0131428243147948	0.0	0.0	0.0213258513087998
322	2091.05380985654	2471.01950859777	678.933034121717	343.975733783615		0.00498091500686859	-0.0208621426980739	-0.0198298606603414	0.00872024016158244		0.012463891471073	0.0	0.0	0.0202367224704383
323	2010.91416983768	2630.72618496295	819.990238834189	331.289972920816		-0.00254708046353188	-0.0406413913866721	-0.017026750116269	0.00501625222133993		0.0118203244713657	0.0	0.0	0.0191912413952462
324	2395.46409449084	2760.55154890866	707.755211677725	304.12036424614		-0.00279008652395518	-0.0095464669608086	-0.0279631912798015	0.0229296943117527		0.0112099877420017	0.0	0.0	0.0181919975344902
325	2384.42076794854	2578.56197899887	730.233544475956	320.81272565986		0.0249520610686247	-0.0321617709489643	-0.0346996201721834	0.0215233242248553		0.0106311654540655	0.0	0.0	0.0172397307338086
326	2148.63768268453	2607.9781947185	847.000021181149	313.875491199265		0.011423940944499	-0.0272295662543043	-0.0279779529762698	0.0350390198963205		0.0100822303746368	0.0	0.0	0.0163340275787706
327	2139.16078238651	2494.42656149323	734.24156321347	353.946971878112		-0.0002120295802204	-0.0204515759625995	-0.0263941621081144	0.0104947083261868		0.00956163929217905	0.0	0.0	0.0154737717634669
328	2241.78225708007	2407.42610970723	701.705328954409	316.639560897036		0.000706235451191762	-0.019985070155997	-0.0123462939833663	0.0179417773249048		0.00906792867813591	0.0	0.0	0.0146574345754933
329	2401.04311607623	2624.02055563385	782.323340289668	360.47311243308		0.00772047418020063	0.00242357923023274	-0.0218299374232555	0.0223523906402457		0.00859971057253933	0.0	0.0	0.0138832614991884
330	2145.20864447231	2561.78074787572	833.151858813141	332.201287622945		0.0050528950133879	-0.0206505712035982	-0.0307336695869024	0.0261651945917113		0.00815566868206198	0.0	0.0	0.0131493913629091
331	2169.2092485099	2743.33192805654	752.98483764091	312.620536409051		0.00631816570188966	-0.0287398540642941	-0.021488940545215	0.0180035185528027		0.00773455467954499	0.0	0.0	0.0124539317210049
332	2207.87466535897	2687.73740788096	734.308046384489	331.048669579494		-0.0149950750060838	-0.00880480925018672	-0.0339767918481222	0.0067631714859876		0.00733518469459776	0.0	0.0	0.0117950058764853
333	2035.59135700094	2482.43150848703	777.670216181506	325.757794019235		-0.00118950464513653	-0.0114911234292143	-0.0331302751817466	0.015879111644422		0.00695643598540394	0.0	0.0	0.0111707815609957
334	2014.84813821726	2640.48814659511	799.88329632206	323.026155145044		-0.0044200749390262	-0.0311651811744325	-0.0117078031493812	0.0130287045019414		0.00659724378237712	0.0	0.0	0.0105794877828988
335	2063.00923314587	2359.52878971689	815.087523856663	373.396352091633		-0.00264031352556374	-0.0133820010740957	0.00636857765263341	0.00323000404766356		0.00625659829479281	0.0	0.0	0.0100194240737952
336	2048.127641349	2532.83993184197	881.488555490154	296.27516010178		0.0073321999706144	-0.0170082038405893	-0.0111232123223877	0.0162371761750656		0.0059335418719815	0.0	0.0	0.00948896488051214
337	1849.01980696053	2533.77527358851	837.670666559646	351.829342785109		-0.00283424066349688	-0.0132371382404451	-0.0103833852749509	0.00437874915378869		0.00562716631110222	0.0	0.0	0.00898656088487337
338	2252.38532125538	2491.18192000241	747.857476500071	309.775995626867		0.00619277706346825	-0.0182889027308162	-0.0216547074940079	0.00895368699909419		0.00533661030392785	0.0	0.0	0.00851073840620834
339	2265.38868450296	2854.62741749557	763.247655581121	323.464528604332		-0.0118138069230403	-0.00607118284699513	-0.00704596819468808	-0.00149999454516046		0.00506105701546441	0.0	0.0	0.00806009763366254
340	2051.92674097521	2517.41969535277	845.550851482234	314.37602519609		0.00539207964084054	-0.0128503229775924	-0.0310359637392422	0.0113538112661863		0.00479973178759725	0.0	0.0	0.00763331017023973
341	1905.60077956627	2618.69440263571	847.136703142836	320.420210758528		-0.00350279828915877	-0.0136821704750787	-0.00817607688283113	0.00497301228275778		0.00455189996130829	0.0	0.0	0.0072291161982356
342	2190.44547350653	2430.91010968709	837.707063579124	328.212448059325		-0.0214610525432798	-0.012709898145012	-0.0206975079483528	0.0130863548041149		0.00431686481134204	0.0	0.0	0.00684632146385443
343	2029.4629221949	2500.05219449701	834.395088648687	337.646580669509		0.00108929486746597	-0.0165514250085329	-0.0247661580976611	-0.00376096888521407		0.00409396558751416	0.0	0.0	0.00648379420621733
344	2110.66865381701	2483.40033525289	891.481135398829	313.449381186192		-0.0117155551865195	-0.0132179695744036	-0.0121180735659851	-0.0040671212829176		0.00388257565715604	0.0	0.0	0.00614046210893341
345	1860.69719722353	2566.8664324259	747.697452910959	335.212407207109		0.0122170729032614	-0.00916907211961171	-0.0175131026332024	-0.0132901442948259		0.00368210074347347	0.0	0.0	0.00581530932197946
346	2108.43120601259	2596.62488799734	779.115659112799	319.067741728398		0.00502415001363653	-0.0134558023988726	0.0	-0.00156139013828469		0.00349197725486667	0.0	0.0	0.00550737358200353
347	1949.68784621666	2639.87422101522	831.541326653467	329.375264566733		0.00687037406165013	-0.0173669422080652	-0.0186837885702108	0.00834587753921743		0.00331167070051515	0.0	0.0	0.00521574344655386
348	2044.21736408102	2353.91056524846	789.533103908033	303.556952852651		0.0169018427533304	-0.0120112967108494	-0.00920733248500935	-0.0116243803660465		0.00314067418777309	0.0	0.0	0.00493955564967552
349	1925.27091716897	2346.20061689553	720.415400256849	320.17378532744		0.0215266307707323	-0.0223546452656081	-0.00651086667407736	-0.0015512467582591		0.00297850699715096	0.0	0.0	0.00467799258121473
350	2029.81066789298	2740.40858821279	678.662998983304	345.469433788284		0.00299545280751506	-0.0203057367893733	-0.00307234589850556	-0.0026247932319094		0.00282471323087722	0.0	0.0	0.0044302798889831
351	1855.54574269261	2512.45463011436	743.303149079623	330.857517196837		0.00430502757848358	-0.0170067780493932	-0.0102978226577473	0.00626746271012688		0.00267886053124099	0.0	0.0	0.00419568420098647
352	1943.28149729761	2506.69375201353	823.586130359945	351.581603274402		0.00402649233530936	-0.0227536469181801	-0.0190916136159488	0.00669626682046753		0.00254053886511238	0.0	0.0	0.00397351096377429
353	2053.59252087823	2473.2951345542	781.324837462543	360.553928815986		0.00319254453568416	-0.0162729884352667	0.000481456021701732	0.00740602809660451		0.00240935937122361	0.0	0.0	0.00376310239233095
354	1900.9842360924	2320.09410362636	877.615579962186	304.431279763757		-0.00578447676465432	-0.0211379811172103	-0.0176270226569222	0.0106580725718005		0.00228495326697008	0.0	0.0	0.00356383552662421
355	1908.00986875336	2506.83798249234	737.833372351241	338.846483207793		0.00629772425907077	-0.0221546188889469	-0.0142103495747099	0.00403173539906192		0.00216697081165843	0.0	0.0	0.00337512038982755
356	2026.65981108566	2617.35270769571	790.736065032819	341.754344924987		-0.000293502636235496	-0.0281126977732131	-0.0202863196670193	-0.00609927763867862		0.00205508032328657	0.0	0.0	0.00319639824326485
357	1965.83084527377	2605.85067654639	711.177821329195	343.98858180559		0.0120901754566396	-0.0173593566792013	-0.00174458992159239	0.00620196983100782		0.00194896724609198	0.0	0.0	0.003027139933237
358	1793.57206462991	2363.25504263651	745.17171335438	351.840636477527		0.0027849426655687	-0.0261439752522601	-0.0120841746810899	-0.0103623133827687		0.00184833326624659	0.0	0.0	0.00286684432504807
359	1931.9471719676	2377.91640826353	815.48341515946	359.985727986491		0.00378261673942007	-0.0434740885890481	-0.0101400176346673	0.00953414375465339		0.00175289547321236	0.0	0.0	0.0027150368197325
360	2212.9035949707	2561.58256986952	838.417122618792	313.397314064056		0.00840545767134789	-0.0151123733781797	-0.0260531714559979	-0.0102552900497675		0.00166238556439986	0.0	0.0	0.00257126794918164
361	2120.9655182937	2502.57761532498	724.682147857805	294.137000824825		0.0115792253882602	-0.024826497038112	-0.0287519441552157	-0.00592550430566911		0.00157654909089394	0.0	0.0	0.00243511204556849
362	2113.64950245824	2479.57680991261	761.077722558147	316.599000482445		0.00407223305354981	-0.0128375565112481	-0.021666552189652	-0.00356403367391855		0.00149514474212594	0.0	0.0	0.00230616598116913
363	2068.49692403859	2590.16114162169	858.784584358946	297.207323051543		0.0211893236863198	-0.0174419886947532	-0.00767448773169341	-0.0122592700750326		0.00141794366748153	0.0	0.0	0.00218404797487447
364	2078.98015831256	2316.64836954333	899.006159255493	364.596891729955		0.0134463145133693	-0.0098394812457423	-0.007122436123426	-0.00838780855628086		0.00134472883293705	0.0	0.0	0.00206839646187472
365	1827.95569479054	2543.49018026135	874.847464504851	367.99965178349		-0.00843506569856191	-0.0260293525206728	0.0125004240388814	-0.0118278147841479		0.00127529441091552	0.0	0.0	0.00195886902318053
366	2100.45027318494	2650.48629666357	903.318195499785	290.359297186254		0.0116932315833139	-0.0386859979807553	-0.00733381937506744	-0.00561627689040471		0.0012094452016472	0.0	0.0	0.001855141371818
367	2290.51981748383	2815.80668215407	767.943498724671	326.768643200635		0.0156485869934365	-0.0225774974815488	-0.000724579663954047	-0.0111584804143864		0.00114699608440794	0.0	0.0	0.00175690639270045
368	2160.21438388166	2423.83295747422	842.895227998359	348.972991821775		0.0131512095754199	-0.0205864175743474	-0.00200738395943436	-0.00232278828888133		0.00108777149709253	0.0	0.0	0.00166387323333708
369	2135.56717971275	2434.81877214884	730.277863245576	323.244839003361		0.0035376076647689	-0.0329637669787588	-0.015962638601292	-0.0107214235824455		0.00103011440395591	0.0	0.0	0.00157574406528659
370	2120.33330983129	2797.17867947607	705.794105843321	303.782003820654		0.0182840508205719	0.000959769708777782	0.00742736694597195	-0.0192476297146384		0.000976924945603544	0.0	0.0	0.00149224773075119
371	1952.89126902613	2528.7819408928	833.132716627425	314.230255734872		0.0123263957727108	-0.0352242921159265	0.0202495353653819	-0.011348744129336		0.000926481899172949	0.0	0.0	0.00141269872947514
372	2059.94687626279	2607.34708742751	734.36873706835	379.515422684262		0.0210654411216008	-0.00930038403244748	0.00542058770011161	-0.00482997164518505		0.000878643455014668	0.0	0.0	0.00133789233871274
373	2001.84439613079	2297.96983982361	889.620656749429	324.934909774962		-0.00322851923657063	-0.0430897583625409	0.0159020580417159	-0.0124581198368935		0.000832857276953761	0.0	0.0	0.00126704715777829
374	1964.45419627222	2653.66006438265	917.328560885773	340.910676629419		0.0197281806638867	-0.0271195598121258	0.000629485977904202	-0.00554823005527764		0.000789853094820319	0.0	0.0	0.00119995342941714
375	1951.55261440934	2609.6907531109	753.246234214469	340.661632765811		0.0246942409971852	-0.0195911975286506	0.017182479284901	0.00186420277184527		0.000749069412803933	0.0	0.0	0.00113641250361334
376	2210.94110317887	2597.3291946883	695.91188418593	321.507489572958		0.0353594340843019	-0.0254389790483519	0.0245212051480199	-0.0125173438076256		0.000710391576456471	0.0	0.0	0.00107623624943031
377	2241.18961728852	2569.1164236167	696.407683629423	308.65887426855		0.0243088626175849	-0.0116893072125581	0.0265694701408016	0.000671543812553645		0.000673710851456702	0.0	0.0	0.00101924649799593
378	2248.69315732758	2757.55908203124	717.832685636058	337.291909510395		0.0369645871558686	0.00106680276064379	0.0187274962817078	-0.00321614259493715		0.000638924117927413	0.0	0.0146750306053217	0.000965274514983305
379	1826.35162774447	2553.37610744201	965.211721202554	335.307599679407		0.0170430291147184	-0.0373884220210246	0.0197602202643126	0.00510806696250427		0.000605933580536305	0.0	0.0225927084161678	0.000914160501024889
380	2131.90756015119	2370.56994125523	913.176870407034	336.357535677602		0.0224336024427763	-0.0196673646697203	0.0328766165616542	0.00527663516269597		0.000574646493565703	0.0	0.0323276239959288	0.000865753118581266
381	2097.33257951407	2549.79931011396	864.403060564711	344.160387745891		0.0220217820206105	-0.0365511567834627	0.033992711119479	-0.0101179082006854		0.000544974900178142	0.0	0.0370841954534205	0.000819909043863424
382	2094.92611378636	2564.53353913297	854.377407962328	345.528520682893		0.0252276803452337	-0.0258321062554354	0.037641660786388	-0.00486771313400294		0.000516835385144864	0.0	0.0438990528183961	0.000776492542482055
383	2021.35899616109	2471.84253307224	868.982162127211	310.054020247136		0.0156760272670546	-0.0223217254463691	0.0678667969430967	-0.0121006139885564		0.000490148840342049	0.0	0.0467621703914618	0.000735375067567396
384	1759.03578975282	2345.17303403874	817.83910909853	301.913135543762		0.00330247589335816	-0.0403982529014514	0.0313181600041001	0.00106888890129937		0.000464840242355536	0.0	0.0473436532471888	0.000696434879169766
385	2095.85379764951	2534.93835449218	823.198576626712	318.519646025273		0.0164076590437508	0.00396224027512877	0.0728855115066477	-0.00310227719583457		0.00044083844156882	0.0	0.0466312919184451	0.000659556683813913
386	2046.67713244208	2433.48545853133	806.47156486337	312.44563153635397		0.019245423128625	-0.0310046341040977	0.0479122513445352	0.00387368674026263		0.000418075962141387	0.0	0.0452080983359634	0.000624631293139973
387	2257.04522389379	2629.75754822406	851.144725224743	345.803766379793		-0.00503322858961349	-0.0220105453398559	0.0294607710597056	-0.00812761955999617		0.000396488812315067	0.0	0.0434170177654949	0.000591555300620358
388	2050.67198759934	2574.95511336179	771.22542875107	329.111425392181		0.0120082630153168	-0.0104367885082418	0.030905636123731	1.02486445960483e-05		0.000376016304515131	0.0	0.0414586784562285	0.000560230775395397
389	1909.75933732657	2469.30755804002	846.452510746646	274.073679889815		0.0145420775856804	-0.0459311075392259	0.0392383328812793	0.00238190684478393		0.000356600884740381	0.0	0.039449398623865	0.000530564972321242
390	2032.24132985082	2446.53847605911	841.119991215396	314.614650771912		0.0243765285397119	-0.00460109746931713	0.00543042963527892	-4.72252491712052e-05		0.000338187970762596	0.0	0.0374556060177969	0.00050247005737156
391	2097.9689204775	2605.36944894692	724.09754142587	305.788617988981		0.01453762408463	-0.0172157650166141	0.0490059602138837	-0.000114887201514068		0.000320725798680475	0.0	0.0355142584423636	0.000475862847579976
392	1873.92213703023	2613.65195740375	843.777671500427	321.563254793326		0.00928452332188665	5.98650982530931e-06	0.0314068323344198	0.00640608315962166		0.000304165277396689	0.0	0.0336449560566957	0.000450664564753306
393	1880.96558879983	2456.33037889618	788.069486435145	347.273086365475		0.0277906303023585	0.000856129053642601	0.0378429505722309	-0.000249102960593434		0.000288459850608946	0.0	0.0318571230241131	0.000426800602226364
394	1865.38856138032	2583.00859777706	799.696574450627	308.668532899651		0.00994984150484934	-0.00602703523764863	0.0452934912187502	-0.00570112371470601		0.0114627720805297	0.0	0.0301542631307247	0.000404200303967764
395	1949.6188070363	2554.27494387282	780.572121816138	336.749081797808		0.0172102992076869	0.00808113785469099	0.00667958744844693	-0.0104975061556863		0.0185752227857183	0.0	0.028536479125746	0.000382796755382697
396	2029.38319765288	2633.95021796472	824.684414240867	303.955548898157		0.0357166493228616	-0.0183388363073827	0.0520268389202637	0.00568842818437923		0.0217171023426216	0.0	0.0270019619006498	0.000362526585193281
397	1722.44915455785	2236.48843729864	831.693776309218	332.746985690052		0.0241919627354651	-0.0292085278852943	0.0173187329462035	-0.00106623914349716		0.0227787083084527	0.0	0.0255478685800721	0.000343329777809925
398	2075.6846850165	2454.05405449621	801.722301744435	344.730388990911		0.0331425527097964	-0.0241595516107914	0.0169382366814799	-0.010174979937914		0.0445554614237999	0.0	0.0241708382331376	0.000325149495638139
399	2230.90263840247	2501.35829146867	791.933618275542	303.498301715014		0.0399812231533716	-0.0112990413597376	0.0229408777929398	0.0141391537749017		0.0544726709981912	0.0	0.0228672928009467	0.000307931910794719
400	2169.55018984038	2572.22280978173	754.965965236158	369.160970376307		0.0563787161711874	-0.029395305591812	0.0370275839572013	-0.0127617069901918		0.0581625118242899	0.0	0.0216336108247511	0.000291626045735019
401	2215.51640582906	2546.18723949943	760.8809864619	334.244520939678		0.0452926903279439	-0.0337835627127374	0.0285688673907026	0.00161206925329855		0.0586211357162128	0.0	0.0285688675940033	0.000276183622319477
402	1933.03211922481	2755.91230695272	825.02134836972	290.515090030502		0.0469217985208679	-0.0147485768521421	0.034436912224252	-0.00409331358913756		0.0574364539646664	0.0	0.0389713285250727	0.000261558918872479
403	2085.93675495016	2593.71528798526	701.506439069634	331.268666544758		0.0339056466153122	0.0102524800747517	0.0512794412584264	-0.00524621148695333		0.0554516282186252	0.0	0.0473174628968869	0.000247708634810368
404	2034.90298882846	2838.64371576997	773.442600197987	270.142666638135		0.037274303315915	-0.00310993743740221	0.0597960917802638	0.00164698310141829		0.0531105301703349	0.0	0.0509653475541673	0.000234591762437784
405	2247.12042025862	2723.71572466978	716.069541060217	367.722856620393		0.0322125901193565	-0.000154366013775782	0.0541388494649154	-0.00229494660727169		0.0506458512146139	0.0	0.0518952295729941	0.000222169465532747
406	2140.60395865604	2290.42508532337	703.32405710438	296.495423579121		0.0333264129614554	0.0280604079552775	0.03188877129282	0.000923680493084518		0.0481787156540553	0.0	0.0512786121259291	0.000210404964361001
407	2084.33159242827	2573.70804934157	878.365394905821	337.815590178349		0.0149353275258701	-0.00807173615449617	0.077358580821834	-0.00224227087718153		0.0457693071901527	0.0	0.0557681756695432	0.00019926342677918
408	2126.1979990992	2697.96009685083	734.282450636772	270.639236997323		0.0256142342769966	0.0149446619212814	0.0418003489016063	-0.00403456442497174		0.0434479483350366	0.0	0.0570652535080654	0.000188711865104363
409	2092.60298209354	2762.33292223743	741.035261040953	308.13779744304		0.0262579355184464	-0.000416863508851673	0.0565845511695894	-0.00439985376100976		0.0412268470111405	0.0	0.0565413633807141	0.000178719038444682
410	2148.74324824892	2389.52201040995	685.89335067958	338.552132291147		0.0341205897433199	0.000365157459169006	0.0588498706032933	0.000579947862515642		0.0391099956177924	0.0	0.055006537673655	0.000169255360201796
411	2381.45526017813	2503.60715885752	718.817547802511	281.639361499315		0.0446196053975796	-0.00999027413738979	0.063893304308699	-0.0135094998584386		0.0370968919858512	0.0	0.052937773455452	0.000160292810471375
412	2174.87049813106	2731.26417274081	661.926062178938	341.979910436379		0.0477076223162724	-0.0230644340159621	0.0337753231745865	-0.00396465078570434		0.0351847771536328	0.0	0.0506146095746196	0.000151804853082222
413	2281.10571183829	2586.52566496858	714.734611337043	367.482101865973		0.0231239529646747	-0.0139820299882176	0.0579874667498761	0.000938656243562523		0.0333698195273136	0.0	0.0481995828261012	0.000143766357028409
414	2241.5680710365	2734.13109344797	652.752902932362	330.417523266309		0.0365591320046215	-0.0128632575021982	0.0560983769864948	0.00125136165506164		0.0316473020460889	0.0	0.0457859695661443	0.00013615352206181
415	2050.00820817618	2485.15250231556	727.589784665739	292.036971255602		0.0411096314343613	-0.00904429112070646	0.0226629180573206	-0.0113627678686416		0.0300137164828486	0.0	0.0434261112842578	0.000128943808224706
416	2177.67938653354	2642.96034476683	643.504689952554	303.214533467691		0.0401783005957653	-0.0248364483900095	0.0259350311801577	0.00933967972078113		0.0284634822229767	0.0	0.0411482169772604	0.00012211586911385
417	2248.81837726461	2489.76264623268	748.655892150042	291.250519406747		0.0457785440237974	-0.0151108255556675	0.0389025286300628	-0.00905943745879535		0.0269939279139632	0.0	0.0389663268251537	0.000115649488678385
418	1913.47821150154	2458.81484450507	763.498596470105	314.665029335781		0.0516834330235966	-0.0227910339354049	0.0290078356187675	-0.00633926666810983		0.0255961829967928	0.0	0.0368862174664193	0.000109525521364487
419	2001.19634273134	2592.16239001087	785.276459715682	312.859358464579		0.0352472555203363	0.0177608744523552	0.0559392313144178	0.00317191818518857		0.0242726791751296	0.00890072305581034	0.0349088989977097	0.000103725835429524
420	1890.32717895507	2440.72050303036	801.117195303581	337.452144546812		0.0382921435625752	0.0135165851962997	0.0286853129293306	-0.0097864219076678		0.02301768648505	0.0138906831569505	0.0330326830489545	9.82332592578848e-05
421	2112.66996607287	2604.79067206628	772.155148580194	372.544588248568		0.0375410303910603	0.0113367326412475	0.0213325722237315	-0.00929375765473455		0.0218291909365914	0.0165158046426919	0.0312544031712577	9.30315305195425e-05
422	1861.23055398875	2467.85070926626	895.01966279609	311.73257750249		0.0344129654373336	0.0152950183719679	0.0188053220075589	-0.00782233866654416		0.0206996595897559	0.0177185054558463	0.029570132489457	8.81052480208111e-05
423	2139.19846738618	2615.15211219394	729.19419547303	310.880962478212		0.0314354119004135	0.0190345070434067	0.0215928651843074	0.00140452142607247		0.0196308459632313	0.0180729250703304	0.0279756033332016	8.34398261047421e-05
424	2172.831683981	2497.03029986509	663.784482912385	386.984534518177		0.0445152241626723	0.0200164048823452	0.0167715303714165	-0.00911486607440567		0.0186172184806748	0.0179284863895993	0.0264664503280339	7.90214514661496e-05
425	2186.88773635338	2399.79179209286	583.0021225742	307.485726041147		0.0513946300565354	0.0188300816823689	0.0411590452140328	-0.0122037631483161		0.0176536794915981	0.0188300814479579	0.0250383490292763	7.48370422534013e-05
426	2476.83696457435	2843.68164440037	560.836212854951	336.655170334287		0.0481188081291558	0.013789254266022	0.0259967459626478	-0.000567806058010526		0.0167421407943114	0.0194545762684628	0.0236870928636243	7.08742093358851e-05
427	2411.89916781721	2652.33988024524	715.630582905251	314.633041077876		0.0433206711765605	0.0382636817446652	0.0217002628162921	0.0092459253862881		0.0158756243333707	0.0259320618874075	0.0224086337436383	6.71212196224733e-05
428	2149.6541442871	2384.78177981032	711.140648410744	361.26288887419		0.0421030794375809	0.0194160588863498	0.0218043552046769	0.00188556818676329		0.0150558942994565	0.0291867411657616	0.0211991013942191	6.35669613223775e-05
429	2101.48012674265	2533.0273903129	699.114442868864	330.059378696152		0.0197270900240138	0.037498753251267	0.0433901401154963	-0.00219513618102812		0.0142757969484714	0.0305091950880655	0.0200548103022813	6.02009110455395e-05
430	2071.61388107825	2545.38394133577	662.445419520547	356.523834350099		0.0247923274695963	0.0274756368484696	0.0184111925030696	-0.00396134342237214		0.0135386731265752	0.0306853670501143	0.0189722595646444	5.70131026451496e-05
431	2082.56136348329	2512.28402993113	746.359390607163	273.229143970991		0.0342202448040915	0.0250664748213313	0.0150753968619628	-0.0147078679586742		0.0128396103176995	0.0301932951726969	0.0179481287517764	5.39940977100412e-05
432	2173.67244115369	2715.83286938224	824.121988932291	322.377214773717		0.034069685652781	0.0543166968015721	0.0322160870782816	-0.00938801425970273		0.0121766432685348	0.0293231779463037	0.0169792716252923	5.11349576195974e-05
433	2045.48667539399	2457.59493546633	686.259149142051	293.481180745766		0.0244911366296235	0.0326728138644214	0.014575274336552	0.00720367674775235		0.0115479081966223	0.0282506487923481	0.0160627087882404	4.84272170784281e-05
434	2159.23641441608	2488.76345793733	872.37761085545	311.249109032619		0.0389963267076196	0.0177128976109776	0.00436085880850516	-0.00876274990717809		0.0109516375528504	0.0270814932343185	0.0151956198974483	4.58628590524617e-05
435	1869.32433240167	2422.46745630637	667.732501025613	341.431836132034		0.0491513479890513	0.0092816092313289	0.00515825278120251	-0.0122718094230173		0.0103861550535019	0.0258789370789388	0.014375335800856	4.34342910322411e-05
436	1923.53166251346	2390.20332887	679.33078713613	314.458827774838		0.0448044478832374	0.0180947726669257	0.0153033011644218	-0.0123504166331885		0.00984807436559894	0.0246802974965898	0.0135993308052622	4.11343225531459e-05
437	2148.04144287109	2743.16884715286	729.377119229808	324.894941717505		0.0350551178536441	0.0255928332931661	0.0116225458439828	-0.0030210124425666		0.00933788243351135	0.0235071422261207	0.0128652151869596	3.8956143905981e-05
438	1987.9449894346	2476.88477191728	887.498511745505	340.604107982133		0.0166899094589774	0.0496849273657025	0.0164349860160452	-0.00991592835196336		0.00885482779039112	0.0223714868143394	0.0121707280030846	3.68933059749014e-05
439	2009.70319340146	2310.02217023397	780.624580836187	338.297003392679		0.0301706082982028	0.021703744735184	0.0317334793239998	-0.00364539011670315		0.008397613046062	0.0212795739399707	0.0115137302295507	3.49397011429748e-05
440	2017.70734589675	2553.69655459689	779.931007420091	318.686586661167		0.0236984878381083	0.00761270089363672	0.0141009273637191	0.000652736847101838		0.00796400636355856	0.0202341771806833	0.0108921982329227	3.3089545208849e-05
441	1952.07056821625	2421.06066013611	754.542353381849	345.495029647036		0.0330239834327891	-0.00577314048967415	0.00810570190635105	-0.00857106698918191		0.00755278875207181	0.0192360043572777	0.0103042175730365	3.13373602609824e-05
442	2223.2586364746	2508.66435068661	714.472486800799	344.237294960781		0.0136736594772114	0.0364502132453764	-0.00215311521576155	-0.0107627951186714		0.0136849949198744	0.0278193244734638	0.00974797712731254	2.96779584587333e-05
443	2407.3411991514	2473.33542656652	698.567664856235	352.294758466135		0.0254617830604619	0.0482301484981327	0.0299452964982235	-0.00111127564951303		0.0322565570988077	0.0322588182229605	0.00922176352462144	2.77677135273256e-05
444	2148.43272452518	2553.87729290834	683.296529412814	312.512453117218		0.0509429420873884	0.0310359830757609	0.028994277808823	-0.0107803938888077		0.0409990808833007	0.0342089591796629	0.00872395587509229	2.62294872808873e-05
445	2244.31991787614	2672.01769264457	629.213932960545	308.819458494148		0.0597412139816446	0.0229860764079771	0.00470341154900893	-0.0079565209145532		0.044422317979515	0.0346775340899437	0.00825302078172839	2.48405617905624e-05
446	2243.35017552869	2830.72630451635	753.4867952251	311.526935227838		0.0362618197866656	0.0296795497206473	0.00164348125201846	-0.00497194536881187		0.0450776367637085	0.0342777410857626	0.00780750761971039	2.35251838308093e-05
447	2100.53026080953	2395.84726109455	748.984092956264	370.350182278697		0.0237792823673079	0.0455222459683449	0.0144182178966313	-0.0129104223517596		0.044318679147623	0.0333820457002841	0.00738604406958469	2.22794588519989e-05
448	2230.41273551151	2583.21334366945	741.575868650114	342.196757890313		0.0390451627593708	0.0299846629482004	0.00450259841789241	-0.0124323151999184		0.0428637475389842	0.0322160778275168	0.00698733189101672	2.10996985319131e-05
449	2257.98395512021	2416.78398336823	678.216838122503	314.830093687748		0.0429281452210774	0.0229541788452618	-0.000246151493894362	0.00160752624506773		0.0410952808495412	0.0309159346277201	0.00661014292435128	1.99824098554203e-05
450	2146.63969894935	2608.51265755879	660.736374946489	322.197100270791		0.0513707719629415	0.0292580288407122	0.00832103600684212	-0.00981283675470372		0.0392101028772899	0.0341319012615938	0.00625331530781818	1.89242847724136e-05
451	2192.01600278657	2681.22909199822	678.634951796161	361.740263555154		0.0580459696039384	0.0616488048435366	0.00394923548178799	-0.0104443027826575		0.0373103873046909	0.0525595996833812	0.00591574989882242	1.79221904033892e-05
452	2055.26539874899	2653.60791015625	726.814394040739	321.47121864106		0.0323840893100546	0.0335637371706517	0.0194770254728129	-0.0120995837180284		0.0354509365686905	0.0622296169324968	0.00559640688835017	1.69731597636686e-05
453	2019.56981790476	2435.66379822406	792.756738950128	303.409978251058		0.0248211192285527	0.104885643584784	0.0103648460009506	-0.00560855325610166		0.033656152905023	0.0666329977808515	0.00529430259809377	1.60743829787981e-05
454	2081.51458740234	2440.52800695674	790.850935983875	314.405413502241		0.0220632348922035	0.0822533135471965	0.00303462221023655	0.00512875023563186		0.0319373412181998	0.067896506568342	0.0050085064504493	1.52231989651188e-05
455	1804.15060109105	2423.30015202158	776.829935430936	313.616084490164		0.0217191806910843	0.0591885922049763	0.0110567052830448	-0.00341855203029737		0.0302983897222222	0.0673144518710064	0.00473813810206468	1.44170875508728e-05
456	1940.9343619511	2324.0608879168	746.02698701484	322.714789280378		0.0231230730425897	0.068338918478527	0.0225538967481762	-0.00689222749057526		0.028739332654556	0.0656732607651089	0.00448236473211537	1.36536620145207e-05
457	2072.60950864594	2614.04694421512	711.281053795662	301.533377233254		0.0341184931152274	0.071141128542969	0.022002249188559	-0.00138476013505468		0.0272582578857334	0.0634495642489387	0.0104903447383893	1.29306620181743e-05
458	1894.08230380354	2539.28691053882	791.008103462114	314.421962540463		0.0300162546440746	0.0415291894047004	0.00290681545436673	-0.00474282027611817		0.0258523169106432	0.0609310842938111	0.0136334987062778	1.22459469152258e-05
459	2155.86879440833	2479.60654221367	808.781159701412	338.671779678162		0.0255618889875236	0.073367224943396	0.0266491372466331	-0.00418771202892261		0.0245182573189952	0.0582904055225849	0.0242735332073535	1.15974894123559e-05
460	2115.39732413456	2181.42244004711	866.847443323701	330.431923672497		0.0218332906887384	0.0448642083358777	0.0445529035217265	-0.00748716965143305		0.0232520362899989	0.0556299917865976	0.0297150368782982	1.09833695671566e-05
461	2189.75233091157	2626.94839194386	754.373979960402	320.536074452191		0.0187588678646205	0.0302493070653835	0.0243974021618668	0.000586396961596911		0.0220508506834921	0.0530096532836383	0.0321182847439597	1.04017691035974e-05
462	1959.66281654094	2392.36968931217	726.089676530393	343.551381388508		0.0181972266842581	0.0493039002484142	0.019373019280537	-0.00663381607198712		0.020912032852991	0.0504633032391088	0.0327628887229268	9.85096602850313e-06
463	2092.61460613382	2475.82078819668	832.778487532106	325.657363709225		0.0213432304714907	0.0701213368876508	0.0218540814958904	-0.010676976532334		0.0198323153758391	0.0701213404536369	0.0324059106575728	9.3293295331042e-06
464	2273.98639126481	2513.84268157015	779.863440666024	341.23138111616		0.025401041959423	0.108975367548247	0.0442627075300753	-0.00359161369003826		0.0188083180882978	0.110515957808789	0.0314944006453075	8.83531516456519e-06
465	2136.33698772562	2784.46219218145	595.240710393478	294.777220220679		-0.00418536107307643	0.211593153184509	0.039321177799661	-0.0100358201322213		0.0178371781699738	0.209768470914841	0.0302915348834358	8.3674602531937e-06
466	2287.82927414466	2792.21309071963	679.083695642479	300.692540385333		0.0124277674505185	0.26685986315136	0.0192000322664936	0.0112773768766148		0.0169161739492404	0.263271583138488	0.0289514738372366	7.92437958179187e-06
467	2212.03022713496	2561.90150310083	547.148899026113	303.237370829183		0.025287318464924	0.285203080638378	0.0184038116634602	-0.00303773821218946		0.0160427207353955	0.289204362791287	0.0275637854669511	7.50476128432781e-06
468	2167.50698326373	2905.66684872342	714.040828339041	305.82145052602		0.0165442499726453	0.300897650380799	0.038540234234306	-0.0170206566483423		0.0152143654066525	0.300897657871238	0.0261798051747458	7.10736296178408e-06
469	2325.00612561456	2742.35237294619	643.258094543735	321.188341361117		0.0251583478597898	0.321259573734987	0.0246460958242067	-0.0263023098546515		0.0144287805007558	0.336982746195102	0.0248282752299163	6.73100800368293e-06
470	2210.56242317988	2432.66577777665	634.996939881207	314.009905689741		0.0124006593019196	0.387231575234251	0.0333944309948571	-0.0137663646249406		0.0136837581972245	0.356654027521381	0.0235246216982189	6.3745821043971e-06
471	2127.52654713597	2533.61966288458	755.837688846675	346.092058523717		0.021118770092798	0.345887862267711	0.0388901130793499	-0.00976428508256685		0.0129772043902137	0.361156247093425	0.0222764554162635	6.03702996393197e-06
472	2077.71281275255	2817.42553207554	745.519661681292	312.108646468812		0.0252663284708769	0.377686014845859	0.0220494338728797	-0.00874830609850908		0.0123071329502582	0.356773372510715	0.0210868321484356	5.71735216341048e-06
473	2148.77878123316	2638.28494231233	744.897492151826	309.819143348481		0.00920701147409551	0.336200956919479	0.0412454950355234	-0.00652346952231801		0.0116716602199437	0.347322110215815	0.0199561830400674	5.41460220600999e-06
474	1942.76313202956	2514.5308825306	660.225413143906	339.379955762885		0.0158148086142134	0.337611103705579	-0.00707841430342151	-0.0129087286501349		0.0110689997605937	0.335114265806259	0.0188834561133966	5.12788371458997e-06
475	1975.42005973026	2833.38079141833	662.233156526469	316.90266570437		0.0027363305148304	0.310325953292891	0.0197954066983754	-0.000812749359699816		0.0104974573525388	0.321544047186796	0.017866789734822	4.85634777771308e-06
476	2281.29344335095	2879.37827324621	682.642092073344	289.391455661728		0.0134292676646208	0.304450884641996	0.0124331317783659	-0.00382530189798524		0.00995542624413762	0.307446464651589	0.0169039085171931	4.59919043620212e-06
477	2360.83846309267	2481.67594484938	639.773138734303	329.85341933049		0.017305129036424	0.28224623910819	0.0178115535971373	-0.00829008534569816		0.0117979616143748	0.303993404194895	0.0159923546886361	4.35565030279073e-06
478	2226.57190151872	2377.16881443298	695.713783577697	345.572062336591		0.007307682711187	0.342150909237846	0.00233500810025706	-0.00376063055115281		0.0124431834480633	0.302040357280515	0.0151296220027942	4.12500630782039e-06
479	2053.58120306606	2664.4027401639	748.604042924157	282.132359234935		0.0253954019276761	0.280982950476218	0.018865044475243	-0.0112297936378488		0.0124684032125792	0.295058325106437	0.014313231989979	3.90657556430914e-06
480	2241.87975653286	2906.69876318862	713.48640839041	353.867458875435		0.0242762954403234	0.297748699648909	0.0173569438704851	-0.004240422133185		0.0121800283993906	0.285294744974959	0.0135407761609211	3.69971134607095e-06
481	2175.63979050208	2780.9638583783	664.887797873858	306.006131723107		0.0221969724508111	0.289422231104284	-0.000666388158536183	-0.00723966563128618		0.0378203098872321	0.274106975307347	0.0128099381676325	3.50380117289929e-06
482	2467.74633157664	2565.04091998228	654.245893086472	296.511917175049		0.0208408369897862	0.232257960710058	-0.00904126728096698	0.0136108205845812		0.049850532228782	0.262309851174333	0.0121185042243804	3.31826499714582e-06
483	2335.63375328327	2686.87179722736	603.737235570062	294.256996428349		0.037707607448959	0.264354284036355	0.0338697718907784	-0.00659987734099185		0.0547196861617723	0.250387769494072	0.0168842133230234	3.14255348632467e-06
484	2284.37658901872	2660.61541559278	706.900826510773	333.002535755415		0.0215056796991152	0.218860164762282	0.0268002003112625	-0.00707414737651034		0.0558562469426331	0.238624095566194	0.0191895619337439	2.97614639665783e-06
485	1958.40788111193	2785.51810290149	757.856226812214	332.570701568725		0.043764705562191	0.224776488427408	0.0288980525428163	-0.00780627868372644		0.0550810961916049	0.233616728417135	0.0339009540782382	2.81855103274583e-06
486	2085.04316027411	2682.27350923203	745.163940987086	297.126541684823		0.022755342556775	0.259977339482811	0.0147509552092722	0.000304857848795285		0.0533596068158193	0.236190230153858	0.0414171782185111	2.66930078880321e-06
487	1974.72164075127	2634.77074314392	687.671931854666	324.097906226655		0.0410960560801643	0.21786675155059	0.0303994777652193	-0.0127330432653668		0.0512019659089207	0.233108798286388	0.04472855610839	2.52795376713974e-06
488	2145.82724314722	2638.82726044015	776.016876917451	341.934415657681		0.0305497555393187	0.223160486662615	0.0263861322525856	-0.00398971658378187		0.0488762557552478	0.242353065948653	0.045606349820576	2.39409146979694e-06
489	1959.09145591998	2579.12503523679	870.372097067637	323.56163626743		0.0253444431322335	0.266780640446491	0.0330853850231473	-0.00157186658990607		0.0465218667554829	0.247550808241508	0.0450984813810573	2.26731755946612e-06
490	1976.50729791049	2204.72535689835	897.1415525114151	314.624289949576		0.0445487168559714	0.263377528488522	0.0504206039355471	-0.00452035253940433		0.0442098576728097	0.245771401877136	0.0438237398955329	2.14725668601937e-06
491	1979.11578790072	2516.25210036444	679.962992071561	328.147619483005		0.0328016345506803	0.268019928209453	0.0370907826576611	-0.00718964352649595		0.041975076488521	0.23997977865533	0.0421463883713441	2.03355337517897e-06
492	2309.175778093	2624.28586853656	742.155430623929	311.223050182084		0.0396302576408519	0.207160974544721	0.0210610268020773	0.00266904637950948		0.0398332499230733	0.231973269668807	0.0402797863935197	1.925870976035e-06
493	2467.36351381499	2728.17891354905	678.081853997217	315.056706766683		0.044190797348521	0.199272663836502	0.0585734999859956	-0.0133665155340816		0.0377900722297569	0.222837202298781	0.038347883085756	1.82389066429474e-06
494	2402.77349222117	2712.71210157256	698.372285468393	311.853598302104		0.0466520578892534	0.194512199640462	0.0242896539741044	-0.000539227908198939		0.0358460356215451	0.213222930526002	0.0364217058906074	1.72731049831298e-06
495	2179.68546268857	2769.46722600877	914.583308807791	322.188710003735		0.0482293918060253	0.24326852600622	0.0295020640685382	-0.00712713756219413		0.0339989943635321	0.21753101487374	0.0345410094189576	1.63584452510804e-06
496	2097.33355081492	2491.89022732764	723.503866117294	311.400006419633		0.0322176134275462	0.235773795534189	0.0226894119334427	0.00610771142435247		0.0322455228671023	0.215816976193241	0.0327271169879077	1.54922193371692e-06
497	2339.40761382004	2557.33140831386	724.884640767693	306.378105741098		0.0405507932140972	0.198309619868906	0.0530701858707062	-0.006105494099491		0.0305816321823264	0.210643360095687	0.030990535279194	1.46718625338252e-06
498	2313.35502677128	2388.49386879832	842.099274935787	320.380100690986		0.049397006925349	0.186485530236596	0.0539182741720373	0.0131223374846571		0.0290031452980434	0.203563415333478	0.0293354671396852	1.3894945941993e-06
499	1906.28983385809	2516.93257565842	823.363418370076	271.03095528044		0.0275863814974059	0.201035583570123	0.0323879115816498	0.00882228160052618		0.0275058911400707	0.205451572758257	0.0277624837374749	1.31591692796873e-06
500	1904.65564701474	2503.30937021786	757.815171054509	332.50488864853		0.0333796184341736	0.220601012478022	0.0203539767658666	0.000383898831725472		0.0260858023607806	0.208718577543477	0.026270104604457	1.24623540713559e-06
501	2090.62995016163	2569.94161263692	758.760794582976	325.524594979457		0.0202602264828939	0.215117669114411	0.00597571546379729	-0.00988914304331935		0.0247389621996699	0.206571383906252	0.0248557298120566	1.18024371978845e-06
502	2319.15672775794	2526.83608473944	741.926948442851	331.416797653137		0.0370403255487205	0.180157516051794	0.017935246199762	-0.00109478904972604		0.0234616245026083	0.204925896801159	0.0235161879302828	1.11774647881475e-06
503	2171.70949475518	2582.28597298848	796.403975813356	321.716740460034		0.049258651732618	0.195756424235063	0.0215600433738223	-0.00533055155479215		0.022250219707765	0.200002955527241	0.0222480562343146	1.05855864340182e-06
504	2213.51197236159	2702.30347938144	845.365116206478	313.261034961715		0.0414335982092561	0.183310578087129	0.0389052874930641	0.0025773298104666		0.0211013536027654	0.193274460712683	0.021047846007157	1.00250497117103e-06
505	2133.12002773942	2517.94599080823	827.33697760595	321.691831307582		0.0372204308653068	0.183080928032035	0.023292905549914	0.00480545359291226		0.0200118024626793	0.185629066224949	0.0199121080308243	9.49419499323039e-07
506	2258.53608335297	2887.77122009906	688.439707298801	332.331085812998		0.0438093850050461	0.207817829647076	0.0476373211955538	0.00284229147275073		0.0189785064784189	0.177599939039272	0.018837490950469	8.9914505325782e-07
507	2095.86011268352	2766.33033485019	711.637252737942	320.320085867467		0.029559398098423	0.184117996558312	0.0168663818430612	-0.000590414848512078		0.0179985624808135	0.16950374201684	0.0178207718970969	7.05804281661714e-07
508	1962.89944773706	2303.22201947084	768.35706068065	310.663938970679		0.026969464427759	0.14972273898557	0.0284166522752293	0.00554437963492495		0.0170692164848421	0.161525435328477	0.0168588708621745	1.0933370689776e-07
509	2065.91391727842	2569.56971599146	760.989976856806	330.432923579121		0.0258781755283033	0.152014206531849	0.0114014403097137	-0.00665192685576995		0.0161878563231328	0.153770010976646	0.0159488556338842	1.03544178080981e-07
510	2190.32892582334	2475.59415648155	783.127221791167	324.200860620019		0.0215493378199666	0.183805025234927	0.0291924489323259	-0.000878808818516691		0.0153520045024221	0.146294046958326	0.0150879413256492	9.80612211794104e-08
511	2326.64484589675	2448.01846533706	692.8355127622	393.958408553286		0.0259205872947551	0.137735603094208	0.0302561737460139	-0.00814917613069362		0.0145593113450822	0.139124945945899	0.0142734868786886	0.0
512	2010.73480119376	2702.9615465931	744.048951867508	373.947634267617		0.0430695765445778	0.0963597539182702	0.0410069919982804	0.000298347690555957		0.0138075484401812	0.132272658536799	0.0135029899423043	0.0
513	2178.72067050276	2499.86309625684	765.588266311715	296.016416754855		0.0352020288338176	0.111056915448434	0.0399455830580876	0.00642283737068676		0.0130946024089555	0.125736820596658	0.0127740809556433	0.0
514	2074.07210040914	2502.49989428962	722.188703981164	294.148103873568		0.0308621986003734	0.13008104543505	-0.000224702878204762	0.00361104364818526		0.012418468979562	0.11951109260127	0.0120845169109691	0.0
515	2334.95088248417	2683.20325713796	730.280654698202	365.436787031561		0.0362827915997192	0.11612316053993	0.0298942528117456	-0.00618603790604713		0.0117772473610502	0.113585792130506	0.0114321750749585	0.0
516	2322.65925861227	2515.84803756241	713.337611925656	313.412631699763		0.0418101729822654	0.0899004160399546	0.0457354530610451	-0.000247817652622692		0.0111691349042519	0.10794948542674	0.0108150468242035	0.0
517	2314.79690236058	2592.10964682667	678.043644317208	315.410455832918		0.0500989995302435	0.139403655060424	0.0318353508250577	0.00486755984598883		0.0105924220364469	0.126557504095039	0.0102312316801021	0.0
518	2294.47619628906	2762.55103042445	651.463244015767	305.77286362363		0.0458095359461715	0.136134807688344	0.0132592595010321	0.00586293136511148		0.0100454874565604	0.134899069008552	0.00967893158659332	0.0
519	2142.0559734476	2607.61701131604	726.482872253139	308.078642461404		0.0538730061674204	0.1465076468364	0.00305561224008581	-0.000628318563178697		0.00952679357791373	0.137124651143702	0.00915644544980402	0.0
520	2513.07299068056	2591.51735286122	677.948213202768	318.213296229145		0.0369037721541772	0.129790475499049	0.00899013285702962	0.0034464164952128		0.00903488220599942	0.135759923825557	0.00866216394457072	0.0
521	2178.19117473733	2857.08140705541	575.919611961329	291.165641146352		0.011623983318116	0.142616124015891	0.0228581041284847	0.00279293726530545		0.00856837043927902	0.132339281992135	0.00819456458476278	0.0
522	2168.06541916419	2651.22522601884	659.176347567066	314.472241891807		0.0240665776930882	0.107353730948858	-0.00406767223094829	0.00533470934497429		0.00812594678155972	0.127792474054121	0.00775220704989567	0.0
523	1990.72868399784	2593.16330239207	692.912343482448	303.488640165898		0.0120406656528767	0.119529493111539	0.0114306053578888	-0.00396995414471621		0.00770636745506331	0.130567300432908	0.00733372875819189	0.0
524	2070.28740297514	2756.91702239046	753.538326733733	341.775229161479		0.0269389550347313	0.16062532976227	-0.00162336260448918	0.00517621019544976		0.00730845290384487	0.130925036827008	0.00693784067515576	0.0
525	1758.14274334085	2467.29920566204	808.14923569492	331.301847298306		0.0237916786507907	0.0959127638016714	0.0168748281635649	-0.00147829467825702		0.00693108447774353	0.128597038731686	0.00656332334635525	0.0
526	2132.98595665241	2533.98282961501	819.429829079266	333.049597508403		0.0338478350276873	0.141094656308301	0.0138009705370884	0.000169554521545177		0.00657320128754922	0.131433043063013	0.00620902314314259	0.0
527	1953.7762282799	2278.0152575306	758.23470163563	311.737263835283		0.00421731580351724	0.143308902844026	0.00984582070247999	0.000158128895267292		0.00623379722254795	0.130532577666893	0.00587384871031425	0.0
528	2017.56321768925	2414.28878941486	857.034447238869	302.885728570094		0.0130481627492649	0.112105699223108	0.0143540485502055	0.00206044785054826		0.00591191812206272	0.127482435401876	0.0114719289872669	0.0
529	1954.33670780576	2710.57300056378	697.67305111123	330.097356667081		0.0223077755902356	0.161598958173428	0.00732923567769833	0.0108343947320354		0.00560665909303976	0.123244570742923	0.0143633951195052	0.0
530	2167.67464789028	2535.41151034954	654.157393782106	331.439001805278		0.0277652188191928	0.118256189068418	0.0338864905637513	0.0167264447322201		0.00531716196613917	0.118399909013614	0.020516337839169	0.0
531	2252.21453962654	2472.37124728173	689.290153886629	308.571910599788		0.0198483239347279	0.126869531264171	0.0143653273832831	0.00662913432087812		0.00504261288317894	0.113297132284224	0.0235208870373209	0.0
532	2169.69041074555	2594.58676304768	702.889435511201	313.535163058702		0.0115197024474763	0.121536585147099	0.0267150414382579	0.00880584452049995		0.00478224000914992	0.108143471309874	0.0246917583708489	0.0
533	2279.46785551926	2634.87531083883	717.830616572131	307.160669820717		0.0226838679021731	0.105332771856421	0.0202749275373695	-0.00460493293714035		0.00453531136236978	0.103060103282139	0.0248073700676048	0.0
534	2113.02754684974	2381.44580329816	708.539259819135	336.932979994086		0.019635004867064	0.0716064232243505	0.0372894927382729	0.00857133911307786		0.00430113275667576	0.0981159484777495	0.0243279411734491	0.0
535	2380.16554523336	2742.06845501771	604.604996075913	358.791387185632		0.0225889829701022	0.115602860029738	0.00543696750787348	0.0145656559056432		0.0040790458498714	0.0933482839803197	0.0235249308155258	0.0
536	2340.39489430394	2583.83274982884	637.431686331692	336.30841672373		0.0169162495321784	0.102077876372649	0.0375910453115287	0.00212566585739143		0.0038684262929407	0.0887753122324841	0.0225578572527593	0.0
537	2157.46327788254	2540.48770361831	673.251603078624	338.485648227402		0.0119192383797502	0.105261564242545	0.00959418230995394	0.0109326936703558		0.00366868197482671	0.0844038200685056	0.0215198862782924	0.0
538	2309.46113744275	2734.24426772913	717.438406330265	336.213898312997		0.00839547489385076	0.119149518535444	0.0351053023466833	0.0165377951944425		0.00347925135784012	0.0802338419504104	0.0228214842313656	0.0
539	2315.841908422	2822.21823654961	677.653020432006	355.420026923555		0.0121689432993011	0.0916868355836701	0.0103279718024403	0.0270825319092176		0.00329960189901828	0.0762614953642499	0.0230515348626409	0.0
540	2208.73257025356	2449.93451871577	702.19266262664	310.132740522285		0.0093482475548411	0.0430454384414037	0.0347596439890555	0.0110350826947919		0.00312922855299646	0.0724807011774474	0.0349797572586907	0.0
541	2062.19198608398	2460.35728973703	646.165515080978	306.160844901643		0.0182971206365686	0.0627866869279639	0.0411616480221147	0.0186396491673096		0.00296765235218277	0.068884223968414	0.0409096243746067	0.0
542	2225.87718674232	2538.14245479623	667.214342091181	310.491719644858		0.025071488819689	0.0510318677900438	0.055631363443083	0.000811067959616691		0.00281441906024494	0.0654642977999371	0.043341436810563	0.0
543	2159.32664858061	2464.67465241422	717.810459920804	330.341298867031		0.0112867050374762	0.0532416441407248	0.0501703934846825	0.00546729133989645		0.00266909789512372	0.0622129994354219	0.0437558121965409	0.0
544	2223.28243071457	2630.86229336138	750.753424657534	313.426668326693		0.0164995196930194	0.062803047703671	0.0372287754694833	0.0258559158474391		0.00253128031798288	0.0591224678468359	0.043028351044797	0.0
545	2153.50241720265	2636.26265378342	671.740312410816	293.732551240351		0.00830400399914912	0.0556106486084525	0.0563209608100819	0.0238551751732841		0.00240057888469112	0.0561850303224032	0.0416757377305693	0.0
546	2234.84698170629	2507.51896116905	746.141442146475	334.21334680808		0.0224260892309875	0.0398753934729903	0.0741040438601542	-0.000551740000273554		0.00227662615660721	0.0533932719608962	0.0400017960816193	0.0
547	2136.5969995959	2551.59066300539	666.015375285388	332.523811978647		0.00461238670894604	0.0387536944197379	0.0355880497421083	0.00277537139483195		0.00215907366760623	0.050740070984897	0.0381841669439156	0.0
548	1997.24552338698	2577.48024348622	623.004934093179	292.196113981573		-0.00117041222589527	0.059419758480741	0.0679533024357241	0.0118370936861671		0.00204759094444284	0.0482186135455304	0.036325744422421	0.0
549	2054.86462402343	2341.00365204172	723.967706549657	357.906431889628		0.00692872077639632	0.0376487637703142	0.0313375099917083	0.000930054879486507		0.00194186457769766	0.0458223963457467	0.0344851962842157	0.0
550	2182.59881907496	2796.53302316567	698.55188935859	302.922770830739		0.00884958657282314	0.0660392694628282	0.030495944142132	-0.00125548319514328		0.0018415973406949	0.0435452221476824	0.0326950709031772	0.0
551	2295.22184385102	2459.63697673365	742.800884926155	282.15054625249		0.00307618226050767	0.0564328072185102	0.0307377698506257	0.00266366519131009		0.00174650735391425	0.0413811912398621	0.0309725370200132	0.0
552	2212.42590121565	2749.08101064151	754.60450890946	306.231330537226		-0.00934931817754361	0.0492155242679167	0.0327210953121079	0.00480488761030412		0.00165632729254787	0.0393246907263933	0.0293257513394235	0.0
553	2172.93845867288	2417.94375830581	673.74234022724	311.938949281		-0.00601079607668968	0.0191798731444104	0.0356137194235701	0.000805352977732931		0.00157080363497494	0.0373703827603627	0.0277576315368042	0.0
554	2433.4192546976	2900.05041126369	783.518408649044	361.789417525211		-0.00438235379061249	0.0404041914765952	0.0424976380401989	0.0138373983738902		0.00148969595004072	0.035513192392752	0.0262680896725535	0.0
555	2235.79622571221	2499.78713202722	702.853982725099	340.455202626992		0.00071290860661513	0.00882185381420588	0.0114631753406124	0.0122515787902954		0.00141277622113673	0.0337482954336743	0.0248553521537669	0.0
556	2085.69396130792	2549.01816330742	746.277995906463	325.56010722734		0.00532759334659573	0.0333140789061824	0.0244780261541984	0.0228336266982618		0.00133982820518161	0.0320711065558357	0.0235167378499257	0.0
557	2157.07791242928	2651.99062953044	783.455891927083	324.192414910669		-0.00278073387604169	0.0358277429332483	0.0129060622766351	0.0242097706111687		0.0012706468247008	0.0304772677688711	0.0222491149006456	0.0
558	2073.2433103364	2726.62980856354	778.154079489511	317.971386913284		0.00057553769419513	0.00870215533089942	0.011788292725759	0.0310783880081735		0.0012050375912958	0.0289626373319892	0.0210491670928635	0.0
559	2122.58678357354	2491.07471332353	705.674637467893	325.765321526394		0.0106955864968253	0.00323567537815493	0.0168819234457221	0.0266648734389233		0.00114281605888238	0.0275232791355484	0.0199135474706418	0.0
560	2031.00258452316	2591.20981999033	736.615837480379	353.435216166583		0.00241491465288315	-0.00432511704072859	0.0445304980260917	0.0290750664239458		0.00108380730516055	0.026155452560244	0.0188389652580854	0.0
561	2206.4089713261	2645.881762947	664.165369042522	290.410573526207		-0.00102803402172223	0.0432700348559493	0.00588771125032159	0.0349125004959587		0.00102784543985855	0.0248556028096908	0.0178222334317931	0.0
562	2130.92115310142	2703.15509599508	653.93068078446	323.73692923618		0.0011446453436528	0.0179369546602837	-0.0170637708815318	0.0282197099452866		0.000974773138368461	0.0236203517047881	0.0168602931550675	0.0
563	2151.94010767443	2756.27083878664	629.9249741367	361.904624665401		5.55318158912542e-06	0.0169442793692375	0.0199997219215804	0.022324716511936		0.000924441199462306	0.0224464889241909	0.0159502246843851	0.0
564	2221.04129449252	2488.54086838555	786.098113316923	321.593213085159		-0.000405751310413356	0.0198131173398577	0.0167537511097257	0.0263768379581908		0.00087670812584525	0.0213309636731522	0.015089250441038	0.0
565	2142.63669665106	2683.70007324218	735.444626899614	295.63591435041		0.0146420846944352	0.011709024697997	-0.0164327284423545	0.0276179380604344		0.000831439726366752	0.020270876762159	0.0142747336163002	0.0
566	2151.58046538254	2544.07969932949	736.271574673587	338.758411665836		-0.00365157456561655	0.0272443873815508	0.00755564993026439	0.0397831969099729		0.000788508738771335	0.019263473076647	0.0135041742993799	0.0
567	2043.61780521787	2712.78212336903	724.400111925656	330.554104869584		0.00384760934444422	0.00962406237068885	-0.00493636579163759	0.0344777718393464		0.000747794471928451	0.0183061344193689	0.0127752042994349	0.0
568	2085.08999212856	2642.8607215488	669.723674060002	372.88044112612		-0.00442113319937578	0.00451094208031693	-3.12380302153641e-05	0.0383159594121657		0.000709182466535626	0.0173963727075118	0.0120855813479568	0.0
569	2119.86395474137	2657.40083611871	745.662697988013	325.416338552041		-0.00731870670822181	0.0237428753231079	-0.00276851939770458	0.0308711624215034		0.000672564173341036	0.0165318235073097	0.0114331830804598	0.0
570	2127.15919547245	2556.93353711944	804.191505466966	286.530938745019		-0.00963140225846355	0.00349013917031838	-0.00750877823197996	0.0241995938311552		0.0006378366479809	0.0157102398896075	0.0108160010263141	0.0
571	2033.49305777714	2619.33536993597	656.435139973958	329.126224593812		0.00180411746628306	0.00543311911669593	-0.00684442928259131	0.0156308006258176		0.000604902261573806	0.0149294865905661	0.0102321347350317	0.0
572	2098.72420317551	2718.6136134826	699.667205113798	317.349592839579		-0.0159335316740513	0.0175842479154715	-0.00567211423033466	0.0258503843791311		0.000573668426258353	0.0141875344624304	0.00967978610805206	0.0
573	2102.78663898336	2555.09424205662	780.368585455907	316.435567301108		-0.00851454432443933	-0.00998789741187113	-0.00279781339140431	0.0398160660427513		0.000544047334902519	0.0134824551999961	0.00915725397028781	0.0
574	2124.77456559806	2664.46055744603	675.247888573772	332.218927998941		-0.00631359017117074	-0.00984868944126306	0.00729529644851916	0.0270712580773506		0.000515955714253017	0.0128124163291055	0.00866292889540547	0.0
575	2118.23387409078	2564.8304745389	702.090922873858	293.168799411728		-0.00275305035176712	-0.00181697665976033	-0.00746078058523686	0.0110351680954071		0.000489314590830668	0.0121756764441704	0.00819528828711982	0.0
576	2121.46041659651	2654.87393660397	718.339203856307	362.079078218376		-8.24794997274288e-05	0.0159318843529593	-0.0157577415801927	0.0281767538299037		0.000464049068913639	0.0115705806823581	0.00775289171216419	0.0
577	2265.49967903926	2615.44640106515	658.708283167451	332.83135524309		-0.000298466860799431	-0.00039190724307815	0.00586475710369141	0.0195683943683225		0.000440088119984422	0.0109955564226851	0.00733437647697838	0.0
578	1976.95579791891	2644.89082257772	648.314081897474	318.813699304345		-0.00330166404319413	0.0174376809959515	1.75670527051765e-05	0.0254919934999002		0.00041736438304861	0.0104491091988472	0.00693785748535141	0.0
579	2172.26295734273	2509.51391098179	755.26053372039	361.383201568725		-0.00275185373601933	0.0128297908782763	-0.00335048721157515	0.0313958166447228		0.000395813975264119	0.00992981881516531	0.00656333925468586	0.0
580	2065.94152305866	2487.0653013249	676.541405804081	344.510108005478		9.58161241389901e-05	-0.00772757537105252	0.00661404461360976	0.0335749142325841		0.000375376312348478	0.00943633565555495	0.00620880326435145	0.0
581	1919.35506465517	2683.04286303962	622.522126498287	348.377907316048		-0.0117296580419912	-0.00122689712665784	-0.0149021033780236	0.0535723351408586		0.000355993938259298	0.00896737717592819	0.00587364070294849	0.0
582	2169.15525239089	2475.91823428439	694.125400212257	299.999376517368		-0.0113198216967892	-0.0162188922319238	-0.00354157115786244	0.0240624721628222		0.000337612363669113	0.00852172457091143	0.0055563694879222	0.0
583	2051.95341860014	2346.7313257591	693.131278538812	320.09970080615		-0.0045868187648196	-0.0186123561738194	0.0163086156127196	0.0542095075084076		0.00032017991278049	0.00809821960621741	0.00525642649195623	0.0
584	2201.35345879916	2728.61125387604	680.557606039526	319.017580070343		-0.0114245128924667	-0.040943206430715	-0.000677922746027131	0.0301250315357905		0.000303647578050772	0.00769576160843858	0.00497267496712184	0.0
585	2016.779526283	2745.32089894088	760.326700288955	367.988399915961		0.00743995316566067	-0.00902163768549146	0.00622897707506211	0.0372469885028541		0.000287968882418028	0.007313304604439	0.00470424086855559	0.0
586	2143.99978427229	2449.33516229059	739.501482680507	314.118861468189		-0.0211156776248782	-0.0441623593913324	-0.00443676040982877	0.0329469295241668		0.000273099748640913	0.00694985460290979	0.00445029733377595	0.0
587	2064.6756181388	2341.12699717098	711.689753005493	345.564706019671		0.00459858985915772	-0.0214284205658633	-0.00937124116626423	0.0197391621740845		0.000258998375385093	0.00660446701102345	0.00421006213575708	0.0
588	2276.40854302768	2537.47930090206	702.963877220676	348.951983083291		-0.00372089169474472	-0.0197252186591031	0.00380540043541757	0.0214295317369675		0.000245625119707885	0.00627624417947285	0.00398279527346381	0.0
589	2011.71314844591	2548.51418155001	736.209394620433	299.798890375996		0.0115078820811183	-0.012072158249387	-0.00759554581786742	0.0113786404854687		0.000232942385610753	0.00596433306951466	0.00376779669243826	0.0
590	2115.22068102606	2483.68118506362	638.892833413598	321.095565978274		-0.00580600776314732	-0.0229887816700298	-0.010778779294373	0.0201423838894246		0.000220914518346336	0.00566792303595387	0.00356440412842412	0.0
591	2117.06836042733	2535.97090321963	760.6475032998	349.473727161665		0.000177316950011887	-0.016576000309509	-0.00116789989418961	0.0292579534843009		0.000209507704182888	0.00538624372030758	0.00337199106739035	0.0
592	2071.06338395743	2433.56544856435	642.231064051798	308.084926893986		-0.00357909776953948	-0.0220689947117984	0.0150571209455184	0.0189700013672988		0.000198689875344321	0.00511856304867241	0.00318996481567347	0.0
593	2161.51330250707	2556.6187555372	695.19017885809	314.491577634773		-0.011605463101544	-0.0372877795773843	0.000829851771520196	0.00710649393062724		0.000188430619858639	0.00486418532909209	0.00301776467429498	0.0
594	2235.43479761584	2739.5160855952	755.173402272402	319.142160848792		0.000727281047732644	-0.028364389272788	-0.0132841090769238	0.00627958080582883		0.000178067576747981	0.0046224494434803	0.00285486021183135	0.0
595	2264.15370651771	2806.24358438708	687.16927194813	333.0908582467		-0.00606676559035547	-0.0334718291833687	-0.00561438862024259	0.000463042973918558		0.000168774155593785	0.0043927271293998	0.00270074963051705	0.0
596	2053.99855620285	2549.60902892437	712.781437285958	285.295344014566		-0.00222657109595467	-0.0299033873834176	-0.00780110470357617	0.000785564541335791		0.000160059583808905	0.00417442134723203	0.00255495822054782	0.0
597	2201.37256596006	2470.61782679606	708.754404564426	290.969199374377		-0.00121264848574901	-0.033967637277218	-0.0135438412147267	-0.00470053279133648		0.000151794984717573	0.00396696472849371	0.00241703689782329	0.0
598	2126.12418865335	2765.6592728133	702.506685439854	328.594701273032		-0.00572261110665817	-0.0470518961712914	-0.00325911434733703	-0.0106786074017457		0.000142723347885879	0.0037698181012676	0.00228656082062475	0.0
599	2218.01050015153	2778.53865224307	716.101272652682	314.71615296626		-0.000865504081082937	-0.0398141993286625	-0.00848960361791279	-0.00249077161778655		0.000135353896940301	0.00358246908891501	0.00216312808096717	0.0
600	2085.81381962217	2520.30256448332	702.571596746575	305.837706790027		0.0033538566132824	-0.0282810869788387	-0.0318174745604151	0.00783240303622591		0.00012836496402519	0.0034044307784283	0.00204635846659429	0.0
601	2043.15738967369	2419.00416171673	734.529489734945	311.568963404195		-0.00834356554696726	-0.0435828463259117	-0.0125043134614946	0.00351973580314278		0.000121736901276333	0.00323524045496234	0.00193556324155165	0.0
602	2147.44330886314	2460.85071555855	707.168521689497	329.792951241907		0.00943071282174838	-0.0193810300191695	-0.0179655945090159	-0.00238696541460151		0.000115451075337468	0.00307445839925612	0.00183078822711154	0.0
603	2141.43679072939	2714.59472907941	706.482109731735	312.992256559698		7.69589487222949e-05	-0.041342484575955	-0.0203771515480613	0.00965026916328071		0.000109489814976661	0.00292166674481898	0.00173182245531269	0.0
604	2155.42552027209	2599.04764895095	710.20489975742	283.29728838552		0.000672402466653029	-0.0351563794543478	-0.0121134793324153	0.00366470167137752		0.000103836361407479	0.00277646839191139	0.00163833550830804	0.0
605	2113.15541339742	2599.43894974226	743.325067110801	334.067012224539		-0.00291122840827556	-0.0358514173448512	-0.0149886819764234	-0.000922965670464978		9.8474821175312e-05	0.00263848597549775	0.00154989515787189	0.0
606	2039.41241139379	2578.57725163095	704.962660976741	317.990770317168		-0.00532778747326963	-0.0396663202328065	-0.00390686944355145	-0.0112311875608205		9.33901214763786e-05	0.00250736088448887	0.00146622897948144	0.0
607	2000.28071225922	2635.35295435325	669.338240671375	346.722923734748		0.0228371034101842	-0.0243980941921592	0.00426352800578155	0.0162325799467075		0.0133998142825673	0.0023827523297253	0.00138683717944517	0.0
608	2241.19322257206	2377.51136260671	726.92249482734	342.233263236118		0.0170344304915101	-0.0364492564006267	-0.023582795342763	-0.00507099689363194		0.0197934801245601	0.0022643364582792	0.00131197316927993	0.0
609	1971.71535518251	2587.50154412653	656.875502773615	280.587396507719		0.0209126340058085	-0.0399123948127178	-0.0103394704365434	0.00134234190256178		0.0225430868985939	0.00215180551177281	0.00124115045545509	0.0
610	2275.00398833176	2600.00419317815	679.577392578124	319.711644632407		0.0283872655347648	-0.0511755371794434	0.0120339942078377	-0.00654621305245142		0.0233867210534904	0.00204486702652602	0.00117415088139481	0.0
611	2167.77374793743	2530.2864184822	677.364221024186	346.960215777514		0.0306251278118504	-0.0519286406319449	-0.015425367758046	0.000864571981802581		0.023247820768347	0.00194324307345433	0.00111076806701466	0.0
612	2193.28849845097	2502.51898382127	704.34974092109	324.041742210844		0.0169872073623524	-0.0291637070140594	-0.0155885921222274	-0.00104390664072766		0.0226162780239996	0.00184666953574165	0.00105080677300502	0.0
613	2070.87712886415	2493.9448430956	697.643254807006	309.788187095368		0.0243467366121985	-0.0568272084202944	-0.00542091964463335	-0.0106508867725758		0.0217512940834502	0.0017548954224107	0.000994082299431689	0.0
614	1966.44117789432	2539.88072597857	724.479394085331	379.636090404008		0.013530948597067	-0.058089920230978	-0.0146836995119509	-0.00874586982736041		0.0207893547881802	0.00166768221600688	0.000940419916801079	0.0
615	2072.94358562601	2414.41864957514	684.77374295448	335.789237580926		0.0300160785282006	-0.0506161309270004	-0.0141401506574156	-0.00080471884381095		0.0198017014858184	0.00158480325270045	0.000889654327837593	0.0
616	2146.76835158775	2474.62609359898	710.77003625321	327.275279740413		0.0378758884900715	-0.035986218176182	-0.0124344382044131	0.00136324247561565		0.0188249187651492	0.0015060431331958	0.000841629158315219	0.0
617	2220.26158720871	2523.28191698211	720.574029234446	375.146309294073		0.012139790825286	-0.052353416973923	-0.0167704415547607	-0.0181641158343159		0.0178772125079712	0.00143119716291682	0.000796196475374974	0.0
618	1978.37910514042	2753.36818293935	716.865878727882	329.951243852714		0.0189263765955245	-0.0226533923453486	0.00497550838818024	-0.00353771757638329		0.0169670711096812	0.0013600708200134	0.000753216331844462	0.0
619	2028.59754154599	2546.27896464239	687.696203223102	306.671860409922		0.0094617555766994	-0.0446167595195612	-0.0123300620688141	-0.00698739207282628		0.0160978724547384	0.00129154976326624	0.000712556335155889	0.0
620	2068.15251633216	2516.39645417203	681.685405295733	332.697665393115		0.0222590977466166	-0.0522654540436884	-0.0021233858041431	-0.0163618515249843		0.015270332997392	0.00122736349059945	0.00067409123953467	0.0
621	2269.22597635203	2467.84782110784	659.460071302439	304.651193079245		0.0198848933813063	-0.0339796410284771	-0.0183010752805539	0.00189934250018159		0.0144838083634524	0.00116636708929189	0.000637702560202454	0.0
622	2110.22190593851	2636.9534396142	704.291323309075	302.05351251245		0.00523127283040084	-0.0363696976524473	-0.0119011924468662	-0.000794062180909942		0.0137369827752394	0.00110840203200015	0.000603278208406162	0.0
623	1975.82749149717	2610.57064976643	733.248188454266	315.259109071526		0.0039855236497135	-0.0299727852243571	0.00126922341241458	-0.0136669592581233		0.0130282332968138	0.00105331766972946	0.000570712146148834	0.0
624	2196.71679161334	2674.099113543	601.289858465325	341.286446985495		0.0120111998393344	-0.0366882707942125	-0.0174021741400827	-0.0135328239187353		0.0123558211276848	0.0010009708403026	0.000539904059558736	0.0
625	2077.62432124696	2759.16859168613	639.715841493649	314.410195156872		0.00704220840564178	-0.0380232664308917	-0.0174146122246505	-0.00965940032888733		0.0117179909685672	0.000951086338455956	0.000510759049890599	0.0
626	2102.30431707974	2808.75241120328	815.889518006207	308.610806772908		0.014073753760763	-0.0460122876287161	0.00263898841966677	-0.0112837166108377		0.0111130215810136	0.000903771420691701	0.000483187341207177	0.0
627	1992.20761318864	2599.5226736167	695.216848155679	349.687627420007		0.0146968662032115	-0.0417481403662259	-0.0124682234787843	-0.00623425440688718		0.0105392504880558	0.000858178653449466	0.000457104003840694	0.0
628	2188.92011445144	2410.18520583319	689.563920251854	307.77882512917		0.00876878453096218	-0.0302219520973781	0.00625412160915578	-0.00581286756885992		0.00999508502436477	0.000815529666462065	0.000432428692782337	0.0
629	2154.46095959893	2591.20825572849	645.883781258918	313.525469411416		0.000647421597472968	-0.0539199778956221	-0.00133299761506471	-0.0106432913244291		0.00947900622860381	0.000775000210278348	0.00040908540019398	0.0
630	2131.73120011954	2646.3170065339	612.544815969249	345.448282067044		0.00294233769633875	-0.0563876871368058	-0.00355073253243082	-0.00771199269518671		0.00898956902842542	0.00073648495037234	0.000387002221279764	0.0
631	2352.47790211644	2888.89022229381	705.803510273972	317.899895535047		0.000329235797932292	-0.0484596862942598	-0.00543644005860225	-0.0101037663634693		0.00852540054947529	0.000699883787038117	0.000366111132796363	0.0
632	2053.45410892881	2682.33355901659	662.545908470676	315.281027258154		-0.00360458473723869	-0.0524037161184946	-0.00652350893607759	-0.00700361439594649		0.00808519751820692	0.000665101595234462	0.000346347783519672	0.0
633	2179.25081450363	2736.24384866301	622.821799639697	332.757915603212		-0.00299638017881339	-0.0620180795672653	-0.0176425021797382	-0.0144265999723541		0.0076677232699599	0.000632047977358467	0.000327651296022488	0.0
634	2176.26717403017	2711.08709653874	632.887238245576	327.912291264629		-0.00209018775321794	-0.0492222751445793	0.000862072338533516	-0.0223907078811957		0.0072718046300235	0.000600637028305582	0.000309964079152591	0.0
635	2194.86526489257	2436.14354965367	665.026711659888	288.597134897908		0.0153053212525291	-0.0653828026570045	-0.00486486238558386	-0.00228951941614914		0.00689632880590231	0.00057078711220549	0.000293231650633604	0.0
636	2120.43319386449	2599.36632419861	671.295611934574	353.430611538222		-0.00236135842670249	-0.0454363183357168	-0.0150517047325211	-0.00358917277962392		0.00654024036028723	0.000542420650253565	0.000277402469242182	0.0
637	2160.53577817719	2647.63884302512	710.729037350171	368.201996700697		-0.00593302799068618	-0.0707862474722903	-0.00966795073954557	-0.00251467121705272		0.00620253829786888	0.000515463919086487	0.000262427776044587	0.0
638	1805.60562133789	2464.57383492066	653.40500142694	299.310177259711		0.0148132034343932	-0.0464865056318049	-0.00211481363669369	-0.0135969484376997		0.00588227327997233	0.000489846859178006	0.000248261444203596	0.0
639	2215.30368357691	2638.6984460575	682.386170269691	312.608632851406		-0.0013212057318794	-0.0545671107318598	-0.00181551751014006	0.00346277038780158		0.00557854497098308	0.000465502892756878	0.000234859836893117	0.0
640	2067.2419233651	2475.91436075426	667.961548408961	343.625900694098		-0.00321852709262584	-0.058034021456932	-0.00166993097827906	-0.00448783526943991		0.00529049951538565	0.000442368750773754	0.000222181672882827	0.0
641	2197.21955503266	2583.8679161465	708.886217091181	319.054904405814		-0.000923376300771395	-0.059011394036648	-0.0140158338420751	0.00530256399205834		0.00501732714166543	0.000420384308467308	0.000210187899378799	0.0
642	2216.19017397124	2636.50322164948	756.00236894442	333.591997245393		0.00343594116787917	-0.056476734410704	-0.0138656059161957	-0.00218141254359335		0.00475789060958744	0.000398496729862927	0.000198841571728425	0.0
643	2129.4682775037	2485.86035659632	708.079594302939	309.51715987612		7.04206036166782e-06	-0.0497256702179667	-0.00881843788887753	-0.0196444306389354		0.00451132429339214	0.000378692599594559	0.000188107739619088	0.0
644	2308.36644981647	2519.51556711098	681.943492035887	330.444850480888		0.00287180875686565	-0.0622088792679617	-0.00775309115471481	-0.00571998447087774		0.00427837596458571	0.00035987267709076	0.000177953339420041	0.0
645	2296.69316258923	2441.88718815439	766.409582129352	351.557636640936		-0.00521974917299045	-0.0686286363634703	-0.014209785316029	0.000370968417963231		0.00405746409424206	0.000341988050083699	0.000168347092335858	0.0
646	2306.31497929014	2673.67034471649	677.379788054723	323.204723099788		0.00503918410063436	-0.0702563740983462	-0.0172243147490204	-0.0224440412170785		0.00384795890108912	0.00032499223710322	0.000159259408057764	0.0
647	2031.18532588564	2328.10516042807	774.183136683076	320.214339906		-0.00123057542292753	-0.0527783208308712	-8.71806400841454e-05	-0.0122881259725655		0.00364927140698885	0.000308841066673253	0.000150662293616026	0.0
648	2209.91524952855	2461.08697950225	638.222822354808	292.657616603896		0	-0.0450682201977789	-0.0170888331487463	-0.016552357621134		0.00346084304535062	0.000293492562511819	0.000142529267152673	0.0
649	2017.26469789702	2465.4892779478	629.70867000214	309.57374700417		0.0141735776544124	-0.0569507577372121	-0.0108100679050821	-0.00403378010202732		0.00328214409087077	0.000278906834436258	0.000134835276348914	0.0
650	2310.16788140658	2418.82069884624	740.922536074842	371.82861911728		0.00302509900092023	-0.0425939237030052	-0.0281877758879122	-0.0145903297458922		0.00311267217033997	0.00026456886814278	0.000127556621255995	0.0
651	2184.64221822804	2865.55553947527	753.827635603952	306.75306391621		-0.00030450173819275	-0.0524465224243635	0.00605131619380871	-0.00200036569714833		0.00295195085033819	0.000249621948141247	0.000120670881291788	0.0
652	2201.15024224643	2654.13266777746	647.882855977097	295.677542758652		0.0210198757988993	-0.0410988587640432	-0.0074822340927016	-0.0034744642869973		0.00279952829785001	0.000237216462202796	0.000114156846178242	0.0
653	2145.94049282731	2546.3915197628	635.647674978596	322.130095827627		0.0240441742872147	-0.0459841165125562	-0.0121117462339758	-0.00851055685262531		0.00265497601003667	0.000225427492890848	0.000107994450606947	0.0
654	2169.73454021585	2469.04294106394	640.007666461544	323.38698720742		0.00196097429418314	-0.0511240037928957	-0.0199472232103315	-0.010821403468562		0.0025178876095947	0.000214224401119386	0.000102164712431581	0.0
655	2089.02467714506	2692.54025803398	794.177675290739	343.144876548493		0.0139059371694791	-0.042549834749867	-0.00336769814094848	-0.00458801581607367		0.00238787770231528	0.000203578070475993	9.66496741968356e-05	0.0
656	2208.80635123417	2436.00426491019	739.242438329409	297.228063332607		0.00741823904273227	-0.0327499856738275	-0.00503025934087357	-0.00169061356073597		0.00226458079363253	0.000193460831549399	9.1432347823718e-05	0.0
657	2244.22962372878	2514.86378463273	763.761775604666	338.012007633528		0.00721564288898736	-0.0281700965906496	-0.000815638802988214	-0.0102000946090681		0.00214765026111532	0.000183846390017723	8.62428519828914e-05	0.0
658	1872.39320952316	2597.11381231878	665.221308459974	333.174116035856		-0.0047059953969928	-0.0450783485321986	-0.0139364882442737	-0.00525067488937901		0.00203675738001374	0.000174709758310526	8.1587304927173e-05	0.0
659	1983.49074475518	2737.15878453205	704.545370023544	319.664432115288		0.0133236422120921	-0.0422318725697538	-0.0162744841819746	-0.00159332333100712		0.00193159039912112	0.000166027190667055	7.68105011519387e-05	0.0
660	2157.24496144261	2555.14897611952	807.771310466609	303.644910592006		0.0206440363167466	-0.0417572700608054	-0.000407450949966484	-0.015183675603474		0.00183185366435331	0.000157776121421913	7.26641296641649e-05	0.0
661	2225.06784057617	2413.5225540633	711.947464058932	347.393552742156		0.00839698596916191	-0.0556667117767679	-0.0109417259630961	-0.0147680302898144		0.0017372667875816	0.000149935106357743	6.87415869010678e-05	0.0
662	2020.73809077821	2535.94629032095	597.450487389411	329.036926512699		0.0103268552758366	-0.0333621276143479	0.00222041166143245	-2.72423494629338e-05		0.00164756385838251	0.00014248376697252	6.5030790178272e-05	0.0
663	2046.83145667766	2462.56061105629	608.268180115582	334.925952440239		0.00253087330066745	-0.0394610873551371	-0.000971628275967477	-0.00211251654580736		0.00156249269648848	0.000133093604076003	6.15203090568273e-05	0.0
664	2107.99619898302	2886.80479698574	693.497059164526	316.695576094061		0.00633591272500023	-0.057391801897425	-0.00640046477889851	-0.00915474902388564		0.00148181414283794	0.000123309725975813	5.81993301338063e-05	0.0
665	1988.29515443999	2286.53765302835	718.032928884846	316.480966757968		-0.00672196458420315	-0.0420361532757872	-0.00408473178159698	-0.019602862529899		0.00140530138723162	0.000109039920884338	5.50576237335707e-05	0.0
666	2323.51402966729	2661.99229069346	624.339119131706	294.917464906001		0.00387978992197814	-0.0256657534713775	0.0169615131575052	0.00626681584854001		0.00133273933070504	0.000103620953460467	5.20855123971027e-05	0.0
667	2060.50060929923	2254.02357593025	702.962493757134	372.919027989603		0.000503931413444799	-0.0499441368375929	0.00761478008089791	-0.00882499450402169		0.00126392398082461	9.84712929812726e-05	4.92738410723416e-05	0.0
668	2012.63491821289	2586.88556096971	691.668159380351	355.269734538408		0.00449691050754362	-0.049813021974469	-0.00595255678639371	0.0		0.00119866187820721	9.33422533205669e-05	4.66139489136989e-05	0.0
669	2240.96312739931	2602.59106948695	749.484133088969	294.71858950915		-0.00028090132591746	-0.027675561996854	-0.00908462266600359	-0.0022988802405756		0.00113676955265129	8.5034825536761e-05	4.40976426038886e-05	0.0
670	2199.20986833243	2583.58194315802	641.061405268978	291.432010240288		-0.00686139584530151	-0.0201657640064544	0.00374224961978712	0.00091730951561713		0.00107807300735031	8.02586861615121e-05	4.17171711158935e-05	0.0
671	1967.0975731159	2668.58306192614	637.258991955622	295.223102706362		0.000341823353977395	-0.050306881162876	-0.0136466790308079	0.000917354741873598		0.00102240722973856	7.62700625247324e-05	3.94652018373262e-05	0.0
672	2179.96112797178	2458.62340805211	832.081371289954	281.83983305061		-0.00395073627399444	-0.0559097036490623	0.0054533637655211	-0.00799821922873696		0.00096961572759423	7.24796619000248e-05	3.73347979836417e-05	0.0
673	2145.9825818292	2721.79396922317	673.348485659246	342.259697537973		-0.002143302253878	-0.055468595718135	-0.0136171029106466	-0.00206892734761082		0.000919550089095611	6.88776331793145e-05	3.53193972306255e-05	0.0
674	2135.10023445918	2542.58666111267	669.115145191209	304.438674987549		0.00591861427261348	-0.0301698347402673	-0.0118950318881538	0.00921687180819521		0.00087206956559352	6.54546148259915e-05	3.34127915003395e-05	0.0
675	2147.72595951474	2568.37000140947	750.661082646618	315.191718477651		0.00471788698676845	-0.0437261987601404	-0.00806085038564558	0.00525823001929722		0.000827040675927113	6.22017105446296e-05	3.16091078382593e-05	0.0
676	2200.90382016938	2578.09148351925	633.192062865653	384.787088948891		-0.0136125584990561	-0.0447745956446223	-0.0178342645900021	-0.0203885720516226		0.000784336831170638	5.91104661598516e-05	2.99027903226989e-05	0.0
677	2158.63812255859	2478.87712553358	728.373060252568	315.85813581611		-0.0136049449277434	-0.0524872982672586	-0.00584751420085659	0.000627505970192873		0.000743704552112934	5.50578284799417e-05	2.82885829507973e-05	0.0
678	2220.41855910728	2613.27284099146	606.364827473958	373.21426987363		-0.0129863250338464	-0.0547621571882439	-0.00908940147653751	-0.0217358781312579		0.00070530372774899	5.17016448444912e-05	2.67615134483513e-05	0.0
679	2021.22785370925	2594.55703074661	660.81935711865	322.824074794571		0.00276200192490385	-0.0552221438752164	-0.0122351778179155	-0.0134694946816285		0.000668885711353131	4.91322232335751e-05	2.53168779536235e-05	0.0
680	2206.01280265018	2382.40877320594	732.298571721603	337.511934683142		0.00762605191343627	-0.0404770160526142	-0.0155640940195287	0.0072344373039671		0.00063434812159622	4.6690494415306e-05	2.39502265279453e-05	0.0
681	2079.7262289113	2354.70840674331	665.25070455194	314.867859616222		-0.00633066706656819	-0.0469646063243021	-0.0171345174277645	-0.00647486780187314		0.000600117245646169	4.43701124287003e-05	2.26573494484851e-05	0.0
682	2203.49855409819	2694.00492308311	645.050315264697	296.487757952564		-0.00515754439791644	-0.0352115320106354	-0.0227896612740216	-0.00483482444482849		0.000569130482310703	4.21650466886065e-05	2.14342642409573e-05	0.0
683	2137.71810492153	2592.15365506201	652.562376257491	323.25754987861		0.00233301979414846	-0.0332299472991667	-0.0227081991303748	-0.0188848055496122		0.000539743705492828	4.00695663124433e-05	2.00571034584113e-05	0.0
684	2145.41057718211	2338.12649630517	704.445372699058	302.710967652826		0.0037150517977305	-0.0417571395001937	-0.0109620479149486	-0.00385567774242097		0.000511874300663601	3.80782252258512e-05	1.8974384290328e-05	0.0
685	2147.45318498282	2533.97597480066	682.59892154502	327.163871856324		0.00470860962059388	-0.0274856242286835	-0.0122473131089565	-0.0024323202696005		0.000485443919055267	3.55136835712389e-05	1.73881485314458e-05	0.0
686	2077.69874941069	2338.31744699379	650.975590396689	324.729347259399		0.00400351349092356	-0.0445765417010774	-0.0122374753495687	-0.00757798080707374		0.000460378257400751	3.27042736684168e-05	1.64495044370224e-05	0.0
687	2092.86971204034	2575.43827772632	651.760728809931	312.004465536292		0.00435702457230234	-0.0411478994952214	-0.0179717327881943	-0.00383488367936586		0.000436606849046187	3.10789662379531e-05	1.55615300694192e-05	0.0
688	2052.27891698376	2385.22609687097	725.45351963827	337.318645340513		0.00150902179780441	-0.0344236255243865	-0.0221439285100409	-0.0129369135999182		0.00337826517935232	2.79110087369413e-05	1.4721490184009e-05	0.0
689	2334.47369069066	2374.82619452722	677.791787064783	332.293282922995		0.0150645973678421	-0.0499215283615963	-0.0159232232347848	-0.0228099211636798		0.0240825124861369	2.60509003643947e-05	1.39267971896777e-05	0.0
690	2158.81644623855	2465.58155681177	715.556461142622	343.217378532744		0.0463581283065471	-0.0260545076388339	0.00029494096947445	-0.0143337525389604		0.0339527185703367	2.47562462662237e-05	1.31750031782175e-05	0.0
691	2071.48354365907	2551.31113583279	646.881323130707	306.689736172497		0.0560205719988782	-0.0439098490183745	-0.00653205152627124	-0.0171065586414946		0.0381153914774785	2.35259327171496e-05	1.24637923839873e-05	0.0
692	2358.420495395	2641.00763505758	766.756388903752	337.122823160483		0.0428986446933332	-0.0199044790921757	-0.000783567378985737	-0.00276793162829731		0.0392962969016811	2.23567621787224e-05	1.17909740506155e-05	0.0
693	2329.31778059334	2531.88725862797	597.822273428581	311.639403324203		0.0421484126172258	-0.0456054060964454	-0.00709340593663627	-0.0130587812862752		0.0389434469680787	2.1245696020868e-05	1.11544756827706e-05	0.0
694	2073.52628300107	2700.288464733	610.091071141909	330.600882602402		0.0396220066998596	-0.0388348945294791	-0.00901773372124949	-0.00869878912462693		0.0378248574936582	2.01898466246028e-05	1.05523366622138e-05	0.0
695	2176.46966552734	2336.19306363764	764.007184869078	312.340333003921		0.0298656820850034	-0.0173695184928265	-0.017987849847069	-0.0100087938216001		0.0363467256279266	1.77230630363075e-05	9.98270220846846e-06	0.0
696	2237.23965454101	2543.78953945513	777.982383971889	318.142525600722		0.0407699366583094	-0.029938303194544	-0.00742751518494566	-0.00552032239958631		0.0347227880329915	1.68422782699024e-05	9.44381766550404e-06	0.0
697	2008.28988436994	2468.34356878221	766.026799728881	379.533349998443		0.0413636086603184	-0.0381082363624173	-0.0151366092928443	-0.00494299845874264		0.0330644630419355	1.6005265948652e-05	8.93402309683532e-06	0.0
698	2383.11886701912	2817.81308895779	684.408701439426	338.728968890064		0.0292348280793922	-0.0306974483408044	-0.00848640204689569	0.00786884633774116		0.0314288265940952	1.52098507091442e-05	8.45174817238775e-06	0.0
699	2101.93658552498	2809.47235547881	700.997491705907	302.267664692791		0.0403473979671257	-0.0286520648210117	0.00181329930715087	-0.0191742233961247		0.0298441434873165	1.34162993618442e-05	7.9955073313794e-06	0.0
700	2362.48853696625	2426.63446485381	738.611965789098	288.845753703934		0.0239073503997626	-0.030893691665195	-0.0140701516033887	-0.0117964804516182		0.0283234516791781	1.2107247144423e-05	7.56389520631931e-06	0.0
701	2107.04672030744	2688.13845793733	608.777679304009	346.286783529942		0.0155919998082021	-0.0357499896304412	0.000936635043742874	-0.0209553908046866		0.026871787549273	1.15055521199193e-05	7.15558229402684e-06	0.0
702	2200.24896240234	2603.63614111831	803.103712944135	297.58932337058		0.0133502892343085	-0.00846137079157674	-0.022498156174356	-0.0203848608602823		0.0254900265448801	1.05577861674693e-05	6.76931086033729e-06	0.0
703	2546.64837330785	2642.15360346528	741.30228399686	332.78666972734		0.0202571587869454	-0.0290466670391766	-0.0202476514241489	-0.0142987523809301		0.0241769224760421	1.00330948539972e-05	6.40389106587899e-06	0.0
704	2064.32698322164	2572.78308986388	688.790949851954	341.221654398032		0.0145848337154005	-0.0330555459015866	-0.00628302226474911	-0.0106037157842725		0.0229301882161837	9.53447917513881e-06	6.05819730098809e-06	0.0
705	2271.01946811018	2560.43470622583	792.883298551655	299.388729262636		0.00267354511448445	-0.0259199535477902	-0.0243759249076073	-0.0114104908596651		0.0217470663927099	9.06064324757563e-06	5.73116471847132e-06	0.0
706	2116.76133149245	2429.58887851361	664.832104826626	324.499245206673		0.0215182858195217	-0.0224547686516579	-0.00725536613814046	-0.00309617842973174		0.0206246288356535	8.61035558962692e-06	5.42178595353659e-06	0.0
707	2348.70038894127	2624.32952943782	644.164882990867	350.271946394111		0.0234515523551468	-0.0242845644055221	-0.0150848614908357	-0.00727878018238781		0.0195599318681286	8.18244592067531e-06	5.12910802078768e-06	0.0
708	1968.30222294248	2711.27833415552	612.051446784032	323.537797053971		0.0215157077700168	-0.013831522883178	0.00622393956903291	-0.0190453310481017		0.0185500950735615	7.77580211965172e-06	4.85222937872495e-06	0.0
709	2262.79360120049	2620.73115209205	708.747050246147	337.924330996327		0.00677211441767433	-0.0164745494309829	-0.00336346507584401	-0.0131611682284718		0.0175923395307615	7.38936733467467e-06	4.59029715270957e-06	0.0
710	2123.66683012863	2624.77985814674	651.312057425442	297.71722095991		0.00298820046715008	-0.0268595636061698	-0.00262210709437592	-0.0117218137198531		0.0166840046644407	7.02213723633218e-06	4.34250450783729e-06	7.41780210508136e-06
711	2043.94254908068	2520.3691871879	775.224828990082	383.545846885893		0.017886578639098	-0.0130667094023579	-0.0076079398473828	0.0168200601413424		0.0232062576665574	6.67315740746754e-06	4.10808816362924e-06	0.00535740653520776
712	2070.29747903758	2622.15405147591	681.501101419805	321.262936535109		0.0425522204839551	-0.000780652491400033	-0.0084734932719994	0.0238272354747794		0.0316808761034732	6.34152086268518e-06	3.88632604288432e-06	0.0085544849674333
713	2150.21411448511	2562.90651427593	776.927494693564	340.058647246949		0.0332942724137918	0.00751142129372728	0.0102944399438369	0.00355308857092806		0.0351939011920959	6.02636569112984e-06	3.67653504745086e-06	0.0103659650452439
714	2173.93454400424	2438.08235089803	695.953082637699	327.30712404289		0.0352535769831535	-0.00218693383932634	0.0116746391898506	0.00963526754614803		0.0361174081255174	5.72687281641287e-06	3.47806895406609e-06	0.0112902379266687
715	2099.52989670326	2500.87270331628	658.11401144228	290.557208665338		0.0396338626707235	-0.0369284987179848	-0.00583559158884295	0.0151469595921185		0.035711388584531	5.44226386786358e-06	3.29031642378218e-06	0.0116507865373254
716	2086.32081551387	2639.6403129027	714.89872177333	333.567791334661		0.0394043953902037	-0.0111760288935368	-0.00434744615950314	0.00545947745288801		0.0346440110600192	5.17179915757329e-06	3.11269911884705e-06	0.0116573445728884
717	2549.55529995622	2571.03767568057	694.568630270762	371.354164397099		0.0203375054462454	-0.0131766869684966	-0.00256165908289403	0.00589770299642443		0.0332685476386827	2.41188649825747e-06	2.94466992123934e-06	0.0114456822641126
718	2180.75737367827	2455.66781018443	638.767498974386	313.666069121949		0.032060356769198	-0.0209208225491233	0.00215541939840836	0.0149102918545728		0.03177077503616	2.29202274323886e-06	2.78571124737025e-06	0.0111034875842076
719	2235.49362814015	2230.9883655666	654.208148276969	348.832576918886		0.0340073008576207	-0.0228053817671245	-0.0310313135787869	0.0257028275921266		0.0302474295911654	2.17811586876895e-06	2.63533345376077e-06	0.0106872017505371
720	2051.90419374663	2523.53954574742	711.770454302225	374.331392204619		0.0238019587197262	-0.0281360089411699	-0.0113514799214551	0.0133323286041461		0.0287479627039444	2.06986983518283e-06	2.49307332878339e-06	0.0102329700116158
721	2058.25675911738	2392.99540914948	659.682534692494	354.194045108628		0.013354378307606	-0.0139573019741213	-0.00759229833429059	0.0128214831451623		0.0272967614623375	1.96700331512725e-06	2.35849266582236e-06	0.00976376414258799
722	2247.21197088833	2658.95092647591	596.230127622003	346.42366179812		0.0172391412264443	-0.00611266901595426	-0.0139447698010154	-0.00643703893198155		0.0259049712094135	1.86924896240147e-06	2.23117691345738e-06	0.00929401448007072
723	2173.75095341123	2247.70970169539	696.24034473994	321.418880143488		0.0181687094325079	-0.0106154262099364	-0.0257268463634809	-0.0114932144907374		0.0245767835193908	9.52753941243837e-07	2.11073389851286e-06	0.00883262183687328
724	2267.19881255051	2958.81174870127	657.939058486729	300.142225045131		0.0285249865610993	0.00525169956383723	0.00249177602839657	8.52118289709959e-06		0.0233127783842232	7.72058528535769e-07	1.99679261803926e-06	0.00838491550471728
725	2307.52221574454	2721.42782498389	694.145862318064	314.715244490786		0.0361744416239453	-0.00329279645292486	-0.0152602596453338	0.00098818266856098		0.0221116986131616	7.33689461669934e-07	1.88900209650552e-06	0.00795392569559167
726	2223.42992111732	2889.59944955098	612.432597121147	320.563254793326		0.0311776907010324	-0.02073051588918	-0.00588560559612551	0.0107325576499103		0.0209713899410456	0.0	1.78703030468239e-06	0.00754121005354233
727	1978.35186978044	2513.38144833279	759.907151871075	303.106318865164		0.010621889573915	-0.00822717573093435	0.00452055942859669	0.0174848435650276		0.019889297271765	0.0	1.69056313688634e-06	0.00714739012900735
728	2131.72517973801	2297.24491960977	806.051645217965	329.252545482133		0.00634047604209248	-0.00298971002759452	0.00586144679056976	0.00427221190699267		0.0188627248686334	0.000753338857394	1.3590887583711e-06	0.00677249922994405
729	1968.42662627121	2575.84991643846	730.345270583618	326.905293863608		0.0157627884297993	0.0143316835730126	0.00374950273531551	0.0054823554347518		0.0178889710984535	0.00739796803816148	1.2857226587812e-06	0.00641620762282062
730	2139.45752374057	2569.13021882047	794.455904189854	263.009282207109		0.0249414193559978	0.0130985247463535	0.0018287812159909	0.00129319712132128		0.0169653965945648	0.0111085183904037	1.0195768201218e-06	0.00607796799995847
731	1960.52932002626	2413.24822054204	653.226588140339	291.10741701164		0.0200660576981706	0.00763504275147641	0.00435150182416416	0.00925857270605171		0.016089457162775	0.0130454741101576	9.64538196585345e-07	0.00575710913008699
732	2206.48211459455	2436.19969444668	817.438578009061	314.75744774807		0.00484257333571558	0.0118714931017033	-0.0034528001957868	0.0140672350100304		0.0152587180943545	0.0195842580311262	9.12470658719927e-07	0.00545289585091218
733	2095.15436843345	2702.41392910357	680.625056854666	354.959448339454		0.0122910575716348	0.0460607864679679	0.0185597790378046	0.0108231528414675		0.014470858747409	0.0281750870372181	8.63213821881139e-07	0.005164567214408
734	2292.74317353347	2518.92021257852	647.492402655893	386.203472243837		0.010468512234763	0.0246092624952269	-0.0163576549501497	0.0123884033519674		0.0137236721049586	0.0326120462045051	8.16615959281334e-07	0.0048913604658414
735	2198.80944508519	2471.34754173042	705.598932692993	321.113192736865		0.00582198898634652	0.0361235683245937	-0.00835560947918765	0.011380733657512		0.0130150618078618	0.0345538765497637	7.72533534622661e-07	0.00463252585104633
736	1995.60941498855	2416.64333319909	653.675197096175	345.904709287848		0.0110519476240703	0.0273455571778196	0.0	-0.010426113324551		0.0123430379846598	0.0350109517517233	7.30830759959437e-07	0.00438733549885403
737	1971.30218505859	2510.01518579856	762.468335295376	325.074560157806		0.00492608628127401	0.0434439443370381	0.00741743692248949	0.0123313769103777		0.0117057125747971	0.0410187459896406	6.91379177427907e-07	0.00415508848877968
738	1905.65056320716	2314.09582519531	750.776178786743	334.779847407246		0.0152393712430567	0.056582249215412	0.0184201696259666	0.00398530768088383		0.0111012945090337	0.0437088416796348	5.58355735749248e-07	0.003935113474617
739	2187.51865255421	2577.49981248993	856.041843919449	316.302617654382		0.0024691957294038	0.032133401281125	0.0171494567197651	0.0037513868573346		0.0105280849341568	0.044422609150587	5.28214670816394e-07	0.00375138688832536
740	1995.56038271147	2476.53002929687	766.47148013877	326.908030962089		0.019134339461397	0.0426908666063323	0.0112381019654029	0.00455654676030622		0.00998447257537515	0.0439763032035079	0.0	0.00595799492275211
741	2212.15675932785	2536.89471750161	686.202828463898	345.277149215637		0.00684605408672265	0.0417620051204374	0.00890089168427825	0.0228887546391134		0.00946892928021501	0.0428658093560941	0.0	0.0192547443757507
742	1949.9993328226	2748.83736459004	694.877217331977	356.261540751058		0.0270404544267311	0.0517239032582606	-0.00505630669965505	0.0134712361336362		0.00898000576165287	0.0413915988642042	0.0	0.0270907926482337
743	2227.40945750269	2427.78016521021	721.922318689354	330.563595228461		0.0152894310372368	0.0317362557600094	0.00936608559053359	0.0298414535967963		0.00851632754462655	0.0397349857624515	0.0	0.0379241765886955
744	1990.81770061624	2311.94788478576	767.173672053367	324.331717077004		0.0203717653747152	0.0359988944311871	0.00830913887384657	0.05700441832469		0.00807659111310487	0.0396959026829472	0.0	0.0438970561013476
745	2315.75303912984	2418.14057466172	678.094646297089	359.221389831299		0.0294152666509462	0.0605047697201609	0.010924411070877	0.0706071129806873		0.00765956025144835	0.0505569450038112	0.0	0.0467647848791745
746	2090.80495268723	2504.10117237838	767.853560216894	337.641179422933		0.0250777477116916	0.0444861436391816	0.00678415877597397	0.0697480726252579		0.007264062572205	0.0558771603599977	0.0	0.0476663195885149
747	1973.04820093615	2424.56705057989	666.3242611123	312.844006785358		0.0319227742593074	0.0735746935854094	0.0133426922208231	0.0572875997321606		0.00688898622187333	0.0600757117791314	0.0	0.0473397704821192
748	1838.58456420898	2275.09928091776	797.354512253852	296.701494802041		0.027023933088669	0.0512936688030119	0.00664756283763883	0.0336831094928919		0.0246127255775217	0.0613474093078915	0.0	0.046262622523087
749	2041.7923120959	2519.652795536	733.020114289026	324.990532012574		0.026935728005363	0.0844363133752943	0.0211703284727962	0.0381120072731369		0.0329655260477718	0.0806584336689143	0.0	0.0447429502653616
750	2109.59841287547	2473.59588308432	796.866239922231	339.150273904382		0.0404769891597606	0.0844272729076762	0.0358721441511966	0.0604910327598625		0.0380959040995578	0.090296611848021	0.0	0.0429787514360869
751	2222.88200746733	2902.97179420707	828.29440349422	342.529612993339		0.0484766514415852	0.106643178007861	0.00616685547304124	0.0370523577765466		0.0397657909394903	0.0973637932214236	0.0	0.0410965400787653
752	2266.56130876212	2564.58708647108	729.397779769549	342.740629279755		0.0486532556893115	0.0909668013619004	0.0095567324943347	0.0377563306124799		0.0396484474575609	0.0995771501382851	0.0	0.0391764470832195
753	2189.72526076744	2760.45645613522	734.476996156178	311.577637691421		0.0379000741632956	0.117128011894044	0.0340154953687858	0.0458336391613485		0.0386317194324795	0.113235660407333	0.0	0.0372685432604863
754	2219.67121729357	2615.43000714803	758.650872217465	309.033139901332		0.0284815161840732	0.122006684382594	0.0205687488029699	0.0523126882881427		0.0371855232830638	0.118964549328652	0.0	0.0354034524580408
755	1943.14076390759	2553.18518192251	807.646765303938	308.249215053847		0.0252738933774766	0.117512727892258	0.0142266893849181	0.0311312394573006		0.0355574507045611	0.119983391804307	0.0	0.0335992503008898
756	2029.44117473733	2804.74749063708	738.718574976812	295.588568577253		0.0273842623572832	0.113642306715013	0.00691862352663698	0.0455692913958208		0.0338768816047522	0.118250723488434	0.0	0.0318659467985306
757	2150.76666891163	2610.62997090447	760.400176583904	340.864324926855		0.0384422870415865	0.144967340903467	0.033520144823966	0.0349941157706595		0.0322103964986597	0.138048910299766	0.0	0.0302083973904323
758	2229.59751418541	2602.47934243113	766.952546420162	294.891635606013		0.0340140245275361	0.133323151881492	0.0342564912399636	0.0267362321883607		0.0305912660198898	0.146858219407629	0.0	0.0286281918636849
759	2226.40940383384	2574.16964753141	783.419241848601	327.256045155316		0.0255588060128554	0.174752725386413	0.014745662906237	0.0256035515500411		0.0290351420476927	0.155829065635477	0.0	0.0271248785703156
760	2021.87407605401	2495.58871113885	740.374581950984	303.445290128548		0.0391408612417269	0.153886971673302	0.0109981555977103	0.0289535538794117		0.0306558950735575	0.158014296363599	0.0	0.0256967564601586
761	1888.26716561153	2494.06465321963	780.703274382847	318.196124680963		0.0198138200136468	0.155812040835571	0.0184434483087526	0.0275327999285198		0.0307337478864171	0.156221618776726	0.0	0.0243413861828326
762	1997.33688354492	2434.74829604945	745.960484892266	313.565300322149		0.0539536397424919	0.145520849679828	0.0214536628308741	0.0120338448741591		0.0387326214283169	0.152156510842206	0.0	0.0230559186466814
763	2316.06102884226	2599.17345310486	742.744350206906	342.069814492031		0.0341498442492433	0.152928370144973	0.0397618752188136	0.00669638528812069		0.0418351876355629	0.154169318732467	0.0	0.0218373050306402
764	2306.45090142611	2500.52520059801	749.938456496147	323.804364572958		0.0447144770688812	0.157528410560317	0.027704885531563	0.0153298380108082		0.0505947070040695	0.152351099084456	0.0	0.0206824298714655
765	2249.96514471646	2634.59515695473	711.718996370219	352.162169680652		0.0600833476321527	0.148882126158748	0.0137522987380527	0.0171187377069759		0.0537947938289308	0.14834613312021	0.0	0.0195881942939285
766	2266.17245378165	2646.46844419499	627.878761326341	289.337170847858		0.051232915912623	0.128238572660632	0.0477595102198332	0.0200461711790949		0.0541111224009361	0.14315043587578	0.0	0.0185515669832702
767	2259.4037444016	2617.42240606878	819.161545287528	334.693487767679		0.0626033035868374	0.155161968697251	0.0250449750300804	0.0112786576743049		0.0529640511420937	0.147832761054094	0.0	0.0175696143399974
768	2198.07044298895	2461.25088847052	739.451570972459	368.883245338956		0.0317853462271548	0.153177632438379	0.0373937013265328	0.00238071717961679		0.0511059368484684	0.147685547987024	0.0	0.0166395172506286
769	1997.85243172481	2649.13567297237	781.889153467465	327.76611328125		0.0259024617088409	0.163081757442976	0.0166905093470464	-0.00450162914192217		0.0489337508864442	0.14474010179494	0.0	0.0157585793020037
770	2108.16160636112	2640.39755280484	733.478613727168	311.751298516869		0.0226284761222531	0.149634246938589	0.0106042537937001	0.000117347983510819		0.0466554745198562	0.140228749511452	0.0	0.0149242295718479
771	2183.92037858634	2899.41655550298	628.389177993008	322.786988763695		0.0432038598423209	0.135646937143667	0.031884570607156	0.00189754405903768		0.0443786615714674	0.134896553717964	0.0	0.0141340220260484
772	2228.16028042497	2654.11076181942	730.789553010844	339.012748809449		0.0534867114151665	0.128058002477779	0.0274776562142984	0.00330937245792998		0.0421575713425323	0.129191539660795	0.0	0.0133856328364265
773	2442.52740057583	2406.30806268121	613.532477391909	384.834207116845		0.0418878015192285	0.0939733837928791	-0.000935607608182894	0.00018059702760069		0.0400182489935561	0.123380777479214	0.0	0.0126768564669267
774	2525.5105580297	2624.6984460575	542.164163946561	308.377820748257		0.0382771987684516	0.113444780934186	0.0318895193289413	-0.00495218306753676		0.0379718678221249	0.117621213099688	0.0	0.0120056010734287
775	2584.8187592605	2620.39309157538	603.048528244506	336.500095321837		0.0509416833116878	0.110822620238428	0.00994760771635683	-0.00750916853268895		0.0360218237759298	0.112002882103355	0.0	0.0113698835657908
776	2463.5772147343	2544.26488880275	701.378657650185	325.235705615039		0.0679479208391051	0.0924545026227212	0.00600068019898558	0.00823174819879904		0.0341675046794187	0.107010117790769	0.0	0.01076782455316
777	2229.97455675848	2520.93719167807	761.370870790524	305.064868455864		0.0488186153350333	0.113393331510387	0.0241002675365484	0.00228066712542494		0.0324062897853091	0.111317529053871	0.0164770341313191	0.0101976433108906
778	2101.23523896315	2617.2475220985	751.5308676245	322.374599259213		0.0306012169946852	0.135677376188092	0.0200850776863573	-0.00338422070717871		0.030734607681631	0.111660020114982	0.0253669540939249	0.00965765285390559
779	2094.54415472622	2753.20395683996	757.690060689568	311.854822895916		0.0469833380948213	0.145011526018671	0.0626448424349175	-0.00257064634014352		0.0469833371827156	0.109696264334377	0.0672031890160325	0.00914625516680064
780	2153.84674914129	2659.64976517195	659.73086784746	318.514905222858		0.0598563359726955	0.106259224104399	0.103037301290765	-0.00580411596034781		0.0618206898870823	0.106432938280474	0.089218638763804	0.00866193661877909
781	2380.03557192046	2613.15574032498	661.610709412457	342.92797073425		0.0729118575940729	0.0685134188764195	0.0914665408685311	-0.0105523125326697		0.0713505180775629	0.102479071680492	0.099622098735521	0.00820326357730453
782	2179.51295313341	2630.59240722656	749.799792424728	302.093420264255		0.080169396659657	0.087267337931821	0.0975187639776786	-0.0042841884369258		0.07443822422873	0.0982012686467345	0.103277415799814	0.00776887822534972
783	2099.26526931236	2759.96768534552	836.752043423587	339.846909238047		0.0737905062519923	0.0868238226598328	0.122622312798521	-0.012238585303885		0.0741992923264199	0.093818429231579	0.109638585174891	0.00735749458147995
784	2097.87391294282	2533.71215442775	672.434823371504	347.823440612549		0.0610448251064722	0.0842245252338178	0.102370916287265	-0.0133286865932868		0.072286798087273	0.0931600157100766	0.11080446069227	0.00696789471854888
785	2327.92028177195	2824.59278224669	642.545840468036	330.663771671127		0.0937669959042536	0.0991191102488092	0.105151209856382	0.00923072620814569		0.0764657086206504	0.0934989284142472	0.117488239808791	0.00659892517473006
786	1992.48489169416	2438.07711823453	729.690133151398	315.848439250809		0.0650438532266522	0.106424894545045	0.131869599011892	-0.00515789602301466		0.0767286688307283	0.0918848031728507	0.122699445995967	0.00624949354945835
787	1942.70763739224	2480.14823740536	756.244817307006	315.679958875435		0.0800238177731047	0.0945575043657882	0.120646602024836	-0.00896172477545209		0.0839197562512103	0.089169194385653	0.122933052582388	0.00591856527628442
788	2298.61067357556	2422.67424467421	752.772549006492	377.45295867312		0.112979484516754	0.0941585393860995	0.149038555551514	-0.00726005737780677		0.104311175624402	0.0858673263399287	0.1203667267493	0.00560516056444199
789	2263.62229551118	2461.39545999114	771.463169324343	327.677522332544		0.106063396042387	0.0481829627363642	0.11630620729603	-0.00185917441955663		0.112085977261172	0.0822893774265508	0.11628461623382	0.00530835150095343
790	2063.22910703461	2388.09374244925	713.010838060074	308.522288774589		0.107948261326928	0.100857199027149	0.104890944985278	3.82587042745946e-06		0.113303979729237	0.0817245037403303	0.111441000633674	0.00502725930526714
791	2162.6146819016	2311.15032140987	945.524325993507	338.096738047808		0.117456408480598	0.0619945128032692	0.112548234144347	-0.0139702066525404		0.11118260602691	0.0798142137747021	0.10627609992942	0.00476105172867098
792	2116.02057726629	2479.18731752375	833.461633133561	301.608763189429		0.125604972785728	0.101226544029184	0.15369614461156	-0.00423179596317376		0.107426699699406	0.0862656635380695	0.101044137287001	0.00450894059102489
793	2156.87081067315	2429.21447124677	844.875871771546	276.068657985246		0.112715114451058	0.0706006046667679	0.121280041345887	0.00112965225396945		0.102936362304322	0.0883368275682614	0.0958893246274146	0.00427017944767695
794	2131.66215567753	2738.66371139054	915.262104469891	294.064069892305		0.101512035538416	0.117481588753898	0.0989646928077902	-0.00113440721035182		0.0981837135962911	0.102706552751597	0.0908909407077822	0.00404406137975823
795	2113.0433233853	2458.14876344031	870.678214852668	345.371392360246		0.114393654989601	0.103543893103793	0.0983988800862291	0.00220075003485998		0.0934134207859668	0.109051844916973	0.0860900662286536	0.0038299169013804
796	2272.07191414668	2389.01467234818	815.603698451769	314.726440916023		0.0967245759924956	0.120675290935838	0.0865941126615063	-0.00227526986317216		0.0887494213275313	0.1106201636073	0.0815054331459563	0.00362711197758349
797	2055.4830995757	2441.12221125966	617.3502927457901	333.511667198393		0.115604244827698	0.10819960076931	0.0710715547635436	0.00185980770333803		0.0842517136098867	0.109387513392831	0.0771428140843053	0.00343504614719353
798	2390.782741152	2652.09113744362	696.12430325164	317.366258598418		0.10713701046289	0.0895193568120727	0.0728810272174985	0.00218390484350519		0.0799465697734903	0.106554200520222	0.0730005786377713	0.00325315074505058
799	2512.85259273134	2365.87954680452	716.675257295234	305.585506606386		0.0803925513269469	0.172916148883331	0.0862143698958873	0.00922360489996662		0.0758426020269977	0.162996419121829	0.0690729755465018	0.00308088721835575
800	2229.92614430394	2547.45570987032	642.955632179295	308.701015274838		0.0843627866604502	0.190995312893008	0.0654960752046611	0.00455792601500626		0.0719392996229263	0.192575770331959	0.065352065985493	0.00291774553215975
801	2262.03008717504	2737.53932803439	659.226940416309	349.667736281436		0.081177930250947	0.216424244530479	0.0581098869469962	0.00218983215016525		0.0682315587549563	0.206002095374361	0.061828857062503	0.00276324265927734
802	2211.71735776703	2581.16581804727	660.970023098601	373.824262520231		0.0487600338099958	0.196341056056491	0.0719872404488757	0.0202673252289519		0.0647120802323201	0.20979981334486	0.0584939613799219	0.00261692115015971
803	2226.11414837015	2630.07927900491	720.352626016695	301.118339143426		0.0603021222276519	0.233411876155793	0.0285121409157811	0.0297432519232253		0.0613726328761636	0.233411878490547	0.0553379760199625	0.00247834777849272
804	2249.46976128939	2889.15681882248	745.904671446917	297.941945110184		0.0730593084530706	0.242229541171548	0.0416684841291071	0.00699842007073655		0.0582047138064006	0.244550908922437	0.0523516956765901	0.00234711225851235
805	2253.23911469558	2609.95296265906	699.468003085759	318.364709132221		0.0470918375097769	0.255583407771982	0.0385075002130781	0.0134489381778921		0.0551998883250135	0.266162774662485	0.0495262279879976	0.00222282603024043
806	2074.05919147359	2431.81714748107	815.964966377711	337.166800571152		0.0397225775398924	0.310356052239829	0.0119945516519577	0.0062959634541935		0.0523499598472312	0.273542958726399	0.046853051426249	0.00210512110904464
807	2163.20310500572	2510.97017205621	752.364566611372	334.568961458852		0.0449042528312432	0.226793768201231	0.0492396883623818	0.000184479760001909		0.0496462962681695	0.272525985353762	0.0443240396638496	0.0019936489961169
808	2160.11130918305	2508.34126077239	710.516220301797	379.494611398157		0.0405367239428761	0.303767027758775	0.0285688943890484	0.0168843222751747		0.0470829162633257	0.266658438983245	0.0419314665832198	0.00188807964664472
809	2264.82335583917	2674.87220119201	760.561300478025	296.65696394111		0.0258035078852889	0.286864700248599	0.0271262157220842	0.0156505634247276		0.0446518565775113	0.25809123896408	0.0396680003076884	0.00178810049262037
810	2242.80927776468	2749.88448750604	681.515746512913	288.296243735993		0.0358360172286148	0.216630072538706	0.0273214960104382	0.0108331306705762		0.0423463029525288	0.24812417830961	0.0375266911992999	0.00972582215242866
811	2450.72610368399	2577.2640682889	695.467894950413	342.474610347671		0.0157757750732459	0.214428281055166	0.0279582649958171	0.0137433079635758		0.0401597845449908	0.237538233576662	0.0355009567324902	0.0144364109380065
812	2226.48922939958	2906.85863251046	688.935261486872	357.280833696464		0.0334374103623696	0.254108901915405	0.0154880932947744	0.0267358642461068		0.0380861601398428	0.241398992236796	0.0335845649455478	0.028065058244522
813	2467.00512169147	2512.89833178962	719.398659344677	357.642148204058		0.014155192642211	0.252948459323274	0.0232668679627626	0.044742995968738		0.0361196032303918	0.238963284168679	0.0317716174566557	0.041296347205532
814	2461.61835032496	2525.51671608207	643.684031865368	326.10663887419		0.0249655195323107	0.221961067335172	0.00617553609166405	0.0417551117385016		0.0342545868864407	0.232922857852065	0.0300565326081299	0.0486842153175027
815	2387.68123126852	2861.86100973542	654.81360810859	379.084630229083		0.00524154822429304	0.201125001099121	0.0111077539732495	0.061584588847394		0.0324858688808829	0.224908709198507	0.0284340290524995	0.0528278963829889
816	2443.42028177195	2673.41063320513	666.369184102097	322.341654864915		0.0274977847158996	0.221065322920545	0.0258475056200603	0.0560364661257067		0.030808477305958	0.215905022494575	0.0268991099468375	0.0544033753982794
817	2456.94033708243	2686.2331329031	670.799529332548	326.348375054469		0.00760233971124297	0.203397661356256	0.00418556820937282	0.0452054857101234		0.0292176967840553	0.206501778114096	0.0254470478354299	0.0543673938961404
818	2467.50191418877	2571.43824374798	641.410180775542	351.156773297435		0.010048680607871	0.179048685762357	0.0149356968406745	0.0716281723657529		0.0277090553116549	0.197048896588109	0.0240733702506468	0.0630920724153481
819	2226.19962705414	2830.23642502617	665.390529127425	321.448082669322		0.00909867451407973	0.218919769413636	0.0163042187508031	0.0619570135959944		0.0262783117405999	0.187750289604604	0.0227738460330241	0.0673000497078187
820	2204.38440046639	2619.49547710615	613.371722495719	314.827666871576		0.0124831414618959	0.174724140169495	0.0201508711089846	0.0655118489566481		0.0249214438834213	0.178721236244011	0.0215444723553399	0.0794142765840097
821	2287.12196087015	2904.21250050338	637.881146992722	358.442126999813		0.0221082653098935	0.153279722423524	0.0206273821426128	0.110958457753275		0.023634637220946	0.170023377074352	0.0203814624266956	0.0887259226617799
822	2272.86206580852	2824.72065530364	686.992044805936	326.962831292019		0.00804991592224023	0.170940421413453	0.0196398759776209	0.106084647135285		0.0224142741866504	0.161686049135852	0.0192812338482105	0.092821221174041
823	2227.52262931034	2381.07009227005	755.004957503924	402.665883341633		0.0068830337026571	0.175732078688216	-0.00784170887662941	0.0683251468780601		0.0212569240009409	0.153719285606339	0.0182403975900889	0.0936268705658285
824	2215.46941717739	2691.13720073896	702.200596639554	295.6731793529		0.0199525491290221	0.132819300299459	0.00539878747447267	0.105084626221639		0.0201593330285431	0.146121729314329	0.0172557475594495	0.101003102161557
825	2464.5619475266	2619.12501635993	697.117898740724	347.224517943849		-0.00521599836220977	0.140588933050798	0.0181321155844781	0.107763560772145		0.0191184156328275	0.146989327913663	0.0163242507287619	0.103678790276009
826	2241.6839589086	2691.414368305	668.707342278467	351.026773764317		0.0120141111328854	0.149786855074549	-3.5745459503678e-05	0.0979305673028219		0.0181312455018589	0.144645945302747	0.015443037795663	0.103408891939923
827	2187.07370942214	2354.39877350797	680.390495683504	328.801589540276		-0.0104023907012474	0.147620070476052	0.0	0.101587494228202		0.0171950474220514	0.140485607320214	0.0146093943460778	0.101587500070463
828	2033.99452577788	2469.39293552673	812.109983679366	317.741088380851		-0.00330996075922638	0.163163892543103	-0.00722657779995079	0.12077626076579		0.016307189476442	0.135352022038639	0.0138207524938418	0.12243185963802
829	1958.49358920393	2341.61620842058	795.500112594534	325.710046532619		-0.0067383882710526	0.155415798485396	0.00327240923100434	0.144115469831255		0.015465175645726	0.129753379542955	0.0130746829713152	0.145266795821411
830	2289.76808534819	2686.50278874033	783.775687161101	310.045380976095		0.00988594722410694	0.146664748154106	-0.0195658824364285	0.163601187056525		0.0146666387912938	0.123993431269692	0.0123688876467749	0.156647790232456
831	2557.6684728162	2551.40394324863	667.143541309931	399.517146258715		0.00130732976660127	0.147588086409535	-0.00179800515575252	0.163533490597726		0.0139093340005635	0.118251473856226	0.0117011924456195	0.160761246927354
832	2258.5316393622	2363.3601590186	697.460259703196	368.297286440176		-0.0111727182025434	0.0944165771694985	-0.00389173053342899	0.14148672262801		0.0131911322759121	0.112631149155658	0.0110695406536344	0.160320948946233
833	2213.41644181876	2448.04506911444	742.925927288456	387.420916918264		-0.0177707996997483	0.101884185932589	-0.00241624176378502	0.190345052816048		0.0125100145494696	0.107190212882249	0.0104719865817209	0.170590194786151
834	2232.87936611833	2581.84525259745	654.069368266623	338.859862308578		0.00140184000655713	0.123383105106379	0.000521584257830515	0.181496720017059		0.0118640660069535	0.101958688755546	0.00990668957259087	0.17376070156993
835	1957.07745150862	2330.86950935285	608.247951002425	299.515346815861		-0.00610561096324022	0.0819396551934164	-0.0262760893547726	0.155990843178164		0.0112514707045872	0.0969499347781601	0.00937190833097725	0.172498901074719
836	2265.97255312163	2458.06308895779	714.408569893336	350.398677749937		-0.00935847135808687	0.120580034252045	-0.00346602215605849	0.168458371838602		0.0106705064639703	0.0921673843132139	0.00886599555990236	0.168529636253212
837	2035.20718909954	2514.88210273034	848.257670920733	375.370781522348		-0.00830331198547181	0.0973500820860529	-0.015067397907296	0.167772919618962		0.0101195400305494	0.087608648041686	0.00838739288648512	0.167772923986589
838	2036.49482253502	2581.49789460172	770.978482181078	405.658464773717		0.00508559983007652	0.0657325846061332	-0.0198424676948409	0.172316154334475		0.00959702248207864	0.0832680058182747	0.00793462606165971	0.180786079585556
839	1944.53987489897	2524.07636945272	740.311092010916	382.884149923742		-0.0109563732451232	0.090844811631949	-0.0198607476167485	0.19688711809731		0.00910148487416177	0.0791379164274218	0.00750630041902052	0.189003405214817
840	2174.80817913186	2761.0009123812	754.15571043807	375.846168062126		0.0158460896523687	0.075839908980893	0.00435127881147448	0.208067146784838		0.00863153411063518	0.0752099284934268	0.00710109657880591	0.190568981994915
841	2084.32470913591	2706.65269360099	765.207677832477	385.430236086902		0.0124165723588571	0.0618789657030788	-0.0170238484763651	0.167876691605207		0.00818584902718082	0.0714752264253065	0.00671776638378817	0.188007345965156
842	2376.99820261988	2553.57668029155	717.083658854166	343.981770184885		0.003232095206307	0.068271849732465	-0.00924963342846732	0.187071089341934		0.00776317667716034	0.0679249541127295	0.00635512905455132	0.182950270602739
843	2013.38056261786	2370.95755099267	732.27330149472	337.152924435072		0.00206250082861568	0.0819986693949377	-0.00548085341472968	0.199757123842694		0.00736232880922821	0.0645504034511245	0.00601206755231372	0.176449291062051
844	2125.56020065833	2639.29663211783	670.66990069385	379.280625544696		-0.0125378104515691	0.0591873864226797	-0.0214182372001298	0.146720852478338		0.00698217852682166	0.0613431208180996	0.00568752513809214	0.169178991625785
845	2121.38940324454	2441.26667958682	551.202087123644	354.186344465886		-0.00185775859914687	0.0499258696688578	-0.0151154536780638	0.151744919503639		0.00662165712013614	0.058294963900426	0.00538050211760832	0.161569229154114
846	1958.40343817349	2283.75689634342	834.641564774186	341.481470601967		-0.00721974936727409	0.0530392096568427	-0.0112932904802344	0.160463939297041		0.00627975106168029	0.0553981286243388	0.00509005276191143	0.153891126307935
847	2009.34164323477	2235.08802276296	787.781739396047	317.56101375747		-0.00144514094415629	0.0446975020337519	-0.0264898022623768	0.163183514567715		0.00595549915696389	0.0526451582245307	0.00481528239423095	0.163183506498202
848	2187.56938960634	2444.74886738885	741.640456665596	363.961394655751		-0.00504793508589297	0.0588576833784997	-0.033192000833537	0.164783015430389		0.00564798984230871	0.0500289417781354	0.00455534463408645	0.16738370534293
849	2283.34595252727	2526.49208178962	646.609719472388	323.866944332046		-0.00480372741101941	0.0254724092144194	-0.0181883312236102	0.175711831574011		0.00535635862218556	0.0475427066569013	0.00430943879016555	0.168968122235057
850	2368.40862510944	2459.78515750845	733.052153565567	308.400288494459		-0.0023657691675581	0.0453090083857975	-0.0289750487958181	0.156319460589694		0.00507978563887321	0.0451800075981468	0.00407680739393887	0.166817787505575
851	2061.58778223498	2449.09140801183	692.335462596318	391.01960614572897		-0.00538013847511247	0.0270801900978911	-0.0169518989651037	0.175494864214912		0.00481749336760682	0.0429347140262929	0.00385673386641515	0.16377648563177
852	2250.19790544181	2542.78970557143	788.181181328481	373.504271974601		0.00514028480107973	0.00693394021588679	-0.0247164070708804	0.160504806747116		0.0045687444307362	0.0408009966052789	0.00364854031084907	0.158872238912897
853	2227.11290030643	2407.93862757732	648.548660905394	331.592452455801		-0.00649303517019559	0.0378620366882571	-0.0238578086528091	0.145511808445675		0.004332839524749	0.0387733136053217	0.00345158542460282	0.152910949645031
854	2151.85167089001	2507.39888425217	647.31273745184	340.658889831299		0.00282514164754432	0.0285128223263248	-0.0151624337048132	0.152573193140876		0.00410911545433108	0.0368463974260166	0.00326526252372916	0.152596188570113
855	1896.91814448915	2387.67968624154	721.275299211615	341.51553940488		0.00541618091518776	0.0096238238186444	-0.0284318665925169	0.140104179626878		0.00389694326793713	0.0350152414711076	0.00308899767419113	0.150240992975838
856	1985.44034339641	2389.60054818379	802.114360373858	344.25606363608		0.00716835861072713	0.0265832785507224	-0.00347375644947955	0.150496867709574		0.00717555950580358	0.033275087481403	0.00292224792396193	0.146009922120606
857	1834.91124856883	2297.60450854743	687.361246744791	361.336008505042		0.00584734374914232	0.0377988587947596	-0.0237829136455262	0.149991280070775		0.013985638871014	0.0316214133787217	0.00276449963055926	0.140701385914381
858	2078.45348384462	2400.43692614368	709.261253879494	294.023472516185		0.0385677828638804	0.0120200441640544	-0.017827313423973	0.150418411154782		0.0235420287207807	0.0300499216416445	0.00261526687886248	0.134827233876086
859	2035.81927069302	2631.70976713514	798.475953820633	333.761967753984		0.0303497110366116	0.0239128303781071	0.0296099182716325	0.114893934134989		0.027797696178691	0.0285565282148206	0.00247408998433885	0.128713290235687
860	2131.96364198881	2645.48386784189	683.214450226526	349.863717006972		0.0287441750347431	0.0148641888921664	-0.0172415866687197	0.121162957988417		0.0292747140323521	0.0271373519425135	0.00234053407706834	0.12256473728242
861	1956.53746295797	2313.76947839481	776.861115198701	317.384564281934		0.027279113289631	0.0129156408590023	-0.016068472434278	0.136588194098711		0.0293133622375797	0.0257887045108277	0.00221418776220545	0.116508631353652
862	2029.07114489325	2404.17665210212	783.771800977454	369.06559601438		0.0203595763802652	0.000968943266101599	0.00961491352303205	0.101953467157807		0.0286249684172712	0.0245070808797446	0.00209466185275166	0.110621543195835
863	1960.64947614998	2320.0958604321	782.466579489512	340.569986654942		0.0276139815071385	0.00649342934055353	-0.0173414815364376	0.109504471832205		0.0282278183171625	0.0232891501845342	0.00198158817073523	0.104947521777892
864	1881.79944794753	2473.52679128745	769.668944197702	327.226970049489		0.0407855117739438	0.00727532637298859	-0.014709701149759	0.105576266796328		0.0390043553911816	0.0221317470856027	0.00187461841310543	0.099509763840751
865	1785.38296087856	2376.10381513772	812.202737050513	320.446652841757		0.0422919675043246	-0.0127998594229246	0.00993316362900984	0.0958005090239385		0.0435025619271514	0.0210318635459467	0.00177342307884793	0.0943181895261956
866	2150.41172211745	2842.61541936815	768.106981530037	321.027578163906		0.0444250752852099	-0.0086775151527686	-0.00440566842575011	0.100925743568173		0.0470824971185058	0.0199866410158517	0.00167769045401647	0.0893743555022926
867	2039.81015856512	2422.68886794257	752.065460901826	364.990457116845		0.0628167894612813	-0.000911514990842767	-0.0122032706289737	0.0936555120124756		0.0550387758011346	0.0189933630051386	0.00158712565155432	0.0846746367693205
868	2025.09667232118	2505.01156270135	691.912223084332	372.69612857165		0.0507832365092823	0.00189175906084812	0.00333208568947289	0.112349481869954		0.0577260535523786	0.0180494480240295	0.00150144970294799	0.0802122828984707
869	1863.21390401905	2296.88981707071	784.258747814997	334.134128524962		0.0684072318622348	-0.00131726111985893	0.0182864105606436	0.0878275542751343		0.0613203904153838	0.017152442874516	0.00142039869891516	0.0759787427435826
870	1932.83903345568	2374.01882525571	731.540542950912	313.694065534736		0.0500071765525479	-0.00649168830888235	0.00491089072389241	0.076620624479691		0.0616540021723609	0.0163000162749325	0.00134372297647972	0.0719645139360152
871	1995.41918208681	2376.94786339199	782.043418013341	351.487537156063		0.0704415350569672	-0.0120164244107889	0.00398105895244779	0.0575440370810662		0.0603334986895978	0.0154899528012534	0.00127118634993017	0.0681596838724434
872	1864.77447930697	2377.3233353133	822.843085580764	347.176057488794		0.0542588206489671	-0.00708922850279435	0.00293211130103247	0.0481118060874774		0.0582098647297384	0.0147201471294172	0.00120256538329213	0.0645542706165155
873	1997.55569773706	2385.95629756966	767.727579195205	333.468692612363		0.0688765553526816	0.00800389434463715	0.018740781729484	0.0548660100509399		0.0729658204023541	0.0139885985637467	0.00113764870207425	0.0611384342164781
874	2177.28332624764	2551.86414706829	734.275134221604	365.309523624252		0.112990029769165	-0.0149209334990742	0.0296767300314733	0.0578915360382705		0.105963607412737	0.0132934058372644	0.0010762363421672	0.0579026042739658
875	2211.04993938577	2568.56285740173	718.909325725956	305.621563550485		0.119366132435516	0.0112755375264147	0.0215778073764448	0.0527348709697299		0.12006237055767	0.0126327621704002	0.00101813913389042	0.0548375535533715
876	2076.12920300713	2341.19393448977	771.031720444492	317.712008411665		0.121988679939567	-0.00264611787677196	0.00258571631835077	0.029353097885681		0.124280169207869	0.0120049505752574	0.000963178119289055	0.0519344369839576
877	2124.57360418911	2439.04464627295	731.79510024258	332.043238180092		0.145662798663667	-0.0114571026941282	0.0304599930880712	0.0331229561902508		0.123408063851759	0.0114083393932369	0.000911184000886313	0.0491848086182278
878	1993.53258540712	2424.8370713696	769.62768331728	320.047536416832		0.101991613533901	0.00689647595739209	0.00523760223495103	0.0317797783480747		0.119987566209343	0.0108413780544245	0.000861996620193181	0.0465806246950222
879	1952.9363740066	2724.20625352367	775.064352793235	317.213618183515		0.107931721797312	-0.00424133165973192	0.00605979586258681	0.0355008530452332		0.115363208669285	0.0103025930477224	0.000815464464369117	0.0441142380848429
880	2038.3218383789	2573.5528828729	736.897466511486	336.353890103647		0.133972512359813	-0.0195187475043256	0.00582392466286254	0.0216112353920984		0.129131908550423	0.00979058409125235	0.000771444199514126	0.0417783875284217
881	2332.93105763402	2497.40456744321	784.537333449272	332.844054446277		0.136076663615114	-0.00646543862472806	0.0115614376830493	0.0281846406172866		0.132964061653533	0.00930402049307654	0.000729800229154571	0.0395661838664501
882	2211.20597576272	2500.18879495207	721.153871022403	300.573293739106		0.137486717715873	0.00432664047051839	0.0168118863405812	0.0434404684598559		0.135976529904409	0.00884163769278129	0.00069040427656273	0.0374710946703173
883	2317.22594478212	2446.48456880235	768.452476187927	415.335570802726		0.115772734057348	0.0138713933052428	-0.00718788771611703	0.0405855613560508		0.134213495631472	0.00840223397493246	0.00065313498962351	0.0354869281720724
884	2116.69099163186	2654.41160725072	781.95052640732	323.457084746949		0.118028387073769	-0.0138212490867375	0.00586474279065277	0.0305617576688636		0.130082298760581	0.00798466734586279	0.000617877567031182	0.0336078170599805
885	2006.23848224508	2320.26310305251	737.906358135345	294.890065713707		0.128782580440515	-0.00995090773954407	0.00345241161666405	0.0308775746157133		0.124855387459404	0.00758785256567374	0.000584523404664693	0.0318282024911106
886	2156.14421028926	2474.44636582836	908.399196677012	325.201171875		0.103938438812298	-0.017816755686767	-0.00536169883929452	0.0350122379910831		0.11920157197261	0.00721075832773809	0.000552969761052292	0.030142818533464
887	1995.51645844558	2373.2130567413	800.241426093393	311.285600761018		0.115658186179197	-0.00174068200436924	-0.00120335964331257	0.0271544648985609		0.11346878640363	0.00685240457837307	0.000523119440894988	0.0285466771606263
888	1935.27296079438	2339.69183286686	791.201159612228	321.220541661479		0.106469913498749	0.000944160615981266	0.00107359514363848	0.0185893294038975		0.10783441191196	0.00651185996971783	0.000494880495673987	0.0270350538644898
889	2262.86048099912	2657.15259669982	680.094427796803	360.689955996327		0.108443049204214	-0.0028810043505883	0.00676178668268745	0.0277127693975795		0.102384948558103	0.00618823943919563	0.000468165940419894	0.0256034739149963
890	2188.32692008182	2546.12930895618	755.227243641195	386.201115460034		0.125533005841957	-0.0123571280201334	0.0217688194746815	0.0235971243967262		0.097162018010263	0.00588070190926959	0.000442893485771226	0.0242476992727612
891	2114.81739964978	2460.03274378825	782.26761602811	328.220466765749		0.101734415219306	-0.00657935106258072	-0.0056762567004782	0.0146597626479164		0.0921789939588417	0.00558844810151399	0.000418985284496897	0.0229637161461134
892	2138.6521595922	2303.94991845199	719.147127613084	373.158903448705		0.0928164235845857	-0.00458156862191528	0.0189169101341345	0.026555545429629		0.0874374156871472	0.0053107184593198	0.000396367691701893	0.0217477231754076
893	2093.33643419989	2505.85143162048	813.133796866081	317.858966477838		0.0767472715125735	-0.000826677031060818	0.000272750266183524	0.0091293945901383		0.0829322294440137	0.00504679117383577	0.000374971037977469	0.0205961202224423
894	2063.83328141837	2525.4088763994	824.261112300228	341.267528518737		0.0953022199933339	-0.0248981824360484	-0.00786518380234248	0.0212584779785525		0.103482220120263	0.00479598030801443	0.000354729414797127	0.019505497740128
895	1875.52298394564	2568.92988130235	761.980544556221	319.817369195094		0.125380184841197	-0.0248006449524888	0.00672120649287465	0.0163586202521061		0.114135855062372	0.00455763401388772	0.000335580471497304	0.0184726266963567
896	2214.91025516904	2368.10929445876	717.085064613655	365.27336260427		0.13077979995459	-0.00673661100077945	0.0295961334428898	0.0244035559341583		0.11675762840512	0.00433113283843861	0.000317465223217414	0.0174944490257674
897	2241.15670776367	2607.07704524403	706.612334787029	347.551755867156		0.111026148485545	-0.00451420921043364	-0.00513543705409428	0.0171450221501436		0.115261493460312	0.00411588811366622	0.000300327869207646	0.0165680685834328
898	2115.18811982253	2550.5424527827	784.993854122074	340.701622222049		0.0938469651639758	-0.00388471585879175	0.00180584662356876	0.0211144626045618		0.11172271299661	0.00391134042665983	0.000284115620944831	0.0156907425751777
899	2024.14726204707	2377.86080964078	817.02980187821	320.877248817231		0.132935492933914	-0.0156318659377398	0.00913651070366008	0.0185533979364412		0.126844507769158	0.00371695816570589	0.00884083254096984	0.0148598734401257
900	1989.13128977808	2673.48184927714	725.443050576127	347.058157020356		0.137253803938513	-0.0190747816227352	0.00803407883434234	0.0114413827917768		0.131414961354136	0.00353223613864927	0.0134512378782526	0.014073001162075
901	1809.32082814183	2424.96387096287	876.194425121289	296.544681625062		0.123191677940183	0.000159260959076012	0.0374691268581791	0.00714767828207263		0.130548579149511	0.00335669425991789	0.023142225254845	0.0133277959873471
902	1967.70798466123	2380.98970582313	804.432645057434	330.557341921376		0.118340229892142	0.0104598976970729	0.0277464785340351	0.00904970974156377		0.12695853053353	0.00318987630279849	0.0280756850499964	0.0126220515278179
903	2306.55939983499	2720.04806927553	744.018593705408	363.711102854208		0.172538913725723	-0.00892456692519359	0.0340728597342111	-0.00107442473639591		0.157801517852233	0.00303134871372057	0.033327579320766	0.0119536782288827
904	2158.96734724373	2583.14341374033	712.523654885488	295.553861701631		0.161513230779529	0.00123830383027362	0.0239363234301626	-0.000502340529849844		0.169560647365387	0.00288069948546713	0.0355450967639455	0.0113206971831296
905	2699.43276030441	2420.53736484173	679.477021796518	303.564071837649		0.185836565965307	-0.0132618338754521	0.0224122191708077	0.0173032948515877		0.171402006736492	0.00273753708638336	0.036010223714351	0.0107212342714776
906	2395.07818182583	2490.77998650934	751.61807041952	322.224828226157		0.16690892629634	-0.0119026138966565	0.0332985493745812	0.0130156553462646		0.168192272001782	0.00260148944280075	0.0354812179771383	0.0101535146144819
907	2431.29176383183	2440.34695403108	755.09971528075	293.908165190799		0.146993077536482	-0.0167767744472534	0.00398195948005056	0.0020523198634809		0.162510189404043	0.00247220297203164	0.0344056376955653	0.00961585731740766
908	2559.22740857354	2649.42610970723	757.679749928653	368.672495564616		0.159196693645868	-0.0318952434165027	0.0304704933502316	-0.00339043830539561		0.16353343030425	0.00234934166342114	0.0330467697154922	0.00910667049353445
909	2091.71909516433	2765.43731374838	725.151387253852	294.227247260956		0.17357494517833	-0.0013803608523738	0.026442390300018	0.00281528001521515		0.161763928952839	0.0022325862050682	0.0315586595934775	0.00862444655096991
910	2148.26710247171	2361.48307123872	722.668144887985	348.23974123039		0.147797133404253	-0.0244465818896449	0.0368719976190382	0.00789645486553023		0.156964137356122	0.00212163315394594	0.0300306362572915	0.00816775728340044
911	2012.06776586072	2396.0381413096	714.198576626712	335.511056360495		0.183905408555141	0.00118927104694024	0.0164132888651146	0.00811166162911914		0.181671691601008	0.00201619414726479	0.028513731629061	0.00773493031395285
912	2205.08276788119	2314.81508864569	824.044069055008	375.240973605577		0.179143832068184	0.0121553878894455	0.00966217340021857	-0.0108243006082598		0.189757014390567	0.0019159951530284	0.0270363549714206	0.00732534389083799
913	2176.00254874393	2521.55301626933	787.010927243864	290.715998311441		0.242069442657622	-0.00745400035599116	0.0281378709036932	-0.0122111899309058		0.221439509163916	0.0018207757578349	0.0256135900720397	0.00693744622649557
914	2415.43888591897	2553.54899298284	694.524187758633	321.131098652265		0.229031538968592	-0.000497684225708561	0.039231890433142	0.00553718897073609		0.232085605859964	0.00173028849007225	0.024252707794277	0.00657008883986028
915	2718.6594301421	2412.96934902545	706.100154510915	340.421088108503		0.221103154022523	-0.0142723985265742	0.0307787806347732	-0.0098028521951848		0.231855142575969	0.00164429817674888	0.0229564326833299	0.00622218406517988
916	2604.20384374158	2774.65092169378	696.35264496825	296.217833743152		0.232883770021649	0.000957364225397734	0.0429866464560288	0.000564355900862496		0.23071661933936	0.00156258133228801	0.0217248768484089	0.00589270183167445
917	2179.5924398488	2599.84789787371	666.941581273187	359.014789474912		0.221218191539234	0.00241453252960887	0.0503799404817057	-0.00601998042792154		0.224570178967585	0.00148492557769701	0.0205566831166716	0.00558066661372102
918	2306.83305411503	2890.55432758134	655.95026331514	352.057238818164		0.231590984024455	0.0152406290548978	0.0282807534682914	-0.000984669390594393		0.230725251210681	0.00141112908860246	0.0194496991276821	0.00528515454253421
919	2046.47829147865	2702.38777333682	744.909609999286	329.2453000498		0.233720850287082	-0.00636697686505122	0.0362247149636088	-0.00332528849876061		0.228260509229107	0.00134100007071621	0.0184013732703878	0.00500529067079118
920	2128.16943254141	2327.20760384785	742.692865519763	334.810977768613		0.220292251964041	0.00505141436298986	0.0367612834954284	-0.0255032590080172		0.221503889387598	0.00127435626136929	0.0174089857531874	0.00474024638210226
921	1982.22180701946	2615.0563838998	890.332759212685	350.397645745144		0.20912385526276	-0.0262301589756823	0.0240037751689012	-0.0145631306571152		0.212743840050934	0.00121102445581809	0.0220696475422455	0.00448923693765733
922	2352.04004116716	2639.81971095763	721.755817012699	345.32981550361		0.202320438154333	0.00577367246863361	0.0191471904796036	0.000748095725741187		0.203183983165612	0.00115084005709178	0.024202231791113	0.00425151915278406
923	2525.67309780778	2651.4669076192	779.450743792808	347.150610448829		0.208332823288017	-0.0272942389635067	0.0471850101630282	-0.0222662813079004		0.209057333497342	0.00109364664821101	0.03718693917231	0.00402638919653901
924	2191.0972532075	2508.59757067493	808.013048703267	341.023646624439		0.216463649567006	-0.0184945054216454	0.0321863112814523	0.00681079248025764		0.222422100022069	0.00103929558566606	0.0436615663804512	0.00381318050781648
925	2252.78574555495	2627.34017472414	730.268583672231	303.157387053349		0.217399236530612	-0.0129638740940036	0.0485201498080077	-0.0178378377375432		0.223797427623768	0.000987645613098036	0.046614360071891	0.00361126182180531
926	2350.31948957772	2712.48741920707	733.247372422588	308.67630746545		0.261387842170393	-0.0250983084884153	0.0672034116798037	-0.0135845614319001		0.219087108807202	0.000938562494178832	0.0472494373495125	0.00342003530095031
927	2174.81979054418	2738.20558024927	780.478261451198	333.290828872012		0.219875688068961	-0.0353565385167703	0.0331411613683008	-0.00887386793426295		0.211418424359979	0.000891918663736069	0.0465692353994424	0.00323893476488467
928	1966.9882917733	2410.81860854945	857.612098449985	324.097421836093		0.171460221978951	9.33161908396662e-05	0.0283183357423039	-0.00428722589221341		0.202441511579306	0.000847514226390644	0.0451654602516961	0.00306742401409229
929	1901.85959178003	2339.99086234495	815.345444492009	335.713840925361		0.182611159162088	-0.0158655796303208	0.101217087769151	-0.00820758107092397		0.193020975464116	0.000804745447957104	0.0754047563692925	0.002904995242337
930	2087.76078217605	2502.91040919982	773.059117704766	306.151951763259		0.200950252359207	-0.018200788296557	0.0876486212339238	0.00440626464086507		0.201022925332679	0.00076475193611649	0.0907288295820551	0.00275116753315822
931	1968.99258528084	2350.67924578165	849.169081317779	330.137422964392		0.206527584133396	-0.0129773192743319	0.0908266595577644	-0.0144413100838098		0.206596521574083	0.000726745985676075	0.0973420994494014	0.00260548543598123
932	2032.79744852	2422.28370650773	767.288404769549	330.397497899028		0.235895816006972	-0.0114526313290942	0.079439334357465	-0.0148464608013412		0.235961184370015	0.000690036920876269	0.098919342370059	0.00246751761762661
933	2216.56384487809	2609.99603460252	775.784272215682	295.922652164778		0.232382614966762	-0.0147518024285548	0.119277726401353	-0.01135836793127		0.250870482968974	0.000655203395316701	0.099662635336926	0.00233685558522599
934	2480.50142590752	2626.15637962105	761.227108750713	364.772049497323		0.28608255753821	-0.0211829936288746	0.108981942151217	-0.0105916731800545		0.257447064509072	0.000622641689232958	0.0978931037428095	0.00221311247676297
935	2401.43708222487	2639.25552840085	593.308047499286	363.951403370891		0.264573546603625	0.001832760407616	0.0949326178432464	-0.00858442107215135		0.254549786920223	0.000591698205384727	0.0947515079886248	0.00209592191565841
936	2320.17488676926	2531.65786082474	807.715325342465	349.220900577377		0.257510763384984	-0.00907648711075474	0.0922521343595901	-0.0125777545675706		0.246939943444329	0.000562292522826104	0.0909084653916211	0.00198493692600862
937	2194.11093771046	2349.07129535478	813.833778137485	331.912528596551		0.211806111591232	0.00341332269551692	0.0731173328485708	-0.0129033802629539		0.237134906349066	0.000533677713666026	0.0867559036634243	0.00187982890526475
938	2284.18190370756	2418.65168431862	709.44821208797	305.584877287724		0.252592433991948	-0.00574761890842195	0.0750833980029503	-0.0197466083249083		0.226458492514779	0.00050715548105849	0.0825206728058475	0.00178028665131173
939	2099.00666756465	2385.22806761436	786.977554669663	290.883314398655		0.222593035800415	-0.00841290837745352	0.103386758080669	-0.0175285558478973		0.215600026165391	0.000481951326392895	0.102383744316493	0.00168601396218848
940	1919.64785135203	2503.84217315359	903.108995968892	336.529912576257		0.158966972676294	0.0169698528195837	0.0965828539648374	-0.002855119001304		0.204911884088775	0.000457999745023128	0.1112898151962	0.0015965912246555
941	2103.77614304115	2453.7069116966	881.943437410816	329.369861374813		0.210535625924209	-0.0132970563111305	0.150535145934861	-0.0199411652932294		0.21057619096148	0.000435238487693771	0.121226319570895	0.00151132345319541
942	2203.47667404701	2738.46974921472	723.058069795233	313.944435150024		0.227976292145163	0.00225440629637864	0.124057756170394	-0.00852594228326544		0.228224093943663	0.00041360839875663	0.124145395685976	0.00143129460452635
943	2446.4319258065	2581.72242846931	671.326709207334	287.853260784985		0.225640432904139	-0.001848844913726	0.106871555920286	-0.00903571863822899		0.236702051950708	0.000393053262427443	0.123060296401758	0.00135511261561039
944	2217.19119894093	2591.5205921291	760.947011451198	306.130481005664		0.257722786470778	0.00375854293224575	0.128159101461269	-0.0259300992898135		0.235265597565094	0.000373343043533769	0.130850564892313	0.00128335557232828
945	2071.42153088799	2525.57388274202	776.419148205622	349.613721870331		0.227449436007544	0.000287977226800126	0.141406183427635	-0.0105263698524071		0.228858901777943	0.000353572133237505	0.134107969056632	0.0012153982673124
946	1809.25851019497	2130.37428897189	854.776067307006	383.163703584101		0.225902623110757	-0.00159099095614237	0.125107131061654	-0.0114760041259791		0.220097878791232	0.000336000624963625	0.132994226746928	0.00115103949368144
947	1928.06753434806	2301.2268481697	806.231928019763	308.468518504108		0.202551549695599	-0.0147831278984221	0.142233885283467	-0.00888662044966543		0.210359933804161	0.000319073150626668	0.133716485421908	0.00109008869902714
948	1899.4122556489	2198.16805558352	808.788031312428	300.241380182395		0.190518206945374	-0.0157769360868362	0.120796000140199	-0.0059408113598777		0.200362968389766	0.000303216141605984	0.131187908093838	0.00103236542122989
949	1845.52191583041	2549.71845174573	971.840061135488	366.697870626867		0.202978816649627	0.00118664349386613	0.128341813200134	-0.0227962460036068		0.203004393349829	0.000286083521843858	0.130101845322767	0.000977698754149408
950	2322.48708264581	2646.64172237435	804.123719097816	316.955977846426		0.214364926539728	-0.0139853913293684	0.139902312947732	-0.00159891573814349		0.215192387435501	0.000271866001574173	0.126637252727471	0.000925926841608573
951	2419.03382926151	2538.70145125241	737.421746798301	334.368151417766		0.235978560960911	-0.00575184249130501	0.147873523806022	-0.00859683220183425		0.236947488695199	0.000258018185267558	0.121913193661594	0.000876896398172368
952	2340.97127980199	2464.46717189513	745.103597005208	320.132786237861		0.238863635133274	-0.0033932920905673	0.0823630167174907	-0.0151491494032477		0.242207590802269	0.000245195430725998	0.116585632350697	0.000830462255302819
953	2095.67171715045	2815.94807607119	721.261082200699	340.846742911167		0.253579523974056	0.00796247655292494	0.102134572689237	-0.0113410293405741		0.23901376252295	0.00023151627371124	0.113018476908742	0.000786486931546365
954	2279.61904801993	2518.58895653793	753.348885871504	309.001793606822		0.235937381513324	-0.0137060511831848	0.137563774529845	-0.0170718010308735		0.231629403908654	0.000220010587214386	0.118228700820844	0.000744840225481006
955	2096.62855266702	2613.47796819627	840.111380520476	365.519905728647		0.225099584999859	-0.010605158654627	0.146112222287095	-0.00861068832838934		0.222307937014464	0.000209076699924739	0.11855985637218	0.000705398830218058
956	2081.06507294753	2392.79190032015	878.500480477668	288.549436044882		0.189722247350694	-0.0121803691085349	0.0760951673085912	-0.00641671957633639		0.212233700399967	0.000198686195082167	0.116144262010849	0.000668045968317126
957	2245.32779456829	2574.5747812802	777.803120094891	324.56699666179		0.218060133284191	-0.008432831271343	0.0868174606614539	-0.0140526598231703		0.213524116843302	0.000186400492009272	0.112239436243674	0.000632671046033359
958	2285.3560285897	2616.00404090488	915.172487023758	354.420813815052		0.222552241648377	0.0187153403886435	0.108271694782217	0.00263337942588444		0.209019029353415	0.000177136928850023	0.107584124322519	0.000599169325873293
959	2129.33174712082	2253.21369100354	869.868366955621	353.506543163284		0.185840188900359	-0.000663663368599043	0.129481953938615	-0.0113285724593209		0.201697087890924	0.000167633486516132	0.102609582268163	0.000567441616489792
960	2107.66781510977	2425.45939589038	837.442612460759	330.058153129668		0.204861541513009	0.0116814501436975	0.0876451704583472	-0.00306986044230177		0.201191164848677	0.000159302589031859	0.0975649550998107	0.000537393978997917
961	1998.62697206694	2480.006063245	714.873351214683	328.678144842505		0.176190871771071	-0.0154823974791006	0.107119888390387	-0.00823771521360182		0.196077189260987	0.000151385712960227	0.0925916698139557	0.000508937448842209
962	2299.82447341392	2627.68138264135	749.849466680936	335.193479986304		0.238647463451885	0.0064910500867116	0.0830230844935037	-0.0117988188321572		0.206311152800221	0.000143862282639317	0.0877675689431155	0.000481987772391881
963	2024.16742890456	2526.30433387363	856.237932318421	304.067611390376		0.2173204998986	-0.00293836607792554	0.10094853203286	-0.0250007742546934		0.206495342276645	0.000135948625156992	0.0831330857416005	0.000456465157484047
964	2139.10199921706	2384.5586692574	870.482631456906	346.366281942542		0.192247925614648	-0.0241962024039387	0.0646841482225152	-0.0112183653280037		0.201601093404369	0.000129192373271711	0.0787067618065715	0.000432294037176379
965	2137.34958411907	2471.36904875765	893.440502149329	335.207837594932		0.16686594507006	-0.0142101662318842	0.0734297650918543	-0.0107087942885469		0.194262084867056	0.00012277188748546	0.0937945744800124	0.000409402846009739
966	2296.00652655239	2823.24112284552	836.892400872217	353.687000046688		0.237908816604066	-0.00992835841783294	0.121641200855776	0.00255004045823749		0.22080084906483	0.000116670481198156	0.103842394542637	0.000387723808118333
967	2111.42581808155	2550.50525531572	784.955323380422	343.556228212151		0.236627111726554	-0.0282375081002407	0.147800545533562	-0.0128421218961902		0.228865743491956	0.000109779141025326	0.107205423127541	0.000367192736560034
968	2075.12507261078	2468.50224886235	792.931377532819	344.451579424489		0.21044057205855	-0.0190916899577305	0.0990166103331352	0.00671437291572103		0.227410012134062	0.000104323436507091	0.106741302589738	0.000347748843272725
969	2164.45726802431	2562.09784753543	682.085386790096	308.992841135458		0.230959667618323	-0.0153586939791963	0.0870348625429183	-0.00516695238938071		0.233495358880359	9.9138864660439e-05	0.104138510886782	0.000329334559094001
970	2203.08256162446	2453.07233735703	789.530012574914	297.309587820592		0.241088435133683	-0.0124540871821222	0.0869363137479159	-0.0198328448616077		0.234514576907519	9.4211950978942e-05	0.100392017483211	0.000311895363311325
971	2210.73181468042	2657.63538101039	752.385046553938	295.314680730204		0.226231606881163	-0.0187960212121856	0.103743376138545	-0.00763844928470475		0.229365674968937	8.95298906000127e-05	0.0960855705724575	0.000295379622237999
972	2316.29193010001	2423.46931630557	744.317968081121	320.590442915836		0.22372915926492	0.0145970579895306	0.0970332424364444	-0.00708596947188175		0.221227365200784	8.50805150255499e-05	0.0915592181184932	0.000279738436336974
973	2143.80069180192	2325.05968986589	712.287159540881	325.261892858254		0.205155128181383	0.00501751573302681	0.0670408775362956	-0.0168810036523511		0.211776497803671	8.08522604964715e-05	0.087008714481558	0.000264925495439911
974	2176.90370651771	2566.28662990294	759.248510630707	344.353482554158		0.201395985549579	0.00716557108524364	0.0922229866867522	-0.00598782987024788		0.201891267366316	7.68341379389415e-05	0.0825445011272376	0.000250896941632777
975	1886.16499486462	2298.47891958964	897.605981556792	302.380433344746		0.193332392125737	0.00127682806012143	0.0700731010572651	-0.0124754371560773		0.192025488203296	7.30157044041821e-05	0.078226694923701	0.000237611239402057
976	2211.42700405778	2364.9801566527	793.581662252069	339.54771247043		0.196936357894698	-0.0170123240621981	0.0722995811536123	-0.00129717573444034		0.189968889744895	6.93416254608594e-05	0.079679493271783	0.000225029052657077
977	2019.82659701643	2497.29590347132	810.516556970605	311.578201841073		0.172489479038336	-0.0147757723591224	0.0880664744400307	-0.00989962232930785		0.184343031010455	6.4926922917806e-05	0.080427314349769	0.000213113128264348
978	2143.38361016635	2533.12511451957	763.531620112728	352.567052104083		0.207326430013637	0.00671815156379975	0.085465627575569	0.00316745722734696		0.199672012016759	6.17002433919017e-05	0.0790827983621869	0.0002018281857491
979	2446.07866800242	2675.77865757893	757.778018202411	378.810516722173		0.215581448350111	-0.0170204579988171	0.089604672805441	-0.0026298274704853		0.202587296157061	5.86339204683897e-05	0.0765910701410532	0.000191140812837422
980	2147.91005943561	2360.07365244442	741.396171116937	309.204810640251		0.196764693006967	0.00807731717371905	0.0623154250814306	-0.0117860837775088		0.199166680834411	5.57199848897953e-05	0.073512304661309	0.000181019366529748
981	1814.72116930731	2554.90506705057	825.969680855807	337.181672723169		0.200719622822101	0.0047159294463993	0.0601133816018471	-0.00905803281128695		0.192630159507997	5.29508634475977e-05	0.0701705865491712	0.000171433879412779
982	1982.61749057112	2290.59947346166	756.612184289383	316.85654744304		0.161333963875477	-0.0182206239675205	0.0544838847394354	-0.00603705828556265		0.184678612430771	5.03193592997481e-05	0.0676101359314775	0.000162355970932456
983	2194.35268007475	2552.97381151337	787.779451831835	288.071451498692		0.185295637388101	-0.0286154860246223	0.0921531295651332	-0.0248739882033256		0.179211688671584	4.7818633266348e-05	0.0688741539282749	0.000153758763365274
984	2157.67363765321	2383.33471176304	794.917381251783	293.694056780689		0.165470463884647	0.00925709251043185	0.0655405725667402	0.00160294850264798		0.172124032404398	4.50557527889419e-05	0.068072740072407	0.000145616802239161
985	2045.43944575868	2525.17705354985	703.037765990653	325.197775305029		0.196642037487858	-0.00811894576709282	0.0818893210766429	-0.00305107017856971		0.189191875030108	4.25529404890474e-05	0.066128717428298	0.000137905980968287
986	2274.20394055596	2433.88966102206	805.329266552511	330.08435496296		0.18809537918671	-0.0195252414226098	0.0371151740595097	-0.00054768496602966		0.193239268158787	4.04381829174179e-05	0.0635861873215478	0.000130603469478682
987	2187.01677940631	2676.75891113281	781.780180909317	316.981981254668		0.191749729825337	-0.0281794034054889	0.061815208570484	0.00870400358591758		0.190693894208387	3.84285226559946e-05	0.0673147410441643	0.000123687646613323
988	1991.26265216695	2628.42437555372	863.748317770762	325.695299855266		0.184952919453773	-0.0286412699390105	0.091792840667425	-0.0120944330703803		0.184802991218911	3.65187366736554e-05	0.0679311660459807	0.000117138036116562
989	2233.48396038186	2457.0489942413	752.765606048444	303.508559511952		0.171415936839774	-0.0135943141387242	0.0482311325505761	-0.000494416678699007		0.177366843326547	3.47038615087573e-05	0.0667866770623079	0.000110935246008368
990	2043.68040308459	2286.4463268162	898.626159389269	318.407020356075		0.174333819122618	-0.00576410720868709	0.082008443375473	-0.0179204471511215		0.169329647909382	3.26550447038336e-05	0.0806627144239765	0.000105060911168862
991	2000.84464132374	2356.42147732764	792.773287002354	336.396678909362		0.17056820889824	-0.00823809050981616	0.0903684515184631	-0.00593044771004064		0.170568210292327	3.10321838099523e-05	0.0866838241794888	9.94976389631751e-05
992	2306.44268483129	2541.3610625906	692.862146386272	329.772685624688		0.16868540724778	-0.00577207227402296	0.0842821184332099	-0.0190557790794693		0.177436658886688	2.85391479235292e-05	0.0881624549440853	9.42289577456128e-05
993	2122.9932650862	2682.26135253906	859.011630681007	276.251896710034		0.192860516188851	-0.00595727961213306	0.0966274765274419	-0.00614640289553024		0.187792573417676	2.7120835147361e-05	0.0966274767232343	8.92392680906801e-05
994	2091.86328545932	2641.93094721528	849.878623091466	305.286896359872		0.223286912608823	-0.0268952646523665	0.0977259149032604	-0.00855694219747979		0.18848527818441	2.42192009483002e-05	0.101471763933454	8.45137966065538e-05
995	2064.96402188005	2275.5461199259	807.848448870933	369.022486226967		0.166677934818719	-0.0143347156334268	0.118849609306396	-0.00246162827559531		0.184283133879411	2.3015576991986e-05	0.10895608197915	8.00385521942655e-05
996	2163.91680382037	2503.25365707554	697.148394022902	287.746918575697		0.164322139001752	0.00338053466039475	0.105130844421333	-0.0145586492895631		0.177711482569681	2.18717696510631e-05	0.11076755536577	7.58002846230834e-05
997	2149.23344579236	2440.01246879027	801.803174719963	307.014352745268		0.168512209812444	-0.0149859060057455	0.10785904637267	-0.0063474431725123		0.170102373985953	2.078480621345e-05	0.109354109644233	7.17864452994455e-05
998	1883.01416015625	2349.5558125604	838.216663099315	323.120598660047		0.16175706113526	-0.00687456115422559	0.1111841343793	0.0017258919038889		0.162153299174836	1.97518617022227e-05	0.108927620985402	6.7985150113288e-05
999	1932.10169930293	2114.27214506483	940.925956273187	294.06354659487		0.159978257316724	-0.021286456887341	0.0932593021024009	-0.00831768841537708		0.159978259641688	1.24889962214466e-05	0.10629798484715	6.4385144251766e-05
1000	2136.82264341157	2536.11749833883	855.134737755065	290.035837120268		0.176542152421149	-0.039944552875551	0.129573737311378	-0.0156614037545156		0.182211826476273	1.18683293763868e-05	0.125340464152401	6.09757688761867e-05
1001	2251.26215231007	2242.66470179606	882.683437678367	335.497418529008		0.203080506788613	-0.0103002299854571	0.161967435382861	-0.00773985686144128		0.194726654281239	1.12785078711546e-05	0.133282057788064	5.77469295634942e-05
1002	2372.38050789668	2661.44421260873	767.720306257134	304.164215209474		0.206038110210703	-0.0195779087326255	0.121841330052798	-0.0225433732467885		0.196341753219794	1.07179987819332e-05	0.134816501731657	5.46890664188654e-05
1003	2259.21566246295	2278.97012171794	775.802936153324	316.19544672871		0.185218778272171	-0.0185911974441777	0.145307533927408	-0.00634136803394124		0.192415515929113	7.5253094268097e-06	0.132719810154374	5.17931257709296e-05
1004	1926.24480043608	2491.00110114972	825.52052899365	343.383752100971		0.173418079668432	-0.00219599412241159	0.112777414190622	-0.00247920350730458		0.185786753041207	6.94617419542647e-06	0.128630327606948	4.9050533365806e-05
1005	2225.98452864022	2445.00601919901	785.30690371718	338.43821394111		0.190791903305313	-0.0137031804263614	0.140610369696923	-0.0172358575389136		0.189339102058438	4.52417565548173e-06	0.12351167379745	4.64531689805919e-05
1006	2079.28612018453	2271.85880743597	810.380416800442	342.179347064865		0.195686217553409	-0.0153214877085894	0.136055296180519	-0.0233995390657219		0.186559925872479	4.29933726328474e-06	0.117927481645983	4.39933423811399e-05
1007	2142.46000408304	2457.63160563989	870.577723672945	319.514190309076		0.192891997358816	-0.030655308959416	0.121526846192336	-0.00903461535072822		0.180651624889504	4.08567268626543e-06	0.112204433128893	4.16637705529371e-05
1008	2107.02994300579	2499.21627587387	756.927179205907	336.717474827253		0.176610946856265	-0.0125661622350445	0.0835423544544024	-0.0050597488708247		0.173306381572406	3.88262661825743e-06	0.106528999472457	3.94575561376752e-05
1009	2137.98702476764	2256.25900048324	855.884132420091	292.269533195343		0.136469770085212	-0.0193562611432749	0.122958187336712	-0.00794209590581149		0.165413134278151	3.68967135019825e-06	0.101004835133284	3.73681670116636e-05
1010	2149.7784213362	2527.0941841676	841.674650845462	293.071057566608		0.157943026321186	-0.0222135235013416	0.0925840079674722	-0.00633297566231416		0.157433865297986	3.50630539863342e-06	0.0956868204124208	3.49068690602851e-05
1011	2531.36972782529	2588.68469741664	737.882200476241	336.3818738717		0.182888259040926	-0.0332622756362017	0.0932812766026863	-0.0152979738731391		0.149603867000375	3.33205220237982e-06	0.0906012458312842	3.30584516777389e-05
1012	2095.76620272932	2800.92974413055	788.745819509845	327.087054127241		0.143623178055485	-0.0236018392176134	0.0554286925849503	-0.00211014594011338		0.142038313376976	1.64173986684098e-06	0.0857577725281331	3.06474768296195e-05
1013	2213.87547775794	2617.730118899	718.330452696917	320.111019788035		0.115139096094767	-0.0256012796218905	0.092816485867067	-0.00280747143851833		0.134788959620508	1.56015016295338e-06	0.0811565126371777	2.87029775160267e-05
1014	2230.09324488146	2748.22414122905	800.911023562357	317.297980927851		0.110035409833911	-0.0202590255139973	0.0818217157254345	-0.0263067633729686		0.127874296382138	1.48261523041837e-06	0.076792214288336	2.71830737263219e-05
1015	2148.7439880371	2579.26355861388	769.356252452554	285.438340388446		0.120364302268217	-0.0275680267547419	0.0520609052563946	-0.00670568033839044		0.121295575376514	1.40893355887448e-06	0.0726567290883558	2.57140519655534e-05
1016	2090.75005261651	2250.28352025612	754.869888654038	338.360463419758		0.111507397704027	0.00142534437954924	0.0591338881221905	-0.0129170270718834		0.11504531563881	1.33891365244006e-06	0.0687404611118084	2.43524202320761e-05
1017	2097.50305386247	2484.96628845844	852.64756684325	374.900770939678		0.138925664183849	-0.01592469365059	0.0436362181743368	-0.0053292183260841		0.130346528867541	1.27237353202266e-06	0.0650332122386947	2.30628907475984e-05
1018	2014.4492397966	2227.72213524887	921.117375900756	301.940240016496		0.121175047037995	-0.0327819948077491	0.0827573800095091	-0.0146458036051349		0.134922983176728	1.20914026236228e-06	0.0615246700056675	2.12557423686827e-05
1019	2109.92489834489	2477.10164304123	771.282266695205	334.239053551419		0.157583078020279	-0.00467718480264601	0.0699575925940344	-0.0110716604002739		0.135918553405693	1.14904950257916e-06	0.0582046840321587	2.01301907299682e-05
1020	2310.85240962587	2479.33687630879	685.607946944563	319.423455591695		0.12429681333037	-0.0122608998526649	0.0604945740932671	-0.00168739347404587		0.133138761505691	1.09194507905802e-06	0.0550634176706801	1.84174160437441e-05
1021	2283.60661894699	2495.91343075467	828.123769263698	346.118567721302		0.129213260567239	-0.0158951770874555	0.0374533451095864	-0.0173062658011539		0.12926999831847	1.03767857955875e-06	0.0520914262707703	1.72428724219696e-05
1022	2029.19339515422	2556.06666297519	853.03474823416	311.846915074078		0.10300227137317	-0.017606545969132	0.0559641147875574	-0.0165655236532217		0.124195183808545	9.86108967498585e-07	0.049279692520886	1.63298135894874e-05
1023	2092.03332309065	2252.02927799814	847.564910191923	328.477342582793		0.118689058497483	-0.0200758204060255	0.0377180125927625	-0.00267301345489516		0.118634092472979	9.37102215403366e-07	0.0466196369150555	1.54651038029861e-05
1024	1901.03278850686	2294.9477463555	776.460940844392	308.876573782993		0.10765062250364	0.00858049196959082	0.0416534350621532	-0.0185421226447545		0.112961819688938	8.90530956575198e-07	0.0441031140229994	1.41287982294335e-05
1025	2129.01067904768	2443.32024454333	836.744226464397	335.518687943538		0.106086495153432	-0.00891853174648024	0.0631343951616972	-0.0104874369138726		0.107370403717674	0.0	0.041722400871071	1.33806384275141e-05
1026	2105.20662610284	2498.60688325547	771.657142952696	335.60938083603		0.0956398952978653	-0.0024910874362368	0.0322055402140897	-0.0142472386263459		0.101954835448285	0.0	0.0394701811485598	1.26720958018129e-05
1027	2145.30451281317	2450.79321540753	896.234552252782	342.45957478679		0.0926133739917109	-0.0220936308650673	0.0322547208618186	-0.015312473641416		0.0967588209423835	0.0	0.037339527416591	1.19855531126677e-05
1028	2534.46466485385	2764.19989076594	814.703360222246	290.348969356947		0.116340866347164	-0.006074933266947	0.026984149459553	-0.0136916683990017		0.0917991214976803	0.0	0.0353238825859145	9.91831572106767e-06
1029	2303.64650963092	2674.9780374114	711.284838532748	313.509216065425		0.106100948480398	-0.0123875614065967	0.0207959449202987	-0.0152854895395912		0.0870784915487153	0.0	0.0334170413906214	8.65672164227465e-06
1030	2022.89673167261	2669.20511210333	858.770812152183	304.409735083105		0.0828297407567183	-0.011199919505013	0.0100645162508232	-0.01093875272879		0.0825925481554443	0.0	0.0316131322660907	8.19832376271091e-06
1031	2346.72277726798	2572.47569416478	783.131299719962	327.529894095493		0.095387613569894	-0.00885100100873684	0.00500345440812509	-0.0155445221593826		0.0783334111793729	0.0	0.0299065998515513	7.76419934655188e-06
1032	2077.52094558189	2337.09353480388	694.056688561287	339.931706766683		0.0436193767014698	0.00385750339706483	-0.0015406885928552	-0.0140204074015666		0.0742916253500057	0.0	0.0282921882272911	7.35306304530028e-06
1033	2257.53511205212	2569.68969097334	791.300369889768	297.695267757096		0.0974352943952445	0.0284554739773375	0.000275772392245716	-0.0128314668780643		0.0826856089879648	0.0	0.026764924932177	6.15226069904977e-06
1034	1932.9740432213	2463.07650284914	869.017199093892	340.160893535234		0.0660047564369374	-0.00257614142590912	0.0127935650695955	-0.0164380673753718		0.0849261881250808	0.0	0.02532010577	5.82648110539904e-06
1035	2066.92114047346	2718.23825356394	804.17553487978	293.664731698207		0.110374811500244	0.0100276329930948	0.0218336851369514	-0.0199066661677099		0.0946190045341082	0.0	0.0239532803921184	5.5179524620625e-06
1036	2172.03909827922	2850.07758512201	809.366807354095	345.521671127988		0.0926140443733645	-0.0198240156333974	0.0290532256871291	-0.0112702610189061		0.0972270663236898	0.0	0.022660238632331	5.22576128246043e-06
1037	2310.45317340719	2444.87831980911	676.796685484446	304.315847936379		0.104625695205272	0.00496278269965141	0.0239969761915351	-0.00716952586737414		0.096195663522444	0.0	0.02143699756396	4.66024825937962e-06
1038	2662.11480397191	2624.09903300177	780.591358759631	360.930645581735		0.109503169486222	-0.00255488852910487	0.0226503239423332	0.00321592410526734		0.093351917066682	0.0	0.0202797892464419	3.41720215995697e-06
1039	2180.30884630926	2514.46407609133	751.633706567494	297.929120432333		0.0708083094780502	0.00477266583899755	0.0154762333879689	-0.0127054643303579		0.0896619498680223	0.0	0.0191850491279345	3.02329042931338e-06
1040	2277.34215256263	2400.97143051304	763.935572515339	315.906612806586		0.0756316535588481	-0.0185017645480451	0.0168800361764066	-0.0123371307113993		0.0856339098327049	0.0	0.0181494050707404	2.86319865561758e-06
1041	2403.05725202889	2663.00691018645	764.05865283426	311.660190293513		0.0873936939308943	-0.0150283511737579	0.0360268903167923	-0.0107035100346234		0.0815324812808337	0.0	0.0171696669672394	2.71158419384542e-06
1042	1978.28817749023	2543.28015262564	714.027587890624	319.824647698269		0.0695351903131588	-0.0258739045424469	0.0358216300202796	-0.0154135855372814		0.0774930527789556	0.0	0.0162428169152347	2.56799814636906e-06
1043	2406.47534600619	2576.97635988845	656.130699958975	332.739086622261		0.0722944490437586	-0.0278791446501673	0.0134132552631218	-0.006451394557921		0.0753086335347382	0.0	0.0153659999229748	2.43201538595887e-06
1044	2121.31079522494	2558.33909245127	823.960017792166	378.042617615475		0.0916247451396412	-0.00404255732872962	0.00734308589148734	-0.00383278538359116		0.0830714392039519	0.0	0.0145365151155356	2.30323329707366e-06
1045	2231.36833454	2496.9837042425	736.844577179651	340.430542478523		0.0860953671978532	-0.00430200589633891	0.0200275594317287	-0.00893333170798687		0.0849840734428227	0.0	0.0137518074156589	2.18127058380317e-06
1046	2252.43712431809	2850.75053987798	782.34439100849	375.560060539093		0.0908563492069017	-0.00413631847551753	0.0223683884409804	-0.00388792020415668		0.0915585533701543	0.0	0.0130094596735339	2.06576614093334e-06
1047	2320.90611740638	2419.49759886436	713.093305195847	318.784779826008		0.0881842999385916	-0.019391660239517	0.0145775686580738	-0.0121277835616832		0.0926663446760946	0.0	0.0123071852213436	9.4287951312873e-07
1048	1977.67604117557	2524.31708455823	861.083617606663	304.465685111118		0.0660300622119574	-0.0209821850460407	0.00582767257706978	0.00749030555739522		0.0909877240872225	0.0	0.0116428208296802	8.03168882283404e-07
1049	2168.21767346612	2496.859025149	761.775626962043	353.98630672622		0.070851236714085	-0.0031365489119141	0.0157169521408174	-0.00651679584723258		0.0879430225292036	0.0	0.0110143200441575	6.34852847460471e-07
1050	2057.52563792261	2585.48942518725	819.868030286815	302.305345026145		0.0816014716555895	-0.0141429100994634	0.015106128074746	0.00307795472466244		0.0842822327126609	0.0	0.0104197468817062	6.01235594747883e-07
1051	2163.58777065934	2509.11773492872	791.311403039383	314.0135648811		0.0788088100383322	-0.0190605254747821	-0.00641633693181746	-0.00641110479322678		0.0803988394679276	0.0	0.00985726986714596	4.87078634425827e-07
1052	2139.16243454505	2445.50164228616	671.32552640732	324.566191289529		0.0632521707081007	-0.0265404863437207	0.0318226709836731	-0.0134826096146833		0.0764968550925661	0.0	0.00932515639166648	4.6128644398375e-07
1053	2156.92093842605	2600.31260067654	715.509019825556	366.642370945903		0.0708842739079851	-0.0079796183681594	0.0151357758609915	0.00345936115667979		0.0726797167543629	0.0	0.00882176737584577	4.36860022928343e-07
1054	2583.51755813072	2568.0908958199	726.816969222674	318.872192869148		0.080147553091938	-0.025419511438661	0.00542802138518281	-0.00059005762294796		0.0689975919596049	0.0	0.00834555222076539	4.20131979739582e-08
1055	2467.6130728886	2440.4338618013	717.934600412029	330.498597407245		0.048615706467191	0.00475629056496931	0.025589263515611	-0.0151386015156316		0.0654725454384336	0.0	0.00789504403167284	0.0
1056	2125.31297144396	2586.74345854139	815.098334046803	351.796384773406		0.0789666454727332	-0.00651181523694151	0.00504967251535705	-0.00505925393265771		0.062111725378052	0.0	0.0074688550994785	0.0
1057	2255.10678205818	2371.48417742227	721.481224582619	310.476147169135		0.0689578777612765	-0.016430828790215	-0.014184768944725	-0.011379104128252		0.0589149715320695	0.0	0.00706567262616927	0.0
1058	2082.36834927262	2555.22005250281	768.044390116652	312.407886033988		0.0662523745790436	-0.00575648281462795	-0.00507199683798143	-0.000997082722850346		0.0558782325050084	0.0	0.00668425468097187	0.0
1059	2089.35466687432	2504.3297660277	834.200107243507	306.923378750622		0.0615444228233546	-0.00451579463421901	0.0024651225475613	-0.0138858031822318		0.0529960065194759	0.0	0.00632342637480973	0.0
1060	1996.25245192955	2554.95676194023	727.892117713684	337.321939779942		0.0480710639790308	0.00193584056582775	0.000141465631953275	-0.017400450252095		0.0502611906585455	0.0	0.00598207624126958	0.0
1061	2115.45251043911	2165.16829846568	766.575689167736	337.915250132283		0.0448127929906667	0.00632718474950405	0.00582872943475086	-0.0111495501322244		0.0476668339681817	0.0	0.00565915281293006	0.0
1062	1943.5786395895	2391.81164424935	841.327739280108	307.539091680154		0.0355478741107541	0.0272202464854539	0.00988053442055941	-0.00518475589107632		0.0452060354884726	0.0	0.0053536613825063	0.0
1063	2381.70518441035	2735.92232426908	721.996374678938	296.887670995704		0.0435066252713936	0.00633564088802139	0.0129874213686484	-0.00063208821326001		0.0428720498232888	0.0	0.0050646609388339	0.0
1064	2058.92566549366	2602.6025856254	817.086428010844	358.194622875684		0.054691663306175	0.0327324627246611	-0.00424601275601539	-0.00682432005841217		0.0406578412276936	0.0	0.004791261268254	0.0
1065	2119.70496447332	2578.96972027021	782.00532427226	317.480132205552		0.0435408570739555	-0.00998669079653523	0.0132493877549729	-0.00532843007685712		0.038558561972521	0.0	0.00453262021247098	0.0
1066	2240.15423268285	2576.96390116583	771.823049327554	351.268915548742		0.0279482964176109	0.0255441938251373	0.011782887544979	-0.0112776806504236		0.0365675122547264	0.0	0.0042879410744359504	0.0
1067	2159.43985406283	2464.64661273759	759.930700850813	293.438371513944		0.0446230369076568	0.00739661304317254	0.00746823624909804	-0.0103475087429364		0.0346789734009392	0.0	0.00405647016426541	0.0
1068	1921.11238887392	2334.48600973542	757.108331549657	351.893556632843		0.0361198888331421	0.00794632770328339	0.0137742606157879	-0.000373191030687343		0.0328883517641256	0.0	0.00383749447763574	0.0
1069	1903.9060521619	2605.95723763692	864.257064470961	307.967030316235		0.0540594254919675	0.017932969337296	0.000663517331490567	-0.00924823661089575		0.031189977534028	0.0	0.00363033949950218	0.0
1070	1818.44728982859	2251.25649867106	727.448936706264	300.228807426543		0.040133948378013	0.0169607658425732	-0.0116303524975069	-0.00705737372301728		0.0295795010849445	0.0	0.00343436712637706	0.0
1071	1960.47585638638	2330.50538367831	877.582770360659	352.866659339205		0.0339616772879484	0.00872098278110563	-0.00584513638923154	-0.0167175984300381		0.0280521794345257	0.0	0.00348187506062366	0.0
1072	2018.00898479593	2521.02158127617	774.107555650684	321.002494903199		0.0609761516914621	0.0114314224973503	0.0347191465966544	-0.0169838603678111		0.0266037195670814	0.0	0.00915699279954567	0.0
1073	2315.94284583782	2414.12463756443	928.944241179723	333.996071378548		0.0396188145875413	-0.0147210848604844	0.00637363044258792	-0.00938730290519789		0.0252290740811748	0.0	0.0121425097653202	0.0
1074	2055.21608865672	2581.85870927633	680.196944563356	320.486420528822		0.0479506713738723	0.017347569115926	0.0150080572463019	-0.00371379200406657		0.0425462252293082	0.0	0.0193110142707014	0.0
1075	2100.27300183526	2617.50575366462	705.713565077411	311.447709163346		0.0464945319328582	0.00678528080449405	0.00507245371473003	-0.00795043913245937		0.0502615118902183	0.0	0.0229122259257222	0.0
1076	2201.51838210533	2431.14785986831	728.567780795162	302.921042392928		0.0576828846656076	0.0126924116392243	0.0223361695979568	-0.00205848244046528		0.0575850124708949	0.0	0.0244314650611743	0.0
1077	2134.2829842403	2494.73927417243	827.216655295733	330.679192410047		0.055710090590578	0.0160158310027118	0.0207347601133775	-0.0244801211216041		0.0598913647511357	0.0	0.0247483887328179	0.0
1078	1989.28342727134	2484.96402826997	848.783054856949	346.517681228212		0.0724863320253311	0.00675860063301691	0.0117452535215472	-0.0130266433882534		0.05960929455874	0.0	0.024383286045329	0.0
1079	1942.0619685732	2163.5448400753	742.901701626712	275.262839267928		0.0591900151624363	0.0100400422924062	0.0162327678557705	-0.0130105226789428		0.0580273651302155	0.0	0.0236432527750997	0.0
1080	2182.91120858028	2512.52211737878	798.029557737585	352.431664941795		0.0594795974517839	0.0190084336673969	0.0172825100855476	-0.0195105085716667		0.0679433551590202	0.0	0.022708943072459	0.0
1081	2207.06566646181	2540.21821893121	816.47924135809	295.885225698767		0.0537672422666869	0.0214356330902407	0.0295960542523007	-0.0136013780032658		0.0713088517625899	0.0	0.0216860530037707	0.0
1082	2243.48273967874	2410.93766234093	726.557189105308	358.057685274526		0.0730215906456753	0.00685464716638753	0.0381999126450381	0.00528431044336298		0.0712854823263668	0.0	0.0206358721505905	0.0
1083	2600.43518592571	2471.86488074863	673.003683290525	330.302611818351		0.0602078989006062	0.0227928314606752	0.0303862059202544	-0.0137814793614499		0.0695523033786208	0.0	0.0195934120231149	0.0
1084	2551.18548163052	2459.83596266913	659.599066468678	354.490560220057		0.0551363661165533	0.0196991528366823	0.00494447388229573	-0.00615123281482523		0.0669977153807928	0.0	0.0185781613562654	0.0
1085	2558.86035261483	2601.92817861026	695.47349680722	355.830547925485		0.0682855635711653	-0.00347026908563847	0.0208318085125148	-0.00753338939335637		0.0640901609527839	0.0	0.0176004655709146	0.0
1086	2469.01041070346	2647.50144219152	782.246500651041	310.180855678847		0.0644140355831317	-0.011965063049353	0.0332514390780188	-0.012264740202881		0.0610746403159027	0.0	0.0166653093225893	0.0
1087	2552.60413334287	2588.02871169257	637.584345569349	309.953018978772		0.0710227516511718	0.01076699935945	0.0245350214549531	-0.00486472078903484		0.0580774402692216	0.0	0.015774557944612	0.0
1088	2680.87841691641	2657.18336471085	675.0245411494	338.553176940674		0.0946387791254582	0.0179399707635545	0.00880288237999744	0.00144294776185748		0.0551618696840808	0.0	0.0149282844128499	0.0
1089	2291.88609997979	2527.28280041881	754.429023080764	333.228695569285		0.049524236066588	-0.00468893186938205	0.00774093057079615	0.00401442616139195		0.0523579164321684	0.0	0.0141255537348397	0.0
1090	2664.21301374764	3006.70404241502	781.025567877782	341.394906701319		0.0519561631781951	0.00146473624192333	0.0150166640155138	0.0112617426828592		0.0496780232953399	0.0	0.0133648854836513	0.0
1091	2319.70918326542	2452.65162265423	736.572942307006	315.153791085657		0.0338964710504301	0.0160044296473421	0.0301598228734997	-0.00823575110550343		0.0471254755665635	0.0	0.0126445254682362	0.0
1092	2183.6559963884	2885.53850626208	678.429659630065	343.573002910234		0.0304608292405272	0.00726169617211148	0.0215131759503273	0.00961931736701635		0.0446988563747671	0.0	0.0119626042771519	0.0
1093	2374.68346220871	2462.88084553197	729.422877202839	302.847170886765		0.0470189319833919	0.0235249313061958	0.0108330903535007	0.00931194126476092		0.0423944093488721	0.0	0.0113172288254306	0.0
1094	2409.01712562298	2731.10936744925	673.838795840467	337.779242405378		0.0559180809626565	0.00674350273434044	0.0185951774801284	0.00164281606296966		0.040205882143603	0.0	0.0107065342754804	0.0
1095	2486.63361121868	2485.48304606958	663.822380449129	333.326734079307		0.0181449281083828	-0.00349033637863163	0.0126654381234025	-0.000370725915574549		0.0381307213442155	0.0	0.0101287125696379	0.0
1096	2271.41324063005	2607.29701720562	692.214880538313	293.168309185134		0.0462971281480843	0.00732719754879374	0.016316543162343	0.023963803417948		0.0361623964564388	0.0	0.00958202720462569	0.0
1097	2238.31287357725	2501.68334331709	751.171332093678	319.741740070966		0.0352509072532732	0.00977736861713858	-0.00121408500141393	0.0150635032728813		0.0342954541764672	0.0	0.00906481995696531	0.0
1098	2475.95400053879	2640.86830500966	810.214688793164	328.974172645356		0.0320038302613605	0.0144556015952661	-0.00660257741953558	0.00968609893698367		0.0325247770061346	0.0	0.00857551294146569	0.0
1099	2467.64515633418	2388.94416227045	606.252751319919	329.070735612238		0.0342337941037231	0.0181103950161684	0.00549818520145632	0.00276716869588991		0.0342337953651445	0.0	0.00811225989308675	0.0
1100	2556.7322692871	2571.09052205823	710.801519245861	347.859958603087		0.0341055706592371	0.02740168472777	0.0252911090954738	0.000582019117232539		0.0363311176486533	0.0	0.00767435531258889	0.0
1101	2252.00901636584	2637.75787668129	726.58728306043	332.719726562499		0.0497254270496101	0.00570841450739421	-0.00546341244879214	0.00705957034391378		0.043197689364826	0.0	0.00725978512041116	0.0
1102	2653.29281090045	2541.75281516792	601.09034875321	312.264918840263		0.052367741420489	0.0233590486213909	0.0163551828461528	0.0275608397756857		0.0456208248109067	0.0	0.00686789217167725	0.0
1103	2369.81438577586	2676.21350601038	753.996537439355	287.630426536043		0.0400047223361388	0.0233668770182795	0.0109074942099029	0.00468188202726514		0.0521199332063906	0.0	0.00649702707424199	0.0
1104	2025.12832431135	2535.67605307667	674.156217670875	338.68496229924		0.0386974969760334	0.0246099273360045	-0.0115898702549149	-0.00307808579428233		0.0541431767011606	0.0	0.00614630690561643	0.0
1105	2378.98006255051	2527.25714551788	736.609538875214	305.887107818725		0.0472820141806146	-0.00148085801394643	0.0132268757638695	0.0129286215731801		0.0538570053662824	0.0	0.017988458317574	0.0
1106	2287.59164954876	2572.17639789384	737.908528645833	283.559128719497		0.0416955880574103	0.0246853982920307	0.0338894535265	0.00612806353788232		0.0524119207136775	0.0	0.024242834576133	0.0
1107	2580.77334279027	2604.92441456588	613.581282106164	325.50932597734		0.0616771709648663	0.020872235588593	0.0346365320527125	0.013742486463562		0.0504166988702921	0.0	0.0272225667235528	0.0
1108	2592.47012329101	2630.89210997905	642.787362434003	313.959398733192		0.0433752463384417	0.0184773600768013	0.0212310224905674	0.021744304328564		0.0481915013718407	0.0	0.0282982787902047	0.0
1109	2308.71827013739	2631.68912718468	636.747365733804	345.041773336342		0.0431133783204987	0.0194590568777516	0.0362575842080814	0.0120907761664915		0.0459045304299317	0.0	0.0282813237581616	0.0
1110	2320.63844036233	2487.85320730307	729.396378469249	329.389300220991		0.0559378970443055	-0.00162263590039252	0.0530509749099694	0.0161449065124243		0.0436415134147627	0.0	0.0276512335950112	0.0
1111	2251.88988521181	2290.71709638772	721.332359000428	326.576398507532		0.0458748363188089	-0.000259946822714664	0.00704187459098386	0.000242311215212309		0.041443438601841	0.0	0.0266907082285782	0.000242311216423143
1112	2474.93900062297	2419.59198816043	590.823542067993	316.104628361553		0.0457118005624719	-0.00071426304098354	0.0227909762553041	0.00947759575059046		0.0393339126389588	0.0	0.0255657277559824	0.0110450468170368
1113	2402.1706658725	2555.4940034532	669.40052217109	296.800280324016		0.057035444366438	0.0104029518165968	0.0155647911911408	0.0301834072796639		0.0373172773150011	0.0	0.0243730947416715	0.0261189430017818
1114	2103.58713084253	2506.00960328406	747.473307291666	310.996007182208		0.0165702571702658	0.00241669193268916	0.016190339455654	0.032378817929077		0.0353990273770408	0.0	0.0231686460584181	0.0349229061342419
1115	2437.87971128266	2506.33267180452	698.479411922089	378.893630555901		0.0364649591990953	0.0129660196632701	0.0172904535578195	0.0624013674102362		0.0335757986228455	0.0	0.0219839920804624	0.0624013692140611
1116	2296.18147646147	2662.6010112959	702.924058888056	366.784090201693		0.0333756711934219	0.00362234646993797	0.0190675418649441	0.102171164008926		0.0318443088383792	0.0	0.020836446947524	0.125847035485074
1117	2455.78307158371	2515.86869387282	731.205930944991	323.748359102651		0.0278063580015316	0.0150943160345563	0.00350620234237477	0.211360259620825		0.0302013418959686	0.0	0.0197349178760104	0.179341640553843
1118	2440.28156254209	2894.48742298244	643.167999964326	363.420478243276		0.0131920183837034	0.028033947327279	0.00176570998553058	0.214485973006301		0.0286417702069332	0.0	0.0186833963414373	0.208982017774461
1119	2270.60526249326	2523.03219384262	800.835590798016	330.957226757034		0.0295195956168363	0.0181094125664935	0.0186514849792484	0.210690677590602		0.0271632341994626	0.0	0.0176830261611107	0.223376987459224
1120	2487.38771846376	2567.46346322285	705.046773553438	359.58948969746		0.0421368664196753	0.0184711448554717	0.0156292476544046	0.231645813509246		0.0257608696033585	0.0	0.0167333271599512	0.228112670107047
1121	2362.13569693729	2673.78852262202	717.251832726883	332.490091392243		0.0312047366625289	0.0143613855682895	0.00613162882030932	0.245039613216445		0.0315839205835026	0.0	0.0158326904547589	0.226809491392814
1122	2567.68056724811	2732.41950280887	621.344129031107	378.784329478959		0.0292022872154693	0.0314885721560413	0.0192525108706723	0.234388214163323		0.035940631217923	0.0	0.0149797259256091	0.221809791503098
1123	2766.49519400761	2716.91195584326	660.712898428581	363.41163762917		0.0611585746421268	0.00777743586627325	0.00882546833038575	0.214891367395564		0.0504946762461621	0.0	0.0141716093901936	0.214625120924208
1124	2435.78717041015	2475.33664475273	631.324066022759	366.356055271103		0.06425540987599	0.0364870341182249	0.00882894100855306	0.19480884692972		0.0566219303110714	0.0	0.013407203422879	0.206227198803716
1125	2478.41810765759	2608.07090271625	722.925777905607	367.714426473792		0.0475158804499922	0.0209951906577907	0.0115796156562916	0.226719617659203		0.0583481245438968	0.0	0.0126838050064611	0.197237165660494
1126	2523.88869607859	2647.94034662934	713.315460901826	374.676013718563		0.054312546750042	0.0243445811452086	0.0103017854449086	0.174563320848564		0.0578104511548583	0.0	0.0119993225625654	0.188048671834296
1127	2749.00544159987	2539.65860079735	678.226987237799	343.877455023655		0.0612683934537387	0.0275694361818683	-0.00252861874591271	0.16857324301689		0.0561429309588815	0.0	0.0113517033264062	0.178907923545273
1128	2343.52156119511	2569.73897465971	787.798709956478	373.920771017492		0.0484896675569161	0.0288489272393373	0.016866346108715	0.191348305004051		0.0539453184588355	0.0	0.0107389924779524	0.169965728739862
1129	2523.60406283674	2629.86533505154	707.215087890624	341.684002272161		0.0572207399070085	0.0194126017569108	0.00631974489656066	0.196321013117155		0.0574675421432014	0.0	0.0101580261720934	0.161311328542199
1130	2472.86068620352	2521.91138198695	718.365198701484	338.478732530814		0.0492769838860392	0.020922451972466	0.00127830502453788	0.174027279954009		0.0579996074875123	0.0	0.00960970369837025	0.152994380535508
1131	2613.38952110553	2749.14094590649	776.375711240724	341.072108052166		0.0877985615340093	0.0188029353730449	0.00788802290603134	0.144872680404344		0.0692789928896801	0.0	0.00909096995356466	0.145039235435253
1132	2632.91165476831	2526.48875820513	713.376253032248	324.954986693849		0.068870710500736	0.0342339848238342	0.0166265489452835	0.147106892962997		0.0732983326083299	0.0	0.00860023204230321	0.137454201433516
1133	2680.72528918036	2505.78032251731	552.188510006421	361.469175057582		0.0672582848565652	0.0292076906832119	0.0228503344646321	0.136328696628006		0.073557853015298	0.0	0.00813589891691997	0.130237548947382
1134	2713.0740693191	2642.11748323735	598.620461659888	373.727280331797		0.0790345268082442	0.015127978624296	0.00201383636003949	0.11582676316931		0.071912359861267	0.0	0.00769671147018826	0.123381395971036
1135	2648.56967584018	2484.63460328406	693.920881715539	319.108841975846		0.0738764873017256	0.0209104418532813	0.0249073509802936	0.107401570041692		0.0693451965568075	0.0	0.0072812308354683	0.116874215742466
1136	2527.27914218244	2716.2040751349	627.328489538741	335.729180932519		0.0681296921364112	0.0319112202955451	0.0143352069132067	0.110677967929558		0.0663746033713588	0.0	0.00688817781646489	0.11070244919629
1137	2011.63413948848	2439.64379631121	826.321402771832	307.049786206735		0.0462103459340075	0.0348060880232007	0.0246968044466476	0.0884059929168479		0.0632720916926922	0.0	0.00651634205040501	0.104851536025492
1138	2409.56710394497	2446.87581673848	728.261257223886	340.617245860308		0.0610592409247369	0.0297193061237477	0.00848781729784422	0.0986640680150186		0.0601779099560864	0.0	0.00616457838163805	0.0993065684608618
1139	2412.86603204135	2543.69056308392	775.680562615938	324.616974484872		0.0574909477358194	0.0531645252609321	0.022405890459279	0.0988414963514012		0.0571626563274419	0.0	0.00583082665169838	0.0940527005037939
1140	2247.91670911065	2517.21971649484	763.069273508847	308.874047754295		0.0491669873958673	0.0578512272080078	0.0131688677848467	0.0894758345045963		0.0542600636505527	0.0	0.00551606809620711	0.0890753989178806
1141	2434.16226511988	2327.22322129711	662.085286458333	315.806545303162		0.0531869610033524	0.0464103063919443	-0.00229174428235702	0.0798284361414553		0.0514835336440146	0.0	0.00521800110682219	0.0843605920814388
1142	2404.41820236732	2622.78395316527	667.965991991295	350.823006800921		0.0627326024431597	0.0456582063350981	0.0175055377789407	0.0843579808481479		0.0555611136155849	0.0	0.00493632390361671	0.0798947531562913
1143	2249.62178407866	2704.19412955057	718.684721924942	312.841037218314		0.049455945046052	0.031351818914647	0.00730761771626262	0.0722209721010652		0.0562780682490146	0.0	0.00466985213108836	0.0756649412488671
1144	2580.18803774077	2424.65982779276	723.692135327482	306.552223722298		0.0837597729861595	0.0135182621873829	0.0158094520555998	0.0630610542069047		0.0786346098975986	0.0	0.00441731421736426	0.0716588159281009
1145	2521.54664138267	2393.72438914505	645.318865493007	355.940360627801		0.0843895625003512	0.021328994159739	0.0087969929653544	0.041031075513089		0.0880215091927337	0.0	0.00417878826543316	0.0678646350594153
1146	2245.55980919147	2694.67455047922	701.360376088041	326.23352196682		0.0894000898702353	0.0153260705903203	0.00166312780272095	0.0433488951644069		0.0906344662565527	0.0	0.00395320962999903	0.0642712423995673
1147	2421.03216237035	2377.1620187661	743.628662109375	322.984941094995		0.113460378370931	-0.00202922107368309	0.0103876360289782	0.0447938839377494		0.11022476529526	0.0	0.00373963490324331	0.060868049112546
1148	2386.11499339136	2549.81982799412	773.048839272973	373.703635652701		0.115118328398704	0.0318927177171813	0.0325156026313071	0.0475383975075741		0.117452340000258	0.0	0.0035377625663137	0.0576450118821595
1149	2123.72093779465	2457.33646982723	739.42361965789	331.918724515998		0.131495321713506	0.0153015562932839	0.0172803196465421	0.0425095298651435		0.131577028681388	0.0	0.00334665721538316	0.0545926093327872
1150	2285.17532874797	2512.27025360422	749.140060912528	305.482363514691		0.163916592927	0.00455639460885699	0.0191286887366387	0.0415725618113064		0.164586176968429	0.0	0.00316599853213671	0.0517018178440657
1151	2488.23887686893	2460.38809424331	628.412035798373	346.480784868339		0.17351937106596	0.000595534026957502	0.0263086108845973	0.0317970557416733		0.178238825970276	0.0	0.00299509213507207	0.0489640874396858
1152	2678.61200898269	2579.36009987113	726.362144156678	328.434720103959		0.192807925100265	0.0489985009407596	0.0122676062521637	0.00466103638695215		0.180827112801787	0.0	0.0028334115780535	0.0463713181679924
1153	2391.4109697013	2358.73504953286	679.947789579766	344.792667221738		0.169882047247032	0.0211233123838478	0.00363156148101306	0.0338578173131166		0.177766825378975	0.0	0.00268037832991005	0.0439158372226365
1154	2602.63797523235	2644.18986086501	647.00731975956	301.923961381038		0.187487387776891	0.00934187313151471	0.00899254046383702	0.0299461459414542		0.171928964852236	0.0	0.00902292744918287	0.0415903769425352
1155	2395.16198625235	2461.25543527504	670.378325440567	293.931362440861		0.160756325474005	0.00925527416865306	0.0147921244582407	0.0294297421078689		0.164829928994698	0.0	0.0205912918826957	0.0393880537606655
1156	2102.61296344625	2469.2441141974	710.217350929294	308.578271873443		0.14753472636781	0.0340467638506327	0.0432589123259886	0.0171410115027884		0.157265672954701	0.0	0.0299000722797823	0.0373023481269734
1157	2484.75185525828	2363.5959334226	756.640990653538	357.018580949639		0.146199271585554	0.0204881370153694	0.0363831086726424	0.0145985059546137		0.149648589443193	0.0	0.0344706459251925	0.0353270854029477
1158	2276.32361997407	2738.59502859213	820.667404662528	309.879433438122		0.149743759366416	0.0205645084654595	0.0442941342525003	0.0132604841082895		0.146964090574446	0.0	0.0362805356415435	0.0334564177083712
1159	2451.43023576407	2494.99636305976	861.234619140625	302.498559473045		0.13414300777231	0.0133218204030999	0.0161972419152892	0.0138201371095523		0.142059804867307	0.0	0.0365006515417437	0.0316848066906228
1160	2595.58949753333	2752.33899303318	655.717206005636	332.362828957607		0.157510959909401	0.00704096736496245	0.0209595959766903	0.00248344993308553		0.140071794156907	0.00217901517855113	0.0358233164561315	0.0300070071812074
1161	2692.98231453731	2548.02320594394	659.004089076769	312.095519290027		0.132620738602923	-0.00633980387379324	0.0292472007412166	0.0180924263197514		0.135685793890095	0.00340062366277996	0.0346569461091952	0.0284180517013334
1162	2708.12382139008	2273.00375649363	654.104090860445	329.878106713769		0.141396127804451	0.0348451169353711	0.0143507660667841	-0.000637876581801423		0.140058062125301	0.019443202633768	0.0332415872180278	0.0269132357773034
1163	2551.60224651468	2594.65909914626	651.125620942137	307.194111250311		0.12705109437806	0.017905172273834	0.0147912216095504	0.0085303664458724		0.13888343536998	0.0283712033292567	0.0317174839291011	0.025488104026563
1164	2517.51383498619	2488.85650823534	654.152613530964	339.112475877739		0.12096671943685	0.0343398759239606	0.0240871692003619	-0.00675095805377173		0.134936497812544	0.0329999207460987	0.0301657662222194	0.0241384369760193
1165	2235.63091830549	2610.80557974589	655.588959715682	343.727581860059		0.0940872202846575	0.0540334974948325	0.0475367694150367	0.0192377701591069		0.129685376502576	0.0350454574235884	0.0286318088529249	0.022860238575433
1166	2141.56467095736	2545.40096573977	712.711074620077	356.478988343501		0.100804248029316	0.0250947341890368	0.0297626375058113	0.00422586746693077		0.123900719525972	0.0355531613566472	0.0271425841262604	0.0216497243701014
1167	2347.07020200532	2609.27516661968	788.003285307862	314.90452253486		0.105116275706051	0.0313859630388276	0.0199048048841188	0.00118463601092752		0.117989454042831	0.0351591054824114	0.0257109234513082	0.0205033102985896
1168	2541.93363163389	2756.48186186171	647.595433344035	327.854699366596		0.11529787347506	0.0165328975515259	0.0313792575322593	-0.00492050106753876		0.112155976271334	0.0342496691571971	0.0243429106393838	0.0194176020828451
1169	2379.49207279599	2537.45536631161	689.082683406464	337.515261220742		0.106534352505579	0.014714509234597	0.0265569872382211	0.00136944746356642		0.106501945462309	0.0330589293641597	0.0230406525998862	0.01838938517961
1170	2408.39514686321	2542.31533782015	725.95542594178	306.48691853679		0.0872651009388378	0.036601085759288	0.0208525915319674	0.00369797099626435		0.101075909249809	0.0317280961159647	0.0218038894722502	0.0174156152635923
1171	2614.80577666184	2385.30608690399	676.613252265268	365.097025958665		0.120299598085329	0.0264081752156604	0.0245468752187047	0.00982488379490593		0.0958959441157064	0.0303417828486489	0.0206310382116616	0.016493409214358
1172	2578.50758309199	2540.02138621536	647.097823469606	339.871972072646		0.109430337739311	0.037018048776436	0.0316086214402462	0.000697808377900309		0.090965184684667	0.0289501389323454	0.019519807572487	0.0156200365803475
1173	2610.31910547716	2643.17376142678	644.349033024757	295.485305846924		0.104408332616337	0.0356855455651563	0.013927111258141	0.00767743459170809		0.0862793032340786	0.0275823537346513	0.0184675589470527	0.0147929114948027
1174	2484.78831745016	2609.68470370892	729.480475438784	284.69611203623		0.0829662003237347	0.0571427938633338	0.0317437591347314	0.01115267867369		0.0818302013818297	0.0262548947521551	0.0174715165903111	0.0140095850197069
1175	2247.92772279936	2457.49093156008	684.087951938855	363.33746167673		0.0778712662728516	0.0394767111724102	0.00756105102186017	0.00580179239445338		0.0776080728374074	0.0249765320151272	0.0165288886652756	0.0132677378950954
1176	2184.21563825936	2657.82851889698	694.728391882491	326.635467894048		0.0546147325319826	0.0499770471728957	0.0225604285223779	0.00669167767734299		0.0736020578513426	0.0237514012605449	0.015636708401977	0.0125651736722841
1177	2373.56920439621	2604.272140031	688.293490475171	325.134387255664		0.0648084937852857	0.0508999531920698	0.0137024508451199	0.0120681476455414		0.0698025393111856	0.0225808702891894	0.0147927239337288	0.0150373455878253
1178	2278.25791457603	2421.06777419257	640.421139233732	344.565077580303		0.0586287657629615	-0.000261413658562103	0.0114363869894634	0.0155152874304246		0.0661975109572	0.021464675037742	0.0139942936033461	0.0162822434497221
1179	2551.54482400828	2668.34861393564	701.20205479452	322.223647402577		0.0584188122610827	0.0441177519285596	0.00999683511582469	0.046812960526879		0.0627796861667378	0.020401610091798	0.0132389201069633	0.0167479639432106
1180	2487.10108263739	2673.7861529478	649.187191201127	321.04840987612		0.0544317324336968	0.031312149719173	0.0225533194862669	0.00906737417715699		0.0595382214174689	0.0193899474066462	0.0125242970013289	0.0167250038609808
1181	2363.75462078226	2681.35731490616	715.261989645762	386.129415930029		0.0463851264327421	0.0273545369048522	0.0246128726980472	0.0250562668399681		0.0564640654862449	0.0184276892823543	0.0118482350961276	0.0337334517687855
1182	2187.41120121396	2652.92929108609	753.12583609803	333.599070514815		0.0492226671714619	0.023180383743183	0.00114959503248351	0.0418355955837368		0.0535486087621475	0.0175127203089141	0.011208624327507	0.0435884259421827
1183	2740.73153476057	2732.06676239328	659.502762467894	316.99187138166		0.0748807666394224	0.00594969606148346	0.018938337613038	0.0324640436704451		0.0507835022299475	0.0166428977724733	0.010603400245398	0.0488536832701404
1184	2725.10535825532	2657.77176501087	604.261366474029	306.287443974103		0.0476824288176802	0.0261571110261088	0.010610872012901	0.0276230634451261		0.0481613314404589	0.0158161046188118	0.0100310140064174	0.051193719782676
1185	2971.69540405273	2463.09452017558	596.030209894049	376.858864347298		0.0683126055314408	-0.0108208533250346	0.0127714914291285	0.0371259387645431		0.045673145830741	0.0150302796747083	0.00948952430582295	0.0516881840021564
1186	2726.24013545595	2617.67915768967	663.193275765196	349.09259641123		0.0765370985743034	0.0262424725801513	0.028963540557712	0.0346333539494455		0.0433148381125989	0.0142834340938455	0.00897726407186458	0.0510364135916639
1187	3017.77762577451	2426.36785322366	653.892370772688	340.21451109624		0.0500806113410621	-0.00742295598099896	0.0135115295814762	0.0439845414977794		0.0410782945967197	0.0135736594945957	0.00849238985969527	0.0496904906255209
1188	2964.30909044989	2413.89931716132	639.13589491474	291.042639986927		0.0677024531214157	-0.000387595225236873	0.0276683100543632	0.0546528543526857		0.0389572376131844	0.0128991311215833	0.00803395569174755	0.0479417940905391
1189	2949.50330326474	2471.77243073453	586.832474939354	279.384930006536		0.0381749201613003	-0.0108158842023921	0.00331245147588992	0.048912710157354		0.0369456999759803	0.0122581080598622	0.00760026840145238	0.0459772997885752
1190	2697.22025904162	2568.39805996295	729.245048070062	329.219698355017		0.0743178487861953	-0.00644402037075477	0.0190519225315312	0.0470142888793067		0.0350380268955413	0.0116489317354904	0.00718934308854734	0.0439161994004662
1191	3049.92317673255	2587.88044156733	819.749760318564	339.972644577938		0.0431526962080817	0.0115295386549964	0.00551947845552933	0.0402639309438623		0.033228324104436	0.0110700234512706	0.00680124930782057	0.0418337163004286
1192	2660.09644607017	2597.03812872503	662.067776335973	343.862698619584		0.042407366276084	0.00265959733337144	0.00630469414964117	0.0361426458411436		0.0315120090478993	0.0105198814106189	0.00643410549017462	0.0397765924147245
1193	2686.49209910425	2865.60401649081	744.379513814568	316.296129933391		0.0398154785447541	-0.0186204929463343	0.0236394664897028	0.0365092563344593		0.0298842691212854	0.00999707750218828	0.00608639212791255	0.0377731569209527
1194	2694.38761533539	2756.47434761597	715.546264091038	319.044994825385		0.0275332439170521	0.00473244670348672	0.0131011714455031	0.0642431611820002		0.0283412093781302	0.00950025400800126	0.0057577477476072	0.0358398704294777
1195	3210.84116547683	2620.87005426465	624.928492437214	315.666378431586		0.0260332842249796	-0.005022283621414	0.0198806077707002	0.0426498367908714		0.0268778247683073	0.00902812033096847	0.00544665009547664	0.0339855765647017
1196	3036.25519324993	2619.55291936815	680.975593741081	279.014618284673		0.0312779358092884	-0.00279252189330513	0.020030225190799	0.0471687499555085		0.0254900013091901	0.00857944979702526	0.00515262995984031	0.0322142623708311
1197	2702.48455179148	2456.12160594192	705.673097932719	349.637200222547		0.0357326903181587	0.00656961469496335	0.0113557301870797	0.0336350932624207		0.0241738374396437	0.00815307656247575	0.00487448156579332	0.0305268489042146
1198	2606.53980965449	2405.05645563184	658.817146475456	385.283681679531		0.0339639733568197	-0.0110806542274598	0.00729233196105165	0.0244848869145306		0.0229256330526833	0.00774789264224817	0.0046112357751308	0.0289223511764223
1199	2102.90574382913	2320.26573071037	686.656582209617	326.605484312749		0.0189964589002731	-0.00525585188415345	0.0215070015395268	0.0427052274248317		0.0217415533271252	0.00736284506582802	0.0043623128269685	0.0273986280815695
1200	2424.73525053879	2628.80826780968	743.752176084474	364.111302835532		0.0267969695967377	-0.013568214310799	0.00401657326684411	0.0496170410311441		0.0206173990057444	0.00699693316232103	0.00412589919804264	0.0259528658303214
1201	2306.01018445245	2424.27826871577	792.236956870719	339.372792034985		0.00911060725120931	-0.0107254910453776	0.0249986578017799	0.0321235437990605		0.0195525073562719	0.00664920597298737	0.00390317560571337	0.0245818882480263
1202	2510.46108587856	2177.31840467944	761.4828611051651	324.955771640002		0.0158899157181475	-0.00946410270168957	0.0142359925853397	0.0343497444823895		0.0185429231085547	0.00631875978781649	0.00369247504042206	0.0232823546595655
1203	2434.83286785257	2513.42604552593	684.549338702197	318.810176287039		0.0273799917968064	0.00724925351358948	-0.0146242361704382	0.0300409500358251		0.0175854682544563	0.00600473580175072	0.00349314847726549	0.0220508848530796
1204	2787.06768798828	2628.2659572326	524.948189792023	327.124530199514		0.0231366493912033	0.0159844396682617	0.00580712870452703	0.02676589252003		0.0166774511180116	0.00570631788569338	0.00330458192684843	0.0208841368036002
1205	3106.90784954202	2402.02751867549	593.403257883846	325.216951529818		0.0338999056970186	-0.0017622706912225	-0.000807701549472828	0.0181497291177968		0.0158156743846199	0.00542273046725711	0.00312619454402089	0.0197788538531714
1206	3089.93398732152	2331.92537476844	558.369549755636	325.405281218874		0.0387308638113354	0.014978092343331	0.0102074234581997	0.0264930798549623		0.0149990396974877	0.00515323651620174	0.00295743683870187	0.0187318921996451
1207	3036.83515351394	2378.31871425982	648.521649365011	310.326189383092		0.0283292443317268	-0.00715460380586426	-0.00575294156286717	0.00640480296710367		0.0142245715469155	0.00489713562960484	0.0027977889832817	0.0177402357447098
1208	2950.99621476798	2662.22463076876	589.883428982948	335.149829393364		0.0193662331717345	0.0112530096202214	-0.0056244902109926	0.0279774077600331		0.013490092684212	0.00465376221195857	0.00264675921139132	0.0168010028790069
1209	2860.95377428778	2802.06066516994	631.433846809004	344.849915766621		0.0152264071507739	0.00515572977710642	0.00549457759076675	0.00993626453621939		0.0127935382818665	0.00442248374556701	0.00250388230310736	0.0159114481740152
1210	2537.41464128165	2572.14929576755	587.655619024686	338.70442059885397		0.0220591218201056	-0.00496131728731929	-0.0113117434464206	0.0264462240426408		0.0121329501287364	0.00420269914681213	0.00236871815192779	0.0150689609046112
1211	2841.79584055933	2723.23513133255	637.321193189925	316.536240779071		0.0140644228566868	0.00303778054560567	-0.00799792375636566	0.027642701712688		0.0115064711249626	0.00956974545167358	0.00224085040910417	0.0142710616462982
1212	2544.18605515052	2894.10277816929	681.051163625499	319.406854029195		0.032140140433978	0.0283855177783019	-0.00235718794129288	0.0149509833960634		0.0109123400611376	0.0144512365419103	0.00211988520115517	0.0135153977491741
1213	2949.33542291049	2505.85951846407	589.952829578695	322.755088046252		0.01433436609212	0.00926187181985595	-0.00956782825005734	0.00616989786216152		0.0103488866670489	0.0170025914598032	0.00200544991661069	0.0127997382035864
1214	2907.20362485688	2651.60656989972	573.042164981093	333.614215987612		0.0190935741258219	0.0178659970422708	-0.00237592228298927	0.00928059634590808		0.0098145269160771	0.0181530813323891	0.0018971920582498	0.0121219682260032
1215	2706.72343707906	2669.26858237355	652.492295635345	318.050487503112		0.0209817146854298	0.0190536699129889	-0.00355696496728549	-0.00055060978143368		0.00930775857205031	0.0184688031672902	0.00179477815729682	0.0114800837726829
1216	2589.85083007812	2641.56174618435	594.9600032998	297.33968325915		0.0273166842047812	0.0266513334931284	0.020453278275794	0.00537830873869064		0.00882715696603378	0.0182942536231093	0.00169789274623103	0.0108721861103786
1217	2667.11281506768	2407.93237052996	612.186193457477	323.265498552664		0.0147284185037575	0.0135549690475963	0.00619624318085536	0.0203416976473131		0.00837016870707001	0.017838731875971	0.00160623738704607	0.0102964765226432
1218	3018.01019813274	2598.50093125805	633.934490047089	318.932152250373		0.00475015606328138	0.0165489430161018	0.00633969655379239	0.0269836263127171		0.00793797909964648	0.0172290706422166	0.00151952975196551	0.009751251197632
1219	2736.78641378468	2530.14333319909	630.631659799514	314.755571464143		0.021475406348299	0.020507543840066	0.00931189299538858	0.00654120256129861		0.00752799534673334	0.016541816683426	0.00143750275378323	0.00923489632232361
1220	2346.52014265389	2481.34117645578	676.138252711187	319.1226500249		0.00368820979462541	0.0175490369294998	0.00860692881904328	0.0182433889551487		0.00713929095289685	0.01582286901149	0.00135990372314951	0.00874588339469268
1221	2035.89015355603	2333.36971448131	783.596340789098	333.420001634088		0.00721390671741254	0.029346548706378	0.00865954457542403	0.0082354658950773		0.00677061467210347	0.0150994623731534	0.00128649363026873	0.00828276475690731
1222	2152.77812563139	2205.40180513047	781.001338871646	348.481377225473		-0.00136460266390333	0.030196796511833	0.00286657268702142	-0.00508078040072967		0.00642101726259359	0.014387479001952	0.00121704634861129	0.00784416934735548
1223	2307.57678433122	2396.41799140222	711.284803974029	311.195710322771		0.00485209058679395	0.0413904264477861	0.00288200068906465	0.0050372773688314		0.00608947114600983	0.0136959092131248	0.00115134795837167	0.00742879866609804
1224	2399.4557210988	2609.03923113321	684.050457958761	299.047045217567		-0.00100560692896727	0.0435078194116399	0.00117299564867058	-0.00383242824757198		0.00577504425258438	0.0130295719724226	0.00108919608752714	0.00703542294647071
1225	2085.21788077518	2357.6472130215	747.505929607234	378.349583112861		0.00122147968913381	0.0483706799607679	0.0113844179572374	0.0103889367423735		0.00547685263952052	0.0123907735808495	0.00103039928846729	0.00666287752453675
1226	2259.21680634597	2448.24330626812	874.299991973458	336.691814772161		-0.000111254672218809	0.0116746593533326	0.0008832988742785	0.0183369594180399		0.00519405800597967	0.0117803183553007	0.000974776448274235	0.00631005939761663
1227	2427.28372929014	2480.98799935567	664.836348860231	351.155308453685		0.000522790463441073	0.0311881767722024	-0.009247265971007	0.0101485822713243		0.00492586533638112	0.0111981239005376	0.000922156230837004	0.00597592396299057
1228	2465.74597483667	2674.42757203406	711.84576666845	313.107745774713		0.00297713409283842	0.0199356884657089	0.00940492590882008	0.00761094302997567		0.00467152066538859	0.0106435951327815	0.000872376549081613	0.00565948192795397
1229	2414.33151771282	2632.39002345763	672.521863406107	300.89694055808		0.0258140463663782	-0.0255575666446925	-0.00610145896437537	0.00646622727735157		0.0044303089583008	0.0101158511383459	0.000825284065691102	0.00535979638262117
1230	2375.03097955111	2566.41672161928	759.514697488584	356.410223364355		0.00959325885955834	0.000254050767875064	-0.00315280515476349	0.00191560038335379		0.00420155210088696	0.00961386228473712	0.000780733720777628	0.00507598002716455
1231	2251.02285556135	2690.22449611388	664.863353711829	319.656206229768		0.00315400010156557	-0.000709848934367122	0.00918099976241312	-0.001343205007205		0.00398460699301619	0.00913653262379877	0.000738588285051692	0.00480719254550961
1232	2490.07013255152	2772.1740584226	609.544371165097	328.029015772846		0.00456428781431378	0.00788910978203096	0.00941771038044959	0.00908067978695331		0.0037788637407214	0.00868274896897798	0.000698717937112101	0.00455263811785997
1233	2277.43047674771	2479.97862259383	729.988354826626	322.888760388135		0.00316413666815628	0.000174790934901451	0.0109792023210215	0.0186410802985553		0.00358305158215102	0.00825140969348695	0.000660999863554594	0.00431156306478488
1234	2358.89319373821	2604.21535720038	639.005521591395	299.34815036728		-0.00201653500836481	0.00749650741591525	-0.0183493126875717	0.0131665129141504		0.00339804244901848	0.00784144120908457	0.000625317880667336	0.00408325361595709
1235	2309.70366274077	2450.09382047358	750.236808602668	312.761066087213		0.00629229466011295	-0.0120090430182313	-0.00795544654374348	-0.00350975804770863		0.00322198529642389	0.0074518069806137	0.000591562076547983	0.00386703379697626
1236	2190.23858747811	2172.45756231878	721.075300103453	345.735137574701		0	-0.00762740407969113	0.0	0.00359440773985928		0.00305561964608645	0.00708151203677638	0.00055962847253992	0.00366226342804801
1237	2165.04006642308	2704.72008899806	712.432462230664	288.343259773406		0.00344041924300484	-0.010304607780176	-0.0157930188437474	0.00228077695555738		0.00289784420553144	0.00672960478141688	0.000529418702944797	0.00346833622861043
1238	2249.2036879967	2572.31144289626	734.420303135702	297.661969310259		-0.00951245937557895	-0.00327737895012193	-0.0121129854427087	-0.00274094977552888		0.00274821542343708	0.00639517720404899	0.000500839712024763	0.0032846780223079
1239	2306.52669972386	2696.63654004913	671.275172124714	311.63799586809		0.0208428026464916	-0.00868224782270469	0.0159866023375837	-0.0111904907138177		0.00260631265103928	0.00607736415788379	0.000473803467361074	0.00311074503700467
1240	2336.44686468716	2539.97192256966	662.177817984803	324.884900826381		0.00956573807843217	-0.00955552449545208	-0.00651788207598757	-0.00236726885082525		0.00247173695956915	0.00577534211099886	0.000448226688686135	0.00294602229480983
1241	2291.1362809806	2537.60295561171	769.956344534817	342.145161541334		-0.00509187098296587	0.0132515486474219	-0.0142836416890319	-0.00660760524124363		0.00234411001875156	0.00548832761611925	0.000424030591353673	0.00279002208735002
1242	2259.67372815362	2569.97305140544	634.750520610373	344.810198658491		0.000975499026371835	-0.00284546049818915	0.00832143462369812	0.00254886609134463		0.00222307303321195	0.00521557564683037	0.000401140643656874	0.00264228253177744
1243	2350.62787286166	2485.40240038055	637.756324245505	308.204549964205		0.00778075807667082	-0.00987022661702229	0.00756368604288386	-0.0158361940447996		0.00210818800068842	0.00495637788854333	0.000379486337246921	0.00250236620323928
1244	2459.73271337048	2666.67790552512	676.444421776897	332.73091423369		-0.00443897191739164	0.00891515897534157	0.00535051881279227	-0.0119911557694442		0.00199872780792421	0.00471006103631419	0.000359000969944762	0.00236985883976029
1245	2434.45500972353	2393.73858831346	626.78956750321	309.51925792922		0.0113055790224053	-0.0190573651161645	-0.00582277583770443	-0.0229606301979535		0.00189552446556821	0.00447598512960274	0.000339621440277098	0.00224436811570462
1246	2232.24850884799	2660.14085278068	683.747687910245	352.00553742063		-0.00243466147789292	0.00300112276691056	0.0121896746350473	-0.00957030920097741		0.00179721620534375	0.00425354194070462	0.000321288053103695	0.00212552248018573
1247	2097.19220812567	2516.77476768886	717.217763404323	361.072960112674		0.00512218262124284	0.00401697199801207	-0.00353798762060663	-0.00773874239985925		0.00170441781699267	0.00404215342552302	0.000303944335737285	0.00201297005698543
1248	2286.67844048861	2409.6657123369	617.110621343464	329.989715940923		-0.00781066761086002	-0.00131062718954474	-0.0071689814823135	0.00236406330712079		0.00161641102848081	0.00384127024049885	0.000287536863989658	0.00190637760272499
1249	2316.91264606344	2585.88756569144	690.602226919235	315.053019367841		-0.0105585644070612	0.00770108753460331	-0.00889233132144285	-0.000435713190603262		0.00153294842787108	0.0036503703266332	0.000272015097608102	0.00180542952020398
1250	2307.03648429081	2399.33535483448	668.139821231093	330.106168101033		-0.0108354731190084	0.00132969883416309	0.000328060198063737	0.00508666937516062		0.00145379537822198	0.00346895755984428	0.000257331224595281	0.0017098269239854
1251	2247.67326828529	2561.21350601038	614.615239948986	309.686930014317		-0.00116657624186005	-0.00576679566376214	-0.005123089203705	0.00376028801980562		0.0013787293579568	0.00329656046593485	0.000243440013933015	0.00161928675546073
1252	2340.997355494	2683.41255361026	636.75589727811	312.890770900771		0.0170568804141448	0.00608056822125471	-0.0110541694763055	-0.00738464463972158		0.0013075393352927	0.00313273099791884	0.000230298676256302	0.00153354094477469
1253	2303.67541503906	2435.68657125885	672.081972165739	334.104731464765		-0.000884754426399738	-0.0135093813130811	0.00419596187774033	0.00666668773664718		0.00124002517497074	0.0029770433731938	0.000217866732048409	0.00145233561712844
1254	2411.12391820447	2643.42510420022	635.674901674871	328.117705934076		-0.00752921306503706	0.00134595061066725	-0.00353046766919071	-0.00404916213695695		0.00117599707561914	0.00282909296794269	0.00020610588695103	0.00137543034111127
1255	2340.20523913153	2301.97013933634	724.070665890767	343.563601064492		-0.0106407180854858	-0.0001526114684488	-0.00321299628840088	-0.00446916743907628		0.00111527503616805	0.00268849526613892	0.000194979913805436	0.00130259741683521
1256	2514.00067243905	2659.45333012846	617.227012878139	289.29101076164		0.00178509312326405	-0.0128617914937927	-0.0142951222169835	-0.00109354297060535		0.00105768834981564	0.00255488486057417	0.000184454541061256	0.00123362120176495
1257	2496.06328082906	2790.6631878725	646.668570740582	339.253572623568		-0.00460304807927764	-0.0214025501089031	0.002067178235724	-0.0028068365493833		0.00100307512412317	0.00242791450340503	0.000174497347209156	0.00116829747224691
1258	2257.078813224	2435.60322240455	672.917976553581	319.003259423244		-0.0132740162101098	0.00802620774427362	-0.0057514271766618	0.00311842743302471		0.000951281825889545	0.00230725420380693	0.000165077660912239	0.00110643281884721
1259	2236.80734673861	2554.86598315681	646.199501908533	329.708770387201		0.0120467682732029	-0.0190860138194107	-0.00997259524037507	0.00793633928152193		0.000902162849526134	0.00219259037042472	0.000156166466528531	0.00104784407370817
1260	2462.74277575262	2421.81746209528	700.52405286815	333.377965676357		0.00313482856858082	-0.01224559751294	0.00818260720245315	-0.0115709595695458		0.000855580107718379	0.00208362499641195	0.000147736314733539	0.000992357768227894
1261	2336.74291255556	2546.85430216051	668.769124348958	287.102197654693		0.00234266295670759	-0.00462919540603516	-0.0031345317707046	-0.00709497326797986		0.000811402643223327	0.00198007488495374	0.000139761237967561	0.00590876178798622
1262	2462.53638431943	2481.65247337105	660.498620995647	317.968805442293		-0.00448229062386163	0.00424151650679855	-6.88256580624325e-05	0.0187541967265698		0.000769506260711838	0.00188167091326807	0.000132216670447316	0.00882850000371567
1263	2190.7837177145	2566.30936392558	685.929004129209	312.219516465388		-0.00646705430428531	-0.00640641836618214	0.00819068403069434	0.0257364126229763		0.000729773177620444	0.00178815733317753	0.000125079372495481	0.0104640362764581
1264	2487.24663043844	2420.32658716575	713.904209920804	364.658818826257		0.00280585990862254	-0.0177864395674766	-0.00781849264806513	0.020491346174816		0.0006920916930313	0.00169929110643663	0.000118327358955066	0.0112780928231343
1265	2573.66886849238	2234.3476386316	597.122308879138	316.758467108129		0.00344527517348461	-0.0125587116808898	-0.00556915251106719	0.0229664617597506		0.000656355873649353	0.00161484127308889	0.00011193983146811	0.0115709601955773
1266	2409.57255291116	2685.73970708158	692.101622699058	331.974457638197		0.0161815991755056	-0.0257478062305186	-0.00893642579341047	0.0329960221771228		0.000622465255993937	0.00153458835121328	0.000105897114410094	0.0115372958616188
1267	2414.94938186119	2533.79816743516	636.306613869863	368.104172178473		0.0018650567581662	-0.034233889299261	-0.0045112682111384	0.0170316489055634		0.000590324563967554	0.00145832376650069	0.000100180594282736	0.0113030732700358
1268	2292.57610136887	2658.72985336461	691.743177440068	354.26071008933		0.00213628583406038	-0.0140376597319402	-0.0172722339075716	0.0213566886183351		0.000559843441007858	0.00138584931017811	9.4772662378471e-05	0.0109496176349631
1269	2540.86854500606	2769.76513168492	636.889909300085	303.941814772161		-0.000366765469549313	-6.85797355849726e-05	-0.00576070107451206	0.0209279364997026		0.000530936196069838	0.0013169766238721	8.96566605400089e-05	0.0105292409025559
1270	2568.63697972791	2496.31602116221	647.776678215967	326.143601375747		-0.000600786681612795	-0.0103161458528131	-0.00767051517081828	0.0135965252311975		0.000503521562724092	0.00125152671007293	8.4816829847891e-05	0.0100754115424624
1271	2236.17821844692	2469.37014109818	686.873262030893	317.858476251245		-0.00315845175478862	-0.016325354558189	0.00656683651455256	0.0188154413721951		0.00047752247069394	0.00118932946692698	8.02288039544953e-05	0.00960936898370534
1272	2217.92341876852	2650.04480861388	688.490127354452	317.050389263259		0.0122427430160511	-0.00661407331564758	-0.00406541027880772	0.00469759846965722		0.000452865829189116	0.0011302232461486	7.56654202817634e-05	0.00914442515084642
1273	2450.54039475013	2408.62576136638	602.522543432505	345.007512917081		0.0114093261558488	-0.0320191185772966	-0.0143762537829076	0.00502822228181458		0.000429482321426907	0.00107405443290241	7.15808623559385e-05	0.00868876139343683
1274	2289.96746405239	2698.1290723663	611.489522019477	322.860971154444		0.0140629474290033	-0.0146948086197479	-0.00220479065185504	0.0214019981463551		0.000406251889345855	0.00102067704656419	6.74829377365239e-05	0.00824724665104273
1275	2401.14295170225	2439.61865863603	645.109358278039	299.638498739417		-0.0112027987343154	-0.0200623537315929	-0.00788451742143112	-0.0104297577243882		0.000385275269791801	0.000969952361322796	6.38400852001442e-05	0.00782261894397448
1276	2251.64110065328	2667.87635409954	572.252846077696	297.252107779818		0.000296519364452155	-0.00294166203356678	-0.0045644075078196	0.00171619556337153		0.000365118914531465	0.000921748545636992	6.03938805135308e-05	0.00741625273743344
1277	2338.98134007947	2493.60461048244	674.881759016481	293.058832054594		0.00294307547202148	0.00159912793537438	-0.00796499317158103	0.00757068101130681		0.000346266176210795	0.000875940319610324	5.71337082657026e-05	0.00702865695695205
1278	2593.89643175848	2681.16691416317	679.195202135059	271.534725356387		0.00152469879944158	-0.0185164836907704	-0.0128665473880204	-0.00620102643491877		0.00032838688990272	0.000832408629393365	5.40495260849993e-05	0.00665979783890671
1279	2443.41247242894	2470.19878080702	726.937407471817	326.844272324763		-0.00631794870586541	-0.01122255150943	-0.00219476578170334	0.0012567263262151		0.000311430791884026	0.00079104033776728	5.11318337053698e-05	0.00630930788534894
1280	2780.29099457839	2453.35598723421	589.78466350956	335.698975582046		0.00689989020455604	-0.00625560106258688	0.00254460364809129	-0.00673932101383934		0.000294664165469645	0.000751727930104461	4.83716437025191e-05	0.00597662077955237
1281	2420.72752012055	2511.95948524081	669.462182728667	307.300793894733		-0.00872137963591386	-0.016856281542026	-0.00043518749937717	-0.00110131782116885		0.000279449323994761	0.000714369234942076	4.57604538097707e-05	0.00566105818840344
1282	2349.23535892881	2433.16558649122	607.271447586686	319.29896235371		0.00213144544780114	-0.0189048957612904	-0.00290178362864578	0.0		0.000265020093490715	0.000678867158442297	4.32902207283707e-05	0.00536188531538553
1283	2383.73071183829	2538.90825472172	630.193188811001	315.770433889442		0.00468438025466225	-0.0200138126951929	0.00185573237921813	-0.00989209918067524		0.000251335909315508	0.000645129432049081	4.09533353515589e-05	0.00507834617239665
1284	2286.16612401501	2470.06100117791	653.124781499714	319.337165011827		0.00770843318901424	-0.0161395614056034	0.00172006517665532	-0.00335436587978783		0.000238358301362785	0.000613068372685677	3.87425993260896e-05	0.00480968570337526
1285	2312.29223422346	2521.61675836622	559.526576769406	325.753264286603		-0.0180749385735609	-0.0153368807737315	-0.0142392039121196	-0.00619793812015172		0.000226050785911501	0.000582600654869625	3.6651202879005e-05	0.00455516339775782
1286	2300.67314937196	2581.2413506262	651.646953704694	333.328481970555		-0.000520130464708636	-0.00920415377713398	-0.0104151670456247	-0.0131027065977517		0.000214378763059876	0.00055364709415297	3.46727038413603e-05	0.00431406140879372
1287	2302.28066385203	2609.18917248912	554.275744015767	316.588279693725		0.00704079129790575	-0.0143938601501284	0.00497071820160461	-0.0169233161216267		0.000203309419455305	0.000526132441324877	3.28010078042851e-05	0.00408568913600099
1288	2331.70741535055	2444.84635248872	648.97637967323	304.017610223169		-0.00195758350788992	-0.0193884048112583	-0.00776313353662436	0.0122304965795376		0.000192811636046749	0.000499985186841769	3.10303493462586e-05	0.00386938554433319
1289	2448.31697556068	2501.6342496577	581.967368766052	333.699548485744		-0.00458165081406232	-0.0282158550627527	-0.00994276440404996	-0.00357505703766833		0.0001828559006003	0.000475137374976726	2.93552742737697e-05	0.00366452004598661
1290	2476.25214149212	2396.75911122744	589.772068528824	306.561880408055		-0.0115381055183803	-0.0267983963879095	0.0100162239463292	0.00491386314869638		0.000173414224731955	0.000451524427205119	2.77706228206595e-05	0.00347049248031165
1291	2372.42481100148	2611.51143937258	628.556616099457	325.33643648064		0.000685133507797578	-0.0150573984000528	-0.00543805183898529	-0.00953869244269095		0.000164460065224364	0.00042908497436746	2.62715137543935e-05	0.00328673253842407
1292	2251.12847795157	2592.48676355106	639.130614119577	293.327386742094		-0.00959310720784841	-0.0238611245301899	-0.00359148344003822	0.00739910098005515		0.000155968249406347	0.000407760697173277	2.48533293403067e-05	0.00311269885633411
1293	2301.50389572669	2472.35095718226	607.800785709189	313.754512224539		0.0047863523059305	-0.0164322880818213	0.00346832805764988	-0.00295812311184035		0.000147914904385412	0.000387496174631478	2.35117011175061e-05	0.00294787792062489
1294	2329.19260695885	2395.78088001369	711.671054509132	301.941940246825		-0.00112685558890446	-0.0239751782781826	-0.0148539795412527	0.00201671503314114		0.000140277389934309	0.000368238740013293	2.2242496442616e-05	0.00279178287888829
1295	2200.89215403589	2436.87178841817	631.362402789668	332.999069153075		0.000230574769535009	0.00964149478335014	-0.00298920952561448	-0.007389244534343		0.000133034234842955	0.000349938343973427	2.1041805759917e-05	0.0026439523134918
1296	2138.75249612742	2700.54432914183	594.119793896261	345.589202759275		-0.0173410999699476	0.00311667307295885	0.0113649345297204	-0.00956475231083476		0.000126165076556802	0.000332547424473709	1.99059305586654e-05	0.0025039490154427
1297	2522.75412723935	2460.32153572003	625.160609972531	368.549216221053		-0.00644259808143564	-0.0118069117333552	0.0116337406963053	-0.00682917678960867		0.000119650603931945	0.000316020783171149	1.88313719804993e-05	0.0023713587810001
1298	2345.10322307718	2527.17118662411	667.114329159531	308.699172061752		-0.00453517099269725	-0.0223248571407825	-0.00358172621835534	-0.016519560851351		0.000113472502946041	0.00030031546794915	1.78148200418372e-05	0.00224578924456937
1299	2084.10015974373	2488.92699440238	595.213698853096	338.518711287661		-0.00113205986834705	-0.00784932712047878	-0.0166371943861785	-0.0123908637235553		0.000107421498741137	0.000285390661286579	1.6853143438072e-05	0.00212686875554628
1300	2307.36118816507	2505.05711758013	702.549878264126	401.238180092131		-0.0120481393753662	-0.00529237799460305	0.00636797660049788	-0.00539334631462123		0.000101758165892582	0.000271207574174574	1.59433798981525e-05	0.00201424530302167
1301	2495.85530353414	2570.19627647793	585.618175210473	314.663096636889		0.00020471903325169	0.00692823185092936	-0.0103610490525363	-0.0123159820979461		9.61254246927981e-05	0.000257729345305371	1.50827270598422e-05	0.00190758548987058
1302	2355.92056063948	2576.33606082876	531.664072533176	305.39958038938		0.0118191072360205	-0.0114141175004613	-0.00417386170002293	-0.00932201390958782		9.11620349434005e-05	0.000244920945271161	1.42685338375496e-05	0.00180657355625094
1303	2316.40839991076	2418.79077777665	567.917857270262	340.728707241347		-0.0115050738587042	-0.0116404791913381	-0.00387286765741392	-0.0177092857461429		8.60937210453185e-05	0.00023274908552398	1.34982922561372e-05	0.00171091045161298
1304	2215.61662345096	2404.7430268907	658.351682898116	301.487736553784		-0.000203507365347123	-0.0215993781523415	-0.0138632909603624	-0.000831340840955311		8.16483134552925e-05	0.000221182131860029	1.27696297255572e-05	0.00162031295376811
1305	2189.57355578192	2573.93231138249	538.292735757348	314.918457031249		0.000978568160188536	0.00771570031142119	-0.00771714744005888	-0.0128152412065546		7.74324423332171e-05	0.000210190022203575	1.15859180849475e-05	0.00153451283325206
1306	2333.55799181707	2627.7075295989	644.615963452482	316.413535311877		0.0193234720434178	-0.00247197981194756	-0.00552692100981457	-0.00702301734161532		7.34342556747366e-05	0.000199744188476752	1.09604890135751e-05	0.00145325606105706
1307	2274.83676568393	2612.04239866905	614.112514269406	280.19789883435		-0.00727575442593137	-0.0123716555529546	-0.0146314769087807	-0.00408056498709305		6.96425134480005e-05	0.000189817482352203	1.03688217485998e-05	0.0013763020577439
1308	2316.15981845198	2363.44376459809	689.244635595034	310.120706626618		0.0094846766275628	0.000628866539238576	-0.0240703133912275	-0.0144804949607759		6.60465559947588e-05	0.000180384104695604	9.80909376589654e-06	0.00130342298194305
1309	2267.76677940631	2546.80733403471	693.880578446061	329.447522410358		-0.00442965880136092	-0.00983576542234305	0.009974368040894	0.0133931647580964		6.26362740630529e-05	0.000171419538514688	9.27958092452918e-06	0.00123440305628918
1310	2436.78569609543	2601.98968568782	533.593893808861	338.609366245953		0.0330962395989365	-0.00425136588080589	-0.0106162993014874	0.0237328228902713		5.94020803872531e-05	0.000162900485240509	8.77865215584627e-06	0.00116903792889173
1311	2400.26538612102	2539.4145608489	604.00345587186	304.272640881785		-0.000772654556214074	-0.0190728863351551	-0.000860760002457449	-0.00612269268324415		5.63348827355472e-05	0.000154804804175339	8.30476443926851e-06	0.00110711951163647
1312	2347.07409352269	2581.21864303116	650.729376248572	328.942787443974		0.00338103174549186	0.00711046968087421	0.0101780726984606	0.0154629729909876		5.3426058349109e-05	0.000147111454949833	7.85645804929266e-06	0.00104785412926411
1313	2383.24795111294	2504.22557838675	707.341760086686	320.823533016372		0.014997052549959	-0.0176847149169576	-0.00854767694689489	0.0114077531675787		5.06674297010886e-05	0.000139800442839902	7.43235205907082e-06	0.000991849292121571
1314	2374.20353961813	2658.55410483448	680.478099805579	342.132799855266		0.0254817798842129	0.0137648653248347	0.011912159851775	0.00740125252875752		4.8051241507274e-05	0.000132852766801182	7.03114008671474e-06	0.000939328069229899
1315	2266.74104572164	2437.60121516591	657.525266882491	314.187987308578		0.0113958791475263	0.00378478327626674	-0.00990985322854086	-0.0137527369215022		4.5570138923798e-05	0.000126250370086035	6.65158627122239e-06	0.000888224263421813
1316	2268.95252938106	2641.06119372181	631.011347522474	304.530769500124		0.0036042499968922	0.01370101043885	-0.00633515331709377	0.00629174997063884		4.32171468705941e-05	0.000119976093314746	6.29252146563143e-06	0.000838326471851309
1317	2335.94164723363	2425.95142985864	705.578285530822	343.892721107756		0.00679311144720682	-0.00100570776194641	-0.023298229788378	0.00220414931469556		4.0985650422477e-05	0.000114013629878942	5.9528396356732e-06	0.000792929455499823
1318	2461.94951761179	2734.09818228495	660.684504539454	360.565223481075		0.0360542192586821	0.00417243783312981	-0.00234231439112986	-0.00534567752049146		3.88693762127199e-05	0.000108347483561333	5.63149445283394e-06	0.000750941599694242
1319	2268.99455629546	2509.54026180935	655.884245014626	303.421619187313		0.00933631911644412	-0.00681381312044623	-0.00285498463648329	0.00718193907112513		3.68623747968485e-05	0.000102962928261628	5.32749607132881e-06	0.000711177119494539
1320	2178.05357308223	2509.14304501248	726.726834510559	305.655618735993		0.0394903296630822	-0.00539636968298582	-0.00782717484318769	0.0155696219454833		3.49590039270723e-05	9.78459697239579e-05	5.0399080790608e-06	0.000673518280891734
1321	2391.15281940328	2428.97297589803	653.810239190924	332.368871194907		0.0197385953880507	0.00337453695410852	0.00458150667073566	0.000267150933722		3.27489130276081e-05	9.29833091663302e-05	4.76784461317244e-06	0.000637853584220575
1322	2026.60667051118	2394.50840271625	670.338355495505	328.850257174427		0.0239943918016369	-0.0124664100505785	-0.0017494678505453	0.0		3.0934515941798e-05	8.83623087176003e-05	4.51046763130522e-06	0.0006040774340351
1323	2210.02419096848	2554.62871999838	594.46754378924	286.73420380976		0.00227400120438009	0.00196392691692839	-0.0106940328339003	-0.00243505398787363		2.85885257816254e-05	8.39709585721197e-05	4.26698433016158e-06	0.000572089826464638
1324	2293.52099504142	2574.07325854743	605.619451653467	319.635220835408		0.0110082911836165	0.0157421255342478	-0.0195257299485117	-0.00104934704503992		2.7112371098633e-05	7.97978457767047e-05	4.03664470341755e-06	0.000541796053124806
1325	2115.13546542463	2456.51240460897	646.471471220391	290.540395060383		0.0113253950314147	-0.00330228459973719	-0.00431787843814702	-0.00856761347207663		2.57124369477787e-05	7.58321245688026e-05	3.81873923146371e-06	0.000513106420707005
1326	2207.98407929519	2728.04007052392	634.02001507206	339.972907199327		0.00722064206121478	-0.0127056028061279	-0.00202113373840083	-0.0100420245351682		2.43847877188001e-05	7.20634881887644e-05	3.61259669585828e-06	0.000485935985416285
1327	2320.29745588631	2337.51701685325	596.04878130351	320.567503423804		0.00400393346356928	-0.00268139032212628	0.00462146625521386	0.00395274883759294		2.31256910147644e-05	6.84821420929653e-05	3.41758211175991e-06	0.000460204301471374
1328	2172.38714389143	2555.26692246899	625.734182140054	357.906013640749		0.0191604639684533	0.00343356486605097	-0.00976443347605351	0.00558581345385623		2.19316071592471e-05	6.50787784981561e-05	3.23309477197161e-06	0.000435835182922259
1329	2287.33417063745	2646.12271841776	674.313987139697	285.655362923306		0.0221310587596402	0.00739755998600141	-0.000584280620314076	-0.0155245212260553		2.04631828253747e-05	6.18445521908861e-05	3.05856639657075e-06	0.00041275647808017
1330	2282.95716489594	2544.4372344656	628.965963006563	332.171856519235		0.00370138166486128	-0.00561083409858796	0.00261134065598926	-0.00986601805234231		1.93984911808475e-05	5.87710575391269e-05	2.8934593824254e-06	0.000390899855892096
1331	2162.09551054855	2347.39665678358	637.975193528824	330.117882960346		0.017673812325646	-0.0177114403967254	0.00120734214694121	-0.00452187185387792		1.76941472048841e-05	5.5850306646353e-05	2.73726514720503e-06	0.00037020060362736
1332	2061.01140094625	2615.7713006403	650.629953044734	312.48315721489		0.00429512248246695	-0.000822141576804862	-0.00350537978844563	-0.00388054724410354		1.67805184834327e-05	5.30747085912996e-05	2.58950256278448e-06	0.000350597435277243
1333	2192.30270911907	2389.01399026457	689.747305534745	294.768573168264		0.00712359665206613	0.00759754679793472	-0.00812422244107384	0.00514557571413186		1.59140645385328e-05	5.04370496994454e-05	2.44971647321571e-06	0.000332032310100388
1334	2114.72461147966	2416.94883492066	716.517987255636	286.528291132345		0.0029076226366125	-0.0165861641114416	-0.0103868377883947	0.0170843373705923		1.50923495234446e-05	4.79304747949447e-05	2.31747629270212e-06	0.000314450260776729
1335	2094.39835647056	2622.06308769934	664.16918722353	328.397809154008		0.00285783738143625	-0.00635234915680596	0.00139851192459688	0.00464017936822695		1.43130633651947e-05	4.55484693842847e-05	2.19237467925679e-06	0.000297799230661154
1336	2117.73814865638	2579.10757288981	663.10610975849	327.024640695032		0.0299208873757333	-0.00889419672444817	0.0154032244063211	0.0162616642490858		1.3574015270309e-05	4.32848427253622e-05	2.07402627995907e-06	0.000282029919655044
1337	2085.50645078461	2426.81428952561	684.372546330978	331.446396056399		0.00102327956687315	-0.00468755383090397	0.00227627904197132	-0.00271323098027136		1.28731275658736e-05	4.11337117379793e-05	1.96206654394452e-06	0.000267095638239342
1338	2162.39200670965	2371.32619452722	633.671383374357	352.083248062437		0.0117353519392426	-0.014320882201558	-0.00603443550591561	0.000210895344222089		1.22084298586089e-05	3.90894857139397e-05	1.85615059947185e-06	0.000252952169236995
1339	2289.00304860082	2260.11954584809	622.452204177368	337.431976196775		0.0136518813389775	-0.00253134041468806	-0.00175300054213583	0.00719194730245962		1.15780534955384e-05	3.71468517870097e-05	1.7559521916078e-06	0.000239557636895453
1340	2178.83394017712	2632.96708883698	640.993540864012	347.018384469932		-0.00718675041894482	-0.0107185255061461	-0.00150106292665316	0.00592541199631603		1.09802263106766e-05	3.53007611249791e-05	1.66116267725774e-06	0.000226872382901628
1341	2245.48929990571	2535.65971704856	650.267757607377	339.044488063371		0.0118953817857251	-0.000402414275310202	0.000348550877705367	-0.0100876320542428		1.04132676429709e-05	3.35464158079369e-05	1.57149007444643e-06	0.000214858848962202
1342	2071.71899203596	2326.36429053237	605.334420260773	319.49570759929		0.0111472669084544	-0.00183945640218984	-0.00265397113579618	-0.00791594255162337		9.49492665524856e-06	3.18792563586592e-05	1.48665816292023e-06	0.00020348146560165
1343	2335.05358465786	2403.84672499194	643.636366474029	349.489856005664		0.0124637964860372	-0.00244135071181813	-0.00493771478610252	-0.0140244253381298		9.00466071590365e-06	3.02949498926996e-05	1.40640563330055e-06	0.000192706546848714
1344	1946.37951028758	2457.00812082192	679.244123903039	307.454898180714		0.00785373493118036	-0.00164744912021033	-0.0027665968999486	-0.00271887368285288		7.21745980120809e-06	2.87893788573863e-05	1.33048528216748e-06	0.000182502190499527
1345	2135.01545767948	2377.4888437802	693.782865341395	314.598610441048		0.00590186943889952	-0.00223971499848529	-0.00636696870385802	0.000567973896704635		6.84478975986897e-06	2.73586303304581e-05	1.25866325059436e-06	0.000172838183662092
1346	2234.34276396652	2357.98666161606	759.508452393692	318.602529335781		-0.00217377177089171	-0.0217318219966632	-0.000313658261117474	-0.0112046262546525		6.49136235562614e-06	2.59989858505275e-05	1.19071830378754e-06	0.00016368591330244
1347	2119.44087587553	2589.30950361428	696.258860409532	314.529848379917		0.0169574015990415	-0.0255589555899192	0.00118047965585378	-0.0191647858656742		4.9977623489354e-06	2.47069117529397e-05	1.12644114961263e-06	0.000155018281527628
1348	2116.1857520794	2424.12095028592	744.63456607627	388.326697117778		0.0187940032422468	-0.0160964604361671	0.0261538087658352	-0.00278674452108215		4.73970531052015e-06	2.34790499859119e-05	1.06563379390784e-06	0.000146809625354735
1349	2041.18411991514	2411.45820413176	653.604698425014	270.740995004357		0.00733489529709398	-0.0251067575642869	0.00324256204284579	-0.00921719875790086		3.74119352123195e-06	2.23122093830832e-05	1.00810893059876e-06	0.000139035640728324
1350	2164.80882421033	2443.53067991905	617.455406990225	344.429383053722		-0.000247028652269532	-0.0145978626413507	0.00137095084538635	-0.00583150399526784		1.90285518314282e-06	2.12033573697939e-05	9.53689364735801e-07	0.000131673310561393
1351	2079.67216333849	2601.78463021504	663.19278190996	303.702492763321		0.00245112351738424	-0.0151288653123947	0.00345398529119593	-0.0111213070630406		1.74998991183702e-06	2.01496120815387e-05	9.02207466677206e-07	0.000124700836586751
1352	2150.99051113786	2539.23955229139	651.041272028396	303.099725122945		0.00987441517075818	-0.0243319821553486	-0.00360508317201457	-0.00472068329609204		1.65963003027894e-06	1.91482348741094e-05	8.53504655736196e-07	0.000118097574817071
1353	1962.20068990773	2635.9300021142	689.898667148259	291.273218648842		0.0140663434521197	-0.00970165211742778	0.0171445624944966	-0.0102851309762808		1.57393583744282e-06	1.81966232059619e-05	8.07430911701817e-07	0.000111843974422506
1354	2385.64871636752	2420.93854955299	664.105872306649	319.723671719372		0.00844290520236455	-0.00837607305233178	-0.000153944198803264	-0.019071613422172		1.49266642275113e-06	1.72923038743095e-05	5.0038149683933e-07	0.000105921519844911
1355	2336.35916979559	2748.17702838071	756.818126382348	350.90738218999		-0.00294689058412419	0.000768591029509609	-0.0108925233552494	-0.0201757729950173		1.41559331492737e-06	1.64329265873621e-05	1.40168014247938e-07	0.000100312675977278
1356	2369.10219284583	2940.34639024242	672.681928242722	350.416756800921		0.00654332972879139	-0.011386581216559	0.000793798565689804	-0.015636171406184		1.34249983969872e-06	1.56162578560061e-05	0.0	9.50008362460818e-05
1357	2185.24660413018	2378.14522843508	637.75518826698	315.270251999813		0.00203913001849177	0.0179670207842922	0.0064539846500027	-0.00942080646389424		1.27318051066352e-06	1.48401751890514e-05	0.0	8.99702734428006e-05
1358	2324.69794963968	2500.78301183956	678.851126614226	314.409252637886		0.00303529421984586	-0.00098193176369671	-0.0111987586355689	-0.0165063978321028		9.37125044788936e-07	1.4102661576956e-05	0.0	8.52060931590607e-05
1359	2217.68506596006	2522.87863190641	705.932305044235	314.050411634711		0.00774639925739141	-0.0257470260269847	0.0158422844890563	-0.00813885280235289		8.88737046961367e-07	1.34018002496954e-05	0.0	8.06941896875104e-05
1360	2444.04511445144	2586.69771489408	736.470028672588	345.23456856169		0.00467079782239622	-0.00283017693847741	0.00371710050922351	0.00156885380495189		6.20965646905375e-07	1.25082190493448e-05	0.0	7.64212042578727e-05
1361	2248.24827733533	2598.15859576353	710.186313855593	305.903694791147		0.0172595892984363	-0.00149120469627479	0.00017734187155841	-0.00748387113315523		5.88902386468003e-07	1.18865968855601e-05	0.0	7.2374485484516e-05
1362	2287.89748724575	2677.74257007087	805.804473458904	326.98604410483		-0.00116477812693464	0.00116874357979389	0.00160339933091252	-0.0103917283109926		0	9.6876821081383e-06	0.0	6.85420519084375e-05
1363	2040.50392624427	2376.14044378221	764.214207200699	291.918582505913		0.00720339909250914	0.0106756949867171	-0.0030436220590566	-0.00219701863254709		0	9.20623243969534e-06	0.0	6.49125565227548e-05
1364	2271.25212781182	2388.36852775652	679.110933486729	318.594429897597		0.0158886081747414	0.0039789229532163	-0.0118327115277212	-0.00612817694198127		0	8.74870942167881e-06	0.0	6.14752531766727e-05
1365	2527.27992301151	2564.2797776055	663.432232582405	313.276318553909		-0.00368036772836195	0.0182606084180837	0.0022711698284722	-0.0010844437413835		0	8.31392396904379e-06	0.0	5.82199647584551e-05
1366	2127.47542914028	2742.22442438184	632.932909264412	318.452942137699		0.0132769389796398	-0.0124174688377737	-0.00270268073918518	-0.00846795366882269		0	7.90074609081907e-06	0.0	5.51370530631982e-05
1367	1861.19174615268	2319.82877688063	787.544897349457	317.865997922372		0.00290815584136171	0.00337400872459014	-0.0160456190739566	-0.0119380443344275		0	7.50810195330331e-06	0.0	5.22173902561911e-05
1368	2161.95555693527	2574.6374385873	722.34026402861	316.922428450261		0.000832010706338383	0.0179318745661496	-0.00199406780311987	-0.0207963754162341		0	7.13497108921176e-06	0.0	4.94523318473706e-05
1369	2192.72330659011	2518.24994840327	676.086308727525	332.221265329307		0.0219524677851253	0.00524458689289404	0.00064767229863754	-0.00328265253399621		0	6.7803837455204e-06	0.0	4.68336910968565e-05
1370	2040.78143731478	2516.81331296311	706.245780491937	317.146855935632		0.018997035212138	0.01511516095021	-0.00357814997366035	-0.00796629355616856		0.012106575394184	6.44341836311437e-06	0.0	4.43537147757857e-05
1371	2046.24127407731	2346.67025536606	805.784713675442	326.487205474975		0.0117833619691572	-0.00631781470480565	-0.0132084548598316	-0.00789807821192684		0.0179257722661937	6.1231991816907e-06	0.0	4.20050602106781e-05
1372	2491.79047157024	2621.49784300499	644.795326546446	360.812553496949		0.0332145731100094	0.0264173155364704	-0.00113280025139851	-0.0138034525701655		0.0288478416789198	5.81889396369034e-06	0.0	3.97807735433685e-05
1373	2688.29758216594	2640.41850359415	548.65591444599	335.912974080241		0.0306669346729232	0.000412512117923108	0.0124699490521153	-0.0167714026910105		0.0336647899791362	5.52971183134416e-06	0.0	3.76742691421372e-05
1374	2528.80981340079	2472.66381584246	640.641626088042	336.919373288097		0.0448597819266447	-0.00646329359714894	-0.00145928181632834	-0.0139524983223484		0.0385198285668741	0.000392544413600007	0.0	3.56793101030787e-05
1375	2311.82206568224	2667.17959059882	649.894671714469	349.425893107258		0.0279605806497577	0.00711573519733344	-0.000130340725059704	-0.00804742345548962		0.0400404826987615	0.00888355732999485	0.0	3.3789989783978e-05
1376	2271.4641418457	2556.20373661002	662.990885416666	309.807837984001		0.0394545779402222	0.0219146568154943	-0.00439118488148167	-0.0250251808757888		0.0398411708255677	0.0136362220642599	0.0	3.20007143160208e-05
1377	2176.92277369005	2535.22299351643	693.248014545876	309.679654429158		0.0476249049178986	0.0312913387420646	0.0135265511850014	-0.00879649120476599		0.0387784098554093	0.0161286424716751	0.0	3.01176983111544e-05
1378	2100.9432309907	2560.64757042324	657.971976223601	313.585714758154		0.0276050643820924	0.0283517851728143	0.0127875745323463	-0.0267541538543502		0.0373054331401555	0.0172618757274998	0.0	2.85228810565769e-05
1379	2505.28609598094	2642.35276306781	701.118494042522	311.082304570779		0.0351302482321056	0.0171944427409339	0.000584806783286465	-0.0130101355311662		0.0356609455985321	0.0175848478985054	0.0	2.70125138834506e-05
1380	2385.69290266365	2709.71753684761	725.922557255993	313.071508886329		0.0299214468037625	0.0200413174288058	0.00519541845187345	-0.0274373570282857		0.0339695906474255	0.0174316220694837	0.0	2.55821249212608e-05
1381	2063.74015650255	2631.05424074782	621.601510104523	401.536045272036		0.0255992630910826	0.00508374803549376	0.0165132938788421	-0.0119898258938416		0.0322954218159998	0.0170051735040544	0.0	2.31862529099657e-05
1382	2262.69295422784	2502.94829378423	631.191881153681	362.302333634213		0.0258546062353573	0.0201528826981243	0.00190296568831842	-0.0248132533860523		0.0306703591659177	0.0164285170369239	0.0	2.19584752814171e-05
1383	2359.3316387308	2528.94844857442	709.540974377497	344.474903121887		0.0254696986604618	0.0117706846466955	-0.00735818151663082	-0.0242060169280427		0.0291093304900142	0.0157759089576882	0.0	2.07957119486678e-05
1384	2268.42013655037	2772.06280202963	719.860934601526	320.355645776269		0.0127189513274311	0.0165599957303802	0.0210639440450871	-0.00994073137536697		0.027618325151997	0.015091888045685	0.0	1.96945202209894e-05
1385	2152.6102473818	2634.42489026256	870.600854603667	327.136617592131		0.0135786429221666	0.0238806311738075	0.00336466278852922	-0.0163402093353967		0.0261986756338578	0.0144028946868358	0.0	1.86516397078585e-05
1386	2478.16998606714	2521.99132545707	711.54431876962	396.107431601718		0.0388527979793179	0.0469401584533276	0.00962663105272091	-0.00161897259486414		0.0248493313811309	0.0137243603373301	0.0	1.76639826656456e-05
1387	2492.28065332873	2583.53070005436	622.965078972246	365.788425399962		0.0382507818648026	-0.000134316513745689	0.0011689005466794	-0.0116232044581897		0.0235680642203216	0.0130650325397629	0.0	1.67286248554741e-05
1388	2434.64353364089	2635.10907926264	583.715881626355	311.382287257221		0.0464763878242164	0.0128554612213038	0.0063564614802519	-0.0104687824775168		0.0223521053090742	0.0124296128294068	0.0	1.58427968851812e-05
1389	2587.0536972572	2491.53505809036	654.79395757527	314.012472570654		0.0132737451916175	-0.00388237464425997	-0.00901078500510524	0.00660124114525061		0.0211984797342353	0.0118203650481413	0.0	1.50038760097471e-05
1390	2474.8882583092	2752.55368325144	588.400508793521	299.700166132345		0.0237859863709604	0.0166368687423228	0.000222308607794498	-0.0173315880312292		0.0201041803980513	0.0112380953586344	0.0	1.42093783659142e-05
1391	2641.54410947602	2496.43063385953	750.011539267622	325.136832552602		0.0202195690484138	0.00670172538736906	0.0137203964937033	-0.0158107081129581		0.019066256575543	0.0106827488720738	0.0	1.34569516180047e-05
1392	2471.58424114358	2402.34869951071	600.459715682077	330.849629801108		0.0299602190070441	0.0117199869911738	0.0013427905722431	-0.0012120724355721		0.0180818572581053	0.0101537723613437	0.0	1.27443679931645e-05
1393	2318.001376448	2461.94578316285	708.604701769406	297.445402958478		0.0175134405058611	0.0470526943994694	-0.00312994264140467	-0.023472778451333		0.0171482506258461	0.00965033428182261	0.0	1.20695176854085e-05
1394	2354.94579762425	2808.27703416961	709.844248314426	298.576430605702		0.0196336107143555	0.0194144870262073	0.00667781999373074	-0.0154794268860686		0.0162628309991373	0.00917145777112327	0.0	1.14304026089424e-05
1395	2397.46501948915	2581.26594590649	612.503153761772	313.298181298244		0.0181586748379078	0.00706348982074938	-0.00196982371813095	0.00504773793434089		0.0154231193016253	0.00871610060182569	0.0	1.08251304822621e-05
1396	2453.69674261685	2586.33987017759	626.420281954551	340.871615102091		0.00321672098660289	0.0151533196706056	0.0096833650767706	-0.0112774878559078		0.0146267602365549	0.00828320281911814	0.0	1.02519092255178e-05
1397	2259.88095934637	2509.1909368456	710.736951296732	313.262222593999		0.00828624146188408	-0.00318559131028033	-0.00799814230737746	-0.0103577396151924		0.01387151787212	0.00787171471346107	0.0	9.7090416545534e-06
1398	2218.95260199185	2593.3767429627	770.551483572346	329.635691608565		0.00583791719350709	-0.00457122001946163	0.00446668100579283	-0.00230191401615973		0.0131552705302799	0.0074806128460444	0.0	9.19492045591061e-06
1399	2186.36670763739	2611.96406602367	809.109803082191	309.463193125933		0.0121047237198136	0.000584729808257155	0.00575732313929034	-0.00876680610482982		0.0124760054473897	0.00710890883463655	0.0	8.70802342792218e-06
1400	2142.2096273488	2464.31637604703	747.118196391623	319.529430131038		0.019984669251748	-0.00424168176680555	0.00779025287508543	-0.017224431107454		0.0118318134485816	0.00675565377038702	0.0	8.24690897380164e-06
1401	2176.92571916251	2560.50363568178	687.468009774543	326.659998677166		0.00691175010182308	0.00379095254572045	0.0223152340057523	-0.0111297322787825		0.0112208837576987	0.00641994001509009	0.0	7.81021183338712e-06
1402	2338.27170852135	2511.76767880154	574.573387111158	311.387649596924		0.0163610843892521	0.00612427153058152	-0.00903213990261786	-0.0126798728823209		0.0106414990009964	0.00610090144433664	0.0	7.39663904090127e-06
1403	2578.23415821996	2689.80144949057	580.739909968964	331.148033841197		0.0062955629953989	0.00679853431253448	0.0227414234174794	-0.011300552459074		0.0100920304293179	0.00579771278458746	0.0	7.00496609675927e-06
1404	2591.32576988483	2582.14096352488	658.633110150898	319.785927578747		0.012094839161953	0.00362719340913432	0.0131583747088388	-0.00763779917262386		0.00957093336594031	0.0055095884375685	0.0	6.63403334209042e-06
1405	2362.29320447198	2440.8225512947	756.88766967216	334.68173205615		0.00686964009845374	0.0205282984947632	0.0105529881302748	0.000276524848302799		0.00907674287827541	0.0052357810300844	0.0	6.28274252523908e-06
1406	2341.61301290577	2845.69517155283	659.012115617865	283.899444215326		0.0112327918467546	-0.00172589514833956	-0.00476502980470069	-0.00611545745457121		0.00860806966710169	0.00497557983266162	0.0	5.95005355007899e-06
1407	2359.55246287378	2451.97214783344	623.051006439069	315.898231293575		0.0105532836324308	-0.00888849381006884	-0.00735924529953654	-0.00905351507457266		0.00816359616488165	0.00472830913273842	0.0	5.63498139651368e-06
1408	2260.61101768756	2746.33302291398	693.814822122931	341.120490693476		0.0135868876873751	-0.0102981683209849	0.00295945725937611	-0.018313896578335		0.00774207283385257	0.0044933266129972	0.0	5.33659320404498e-06
1409	2359.5232533422	2267.32371914263	756.019969365368	314.982881948767		0.0237413345271399	-0.0120823904768988	-0.00612260666053751	-0.0140911486169826		0.00734231465436488	0.00427002176408425	0.0	5.05400550977488e-06
1410	2114.40301618904	2595.06147687459	784.721136781178	336.544565877116		0.00215826284445425	-0.0031332703244009	-0.0107650440110122	-0.0100567292893174		0.00696319779406508	0.00405781434801311	0.0	4.78638163266295e-06
1411	2075.10530774346	2331.27525974548	792.001790364583	305.174377684574		0.0037336942875863	-0.00752331811944444	0.00185898970175669	-0.0176672517732177		0.00660365644880911	0.00385557063862674	0.0	4.53292919629479e-06
1412	2163.21211190059	2714.16695317533	787.714296384489	357.075638850846		0.00970490559473146	-0.0192715090663015	0.00526786028448638	-0.0176590091783214		0.00626267984655813	0.00366375602208704	0.0	4.29289778282681e-06
1413	2214.87629541857	2400.03977101119	768.885726580336	320.873953405129		0.00925315757256825	-0.0132653052492395	-0.00373263096393182	-0.00323653240213256		0.00593930940590455	0.00348167804749272	0.0	4.06557671116132e-06
1414	2205.05944929451	2255.886820685	727.655810769834	298.091189927788		0.0124722579911737	0.0121266258948395	0.00130083697560455	-0.0143553073085537		0.00563263604127778	0.00330864879595015	0.0	3.85029293277355e-06
1415	2347.51164824387	2391.3011776639	695.619877506064	328.922471247821		0.0239948774479627	-0.0255421388943932	0.0039374524293244	-0.0131255366144417		0.00534179760727387	0.0031442185813752	0.0	3.6464090389605e-06
1416	2221.31507926151	2588.58803786444	759.307379735659	321.427356978336		-0.00386481219477952	-0.00357528886376148	-0.0042553031053327	-0.0050249919912422		0.00506597647493521	0.00298796006220108	0.0	3.45332137361167e-06
1417	2285.75878274851	2423.19014779317	635.994329025756	289.952949919073		0.00752307484296504	0.0047467541821731	0.00930359679824836	-0.00883483305594816		0.00480439723317189	0.00283946713231387	0.0	3.27045824591385e-06
1418	2125.48732678643	2413.1668550157	697.251624259774	300.05284720493		0.0116293797793664	0.00381756340645188	0.00993597490870268	-0.0117794316973214		0.00455632450886609	0.00269835386656251	0.0	3.09727823769832e-06
1419	2061.48346052498	2507.77025863804	722.174994203053	310.328633707358		-0.00637586887484121	-0.00845560377708572	0.00774836100527268	-0.0157148346215535		0.00432106089953269	0.00256425351834244	0.0	2.93326860041874e-06
1420	2242.74537711307	2824.0970408646	636.663220827982	318.993681523904		-0.00156847303907603	0.00947513938215326	-0.00759434144678265	-0.016188190720577		0.00409794501272496	0.0024368175667943	0.0	2.77794373701358e-06
1421	2129.8255709944	2495.31601486992	666.715572827482	315.129738857071		0.00100704320203176	-0.00854686821138073	0.0115440801617683	-0.00373564304043209		0.00388634960667426	0.00231571481123061	0.0	2.63084376415828e-06
1422	1894.49894872205	2574.70697965327	769.745403690425	296.77393648064		-0.00577662181490848	0.0119950181841199	-0.000735182460265332	-0.00950368461969735		0.00368567982693656	0.00220063051049148	0.0	2.49153315065024e-06
1423	2191.93111866918	2645.00418059358	702.96240234375	339.317674614043		0.00110468963693143	-0.0198219820351803	0.00398183983213105	-0.00635824983012951		0.00349537153408877	0.00209126556502593	0.0	2.35959942789504e-06
1424	2414.82290649414	2592.55672871697	679.469835812642	301.261984289404		0.0160119336185853	0.00472755203945416	0.00401625372949534	-0.002282394577362		0.00331488971777364	0.00198733573959325	0.0	2.23465196867621e-06
1425	2137.05275331694	2530.76045777625	612.885443421803	331.243385831673		0.0119662762966046	-0.00466677843811249	0.00200211347225335	-0.00856533833563015		0.00314372699263452	0.00188857092457679	0.0	2.11632083059251e-06
1426	2169.0263324606	2533.80868561734	756.011464576198	344.443759143115		-0.0025838047024996	-0.00742518992943219	-0.00222305343698055	-0.0141117703853893		0.00298140217191191	0.00179471443399785	0.0	2.00425566073853e-06
1427	2044.66100127121	2481.91524922479	852.996935422017	314.340134578872		0.00392191315170547	-0.0113255208156963	-0.0017643011827949	0.000933235249394564		0.00282745891469158	0.0017055223384098	0.0	1.89812465838545e-06
1428	2418.0718973094	2694.19129928117	749.975837881706	359.59420618308		0.0109511712478866	-0.0205810262559065	0.00571403468698757	-0.018007860224605		0.00268146444300137	0.00162076283094163	0.0	1.79761359259093e-06
1429	2235.91982085129	2181.43323383134	607.640511290667	324.79209431804		-0.00451413809264703	-0.0164264981820487	0.0147400766177176	0.00719578829614552		0.00254300832515013	0.00154021562484482	0.0	1.70242487182918e-06
1430	2227.27531696188	2544.98459271303	653.015882518193	306.892957467006		0.00391763639312968	-0.000277157955325799	-0.00724572315478325	-0.00257998847399509		0.00241170132188829	0.00146367138097901	0.0	1.61227666288689e-06
1431	2322.064911941	2604.11493234536	686.697852008418	326.823228570094		0.0042004159366174	-0.000625200111624926	0.0249116799913671	-0.00841993977743739		0.00228717429214643	0.00139093116374902	0.0	1.52690205641598e-06
1432	2185.0993315598	2367.66883960212	735.025104122074	309.857371296065		0.0209360571202249	0.00457315115879564	0.00579436974398631	-0.0108315778153098		0.00216907715527546	0.00132180592407977	0.0	1.44604827667278e-06
1433	2450.27326807482	2544.87151155766	716.376735739512	304.031941569658		-0.00513147584644315	-0.000956079754388193	-0.00975025311904327	-0.0077038357582511		0.00205707790687107	0.00125611600808537	0.0	1.36947593310377e-06
1434	2048.92725030307	2478.58992303278	737.172188258062	351.229463980017		0.00311172875281776	-0.0126980903426993	-0.000584754486279491	-0.0152272389646514		0.00195086168541555	0.00119369069015589	0.0	1.29695831156183e-06
1435	2194.34066667227	2760.90431826876	729.861331469392	332.91025838054		0.00805587634479512	-0.0141532489419115	-0.00796212387336605	-0.00427470685100671		0.00185012988711318	0.00113436772924814	0.0	1.2282807030548e-06
1436	2096.26743606041	2422.70072260591	674.412155081692	301.046741743961		-0.000964436075535969	0.0016311734618479	-0.00932606406238469	0.00291584303709696		0.00175459932643063	0.00107799294722745	0.0	1.1632397680385e-06
1437	2032.48842226225	2601.99692684842	807.788179580479	329.820285265189		0.00939184730486577	0.0120701409301883	0.00737766533199632	-0.000191509260217159		0.0016640014399824	0.0010244198281646	0.0	1.10164293437238e-06
1438	2393.40440631734	2773.94408550459	703.905323603381	339.842891130789		0.0037446083587546	-0.0105694923363246	0.0123401263906679	0.00915416715113515		0.00157808153152336	0.000973509137546527	0.0	1.04330782715505e-06
1439	2144.25692012392	2632.4575119805	733.054805668521	320.941894531249		-0.0134452315873808	-0.0059296888349958	0.00941818696902377	-0.00207924377527066		0.00149659805592563	0.000925128560411086	0.0	9.88061728751635e-07
1440	2271.86210264008	2643.68255804002	723.736245629994	287.506021811192		0.00921083754460328	-0.0173537982276858	-0.00166286963237698	-0.000408539136205838		0.00141932194012704	0.000879152357465501	0.0	9.35741067414207e-07
1441	2156.50897532495	2443.72991251208	759.737708244149	354.080207490351		-0.00166330424968412	-0.0184732595464697	0.00616074832583281	0.00889169882585435		0.00134603593914202	0.000835461038294689	0.0	8.86190932981253e-07
1442	2074.73981870453	2368.4488135269	801.087514938284	316.541431928535		0.0035223101321754	-0.0122312194613155	0.0126594776252479	-0.011818592878413		0.00127653402532464	0.000793941050810197	0.0	8.3926461822216e-07
1443	2150.36989725047	2618.36708556499	671.542948683647	326.563586474414		0.0162338517604176	-0.0248272938948434	0.00143595549149033	0.00684009296007294		0.00121062080916666	0.000754484486132615	0.0	7.94823184468861e-07
1444	2195.85533615638	2518.38044282578	666.145930320704	355.508580910732		0.00958007323431427	-0.0213286855169088	0.0255921738739951	0.0116933830610623		0.0011481109900025	0.000716988798140477	0.0	7.5273505024847e-07
1445	2363.18567841628	2569.91960726079	751.776177671946	305.111476943787		-0.000871385357025317	-0.00291025484861804	-0.011021625829927	-0.00539455586846082		0.00108882883507667	0.000681356536956763	0.0	7.12875601699014e-07
1446	2265.52372583849	2437.02495394048	717.178430008561	321.676439748817		0.00461062535074951	-0.013623820696132	-0.00403540319730497	0.0114866486380401		0.00103260768550943	0.000647495095680355	0.0	6.75126823614741e-07
1447	2218.56352076037	2617.41491573373	606.258365439497	320.667170186441		0.0113433925423962	-0.0177024442581943	0.0133223082123832	0.00794222556935733		0.000979289487771573	0.000615316469704195	0.0	6.39376950028616e-07
1448	2277.10167089001	2392.47362777867	787.62192984803	339.680774947086		-0.00151884283715489	-0.000172173786010185	-0.00365036009276742	0.0117762527972827		0.000928724349351306	0.000584737027994635	0.0	6.05520133297468e-07
1449	1963.25776514513	2420.20392412008	761.643381893907	306.802490234375		-0.002238466991395	-0.0149349928299516	0.00596800905294525	-0.00444299771116671		0.000880770117364109	0.000555677295737542	0.0	5.7345613071002e-07
1450	2294.13662719726	2259.66114036324	654.806686331692	311.948166319098		0.00512083461638208	-0.000440259824241982	-0.00139618468991284	0.00500371261916037		0.000835291978920802	0.000528061747786256	0.0	5.43090007689894e-07
1451	2374.97392325565	2547.96921059519	715.566671571774	327.186108106635		0.00530141194573472	-0.0133311391172155	0.0100840780822231	0.000822140569514145		0.000792162082130445	0.000501818612374584	0.0	5.14331856714869e-07
1452	2039.58714557516	2580.88015715608	691.941477597031	335.211916007843		0.0112109608444625	-0.0306689451819086	-0.00722496520312157	0.0139639171008952		0.000751259176672569	0.000476879684584696	0.0	4.87096531120153e-07
1453	2196.79255939352	2492.30289545747	747.335044547303	326.240890928473		0.00378539023475595	-0.0136676335140808	0.00832199012157103	0.0245534135877773		0.000712468272928277	0.000453180149085115	0.0	4.61303392997525e-07
1454	2373.12555563038	2679.16467536847	637.713141454409	309.978641099663		0.00517546126964951	0.00795937499179206	-0.00115148705090185	0.0123150701409027		0.000675680318711954	0.000430658411678117	0.0	4.36876074443933e-07
1455	2078.85729033371	2558.52990345119	742.675071124072	330.255538393301		-0.00136139974232061	-0.00920153576225108	0.011418144949777	0.0197621898464937		0.000640791892694775	0.000409255939218743	0.0	4.13742251452645e-07
1456	2054.84113180226	2625.66673168693	721.477327250998	336.361062585595		-0.00196059532707423	-0.0148633114608905	0.00364894382139406	0.028528382585656		0.000607704913658139	0.00038891710748936	0.0	3.91833429777517e-07
1457	2217.70826458108	2624.73869528229	609.324255538313	344.60142340793		-0.000230545799339863	-0.0132488607363261	0.00453472963654488	0.0307409946246479		0.000576326364759666	0.000369589056634424	0.0	3.71084742136337e-07
1458	2253.71090172077	2468.28717481475	579.882119096033	301.367365498941		0.00918609324806409	-0.00537477579551111	0.0186801074665564	0.0095337888562882		0.000546568032036586	0.00035122155377971	0.0	3.51434756152838e-07
1459	2353.91860751448	2309.83339164183	610.772017248145	323.888792486304		0.00486762883913735	-0.0160880680400393	0.0108945777202302	0.0207313927515644		0.000518346256411369	0.000333766862478969	0.0	3.32825292468716e-07
1460	2340.99654730435	2448.03401860502	625.013171330978	336.918988110059		0.0122563545877842	-0.0130826867558613	-0.00890520908742962	0.0275802663241154		0.00049158169850244	0.000317179618648709	0.0	3.15201252487138e-07
1461	2290.17339351259	2599.42202098099	623.778007054437	314.029468065239		0.00157688376749085	0.00151103730881605	0.013249208910932	0.0372268151175169		0.000466199115578764	0.000301416712668649	0.0	0.0
1462	2598.07018516803	2401.31223949943	632.549084528396	355.205609203809		0.00662561636551726	-0.0115430358478617	-0.00941803994476691	0.0178738974159559		0.000442127150031284	0.000286437177341455	0.0	0.0
1463	2635.99997895339	2453.41520769571	668.372460491581	297.749486429282		0.0115017702957676	-0.00811050530826937	0.00170242806286391	0.0292590861009378		0.000419298128766528	0.000272202081420529	0.0	0.0
1464	2349.329730856	2552.64007505436	572.623731360588	343.0015562749		0.014739518803719	-0.011072436487711	0.00869789364076667	0.0393843367995002		0.000397647872958427	0.00025867442842918	0.0	0.0
1465	2250.70578108162	2287.55940797156	757.627060145547	331.776743611491		0.00185987036566166	-0.00755467091093262	-0.00182350107362211	0.0556680456977438		0.000377115517623517	0.00024581906050817	0.0	0.0
1466	2073.38993572366	2551.52760425056	674.55948112871	347.932256326257		0.0055792166157803	-0.00751990195663612	0.00659902289816983	0.0620122004185467		0.000357643340512277	0.000233602567041771	0.0	0.0
1467	1967.01891353212	2494.30581759423	780.895203472816	321.632197771414		0.0129577116525004	-0.0106449317435597	0.013758949627117	0.0319429640684192		0.000339176599835583	0.000221993197824835	0.0	0.0
1468	1900.67964014513	2608.85095718226	722.239727142194	330.970237215201		-0.00999794923651529	-0.00854462872398169	0.0280209763831962	0.0326677840681148		0.000321663380370082	0.000210960780545208	0.0	0.0
1469	1670.32845753636	2286.12630753664	877.184782124001	332.411742677726		0	-0.00806777856797703	-0.00155771922485426	0.0418627168860087		0.000305054447509835	0.000200476642367032	0.0	0.0
1470	2136.45304291823	2410.88022133738	657.290041292094	349.759399900398		0.00826968328197931	-0.00754381092480563	0.0111940082234587	0.0223851307530677		0.000289303108853935	0.00019051353541113	0.0	0.0
1471	1959.83799901501	2632.11622100515	722.237726080907	332.112190884897		0.00507356691344332	0.00959502057616606	-0.00305676860656637	0.0332031201587206		0.000274365082940983	0.00018104556593879	0.0	0.0
1472	2048.8134765625	2392.719055805	654.771251382348	345.460891784424		-0.00486615462241407	0.0084111812824318	0.00395640034927687	0.0157386277304295		0.000260198374761395	0.000172048127054924	0.0	0.0
1473	2471.95838980839	2653.34710127053	638.135015339611	379.725147262512		-0.00620385808515841	0.00416136375679761	0.0192564425597562	0.0445626099916699		0.000246763157697564	0.000163497834755671	0.0	0.0
1474	2592.5234480233	2627.0536467562	584.075513029751	320.503859561752		0.00199337777791589	0.00163524921929568	0.00460614935736531	0.0228865069496509		0.000234021661559999	0.000155372467154257	0.0	0.0
1475	2352.01652579471	2447.30808029961	616.190075181935	366.16096162226		0.0188827797198769	-0.00567216654937895	0.00548465178837462	0.0429848317509219		0.000221938066404649	0.000147650906727151	0.0	0.0
1476	2499.48835175612	2562.17583788055	594.359164303296	312.269258901892		0.013278591769217	0.0029035024995801	0.00322662012784407	0.0218064407019951		0.000210478401832925	0.000140313085430417	0.0	0.0
1477	2409.53678525727	2621.83274101965	590.61686866795	309.127339275709		0.0111087062852536	0.0149881822779439	0.0039424910189698	0.0233884001459486		0.000199610451491319	0.000133339932543625	0.0	0.0
1478	2523.11974781957	2634.75179455943	616.09862389412	289.172871015936		0.00867972724918618	-0.00873115075181778	0.000650246262301399	0.0386241872123441		0.000189303662502132	0.000126713325105773	0.0	0.0
1479	2379.6532824286	2625.68988477569	608.296096871432	334.842347407246		0.0175852340272964	-0.0031840501799463	-0.00763280739126595	0.0263331511277096		0.000179529059570709	0.000120416040814391	0.0	0.0
1480	2361.83536818931	2569.10811780162	756.428212623073	330.650331292019		0.0157592421467892	-0.00927653918119527	-0.0024568470752136	0.035056106072651		0.0001702591635277	0.000114431713265431	0.0	0.0
1481	1987.0974931388	2545.95505798969	688.215384426726	318.604539848418		0.0143994986365978	-0.00492093201091789	0.013194900801866	0.0471528460946481		0.000161467914077359	0.000108744789417597	0.0	0.0
1482	2354.20411419046	2579.76835585132	737.839948540953	345.239200424863		0.0237652213267545	-0.016036254127516	0.0140050565868412	0.031836237257109		0.000153130596534686	0.000103340489170584	0.0	0.0
1483	2233.42681989998	2654.14562359052	668.567555606093	300.889685399028		0.00591759527336115	-0.00932095261440332	0.0126821428576995	0.0344292016489607		0.000145223772345473	9.82047669521481e-05	0.0	0.0
1484	2155.89184570312	2542.04103450185	820.424249518407	338.504102729706		0.0146807826970097	-2.9895224536141e-06	-0.00642569385510973	0.0334284200408158		0.000137725213193906	9.33242752142007e-05	0.0	0.0
1485	2393.42612010035	2740.26404689513	638.353725206906	328.748842520542		0.00712554256083114	0.00403671981698206	0.00684991094891157	0.0388823239140298		0.000130613838512495	8.86863297430325e-05	0.0	0.0
1486	2235.86926900929	2760.4760377235	761.457558549158	326.020192666832		0.00679060411770979	-0.017913854744849	0.00247263358714025	0.0239369965356338		0.000123869656218641	8.42788766935216e-05	0.0	0.0
1487	2481.23723944302	2619.43651211138	629.477133276255	348.643278448705		0.00122844705463253	0.00742529530510546	-0.00526073740573048	0.0347829084178961		0.000117473706511247	8.0090461261645e-05	0.0	0.0
1488	2521.02972622575	2749.21266284431	668.454111595676	317.261823798555		0.0286671522938755	-0.00872512621783941	-0.00984357602440713	0.0409775006662667		0.000111408008569365	7.61101979138757e-05	0.0	0.030441932942233
1489	2281.92063325026	2388.83459095119	787.976385247217	337.677915291957		0.00159831287990413	-0.00870128538368034	-0.00180312409844167	0.0446321620947233		0.000105655510003026	7.23277420960923e-05	0.0	0.04863438725179
1490	2267.94896829539	2696.68640010873	669.675590619648	293.595619475224		0.0106169065325923	0.0070715416679514	-0.0134238371873428	0.0781173279038902		0.000100200038914162	6.87332633484734e-05	0.0	0.0589431249275141
1491	2333.87710255589	2432.17928982764	710.476691816495	355.348022947273		0.0167656968253405	0.00705523815201763	0.0182015600499361	0.0484148618675718		9.50262584328255e-05	6.53174197565034e-05	0.0	0.0642038357027747
1492	2382.47722020642	2336.61751469877	714.187462096889	322.743045396538		0.00335684302207025	-0.0145526592162481	-0.00826727370031619	0.0562579551436822		9.01196236009231e-05	6.20713336716906e-05	0.0	0.0662570379690554
1493	1932.92354504815	2551.86956850032	664.416362326983	327.750619591944		0.00242585177884905	0.00966535509364121	-0.0115326666507369	0.0772480563557092		8.5466340482228e-05	5.89865686388925e-05	0.0	0.0765108332613875
1494	2057.6304563325	2598.80432632289	700.552959564069	329.7504347843		0.01379099037825	-0.00377658323519347	-0.0102887826061023	0.111831312502652		8.10533273837298e-05	5.6055107470289e-05	0.0	0.0814126273874506
1495	2193.76397284146	2605.36437610744	787.573950083832	341.65322401799		-0.00334809531193512	-0.0116726409612159	0.00277122918660361	0.0693406240649409		7.68681780793011e-05	5.32693314090128e-05	0.0	0.0829262710684091
1496	2553.50690960061	2659.80377008497	737.532632348744	375.78977644111		0.0100306013352537	0.0152509709604884	-0.00165838446688354	0.0724531379998267		0.0058890337644657	5.06220003282889e-05	0.0	0.0829625124445681
1497	2503.30061603414	2573.53742147229	734.722753237371	361.638085353896		0.00391240479772242	-0.00240791439974747	-0.00696415876624597	0.0639834383240228		0.00868087711359096	4.8106233914618e-05	0.0	0.0814497363525694
1498	2510.70132446289	2538.54990410558	677.252412421518	312.25478651799		0.0234823192006803	-0.00402229586144252	-0.022546566646365	0.0882015630394466		0.0177001083802543	4.57154937861021e-05	0.0	0.0790105787524897
1499	2899.91694272797	2484.54096402827	579.581230825484	319.551835626245		0.0225325770040958	-0.00584657846248163	-0.00813237198451113	0.0841120206015478		0.0218256904708511	4.34435664994361e-05	0.0	0.0760457965548273
1500	2666.90411376953	2496.45087487918	697.79043815996	342.424866938496		0.0274833390227231	0.00167167033556476	-0.00248777973873102	0.0650844749255478		0.0323215568415029	4.12845474014041e-05	0.0	0.0728120281559256
1501	2512.05983655206	2299.69595808835	629.011741045947	312.165980608814		0.0335477402905544	-0.000603562343107694	-0.00502532376493345	0.0541961256783459		0.0368394634178731	3.92328252829082e-05	0.0	0.0694723696018965
1502	2541.29722542598	2777.73311780162	726.760265054223	335.202968399838		0.0276277490858163	-0.00730991008370952	-0.0119655826311797	0.0671879601530225		0.0382305087261809	3.72830677956483e-05	0.0	0.0661292662052937
1503	2560.86422413793	2475.10691849226	690.122000080265	338.830443849601		0.0429406386768989	0.000794378820753225	0.00379934901762773	0.0712995480879504		0.0380094785679109	3.54302075935498e-05	0.0	0.0628458998290209
1504	2462.87704783472	2768.50986378463	628.195699334688	343.149528837773		0.0431846145795424	0.00573702185201325	-0.00235913087919772	0.0580387157451385		0.0369799884199189	3.36694291629229e-05	0.0	0.0596600924335092
1505	2398.65639206458	2580.08343568782	681.518585901826	315.1708984375		0.0326904535786203	0.00815226020033815	-0.0112113225877936	0.0483763703850051		0.0355672383061894	3.19961563071244e-05	0.0	0.0565933415138085
1506	2402.5375092605	2291.16817639537	717.55930276113	334.860455638384		0.0376069711055177	0.00346236906802482	-0.00250388784620308	0.0890498394578801		0.0339951305683212	3.04060402531951e-05	0.0	0.0536566890316491
1507	2157.88796786604	2444.62009705219	735.043888457833	336.358631878734		0.0129386039850519	-0.0095834415498071	-0.00729671280001457	0.0312345222409342		0.0323805425854829	2.88949483495635e-05	0.0	0.050854530819058
1508	2078.55127163591	2473.79131010389	728.57696561073	300.194682208665		0.0241342817209651	-0.00829850779908103	0.0120314117859786	0.0618605305585065		0.0307835015367162	2.74589533254403e-05	0.0	0.0481870865873895
1509	2190.75235616749	2520.60932214481	793.540371272117	361.620468322024		0.0240543802654066	-0.02068720782305	-0.0211561305906739	0.0323750001111231		0.0292338862135238	2.60943230839899e-05	0.0	0.045651999010851
1510	2211.05417922447	2505.86931806741	676.681827910959	324.887227457358		0.0259097905030545	-0.00172173537477273	-0.00751543459942068	0.0507750778961865		0.0277456345298386	2.47975110027515e-05	0.0	0.0432453666307328
1511	2248.81425318224	2703.73536163015	620.02431596033	339.464624898842		0.0421105344032327	-0.00205885358842181	0.0151463995364612	0.0470974348991033		0.0263243006322785	2.35651467161017e-05	0.0	0.0486569248769825
1512	2522.67024599272	2379.64817448252	639.859051708761	315.51919373288		0.0217111442800351	-0.018774483332733	-0.00199795792011316	0.0429556379232822		0.0249710722969103	2.23940273558013e-05	0.0	0.0510907403567622
1513	2356.4049714187	2557.1643859234	707.378858313712	407.656192612362		0.0182385140328013	0.0107080555640699	-0.0017581961875276	0.0719594011437165		0.0236849044119366	2.12811092268615e-05	0.0	0.0516448887193973
1514	2327.2337635961	2503.57794881604	726.462799211615	326.143265803971		0.0224191964469765	-0.00402325597258483	0.00464658265846548	0.0664513663721084		0.0224636499121586	2.02234998970958e-05	0.0	0.0510306917390946
1515	2465.46003880994	2541.65879711662	712.157632348744	353.493135855017		0.0308780427894129	0.00330512544487092	0.0019053950196199	0.0576197137925115		0.0213046573018333	1.92184506797981e-05	0.0	0.0497080242117193
1516	2419.8933463261	2641.42031325507	649.835847201412	337.522358806959		0.0215542123698674	-0.00273996985984644	0.00407126665240998	0.05355067217115		0.0202050844741538	1.82633494900095e-05	0.0	0.0479733312731377
1517	2112.43227202316	2486.30118521464	731.969397697274	333.357993806025		0.0258879537742484	-0.02938411916015	-0.00836787325032404	0.0570256934876449		0.0191620617347858	1.73557140558084e-05	0.0	0.0460168812493447
1518	2176.02381002491	2460.30919655082	741.691823184217	304.673778518737		0.02393622575155	-0.0105873041806527	0.00930258267167047	0.0685960866517376		0.0181727747646078	1.6493185466979e-05	0.0	0.0439600046643873
1519	2226.73106963059	2540.11937973179	640.365167487157	346.147110775647		0.0258815088981716	-0.00376677061489408	-0.0130412373030608	0.0339601804758939		0.0172345051631513	1.56735220442936e-05	0.0	0.0418793133589669
1520	2133.75680752458	2665.81051793049	662.269331701269	342.156265562748		0.0127650119443275	-0.00943485982287786	0.00318008108316555	0.0364695118000836		0.0163446485990949	1.4894593513472e-05	0.0	0.0398224497156499
1521	2087.13440151872	2568.15454856636	753.821232207833	316.000497035296		0.023859267714775	-0.0221016146837853	0.00424286672155823	0.0421733623611459		0.0155007212181655	1.41543754686799e-05	0.0	0.0378183260361359
1522	2080.75371262122	2231.8325207897	786.365822988013	348.701594014566		0.0135498699591318	-0.0202142643794118	0.0149874016720618	0.0363615181272791		0.0147003599684699	1.3450944111174e-05	0.0	0.0358837797517827
1523	1791.01083163557	2489.78630144571	760.188853364012	308.036312756785		0.0167812840383605	-0.0341036016188033	0.00605940561310285	0.0422216562057625		0.0139413198474061	1.27824712494221e-05	0.0	0.0340278972289466
1524	1833.00798087284	2530.14764467219	760.056885880422	286.77017515874		0.0112725800299984	-0.00862237578230045	-0.00941329584871075	0.0448714102839345		0.0132214696610316	1.21472195477022e-05	0.0	0.032254821154047
1525	1809.82388937062	2519.17241487798	608.996691281392	305.962399425734		0.0171445951037499	-0.0272868712673905	-0.00764662656614239	0.030175638294207		0.012538787134908	1.15435380108326e-05	0.0	0.0305655716822237
1526	2228.48053609913	2703.27464813546	748.312511147973	294.804192410047		0.0120997644413032	-0.00398391372020687	0.0106213295997627	0.0332730781524051		0.0118913538156341	1.09698576932977e-05	0.0	0.028959226252889
1527	2318.06448364257	2599.65283580662	685.717634087828	304.41029047871		0.00453518656768989	-0.0202658168906513	0.0121590973598928	0.0306134995151404		0.0112773499898402	1.04246876216179e-05	0.0	0.0274336824393291
1528	2494.87208609745	2513.74269214118	625.028947943421	333.333730507656		0.00896627584364702	-0.0329871284427703	0.00522791998311542	0.0240747690040784		0.0106950497347014	9.90661091936603e-06	0.0	0.0259861497837568
1529	2277.05501687937	2845.65246330339	750.093335295376	326.119004450946		0.015376061174975	-0.00714931051291394	0.00441064850253798	0.021566860271156		0.0101428161543716	9.41428112475856e-06	0.0	0.0246134655554467
1530	2066.52236412311	2389.9103689292	643.435331719106	315.022891831113		0.00286646089010837	-0.00952646311399986	0.00929388545505854	0.03549335959611		0.00961909682530986	8.9464186912528e-06	0.0	0.0233122961825295
1531	2175.34240827889	2276.24267200587	672.277303617294	301.605791677041		0.0166892507155226	0.00192326997403368	0.00930676528843984	0.00927528477229587		0.00912241945705237	8.50180766205343e-06	0.0	0.0220792645183729
1532	2150.1955629546	2581.20597414626	725.22318243436	362.136986234748		0.00343870298739047	-0.0181167288233784	-0.0226355724708901	0.0175912814022391		0.00865138776653477	8.07929250988685e-06	0.0	0.0209110290586301
1533	2073.69003611597	2587.58995701111	719.366856405179	331.232861522659		0.0136805701779342	-0.00796340800592074	0.0133711188961069	0.0224417712637943		0.00820467755985007	7.67777513382938e-06	0.0	0.019804332088563
1534	2090.77484341325	2478.39205083158	770.560259257277	308.633938853959		0.017764123498756	-0.0111324961946631	0.0113032420992921	0.0108670995411787		0.00778103301334726	7.29621200538439e-06	0.0	0.0187560277969335
1535	2027.59569365402	2432.65191587467	695.849014073202	304.386984289404		0.0270468494829831	-0.0257379198501931	0.00244715967692189	0.0121082565826581		0.00737926314516929	6.93361145639125e-06	0.0	0.0177630975267839
1536	2040.79743063038	2557.82002557184	789.373117107234	312.433768830926		0.043370411323441	-0.00636325101815541	0.0216341097806187	0.00165683503188498		0.0311430281543283	6.58903110171718e-06	0.0	0.0168226568188633
1537	2048.05721940665	2457.32037919821	700.420372253139	346.658641799987		0.0323414858988624	-0.0125336870846545	0.0220024771413792	-0.00101441136695693		0.042387212513587	6.26157539003388e-06	0.0	0.0159319572680509
1538	2259.37228814486	2562.68826514175	723.75123965468	311.545806033677		0.0552755174868114	-0.0110512731350082	0.00865549582336818	0.00365673776438461		0.0527029378996297	5.95039327631341e-06	0.0	0.0150883851496343
1539	2035.65334451609	2508.06730227126	826.662916488299	328.171830257096		0.0608057589072633	0.00341897331355691	0.013457829170286	-0.00139798024876887		0.0566377060379304	5.65467600999439e-06	0.0	0.0142894580808681
1540	2183.51313939587	2662.85576071198	752.193873296589	363.347429617467		0.0479014659920544	-0.0178619061854572	0.0222185843910172	-0.00766840249767271		0.0572562567967695	5.37365503306977e-06	0.0	0.0135328205338088
1541	2213.81130981445	2486.62666116301	725.354331656677	322.038943834038		0.0721140709785118	-0.0157106849329382	0.00579292723896807	0.0045536513441954		0.0664896157204476	5.10659998263362e-06	0.0	0.0128162387234349
1542	2183.62522519868	2664.8306784089	740.031935600385	287.438234367218		0.0793120845439519	-0.005466633000906	0.0144597055080752	0.00912517238994142		0.069545048641505	4.8528167926955e-06	0.0	0.0121375952054565
1543	2348.32753464271	2457.73671950507	713.880509328624	333.335652507158		0.056756751111762	0.00488963885893313	0.0262916534868093	0.00611240327868188		0.0694079926685783	4.61164589032918e-06	0.0	0.0114948833952223
1544	2465.20914117221	2495.47125936291	780.610391695205	364.728892048991		0.0747654028142698	-0.0177529874034236	0.0145581298345646	-0.00889604059203266		0.0676626344350375	4.38246048146753e-06	0.0	0.0108862021394316
1545	2313.90394644901	2590.90197502214	792.508860409532	283.866493012325		0.0573008224577401	-0.0158626131042887	0.017521874980776	-0.0183594944915485		0.0651475327866003	4.16466492188838e-06	0.0	0.0103097504208239
1546	2335.25953411233	2546.24214219555	781.023530028182	320.542623451506		0.0753327485820498	-0.0151300079191555	0.00237911163297268	-0.0038166962831467		0.0712258157247352	3.95769316915769e-06	0.0	0.00976382224278122
1547	2450.00695695548	2842.28499013369	605.713286378067	332.16459941484		0.0686697363860517	-0.00145447270349827	0.0142602364450067	0.0021849893010339		0.0725741460850267	3.76100731150663e-06	0.0	0.00924680171942835
1548	2215.05106011752	2450.52847887806	789.635815764126	325.446463170754		0.0800720973868896	-0.0106401653146162	0.00312207386819941	0.0105979202569807		0.0767847804852684	3.57409616981926e-06	0.0	0.00875715838319704
1549	2381.95738272831	2589.06038327561	701.110547766837	372.757471092193		0.0779637347195182	-0.00625974404965125	0.0224779448400168	-0.00284510438274158		0.0770560499016012	3.39647396909725e-06	0.0	0.00829344271319789
1550	2527.76733293204	2626.12960217662	701.278071712685	311.478921229145		0.0812620699533475	-0.0268585487939123	0.0117638742791817	-0.00508641504833786		0.0787271876621196	3.22767907594904e-06	0.0	0.00785428188237747
1551	2380.03090694032	2580.12467405968	716.225996182933	332.462744724228		0.0764055764043718	-0.00888030745242595	0.00640326980277266	-0.0186371980609587		0.0776695761863635	3.06727279882208e-06	0.0	0.00743837571816504
1552	2307.98614817652	2632.21987883577	670.191954730308	317.589933235806		0.0585203214708039	-0.000625141106845324	0.0224697857878152	-0.00458881958342798		0.0752599955617688	2.91483824786005e-06	0.0	0.00704449286939593
1553	2382.7457601613	2454.23825230549	638.494210857234	314.498784160234		0.0528497934806635	-0.0175523772247489	-0.000142545714840669	-0.0187289794032269		0.0722261126457703	2.76997925142186e-06	0.0	0.00667146717125097
1554	2224.07307276232	2548.7339697769	616.970052083333	314.448185772534		0.0637054991345512	-0.0054152082299121	0.0116651108357345	-0.00177363863391686		0.0689503402374215	2.63231932644655e-06	0.0	0.00631819419945825
1555	1986.10125837654	2663.23125528551	660.906127372288	304.749976655876		0.0682832217845741	-0.0103050758885456	0.00912834852416807	-0.00960321333857507		0.0656315670707341	2.501500699988e-06	0.0	0.00598362800486192
1556	2340.63377012055	2622.59406209729	614.873318885559	314.929135995082		0.0623472443248648	0.00420062238628754	0.0301605997325315	0.00974862408198914		0.0623712333495458	2.37718337937657e-06	0.0	0.00566677801954026
1557	2320.62728566136	2524.92003891148	591.125076921018	321.521106978336		0.0699722920592372	0.00117480927307491	0.00904634665892873	0.00861437251732714		0.0592191361922203	2.25904426859098e-06	0.0	0.00536670612586564
1558	2220.5990779482	2398.37012222132	663.642039677868	329.937324919073		0.0645346175498639	0.00109170612301403	-0.00310708356601533	-0.00850139073442494		0.0561978000035156	2.14677632854395e-06	0.0	0.00508252388018847
1559	2135.48415401064	2721.65060582111	725.422445776255	340.618160171812		0.0518664562375965	0.00399340679885286	-0.00191945649893277	-0.0136120688023922		0.0533154375951828	2.04008777909925e-06	0.0	0.00481338988315925
1560	1803.88359332906	2504.91806061734	841.88028190996	292.380083182893		0.0605236349650271	-0.0256906661705006	0.00763487667157974	0.0145528764406306		0.0505728387553448	1.93870134074608e-06	0.0	0.00455850728905499
1561	1837.84530323949	2195.46354879792	761.90822430615	340.533774083354		0.059334758691483	0.000240853960488312	0.00971313453677267	0.000329256036056481		0.0479670269551649	1.84235351396014e-06	0.0	0.00431712144683483
1562	2158.67016285863	2601.71922317976	752.977427582762	358.389626066048		0.0548626479915898	0.00181695746698261	0.0117289438745341	0.00172354343424915		0.0454931962592212	1.75079389437831e-06	0.0	0.00408851766600498
1563	1829.31631154027	2450.05656260067	826.627041193992	312.243162117156		0.0527498581852475	-0.011906608401508	-0.00935511256536141	-0.0024804728778668		0.05275194638769	1.66378452200715e-06	0.0	0.0038720191007201
1564	2257.73752883385	2618.94886260671	721.045352186786	336.829711427726		0.0426553729790726	0.00589082019429592	0.00588642465544194	-0.000902419047888041		0.0560135002404623	1.58109926277389e-06	0.0	0.00366698474588372
1565	2184.96265595534	2435.89372206225	723.942749580836	333.146077798182		0.0834544337696505	0.0235773831406407	0.0185005618117438	0.00630886854465011		0.0661955040820448	1.50252322081248e-06	0.0	0.00347280753933233
1566	2308.55954505657	2666.04808941084	635.185331719106	318.00257563496		0.088564504198663	0.021756650711052	0.0123514516699316	-0.00541965528062626		0.0697369286026603	1.42785217995737e-06	0.0	0.00328891256449562
1567	2392.86439251077	2614.20435325386	730.81162934325	308.949118564803		0.0741537371977617	0.0106443018743024	0.0219630990579967	0.00250247813150487		0.0698405740311494	1.35689207299345e-06	0.0	0.00311475534821892
1568	2297.89311165645	2567.20125870852	768.623874054652	342.669885886142		0.059457761864801	-0.00580054955413972	0.0171603239634894	0.00237884933583181		0.0682062785229698	1.28945847728258e-06	0.014983683034524	0.00294982024871288
1569	2259.70255358465	2456.12831351683	628.874421420162	348.624466975846		0.0338425109882311	-0.000414116852450392	0.0128095421452804	0.00216161718672742		0.0657341141087173	1.22537613545624e-06	0.0230678893219153	0.00279361892886071
1570	2211.86124183391	2572.36090402504	679.842975215824	328.412694923431		0.0737709912833467	-0.00214811419920858	0.0494776130225738	-0.0089482793772044		0.0628979981531082	1.16447849992815e-06	0.0271465639742937	0.00264568891036475
1571	2303.78176985115	2514.25322416639	596.630095738798	319.690448168264		0.0653402127154379	0.00388458187902548	0.0223712322092297	-0.0150656781335639		0.065340930955649	1.10660730004347e-06	0.0288409744170747	0.00250559220445292
1572	2013.1217230435	2512.43120645739	625.070051637414	314.43203261174		0.0634354075661176	0.0118151299534832	0.0286602411280009	-0.00223623209346891		0.0654939400426243	1.05161213073925e-06	0.0291594958984051	0.00237291401509175
1573	1988.56845513705	2433.78165396464	627.421043361158	360.199418147721		0.110480815472464	-0.0157829075246154	0.0120862245593751	-0.0160083429870417		0.10444374410333	9.99350061647447e-07	0.0286984984769211	0.00224726151086703
1574	2271.68848182415	2682.88406843991	650.193653681506	371.498721909238		0.111816013008593	0.0262471963300286	0.0236127392000436	0.0014552106784271		0.121583687684727	0.0119093973035635	0.0278099348712873	0.00212826266189621
1575	2157.78947817046	2567.73461033142	777.683089861586	304.088185344559		0.176608659514936	0.016440020397137	0.0257018848992226	-0.0138351825928504		0.162551503475495	0.0185846737971491	0.0267008003323731	0.00201556513832923
1576	2183.7808816844	2528.72099508698	682.077142863513	332.102569215326		0.175757650545548	0.0147788937259584	0.0295899777597278	0.00509925503517394		0.17930707508077	0.0223048739592625	0.0254921578159915	0.00190883526717662
1577	2074.64947088833	2550.86457494362	654.253336588541	341.393174372821		0.177136054469462	0.0319493333717301	0.036279638272879	0.00255956158239461		0.183435335157473	0.02403059893029	0.0242541648367999	0.00180775704437626
1578	2177.39601714035	2622.44282075547	616.621787153966	309.645171268052		0.209771706390969	0.0229064366966975	0.0199303453347923	-0.0130305615434778		0.206593233780383	0.0245661279490377	0.0230268572382787	0.00171203119917395
1579	2151.3268706223	2637.29880547277	656.084118150684	322.199357842069		0.206178021697035	-0.00138967534749636	0.0370923665011053	-0.00843699628337057		0.213294528234228	0.0244009841765953	0.0218324797489589	0.00162137430804759
1580	2257.94666158741	2741.96899162371	639.821107350527	319.673591765749		0.22453486565704	0.00580703154271571	0.0340218113649418	-0.00363851864576474		0.212008366528211	0.0238326553282904	0.0206827996892275	0.00153551795555153
1581	2143.00449976427	2473.51340885752	540.930229291524	289.167918171065		0.202408585679948	0.0146387576795959	0.0176215877111483	-0.0139374523184546		0.206239191775663	0.0230414893568063	0.0195834433509093	0.00145420793959655
1582	2274.8896800074	2478.43311679486	828.218984107448	340.207897900585		0.179721507691072	0.0372466474235958	0.0327135001047497	-0.00528762499810548		0.198346253532932	0.0221364017191398	0.0185364655246979	0.0013772035188125
1583	2452.29349281048	2500.82138596367	746.095324093892	331.589095765376		0.226082217931325	0.0197420775486786	0.00869742277868394	-0.01250566917381		0.197575178035522	0.0211827684906269	0.0175418705986602	0.0013042766997652
1584	2277.14320636617	2579.65998635832	687.955707985516	354.653180247758		0.197018315166083	0.0253313113067195	0.00427890142152052	-0.00834498615676294		0.192414580591987	0.0202194472724922	0.016598511611174	0.00123521156191723
1585	2221.10141412143	2692.07624109012	640.678709822702	314.719138096053		0.178624934555213	0.0082620732797234	0.0219380684848399	-0.0108887238651789		0.185162718388758	0.0192691627027668	0.0157046203120392	0.00116980361833391
1586	2270.96555722993	2616.708634524	620.580813891267	305.707660568662		0.172453557070423	0.0193759774617349	0.00353757871480984	-0.0108341188170995		0.17703028618027	0.0183448423785023	0.0148581184122549	0.00110785921024171
1587	2178.09081084152	2437.48906275169	625.970194777397	322.705369926543		0.144526680484919	0.0298087695530402	-0.0057618560222619	0.00325814584689982		0.168649724605739	0.0174534813560461	0.0140567991466388	0.00104919493364658
1588	2283.0297104408	2490.20962492952	794.110761807933	316.637306243774		0.177492020086873	0.0322638519706595	0.00570064651504317	-0.00316218036508736		0.160346290565745	0.0165984984116889	0.0132984320361394	0.000993637096314299
1589	2249.85070379849	2323.12254852609	758.001896270333	320.544223496638		0.151805844253851	0.0257502959159761	0.0131504068962264	-0.0177483747870786		0.152282315602573	0.0157811719072468	0.0125808222297862	0.000941021203505427
1590	2519.57353368298	2467.08437449661	683.374876257491	327.029314383092		0.168761597245023	0.0442053343629091	0.00984862927081543	-0.0115050454134741		0.144533964076544	0.0150015140288458	0.0119018430420362	0.000891191470941919
1591	2164.66700376313	2498.07428418975	754.08131332049	299.018389333291		0.114780885843267	0.0013363834649772	0.0211056483629488	-0.012404074903389		0.137132062641296	0.0142588023573379	0.0112594527260001	0.000844000363563578
1592	2127.12920826879	2470.54874506684	675.564870059218	302.407542680839		0.133064502627671	0.0247020600999826	0.0136277952069225	-0.00554818143245785		0.130083806406233	0.0263639235120232	0.0106517020274305	0.000799308158708663
1593	2135.24260527512	2250.8286699118	673.153199914383	377.375658498817		0.133940467116353	0.0524336362002554	0.0110024709705303	-0.00820712643910811		0.123384287195194	0.0328742119114518	0.0100767363965666	0.0007569825324253
1594	2296.60052069302	2514.44462286565	731.258940674942	363.918451195219		0.10154801317542	0.0311519059679994	-0.00596058927365672	-0.00585009325584535		0.117022605457932	0.0360134754675731	0.00953279515195549	0.000716898167688889
1595	2272.05633860621	2732.38900159068	725.700717037671	280.576902351531		0.111350561141442	0.0300671717008461	0.0101426090905316	-0.0243953846891228		0.110985100335569	0.0385257353453989	0.00901820895122776	0.000678936383365493
1596	2177.76436746531	2808.7053549855	840.12297441317	322.816585221613		0.0950090009590937	0.0401675707379243	0.009346243786314	-0.016265692087621		0.105257046926172	0.0392367353555001	0.00853139636676529	0.000642984782822677
1597	2293.1256534971	2470.63748011638	688.877351107662	333.034863475784		0.092906484858618	0.0183017885988512	-0.00610200292410647	-0.0216942652521978		0.0998235387837883	0.0388892534405454	0.00807086003392576	0.000608936921147387
1598	2254.27288186961	2663.15340085373	767.321081710188	310.864316172808		0.0696771652595453	0.0366720741141456	0.0128571598323181	-0.00972168293991571		0.094669937800244	0.0379345918617907	0.00763518264378664	0.000576691989985585
1599	2138.97039479222	2475.61497513289	673.591525979237	302.265844823829		0.0821035577254256	0.0332925766781459	-0.0120598845282655	-0.0115267345777832		0.0897820948314044	0.0366462600147759	0.00722302293652067	0.000546154519070519
1600	2491.83607640759	2463.65384508899	615.395918057933	323.172544198207		0.105950826948172	0.0287638771689393	0.00696168886841207	0.000165799137575796		0.0851464492640761	0.0351893524486744	0.00683311178304227	0.000517234093555914
1601	2577.9958054115	2697.07228953567	559.369485097388	336.160120261142		0.0852455496385487	0.0330177147208123	0.0136494267378421	0.00713800936033689		0.0807500650659968	0.0336628869773819	0.0064642484021955	0.000489845086317164
1602	2531.64731782058	2544.43564629308	677.418912983376	340.967524433515		0.0758009661304362	0.0126912311566742	0.00191543454933683	-0.000292194185430188		0.0765806339010266	0.0321256399975831	0.00611529673705085	0.000463906404427942
1603	2372.22784529061	2418.85226346045	638.747102641623	292.402325269235		0.0670839183814561	0.0174975578302764	0.000470120002198219	-0.015019040802428		0.0726264615431718	0.0306119100270969	0.00578518200005197	0.000439341249061582
1604	2232.96776712351	2588.42437051989	626.838835973173	317.411283576631		0.0593514386947513	0.050795946688405	0.0018936685261713	-0.00195281862142203		0.0688764461877264	0.0291411344362188	0.00547288738877664	0.000416076888106366
1605	2510.20278509731	2568.84766002537	693.389659585473	344.052372541085		0.0636635451408817	0.032107594435889	0.00803680391079993	-0.00609487839643405		0.065320053195742	0.0277237548555857	0.00517745096955912	0.000394044440821469
1606	2303.70465298356	2600.46717944587	663.669455889697	368.795755454743		0.0504745438590158	0.0200468828582224	0.00985026049233566	-0.0243057148157894		0.0619472886479041	0.026364793264894	0.00489796272374451	0.000373178673895992
1607	2248.87263857085	2358.86150430895	619.962080167308	356.782824755664		0.0533640652155575	0.0135672105556515	0.00562696874174899	-0.0100137976743232		0.0587486729360403	0.0250660310451464	0.00463356175007063	0.000353417808307228
1608	2144.27736269194	2604.58129127738	643.416233010488	378.330646165338		0.035769823147704	0.0321179299688051	0.0080010360160921	-0.0249561425301936		0.0557152150113793	0.0238273355643542	0.00438343361609936	0.000334703336406347
1609	2023.56280728044	2410.48021076634	633.995592091181	311.643195771601		0.0536506272687161	0.00187646690840118	-0.00126171803583454	-0.0156825556309286		0.0528383875862389	0.0226474666506118	0.00414680785145259	0.000316979848689898
1610	2225.13560117524	2560.69316808956	615.4574704801651	309.43802621545		0.0392485454988138	0.0435777579103449	0.00806191449955628	-0.0304249174599481		0.0501101034158855	0.021524565786952	0.00392295557567358	0.000300194869744254
1611	2277.11345909381	2489.18595461501	631.049867116152	289.248484577315		0.0495192917070682	0.0262688068129869	0.0174849212391317	-0.0169731648544081		0.0475226926984614	0.0204564518142959	0.00371118725372858	0.000284298702877264
1612	2330.62222605738	2504.49797640141	676.217514804509	323.380249509773		0.0697260640284118	0.010321523834328	-0.00966461319134982	-0.0200619738187841		0.0450688815851081	0.0194407986844729	0.00351085057242601	0.000269244282977098
1613	2226.47209220096	2581.73048510993	643.128849395333	293.336402437126		0.0467348691902998	0.0215886087031133	-0.00215987191674881	-0.00538803773030843		0.0427417717695038	0.0184752413611077	0.00332132843132522	0.000254987037162627
1614	2378.81093202788	2430.72860120006	648.663014590468	351.991628213707		0.0512681810261984	-0.00384315166255677	-0.00276960541931293	-0.015201980732552		0.0405348211152055	0.0175574379961216	0.00314203704201353	0.000241484752812766
1615	2293.29999200229	2710.8154674412	651.826042558504	314.879154281312		0.063104808854189	0.0199089373136927	0.0187916501654908	-0.01176033909845		0.0384418252747311	0.0166851055424205	0.00297242412993663	0.000228697452584032
1616	2285.7236643824	2492.98284094112	577.631026594606	282.070015835097		0.0663684359637322	0.0386014616113201	0.010365713504213	0.0049665929347016		0.0364569002531746	0.0158560392701655	0.00281196723326713	0.000216587276046277
1617	2365.95558850518	2469.87165124637	645.333013386486	324.716854262637		0.042625798935919	0.0238033966061882	-0.00143424645024235	-0.0147822765916616		0.034574465869716	0.0150681225693302	0.0026601720935853	0.000205118367586144
1618	2527.41636394632	2655.89345652786	747.340785753781	334.672409969497		0.0381191999005749	0.0244500892282834	0.0101302824544275	-0.000434187672021781		0.0327892300717975	0.0143193309285668	0.00251657113342302	0.00019425677024635
1619	2353.14004306135	2491.90906390947	682.182910379209	273.44006493557		0.0465812164107	0.0207576870961277	0.000632007592816812	-0.00988341705316438		0.031096174058542	0.0136077324593342	0.00238072201598653	0.000183970325186483
1620	2434.14002517174	2545.30391858287	810.454687945919	295.265134773406		0.0528173657474792	-0.00856169267735524	0.0120773866502244	-0.00118211201641592		0.0294905381719515	0.0129314864061637	0.00225220628262404	0.000174228576467625
1621	2017.68643188476	2614.14747478052	748.254624179509	315.255123062437		0.0417049724068441	-0.00682748625429718	0.0148914474349559	0.00896052697439337		0.027967808516411	0.0122888405177525	0.00213062806384318	0.000165002680878913
1622	1943.85222441574	2429.42933135671	840.574811822203	327.935598426606		0.0267471532759495	0.0257414051560575	0.0149929638914488	0.0104022748401484		0.026867276963053	0.0116781278082616	0.00201561285990877	0.000156265322539024
1623	1940.93694436961	2389.11587241261	752.527636941709	323.596920910109		0.030914492748454	0.0168719569578552	-0.00695114985561961	0.00862051671090967		0.0398832742566306	0.0110977630276584	0.00190680638726537	0.000147990632019761
1624	2054.5475527007	2420.69417988885	699.997943198843	369.539347492841		0.0698943104450077	0.018992117260483	0.00769459766119157	0.0		0.0454907654903567	0.010546239031662	0.0018038734872315	0.00014015410975227
1625	1978.28276325094	2702.93391339803	772.348941611372	291.326094061255		0.0362943485653172	0.0155418768344383	0.0187983124327369	0.00963304568493607		0.0472229231583469	0.0100221231637601	0.00170649709360439	0.000132732553489118
1626	2101.41853385136	2685.86501917888	670.782078294449	302.396246070406		0.0370257800673565	0.0223967510330976	0.0192226154431677	0.0130577221432701		0.0469569285938153	0.00952405371429127	0.00161437725599508	0.000125703989607456
1627	2415.9628316945	2587.86254001892	790.927521448701	316.708494148406		0.0510963446634148	0.0216739986307588	0.0132713024351945	0.0105551926788581		0.0456886630721518	0.00905073649279835	0.00152723021588558	0.000119047608049874
1628	2365.22092727135	2440.05215170948	760.364777308076	342.058457575946		0.0495879154834758	0.0384822658651624	0.00451338878289167	-0.00859148314189964		0.0439450654685706	0.00860094153245735	0.00144478753256212	0.000112743700710322
1629	2193.36351802431	2510.58970909511	744.747631055579	332.069752241035		0.0352824486510598	0.0372334044183003	0.00460685743415995	0.00157697240396433		0.0420036207880189	0.00817349993493008	0.00136679525623211	0.000106773603082671
1630	2028.9126029179	2536.06753634423	658.083073585544	337.836145651767		0.0551395093284778	0.0130792446692035	0.014392422394382	-0.00614656257668933		0.0563490506510468	0.0077673008577639	0.00129301314577764	0.000101119638999148
1631	2095.99598535998	2608.72111464038	658.532607823201	322.776543241098		0.0698379607976563	0.00716919779505089	-0.00503532283389235	-0.0146431389617732		0.0668106276449971	0.00738128864280885	0.00122321392873624	9.57650682950263e-05
1632	2261.27936211947	2448.84311070393	723.879974225884	313.472893581922		0.0664418981856631	0.0116916778312774	0.0122203498374736	-0.0183851957145514		0.0704783295743899	0.00701446008203436	0.00115718260122904	9.0694037244618e-05
1633	2323.95755425814	2555.3046610724	732.448682532463	328.411592886267		0.0781629006565079	0.02769218356076	0.0195487273212263	-0.00940330759869082		0.0706278170814522	0.00666586181598624	0.0010947157656802	8.58915316218216e-05
1634	2420.4072128822	2694.44970451433	637.214157034817	351.010850154071		0.0691945919252587	0.0160645560616978	-0.00380257879644215	-0.0107906090860125		0.0689976517312986	0.00633458785955494	0.00103562100428745	8.1343332246246e-05
1635	2176.94760447534	2693.49302311533	601.545935225813	323.408441429594		0.0486349074469438	0.00427672386691275	-0.00259628683824567	-0.0060789564765683		0.0665084609851717	0.00601977724949881	0.000979716286313766	7.70359728832932e-05
1636	2369.37360355771	2511.86656204695	604.085277539954	306.998218065239		0.0731599796957155	0.0203183292373291	-0.000740764592851037	-0.00438869538952782		0.0636457352495115	0.00572061180814191	0.000926829407374608	7.29567003735499e-05
1637	2342.67647578798	2513.60087286565	600.753160450556	315.430909175796		0.0663969099213313	-0.00414913559768304	0.013503627455641	-0.00429626035790288		0.0606635774227231	0.00543631401775986	0.000876797458993405	6.9093436873441e-05
1638	2272.20971258755	2809.52962281531	689.269199040382	328.034288626743		0.0514958023476963	-0.000438190288660791	0.0160089211397954	-0.00426425350281013		0.0576931463555749	0.00516614500032814	0.000829466326791426	6.54347440953475e-05
1639	2256.01101789803	2684.7917065178	739.708141588184	320.993687359935		0.05793684484366	0.0164825354081027	0.0239693389302538	0.00301416467566542		0.054800369635719	0.00490940259750355	0.00533931418114513	6.19697894413104e-05
1640	2057.59022679822	2272.55033198091	682.220067690496	313.72902044167		0.060587941709999	0.0195471665925511	-0.0085470974684831	0.00606132830342635		0.0605496282417994	0.00466541954592278	0.00775432960600952	5.86883139300516e-05
1641	2461.62063809098	2620.77245842058	685.207614289026	358.303279071215		0.0537170751596994	0.013394182290248	0.0286304973744956	-0.00463884893444833		0.0619896875404331	0.00443356174312093	0.0171134128839966	5.55806018223492e-05
1642	2291.89574037749	2606.29809192775	646.944251212899	300.339366168139		0.0882540798249756	0.01313278627412	0.0264882107539884	0.00294428720009686		0.0720298835385466	0.00421322659959085	0.0219928050290451	5.26374518548349e-05
1643	2250.37523677431	2875.6927062359	686.050111256777	327.510905596364		0.083277421901139	0.0216399336089865	0.0281487965127305	0.000779658290626631		0.075358823988259	0.00400384147271697	0.0299557109270165	4.98501499970435e-05
1644	2213.64981920965	2391.36046985744	696.029719383204	311.750769383403		0.0733344514745269	0.00973944283279541	0.0126818496285994	0.00619392643973372		0.0752194384094486	0.00380486217852405	0.0337693864673779	4.72104436510538e-05
1645	2185.38281776165	2671.87982240657	724.653694884417	375.680899449078		0.0515001214941247	0.0212201000550674	0.0240980151944917	-0.000658555213470954		0.0733325604672509	0.00361577157737887	0.0351696830638502	4.47105172173306e-05
1646	2041.46582136483	2803.08250191285	736.609895610373	301.280398912163		0.058908537278754	0.0282342124685603	0.0236494174769117	0.000292798434770601		0.070609091675451	0.014495729858839	0.0351841971221036	4.23429689544253e-05
1647	2113.36364746093	2504.17812827198	596.796626400185	322.576784658242		0.0559688765943011	0.00423731754360554	0.0320616602503787	0.00535063872090515		0.0675290708652829	0.0205252742986435	0.0344203080262135	4.01007890640203e-05
1648	2361.85471528151	2424.06715503181	710.804717599529	294.029154864915		0.0645382625997138	0.0490480726981549	0.036941751761708	-0.0174670253982898		0.0643434387745605	0.023624859485453	0.0332361254925054	3.79773389364325e-05
1649	2541.62634908741	2550.0443882893	738.284789481663	350.974287420629		0.0811048225884389	0.00779215853419993	0.0348936045200582	-0.00348530854236862		0.0611814241859968	0.0249650712449928	0.031841942198755	3.5966331495126e-05
1650	2364.70826668574	2503.96523009624	715.411143960473	329.521771313184		0.0437625676334876	0.0334837173716186	0.0296338862668473	-0.0181764524934622		0.0581076932066071	0.0308129973916244	0.0303604405905408	3.40618125820377e-05
1651	2304.71804388638	2416.61855670103	773.320445160887	336.394398966633		0.0632617505592666	0.0289739450737895	0.0404148391649525	-0.0103618946049263		0.0551527581646808	0.0336080147255044	0.0288624200135173	3.22581433286042e-05
1652	2225.15280782765	2704.10174371778	656.797551682006	305.142055800236		0.0410094912393644	0.0381441075715075	0.0382149343772883	-0.013317928970734		0.0523291532350167	0.0345782473447479	0.0273879951259506	3.05499834602906e-05
1653	2311.06994734139	2626.83043426828	603.557165694563	286.149581362051		0.0556959217776741	0.0338055695715492	0.0319393779182337	0.00363689742795849		0.0496400342799665	0.0344713335885239	0.0259591716212311	2.89322754851934e-05
1654	2192.98263970736	2327.13142316366	655.418859473102	331.372083929905		0.0590975578996224	0.0309603920444898	0.038858746920129	-0.0213707971917671		0.047083746648774	0.0337417561535542	0.0245873045643519	2.74002297199004e-05
1655	2177.74997474407	2462.61770850112	783.648122012343	326.405200487114		0.0512442479672075	0.0245363753152938	0.0374633560330139	-0.0229325165657776		0.0446562472368523	0.032665168918185	0.0324569313295997	2.59493101082747e-05
1656	2216.24325771989	2576.76162436573	681.363876551797	319.055075596053		0.056585461665779	0.0219889118215268	0.0307091949561691	-0.0188241029025548		0.0423523848545044	0.0314081685423334	0.0361633491260511	2.45752207911727e-05
1657	2328.92465630893	2515.00103570997	701.558151175442	341.175569207544		0.0495278410995186	0.0294014659392807	0.0499153925898107	-0.0152325005051122		0.0454119977076651	0.0300708732915136	0.0438769776101878	2.32738933873353e-05
1658	2096.04264357994	2839.51803242791	758.194477516766	336.525271959038		0.0421757261508194	0.00183114520158294	0.041565794509998	-0.00523952193157993		0.0458598536943056	0.0287129057445008	0.0472452186611555	2.20414749477904e-05
1659	2294.0774683459	2611.6932222032	701.453543049015	318.306650351718		0.0597579540346515	0.0349309257243741	0.0453012791063403	-0.00596616019098385		0.0572116779341396	0.0273692467403313	0.0499051511874013	2.08743165481044e-05
1660	2491.40842095736	2533.43238437298	683.857856645975	342.535389691235		0.0575817577353507	0.0044066084364057	0.0556447747175086	-0.0126940629719949		0.0615605989985127	0.0260599077190792	0.0503035846893241	1.97689624847064e-05
1661	2202.80257968244	2342.6640272632	714.408587730094	344.741633077066		0.0542946134491385	0.0314354136710327	0.0584840990863995	-0.0248912634999606		0.0622693342656956	0.0247958304790234	0.0494234963383328	1.87221400432974e-05
1662	2155.56680718783	2698.19809746496	710.66980705087	328.416642998319		0.0906871420700022	0.0544456227457448	0.0626904158321548	-0.0115916974917922		0.0611233382844985	0.0235824846188029	0.0478448592603642	1.77307498090507e-05
1663	2369.59436035156	2611.26505366059	674.321996958832	304.329276643426		0.0513440843984597	0.0113390631500134	0.0341298999263153	-0.0170564502416485		0.0590687238442573	0.0224220599920944	0.0459086429684461	1.67918564899156e-05
1664	2247.29429152916	2352.17810813667	610.482563454266	310.832427127427		0.0463466760061206	0.00344641210730403	0.0349491872032094	-0.0129015857560799		0.0566050443431583	0.0213148018246963	0.0438141401915353	1.5902680225852e-05
1665	2159.07009887695	2474.73464430976	640.985402843179	312.349539342629		0.0616314435517119	0.0113116535114857	0.0454941194357266	-0.0199478965821598		0.0539943599049344	0.0202598227286029	0.0416767224057591	1.50605883582665e-05
1666	2226.79725594356	2380.43669584608	645.853312731877	360.4708859873		0.0439544413336237	0.00353118365995597	0.0492436406881852	-0.0177641747376327		0.0513725121679438	0.0192555955961633	0.0395621096863166	1.42630876352795e-05
1667	2449.90682457233	2475.89794040955	640.454273241295	323.131966275522		0.0488810946547838	0.0289835444850085	0.0344425439404752	-0.0165054741050467		0.0488083454393059	0.0183002518625292	0.0375067019213315	1.35078168297455e-05
1668	2188.7578440699	2530.80393368435	686.203384747788	293.246482818725		0.0443946854444373	0.0226819492785702	0.0183037184463918	0.0		0.0463352202983924	0.0173917611075277	0.0355296376815629	1.27925397481708e-05
1669	2252.96439966662	2604.01972379389	765.692308121076	339.255713474228		0.0376525218544704	0.039029673474189	0.0286570941442092	-0.00729750409256388		0.0439677790106824	0.016528038357433	0.0356769153517804	1.21151386098277e-05
1670	2282.36719170932	2506.5233557003	627.232379512699	347.143813418202		0.0562568476186169	0.03363730430926	0.0588656122872659	-0.013447552210023		0.0503364490648677	0.015707007375402	0.0423038436017184	1.14736077764641e-05
1671	2029.80900626346	2616.43574822809	682.490575502996	316.324648670941		0.0591680862001834	0.00622646305972158	0.0398445273905442	-0.00131222893340263		0.0523358392338926	0.0149266372000993	0.0450964466394542	1.08660478140422e-05
1672	2335.31576959018	2767.25976436654	690.437886834688	301.758192814678		0.0444327497952473	0.018641071005022	0.0412053992303471	0.00873776787308197		0.0520812727666462	0.014184962460934	0.0456748878000006	1.02906598689255e-05
1673	2580.36622882711	2473.35509372986	641.444311411957	311.860580140376		0.0613930977922394	0.0312313460333273	0.0283452043779031	-0.0227807039492774		0.050695025794155	0.0134800938904703	0.044997435950259	9.74574034186225e-06
1674	2533.07130274279	2512.27620358811	615.918513885915	327.362080972983		0.0358862938045139	0.0298019867692169	0.069983530362353	-0.0177957259156746		0.0487709682250287	0.0128102229477149	0.0456495333129807	9.22967584399599e-06
1675	2331.19310997272	2498.34623167686	649.560260372074	329.599864215015		0.0595361691777779	0.0286849813822155	0.0543061042974716	-0.0129600558160768		0.0466218815929999	0.0121736229362368	0.0450139940556773	8.7409384199708e-06
1676	2277.25142801219	2363.28078311251	682.926572756135	337.418102006038		0.0338146527872264	0.0148900315625194	0.0512394326510933	-0.0154578487473441		0.0444110966446389	0.0115686480676718	0.0436694222594497	8.27808102398562e-06
1677	2174.42653261381	2651.30632097696	690.42504659853	346.433414778386		0.0470835499976261	0.0235082096732817	0.02759726013305	-0.0301279257820538		0.0422225549622068	0.0109937313517068	0.0419562487942534	7.83973323540468e-06
1678	2258.70744797279	2556.97014311171	770.552996352382	368.373824039778		0.0322250677103667	0.0358724236533082	0.029293199931712	-0.0120962524299101		0.0400980942411202	0.010447381846296	0.0400737058165713	7.42459720123845e-06
1679	2219.48724786166	2759.66948267356	594.965162582049	317.43584743059		0.05216905311003	-0.0120625295950819	0.0379958772597027	-0.0179488148772252		0.0533622455451506	0.00992818159007068	0.03813737398471	7.03144379348163e-06
1680	2299.44047178071	2632.87501635993	580.090668700057	364.441068732881		0.0708640335027106	0.0124775638636671	0.0348271648180873	-0.0127725876472862		0.0673781372805816	0.00943478240983	0.0362133294269795	6.65910896993096e-06
1681	2446.02245672817	2583.52023850273	587.977671723387	337.106693343812		0.0639376276327642	0.0108792089046677	0.0227757708310615	-0.0117539020710624		0.0728264008574536	0.00896590271740743	0.0343384027364397	6.30649032770809e-06
1682	2019.68538797312	2684.24012866462	701.955195178724	340.689288743463		0.095996139008442	0.010182771699831	0.0264219542065774	-0.0183315015195047		0.0854580870546166	0.00852032436240525	0.0325321956531953	5.97254383928305e-06
1683	2102.92239169416	2419.10298959004	632.665991099457	296.207005960532		0.101477955028748	0.00376837570478943	0.0244971323313998	-0.0171029620754385		0.0897709624105429	0.00809688957828241	0.0308042062007052	5.65628076133459e-06
1684	2299.09622929014	2431.96888087951	766.444755101312	374.961180667953		0.0784030489285075	-0.00760759651766081	0.041376980281507	-0.0271734597033248		0.0897802342520832	0.00769449804172802	0.0291580509875927	5.35676470729504e-06
1685	2145.05709523168	2705.97858609858	614.004208360088	287.306494724228		0.0745076321009418	0.00470709726066913	0.00948607755546042	-0.0177481143369652		0.0876167642135616	0.00731210405468716	0.0275939649864179	5.07310887491221e-06
1686	1979.87865579539	2324.33972293814	790.099543601954	301.951846909238		0.0929054785739671	0.00566442224986946	0.0419296585747171	-0.0289386334578155		0.0844087111173797	0.00694871385209654	0.0261102793037687	4.80447342061975e-06
1687	2119.27757105334	2233.27555170747	820.904379370005	306.650587104706		0.0857184022740515	0.00483593040222331	0.041706638511322	-0.0107640133214141		0.080750811172736	0.00660338303466872	0.0247042926898822	4.55006297294204e-06
1688	2074.49563809098	2512.77023221045	738.309352927012	379.229018496327		0.0613671311220647	0.00994126059856736	0.0245020479906773	-0.0133522653477921		0.0769541589504564	0.00627521412391966	0.0233727835237833	2.48032115113819e-06
1689	2167.98800448713	2449.86299935567	719.860456353453	351.894280300672		0.0855450749836689	0.00072758589723472	0.0290751929708508	-0.0213138725054166		0.0731791500512021	0.00596335423544537	0.023854301234796	2.34898113544837e-06
1690	2093.25795140759	2385.38451267517	718.991840798016	287.015248576008		0.0679514122675971	-0.00143907263400778	0.0166072997158666	-0.0171935058769013		0.0695062316938567	0.00566699286584084	0.0236012330212011	2.22459594482766e-06
1691	2160.32361471241	2591.20245046713	708.125243025827	338.338145465014		0.0737936205041697	-0.000334864506437249	0.044775237903856	-0.027212768704291		0.0659735492970641	0.00538535978838878	0.0361161147332505	2.10679730163054e-06
1692	2011.56034798457	2437.02004973421	700.378960875071	308.101639341073		0.0539749356289678	0.0113615474784689	0.0392772012486947	-0.0359053520915191		0.0625969725576175	0.00511772305258564	0.0423504425955931	1.99523642955376e-06
1693	1945.42561287715	2527.28031496657	697.870866331335	345.905538004233		0.0581068681150252	0.0037561851854443	0.0396958400806583	-0.0194960924432428		0.0597152213957805	0.00486338708263313	0.0449215871331372	1.27592879201379e-06
1694	2282.15542602539	2413.61152821963	725.112067235659	326.984479075883		0.0762460251629077	-0.00716809272102442	0.0441168592613295	-0.0137626545552953		0.0715351731104855	0.00462169087015324	0.0538858407482312	1.20836475600769e-06
1695	2165.31843724744	2604.02631936614	641.858909014697	309.36304002739		0.0719495987184311	-0.000940833929360685	0.0893261303656584	-0.0243697597686475		0.0757745056354349	0.00439200625655166	0.0577366566488426	1.14437842668083e-06
1696	2105.55355729727	2371.14932471206	683.142626061286	340.174372821215		0.0788341221912706	0.0325586796041571	0.0637239732436458	-0.0201990834654374		0.0794256236787952	0.00417373630063991	0.0586318986305667	1.04544660758702e-06
1697	2252.11885333883	2590.69600087588	641.865820758419	337.597122253174		0.0809090278142347	0.0123613383492158	0.0400871046972768	-0.0108275527577146		0.0793508417400301	0.00396631372731919	0.0578480104940179	9.90087254714379e-07
1698	2465.68251405913	2628.0979331105	706.225020735231	316.628771048618		0.0854538755869188	-0.00394099900087648	0.0560383370874396	-0.0115468110666913		0.0773963624139019	0.00376919945332188	0.0561385305054286	9.37659336051985e-07
1699	2383.13420052363	2269.89489871939	701.599861319206	306.2296750498		0.0649584500972955	0.0129722088523318	0.0471498547582403	-0.00834995378215027		0.0745408642703157	0.00358188118619594	0.0539468629215582	8.88007623872589e-07
1700	2261.71323684166	2625.14029528431	613.825780581121	380.36237958322897		0.0782870853305835	0.0143122865888831	0.0219635565933479	-0.0234299985384018		0.0758361130806615	0.00340387209290156	0.0515325494501891	8.40985110195844e-07
1701	2260.17286103347	2506.89924291237	751.269609285816	311.756566507407		0.0676924926275138	0.0185329653498396	0.0353755352469819	-0.014771510396775		0.0746588352571547	0.00323470953456594	0.049046202191204	7.96452571529491e-07
1702	2208.5929786419	2791.15580576473	693.722790025684	322.082730601033		0.0892322511964723	0.0118216315860606	0.0619767832412057	-0.0168743223181813		0.081634883598971	0.00307395386411174	0.0465739669570742	7.54278156658706e-07
1703	2230.53264223296	2482.50096901175	664.095814604737	333.865197413471		0.0868059991673197	0.0176865334296742	0.0357407013462181	-0.0197183822295947		0.0831850441132081	0.0029211872836367	0.0441639029618265	7.14336996263169e-07
1704	2086.27054148706	2714.33161470078	791.831121575342	320.669945219123		0.0796837402339992	0.00905561535621048	0.063411301768851	-0.0286375765392927		0.0819587065227926	0.00277601275857621	0.0418416301281666	6.76510833206028e-07
1705	1996.60577708277	2523.82020930654	676.968872627711	322.528064499813		0.0828460717551641	0.0227310241224056	0.0371344609093799	-0.0267754634971435		0.079360370157723	0.00263805298582758	0.0396196070666169	6.4068767240008e-07
1706	2230.91915788321	2698.34766128382	862.342636317422	316.570821207358		0.0719847978074751	0.0221374451169626	0.0334190175941343	-0.0294456737225627		0.0761321786346289	0.00250694941315488	0.0375026292406074	6.06761449214549e-07
1707	1983.21353675579	2401.35727841092	724.416101464397	292.971273110682		0.0790076936916465	0.0191811349394047	0.0231827347260649	-0.0238362803297065		0.0726639869179154	0.00238236130732596	0.0354910842089399	5.74631715440658e-07
1708	2262.36239729256	2569.56475137926	698.395229113156	322.092291964952		0.0771033688500707	0.0321751395639849	0.0250837041520829	-0.0281360923519525		0.0691583950228669	0.015758366050312	0.0335828760903416	5.44203341886203e-07
1709	1902.62334363213	2666.5088998067	731.914875187285	388.308895278261		0.0692321860846468	0.00650175368113677	0.0298771009921941	-0.0190281003148638		0.0657185814075307	0.02321114046524	0.0317745605990986	5.15386236718594e-07
1710	1966.52246619915	2448.59108962226	682.11283533105	303.651488771476		0.0534192083422834	0.0404492403528294	0.0258220163386829	-0.0248445080154128		0.0623950434553843	0.0274721769222942	0.0300620119288893	4.8809507872243e-07
1711	2165.69890726023	2311.58356027504	663.730108670447	291.982150499564		0.0715332689988072	0.0269034824709947	0.0385039216123569	-0.0131227179841774		0.0592104649341195	0.0294115120621736	0.0284408121469955	0.0
1712	2129.94783072636	2540.34019360099	668.502044538384	339.361617008528		0.065104207267049	0.0247440776411586	0.0469120324075677	-0.0190869939062319		0.0561729411150558	0.0299667266046639	0.0269064762401575	0.0
1713	2358.59367002289	2869.85611811372	708.069817529965	311.786312756785		0.0542064699599706	0.0262639141524865	0.0449004302202051	-0.0264344612356466		0.0532830072998215	0.0297084127669837	0.0254545799445219	0.0
1714	2341.81371859846	2614.84022506242	692.749370139483	302.689914171439		0.071980764469674	0.0388026391443294	0.0556546309251299	-0.0193903888858591		0.0505373694865668	0.0298364004415368	0.0240808301861755	0.0
1715	2336.85412176724	2370.49435833803	572.687960411315	335.098033646663		0.0718999551824856	0.0234167774887037	0.0384178676302139	-0.0212528333368269		0.0479308801372252	0.029332823163171	0.0227811017531982	0.0
1716	2253.77859707536	2521.94087769813	570.580833957619	303.573404623692		0.0603814949554461	0.0408109883757364	0.0213703750871111	-0.0219743427263932		0.045457580333906	0.0409079046229548	0.0215514542028122	0.0
1717	2700.93314861429	2421.9465394954	540.310019575841	335.940147612674		0.051972291292835	0.0459654175362566	0.0258109389979716	-0.0171665570668216		0.0431112454681507	0.0480221243312972	0.0203881373000083	0.0
1718	2498.65584906216	2582.79137302674	577.084018933718	336.028664638321		0.0482092667323013	0.0780528641083617	0.0243396940545503	-0.0176752546699838		0.0408856671286425	0.077661370844618	0.0192875898975248	0.0
1719	2311.78119633115	2664.84135893202	633.701764947203	336.276504334225		0.0343310141321012	0.0987350920859232	0.0166726762106014	0.000494018720187312		0.0387747950108281	0.0933478557448293	0.0182464351578746	0.0
1720	2180.40794214709	2434.9462538257	657.82947947881	312.166034105764		0.0314495856736863	0.101344253916606	0.020116366979988	0.0053048354885779		0.0367728047366328	0.100638095043629	0.0172614738263591	0.0
1721	2241.95562217975	2412.85608916921	601.14283675799	333.290605157495		0.0179945991741976	0.100919538928093	0.0256477503820689	-0.00706555026760609		0.0348741266347628	0.102917413520327	0.0163296765573655	0.0
1722	2253.90211328966	2621.01509770658	624.910958904109	319.987329004295		0.0222473676273085	0.089797375336432	0.0339883475820777	0.00502393968693963		0.0330734541183461	0.102246306809745	0.0154481758774867	0.0
1723	2414.94387817382	2601.98326629953	644.989530937856	314.68580463303		0.012213651389386	0.131297108868405	0.0173806600404324	0.0181010956935118		0.0313657415607154	0.130198397440414	0.0146142581210772	0.0
1724	2183.31546862372	2687.36271871979	624.142405331407	327.842668388944		0.026083418016352	0.176522816827465	0.015476706565393	0.0142677296995331		0.0297461969210065	0.143888921756305	0.0138253555272881	0.0
1725	1944.45325548895	2573.84237954051	716.120168468179	345.095199281		0.0194154222685775	0.144392643667555	0.00931357102013792	0.0187450664174094		0.0282102718974822	0.149042750402337	0.0130790386011825	0.0
1726	2143.2028713884	2488.31154608972	723.188724047517	334.057689165214		0.000363847265509878	0.132538606326613	0.00457379069238128	0.0113155683736263		0.0267536510706092	0.149145572109326	0.0123730087907428	0.0
1727	2124.10891197467	2531.7313169499	827.588236212186	304.32522254731		0.024662333020383	0.129428885977992	0.0124906870059301	0.000313362696161322		0.0253722407983382	0.146316868907366	0.0117050915019326	0.0
1728	2063.13264517948	2374.95195463514	752.982504370005	284.073351126743		0.02205755425594	0.176642590288638	0.00641240631870456	0.0198377406419344		0.0240621582544677	0.153864791290304	0.011073229456835	0.0
1729	1957.56585588126	2468.3588414143	771.893447666951	289.904690807084		0.0214376374049507	0.141813856476019	-0.0092760730353911	0.00635878389172842		0.0228197208039557	0.155262780320343	0.010475476390163	0.0
1730	2255.54434625033	2561.27074062701	741.797444661458	318.19030129482		0.0289661496734117	0.167010040894511	0.021650697521893	0.000243315759348398		0.0216414358049087	0.153066795990558	0.00990999107407276	0.0
1731	2118.7389347471	2519.90678358569	671.866538687928	323.365497969061		0.00581655686757514	0.149584453473184	0.0114935101308614	0.0160547297873014		0.0205239908722406	0.148828870159363	0.00937503165842364	0.0
1732	2281.15679615941	2441.21722726723	698.482702803938	303.726116043638		0.0147017115919585	0.146934865861368	0.00687468658689567	0.0207563955645951		0.0194642446095177	0.143488709875414	0.00886895031234502	0.0
1733	2312.52268718851	2705.56940011879	589.979707343393	338.213777701693		-0.00116220354962229	0.12338364749388	0.00664339914980847	0.0319632057151601		0.0184592178009705	0.137612681625587	0.00839018815255812	0.0
1734	2235.86732851225	2463.5045971428	662.493521912457	309.037410903261		0.00139239656084447	0.12150826554517	0.0108191991701615	0.0311852426584206		0.0175060850485137	0.131539649893799	0.00793727044399093	0.0
1735	2105.76242591594	2471.97398518041	677.389252684432	299.924661704743		0.00675956257976274	0.123591939752116	0.0173601971110451	0.0342981508874385		0.0166021668353753	0.125469967853183	0.00750880205859128	0.0
1736	2293.72150079135	2623.35224584205	693.030639091038	298.602955366035		0.00496878522617109	0.127897295863698	0.00761147665801326	0.0137257240035229		0.0157435549480334	0.119519773477142	0.00710346317875811	0.0
1737	2463.56967163085	2551.67292203608	645.863466306364	304.637723519982		0.00728886770422743	0.113056607099462	0.00614526056956017	0.0238409533120234		0.0149306441158899	0.113754111645938	0.00672000523239888	0.0
1738	2272.96111534381	2671.4323516531	720.579986711615	319.159648515313		0.0219363404846765	0.118595972311384	0.00485060770191388	0.0172645111549049		0.0141593868995099	0.119059553701845	0.0063572470472357	0.0181646384910627
1739	2279.18804405475	2458.17342793572	668.896135443421	288.696502077627		0.00701322896245092	0.0901455971067904	0.00356784131100634	0.0302133403215044		0.0134282738153015	0.119830961371162	0.00601407121259968	0.0325737110137765
1740	2146.4523536419	2577.89630315721	639.940542282034	300.969135178037		0.00952050949697461	0.130542997386711	0.0184008776241233	0.0487686131273372		0.0127349114007363	0.117957735287236	0.00568942063755734	0.0408486297085824
1741	2207.69749818999	2517.53150546673	736.912805008561	316.200593135271		0.00197295880535142	0.135996017136727	0.0189545812899019	0.0448111965534642		0.012076767028778	0.11458692470516	0.00538229529479709	0.0451910868235353
1742	1868.40398748989	2445.74492338514	784.641369684646	313.509558445903		-0.00521405041333807	0.165849217666781	-0.0101620377241427	0.0409920301227426		0.0114531890122804	0.110412808835504	0.00509174914026385	0.0470303432493197
1743	2028.60763339338	2484.00525909109	745.88729175585	342.588688215886		0.00981178118815787	0.126380881346606	-0.00683068202377646	0.0663320437308044		0.0108618091446026	0.105853619432213	0.00481688719906384	0.0694789171815008
1744	2091.82199412378	2357.10846010188	708.01399851063	350.763893644173		0.00151886778509161	0.105281738760853	-0.0097599861554385	0.0911727265440228		0.0103009648899504	0.101159384040349	0.00455686280866953	0.0820242163309331
1745	1904.26576495992	2483.68197034068	606.782524213399	368.375197452378		0.00191039464270009	0.103601130839336	-0.0129387383967543	0.0941534382112307		0.00976907955674822	0.0964777314312433	0.00431087501093662	0.0882358235413859
1746	1911.78607177734	2478.74079564674	705.273808727525	383.412268893177		-0.00706645858989805	0.0827032541362695	0.00617507109722896	0.0795595486642492		0.00926415275628906	0.0918940411436709	0.00407816608490188	0.0904302093814472
1747	1923.1125340955	2171.47819597696	767.054157971247	335.721029942729		-0.00280543684771858	0.0902297415611884	-0.0101535491213654	0.0902080570772505		0.0087858027154557	0.0874559353301446	0.00385801921276345	0.0902080535888658
1748	2131.17447636045	2394.97348934842	724.334055722032	307.772858760271		-0.0128754629514768	0.0989336656186221	-0.0111216839118953	0.0997570493499505		0.00833185295231431	0.0831882149895149	0.00364975627185471	0.0997570529580206
1749	2235.70396896888	2360.33087346971	654.511442280251	332.855676901767		0.0019391116633195	0.075612456047393	-0.0203095209897865	0.108941221519969		0.00790164176033231	0.079101964785249	0.00345273574581095	0.110183684800761
1750	2237.16931888974	2533.07360713998	634.097591591752	363.28012364604		0.00181850816740974	0.0738386921889172	0.00153779896385327	0.125229559805572		0.00749345209044331	0.075200099378499	0.00326635074849464	0.122007790522934
1751	2125.75835024077	2361.81878347495	725.457886299586	355.74689912226		-0.00385767917395513	0.0749870715140959	-0.0113951813152758	0.118507618306092		0.00710653132091609	0.0714807384654703	0.00309002715459268	0.127035219480894
1752	2023.51387602707	2621.01221835736	807.645846710901	365.628011391932		0.0110975161864343	0.0920151507991842	-0.00299206583946127	0.146399677902467		0.00673958901793316	0.0679392571242798	0.0029232218311273	0.129516412930895
1753	1848.81198014884	2570.86271871979	666.171177136843	336.255938161416		-0.000480979247749736	0.0820591789613398	0.00346743370508976	0.118080780529503		0.00639159360305041	0.0645695281477038	0.00276542096443317	0.128648594487072
1754	2095.4145076357	2706.95924487556	638.494652316994	334.602182091944		-0.00674217133389184	0.0741284911353467	-0.00900569687307557	0.129848751226759		0.00606156676287702	0.0613646716769011	0.00261613847744725	0.136017777553889
1755	1992.87137682684	2529.14439156129	695.215177074414	359.568535428598		0.00954674096175578	0.0650164222308454	-0.0142063735554421	0.157521015805366		0.00574858069876027	0.0583175045572778	0.00247491453243634	0.151410463388661
1756	2124.13868134597	2469.84516450547	642.314735168735	340.89265302072897		0.00103501661677468	0.0682367355633102	-0.00565681443316471	0.166513684878028		0.00545175551848153	0.055420806834006	0.00234131411454993	0.15809249379849
1757	1927.69181139715	2438.47840739771	782.364270075271	362.55538004233		0.0107972910810962	0.0540365506283995	-0.0189599918593268	0.161910413619882		0.00517025676263073	0.0526674770294382	0.00221492569183564	0.159284114827524
1758	2129.48831492456	2617.99398709326	725.813289276541	359.540971854768		-0.00111146842859562	0.0350557377466734	-0.027627766421963	0.14538351665056		0.0049032930587053	0.0500506199080414	0.00209535994758935	0.157070961548143
1759	2192.3916015625	2390.5983848965	709.879374464897	354.854982414093		-0.013679904486407	0.0385715143567759	-0.00163288228415408	0.167984884108858		0.00465011389633855	0.0475635933851196	0.00198224858113543	0.167984887957576
1760	2225.00317488045	2492.82316416317	703.365969026469	351.495946876556		-0.00102805168996252	0.0495834874548677	-0.00372403628586036	0.171913105746945		0.00441000751740312	0.0452000308309108	0.00187524317334306	0.17448599852143
1761	2270.55493058829	2416.10581230871	688.184845667451	386.297764994708		-0.00606428079015286	0.0115493914854348	0.000616800642245572	0.182651133851418		0.00418229891505783	0.0429538486723064	0.00177401411338405	0.176784235607881
1762	2272.32248345736	2384.55812308714	707.424939577982	371.800633403884		-0.0104158527129223	0.00928675184414917	-0.00301347372629752	0.172839755826084		0.00396634793611281	0.0408192453201255	0.00167824958342618	0.174929070179123
1763	2165.47680032664	2298.45088746375	683.584122609874	348.546483013259		-0.00612308845123935	0.0276472949891411	0.00335226846187335	0.169243133221788		0.00376100358924315	0.0387906950860709	0.00158765459813476	0.170549257292637
1764	2174.34976827687	2572.4900418311	659.809658381492	372.217838606511		-0.00879128209713267	0.0257480716014117	-0.000214151871726799	0.167701016277239		0.00356675666569486	0.0368629393115543	0.00150195009602355	0.167701020836832
1765	2121.5785701357	2613.17359279357	692.664905286815	308.888420925672		-0.000470317063085285	0.0284259752160619	-0.013677810640342	0.167178831852687		0.00338202905328503	0.035030976051232	0.00142087207985631	0.167178824543949
1766	2258.7729197535	2417.61976481958	600.930416577483	379.821509859001		-0.00764712047649837	0.024295894536877	-0.00766850587202976	0.18142626242939		0.00320739962107304	0.0332900491180739	0.00134417080345093	0.181426256895075
1767	2184.61398736361	2462.66038528914	660.747185136629	422.641644360059		0.00372703427583303	-0.00635106026478083	-0.0168548068453257	0.191227819490029		0.00304178709501833	0.0316356369702817	0.00127161000238153	0.191227823495851
1768	2510.43196579505	2471.06279951272	612.689525586829	345.8543851936		-0.00268573309752601	0.033256252425384	-0.010588458737919	0.198456619712459		0.00288472589153846	0.0300634417216948	0.00120235767888774	0.202472147515251
1769	2008.01847260573	2309.60145301425	717.7979362871	336.090401090948		0.00451410484130221	-0.0069455137040022	-0.0081615097645655	0.224253754390321		0.00273577446723379	0.0285693784366418	0.0011374522099339	0.213841321985528
1770	2108.75586042733	2678.66065334044	581.811439827696	370.513379100784		6.96399765685599e-05	0.00728701288601817	-0.00377692007353306	0.205456703676856		0.00259451407758425	0.0271495647970826	0.00107604859896477	0.21688921013007
1771	2225.22573642073	2626.75704735824	686.935968268407	332.244825385956		-0.0153629416265486	0.00982557863248904	-0.00645162872523219	0.252201184364897		0.00246024224130004	0.0258003111857804	0.00101796152540981	0.239456365339018
1772	2173.98085600754	2494.20756986952	517.602546866081	366.604744109499		-0.0101712612429342	0.0162189081838072	-0.00356738003808956	0.235718009496885		0.00233318061649937	0.0245181112028145	0.000963010098439417	0.248929529899078
1773	2215.55691107388	2454.25988266148	709.293241875356	352.246608293388		-0.0047955188292896	0.00344149550898869	-0.00975292280830883	0.284216560337248		0.00221041751135644	0.0232996326170846	0.000911025050109776	0.277545575637068
1774	2154.57242873619	2368.0392021887	594.40611399472	357.184558640438		-0.00106962845212171	0.0129429571259109	-0.00512096673154632	0.28694170225684		0.0020962836736874	0.0221404651632918	0.00086184624987059	0.290040766564915
1775	2265.99430689318	2545.69294660115	624.099745380279	374.833161494646		0.0111583468336046	0.0192627833334683	-0.0163240657430655	0.307280722382097		0.00198604718828471	0.0210401484664675	0.000815322211311859	0.292372446768067
1776	1980.60410072063	2399.99944627899	675.462148169948	384.109837991782		-0.0100813124443576	0.00137879349795526	-0.0206257580768172	0.284450721674032		0.00188349860358243	0.0199944925447485	0.000771309625537357	0.288399088392192
1777	2093.88081833411	2314.44129173042	676.759860382776	371.123211256536		-0.00767346205564459	0.00388569744778045	-0.0280508330464255	0.267500894194945		0.00178624506538583	0.0190008243753247	0.000729672919727465	0.280614620924516
1778	2057.14956244106	2791.59922806258	748.862437348387	360.996456556586		-0.0075402000546002	-0.0102889063463255	-0.00440734328506294	0.292526077619551		0.00169256917379184	0.0180565386098773	0.000690283839531595	0.288435460240988
1779	2491.33137038658	2506.27968699661	613.224160111658	352.418022246949		0.00392137323632253	-0.00109323095616179	-0.0134274354453161	0.292035465721971		0.00160517418423322	0.0171591810935418	0.000653021054003829	0.287916905003454
1780	1851.42096894362	2281.95636678479	726.755987576698	328.050812375498		0.00266805704781815	0.00900022640613733	-0.0113156193007226	0.275226878628425		0.00152226450826517	0.0163064196330144	0.000617769781864861	0.282269916615368
1781	2531.04141761516	2508.38839878986	596.477592572774	381.369170777826		-0.0180084464324537	-0.0106824108105006	-0.00600850487627783	0.289862688942204		0.00144366311763057	0.0154960379365107	0.000584421437938998	0.293112547358536
1782	2229.38332288018	2434.47972751892	620.097981770833	342.936289023593		-0.0103173396143239	-0.0150932535119198	-0.0165453283608256	0.308774451547653		0.00136912027173386	0.0147259298544658	0.000552873298677145	0.294369221008957
1783	2562.60024182549	2558.74755230146	566.456108197773	345.921108534611		0	0.00630828252128443	-0.0165261501824431	0.28273659817648		0.0012979732692241	0.0139940939061933	0.000523028185735469	0.289696587178336
1784	2203.50033779801	2450.53403622342	623.978288206335	394.883192814678		-0.00311338021850835	0.00316921396107207	-0.0123608457820154	0.277884600830703		0.00123095304809064	0.0132986280783946	0.000494794166635062	0.281457277032746
1785	2043.81317243904	2466.57315912934	665.961736809717	386.35620408989		0.0087220953839353	0.00646185670513122	-0.0180918979045704	0.286624999341459		0.00116739338361676	0.0126377248820712	0.000468084271580554	0.285091656378876
1786	2310.99324719659	2748.04191793854	598.517750918593	335.496002318849		0.014028579166438	0.0030340986652233	-0.0204898953008031	0.273516089277641		0.00110711559163534	0.0120096666550336	0.000442816225565364	0.282055631647612
1787	2249.54054839035	2555.25870222897	585.666313275899	321.264369280689		-0.00634302621056567	-0.002230367460617	-0.0184794992608367	0.300058661942937		0.00104995021424968	0.0114128210978264	0.000418912194938407	0.29264359475946
1788	2077.05610498888	2593.13529543532	656.200037011272	363.369732982134		-0.00950386529512225	-0.00994126411957088	-0.0303462135208565	0.305901880836373		0.000995736543439496	0.0108456370314832	0.000396298547651592	0.293752041104895
1789	2122.70042366817	2638.97297841494	601.667368989012	344.682702782619		-0.00709035909718517	-0.0183148234329016	-0.0205539669972241	0.288025033258538		0.000944322169265308	0.0103066403660946	0.000374905626449603	0.288999502217611
1790	2241.00790615739	2468.57278285075	697.136327456121	414.000650717442		0.00378261852595397	-0.00252609509038446	-0.0108666138722718	0.268899168542071		0.00089556255140105	0.00979443026971888	0.0003546675343033	0.280723859926534
1791	2232.59785724508	2679.00932138973	707.336141507919	352.726807613296		0.00407028571210479	-0.0100215224254023	-0.00871284453949988	0.310006833131891		0.000849320612790386	0.00930767552768159	0.000335521931425833	0.311130208458711
1792	2232.70059730266	2334.48754631121	608.332367918807	414.988014737923		0.00159033210797383	-0.00414290624444966	-0.0285951815565419	0.332928441034821		0.000805466354284398	0.00884377314642527	0.000317409843246184	0.335749777934946
1793	2182.7868315598	2356.14835066647	560.96484375	476.354624470866		-0.00615985492068882	0.000306220960797992	-0.024151802811852	0.357751640533674		0.000763876489177259	0.00840426330274616	0.000300275478748661	0.344705691684909
1794	1907.60234753838	2468.01645306459	672.09243788349	405.440697172248		-0.0129886782239785	-0.0133390984472329	-0.0181090848942458	0.330189088352887		0.000724434096612493	0.0079865958219861	0.000284066058618746	0.34384527140619
[truncated: 16,208 more rows]
