# Supplementary material for: A hippocampus-accumbens code guides goal-directed appetitive behavior
Source: Nat Commun. 2024 Apr 12;15:3196. doi: 10.1038/s41467-024-47361-x (PMC11015045; doi:10.1038/s41467-024-47361-x)
Supplement: Supplementary file 8 — Source Data [file 41467_2024_47361_MOESM8_ESM.zip › S3g,h.csv]

	Figure S3g,h	Unnamed: 1	Unnamed: 2
0
1	dHPC-->NAc	COM_x_z	COM_y_z
2	0	1.27999506807846	-1.318801531941
3	0	-0.281688137587897	1.02728904633827
4	0	-0.330026158178511	-0.144364846540039
5	0	-0.666146715424814	2.15000550662758
6	0	2.72006863943107	1.46207232580391
7	0	0.790911853362573	0.388606739503824
8	0	-0.118351416828661	-0.328340962373424
9	0	-1.09116654809192	-1.21797530554856
10	0	-0.871334872950283	-0.936748863481728
11	1	0.530912673405636	0.778523851167508
12	0	-0.585033574898337	-0.363107191546367
13	0	-0.74888217085497	-0.114032094373834
14	1	-0.73798762889961	-0.471149110896448
15	0	0.108728989437265	-0.911977562739692
16	0	0.660610277010879	1.26500343001203
17	0	0.261000670684839	-0.957130137616542
18	0	1.43957825094284	1.56944534070797
19	0	0.788953449222383	-0.687603262328814
20	0	-0.338111248797354	-1.72719497510903
21	0	-1.52403817170497	-0.438640476457921
22	1	0.339827289693542	-1.04769160305566
23	0	1.201954775779	1.09114932362725
24	0	1.40032526751412	1.10447336261595
25	1	-0.541757397467862	-1.66724458794779
26	0	1.59956327447197	1.61221730242682
27	0	1.00107760984051	1.25788694150927
28	0	-0.369037264706662	0.140394322672423
29	0	-1.2087725471831	1.22953770917284
30	0	0.624285927208484	-1.21779885641203
31	0	1.01288264532242	0.417951633370305
32	0	1.59943546254184	0.969299237614615
33	0	-1.16262234239326	0.917752696262074
34	0	-0.0186500135544331	-0.948498789493191
35	0	1.56101890134017	1.2862087405593
36	0	-0.935969687646095	-1.11231062760778
37	0	0.56189287508539	-0.661218012471171
38	0	-0.457216054156531	-1.38596863659638
39	0	1.42023278458734	-0.488993853770564
40	0	-0.964585304760811	0.416932164671601
41	0	-0.194519499015116	0.885391452344274
42	0	1.03893390073675	1.0045348847558
43	0	1.44869249412806	-0.101178864500652
44	1	-1.74929064068314	-0.160907006403513
45	0	-1.51939229206532	-2.04622655007894
46	1	0.972300012344057	0.13278387354069
47	0	-1.71723854289444	-2.02765788478961
48	1	1.03781406909493	0.0261122439993555
49	0	0.0926515370743391	1.23063156079235
50	1	-1.37528383607918	-0.857136698228963
51	0	-0.195389989713001	-1.60286879796098
52	0	0.386079974626004	1.1182098990019
53	0	-1.08686893798378	0.749764473475816
54	0	1.36238877447762	0.014343485642272
55	0	-1.58653045457826	-1.12343183732593
56	0	-0.740430434870478	-0.882691184742932
57	0	1.0779871246574	0.887612509737651
58	0	1.02069448029991	-1.69393171142851
59	0	-0.488535758564779	0.127258149355295
60	0	0.018683110619076	-1.15307228981861
61	0	0.871980752081625	-0.403535599651348
62	0	1.04803511414585	1.10569361852981
63	0	1.03225263876026	-1.20682664376114
64	1	-0.112219856201179	0.362981046162279
65	0	-1.73028428174224	-0.936774944605638
66	0	-0.351798856786824	0.94418366219765
67	0	1.01065123602419	1.44490993538317
68	0	1.28968237184021	0.970667028754103
69	0	1.58961910241289	0.145628298693361
70	0	-1.7488380361331	-0.384218765312311
71	0	-0.607393116239449	0.901018188179092
72	0	1.48496130995004	0.703558052222962
73	0	0.399065954560254	-1.84092915277094
74	0	0.730999486995669	-0.282932374076477
75	0	-0.343817108994046	-1.26045490303541
76	0	-0.00951140760516364	0.84094839392439
77	0	-0.00785030264511988	0.0593941052420104
78	0	0.561847894757931	1.46730392620852
79	0	-1.32539371429489	1.11229059716014
80	0	0.885239216792327	0.640363705524634
81	0	-1.51502803724464	1.59044271624464
82	0	0.508464122163978	0.161555511105943
83	0	-0.350420256006127	0.766794052867367
84	0	-1.24321572810446	0.294830382481251
85	0	0.0151322512695194	-0.205928131883559
86	0	-1.18212292195758	-1.34840002807373
87	0	-1.73818505438161	-0.724331350376684
88	0	1.12199997731503	-2.08544535254736
89	0	-1.20876788186401	0.722360109866847
90	1	1.32995221004654	-0.729971146221083
91	1	-0.866456772592681	-1.70564445817594
92	0	0.551787026378977	-0.282741526954224
93	0	0.785853223459184	1.06370044193234
94	0	-0.416278232085503	-0.487407092874706
95	1	1.62256215753545	-1.73315245726517
96	0	1.21351222040121	-0.09461317493278
97	0	-1.43233775135149	-0.0297288382325584
98	0	-1.54865898853897	-0.199020766538937
99	0	0.042105797461773	0.488486779579123
100	0	-0.677743359329654	-1.02967256351148
101	1	0.242198017276436	0.804027466047897
102	0	-0.355935583391092	0.585916642888931
103	0	1.26567529590142	0.705419115577698
104	1	-0.648241266838455	-1.94779316700662
105	0	-1.38099543090716	1.23673207573404
106	1	-0.473189138709535	1.50690052539386
107	0	-0.701165792153729	1.51373026087242
108	0	-0.707371933309289	0.224766369958104
109	1	0.92012482578125	-1.95848764732611
110	0	-1.07023527669978	1.15868900230599
111	1	0.742832550930217	0.216092549751471
112	0	-1.30567483785145	-1.00470294010246
113	0	-0.614862615512262	-0.683947832242569
114	0	-1.08358178743014	-1.75228220594304
115	0	-1.66147374573725	0.0934819528587279
116	0	1.50615050561472	0.904717223250343
117	0	0.84308534637855	-0.29896098443761
118	0	1.62842868452336	-0.737480693168757
119	1	-0.162189937848633	-0.387345236495158
120	0	1.5424806405534	-0.185239067885593
121	1	-0.324768048429196	-2.00821670770355
122	0	-0.515337594149088	-0.308173540437623
123	0	-1.70697614283714	0.781552008791163
124	0	1.08747644250719	-1.8449745527985
125	0	0.00860556105935014	-0.480274671182167
126	1	-1.25309368878374	-2.0371924844579
127	0	-0.266108813234873	0.603433831260535
128	0	-1.45790293837037	0.72470999175242
129	1	-0.164611259755086	1.075482202384
130	0	-0.47337754351002	0.617531333169475
131	0	0.783124724876478	-0.402811373890567
132	0	1.56727898148128	-1.89224538424101
133	1	0.334441071031904	0.624244288729137
134	1	-0.859962144424981	-0.858980860057309
135	1	-0.599137696637695	0.733745272006364
136	0	-1.58401733207852	1.46461451947573
137	0	-1.40569329859315	1.65125045222791
138	0	0.50458653364871	-0.0274710630037252
139	0	0.161752154131574	1.40372175116704
140	0	1.60911106907439	-0.865007303900923
141	1	0.422763963382401	0.362741325308483
142	0	0.934256629741873	-0.223496440119674
143	0	1.62943652662809	-0.398883655864152
144	1	0.745780230875836	0.00887189013784346
145	0	-0.999894324354239	0.896922137528046
146	0	-1.70388685897866	1.15772907147553
147	0	-0.329431830895994	-0.0046542466381715
148	0	0.637843969945299	-0.917932130451288
149	0	1.47865991567554	-1.26997708965651
150	0	-0.99995993927921	-1.42145248575623
151	0	-1.16035477597833	1.63252808360032
152	0	0.560000245089018	-1.73673800162463
153	0	1.27905181568607	-0.599101032069563
154	0	-0.684777236732373	0.0645114966781741
155	0	1.08066007302741	-0.375792990421306
156	0	0.169442013113244	1.63820581169357
157	0	0.0615949975752534	-0.06142483145671
158	0	-0.92895568532884	0.244552748295763
159	0	1.06360026765645	-0.678610356118263
160	0	-1.70910685657229	-1.70564964532428
161	0	-0.673838318213606	1.61710232728076
162	0	-0.413697469935274	-0.799126719637817
163	1	-1.41513841474251	-1.89087374246291
164	0	0.408130125800468	0.240910214878182
165	0	1.29055825675683	-1.28573644863017
166	0	0.066830583365084	-0.782194834954063
167	0	-0.338209490436379	0.359253188244193
168	0	0.848983596973203	-1.00321446715078
169	0	-0.593605877992203	1.23861831678977
170	1	-1.10470075441274	1.46901352990832
171	0	-1.5761428521025	0.419753040604928
172	1	-0.30780640665453	-0.946289306259944
173	1	0.913596023045125	0.038239445119785
174	0	0.680999400435541	-1.68895333884021
175	0	1.34998382593971	0.234450044895443
176	0	-0.91737617438897	0.694676931442581
177	0	-0.932217221941592	1.00450505881938
178	0	0.519772486964678	-1.52163223820017
179	0	0.234529421625701	-0.219755772110506
180	0	1.43829979671692	0.839074405525247
181	1	-1.64970405996563	-1.54626389579103
182	0	-0.848584771088807	-0.45855492901988
183	0	1.50908034518001	-0.701026548621302
184	0	-0.187693259430912	0.27255156616633
185	1	-0.0750398482991525	1.45449582287888
186	0	0.00252188584625496	1.10530905440678
187	0	-0.0921809338188361	-0.801845388080085
188	0	-1.37193031496834	0.795553150584199
189	0	0.624272866992683	-0.402019121539976
190	0	0.888131229997359	-0.122729322655524
191	0	-1.09366793626972	1.30491031337626
192	0	-1.77216641260154	-1.39840613012704
193	0	1.31299357016835	0.109096413686241
194	0	-0.73182671547343	1.19863215329563
195	0	0.901948911473958	1.06898979615579
196	0	0.0802761401615038	-0.680355909867184
197	0	-0.811885291244073	0.611718908899216
198	0	0.348585455218651	-0.719788516841126
199	0	1.46129389274952	0.579408788557972
200	0	-0.927794266526574	-0.19350454147752
201	0	-0.262489242619794	1.20175141290994
202	1	0.581890567506633	0.277349672683457
203	0	-1.76098850526043	1.5680706133918
204	0	-0.582294192396592	-0.488799553003819
205	0	0.113245937225395	0.567702865890224
206	0	-0.47500896144136	-1.03720650485247
207	0	1.62353327212292	0.540313701696979
208	0	1.61635840387532	-1.47368654017165
209	0	0.676599696578248	1.08697715936021
210	0	1.19328537836221	-1.23933664517406
211	0	-0.00113603696579319	0.326511330485057
212	0	0.0635902416806439	0.213444377704581
213	0	0.986977456298131	-0.964460843098056
214	1	0.998407112929303	-0.612913564936042
215	0	-1.50050071851532	1.24198952387946
216	0	-0.063192453293717	0.662700889052459
217	1	-0.785461954649668	-0.314466583316675
218	0	0.665243311588589	0.429801343360199
219	0	-0.818164537922859	1.64399484804208
220	0	0.255170566016293	0.0126267879636313
221	0	0.136620190434293	0.0558966043423522
222	0	0.195208445092698	-0.721473279009512
223	0	0.676731154925605	-0.145634260155026
224	0	0.772092982178555	-0.0929218959607019
225	0	-0.113032127190777	0.791222662047618
226	0	1.40770005101204	-0.796458347560167
227	0	-1.52352910254807	1.13167383248857
228	0	-0.703236639839422	-0.0888340616090082
229	1	0.504883217682243	0.533465476425776
230	0	-1.20146310126609	0.485067398088913
231	0	0.414321049324857	0.954160145881236
232	0	-1.68366923490043	0.687154792020239
233	0	-0.229969522353619	0.382063605917251
234	0	-1.10890715609646	-0.367154239244224
235	0	1.16855172078729	0.471487589418811
236	1	-0.950966069574038	1.3244988195551
237	0	0.326172328382906	-0.416541295096408
238	0	0.275422327500286	-0.528605822547824
239	0	-0.378790642180613	1.22367744580764
240	0	-0.133889918308237	-1.09497326597482
241	0	-0.891727031405092	0.58441467517029
242	1	-0.0127417935684244	1.44758849464254
243	1	-0.518759256661473	1.17286056057639
244	0	-0.81443214172331	0.0964005368594638
245	0	-0.0488487691462963	-0.096154515903108
246	0	1.27299119971095	0.513101773472761
247	0	1.29592430002192	-1.02668732830493
248	0	-1.27470150687038	-0.302103306259331
249	0	0.656140734861646	-1.03336509260247
250	0	0.821626632026458	0.525478185703985
251	0	1.22736666319727	0.25320000497411
252	0	-0.0859139681223036	1.09873836199895
253	0	1.93380267490371	-1.60166133887053
254	0	-0.725147337428382	0.354648334056436
255	0	-0.498089154173622	-0.885760540250373
256	0	0.370349721771725	-0.0909980319474012
257	0	-1.27938893958659	1.88462489723947
258	0	1.68850512431594	-0.439001303269356
259	0	-0.563424914285137	-0.192754866415747
260	0	0.130914368427729	-0.520546203655243
261	1	1.42489854531864	-1.17530450169498
262	0	1.0538787060833399	-0.59105127723902
263	0	-1.36926861199991	2.07146185645644
264	0	1.06374819302775	-0.741139570221257
265	0	-1.01136974434509	0.902694895996838
266	0	-0.734989058908192	0.0751540604999943
267	0	-0.358163266244052	0.377971279774098
268	0	-0.0975883655437143	-0.405825480455065
269	0	-0.787675435652979	1.5580120619899
270	0	-0.24099250568117	-0.580524271994204
271	1	-0.762438032315083	1.12391634986501
272	0	1.7157950042369	-1.97012801306682
273	0	1.937584245676	0.288551226209233
274	0	0.172743878010059	-1.3079763455237
275	0	1.56575169676951	-0.633152667746699
276	0	0.727655136458384	-0.0591472381743765
277	1	1.71028590625176	-0.781564802463946
278	0	-0.525090706898901	-0.854168116947853
279	0	-0.130775629322344	-0.709000307434689
280	0	-0.705869428135563	1.65641012833695
281	0	0.775593660667467	0.582622271671923
282	0	1.80385996752156	-1.82121416448517
283	0	-0.404854205344175	1.68073878846982
284	0	0.171140978167471	-1.2139924992781
285	0	0.578221907288647	-1.59322996336735
286	1	-1.51359957317462	0.663796733920481
287	1	0.568576498032965	0.588682582190289
288	0	0.298067828332939	-1.63806638318253
289	0	-0.598117919136548	0.582822719783205
290	0	0.374646442560363	-0.490810821469447
291	1	-1.39798613912768	1.27159815584497
292	0	-0.712641082306523	0.837147330933208
293	0	1.80677150236774	-0.26116435407963
294	0	0.697176439711831	-0.72128273829054
295	1	-1.59139199570903	1.44397562731269
296	1	-0.35707444385321	1.05512796881169
297	0	-0.420439837328549	1.4835398600108
298	0	-0.22642349572613	0.720266465882796
299	0	-0.255308350873707	-1.0892758607587
300	0	1.04227699109831	0.137242814877795
301	0	0.510648425671499	-0.203953446988038
302	1	-0.281152782989068	0.228518529638312
303	1	-0.291742960329279	0.0176267465329018
304	0	0.239169175441343	-1.38069394229429
305	0	-0.743622214593768	-0.441529350130532
306	0	-0.894358660543541	-0.758352071076268
307	0	-0.490263498501005	0.401947956398243
308	0	1.33286188809219	0.135541553338188
309	0	0.350193111093285	0.938804794005883
310	0	0.580525658867272	-1.3550547130815
311	0	0.810375324621028	-1.73635354249873
312	0	0.375105731058873	0.116655615691494
313	0	-1.42070161168484	1.4338286931188
314	0	-0.288287630544002	-0.765885272474548
315	1	-0.149660965147299	-0.00926478150515664
316	0	2.03781762039035	-1.38061566619312
317	0	-0.0905846321206345	-1.09155707595517
318	0	1.91210959657264	-1.72619790159159
319	1	1.37599827224504	-0.616860712369096
320	0	0.62833508324998	0.426262001711258
321	0	1.06891036572457	0.266799508201096
322	0	-1.02357774236882	1.6161787144215
323	0	0.0756580880033341	0.440114292562287
324	0	-1.04870458569014	-0.0953135795959427
325	0	-0.994467696158039	0.230794470286506
326	1	0.119814098188264	0.0161412957544849
327	0	-2.04432424948569	1.2675237141289
328	1	-0.811735516273502	0.486147811834914
329	0	-0.332878599450782	0.565302158353882
330	0	-1.13400699004824	0.657531389406356
331	0	-0.121232378082037	-0.148294405767112
332	1	-0.401068134532728	0.819313172927546
333	0	-2.094686001144	1.5081054513085
334	0	-1.59924773806604	1.12984552139911
335	0	-0.041422642069238	0.889290741587309
336	1	-0.445892790984988	-0.468859101683328
337	0	-0.980843246616342	0.959064761534167
338	0	-0.0371964156955111	-1.34481807878854
339	1	-0.706585304042863	0.647504622962524
340	0	-1.43950166129675	0.711388136324839
341	1	-0.270766748901652	-0.166979171596978
342	0	1.11801634020917	-0.105690533022196
343	0	1.82264247486446	-0.143038421135902
344	0	1.57748522232613	-2.80373469546793
345	0	1.45173495711401	-0.693906774795585
346	0	0.335986235013811	-0.166827821762783
347	0	-0.246114930457487	-1.74671084787531
348	0	0.0567886882462008	0.941751484313883
349	0	0.525873905440043	-0.115585389265076
350	1	1.36999566920862	-0.00850049612632253
351	1	0.544595208926189	-1.44165001067772
352	1	1.09516418121036	-0.896079402896894
353	0	-0.41930325683483	0.440528612970583
354	0	-0.287626311791549	0.437467212159525
355	0	0.212276426525791	1.33923918962853
356	1	-0.733606329433194	1.1473090690627
357	1	0.313838340190506	-1.11482982042713
358	0	-0.712205547591503	-0.317695449649664
359	0	1.31030715715877	-1.12871802818729
360	0	1.01965162378031	-0.408823043597303
361	1	-0.263868058542695	-0.235585570652307
362	0	1.19027921515067	-0.734934811933902
363	0	0.910542370944165	0.103774443821253
364	0	-0.253651260990199	1.05153028057245
365	0	-1.30813986777022	1.22674769889256
366	0	0.0710253634935918	0.414255358072084
367	0	-1.02215650615766	-0.453095713245781
368	0	1.58546555723568	-0.154904434356479
369	0	1.34325700715052	-0.732384407768648
370	0	-1.60616814168306	1.50430293597634
371	0	0.142925407021344	-0.103743320913039
372	0	-1.42998101050136	1.12352554273246
373	1	1.36859839870905	-0.158812102399435
374	1	-0.0471610856255965	-0.0142574028243861
375	0	-0.0426191448335729	0.392724182319509
376	0	-0.301276884091532	1.48016876054625
377	0	1.1816827525065	-2.35684828119574
378	0	-1.07979082396455	0.546906589492419
379	0	1.5529970739831	0.079096650137692
380	0	-0.369574627523625	-1.77507041284801
381	0	0.617443127513275	-2.35791221264347
382	0	0.889257644038427	-2.34005600212956
383	0	0.603637302690005	0.523510868037944
384	0	1.2409401721475	-0.0898521444821894
385	0	-0.485058562385913	-0.121665933259985
386	0	0.170714061713891	-1.11608218749107
387	0	0.409907884874075	0.95690404843604
388	0	-1.4100317781989	0.597277295965484
389	0	-0.994625529008085	0.212203447397773
390	0	-1.40241372838758	0.295664106263734
391	0	-1.27461156780814	1.56147620732034
392	0	-0.834974425893549	0.232010401471419
393	0	-1.5271102377112	0.36741176983231
394	0	0.16777433500139	1.16668262454777
395	0	-0.353256373884484	-0.458729442849516
396	0	-0.252862934887583	1.37277417447992
397	0	-1.2135507106954	1.30761364018693
398	0	1.78660337927311	0.0209301086072346
399	1	-0.104900073119147	-0.674885200861693
400	0	-1.24932933957159	0.388142866824967
401	0	-1.39429319149676	0.96296245321641
402	0	-0.893019796306345	0.693823175089613
403	1	-0.746529946126945	0.53147742652266
404	0	0.9084629552888	-0.966661441114515
405	0	-1.7529069962938	1.19829152643058
406	1	-0.466297745140146	0.126874018837082
407	0	-1.13398979606915	-0.0284262497065735
408	0	-0.75018512354761	-2.27550738115095
409	0	-0.0680166251018721	-0.120510098205873
410	0	-1.32198257204852	0.547164531995604
411	0	-1.26640001615261	1.71614275143334
412	0	1.09989608756975	0.0424952603185777
413	0	0.331948678021516	-1.09721835520757
414	0	-0.705753386708389	0.458756248727829
415	0	0.807844348283834	0.224905649909617
416	0	1.14105458053856	-0.439181246649826
417	0	-0.412333430004385	-2.29800382575212
418	0	-1.05499905379637	-2.28534871628633
419	0	-0.242184741035299	0.483386655786475
420	0	-1.32212755238411	1.5357272179682
421	0	-0.844115141812864	0.699191970277639
422	0	1.23933915250483	-1.79484546839473
423	0	-0.392248643919272	-0.657566264964605
424	1	-0.663610424448645	-1.98356306915482
425	0	-0.540680414745595	0.528867537056406
426	0	1.42356229723511	0.479706808205007
427	0	-0.946807712640536	0.928466339558508
428	0	-0.66633135360124	0.199165499118931
429	0	1.32537455549611	0.361310492026827
430	0	-1.31256767368642	-0.285038193270922
431	0	1.65492716375733	-1.26088230417099
432	0	-0.244255486734473	-0.477519607272998
433	0	-0.175845816152307	1.31188180898598
434	0	1.43384408839655	-0.241019326616758
435	0	1.20863329433243	-1.02093327019062
436	0	1.5022484179391	-0.287092354677655
437	0	0.178634221199391	-0.213584409384401
438	0	-0.436931253516765	-1.54918677602206
439	0	-1.36547852470966	0.746791192982689
440	0	0.836010250672869	0.801050332083319
441	0	0.143244683155828	-0.985589256802125
442	0	-1.06654585251741	-0.131857151539234
443	0	1.29082330761555	-0.436365331891755
444	0	0.141801903929724	-0.835445087919864
445	0	-0.752636159410344	0.029912630615447
446	0	1.63324055791531	-1.2023024841949
447	0	-0.269540713016167	-0.16684714114334
448	0	0.504969773426277	0.743500052719713
449	0	0.559504728954564	-0.28482252818267
450	0	-1.13515067260456	1.16526666136239
451	0	-0.609496079543462	1.7010899902561
452	0	-0.427863313445295	-1.07440985706655
453	0	-0.110612062392827	-1.7954349207497
454	0	-0.0906881938655023	0.495383273478406
455	0	1.15562578121002	0.443170736218817
456	0	1.80461947371845	-0.366177161509665
457	0	1.96495076377486	0.412136046342206
458	0	1.89622874813076	0.213650550000035
459	0	-0.987824342061785	0.098151696369781
460	0	-1.38037200809636	1.33044430168236
461	0	0.645727421441178	-0.81230814887311
462	0	1.44242916584075	-0.0797529845612345
463	0	-0.231935980295485	0.0712353621245902
464	0	-1.06398570004104	1.37290103104933
465	0	-1.4083052981136	-0.586602324592095
466	0	0.149024067020568	0.889078153674969
467	0	-0.103656483309852	-0.706475889003046
468	0	-1.08695188348374	2.16394557248944
469	0	-0.937143841726108	2.10195248004374
470	0	0.976672915911404	-0.171734865192325
471	0	-1.18727272753528	0.661151579257222
472	0	-1.21655091037525	1.40610440524355
473	0	-0.841007613573945	0.175025444362137
474	0	0.0979962901959285	0.431520495233859
475	0	-0.582446844243815	-0.679986144600807
476	0	0.638659481597425	0.973225265433254
477	0	-0.0820276162472738	0.062802386429406
478	0	1.68724080286266	0.406136136119868
479	0	-0.44308193135812	0.109470971406238
480	0	0.965863967424666	0.109272676554412
481	0	1.34632231753477	-2.4143105214224
482	0	0.973311497639534	-1.53126781315725
483	0	0.941348005626984	-0.876848442645267
484	0	-1.59604220024775	-1.20601003104167
485	0	1.07732922358664	-1.90492166011563
486	0	-0.291050729016567	-1.48877559607555
487	0	0.582181623779295	-2.42847606933148
488	0	-0.874021391040634	-1.83810885648152
489	0	1.10267094202023	-2.48431156106984
490	0	1.4269918186682	-0.352660884727775
491	0	-1.06273689187746	1.3290678548392
492	0	-0.262015689692107	-1.12385809932229
493	0	0.0149250153092467	-2.20487008968655
494	0	-0.491771432096785	-1.87026920878795
495	0	-0.915383565843759	-1.50033992524965
496	0	-0.319463091822499	-0.90322845542967
497	0	0.731575279605898	0.112914663817227
498	0	0.994919431565979	-0.757971027339145
499	0	-1.30733074652898	-0.837699157338801
500	0	-1.43251061917445	-2.15304144686185
501	0	-0.888182312623001	-1.91316769757759
502	0	0.862375821412026	-0.442893876547945
503	0	0.920746171073375	1.15165362985024
504	0	-0.825677676168816	-1.41744096484855
505	0	1.01456312597718	-1.78021037083637
506	0	-1.74392541836423	-0.515705026713712
507	0	1.52241757801579	1.38425325863033
508	0	0.728891823338466	-1.7829513302572
509	0	1.19719444258281	-0.739389272230335
510	0	-0.857965901634886	1.10661813321083
511	0	-1.76660893206034	0.417052993224716
512	0	0.147575172857221	-1.32809804569172
513	0	-0.86841016475699	-0.527699954499983
514	0	0.536177164945001	-0.628366160971423
515	0	1.12010860555435	-2.24472917745159
516	0	0.548008855340442	-0.923923838301544
517	0	-1.19529109468834	0.00487234477063074
518	0	-1.0341526256679	0.794805612545787
519	0	-1.24734548715553	-1.21314986975681
520	0	1.24370087222603	-1.46879200416081
521	0	-0.532206800415176	0.810662104379233
522	0	1.60558928765978	-0.289679738318772
523	0	0.548187205881966	-1.19940352824203
524	0	1.53441816395964	-2.00343515515171
525	0	0.400583120152851	1.04378901439129
526	0	0.175385080362169	-1.2710970171794
527	0	0.625232668584643	-1.67338465856314
528	0	-0.490520558263991	-1.28264418344374
529	0	0.752746776295156	0.792361838155286
530	0	0.50990796408837	-1.02172645737076
531	0	1.37393052070121	1.27475375145618
532	0	1.5412940570322	-0.24924367401473
533	0	-0.0656952809716931	-1.48983020431809
534	0	-1.21308956489907	0.614372138459328
535	0	0.687111355800511	1.38526430767653
536	0	1.12929592503333	-1.18436700238402
537	0	0.19581783704589	1.3722092986423
538	0	-0.0461181498053835	-0.563868721188534
539	0	1.36411874876389	1.1046125356472
540	0	-1.20784996777834	-0.37369916967837
541	0	-0.0754114864419338	-1.53938030249852
542	0	0.871244162107954	-2.32760236952749
543	0	1.16106491260007	-0.00796543531222935
544	0	1.34967352812639	-2.48063469009507
545	0	-1.28469067062947	-0.124836121580599
546	0	-0.369076891460698	-2.2527642835005
547	0	-1.05998170980626	-1.72307583206352
548	0	1.03037890537958	-1.72984679449982
549	0	-0.173537685727121	-1.1607064186162
550	0	-1.68917576051185	0.680373567875688
551	0	1.02217697088157	1.10556132574013
552	0	-1.33104406849231	1.44266184046395
553	0	1.26347622941056	-1.56852400614405
554	0	1.45803086130034	-1.20649863141504
555	0	0.679852497717884	-1.66197387732375
556	0	-1.33102664149077	-0.936639787628557
557	0	-1.64150968710117	0.762075582579631
558	0	0.59968980569725	-2.2355975543602
559	0	0.480678780448028	0.530377695276675
560	0	-1.72273245012377	-0.0603150762755915
561	0	1.16949665683917	-0.764048164873133
562	0	0.839971062292562	-2.37585560326592
563	0	-0.698776561304335	0.378766764824181
564	0	1.32365024030177	0.81518399346327
565	0	1.57558265779922	1.33146889232537
566	0	0.664046328639212	0.955328411933017
567	0	0.279285736681029	-0.751514456775448
568	0	-1.20882752683282	0.529068346007563
569	0	-0.638406593709484	0.197760469753997
570	0	-0.233084536801574	1.08529225951474
571	0	1.46616348236796	0.277286995149047
572	0	-1.706210634259	-1.84674243832126
573	0	1.04562606683275	1.19281674676932
574	0	-1.57291454521763	-0.337883546146559
575	0	-0.256342996770857	-1.57319964671293
576	0	0.22648429948568	0.385284740171599
577	0	1.35447820952405	-0.0831398933714329
578	0	-0.308136760737675	0.923347308351553
579	0	1.23173036770142	0.140522603216537
580	0	-1.22994283958815	-1.88140935793504
581	0	0.629222704967007	0.518208460975956
582	0	-0.358726232131465	-1.05448521449782
583	0	1.51949624515273	-0.330303415953715
584	0	0.270184637961394	-1.78700360912374
585	0	0.251907557937022	-1.63961134860054
586	0	-0.375409159927843	-0.492089158917507
587	0	-1.66724654343743	0.617419940135176
588	0	0.269252910760198	1.42297135166211
589	0	0.162900086505948	-0.738460776580555
590	0	-0.305372375899015	0.858086340294058
591	0	-0.558217618205762	1.44060707513988
592	0	-1.25106831587314	-0.665332758180642
593	0	-0.231493222019338	-2.48944213039983
594	0	0.0321444206076478	1.2370698056018
595	0	-1.42188828771694	-0.25521638102528
596	0	-0.251458328621996	1.45240855778867
597	0	1.36771286894963	0.502679387406043
598	0	0.551506321758005	0.835526274280351
599	0	-0.21880405761036	1.1480783759184
600	0	0.576150119378331	-1.87559284353896
601	0	-1.25837142425106	1.3997003972019
602	0	1.40526113002182	-1.70141437383579
603	0	1.62422251996722	0.791651782226693
604	0	-1.42697551219152	-1.03651068810089
605	0	-1.45393164031136	1.12185365643686
606	0	0.0252442452685832	-0.998825293490957
607	0	-0.541025992333414	1.37588357023046
608	0	1.20594358668407	0.208762773209979
609	0	-0.986304673412591	1.37609230070663
610	0	-1.26885717446681	1.19795224710982
611	0	-0.381786846515019	-0.595434146508866
612	0	0.883066428795106	-0.244772513816809
613	0	-1.69130444116954	-0.966561072771982
614	0	-0.183745322665377	1.09865488865001
615	0	1.2080635179686	-2.38429060996558
616	0	0.892895914202508	-1.19994469340956
617	0	1.64665331081935	-0.22499276664605
618	0	-0.990525815395993	1.14587853366134
619	0	0.417402962501736	1.16134448776961
620	0	-0.717358742743786	-1.15216353536922
621	0	-1.57507706687994	-0.793779671088454
622	0	1.56616857792419	0.260481195296281
623	0	0.401689823551765	-1.17032391077654
624	0	1.24049477811228	1.33060749934675
625	0	-1.65717460750211	-0.00397502139962503
626	0	0.454814754951021	1.37886067784876
627	0	0.322989150133922	-1.10093648686826
628	0	1.48271833525701	0.997282911064177
629	0	-0.54973142677918	0.972830014265162
630	0	-0.407138367388374	-0.267171401660696
631	0	0.58540416341744	-2.28608222829951
632	0	1.48154070630655	1.29894215403304
633	0	-0.663573266696578	0.732836653380916
634	0	1.33516997527394	1.11742048272192
635	0	1.17401135428928	-0.30851731805281
636	0	0.80554420566735	-0.651254746497306
637	0	0.847399397820144	-0.912258434065205
638	0	-0.11488166969622	-1.35452012964085
639	0	-0.917512210149744	1.44162236915427
640	0	0.238405099849601	0.311913452240036
641	0	-1.07279296144606	1.17312664353579
642	0	0.783640000420482	1.13747835059932
643	0	-0.847096270218584	0.0561385848944343
644	0	1.45928870022104	-0.0116466081767557
645	0	1.07454476440939	-0.11677805562162
646	0	0.123141856364007	0.943446216833583
647	0	0.252237466465615	-1.83698754085451
648	0	0.98881476448761	0.534635150170554
649	0	0.645219456372244	0.439964604522152
650	0	-0.269232011265289	0.641431148656265
651	0	1.61665380120136	0.453954538603649
652	0	1.10441997256285	1.33522174895111
653	0	0.445329743305422	1.32129290059783
654	0	1.13107226493216	0.207299745221022
655	0	0.60115765266365	-0.767069886722753
656	0	0.864286298772214	-1.476587686282
657	0	-0.366908386335377	1.41169008688751
658	0	-0.0323267711549703	1.37131953075722
659	0	1.2765347371668	1.45279973510134
660	0	-0.085870179706519	-1.07267821701073
661	0	-1.40511967816297	1.37449980992632
662	0	1.63833669430975	0.370837986556813
663	0	0.754084654912736	0.678802261503623
664	0	-1.12583401097232	-1.15223478502124
665	0	-1.3642063769641	0.726770481888991
666	0	-1.62994111784851	-0.917735349509831
667	0	0.280281223798589	0.347238024159413
668	0	-0.620787053274495	1.45084129547661
669	0	-0.938478192829213	-2.13072080269442
670	0	1.33957616394112	1.31784899898745
671	0	0.817091957159307	-1.13098824942688
672	0	-0.456750945308165	0.718866232171692
673	0	-1.78569521526683	-0.213781602614346
674	0	-1.10432210735796	-0.459378893590998
675	0	-0.855500291027935	0.974932569558331
676	0	-0.450214404959295	-1.87404110697584
677	0	1.61974040536655	1.34573825303505
678	0	-0.651671889545658	1.21974814357799
679	0	-1.14609935535109	0.677992447824396
680	0	-0.332537084991577	-0.801192220747935
681	0	-0.368875839554629	-1.10968486302923
682	0	1.0234164608938	1.37903795867344
683	0	0.38187876733095	-0.312914170338038
684	0	-1.18736868790927	-0.079086436913265
685	0	1.5662071976206	-1.43061975152587
686	0	1.30744361653835	-1.30432453383066
687	0	-0.350934172881664	0.594307024433212
688	0	0.968723484468506	1.27749404648256
689	0	-0.270287359042214	0.439585404053448
690	0	-0.482462816303177	0.234453104650855
691	0	0.955933905623516	-1.62319871303812
692	0	-1.40957558778439	0.457121972898742
693	0	0.826156327322578	0.408932176786131
694	0	-1.34286514928945	0.523741351054615
695	0	0.591580393909104	1.31295895368526
696	0	-1.53757141686561	0.801314188555742
697	0	-0.704970704856853	-0.544034308811497
698	0	0.535686289895586	1.32476864523032
699	0	0.366619484561847	1.18671041296379
700	0	-0.115631753725489	-0.275424335258361
701	0	0.668146184859501	0.162990355894713
702	0	1.22970218521457	1.20963766694923
703	0	-1.14302974253403	-0.374059927287117
704	0	1.03506256084699	-0.893530092886934
705	0	0.84614480628511	0.296980767145449
706	0	1.1441042217301	1.11858732674527
707	0	-0.732544967196672	1.12366492796588
708	0	-0.118153389132933	-2.52561033944863
709	0	-1.27530386545701	-1.02701889104777
710	0	1.33608669513769	-1.89114482770468
711	0	0.80634670091511	-0.834846448072111
712	0	1.12876520008744	-1.10981532811396
713	0	-0.507606884470856	0.171704506069209
714	0	1.55755252500139	-1.96492551901058
715	0	1.14490447694446	-0.806291744303512
716	0	-1.29588065233901	0.836491007725266
717	0	-1.26858215752146	-2.38457695517342
718	0	1.49126978240204	0.857132138490213
719	0	-0.752774668670359	0.917538448999256
720	0	-0.23933761921192	-0.347120582883552
721	0	1.4647108723017	0.920734170025882
722	0	0.670028319407242	0.496450079853653
723	0	1.4156428686809	0.193231500850701
724	0	1.34081336792842	-2.51104286939664
725	0	-0.79969989240539	0.0240150474237224
726	0	-0.790336799547919	0.746804946598727
727	0	1.39306422346068	-0.00161869769165255
728	0	-0.271205530380256	-1.18337562652012
729	0	1.60583639562128	0.308420816186578
730	0	-1.27605750501544	0.97519045598803
731	0	0.962546259308396	0.573399845584599
732	0	0.42062634888248	0.177064690199728
733	0	-1.73997481146548	0.0599967267098615
734	0	0.202546292629165	-0.518907368579167
735	0	-0.32762233214655	1.12065499842626
736	0	-1.75835426956108	-2.01114219368944
737	0	0.948896873699231	1.05174891697158
738	0	-1.28955249445073	0.178274404278249
739	0	-0.854467820521451	0.167120883033582
740	0	0.254554538993654	1.12951568527087
741	0	0.0934910312486999	0.651283315911784
742	0	0.0722167950945355	1.44714450224998
743	0	-0.853965145457821	1.18124252193909
744	0	-1.35059543571847	-0.746437638672896
745	0	1.21900417850188	0.980358464708331
746	0	0.672883404043485	0.190086805882429
747	0	1.37107256333807	0.59331553477915
748	0	1.42275617144914	-0.663862105808728
749	0	0.0872716615176257	-0.500078357888822
750	0	-1.02106450615305	-2.04706349814865
751	0	-0.637766506730017	-0.0665346352847486
752	0	-0.0124093287240523	-0.143931757392293
753	0	1.04204962395582	1.46834201258825
754	0	0.543947057916698	0.572106765459563
755	0	-0.90713631002234	1.46532649656795
756	0	1.35046481681229	0.867887549076863
757	0	0.680731171345323	-1.43108120244899
758	0	-0.0150224350218054	0.897421042563133
759	0	-0.678822182606892	1.14522705205167
760	0	1.39292502676399	0.244645305496107
761	0	0.374530942803448	0.452565302952759
762	0	1.32037619000722	1.02656945947803
763	0	1.0599556384438	-2.50315934275345
764	1	1.61844744802338	-1.80658627624915
765	0	-0.54262537996724	-0.0970264246492775
766	0	-1.56501689417034	1.06424089949276
767	0	0.458537451241428	0.613087745687694
768	0	-0.983134418251526	-0.258381139687065
769	0	1.08069478813411	0.706452554179533
770	0	-0.123212968867049	-1.43838448934132
771	0	1.53430286163341	0.883702965735246
772	0	0.505030204234675	0.477280584306368
773	0	-0.166246232415023	1.38923456828335
774	0	1.09787089682431	-0.542673059002579
775	0	0.87375199302042	0.906297405519426
776	0	-1.61258670325592	0.920923328064273
777	0	-0.493075933962353	-0.482960010899045
778	0	-0.938384928756428	-1.46437465320243
779	0	-1.75905428259107	1.33548313634253
780	0	-0.0486168497816138	0.679211386457003
781	0	-1.45619448399823	-0.14451726315238
782	0	1.22708445290506	-2.35181802705227
783	0	-1.77000394959459	0.949654554990597
784	0	0.91968995998781	-2.52332880061321
785	0	-0.447578643681517	-0.504422769334837
786	0	0.288513577024702	0.671412016199609
787	0	-1.11271043309826	1.33039995369368
788	0	-0.492657712509366	0.603421949222739
789	0	-0.639332656393823	0.289985122363972
790	0	-0.629785032477731	0.518433430607215
791	0	-0.776215893445733	0.845880768828605
792	0	-1.18960824756092	-0.590598634686288
793	0	-1.78792237151324	0.630764217745696
794	0	-0.588465873303657	0.714353763839013
795	0	-1.39917898627097	1.22527133751189
796	0	1.26727991701825	-0.996568931723922
797	0	-0.199765409775992	-0.779975242274459
798	0	0.44706353276984	-0.771084510692492
799	0	1.64863215144988	0.931542259597893
800	0	1.49156552545668	-0.702724599400311
801	0	1.07721025102227	1.40289074745303
802	0	-0.0401802804124347	0.131604932638106
803	0	-0.501996488867744	-0.0700589248484642
804	0	0.855343790772741	0.775374867073417
805	0	-0.979637144127745	-1.57054068304058
806	0	-0.0978335547843058	0.0997409566873332
807	0	0.166387338146138	0.353393854806236
808	0	1.31222791714406	1.14805312359937
809	0	-0.460371189676763	1.2139706431495
810	0	0.855962187437896	-0.391416765865476
811	0	-1.22123563820889	0.351099312408596
812	0	1.0380291653359	-0.479304147805294
813	0	-0.440051059027886	-1.56717738615777
814	0	-0.195203141682596	-0.895953832657202
815	0	-0.813434229884921	-1.36487874310793
816	0	0.463659619669037	0.212723325342678
817	0	-1.13057584675889	-1.77356261175488
818	0	0.882513976223782	-0.467978827735273
819	0	0.750916424381286	-1.02678843927033
820	0	-0.123489335820923	0.748091232271595
821	0	0.782800962200557	-2.09282601083826
822	0	-0.570979342288733	-1.45141533582498
823	0	1.44708382155059	-1.16062077574597
824	0	-0.955084645709437	-0.680930213305231
825	0	-1.8339118063676	-0.27675988837104
826	0	-1.44392011435466	-1.62101254976359
827	0	-1.68572075166275	0.486685668623413
828	0	-0.174000264390464	1.32155376263073
829	0	1.63455945533392	-1.20696090654437
830	0	-0.0981922655399435	0.954166935132653
831	0	0.190930663877939	0.234744212875106
832	0	1.27205562961795	-0.296826806132263
833	0	0.738786433152402	0.381478964196514
834	0	0.314241346814843	1.40396012599691
835	0	0.302704078192281	1.29499581573254
836	0	-0.024047354871984	-1.14162609878522
837	0	0.161405029151925	1.1854370371499
838	0	-0.555276342540048	0.655962810314857
839	0	1.54599181348264	0.00906420000213309
840	0	0.0352457144228344	0.972220169223777
841	0	1.14622471974631	1.46097553213497
842	0	-1.44225448184852	0.0313243010004564
843	0	-1.2788657956411	0.121748366134936
844	0	1.64329223797345	1.27436150451681
845	0	-0.490886353813945	0.412741340390277
846	0	-1.60574203418142	0.677870043866059
847	0	1.43742787118089	1.35940569823752
848	0	0.692114409840554	0.298160458742946
849	0	0.183868217912556	-0.460446626891694
850	0	1.06417161846093	-1.96388375172512
851	0	-1.33291312537452	0.0106505725812782
852	0	-0.705939004262271	0.0208089930996882
853	0	0.0815433951154307	1.15836315510398
854	0	0.877548653336202	1.15726180929914
855	0	-1.57858546797737	-0.755863169928614
856	0	-0.0412837388091563	1.07445167719142
857	0	-0.859354346235891	1.44781038605435
858	0	0.429251899713438	-0.690356032303758
859	0	-0.863516398581023	0.882445718603292
860	0	-0.118392396686741	-0.842762479531207
861	0	-0.125932863404651	1.15733004344009
862	0	-1.28526968401872	-0.628931617257733
863	0	-0.822960073528842	0.265591072742094
864	0	0.834837594791048	1.29490769095053
865	0	-1.18036785162949	-2.51893358995753
866	0	-1.3150259130502	1.08677323787169
867	0	0.376766000575562	-1.65880032172111
868	0	-0.707918046245014	1.22278030292388
869	0	1.095171055346	0.814165346220228
870	0	-1.70281285650703	1.33329250886451
871	0	-0.349234914115665	-0.600402003020342
872	0	1.53989710916953	0.298294939824315
873	0	1.50303831273328	-1.66712835275559
874	0	-1.14909688555552	-0.17361153715581
875	0	-1.64762443395669	0.343137845396955
876	0	1.26694383151276	1.40172380109096
877	0	1.3988739748754	-0.377005830236609
878	0	-0.953273818364109	0.517369993143182
879	0	1.24734730898691	-0.786733980460644
880	0	-0.0486911937676739	1.46188440135054
881	0	1.05546646422823	0.215590535597333
882	0	0.0155636870880092	-1.05087515554965
883	0	-0.788395598968724	-0.342283069708761
884	0	-0.87493855418307	0.355010096513726
885	0	-0.0389137526594377	-0.328093065026768
886	0	-1.17430391227712	-0.214883210455801
887	0	0.675218967676242	1.32063872945462
888	0	-0.778862577394867	-0.151243281228863
889	0	-0.039454904209971	0.330096298762759
890	0	-0.274706776596363	0.8446880969876
891	0	0.687934011966424	-0.319280684991817
892	0	-0.710256023754446	-0.25441132225235
893	0	1.19718711883412	1.45323546255065
894	0	-0.655126270469393	1.43734592359105
895	0	-0.969294174880979	-0.0346467637718699
896	0	0.659767743943738	-0.4799223028241
897	0	0.464495384501127	1.18292426908011
898	0	-1.50609537361094	0.960516625802274
899	0	-0.156398328765256	-2.44169147248132
900	0	-1.8213646478512	1.37869980162872
901	0	-0.245047178912263	-1.32654979212846
902	0	0.20060768597217	1.1300363494621
903	0	1.43190438793357	-0.269662749232457
904	0	0.936517964249878	0.393051286196153
905	0	0.92454492080761	-0.344710420410318
906	0	1.46922792614689	0.179432822349663
907	0	1.61020923272864	-0.0629024899008133
908	0	0.702572210336758	-0.246160069833081
909	0	0.300792421802409	1.04716789738716
910	0	-1.58086518305141	0.180715492516811
911	0	-0.748560995448512	-0.735523072946708
912	0	0.886763633816637	-0.603740496559824
913	0	0.972618182860078	-0.662316711127585
914	0	-0.434434536638951	-1.53634108388703
915	0	-1.4713371741247	0.54191208174016
916	0	-0.946029709344103	1.10926914899056
917	0	-1.04437013666383	0.704609641345581
918	0	0.826169328267191	1.26822574647252
919	0	0.770395226494066	-0.719452146899653
920	0	0.293350534391189	1.4615172329485
921	0	1.57027589906196	0.109147862570566
922	0	0.748073802482836	-0.0277099450359731
923	0	-0.495858303458845	-0.181873012115338
924	0	-1.02455180583368	-1.3049326858667
925	0	1.60981021226705	0.702310946154723
926	0	-0.263172904826562	0.914282526111732
927	0	0.784576536064867	0.620474546499482
928	0	1.35120608510811	0.435808910991532
929	0	0.871747487056503	0.242507958902742
930	0	-1.14360488114712	0.994789768144776
931	0	0.097718518419502	-0.26894715200475
932	0	1.47167578464444	-0.0497001637218373
933	0	1.46427983062376	0.782868358384218
934	0	1.100957288957	0.434505389858092
935	0	1.62355584391547	0.132370324982505
936	0	-0.179567722975645	0.207725762904517
937	0	0.116940754260189	1.06217169257863
938	0	-0.0687453303312771	0.563619634553963
939	0	-0.00687790586054063	0.22947817794204
940	0	-0.284086559167651	0.776041854292975
941	0	-1.20148757124223	0.659307261324029
942	0	0.221040004311856	0.0486005720030784
943	0	-1.51782395087305	0.143213189780276
944	0	-1.64562959289906	0.0865197748314028
945	0	0.753958817937181	-0.1453324804524
946	0	-0.585441285658432	0.744262921623649
947	0	-1.67038735829387	-0.324120662395204
948	0	-0.744580168749744	-0.475809552701061
949	0	0.713518436505152	0.925745043709309
950	0	0.33194137874945	0.973409992502688
951	0	-1.12930989282205	1.09483664479769
952	0	0.845226427716854	0.546704282342516
953	0	-0.654420899470533	0.339252409611197
954	0	-1.23321631579971	-0.305736093017911
955	0	0.678724804496865	-1.29546655581212
956	0	-1.09401013983127	0.318918512090681
957	0	0.76633991912157	0.937433478343956
958	0	-1.13537415042212	-1.19458366059565
959	0	-0.0585083369908219	0.195511845381752
960	0	0.992032240126388	0.24388777667467
961	0	-0.141870677212925	0.0306978938591143
962	0	0.665912699983868	1.02731525204682
963	0	0.138010777838171	0.277094851153725
964	0	-0.354800427078457	1.45756966019235
965	0	-1.34417559502405	1.12845698608069
966	0	1.36984119433971	-0.709132564958985
967	0	-1.18646077100001	1.01738161957005
968	0	0.754359964909026	1.45436291564305
969	0	0.383679138875832	0.532020302924632
970	0	1.39953516379173	1.40674396854917
971	0	-1.45067473770784	0.672174538581275
972	0	0.984407301268355	-0.809060401762114
973	0	-1.14315802050726	0.624842036053548
974	0	-1.64199231695834	1.06127388139708
975	0	0.896352262193716	1.01813949127422
976	0	-1.29330830088877	-0.211462078149244
977	0	1.12987933030797	0.956095573920088
978	0	1.18525785493773	-1.12991501727057
979	0	0.610636153104927	-0.0289909526544825
980	0	0.120092429303651	1.29615152745041
981	0	-0.16803425394007	-0.159840733632642
982	0	0.151813893961918	-0.5272050691971
983	0	0.047760601326181	-0.0196762279300152
984	0	-1.0957654051204	1.3728785791105
985	0	1.05476523825879	0.00825561059082108
986	0	-1.51415232354951	-0.0438464437647015
987	0	0.358006039451828	-0.860169254260501
988	0	-0.90811226819956	0.52675393771143
989	0	1.06041851215738	1.43374737129308
990	0	0.292406433966261	0.259015902369691
991	0	0.415622811962382	0.53426621863331
992	0	-0.878588860177169	-0.240960911763131
993	0	-0.211729668039617	1.4354270131354
994	1	0.409311289126511	-0.951099733976351
995	0	0.462453682410344	-0.113818836617285
996	0	0.865100314026266	-0.0203421100550454
997	0	1.22130169437606	0.669762976938257
998	0	0.774619632371602	-0.44400278547234
999	0	-1.11078177075581	0.245442508613566
1000	0	-0.45107669638027	-0.38936804085015
1001	0	-0.263198464596242	-2.44349469278935
1002	0	1.43707668510728	0.507179030921671
1003	0	-1.66602650709761	0.173568964153871
1004	0	-1.48820126402907	0.832638236688396
1005	0	0.986423389613919	0.132156384586048
1006	0	-0.0584133126968595	-0.0138958621970185
1007	0	1.14775091132997	1.22730272459555
1008	0	-0.993170802161782	0.373197947213152
1009	0	0.815583835637336	-0.546687138486381
1010	0	-1.82409877820942	-1.45925667575116
1011	0	-0.275539365745118	-1.62631962451916
1012	0	-1.68389882305587	1.04406504561656
1013	0	-1.70290758413105	1.09460819130651
1014	0	-0.0935898961929137	-0.0203282987882633
1015	0	-0.463542099588599	0.11742811612137
1016	0	1.0157652898668	0.314387853450341
1017	0	1.00329970268579	0.552624677562794
1018	0	-1.20892382286638	0.284766784651754
1019	0	-0.0878602692187511	-1.20073854869681
1020	0	-0.115702363024586	-0.640563964590105
1021	0	0.382443422762893	0.0529726489912306
1022	0	0.429985574360054	-0.454681991752004
1023	0	0.750189763634041	-0.411680844913906
1024	0	0.331726427230758	0.699980269234056
1025	0	0.918888803331716	-0.805785752650362
1026	0	0.910911839846818	0.870323734278431
1027	0	1.63259075861194	0.635881543449746
1028	0	0.531323336129386	-1.75870717154715
1029	0	-1.29963874071759	0.304025636523037
1030	0	-1.49518560938907	0.633766151688929
1031	0	-1.27663451736241	1.03995166075238
1032	0	-1.24668691790281	-0.0226951983456693
1033	0	0.995245242240984	1.17793747873015
1034	0	-1.44903772325407	-0.300172167008287
1035	0	1.29032097530558	0.156148377866256
1036	0	1.27400406231275	-0.457878837319119
1037	0	0.361784436671633	0.839804744154611
1038	0	0.493312122786941	-0.0692019210900726
1039	0	-0.463343011101521	0.366222091378876
1040	0	-0.822283008348749	1.15463992592301
1041	0	-1.62356477799712	1.22261205065242
1042	0	-0.825175494128022	0.438358874330214
1043	0	1.05632344529917	-0.669171284854821
1044	0	-0.546964496360956	-0.434087369766662
1045	0	0.921297966833753	-0.252150238898129
1046	0	0.825756612163231	1.1024409472278
1047	0	0.0387151542881933	0.397414286862581
1048	0	-1.53461650832136	0.387532619132684
1049	0	1.26204059623333	0.547888810884489
1050	0	0.44496797306807	-0.574144972745389
1051	0	-0.632697210658674	-0.350229221412358
1052	0	-0.66353579278984	1.09655184676093
1053	0	-0.853815060235611	1.39713328438974
1054	0	-1.76630060535086	-0.0412515012715267
1055	0	1.5572657911375	0.159147364919669
1056	0	-0.220460671803343	-0.730943326508156
1057	0	-0.552151871320099	0.141836036142671
1058	0	1.25284379834006	0.594540820249685
1059	0	-0.0289039296468531	0.596096439256278
1060	0	0.934441870307289	0.177846406595326
1061	0	-0.36211109596078	0.215228571995751
1062	0	0.000168813650870509	0.687533554709672
1063	0	-1.49325428395087	0.1350388689819
1064	0	1.51828438262505	-1.16191756551157
1065	0	1.18421235475301	-0.176579556176331
1066	0	0.0731277407460955	0.372438511381271
1067	0	0.702149051541206	0.00236632551602561
1068	0	1.52923621604888	-0.753054470591149
1069	0	0.427017608440105	0.25870568865032
1070	0	0.146619641302582	-0.617680756524926
1071	0	0.6120853418325	1.05086709800236
1072	0	-1.05022654272596	-0.528105167857205
1073	0	-1.04161036547943	-0.228767980722381
1074	0	-0.0669133127525745	0.403212211197695
1075	0	-1.43788013975249	-1.0845565000573
1076	0	-1.16642013255774	1.42257830339265
1077	0	-0.147777287318758	0.977311036483044
1078	0	1.01930136439597	0.864824328526789
1079	0	-0.447472584778636	-1.72757854460062
1080	0	0.516908962474051	-0.205473938984536
1081	0	0.651829657208896	1.42861576528406
1082	0	-0.856854232267604	-0.0385169859845451
1083	0	0.321084432830291	-0.511582808950151
1084	0	-0.296764864163701	-0.48983540150124
1085	0	0.676024082065776	0.565272174631596
1086	0	0.482673084049898	-1.09693772322042
1087	0	-0.603868553411407	0.424772480738914
1088	0	1.34589444349646	0.912680912713726
1089	0	0.926245653555768	-0.0920205135285385
1090	0	0.273205442940637	-0.641268306671136
1091	0	1.01884274397897	0.120858547636483
1092	0	-1.58306566945106	0.337968723692375
1093	0	-1.06068209165229	1.40319318628386
1094	0	0.222438392734517	-0.564915431776395
1095	0	0.734923725192587	-0.657069438309868
1096	0	1.1921652750993	0.918205216099437
1097	0	0.650220810800158	-0.791754829871298
1098	0	-0.0321944594474948	-1.40617512193726
1099	0	-1.78953496606043	-1.70804899381429
1100	0	0.155010698761425	-0.18999233017589
1101	0	-1.19709193690803	0.74454503662177
1102	0	-1.74588878511793	0.624812151705135
1103	0	-1.06272183194617	-1.43500953890601
1104	0	-0.938845510543479	-0.132504884713329
1105	0	0.209934674535462	0.743618392999913
1106	0	-0.448104624956761	1.44741686330877
1107	0	-1.80156657560235	0.24933622984637
1108	0	-0.903354117833874	0.603570427967141
1109	0	0.684750178908188	0.751207404987119
1110	0	1.37596345822327	-0.321199831826374
1111	0	-0.637042539615559	-0.464640729731272
1112	0	0.514455924078282	-0.876216937971124
1113	0	-0.292230583636303	0.69390545983001
1114	0	0.176640882741494	0.961956855732072
1115	0	0.64850770223947	-0.383251575918751
1116	0	-0.433001860832237	1.24300452284459
1117	0	1.27673743547862	-0.22929145371249
1118	0	0.760406688878175	-2.21692127897112
1119	0	0.722780179753063	-1.26808523181004
1120	0	-1.38882496700338	0.235015259162925
1121	0	0.402584761141164	-1.11919198591177
1122	0	0.0205894184775265	-0.114206322073044
1123	0	-1.01466404403129	0.0392823295788282
1124	0	-1.81000663667571	0.88435885872202
1125	0	-0.638397601173744	0.935185630498982
1126	0	1.43579976674242	-1.00171209566624
1127	0	-1.73321530468878	0.372188674529839
1128	0	-1.63709344862145	0.431223026991185
1129	0	1.36187741604312	0.653909100117306
1130	0	0.131318162064103	0.70316460724932
1131	1	-0.957657707436815	-1.35615127145872
1132	0	-0.438181458423429	0.967663160854549
1133	0	-0.626198860375882	1.11850812509448
1134	0	-1.03496043532085	0.8741334327887
1135	0	1.14274051928979	0.0429361274440812
1136	0	0.637712876835497	-0.176146457451769
1137	0	-1.51932914592907	0.686922919499438
1138	0	0.113620045170883	-0.956741432951301
1139	0	-0.213762296485268	0.866598791163926
1140	0	1.18435273702286	0.50744336549223
1141	0	-1.59319831033865	-0.00751320394813525
1142	0	-1.24825208137553	0.628794358825038
1143	0	-1.08213965170223	1.08744616837351
1144	0	-0.509372846588713	-0.35988986743932
1145	0	-1.07048655008104	0.164558654134177
1146	0	1.12629516791701	0.865702221859233
1147	0	-1.45582752903757	0.609045061174144
1148	0	-0.584440343528285	1.06070907258722
1149	0	1.33520610341421	0.521529139153173
1150	0	1.58952707033907	-0.694663282399001
1151	0	1.24643398754541	0.831904186554117
1152	0	1.0723997008415	0.546757500531524
1153	0	1.52036623824765	0.624190347006879
1154	0	1.29025753149951	-0.666681193545583
1155	0	0.0715592369899693	-1.09646872913239
1156	0	-0.473733095859145	-0.143599759336464
1157	0	-0.672726143200595	0.15178610956559
1158	0	-1.1485974424473	-0.0218681441933209
1159	0	-0.805165711721151	-1.56669170906507
1160	0	-1.41995734072563	-0.50942954765324
1161	0	-0.0793706973882491	0.713847356664974
1162	0	0.289676837014643	-0.214810405257865
1163	0	0.512423783679334	1.04686751756231
1164	0	0.363746683820081	-0.225454044973799
1165	0	0.591905979084473	0.876402823306523
1166	0	-1.68850990866423	-0.814614233210011
1167	0	-1.27054759194101	-1.19835003925933
1168	0	0.72722486286445	-0.0767642135388801
1169	0	-1.6316689502474	1.41283362473033
1170	0	1.24522050535515	-1.25822964737922
1171	0	-0.753944776494159	0.660182462128925
1172	0	1.27202837297991	0.427312571351176
1173	0	-1.37381640635301	0.974153198787397
1174	0	-0.370918844851132	1.34731210131143
1175	0	-1.29244942321656	0.470129678672155
1176	0	-0.230869418820318	0.419350666485098
1177	0	-0.242499488186244	0.0894247638361873
1178	0	-0.997116979671136	0.236643172012633
1179	0	-1.37337112522975	0.159764617670188
1180	0	1.57816813225667	-0.522898980570157
1181	0	1.0053671300519	0.680087945626752
1182	0	-1.03890504567814	0.449351249793968
1183	0	-0.925225363185055	0.779334222696741
1184	0	-0.385477283576814	0.33011060251149
1185	0	-0.610164266996605	-0.523866714235178
1186	0	0.319159353852926	-0.318782429610889
1187	0	-0.177797623466986	-0.397242125769245
1188	0	-0.310925492469574	-0.0162566573594676
1189	0	0.211014711226616	-0.133204113586876
1190	0	0.803539197967147	-1.50277359806331
1191	0	-0.395244332448003	0.926087860811408
1192	0	-0.930138743370002	0.978935429917253
1193	0	-1.14757299735275	-1.24600320776268
1194	0	-1.74313142795288	1.10811414288467
1195	0	0.448351881962871	0.750640271879824
1196	0	-0.197171218828059	-0.654574040570134
1197	0	-0.407558332341188	0.407773618425455
1198	0	0.551373898007172	-1.43859584636199
1199	0	-0.269879878056971	1.2899210125595
1200	0	-0.831029662834713	0.53583714101266
1201	0	-1.25415298093207	-1.14464498478405
1202	0	1.21412011017382	-0.489000916900206
1203	0	-0.021320863193345	-0.804719264069778
1204	0	0.405251313851592	-0.0124700125251711
1205	0	-0.748688717717464	0.723197578741148
1206	0	-0.365072612139909	-0.193785579800994
1207	0	-1.46567752263476	0.38124214076168
1208	0	-1.79855887393331	1.29228740453573
1209	0	-1.04297578770528	-0.0976617967246253
1210	0	-0.638759446629021	-0.18115276697836
1211	0	1.05582790182979	-1.41712453316612
1212	0	-0.0469159004560357	-0.982483011999004
1213	0	-0.242996541185982	0.206634118419458
1214	0	1.59803836748363	-1.37893610582091
1215	0	-0.158010556445538	0.302286635189095
1216	0	-1.7939496509218	-1.00911713545466
1217	0	-1.40281489310901	-0.768105574118838
1218	0	0.027913838104399	-0.502102917381073
1219	0	0.610038227003288	0.665545246675218
1220	0	1.06691780588184	-0.329986627536723
1221	0	1.15105457428744	0.433265855912095
1222	0	-0.266131050049301	1.02343710755634
1223	0	-0.960332835048982	0.324926804990461
1224	0	-1.16048847004256	-0.513986169847283
1225	0	1.04629513127069	-1.23868833495717
1226	0	1.52853101735087	-0.897816826136031
1227	0	-0.797257146385195	-0.441907932817629
1228	0	-0.318940903372023	-0.352452219556003
1229	0	0.508456359630949	0.857302464033203
1230	0	0.603689051270111	-0.456808014035533
1231	0	1.17156718623096	-1.50534543542189
1232	0	-1.56002086569694	1.20698417155555
1233	0	0.177101884074011	0.0366662570904323
1234	0	-0.164758948312515	-0.505388196666977
1235	0	-0.433936985212231	0.182141709122919
1236	0	-1.5026879865435	1.38635962947871
1237	0	1.55306974790383	-0.0646728099036549
1238	0	0.543360842044437	-0.445196036030925
1239	0	0.0412374568956372	-0.65273103006318
1240	0	0.253692395577673	-1.02947183268374
1241	0	1.18452770590905	0.611343301169586
1242	0	0.262220780325117	-0.929946796931282
1243	0	0.625010277738417	-0.586036274336995
1244	0	0.521376561409849	0.552669113751314
1245	0	-0.509127738579715	-0.690372634341444
1246	0	-1.09241256712728	0.103597647764533
1247	0	-1.4263911755668	-0.0205271769423081
1248	0	1.22427455339721	-1.91335935794569
1249	1	-0.283012037938215	0.220313855765322
1250	0	-0.488262658627158	-0.471089460671201
1251	0	0.720539058415515	-0.599820779030749
1252	0	0.586063789761553	0.214172335019671
1253	0	1.25527324270356	1.08141626529249
1254	0	-1.58875199503114	-0.384472183887471
1255	0	0.433512818050906	0.97491160865701
1256	0	0.682408899001615	0.258949691282266
1257	0	0.794804862788621	-1.32197081210666
1258	0	1.41917024573307	0.508531031509451
1259	0	1.58596842492595	-0.925230217841817
1260	0	-1.29294656338842	-0.64917572261374
1261	0	1.66053772752596	1.1126790619701
1262	0	1.43273722162993	0.0951859078966405
1263	0	1.21155417736508	-0.488894136791153
1264	0	1.41700958358026	-2.28581311330789
1265	0	-1.16116013215523	0.852189096574894
1266	1	0.259221624278483	-1.1705426049168
1267	0	-1.16986191565044	0.12129033696023
1268	0	1.21539206071057	-1.79980020005119
1269	0	0.609939252107103	-1.89389225734091
1270	0	1.57980946720611	-0.502071726984047
1271	0	1.35062774687555	-1.95427932784315
1272	0	0.87134498033681	-1.2621063561847
1273	0	0.777107969867212	0.534945635928421
1274	0	0.97354317300176	1.26546499002189
1275	0	-0.0490646294026102	0.985957829757202
1276	0	0.635414149876013	-2.76116039041605
1277	0	-0.569079050398541	-1.19965021321712
1278	0	-1.33748111342779	-1.28923496509542
1279	0	0.421098204592908	-0.000996245913491956
1280	0	0.274163363927497	-1.60416993404258
1281	0	0.629593499317454	-0.265632443239079
1282	0	1.04196542597892	1.17904954989559
1283	0	-0.796060333664402	-1.20231732950982
1284	0	-1.81718260538887	-0.353366792217354
1285	0	0.736456421797658	-1.59281697867067
1286	0	-0.597375818647745	-0.567725046151028
1287	0	0.999393668861472	-0.957604142359668
1288	0	0.626964348187811	-1.39684309378597
1289	0	-0.676756858027821	-1.26737802745186
1290	0	1.26153731813616	-0.783245077479909
1291	0	-0.493696294332665	-2.20780677409711
1292	0	-0.433818210337116	-1.96121954967237
1293	0	1.52998346200522	-1.38270474538445
1294	0	-1.6813266442663	-0.570201196003819
1295	0	-1.59262046969865	0.513437517298187
1296	0	-1.09319679997538	1.30258093635678
1297	0	1.68334323789458	0.17556698925867
1298	0	0.366374864056713	0.625112679109734
1299	0	0.386251632161687	-1.8918342969411
1300	0	0.194999666546106	-1.15256021167188
1301	0	0.499820532485803	0.231490185852728
1302	0	1.56086018529079	-1.48440501788344
1303	0	-0.980452738004279	-1.89667406216805
1304	0	0.812584901103312	-2.88298837206538
1305	0	0.849338668477068	1.30664761612383
1306	0	1.6128656628622	-1.27343843884616
1307	0	-0.95729223909486	-0.867706727180938
1308	0	1.24916746584906	-2.35690887788924
1309	0	0.736321673341904	-1.02865023549113
1310	0	-1.0561381538452	-1.23162157965719
1311	0	-0.721608092466844	1.29735526287757
1312	0	-0.939639520278437	0.0712558303172394
1313	0	-1.27369899058894	-0.177434061087842
1314	1	-0.968622737285144	-0.714745104742848
1315	0	-0.777701714767498	-1.46000754934714
1316	0	0.841108886956379	0.0802945983660215
1317	0	1.36241372114728	-2.27829961945109
1318	0	-0.471326452171871	-0.581227264808996
1319	0	-1.61032441938566	0.407884290381872
1320	0	0.0986719224174894	-0.959146389312657
1321	0	-1.85563585886551	-0.497816578410254
1322	0	-0.799385570654047	-1.023298619612
1323	0	-1.4593897570447	0.39289353050156
1324	0	0.510967368122258	0.692992481044101
1325	0	1.280606628785	-1.31494369076966
1326	0	-1.80401953600739	0.184123929167552
1327	0	-1.93007280515959	0.562008294493769
1328	0	-0.0522140685065279	0.62905189895788
1329	0	0.446653127171176	-2.04761589050538
1330	0	0.259743418139647	-0.186592226169885
1331	0	-0.297730962206735	-1.23865075176892
1332	1	0.403213661909291	0.707388519793255
1333	0	0.469353017674686	-0.801562018286547
1334	0	1.70739651276533	-1.26285428634425
1335	0	-1.34395055192569	1.31012638819818
1336	1	0.481971833821493	1.12848035958895
1337	0	-0.72767775931599	-0.406638775026474
1338	0	1.67262042015833	-1.95641491301586
1339	0	0.0771553038885425	0.293218533920891
1340	0	-0.625518801282279	-1.37585259510335
1341	0	-1.45836989725831	1.3114352799745
1342	0	0.262184155913225	-1.05276927022846
1343	0	-0.792558041873951	0.227281056902619
1344	0	1.28166162154837	-1.3835654197414
1345	0	-1.14426393841653	0.504538585680562
1346	1	0.267701433402404	0.634658393640569
1347	0	-1.14195529618894	-0.281775639645107
1348	0	1.56981317142052	-1.18012401807313
1349	0	-1.19846359739554	-1.36958046021681
1350	0	-1.28339800855669	1.04023634272942
1351	0	-0.324546727151492	1.18937423474101
1352	0	0.756883937843989	-1.41458253579622
1353	0	-0.515339567804467	-1.80297538631583
1354	0	-0.0495697534867002	1.28381502599028
1355	1	-0.385611038624912	0.0125659851705738
1356	0	0.142693300012546	0.816313336560254
1357	0	-0.0238639099312326	0.106988010280029
1358	0	1.68313720970655	-0.450551661091689
1359	0	-0.322145108264781	1.29645582009281
1360	0	-0.432584745834873	0.25844184077589
1361	0	-0.0069357087970083	-0.160507288399522
1362	0	1.41274249896023	-0.370021927073623
1363	0	0.428190637723966	1.30563893396633
1364	0	1.33953849781678	-1.19547295518744
1365	1	0.179507191418578	0.641423744560288
1366	0	-1.48526749500033	-1.7922682951399
1367	0	-1.72046234110519	0.193173494291162
1368	0	-0.207374825550327	-0.999286297853579
1369	0	1.20984471680501	-0.754389609737046
1370	0	0.503853314373328	-2.42924196321598
1371	0	-0.245258206907306	1.05355915338898
1372	0	-0.18457227590349	0.0951823001117586
1373	0	-0.106933555747393	-0.895403479990201
1374	1	0.0354249103767117	-0.116019829418202
1375	0	-0.774716894926002	0.595673673503178
1376	0	-0.178684422740472	-0.743843739304916
1377	0	1.01212109481202	0.887195008824818
1378	0	-0.512919021587098	1.19152969509355
1379	0	-1.13671024286379	0.956549841698984
1380	0	-1.82725519892274	1.2238921231594
1381	0	-1.86488208426455	-0.146045821984801
1382	0	0.849434640091678	0.624960976126323
1383	0	1.68002324793722	-1.7211273158797
1384	0	-0.978966731298639	0.230612713915278
1385	0	-1.21044897746257	1.20620308313023
1386	1	-0.717459517516945	-0.304356434564007
1387	0	0.713550092291131	-1.2943912610572
1388	0	-0.353651628063509	0.189436829549633
1389	0	-0.38786812979789	0.316664541590657
1390	0	-0.654125841159654	-0.47968439735003
1391	0	0.843945298156492	-0.0739786891644512
1392	0	0.0271184578632401	-1.16194412676443
1393	0	0.827691569581939	0.192129459879795
1394	0	-1.05963568460671	0.24201596611335
1395	0	-1.8149444507684	1.04531113841675
1396	0	-1.01737783741483	-0.0815874984420576
1397	0	1.6468218750345	-1.024165142059
1398	0	1.1033320907296	0.84147559481101
1399	0	-0.905039669497955	-0.195136139859856
1400	0	-1.57616759443475	1.16809667286171
1401	0	-0.2922873599967	-0.168241282063584
1402	0	-0.279545482113714	-0.482318908120418
1403	0	-0.646294450334267	-2.01666996576395
1404	0	-0.784067503068497	1.17360439893835
1405	1	0.0682626260731185	-0.170315160868183
1406	0	0.170437573171046	1.31662827281705
1407	0	1.13076759578332	0.352340718600084
1408	0	0.282112195874859	0.732402488255465
1409	0	-1.43566235293758	-1.24109448937984
1410	1	0.0958233775508913	0.12893002791754
1411	0	-0.991810643335125	0.425610338310218
1412	0	-1.89820177695533	1.15909137576118
1413	0	1.40921303585677	0.233816359490127
1414	0	0.4244885038655	-0.307319301953858
1415	0	-0.659849517017187	-0.604431614695064
1416	0	0.654997969914259	-1.97284538946433
1417	0	1.20878764042553	0.119089489899383
1418	0	1.52489902846685	0.318358683092279
1419	0	-0.523521857845577	0.208574979929087
1420	0	0.0231197885217786	0.582983866424523
1421	0	-0.903394702616541	0.885944230513438
1422	0	0.740980680092541	1.28289638252885
1423	0	-0.270182853691771	1.29313997343211
1424	0	0.497504019947769	-1.44180694735137
1425	1	-0.45808380716957	1.04164389487932
1426	0	-0.565518692550679	-0.334074512749173
1427	0	0.0705951698132095	0.799561121673581
1428	0	-1.59655798707744	0.821251438517098
1429	0	-1.57349142893762	0.75173774419986
1430	0	0.984113080011208	0.554102387002745
1431	0	-0.636777497623559	1.03837115247317
1432	0	-1.29503283573416	1.23617231323719
1433	0	-1.39412635289212	1.22705004279731
1434	0	1.68699898654613	1.01230116782215
1435	0	-1.88160314302563	1.0028651560763
1436	0	0.383104154081409	1.19223219681171
1437	0	1.19523238507575	0.360643966155694
1438	0	0.575042420950031	0.819756742234636
1439	0	-1.04703419603679	-0.316055064342486
1440	0	0.651722695497053	0.970586795386754
1441	0	0.903507761323049	1.05527156153204
1442	0	0.780724280027125	-0.373320091233208
1443	0	1.23437868160603	0.661660790822486
1444	0	-0.3344909429552	0.59024224154543
1445	0	-0.383561201889456	0.620414287653813
1446	0	0.298138003467125	0.512985711220509
1447	0	0.913439068179621	-0.267771085384837
1448	0	1.33502826456649	0.135970805790415
1449	0	-0.89247057273087	-0.673147624873151
1450	0	1.67805664000386	0.0405372017236591
1451	0	1.4174234299762	0.391625020657025
1452	0	0.640585397273691	0.605022547626083
1453	0	0.259030795984123	0.899545579666376
1454	0	1.52322666147668	0.630709160514615
1455	0	0.00340439283170071	0.344399628436452
1456	0	0.917439043598406	0.583763887779642
1457	0	-0.49190170073405	1.29914171300726
1458	0	0.0985400009117289	-0.650675714745513
1459	0	-0.285764758178907	0.705832315559413
1460	0	-0.867787894212923	0.559257119656063
1461	0	1.00629962296214	1.00497598308373
1462	0	-1.66928696057194	0.840165726627937
1463	0	1.06757758251832	-0.332083784232488
1464	0	-1.49931130387896	0.638728203370235
1465	0	0.0516699532627342	1.06665884679038
1466	0	0.543013658210206	1.28439094993383
1467	1	-1.19705559287722	0.926541042412997
1468	0	0.592058177959981	0.541796006521735
1469	0	-0.625759367149118	1.22405154693398
1470	0	-0.696917114255953	0.275789441110191
1471	1	-0.626435434900178	-0.39772606610052
1472	0	-1.1484130192805	1.26761870579858
1473	0	0.636524813362061	0.776478249871199
1474	0	-1.22214230511548	-0.916150006993281
1475	0	-0.196235193051614	0.65429401145953
1476	0	-0.936886644347007	0.689714173008604
1477	0	-1.75365089872445	1.08994997324388
1478	1	1.14418694829259	-0.0488734629065291
1479	0	1.17494057597698	0.804328705725588
1480	0	-0.217958634612172	-0.87706024732405
1481	1	1.10843227099755	-0.385098248189451
1482	0	-0.621977732982889	-0.283473095234714
1483	0	-0.115256091106414	0.612415969002598
1484	0	-0.70809768832252	0.895684553219299
1485	0	-0.157840474976607	0.787732878174972
1486	0	-1.88548246849422	1.24419942412221
1487	0	-0.538097282114664	1.07193083687263
1488	0	1.18995698482649	0.565222587609305
1489	0	1.24648529772229	0.885234460286073
1490	0	-0.49021869595889	0.819546199136635
1491	0	0.897028947219451	0.760551936045451
1492	0	-0.360066113608089	0.898494053648746
1493	0	-0.25239252107186	0.569944513949174
1494	0	0.771281669067275	0.798642187556193
1495	0	1.59360832731807	0.72971433115807
1496	0	0.266062262573508	1.17604517865232
1497	1	0.435490581975456	0.408016653526464
1498	0	-0.892801410044399	0.433540893681602
1499	0	-1.52219928404766	0.540671340276934
1500	0	-0.902279372683917	0.986857645246973
1501	0	-0.737049939406514	1.07745042349765
1502	0	0.109252903627602	1.22427567175575
1503	0	1.38830204192647	0.650001136835341
1504	0	-0.277692999506698	-0.0205867962223716
1505	0	1.286827028949	0.500160921553403
1506	0	-0.213865966396428	0.313870431527182
1507	0	0.147407403680459	1.10004798545823
1508	0	-0.11339544362536	1.19293410801998
1509	0	1.4665971503245	0.722074108111014
1510	0	0.799226329498344	0.955936278168979
1511	0	-1.23773623179647	0.538654588432748
1512	0	0.207486521151628	0.850024487246201
1513	0	1.20405987001394	-0.143522689370614
1514	0	-1.07410190624051	0.933333107231614
1515	0	-0.0653619207946937	1.50467459340669
1516	0	0.33266027003424	0.135133585209946
1517	0	1.19708397256723	1.09689504740684
1518	0	0.0647707805693598	1.54977337196412
1519	0	1.30864998581834	0.0864764369388313
1520	0	1.35870844744356	-0.992861081027077
1521	0	0.127789312832213	1.19923327239837
1522	0	0.761341664720866	1.67256001563239
1523	0	0.495176437242812	0.553758348845824
1524	0	1.52889207305434	1.71516878090698
1525	0	0.985215525074761	1.39559156884643
1526	0	1.38457473839159	-0.163345418868617
1527	0	0.141371436847932	1.16254325411696
1528	0	0.768802019792259	-0.0332525717870556
1529	1	-0.783545049067467	-1.1418487698001
1530	0	0.105647011825711	-0.435312350010394
1531	0	0.879567897847881	-0.268279101907675
1532	0	1.25313246441247	-0.457913258097118
1533	0	0.409967058713667	-1.17194446284183
1534	0	-0.328829541570638	-0.973159581177427
1535	0	1.28112627766417	-1.31826488522672
1536	0	1.06445439256011	0.84613111644927
1537	0	1.18257741329271	-0.806708893271444
1538	0	-0.704334674797756	1.24229367671911
1539	0	-2.07556372952935	-0.83322872186113
1540	1	-1.51458308815504	-0.0224301732215564
1541	0	1.56928604480985	-0.649225676791351
1542	0	1.23768922487515	-1.93048994996418
1543	0	-0.31022670602734	0.887515666325837
1544	0	0.164719767722682	-1.66937923764367
1545	0	0.812298303508216	0.643087099370235
1546	0	0.949047366378062	-1.10172138392576
1547	0	1.0902691896138	1.83030684962064
1548	0	0.903391304483358	-1.41792287865444
1549	0	0.694892677892166	-0.906173145386024
1550	0	-2.05005389157885	-0.960173415549699
1551	0	1.04824231039392	-0.646090372758451
1552	0	-0.26909585601958	0.130346807660753
1553	1	-0.526895773551582	-0.94279071599676
1554	0	-0.510915806395366	0.49914827659628
1555	0	1.54080510808008	0.235576378990153
1556	0	1.50030757194843	0.0474475361423035
1557	0	-1.37725031961159	0.701585108658953
1558	0	0.811418953143436	-0.780881943999847
1559	0	1.02902168805279	1.48288923081671
1560	0	-0.504892894902652	0.462600992203049
1561	0	0.494030737688728	0.364520523539321
1562	0	0.214528351779345	1.55598448120146
1563	1	0.143441243810617	-0.866412609736755
1564	0	1.24158052306096	0.271337434787655
1565	0	0.717170388063624	1.68404189901174
1566	0	0.790224418934024	0.0810691117804576
1567	0	0.921329268385594	1.60150370475565
1568	0	1.17918067247953	0.409868423093504
1569	0	0.341452741042781	1.34398821454696
1570	1	-0.402793338919264	0.315888901637001
1571	1	-1.03891036916279	0.171967947678837
1572	0	0.794892951056046	-1.33290668620688
1573	0	0.119016365010672	-0.679007342076672
1574	0	-1.41131135399088	-1.05105867672952
1575	0	1.15160621318106	-0.20504448214255
1576	0	1.13621494983013	0.541913392993748
1577	0	0.703777553082172	1.53183493454356
1578	0	-0.233693770205398	0.060938913015173
1579	0	1.49816211239441	-0.0573983898407465
1580	0	0.429637685983888	-0.697057594475091
1581	0	0.301867374446645	-0.540101589544995
1582	0	-0.0734640346613911	1.56654736818044
1583	0	0.391297792830597	1.42722766770187
1584	0	-1.38531765245715	-1.67409521169175
1585	0	-0.634894386347763	0.707486191114666
1586	0	-0.146102351423053	-1.77131248355353
1587	0	1.55763123394958	-0.0594407364497032
1588	0	-0.0212391886498432	1.3245316095102
1589	1	0.432427262095735	-0.0898015264032711
1590	0	-0.69652952407942	0.769962495267562
1591	0	0.827994968166158	1.75089029386801
1592	0	1.41315475767521	1.72620861444626
1593	0	-0.628304228699186	1.03501276055423
1594	0	-0.531751097526332	-1.73404698764215
1595	0	0.111135444444597	1.90078246944468
1596	0	-0.561770944854782	1.44027006924731
1597	0	1.53982345462484	1.53259043771678
1598	0	-0.755656464547127	-1.03126550279847
1599	0	0.0660880583383124	0.609513752488534
1600	0	-1.48086066663427	1.00730937850176
1601	0	1.58440620289827	-0.511231099548831
1602	0	-1.78223760692999	0.597764120256952
1603	0	0.484834013634542	1.24056367524308
1604	0	1.66082481247918	0.144853342553196
1605	1	0.269885191715472	-1.13377278484538
1606	0	0.70525098113903	-0.951962519979508
1607	1	0.974513762779907	-1.33335789571811
1608	0	0.619462986695439	1.9925862701734
1609	0	-0.394054879924952	-0.546415351403727
1610	1	-2.03091461878419	-0.0150523853310815
1611	0	0.961572570084319	-0.400841544528357
1612	0	-1.38108385929825	-1.6254562929968
1613	0	-2.01891435798444	0.968234862986636
1614	0	0.899283546126458	-0.437274067223184
1615	0	1.04642828551714	0.166195355527126
1616	0	-0.380800697566119	-0.19400497960285
1617	0	0.338789815579912	0.305348748712426
1618	0	1.38015042468006	2.02964749303735
1619	0	-1.16106910422478	-1.79337314665038
1620	1	-0.467215066213362	-1.61217999844196
1621	1	-0.883779430937493	-0.280115468701966
1622	0	-0.559005143718999	0.961991871075608
1623	0	1.65478043795385	0.236863342426519
1624	0	0.212740530738769	0.078739965894995
1625	0	0.918944150831394	0.0664529676825472
1626	0	0.863414975888487	0.896282705419581
1627	0	-1.76027447942928	-0.684579148561767
1628	0	-0.551595329813077	-0.883516041647131
1629	1	-0.653850279094813	0.385239358762374
1630	1	1.31943791598338	-0.205361842590482
1631	0	1.69600364176906	-0.0372384305017643
1632	0	0.120557187141526	-0.181659976979346
1633	0	0.183870964566234	1.73261959598019
1634	1	-1.31753104092081	-0.995233969187416
1635	1	1.47407282616921	0.647537403236087
1636	0	-1.93562555608851	-0.558387601071586
1637	1	0.443994272678662	-0.416662576292384
1638	0	-1.5612151214599	-0.192628822738541
1639	0	1.23868836371712	-0.709362137508113
1640	0	-0.84389408977537	-1.57473665375377
1641	0	-1.77342316313047	-0.371547439610954
1642	0	1.65655350023523	0.883928233852153
1643	0	-1.24641496154165	-0.713131148069238
1644	0	1.21590741710698	-0.986390301526073
1645	0	1.20837364491937	0.481009118012786
1646	0	-1.71343052527894	1.02811220687277
1647	0	0.384127533028703	0.640360508008429
1648	0	0.484400240355443	1.61832218754991
1649	1	-1.61703409531643	0.898734011769661
1650	0	1.1402433824209	-0.712131557815685
1651	0	0.246616079300886	0.153160116215841
1652	0	1.5547224838722	-1.13609536589323
1653	0	1.69147351402798	1.21388356059398
1654	0	0.420491408175238	2.03593124959726
1655	1	-1.52234945310565	-0.595539114328441
1656	0	-1.32663100585846	0.574644675347374
1657	1	1.62824971479916	0.527023968076176
1658	0	0.308590973865009	1.97348846018221
1659	0	-0.407575112821966	-0.822906431736955
1660	0	-1.03714311415617	-1.77688612126595
1661	0	1.19906050766824	0.0139256599528859
1662	1	1.6670341291621	-0.423298030635553
1663	0	1.63523952441421	0.648173064323283
1664	0	-1.60469157696282	-1.2155348244428
1665	0	1.28424063743112	1.37728570709688
1666	0	-0.205633436627546	-0.901171601450176
1667	0	1.43331527522715	1.96836771718053
1668	1	-1.10096866575956	0.763633339606581
1669	0	-1.52897251029658	-1.11414964755452
1670	1	-1.92861725902933	0.558028664830058
1671	0	-0.937212558842921	-1.44589785238332
1672	0	0.0328733119380595	-1.92436678985462
1673	1	-1.06158516818456	-0.821809587837637
1674	0	0.573407042708085	1.92336884721989
1675	0	0.491535398237119	0.0781496543218758
1676	1	-1.37135451980293	-0.258140203485615
1677	0	-0.0746202687786198	0.748759769843686
1678	0	0.571332044323565	1.84111254740213
1679	1	-0.256082534363225	0.726581323646893
1680	0	0.921788910911136	-1.002639299383
1681	0	-0.0818529251028123	-1.04277958651695
1682	1	-0.302875476383609	1.23625166533358
1683	1	-1.76629495087492	-0.558081047774294
1684	1	0.357430843371804	-1.56388294790888
1685	1	-0.684208578832782	-0.296006654845325
1686	1	0.667296356480271	0.900028138867523
1687	1	-0.213194155519982	-1.5996092948217
1688	0	0.886426030161138	-1.52645726365787
1689	0	-1.6412215707791	-0.753961319063776
1690	1	-1.62051304552012	-0.0940706971428335
1691	0	0.539500235603975	-1.19493430381369
1692	0	-0.768585283680006	-0.775407753636128
1693	1	0.451165637020471	-1.42160110631826
1694	1	-0.563263327164791	-1.05516108346054
1695	1	-1.18789994201225	-0.375879270803778
1696	0	-1.25107084660049	-1.18532715591793
1697	0	0.318338995353607	-0.465773208325026
1698	0	1.58674824061389	1.85044624687763
1699	0	0.599664943624814	-0.442486847796155
1700	1	0.230622657158592	-1.59164172822718
1701	0	0.343701025100676	1.77852962042913
1702	0	0.26098201879329	0.708968362375417
1703	0	-1.73422574173196	-1.28587349514702
1704	0	0.505553122343086	1.01507923673834
1705	0	0.897037031710699	-0.816936504653561
1706	0	1.36309510462151	-0.460969389623104
1707	0	-0.999937665000266	-0.272411681504743
1708	0	1.65756090044333	1.98295618924616
1709	1	-0.187775038381593	-0.343491320554065
1710	0	-1.65605343249937	-0.575315274616642
1711	1	0.420349024687784	-0.947387711434549
1712	0	-1.22950149437384	0.145559276350982
1713	0	1.44037296745233	1.43748806735077
1714	0	0.174010342482282	-0.0688351269653255
1715	0	0.960653819463192	-0.664132713684754
1716	0	-0.975572871626647	-0.0113712428816834
1717	1	0.235539922296936	-1.20781984338219
1718	1	-0.624765711890213	-1.17842691049885
1719	1	-0.921565444377299	-0.627951897987772
1720	0	0.467914253964552	0.892236462726956
1721	0	-0.229241196478134	-0.59466606245818
1722	0	0.591084918053084	-0.312813550318727
1723	0	-0.182088748524521	-1.51543855357826
1724	0	-0.725755963541899	-0.0710017900092206
1725	0	0.0431432350230886	0.173002751357101
1726	0	0.626009134175652	1.40528732002024
1727	1	-0.275201810330479	-1.76033231598586
1728	0	-0.437391035634724	-0.155760186991905
1729	0	0.202326661342428	1.07332586690646
1730	0	-1.96771558142111	-0.92912715257105
1731	0	0.222066481509306	-1.4593074322789
1732	1	0.255942981835936	-0.889537203913271
1733	1	-1.15406775602719	-0.154776400153842
1734	1	0.876823079696316	-0.0803630363434552
1735	1	-0.669269296023423	-1.61399682191402
1736	0	0.819646552203521	-0.183609502462261
1737	0	-1.2229685450489	-0.767544474218429
1738	0	-0.951798146724545	0.598998664038473
1739	0	-0.190357219728865	-1.15247215031967
1740	0	-1.20000566310852	0.719364456384935
1741	1	-1.12023201961326	-0.998212600272691
1742	1	-1.70321795457212	0.520804278303197
1743	1	0.525022575146727	0.225639546212336
1744	0	0.584164653022044	0.784821798916929
1745	0	0.846859041118857	0.709170286421071
1746	0	1.26215714876427	-1.12749933673294
1747	0	-0.57224779981006	0.884875616790551
1748	1	-0.362868712886056	-1.41898742741648
1749	0	-0.474043306092616	-1.47391000780317
1750	0	-1.12036259879087	-0.486018360954032
1751	0	0.523956108996408	-0.191449884266524
1752	0	-0.655291824165725	-0.57876508385234
1753	1	-1.29960788313863	1.4240571305985
1754	1	-2.02537431895346	0.321583739918348
1755	0	1.35506688039452	0.211332396815695
1756	0	0.802351116532911	-0.400013246612893
1757	0	0.254257899205956	-0.374988480673071
1758	1	-1.36424780750625	1.09045766156298
1759	0	0.0161985848995451	1.43001540379335
1760	0	-0.0155313708449862	0.398310915104067
1761	1	0.0178364705202605	-1.3431478269023
1762	0	0.0446955326526195	0.809964694029671
1763	1	0.656292350334308	1.65091156356033
1764	0	-0.0444533506044745	-0.476597905619474
1765	1	-0.42850648980347	-1.10981245919327
1766	0	0.672973230202718	1.29927028145093
1767	0	1.38339107796089	1.58618912831265
1768	1	-0.153839031881106	-1.41627560148256
1769	0	-0.580800843160827	-1.56914165366333
1770	0	-1.65622306485574	0.619111444864264
1771	0	1.52435596040566	1.0316221570849
1772	0	0.799293465110033	0.271816744161756
1773	1	-1.25497051161863	0.0697986384282052
1774	0	-0.208233186302921	1.08362978362968
1775	0	-0.300976280377691	-0.79858286750982
1776	1	-1.34838657909699	-0.012837839089474
1777	1	-1.38295210886283	-0.10336789671856
1778	0	0.732815236119591	-0.719864516658491
1779	1	-0.855519235333416	1.66347905003601
1780	1	0.43510047081691	-0.54555779471149
1781	0	-0.810646145282342	0.246481266309749
1782	1	-1.05505328075406	-1.06508230144763
1783	1	0.0907857506979382	-0.886634381773957
1784	0	-1.10505295528291	0.65371385158828
1785	0	-0.0333560340902775	-0.127949350353894
1786	0	-0.31650784261085	-0.586598849802579
1787	0	-1.37126124111213	0.208792457535685
1788	0	-0.785426042337193	-0.474840953630155
1789	1	-1.07735808413713	-0.653274359592166
1790	0	-0.0560133337130697	0.00108580735935305
1791	0	-1.06734709363596	0.517569487076001
1792	0	-0.793555159550443	-0.653861380498706
1793	1	-0.190364920385664	-0.451393286452806
1794	0	1.44021451307631	0.932707835891831
1795	0	0.607264297181473	-0.203851452199628
1796	1	-1.09252480134336	-0.055241813561999
1797	1	-0.455694627395931	-0.379192746284539
1798	0	0.929482209568142	1.11613494251267
1799	0	0.902492346781282	0.462366519698031
1800	1	-1.37940121654399	-0.468253395945053
1801	1	-1.28836623934677	-0.469979801564769
1802	0	-1.25002376511781	0.367563730531904
1803	0	0.547339014445829	-0.710543467082756
1804	0	-0.668608585938535	0.170280228727804
1805	0	-0.891705318749588	-1.27866855021189
1806	0	0.353653143207032	0.532621800644386
1807	0	-0.292259292217456	-0.0686436329195711
1808	0	-0.028485399957679	-0.663996082996973
1809	0	-1.14080384406065	0.245285840499222
1810	1	-0.802063508599331	0.0509817859949089
1811	0	0.264878297858541	1.00028521812449
1812	0	-1.06025505084796	-0.400436492381119
1813	0	-0.193364157567273	0.995058258408425
1814	0	0.294618259510461	1.25044467522613
1815	0	0.671487983345587	0.626750392730933
1816	0	1.25983180784047	-0.0882187977614018
1817	0	1.72413137578387	0.135382206456096
1818	0	-0.856751571478312	0.84509814404242
1819	0	-0.813591714291654	-0.966308280726207
1820	0	1.63741695318962	-0.489629302120166
1821	0	-0.506787634820931	0.471310158188487
1822	0	0.927640784968462	-0.460200264802805
1823	0	-1.54225412705271	-0.549987080055707
1824	0	-0.296049174165791	-0.288685570273102
1825	0	-0.351457280469859	-0.831550323202573
1826	0	-0.0646161569106552	0.841036576280935
1827	0	0.410521498779294	1.50801503908417
1828	0	-0.524120004262151	-1.6934905797729
1829	0	1.31792932140867	-0.603345528853732
1830	0	0.252797826200529	-2.0257801394577
1831	0	0.277310963795273	-0.0531560638324062
1832	0	-2.30567792260728	0.281699643394449
1833	0	0.400455203924411	1.21435799818499
1834	0	0.0588199803796856	-1.68358286382046
1835	0	-1.10412860185005	0.549028573734196
1836	0	-0.411169164681414	0.607945582372279
1837	1	-0.520011200356628	0.349930170831116
1838	0	-0.713397095845276	1.67298963030391
1839	0	0.859096802838198	0.346501286839451
1840	0	-1.30438760782319	0.633369952038948
1841	0	-1.14582873060276	1.07477229075851
1842	0	-0.331898901030301	0.444395454166286
1843	0	0.738187693814284	-2.0910244954234
1844	0	1.27676964153671	-0.721891243001436
1845	0	1.78323288388886	-0.145144432286445
1846	0	1.13159660391065	1.30069284272396
1847	0	1.30136872910829	-1.34257805905725
1848	0	-0.47737198554664	-0.992966144518707
1849	0	-0.509550496248024	0.934301305764584
1850	0	-1.70699192430196	0.829001323938306
1851	0	-0.117751786358284	0.713858850311878
1852	1	-0.84974151482964	0.0242929368621297
1853	0	-0.571169335491802	0.151237904968461
1854	0	1.7467835293203	-1.6038987510798
1855	0	-1.82249709827551	-1.73706186991541
1856	0	0.00841697177334855	-0.86868612878559
1857	0	-0.055930231309842	1.30297720304644
1858	0	1.78443569978471	-1.4164878605031
1859	0	-0.196077490851242	-0.546267107308831
1860	0	-0.38372505393952	0.3882945845224
1861	0	-0.853214504337024	0.774546024761917
1862	0	1.28282128579586	-1.17137850812125
1863	0	1.16005076961878	-0.334779487946225
1864	0	0.255128039103824	1.25314060629287
1865	0	1.22865991114188	0.862506253191444
1866	0	0.380764921968149	0.531120614575606
1867	0	-0.653095082350882	-1.07083169601566
1868	0	0.540541152022659	-0.708701938918358
1869	0	0.237004402447038	0.420824138948073
1870	0	-0.369154487149548	0.960964933092704
1871	0	-1.45701600880662	0.630717086117398
1872	0	0.965723352471535	-1.87936147215496
1873	0	1.33869761000039	0.162458475363978
1874	0	0.119034648132246	-0.063344678925498
1875	0	1.78291293070887	0.402158826573645
1876	0	1.51783632854787	0.216280656214258
1877	0	1.42465197118547	-0.243096588451788
1878	0	-1.50335497403956	0.286173789873126
1879	1	-1.849207430603	0.0456684552330832
1880	0	0.494785771476549	-0.986286881727223
1881	0	-1.30164840849169	0.829824405773586
1882	0	0.601770024323006	1.49807075124549
1883	0	-1.346379454269	0.352049721467229
1884	0	-2.86447373302142	1.47013434658252
1885	0	0.367987222585512	-1.37486132152432
1886	0	-1.24063668813724	0.815945659908401
1887	0	1.54556121859372	0.980061972671653
1888	0	0.374530974706978	-0.334205077087407
1889	1	-1.78820684844274	1.07872716832833
1890	0	0.306998341870495	0.10732490423213
1891	0	-1.76725483691347	-0.296284619979412
1892	1	0.366573787478416	-1.05414244932543
1893	0	1.34352849745763	-0.45025793456564
1894	0	1.42635807509966	1.27907634901393
1895	0	0.732157100010666	-0.0953904530884036
1896	0	1.30836793770338	1.88251989131571
1897	0	-1.53873224796568	-0.366549138680415
1898	0	-0.828372231520474	1.40020101070082
1899	0	1.0128146783726	-0.309368264103826
1900	0	-0.770032540613738	1.08251340156297
1901	0	-1.25655048676283	0.786875458464455
1902	0	1.04406142952965	1.03789285305602
1903	0	1.33055250876146	-1.78146591527946
1904	0	-0.817163039460416	-0.53446527585389
1905	0	-0.408987106752331	-1.12861933720034
1906	0	-0.746470747702318	-1.34462063931865
1907	0	0.0756299791936483	1.13024464647659
1908	0	0.177043985427875	0.753309460560024
1909	0	0.520390181323632	1.30850013106993
1910	0	0.733272723455588	0.621798975246512
1911	0	1.30892375027175	1.33076215606465
1912	0	-1.59554361360371	1.5085341670868
1913	0	-2.15811235283803	0.221456965413804
1914	0	0.246203148718913	1.82123470942032
1915	0	0.535182729173986	-0.137717078182489
1916	0	0.921947693235184	-0.997199869379437
1917	1	0.632069645532338	1.42551001591698
1918	0	-1.84040360387889	0.63146729423568
1919	0	1.16593819363449	-0.762097732845015
1920	0	-2.14942209325687	0.867114854225798
1921	0	-0.857974221200561	-1.58994778141807
1922	0	0.211000824293991	0.605703022325012
1923	0	0.773527605091946	1.39964687287725
1924	0	-0.517597525425805	0.872111001999762
1925	0	-0.627341035258407	-0.806417789210468
1926	0	-0.123636811607592	1.07466630540382
1927	0	0.949399320100183	-1.49134360191469
1928	0	-1.11072508261479	-0.174829927814277
1929	0	-0.291194581232997	-1.03790485355208
1930	0	0.00951321979558311	1.51484007107215
1931	0	-1.97251439383706	-0.726815558526679
1932	0	-0.582548922583224	1.80406914757899
1933	0	0.657371999294684	1.6214151773232
1934	0	-1.98591481869855	-0.37841991402826
1935	0	1.00572086713488	1.43737782543212
1936	0	-1.22955219914743	1.22646459886589
1937	1	-1.48836702943186	-0.793484579898826
1938	0	-0.00156492633276464	-2.09229627186052
1939	0	1.25215446837869	-1.04652029849353
1940	0	1.34930939567733	0.626440252732638
1941	0	-0.0489305453547517	-0.963041175305546
1942	0	-1.33005785022663	0.792960192930678
1943	0	0.517451568188609	0.00984405920399497
1944	1	-0.57843206645302	-1.1695573191207
1945	0	0.321139411696376	1.60704108194809
1946	0	1.34250028095117	-1.03917346324551
1947	1	-0.2428650763546	-1.46082651269039
1948	1	-0.626058130389752	-1.33154509687901
1949	0	-0.000100059269067327	-1.29449718067854
1950	0	-0.877563420823137	0.106717897358997
1951	0	0.46763918055111797	0.757718709659799
1952	0	0.137014036466574	0.539887480114385
1953	1	-1.69187942475537	-0.918231137456782
1954	0	1.76140593089038	1.15781589961342
1955	0	-1.4172730281555	0.124577501630223
1956	0	0.723139097972052	-1.63206336802414
1957	0	1.03980819949399	-1.27643901146288
1958	1	0.399072001022234	-1.6772172371302
1959	0	-1.73190900306003	0.734170358730653
1960	0	0.112213155396702	1.82701663337737
1961	0	1.51974879750813	-0.767343536595745
1962	0	1.40372659472996	1.55894744037859
1963	0	0.0120451066045632	-0.700149273998424
1964	0	-0.408536957423693	1.44336240636836
1965	0	-1.64590720074637	0.246619064881724
1966	0	-0.142152509882012	-1.48544293386155
1967	0	1.0985424722266	1.5058386795941
1968	0	0.80686854835155	-0.709607902221699
1969	0	-0.154452910122851	1.68345560008266
1970	1	-0.954996882069578	-1.04025176973313
1971	0	0.423199963601948	-0.92031101645057
1972	0	1.0482436006263	1.73330796015982
1973	0	-1.06008302476247	-0.330832318286023
1974	0	-1.21703783136276	0.654988627134933
1975	1	0.43572403992797	-1.30223149973219
1976	0	0.886641630905842	-1.33915245258499
1977	0	-0.233236700723065	0.882035195627304
1978	0	-0.0898183753096261	1.82359681249973
1979	0	1.28732926176601	-1.48182355273838
1980	0	0.94040733398503	-0.821247025558529
1981	0	0.663102338648988	-1.13903050437448
1982	0	-0.571606299288062	-1.90564407965845
1983	0	0.94177963440876	-0.574775405488129
1984	0	-1.75798814316638	-0.844752863228852
1985	1	-0.38760475412128	-0.57297413705524
1986	0	-1.16478807259353	-1.01546248994016
1987	0	0.350232646313121	-0.51125383406905
1988	0	-1.44417019993513	-0.173957280248024
1989	1	0.0721066994769645	-0.344726880327755
1990	0	1.41487721738008	1.0820045974224
1991	0	0.640898380791588	-0.0382953567700742
1992	0	1.50501647468807	-1.18313284290823
1993	0	-1.44962855298017	0.440699987550581
1994	0	-0.630726563272739	0.584745049474613
1995	0	0.264140138224019	-0.213640739875764
1996	0	1.71934163010819	-0.628599645404319
1997	0	-0.730039507733978	1.53265957187257
1998	0	-0.153086211243889	-0.840622801363555
[truncated: 3,375 more rows]
