# Supplementary material for: A hippocampus-accumbens code guides goal-directed appetitive behavior
Source: Nat Commun. 2024 Apr 12;15:3196. doi: 10.1038/s41467-024-47361-x (PMC11015045; doi:10.1038/s41467-024-47361-x)
Supplement: Supplementary file 8 — Source Data [file 41467_2024_47361_MOESM8_ESM.zip › S4.csv]

	Figure S4	Unnamed: 1	Unnamed: 2	Unnamed: 3	Unnamed: 4
0
1	ExpID	NeuronID	Lap	PositionBin	S
2	103	231	26	38	0
3	103	231	26	39	0
4	103	231	26	40	0
5	103	231	26	41	0
6	103	231	26	42	0.0238944699767429
7	103	231	26	43	0.0479443863521241
8	103	231	26	44	0.148995935275399
9	103	231	27	0	0.0035689986499665
10	103	231	27	1	0
11	103	231	27	2	0.119067595859033
12	103	231	27	3	0.0380225471227349
13	103	231	27	4	0
14	103	231	27	5	0
15	103	231	27	6	0
16	103	231	27	7	0
17	103	231	27	8	0
18	103	231	27	9	0
19	103	231	27	10	0
20	103	231	27	11	0
21	103	231	27	12	0
22	103	231	27	13	0
23	103	231	27	14	0
24	103	231	27	15	0
25	103	231	27	16	0
26	103	231	27	17	0
27	103	231	27	18	0
28	103	231	27	19	0
29	103	231	27	20	0
30	103	231	27	21	0
31	103	231	27	22	0
32	103	231	27	23	0
33	103	231	27	24	0
34	103	231	27	25	0
35	103	231	27	26	0
36	103	231	27	27	0
37	103	231	27	28	0
38	103	231	27	29	0
39	103	231	27	30	0
40	103	231	27	31	0
41	103	231	27	32	0
42	103	231	27	33	0.00925932312681034
43	103	231	27	34	0
44	103	231	27	35	0
45	103	231	27	36	0
46	103	231	27	37	0
47	103	231	27	38	0
48	103	231	27	39	0
49	103	231	27	40	0
50	103	231	27	41	0.0030413714126823
51	103	231	27	42	0.0640171702018603
52	103	231	27	43	0.000542406976473896
53	103	231	27	44	0.0730054002336303
54	103	231	28	0	0
55	103	231	28	1	0
56	103	231	28	2	0
57	103	231	28	3	0
58	103	231	28	4	0
59	103	231	28	5	0
60	103	231	28	6	0
61	103	231	28	7	0
62	103	231	28	8	0
63	103	231	28	9	0
64	103	231	28	10	0
65	103	231	28	11	0
66	103	231	28	12	0
67	103	231	28	13	0
68	103	231	28	14	0
69	103	231	28	15	0
70	103	231	28	16	0
71	103	231	28	17	0
72	103	231	28	18	0
73	103	231	28	19	0
74	103	231	28	20	0
75	103	231	28	21	0
76	103	231	28	22	0
77	103	231	28	23	0
78	103	231	28	24	0
79	103	231	28	25	0
80	103	231	28	26	0
81	103	231	28	27	0
82	103	231	28	28	0
83	103	231	28	29	0
84	103	231	28	30	0
85	103	231	28	31	0
86	103	231	28	32	0
87	103	231	28	33	0
88	103	231	28	34	0
89	103	231	28	35	0
90	103	231	28	36	0
91	103	231	28	37	0
92	103	231	28	38	0
93	103	231	28	39	0
94	103	231	28	40	0
95	103	231	28	41	0
96	103	231	28	42	0
97	103	231	28	43	0
98	103	231	28	44	0
99	103	231	29	0	0.0933229037125806
100	103	231	29	1	0
101	103	231	29	2	0.0354817135092037
102	103	231	29	3	0.0659704523587085
103	103	231	29	4	0
104	103	231	29	5	0
105	103	231	29	6	0
106	103	231	29	7	0
107	103	231	29	8	0
108	103	231	29	9	0
109	103	231	29	10	0
110	103	231	29	11	0
111	103	231	29	12	0
112	103	231	29	13	0
113	103	231	29	14	0
114	103	231	29	15	0
115	103	231	29	16	0
116	103	231	29	17	0
117	103	231	29	18	0
118	103	231	29	19	0
119	103	231	29	20	0
120	103	231	29	21	0
121	103	231	29	22	0
122	103	231	29	23	0
123	103	231	29	24	0
124	103	231	29	25	0
125	103	231	29	26	0
126	103	231	29	27	0
127	103	231	29	28	0
128	103	231	29	29	0
129	103	231	29	30	0
130	103	231	29	31	0
131	103	231	29	32	0
132	103	231	29	33	0
133	103	231	29	34	0
134	103	231	29	35	0
135	103	231	29	36	0
136	103	231	29	37	0
137	103	231	29	38	0
138	103	231	29	39	0
139	103	231	29	40	0
140	103	231	29	41	0
141	103	231	29	42	0
142	103	231	29	43	0.0586362662997432
143	103	231	29	44	0.223538469794795
144	103	231	30	0	0.0490723284526548
145	103	231	30	1	0
146	103	231	30	2	0.0558692305105461
147	103	231	30	3	0.0308480982909382
148	103	231	30	4	0
149	103	231	30	5	0
150	103	231	30	6	0
151	103	231	30	7	0
152	103	231	30	8	0
153	103	231	30	9	0
154	103	231	30	10	0
155	103	231	30	11	0
156	103	231	30	12	0
157	103	231	30	13	0
158	103	231	30	14	0
159	103	231	30	15	0
160	103	231	30	16	0
161	103	231	30	17	0
162	103	231	30	18	0
163	103	231	30	19	0
164	103	231	30	20	0
165	103	231	30	21	0
166	103	231	30	22	0
167	103	231	30	23	0
168	103	231	30	24	0
169	103	231	30	25	0
170	103	231	30	26	0
171	103	231	30	27	0
172	103	231	30	28	0
173	103	231	30	29	0
174	103	231	30	30	0
175	103	231	30	31	0
176	103	231	30	32	0
177	103	231	30	33	0
178	103	231	30	34	0
179	103	231	30	35	0
180	103	231	30	36	0
181	103	231	30	37	0
182	103	231	30	38	0
183	103	231	30	39	0
184	103	231	30	40	0
185	103	231	30	41	0
186	103	231	30	42	0
187	103	231	30	43	0
188	103	231	30	44	0
189	103	231	31	0	0
190	103	231	31	1	0
191	103	231	31	2	0
192	103	231	31	3	0
193	103	231	31	4	0
194	103	231	31	5	0
195	103	231	31	6	0
196	103	231	31	7	0
197	103	231	31	8	0
198	103	231	31	9	0
199	103	231	31	10	0
200	103	231	31	11	0
201	103	231	31	12	0
202	103	231	31	13	0
203	103	231	31	14	0
204	103	231	31	15	0
205	103	231	31	16	0
206	103	231	31	17	0
207	103	231	31	18	0
208	103	231	31	19	0
209	103	231	31	20	0
210	103	231	31	21	0
211	103	231	31	22	0
212	103	231	31	23	0
213	103	231	31	24	0
214	103	231	31	25	0
215	103	231	31	26	0
216	103	231	31	27	0
217	103	231	31	28	0
218	103	231	31	29	0
219	103	231	31	30	0
220	103	231	31	31	0
221	103	231	31	32	0
222	103	231	31	33	0
223	103	231	31	34	0
224	103	231	31	35	0
225	103	231	31	36	0
226	103	231	31	37	0
227	103	231	31	38	0
228	103	231	31	39	0
229	103	231	31	40	0
230	103	231	31	41	0
231	103	231	31	42	0
232	103	231	31	43	0
233	103	231	31	44	0.135007752999885
234	103	231	32	0	0
235	103	231	32	1	0.0756940742828607
236	103	231	32	2	0.0440277646085947
237	103	231	32	3	0.0599711298597141
238	103	231	32	4	0
239	103	231	32	5	0
240	103	231	32	6	0
241	103	231	32	7	0
242	103	231	32	8	0
243	103	231	32	9	0
244	103	231	32	10	0
245	103	231	32	11	0
246	103	231	32	12	0
247	103	231	32	13	0
248	103	231	32	14	0
249	103	231	32	15	0
250	103	231	32	16	0
251	103	231	32	17	0
252	103	231	32	18	0.0405802593791306
253	103	231	32	19	0.0354687934815972
254	103	231	32	20	0
255	103	231	32	21	0
256	103	231	32	22	0
257	103	231	32	23	0
258	103	231	32	24	0
259	103	231	32	25	0
260	103	231	32	26	0
261	103	231	32	27	0
262	103	231	32	28	0
263	103	231	32	29	0
264	103	231	32	30	0
265	103	231	32	31	0
266	103	231	32	32	0
267	103	231	32	33	0
268	103	231	32	34	0
269	103	231	32	35	0
270	103	231	32	36	0
271	103	231	32	37	0
272	103	231	32	38	0
273	103	231	32	39	0
274	103	231	32	40	0
275	103	231	32	41	0
276	103	231	32	42	0
277	103	231	32	43	0.0737635573948912
278	103	231	32	44	0.0813321529264154
279	103	231	33	0	0.0032846588722771
280	103	231	33	1	0
281	103	231	33	2	0
282	103	231	33	3	0
283	103	231	33	4	0
284	103	231	33	5	0
285	103	231	33	6	0
286	103	231	33	7	0
287	103	231	33	8	0
288	103	231	33	9	0
289	103	231	33	10	0
290	103	231	33	11	0
291	103	231	33	12	0
292	103	231	33	13	0
293	103	231	33	14	0
294	103	231	33	15	0
295	103	231	33	16	0
296	103	231	33	17	0
297	103	231	33	18	0
298	103	231	33	19	0
299	103	231	33	20	0
300	103	231	33	21	0
301	103	231	33	22	0
302	103	231	33	23	0
303	103	231	33	24	0
304	103	231	33	25	0
305	103	231	33	26	0
306	103	231	33	27	0
307	103	231	33	28	0
308	103	231	33	29	0
309	103	231	33	30	0
310	103	231	33	31	0
311	103	231	33	32	0
312	103	231	33	33	0
313	103	231	33	34	0
314	103	231	33	35	0
315	103	231	33	36	0
316	103	231	33	37	0
317	103	231	33	38	0
318	103	231	33	39	0
319	103	231	33	40	0
320	103	231	33	41	0
321	103	231	33	42	0.00603794983521384
322	103	231	33	43	0.0764328602548171
323	103	231	33	44	0
324	103	231	34	0	0
325	103	231	34	1	0
326	103	231	34	2	0
327	103	231	34	3	0
328	103	231	34	4	0
329	103	231	34	5	0
330	103	231	34	6	0
331	103	231	34	7	0
332	103	231	34	8	0
333	103	231	34	9	0
334	103	231	34	10	0
335	103	231	34	11	0
336	103	231	34	12	0
337	103	231	34	13	0
338	103	231	34	14	0
339	103	231	34	15	0
340	103	231	34	16	0
341	103	231	34	17	0
342	103	231	34	18	0
343	103	231	34	19	0
344	103	231	34	20	0
345	103	231	34	21	0
346	103	231	34	22	0
347	103	231	34	23	0
348	103	231	34	24	0
349	103	231	34	25	0
350	103	231	34	26	0
351	103	231	34	27	0
352	103	231	34	28	0
353	103	231	34	29	0
354	103	231	34	30	0
355	103	231	34	31	0
356	103	231	34	32	0
357	103	231	34	33	0
358	103	231	34	34	0
359	103	231	34	35	0
360	103	231	34	36	0
361	103	231	34	37	0
362	103	231	34	38	0
363	103	231	34	39	0
364	103	231	34	40	0
365	103	231	34	41	0
366	103	231	34	42	0.00363257199848714
367	103	231	34	43	0.0774726660315118
368	103	231	34	44	0.00764914985002276
369	103	231	35	0	0.0520959981998562
370	103	231	35	1	0.035199378779912
371	103	231	35	2	0.0249939792572026
372	103	231	35	3	0.00703091133569211
373	103	231	35	4	0
374	103	231	35	5	0
375	103	231	35	6	0
376	103	231	35	7	0
377	103	231	35	8	0
378	103	231	35	9	0
379	103	231	35	10	0
380	103	231	35	11	0
381	103	231	35	12	0
382	103	231	35	13	0
383	103	231	35	14	0
384	103	231	35	15	0
385	103	231	35	16	0
386	103	231	35	17	0
387	103	231	35	18	0
388	103	231	35	19	0
389	103	231	35	20	0
390	103	231	35	21	0
391	103	231	35	22	0
392	103	231	35	23	0
393	103	231	35	24	0
394	103	231	35	25	0
395	103	231	35	26	0
396	103	231	35	27	0
397	103	231	35	28	0
398	103	231	35	29	0
399	103	231	35	30	0
400	103	231	35	31	0
401	103	231	35	32	0
402	103	231	35	33	0
403	103	231	35	34	0
404	103	231	35	35	0
405	103	231	35	36	0
406	103	231	35	37	0
407	103	231	35	38	0
408	103	231	35	39	0
409	103	231	35	40	0
410	103	231	35	41	0.00466966984126345
411	103	231	35	42	0.0307560557339437
412	103	231	35	43	0
413	103	231	35	44	0
414	103	231	36	0	0
415	103	231	36	1	0
416	103	231	36	2	0.0768116734315425
417	103	231	36	3	0.197901089121271
418	103	231	36	4	0
419	103	231	36	5	0
420	103	231	36	6	0
421	103	231	36	7	0
422	103	231	36	8	0
423	103	231	36	9	0
424	103	231	36	10	0
425	103	231	36	11	0
426	103	231	36	12	0
427	103	231	36	13	0
428	103	231	36	14	0
429	103	231	36	15	0
430	103	231	36	16	0
431	103	231	36	17	0
432	103	231	36	18	0
433	103	231	36	19	0
434	103	231	36	20	0
435	103	231	36	21	0
436	103	231	36	22	0
437	103	231	36	23	0
438	103	231	36	24	0
439	103	231	36	25	0
440	103	231	36	26	0
441	103	231	36	27	0
442	103	231	36	28	0
443	103	231	36	29	0
444	103	231	36	30	0
445	103	231	36	31	0
446	103	231	36	32	0
447	103	231	36	33	0.0349782905090961
448	103	231	36	34	0
449	103	231	36	35	0
450	103	231	36	36	0
451	103	231	36	37	0
452	103	231	36	38	0
453	103	231	36	39	0
454	103	231	36	40	0
455	103	231	36	41	0
456	103	231	36	42	0
457	103	231	36	43	0.0311439106864717
458	103	231	36	44	0.00413777906298193
459	103	231	37	0	0
460	103	231	37	1	0
461	103	231	37	2	0
462	103	231	37	3	0
463	103	231	37	4	0
464	103	231	37	5	0
465	103	231	37	6	0
466	103	231	37	7	0
467	103	231	37	8	0
468	103	231	37	9	0
469	103	231	37	10	0
470	103	231	37	11	0
471	103	231	37	12	0
472	103	231	37	13	0
473	103	231	37	14	0
474	103	231	37	15	0
475	103	231	37	16	0
476	103	231	37	17	0
477	103	231	37	18	0
478	103	231	37	19	0
479	103	231	37	20	0
480	103	231	37	21	0
481	103	231	37	22	0
482	103	231	37	23	0
483	103	231	37	24	0
484	103	231	37	25	0
485	103	231	37	26	0
486	103	231	37	27	0
487	103	231	37	28	0
488	103	231	37	29	0
489	103	231	37	30	0
490	103	231	37	31	0
491	103	231	37	32	0
492	103	231	37	33	0
493	103	231	37	34	0
494	103	231	37	35	0
495	103	231	37	36	0
496	103	231	37	37	0
497	103	231	37	38	0
498	103	231	37	39	0
499	103	231	37	40	0
500	103	231	37	41	0
501	103	231	37	42	0.0451848617544433
502	103	231	37	43	0.0275817323574005
503	103	231	37	44	0
504	103	231	38	0	0
505	103	231	38	1	0
506	103	231	38	2	0.029959157960738
507	103	231	38	3	0
508	103	231	38	4	0
509	103	231	38	5	0
510	103	231	38	6	0
511	103	231	38	7	0
512	103	231	38	8	0
513	103	231	38	9	0
514	103	231	38	10	0
515	103	231	38	11	0
516	103	231	38	12	0
517	103	231	38	13	0
518	103	231	38	14	0
519	103	231	38	15	0
520	103	231	38	16	0
521	103	231	38	17	0
522	103	231	38	18	0
523	103	231	38	19	0
524	103	231	38	20	0
525	103	231	38	21	0
526	103	231	38	22	0
527	103	231	38	23	0
528	103	231	38	24	0
529	103	231	38	25	0
530	103	231	38	26	0
531	103	231	38	27	0
532	103	231	38	28	0
533	103	231	38	29	0
534	103	231	38	30	0
535	103	231	38	31	0
536	103	231	38	32	0
537	103	231	38	33	0
538	103	231	38	34	0
539	103	231	38	35	0
540	103	231	38	36	0
541	103	231	38	37	0
542	103	231	38	38	0
543	103	231	38	39	0
544	103	231	38	40	0
545	103	231	38	41	0
546	103	231	38	42	0
547	103	231	38	43	0.119464919019666
548	103	231	38	44	0.056866812206098
549	103	231	39	0	0.00977802345686536
550	103	231	39	1	0.0259457800865996
551	103	231	39	2	0.0436474372689124
552	103	231	39	3	0.224472244517573
553	103	231	39	4	0.0326018909973805
554	103	231	39	5	0
555	103	231	39	6	0
556	103	231	39	7	0
557	103	231	39	8	0
558	103	231	39	9	0
559	103	231	39	10	0
560	103	231	39	11	0
561	103	231	39	12	0
562	103	231	39	13	0
563	103	231	39	14	0
564	103	231	39	15	0
565	103	231	39	16	0
566	103	231	39	17	0
567	103	231	39	18	0
568	103	231	39	19	0
569	103	231	39	20	0
570	103	231	39	21	0
571	103	231	39	22	0
572	103	231	39	23	0
573	103	231	39	24	0
574	103	231	39	25	0
575	103	231	39	26	0
576	103	231	39	27	0
577	103	231	39	28	0
578	103	231	39	29	0
579	103	231	39	30	0
580	103	231	39	31	0
581	103	231	39	32	0
582	103	231	39	33	0
583	103	231	39	34	0
584	103	231	39	35	0
585	103	231	39	36	0
586	103	231	39	37	0
587	103	231	39	38	0
588	103	231	39	39	0
589	103	231	39	40	0
590	103	231	39	41	0
591	103	231	39	42	0.0394516312526644
592	103	231	39	43	0
593	103	231	39	44	0.0743000298089644
594	103	231	40	0	0.0251675792320742
595	103	231	40	1	0
596	103	231	40	2	0
597	103	231	40	3	0
598	103	231	40	4	0
599	103	231	40	5	0
600	103	231	40	6	0
601	103	231	40	7	0
602	103	231	40	8	0
603	103	231	40	9	0
604	103	231	40	10	0
605	103	231	40	11	0
606	103	231	40	12	0
607	103	231	40	13	0
608	103	231	40	14	0
609	103	231	40	15	0
610	103	231	40	16	0
611	103	231	40	17	0
612	103	231	40	18	0
613	103	231	40	19	0
614	103	231	40	20	0
615	103	231	40	21	0
616	103	231	40	22	0
617	103	231	40	23	0
618	103	231	40	24	0
619	103	231	40	25	0
620	103	231	40	26	0
621	103	231	40	27	0
622	103	231	40	28	0
623	103	231	40	29	0
624	103	231	40	30	0
625	103	231	40	31	0
626	103	231	40	32	0
627	103	231	40	33	0
628	103	231	40	34	0
629	103	231	40	35	0
630	103	231	40	36	0
631	103	231	40	37	0
632	103	231	40	38	0
633	103	231	40	39	0
634	103	231	40	40	0
635	103	231	40	41	0
636	103	231	40	42	0
637	103	231	40	43	0
638	103	231	40	44	0.0643885923815432
639	103	231	41	0	0
640	103	231	41	1	0
641	103	231	41	2	0.0427486936425398
642	103	231	41	3	0
643	103	231	41	4	0
644	103	231	41	5	0
645	103	231	41	6	0
646	103	231	41	7	0
647	103	231	41	8	0
648	103	231	41	9	0
649	103	231	41	10	0
650	103	231	41	11	0
651	103	231	41	12	0
652	103	231	41	13	0
653	103	231	41	14	0
654	103	231	41	15	0
655	103	231	41	16	0
656	103	231	41	17	0
657	103	231	41	18	0
658	103	231	41	19	0
659	103	231	41	20	0
660	103	231	41	21	0
661	103	231	41	22	0
662	103	231	41	23	0
663	103	231	41	24	0
664	103	231	41	25	0
665	103	231	41	26	0
666	103	231	41	27	0
667	103	231	41	28	0
668	103	231	41	29	0
669	103	231	41	30	0
670	103	231	41	31	0
671	103	231	41	32	0
672	103	231	41	33	0
673	103	231	41	34	0
674	103	231	41	35	0
675	103	231	41	36	0
676	103	231	41	37	0
677	103	231	41	38	0
678	103	231	41	39	0
679	103	231	41	40	0
680	103	231	41	41	0.00531542230464051
681	103	231	41	42	0.0157289484843867
682	103	231	41	43	0
683	103	231	41	44	0
684	103	231	42	0	0.043750846079714
685	103	231	42	1	0.00374480856157516
686	103	231	42	2	0
687	103	231	42	3	0
688	103	231	42	4	0
689	103	231	42	5	0
690	103	231	42	6	0
691	103	231	42	7	0
692	103	231	42	8	0
693	103	231	42	9	0
694	103	231	42	10	0
695	103	231	42	11	0
696	103	231	42	12	0
697	103	231	42	13	0
698	103	231	42	14	0
699	103	231	42	15	0
700	103	231	42	16	0
701	103	231	42	17	0
702	103	231	42	18	0
703	103	231	42	19	0
704	103	231	42	20	0
705	103	231	42	21	0
706	103	231	42	22	0
707	103	231	42	23	0
708	103	231	42	24	0
709	103	231	42	25	0
710	103	231	42	26	0
711	103	231	42	27	0
712	103	231	42	28	0
713	103	231	42	29	0
714	103	231	42	30	0
715	103	231	42	31	0
716	103	231	42	32	0
717	103	231	42	33	0
718	103	231	42	34	0
719	103	231	42	35	0
720	103	231	42	36	0
721	103	231	42	37	0
722	103	231	42	38	0
723	103	231	42	39	0
724	103	231	42	40	0
725	103	231	42	41	0
726	103	231	42	42	0
727	103	231	42	43	0
728	103	231	42	44	0
729	103	231	43	0	0
730	103	231	43	1	0.136363165932354
731	103	231	43	2	0
732	103	231	43	3	0
733	103	231	43	4	0
734	103	231	43	5	0
735	103	231	43	6	0
736	103	231	43	7	0
737	103	231	43	8	0
738	103	231	43	9	0
739	103	231	43	10	0
740	103	231	43	11	0
741	103	231	43	12	0
742	103	231	43	13	0
743	103	231	43	14	0
744	103	231	43	15	0
745	103	231	43	16	0
746	103	231	43	17	0
747	103	231	43	18	0
748	103	231	43	19	0
749	103	231	43	20	0
750	103	231	43	21	0
751	103	231	43	22	0
752	103	231	43	23	0
753	103	231	43	24	0
754	103	231	43	25	0
755	103	231	43	26	0
756	103	231	43	27	0
757	103	231	43	28	0
758	103	231	43	29	0
759	103	231	43	30	0
760	103	231	43	31	0
761	103	231	43	32	0
762	103	231	43	33	0
763	103	231	43	34	0
764	103	231	43	35	0
765	103	231	43	36	0
766	103	231	43	37	0
767	103	231	43	38	0
768	103	231	43	39	0
769	103	231	43	40	0
770	103	231	43	41	0
771	103	231	43	42	0.00291202263431775
772	103	231	43	43	0.0291319739559156
773	103	231	43	44	0.0279610523924459
774	103	231	44	0	0
775	103	231	44	1	0
776	103	231	44	2	0
777	103	231	44	3	0.0361768173556587
778	103	231	44	4	0.0587105546399971
779	103	231	44	5	0
780	103	231	44	6	0
781	103	231	44	7	0
782	103	231	44	8	0
783	103	231	44	9	0
784	103	231	44	10	0
785	103	231	44	11	0
786	103	231	44	12	0
787	103	231	44	13	0
788	103	231	44	14	0
789	103	231	44	15	0
790	103	231	44	16	0
791	103	231	44	17	0
792	103	231	44	18	0
793	103	231	44	19	0
794	103	231	44	20	0
795	103	231	44	21	0
796	103	231	44	22	0
797	103	231	44	23	0
798	103	231	44	24	0
799	103	231	44	25	0
800	103	231	44	26	0
801	103	231	44	27	0
802	103	231	44	28	0
803	103	231	44	29	0
804	103	231	44	30	0
805	103	231	44	31	0
806	103	231	44	32	0
807	103	231	44	33	0
808	103	231	44	34	0
809	103	231	44	35	0
810	103	231	44	36	0
811	103	231	44	37	0
812	103	231	44	38	0
813	103	231	44	39	0
814	103	231	44	40	0
815	103	231	44	41	0
816	103	231	44	42	0
817	103	231	44	43	0
818	103	231	44	44	0.0672371025809143
819	103	231	45	0	0.03288732659667
820	103	231	45	1	0
821	103	231	45	2	0.0318799367989562
822	103	231	45	3	0.0064300448525674
823	103	231	45	4	0.156031413818638
824	103	231	45	5	0.0882499891017031
825	103	231	45	6	0
826	103	231	45	7	0
827	103	231	45	8	0
828	103	231	45	9	0
829	103	231	45	10	0
830	103	231	45	11	0
831	103	231	45	12	0
832	103	231	45	13	0
833	103	231	45	14	0
834	103	231	45	15	0
835	103	231	45	16	0
836	103	231	45	17	0
837	103	231	45	18	0
838	103	231	45	19	0
839	103	231	45	20	0
840	103	231	45	21	0
841	103	231	45	22	0
842	103	231	45	23	0
843	103	231	45	24	0
844	103	231	45	25	0
845	103	231	45	26	0
846	103	231	45	27	0
847	103	231	45	28	0
848	103	231	45	29	0
849	103	231	45	30	0
850	103	231	45	31	0
851	103	231	45	32	0
852	103	231	45	33	0
853	103	231	45	34	0
854	103	231	45	35	0
855	103	231	45	36	0
856	103	231	45	37	0
857	103	231	45	38	0
858	103	231	45	39	0
859	103	231	45	40	0
860	103	231	45	41	0
861	103	231	45	42	0
862	103	231	45	43	0
863	103	231	45	44	0
864	103	231	46	0	0.108021811412803
865	103	231	46	1	0
866	103	231	46	2	0
867	103	231	46	3	0.0105023285657558
868	103	231	46	4	0.0548024703056056
869	103	231	46	5	0
870	103	231	46	6	0
871	103	231	46	7	0
872	103	231	46	8	0
873	103	231	46	9	0
874	103	231	46	10	0
875	103	231	46	11	0
876	103	231	46	12	0
877	103	231	46	13	0
878	103	231	46	14	0
879	103	231	46	15	0
880	103	231	46	16	0
881	103	231	46	17	0
882	103	231	46	18	0
883	103	231	46	19	0
884	103	231	46	20	0
885	103	231	46	21	0
886	103	231	46	22	0
887	103	231	46	23	0
888	103	231	46	24	0.00578727883453369
889	103	231	46	25	0.102712873876729
890	103	231	46	26	0
891	103	231	46	27	0
892	103	231	46	28	0
893	103	231	46	29	0
894	103	231	46	30	0
895	103	231	46	31	0
896	103	231	46	32	0
897	103	231	46	33	0
898	103	231	46	34	0
899	103	231	46	35	0
900	103	231	46	36	0
901	103	231	46	37	0
902	103	231	46	38	0
903	103	231	46	39	0
904	103	231	46	40	0
905	103	231	46	41	0
906	103	231	46	42	0
907	103	231	46	43	0
908	103	231	46	44	0
909	103	231	47	0	0.0751579451716361
910	103	231	47	1	0.0175446164551508
911	103	231	47	2	0
912	103	231	47	3	0
913	103	231	47	4	0
914	103	231	47	5	0
915	103	231	47	6	0
916	103	231	47	7	0
917	103	231	47	8	0
918	103	231	47	9	0
919	103	231	47	10	0
920	103	231	47	11	0
921	103	231	47	12	0
922	103	231	47	13	0
923	103	231	47	14	0
924	103	231	47	15	0
925	103	231	47	16	0
926	103	231	47	17	0
927	103	231	47	18	0
928	103	231	47	19	0
929	103	231	47	20	0
930	103	231	47	21	0
931	103	231	47	22	0
932	103	231	47	23	0
933	103	231	47	24	0
934	103	231	47	25	0
935	103	231	47	26	0
936	103	231	47	27	0
937	103	231	47	28	0
938	103	231	47	29	0
939	103	231	47	30	0
940	103	231	47	31	0
941	103	231	47	32	0
942	103	231	47	33	0
943	103	231	47	34	0
944	103	231	47	35	0
945	103	231	47	36	0
946	103	231	47	37	0
947	103	231	47	38	0
948	103	231	47	39	0
949	103	231	47	40	0
950	103	231	47	41	0
951	103	231	47	42	0
952	103	231	47	43	0
953	103	231	47	44	0
954	103	231	48	0	0
955	103	231	48	1	0.0520879176177445
956	103	231	48	2	0
957	103	231	48	3	0
958	103	231	48	4	0
959	103	231	48	5	0
960	103	231	48	6	0
961	103	231	48	7	0
962	103	231	48	8	0
963	103	231	48	9	0
964	103	231	48	10	0
965	103	231	48	11	0
966	103	231	48	12	0
967	103	231	48	13	0
968	103	231	48	14	0
969	103	231	48	15	0
970	103	231	48	16	0
971	103	231	48	17	0
972	103	231	48	18	0.0362965321393905
973	103	231	48	19	0
974	103	231	48	20	0
975	103	231	48	21	0
976	103	231	48	22	0
977	103	231	48	23	0
978	103	231	48	24	0
979	103	231	48	25	0
980	103	231	48	26	0
981	103	231	48	27	0
982	103	231	48	28	0
983	103	231	48	29	0
984	103	231	48	30	0
985	103	231	48	31	0
986	103	231	48	32	0
987	103	231	48	33	0
988	103	231	48	34	0
989	103	231	48	35	0
990	103	231	48	36	0
991	103	231	48	37	0
992	103	231	48	38	0
993	103	231	48	39	0
994	103	231	48	40	0
995	103	231	48	41	0
996	103	231	48	42	0.00337826818425847
997	103	231	48	43	0.142347126462936
998	103	231	48	44	0
999	103	231	49	0	0.0182986588595057
1000	103	231	49	1	0.0696673592247941
1001	103	231	49	2	0.0609760847195956
1002	103	231	49	3	0
1003	103	231	49	4	0
1004	103	231	49	5	0
1005	103	231	49	6	0
1006	103	231	49	7	0
1007	103	231	49	8	0
1008	103	231	49	9	0
1009	103	231	49	10	0
1010	103	231	49	11	0
1011	103	231	49	12	0
1012	103	231	49	13	0
1013	103	231	49	14	0
1014	103	231	49	15	0
1015	103	231	49	16	0
1016	103	231	49	17	0
1017	103	231	49	18	0
1018	103	231	49	19	0
1019	103	231	49	20	0
1020	103	231	49	21	0
1021	103	231	49	22	0
1022	103	231	49	23	0
1023	103	231	49	24	0
1024	103	231	49	25	0
1025	103	231	49	26	0
1026	103	231	49	27	0
1027	103	231	49	28	0
1028	103	231	49	29	0
1029	103	231	49	30	0
1030	103	231	49	31	0
1031	103	231	49	32	0
1032	103	231	49	33	0
1033	103	231	49	34	0
1034	103	231	49	35	0
1035	103	231	49	36	0
1036	103	231	49	37	0
1037	103	231	49	38	0
1038	103	231	49	39	0
1039	103	231	49	40	0
1040	103	231	49	41	0
1041	103	231	49	42	0
1042	103	231	49	43	0
1043	103	231	49	44	0
1044	103	231	50	0	0
1045	103	231	50	1	0
1046	103	231	50	2	0
1047	103	231	50	3	0
1048	103	231	50	4	0
1049	103	231	50	5	0
1050	103	231	50	6	0
1051	103	231	50	7	0
1052	103	231	50	8	0
1053	103	231	50	9	0
1054	103	231	50	10	0
1055	103	231	50	11	0
1056	103	231	50	12	0
1057	103	231	50	13	0
1058	103	231	50	14	0
1059	103	231	50	15	0
1060	103	231	50	16	0
1061	103	231	50	17	0
1062	103	231	50	18	0
1063	103	231	50	19	0
1064	103	231	50	20	0
1065	103	231	50	21	0
1066	103	231	50	22	0
1067	103	231	50	23	0
1068	103	231	50	24	0
1069	103	231	50	25	0
1070	103	231	50	26	0
1071	103	231	50	27	0
1072	103	231	50	28	0
1073	103	231	50	29	0
1074	103	231	50	30	0
1075	103	231	50	31	0
1076	103	231	50	32	0
1077	103	231	50	33	0
1078	103	231	50	34	0
1079	103	231	50	35	0
1080	103	231	50	36	0
1081	103	231	50	37	0
1082	103	231	50	38	0
1083	103	231	50	39	0
1084	103	231	50	40	0
1085	103	231	50	41	0
1086	103	231	50	42	0
1087	103	231	50	43	0
1088	103	231	50	44	0.073482702368909
1089	103	231	51	0	0.0269226903611086
1090	103	231	51	1	0.0205197539446708
1091	103	231	51	2	0.0482116398297796
1092	103	231	51	3	0.036956164837834
1093	103	231	51	4	0.0198880502042942
1094	103	231	51	5	0
1095	103	231	51	6	0
1096	103	231	51	7	0
1097	103	231	51	8	0
1098	103	231	51	9	0
1099	103	231	51	10	0
1100	103	231	51	11	0
1101	103	231	51	12	0
1102	103	231	51	13	0
1103	103	231	51	14	0
1104	103	231	51	15	0
1105	103	231	51	16	0
1106	103	231	51	17	0
1107	103	231	51	18	0
1108	103	231	51	19	0
1109	103	231	51	20	0
1110	103	231	51	21	0
1111	103	231	51	22	0
1112	103	231	51	23	0
1113	103	231	51	24	0
1114	103	231	51	25	0
1115	103	231	51	26	0
1116	103	231	51	27	0
1117	103	231	51	28	0
1118	103	231	51	29	0
1119	103	231	51	30	0
1120	103	231	51	31	0
1121	103	231	51	32	0
1122	103	231	51	33	0
1123	103	231	51	34	0
1124	103	231	51	35	0
1125	103	231	51	36	0
1126	103	231	51	37	0
1127	103	231	51	38	0
1128	103	231	51	39	0.0608643278759776
1129	103	231	51	40	0.00615846531502113
1130	103	231	51	41	0.0143349544890043
1131	103	231	51	42	0.00929104082750048
1132	103	231	51	43	0
1133	103	231	51	44	0
1134	103	231	52	0	0
1135	103	231	52	1	0
1136	103	231	52	2	0
1137	103	231	52	3	0
1138	103	231	52	4	0
1139	103	231	52	5	0
1140	103	231	52	6	0
1141	103	231	52	7	0
1142	103	231	52	8	0
1143	103	231	52	9	0
1144	103	231	52	10	0
1145	103	231	52	11	0
1146	103	231	52	12	0
1147	103	231	52	13	0
1148	103	231	52	14	0
1149	103	231	52	15	0
1150	103	231	52	16	0
1151	103	231	52	17	0
1152	103	231	52	18	0
1153	103	231	52	19	0
1154	103	231	52	20	0
1155	103	231	52	21	0
1156	103	231	52	22	0
1157	103	231	52	23	0
1158	103	231	52	24	0
1159	103	231	52	25	0
1160	103	231	52	26	0
1161	103	231	52	27	0
1162	103	231	52	28	0
1163	103	231	52	29	0
1164	103	231	52	30	0
1165	103	231	52	31	0
1166	103	231	52	32	0
1167	103	231	52	33	0
1168	103	231	52	34	0
1169	103	231	52	35	0
1170	103	231	52	36	0
1171	103	231	52	37	0
1172	103	231	52	38	0
1173	103	231	52	39	0
1174	103	231	52	40	0
1175	103	231	52	41	0
1176	103	231	52	42	0
1177	103	231	52	43	0.0510532067421121
1178	103	231	52	44	0.0992082970107828
1179	103	231	53	0	0.106655364296519
1180	103	231	53	1	0.0353282776439369
1181	103	231	53	2	0
1182	103	231	53	3	0.0276294436455944
1183	103	231	53	4	0.182292663048638
1184	103	231	53	5	0
1185	103	231	53	6	0
1186	103	231	53	7	0
1187	103	231	53	8	0
1188	103	231	53	9	0
1189	103	231	53	10	0
1190	103	231	53	11	0
1191	103	231	53	12	0
1192	103	231	53	13	0
1193	103	231	53	14	0
1194	103	231	53	15	0
1195	103	231	53	16	0
1196	103	231	53	17	0
1197	103	231	53	18	0
1198	103	231	53	19	0
1199	103	231	53	20	0
1200	103	231	53	21	0
1201	103	231	53	22	0
1202	103	231	53	23	0
1203	103	231	53	24	0
1204	103	231	53	25	0
1205	103	231	53	26	0
1206	103	231	53	27	0
1207	103	231	53	28	0
1208	103	231	53	29	0
1209	103	231	53	30	0
1210	103	231	53	31	0
1211	103	231	53	32	0
1212	103	231	53	33	0
1213	103	231	53	34	0
1214	103	231	53	35	0
1215	103	231	53	36	0
1216	103	231	53	37	0
1217	103	231	53	38	0
1218	103	231	53	39	0
1219	103	231	53	40	0
1220	103	231	53	41	0
1221	103	231	53	42	0
1222	103	231	53	43	0
1223	103	231	53	44	0
1224	103	231	54	0	0
1225	103	231	54	1	0
1226	103	231	54	2	0
1227	103	231	54	3	0
1228	103	231	54	4	0
1229	103	231	54	5	0
1230	103	231	54	6	0
1231	103	231	54	7	0
1232	103	231	54	8	0
1233	103	231	54	9	0
1234	103	231	54	10	0
1235	103	231	54	11	0
1236	103	231	54	12	0
1237	103	231	54	13	0
1238	103	231	54	14	0
1239	103	231	54	15	0
1240	103	231	54	16	0
1241	103	231	54	17	0
1242	103	231	54	18	0
1243	103	231	54	19	0
1244	103	231	54	20	0
1245	103	231	54	21	0
1246	103	231	54	22	0
1247	103	231	54	23	0
1248	103	231	54	24	0
1249	103	231	54	25	0
1250	103	231	54	26	0
1251	103	231	54	27	0
1252	103	231	54	28	0
1253	103	231	54	29	0
1254	103	231	54	30	0
1255	103	231	54	31	0
1256	103	231	54	32	0
1257	103	231	54	33	0
1258	103	231	54	34	0
1259	103	231	54	35	0
1260	103	231	54	36	0
1261	103	231	54	37	0
1262	103	231	54	38	0
1263	103	231	54	39	0
1264	103	231	54	40	0
1265	103	231	54	41	0
1266	103	231	54	42	0
1267	103	231	54	43	0
1268	103	231	54	44	0.260333776322273
1269	103	231	55	0	0.0511848292535555
1270	103	231	55	1	0.066799066665912
1271	103	231	55	2	0.0256110641633537
1272	103	231	55	3	0
1273	103	231	55	4	0
1274	103	231	55	5	0
1275	103	231	55	6	0
1276	103	231	55	7	0
1277	103	231	55	8	0
1278	103	231	55	9	0
1279	103	231	55	10	0
1280	103	231	55	11	0
1281	103	231	55	12	0
1282	103	231	55	13	0
1283	103	231	55	14	0
1284	103	231	55	15	0
1285	103	231	55	16	0
1286	103	231	55	17	0
1287	103	231	55	18	0
1288	103	231	55	19	0
1289	103	231	55	20	0
1290	103	231	55	21	0
1291	103	231	55	22	0
1292	103	231	55	23	0
1293	103	231	55	24	0
1294	103	231	55	25	0
1295	103	231	55	26	0
1296	103	231	55	27	0
1297	103	231	55	28	0
1298	103	231	55	29	0
1299	103	231	55	30	0
1300	103	231	55	31	0
1301	103	231	55	32	0
1302	103	231	55	33	0
1303	103	231	55	34	0
1304	103	231	55	35	0
1305	103	231	55	36	0
1306	103	231	55	37	0
1307	103	231	55	38	0
1308	103	231	55	39	0
1309	103	231	55	40	0
1310	103	231	55	41	0
1311	103	231	55	42	0
1312	103	231	55	43	0.0419902050144144
1313	103	231	55	44	0.0384036336045145
1314	103	231	56	0	0
1315	103	231	56	1	0
1316	103	231	56	2	0
1317	103	231	56	3	0
1318	103	231	56	4	0
1319	103	231	56	5	0
1320	103	231	56	6	0
1321	103	231	56	7	0
1322	103	231	56	8	0
1323	103	231	56	9	0
1324	103	231	56	10	0
1325	103	231	56	11	0
1326	103	231	56	12	0
1327	103	231	56	13	0
1328	103	231	56	14	0
1329	103	231	56	15	0
1330	103	231	56	16	0
1331	103	231	56	17	0
1332	103	231	56	18	0
1333	103	231	56	19	0
1334	103	231	56	20	0
1335	103	231	56	21	0
1336	103	231	56	22	0
1337	103	231	56	23	0
1338	103	231	56	24	0
1339	103	231	56	25	0
1340	103	231	56	26	0
1341	103	231	56	27	0
1342	103	231	56	28	0
1343	103	231	56	29	0
1344	103	231	56	30	0
1345	103	231	56	31	0
1346	103	231	56	32	0
1347	103	231	56	33	0
1348	103	231	56	34	0
1349	103	231	56	35	0
1350	103	231	56	36	0
1351	103	231	56	37	0
1352	103	231	56	38	0
1353	103	231	56	39	0
1354	103	231	56	40	0
1355	103	231	56	41	0
1356	103	231	56	42	0
1357	103	231	56	43	0
1358	103	231	56	44	0
1359	103	231	57	0	0
1360	103	231	57	1	0
1361	103	231	57	2	0
1362	103	231	57	3	0
1363	103	231	57	4	0
1364	103	231	57	5	0
1365	103	231	57	6	0
1366	103	231	57	7	0
1367	103	231	57	8	0
1368	103	231	57	9	0
1369	103	231	57	10	0
1370	103	231	57	11	0
1371	103	231	57	12	0
1372	103	231	57	13	0
1373	103	231	57	14	0
1374	103	231	57	15	0
1375	103	231	57	16	0
1376	103	231	57	17	0
1377	103	231	57	18	0
1378	103	231	57	19	0
1379	103	231	57	20	0
1380	103	231	57	21	0.110044398117639
1381	103	231	57	22	0
1382	103	231	57	23	0
1383	103	231	57	24	0
1384	103	231	57	25	0
1385	103	231	57	26	0
1386	103	231	57	27	0
1387	103	231	57	28	0
1388	103	231	57	29	0
1389	103	231	57	30	0
1390	103	231	57	31	0
1391	103	231	57	32	0
1392	103	231	57	33	0
1393	103	231	57	34	0
1394	103	231	57	35	0
1395	103	231	57	36	0
1396	103	231	57	37	0
1397	103	231	57	38	0
1398	103	231	57	39	0
1399	103	231	57	40	0
1400	103	231	57	41	0
1401	103	231	57	42	0
1402	103	231	57	43	0.0515719316040163
1403	103	231	57	44	0.0079470330823808
1404	103	231	58	0	0.0810044809708125
1405	103	231	58	1	0.0108415749725193
1406	103	231	58	2	0
1407	103	231	58	3	0
1408	103	231	58	4	0
1409	103	231	58	5	0
1410	103	231	58	6	0
1411	103	231	58	7	0
1412	103	231	58	8	0
1413	103	231	58	9	0
1414	103	231	58	10	0
1415	103	231	58	11	0
1416	103	231	58	12	0
1417	103	231	58	13	0
1418	103	231	58	14	0
1419	103	231	58	15	0
1420	103	231	58	16	0
1421	103	231	58	17	0
1422	103	231	58	18	0
1423	103	231	58	19	0
1424	103	231	58	20	0
1425	103	231	58	21	0
1426	103	231	58	22	0
1427	103	231	58	23	0
1428	103	231	58	24	0
1429	103	231	58	25	0
1430	103	231	58	26	0
1431	103	231	58	27	0
1432	103	231	58	28	0
1433	103	231	58	29	0
1434	103	231	58	30	0
1435	103	231	58	31	0
1436	103	231	58	32	0
1437	103	231	58	33	0
1438	103	231	58	34	0
1439	103	231	58	35	0
1440	103	231	58	36	0
1441	103	231	58	37	0
1442	103	231	58	38	0
1443	103	231	58	39	0
1444	103	231	58	40	0
1445	103	231	58	41	0
1446	103	231	58	42	0
1447	103	231	58	43	0
1448	103	231	58	44	0
1449	103	231	59	0	0
1450	103	231	59	1	0
1451	103	231	59	2	0
1452	103	231	59	3	0
1453	103	231	59	4	0
1454	103	231	59	5	0
1455	103	231	59	6	0
1456	103	231	59	7	0
1457	103	231	59	8	0
1458	103	231	59	9	0
1459	103	231	59	10	0
1460	103	231	59	11	0
1461	103	231	59	12	0
1462	103	231	59	13	0
1463	103	231	59	14	0
1464	103	231	59	15	0
1465	103	231	59	16	0
1466	103	231	59	17	0
1467	103	231	59	18	0
1468	103	231	59	19	0
1469	103	231	59	20	0
1470	103	231	59	21	0
1471	103	231	59	22	0
1472	103	231	59	23	0
1473	103	231	59	24	0
1474	103	231	59	25	0
1475	103	231	59	26	0
1476	103	231	59	27	0
1477	103	231	59	28	0
1478	103	231	59	29	0
1479	103	231	59	30	0
1480	103	231	59	31	0
1481	103	231	59	32	0
1482	103	231	59	33	0
1483	103	231	59	34	0
1484	103	231	59	35	0
1485	103	231	59	36	0
1486	103	231	59	37	0
1487	103	231	59	38	0
1488	103	231	59	39	0
1489	103	231	59	40	0
1490	103	231	59	41	0
1491	103	231	59	42	0
1492	103	231	59	43	0.0428649684203702
1493	103	231	59	44	0
1494	103	231	60	0	0
1495	103	231	60	1	0
1496	103	231	60	2	0
1497	103	231	60	3	0
1498	103	231	60	4	0
1499	103	231	60	5	0
1500	103	231	60	6	0
1501	103	231	60	7	0
1502	103	231	60	8	0
1503	103	231	60	9	0
1504	103	231	60	10	0
1505	103	231	60	11	0
1506	103	231	60	12	0
1507	103	231	60	13	0
1508	103	231	60	14	0
1509	103	231	60	15	0
1510	103	231	60	16	0
1511	103	231	60	17	0
1512	103	231	60	18	0
1513	103	231	60	19	0
1514	103	231	60	20	0
1515	103	231	60	21	0
1516	103	231	60	22	0
1517	103	231	60	23	0
1518	103	231	60	24	0
1519	103	231	60	25	0
1520	103	231	60	26	0
1521	103	231	60	27	0
1522	103	231	60	28	0
1523	103	231	60	29	0
1524	103	231	60	30	0
1525	103	231	60	31	0
1526	103	231	60	32	0
1527	103	231	60	33	0
1528	103	231	60	34	0
1529	103	231	60	35	0.100838091810621
1530	103	231	60	36	0
1531	103	231	60	37	0
1532	103	231	60	38	0
1533	103	231	60	39	0
1534	103	231	60	40	0
1535	103	231	60	41	0
1536	103	231	60	42	0
1537	103	231	60	43	0
1538	103	231	60	44	0
1539	103	231	61	0	0
1540	103	231	61	1	0
1541	103	231	61	2	0
1542	103	231	61	3	0
1543	103	231	61	4	0
1544	103	231	61	5	0
1545	103	231	61	6	0
1546	103	231	61	7	0
1547	103	231	61	8	0
1548	103	231	61	9	0
1549	103	231	61	10	0
1550	103	116	26	38	0
1551	103	116	26	39	0
1552	103	116	26	40	0.00229874209864629
1553	103	116	26	41	0.0223619091113511
1554	103	116	26	42	0.049365603787965
1555	103	116	26	43	0.0892518455438728
1556	103	116	26	44	0
1557	103	116	27	0	0
1558	103	116	27	1	0
1559	103	116	27	2	0
1560	103	116	27	3	0
1561	103	116	27	4	0
1562	103	116	27	5	0
1563	103	116	27	6	0
1564	103	116	27	7	0
1565	103	116	27	8	0
1566	103	116	27	9	0
1567	103	116	27	10	0
1568	103	116	27	11	0
1569	103	116	27	12	0
1570	103	116	27	13	0
1571	103	116	27	14	0
1572	103	116	27	15	0
1573	103	116	27	16	0
1574	103	116	27	17	0
1575	103	116	27	18	0
1576	103	116	27	19	0
1577	103	116	27	20	0
1578	103	116	27	21	0
1579	103	116	27	22	0
1580	103	116	27	23	0
1581	103	116	27	24	0
1582	103	116	27	25	0
1583	103	116	27	26	0
1584	103	116	27	27	0
1585	103	116	27	28	0
1586	103	116	27	29	0
1587	103	116	27	30	0
1588	103	116	27	31	0
1589	103	116	27	32	0
1590	103	116	27	33	0
1591	103	116	27	34	0
1592	103	116	27	35	0
1593	103	116	27	36	0
1594	103	116	27	37	0
1595	103	116	27	38	0
1596	103	116	27	39	0
1597	103	116	27	40	0
1598	103	116	27	41	0
1599	103	116	27	42	0.0447839660169573
1600	103	116	27	43	0
1601	103	116	27	44	0.161436883357559
1602	103	116	28	0	0
1603	103	116	28	1	0
1604	103	116	28	2	0
1605	103	116	28	3	0
1606	103	116	28	4	0
1607	103	116	28	5	0
1608	103	116	28	6	0
1609	103	116	28	7	0
1610	103	116	28	8	0
1611	103	116	28	9	0
1612	103	116	28	10	0
1613	103	116	28	11	0
1614	103	116	28	12	0
1615	103	116	28	13	0
1616	103	116	28	14	0
1617	103	116	28	15	0
1618	103	116	28	16	0
1619	103	116	28	17	0
1620	103	116	28	18	0
1621	103	116	28	19	0
1622	103	116	28	20	0
1623	103	116	28	21	0
1624	103	116	28	22	0
1625	103	116	28	23	0
1626	103	116	28	24	0
1627	103	116	28	25	0
1628	103	116	28	26	0
1629	103	116	28	27	0
1630	103	116	28	28	0
1631	103	116	28	29	0
1632	103	116	28	30	0
1633	103	116	28	31	0
1634	103	116	28	32	0
1635	103	116	28	33	0
1636	103	116	28	34	0
1637	103	116	28	35	0
1638	103	116	28	36	0
1639	103	116	28	37	0
1640	103	116	28	38	0
1641	103	116	28	39	0
1642	103	116	28	40	0
1643	103	116	28	41	0
1644	103	116	28	42	0
1645	103	116	28	43	0
1646	103	116	28	44	0
1647	103	116	29	0	0.0414282648972241
1648	103	116	29	1	0
1649	103	116	29	2	0
1650	103	116	29	3	0
1651	103	116	29	4	0
1652	103	116	29	5	0
1653	103	116	29	6	0
1654	103	116	29	7	0
1655	103	116	29	8	0
1656	103	116	29	9	0
1657	103	116	29	10	0
1658	103	116	29	11	0
1659	103	116	29	12	0
1660	103	116	29	13	0
1661	103	116	29	14	0
1662	103	116	29	15	0
1663	103	116	29	16	0
1664	103	116	29	17	0
1665	103	116	29	18	0
1666	103	116	29	19	0
1667	103	116	29	20	0
1668	103	116	29	21	0
1669	103	116	29	22	0
1670	103	116	29	23	0
1671	103	116	29	24	0
1672	103	116	29	25	0
1673	103	116	29	26	0
1674	103	116	29	27	0
1675	103	116	29	28	0
1676	103	116	29	29	0
1677	103	116	29	30	0
1678	103	116	29	31	0
1679	103	116	29	32	0
1680	103	116	29	33	0
1681	103	116	29	34	0
1682	103	116	29	35	0
1683	103	116	29	36	0
1684	103	116	29	37	0.0181568393018493
1685	103	116	29	38	0
1686	103	116	29	39	0
1687	103	116	29	40	0
1688	103	116	29	41	0
1689	103	116	29	42	0.0344543932004296
1690	103	116	29	43	0
1691	103	116	29	44	0
1692	103	116	30	0	0.0231311105663916
1693	103	116	30	1	0.0270782804236431
1694	103	116	30	2	0.0278647095297082
1695	103	116	30	3	0
1696	103	116	30	4	0
1697	103	116	30	5	0
1698	103	116	30	6	0
1699	103	116	30	7	0
1700	103	116	30	8	0
1701	103	116	30	9	0
1702	103	116	30	10	0
1703	103	116	30	11	0
1704	103	116	30	12	0
1705	103	116	30	13	0
1706	103	116	30	14	0
1707	103	116	30	15	0
1708	103	116	30	16	0
1709	103	116	30	17	0
1710	103	116	30	18	0
1711	103	116	30	19	0
1712	103	116	30	20	0
1713	103	116	30	21	0
1714	103	116	30	22	0
1715	103	116	30	23	0
1716	103	116	30	24	0
1717	103	116	30	25	0
1718	103	116	30	26	0
1719	103	116	30	27	0
1720	103	116	30	28	0
1721	103	116	30	29	0
1722	103	116	30	30	0
1723	103	116	30	31	0
1724	103	116	30	32	0
1725	103	116	30	33	0
1726	103	116	30	34	0
1727	103	116	30	35	0
1728	103	116	30	36	0
1729	103	116	30	37	0
1730	103	116	30	38	0
1731	103	116	30	39	0
1732	103	116	30	40	0
1733	103	116	30	41	0
1734	103	116	30	42	0
1735	103	116	30	43	0
1736	103	116	30	44	0
1737	103	116	31	0	0
1738	103	116	31	1	0
1739	103	116	31	2	0
1740	103	116	31	3	0
1741	103	116	31	4	0
1742	103	116	31	5	0
1743	103	116	31	6	0
1744	103	116	31	7	0
1745	103	116	31	8	0
1746	103	116	31	9	0
1747	103	116	31	10	0
1748	103	116	31	11	0
1749	103	116	31	12	0
1750	103	116	31	13	0
1751	103	116	31	14	0
1752	103	116	31	15	0
1753	103	116	31	16	0
1754	103	116	31	17	0
1755	103	116	31	18	0
1756	103	116	31	19	0
1757	103	116	31	20	0
1758	103	116	31	21	0
1759	103	116	31	22	0
1760	103	116	31	23	0
1761	103	116	31	24	0
1762	103	116	31	25	0
1763	103	116	31	26	0
1764	103	116	31	27	0
1765	103	116	31	28	0
1766	103	116	31	29	0
1767	103	116	31	30	0
1768	103	116	31	31	0
1769	103	116	31	32	0
1770	103	116	31	33	0
1771	103	116	31	34	0
1772	103	116	31	35	0
1773	103	116	31	36	0
1774	103	116	31	37	0
1775	103	116	31	38	0
1776	103	116	31	39	0
1777	103	116	31	40	0
1778	103	116	31	41	0
1779	103	116	31	42	0
1780	103	116	31	43	0
1781	103	116	31	44	0.193211009737351
1782	103	116	32	0	0.110994251868814
1783	103	116	32	1	0
1784	103	116	32	2	0
1785	103	116	32	3	0
1786	103	116	32	4	0
1787	103	116	32	5	0
1788	103	116	32	6	0
1789	103	116	32	7	0
1790	103	116	32	8	0
1791	103	116	32	9	0
1792	103	116	32	10	0
1793	103	116	32	11	0
1794	103	116	32	12	0
1795	103	116	32	13	0
1796	103	116	32	14	0
1797	103	116	32	15	0
1798	103	116	32	16	0
1799	103	116	32	17	0
1800	103	116	32	18	0
1801	103	116	32	19	0
1802	103	116	32	20	0
1803	103	116	32	21	0
1804	103	116	32	22	0
1805	103	116	32	23	0
1806	103	116	32	24	0
1807	103	116	32	25	0
1808	103	116	32	26	0
1809	103	116	32	27	0
1810	103	116	32	28	0
1811	103	116	32	29	0
1812	103	116	32	30	0
1813	103	116	32	31	0
1814	103	116	32	32	0
1815	103	116	32	33	0
1816	103	116	32	34	0
1817	103	116	32	35	0
1818	103	116	32	36	0
1819	103	116	32	37	0
1820	103	116	32	38	0
1821	103	116	32	39	0
1822	103	116	32	40	0
1823	103	116	32	41	0
1824	103	116	32	42	0
1825	103	116	32	43	0
1826	103	116	32	44	0
1827	103	116	33	0	0
1828	103	116	33	1	0
1829	103	116	33	2	0
1830	103	116	33	3	0
1831	103	116	33	4	0
1832	103	116	33	5	0
1833	103	116	33	6	0
1834	103	116	33	7	0
1835	103	116	33	8	0
1836	103	116	33	9	0
1837	103	116	33	10	0
1838	103	116	33	11	0
1839	103	116	33	12	0
1840	103	116	33	13	0
1841	103	116	33	14	0
1842	103	116	33	15	0
1843	103	116	33	16	0
1844	103	116	33	17	0
1845	103	116	33	18	0
1846	103	116	33	19	0
1847	103	116	33	20	0
1848	103	116	33	21	0
1849	103	116	33	22	0
1850	103	116	33	23	0
1851	103	116	33	24	0
1852	103	116	33	25	0
1853	103	116	33	26	0
1854	103	116	33	27	0
1855	103	116	33	28	0
1856	103	116	33	29	0
1857	103	116	33	30	0
1858	103	116	33	31	0
1859	103	116	33	32	0
1860	103	116	33	33	0
1861	103	116	33	34	0
1862	103	116	33	35	0
1863	103	116	33	36	0
1864	103	116	33	37	0
1865	103	116	33	38	0
1866	103	116	33	39	0
1867	103	116	33	40	0
1868	103	116	33	41	0
1869	103	116	33	42	0
1870	103	116	33	43	0
1871	103	116	33	44	0
1872	103	116	34	0	0
1873	103	116	34	1	0
1874	103	116	34	2	0
1875	103	116	34	3	0
1876	103	116	34	4	0
1877	103	116	34	5	0
1878	103	116	34	6	0
1879	103	116	34	7	0
1880	103	116	34	8	0
1881	103	116	34	9	0
1882	103	116	34	10	0
1883	103	116	34	11	0
1884	103	116	34	12	0
1885	103	116	34	13	0
1886	103	116	34	14	0
1887	103	116	34	15	0
1888	103	116	34	16	0
1889	103	116	34	17	0
1890	103	116	34	18	0
1891	103	116	34	19	0
1892	103	116	34	20	0
1893	103	116	34	21	0
1894	103	116	34	22	0
1895	103	116	34	23	0
1896	103	116	34	24	0
1897	103	116	34	25	0
1898	103	116	34	26	0
1899	103	116	34	27	0
1900	103	116	34	28	0
1901	103	116	34	29	0
1902	103	116	34	30	0
1903	103	116	34	31	0
1904	103	116	34	32	0
1905	103	116	34	33	0
1906	103	116	34	34	0
1907	103	116	34	35	0
1908	103	116	34	36	0
1909	103	116	34	37	0
1910	103	116	34	38	0
1911	103	116	34	39	0
1912	103	116	34	40	0
1913	103	116	34	41	0
1914	103	116	34	42	0
1915	103	116	34	43	0
1916	103	116	34	44	0
1917	103	116	35	0	0.0458657818421628
1918	103	116	35	1	0.024503654751083
1919	103	116	35	2	0
1920	103	116	35	3	0
1921	103	116	35	4	0
1922	103	116	35	5	0
1923	103	116	35	6	0
1924	103	116	35	7	0
1925	103	116	35	8	0
1926	103	116	35	9	0
1927	103	116	35	10	0
1928	103	116	35	11	0
1929	103	116	35	12	0
1930	103	116	35	13	0
1931	103	116	35	14	0
1932	103	116	35	15	0
1933	103	116	35	16	0
1934	103	116	35	17	0
1935	103	116	35	18	0
1936	103	116	35	19	0
1937	103	116	35	20	0
1938	103	116	35	21	0
1939	103	116	35	22	0
1940	103	116	35	23	0
1941	103	116	35	24	0
1942	103	116	35	25	0
1943	103	116	35	26	0
1944	103	116	35	27	0
1945	103	116	35	28	0
1946	103	116	35	29	0
1947	103	116	35	30	0
1948	103	116	35	31	0
1949	103	116	35	32	0
1950	103	116	35	33	0
1951	103	116	35	34	0
1952	103	116	35	35	0
1953	103	116	35	36	0
1954	103	116	35	37	0
1955	103	116	35	38	0
1956	103	116	35	39	0
1957	103	116	35	40	0
1958	103	116	35	41	0.00675486124743768
1959	103	116	35	42	0.0150188657663109
1960	103	116	35	43	0
1961	103	116	35	44	0
1962	103	116	36	0	0
1963	103	116	36	1	0
1964	103	116	36	2	0
1965	103	116	36	3	0
1966	103	116	36	4	0
1967	103	116	36	5	0
1968	103	116	36	6	0
1969	103	116	36	7	0
1970	103	116	36	8	0
1971	103	116	36	9	0
1972	103	116	36	10	0
1973	103	116	36	11	0
1974	103	116	36	12	0
1975	103	116	36	13	0
1976	103	116	36	14	0
1977	103	116	36	15	0
1978	103	116	36	16	0
1979	103	116	36	17	0
1980	103	116	36	18	0
1981	103	116	36	19	0
1982	103	116	36	20	0
1983	103	116	36	21	0
1984	103	116	36	22	0
1985	103	116	36	23	0
1986	103	116	36	24	0
1987	103	116	36	25	0
1988	103	116	36	26	0
1989	103	116	36	27	0
1990	103	116	36	28	0
1991	103	116	36	29	0
1992	103	116	36	30	0
1993	103	116	36	31	0
1994	103	116	36	32	0
1995	103	116	36	33	0
1996	103	116	36	34	0
1997	103	116	36	35	0
1998	103	116	36	36	0
[truncated: 36,853 more rows]
