# Supplementary material for: A hippocampus-accumbens code guides goal-directed appetitive behavior
Source: Nat Commun. 2024 Apr 12;15:3196. doi: 10.1038/s41467-024-47361-x (PMC11015045; doi:10.1038/s41467-024-47361-x)
Supplement: Supplementary file 8 — Source Data [file 41467_2024_47361_MOESM8_ESM.zip › S5a.csv]

	Figure S5a	Unnamed: 1	Unnamed: 2	Unnamed: 3
0
1	Cell	Mouse	dHPC-->NAc	PlaceCell
2	0	209	0	False
3	1	209	0	False
4	2	209	0	False
5	3	209	0	False
6	4	209	0	False
7	5	209	0	False
8	6	209	0	False
9	7	209	0	False
10	8	209	0	False
11	9	209	1	False
12	10	209	0	False
13	11	209	0	False
14	12	209	1	False
15	13	209	0	False
16	14	207	0	True
17	15	207	0	True
18	16	207	0	True
19	17	207	0	True
20	18	207	0	False
21	19	207	0	True
22	20	207	1	True
23	21	207	0	False
24	22	207	0	False
25	23	207	1	True
26	24	207	0	False
27	25	207	0	False
28	26	207	0	True
29	27	207	0	False
30	28	207	0	False
31	29	207	0	True
32	30	207	0	True
33	31	207	0	True
34	32	207	0	False
35	33	207	0	False
36	34	207	0	True
37	35	207	0	True
38	36	207	0	True
39	37	207	0	False
40	38	207	0	True
41	39	207	0	False
42	40	207	0	False
43	41	207	0	False
44	42	207	1	True
45	43	207	0	True
46	44	207	1	True
47	45	207	0	True
48	46	207	1	False
49	47	207	0	False
50	48	207	1	True
51	49	207	0	True
52	50	207	0	True
53	51	207	0	False
54	52	207	0	False
55	53	207	0	True
56	54	207	0	False
57	55	207	0	False
58	56	207	0	False
59	57	207	0	False
60	58	207	0	False
61	59	207	0	False
62	60	207	0	True
63	61	207	0	False
64	62	207	1	False
65	63	207	0	True
66	64	207	0	False
67	65	207	0	True
68	66	207	0	False
69	67	207	0	False
70	68	207	0	True
71	69	207	0	False
72	70	207	0	True
73	71	207	0	True
74	72	207	0	False
75	73	207	0	True
76	74	207	0	False
77	75	207	0	False
78	76	207	0	False
79	77	207	0	False
80	78	207	0	False
81	79	207	0	False
82	80	207	0	True
83	81	207	0	False
84	82	207	0	False
85	83	207	0	True
86	84	207	0	False
87	85	207	0	False
88	86	207	0	False
89	87	207	0	True
90	88	207	1	False
91	89	207	1	False
92	90	207	0	False
93	91	207	0	False
94	92	207	0	True
95	93	207	1	True
96	94	207	0	True
97	95	207	0	False
98	96	207	0	False
99	97	207	0	False
100	98	207	0	False
101	99	207	1	False
102	100	207	0	True
103	101	207	0	False
104	102	207	1	True
105	103	207	0	False
106	104	207	1	False
107	105	207	0	False
108	106	207	0	False
109	107	207	1	False
110	108	207	0	True
111	109	207	1	False
112	110	207	0	True
113	111	207	0	False
114	112	207	0	False
115	113	207	0	False
116	114	207	0	False
117	115	207	0	False
118	116	207	0	False
119	117	207	1	False
120	118	207	0	False
121	119	207	1	False
122	120	207	0	False
123	121	207	0	True
124	122	207	0	False
125	123	207	0	False
126	124	207	1	False
127	125	207	0	False
128	126	207	0	True
129	127	207	1	False
130	128	207	0	True
131	129	207	0	False
132	130	207	0	True
133	131	207	1	False
134	132	207	1	False
135	133	207	1	False
136	134	207	0	False
137	135	207	0	False
138	136	207	0	False
139	137	207	0	False
140	138	207	0	True
141	139	207	1	False
142	140	207	0	True
143	141	207	0	False
144	142	207	1	True
145	143	207	0	False
146	144	207	0	False
147	145	207	0	True
148	146	207	0	False
149	147	207	0	False
150	148	207	0	False
151	149	207	0	False
152	150	207	0	False
153	151	207	0	True
154	152	207	0	False
155	153	207	0	False
156	154	207	0	False
157	155	207	0	False
158	156	207	0	True
159	157	207	0	False
160	158	207	0	True
161	159	207	0	False
162	160	207	0	True
163	161	207	1	True
164	162	207	0	False
165	163	207	0	False
166	164	207	0	True
167	165	207	0	False
168	166	207	0	True
169	167	207	0	False
170	168	207	1	False
171	169	207	0	False
172	170	207	1	False
173	171	207	1	False
174	172	207	0	True
175	173	207	0	False
176	174	207	0	False
177	175	207	0	False
178	176	207	0	False
179	177	207	0	False
180	178	207	0	False
181	179	207	1	True
182	180	207	0	False
183	181	207	0	False
184	182	207	0	False
185	183	207	1	False
186	184	207	0	False
187	185	207	0	False
188	186	207	0	False
189	187	207	0	False
190	188	207	0	False
191	189	207	0	False
192	190	207	0	True
193	191	207	0	True
194	192	207	0	False
195	193	207	0	False
196	194	207	0	False
197	195	207	0	False
198	196	207	0	False
199	197	207	0	False
200	198	207	0	False
201	199	207	0	False
202	200	207	1	False
203	201	207	0	False
204	202	207	0	False
205	203	207	0	True
206	204	207	0	False
207	205	207	0	False
208	206	207	0	True
209	207	207	0	False
210	208	207	0	False
211	209	207	0	False
212	210	207	0	True
213	211	207	0	False
214	212	207	1	True
215	213	207	0	True
216	214	207	0	False
217	215	207	1	False
218	216	207	0	False
219	217	207	0	False
220	218	207	0	True
221	219	207	0	False
222	220	207	0	False
223	221	207	0	False
224	222	207	0	False
225	223	207	0	True
226	224	207	0	True
227	225	207	0	True
228	226	207	0	False
229	227	207	1	False
230	228	207	0	False
231	229	207	0	False
232	230	207	0	False
233	231	207	0	False
234	232	207	0	False
235	233	207	0	False
236	234	207	1	False
237	235	207	0	False
238	236	207	0	False
239	237	207	0	False
240	238	207	0	False
241	239	207	0	False
242	240	207	1	True
243	241	207	1	False
244	242	207	0	True
245	243	207	0	False
246	244	207	0	False
247	245	207	0	True
248	246	207	0	True
249	247	207	0	False
250	248	207	0	False
251	249	207	0	True
252	250	207	0	False
253	251	208	0	False
254	252	208	0	False
255	253	208	0	False
256	254	208	0	False
257	255	208	0	True
258	256	208	0	False
259	257	208	0	False
260	258	208	0	False
261	259	208	1	False
262	260	208	0	False
263	261	208	0	False
264	262	208	0	False
265	263	208	0	False
266	264	208	0	False
267	265	208	0	False
268	266	208	0	False
269	267	208	0	False
270	268	208	0	False
271	269	207	1	True
272	270	207	0	True
273	271	207	0	True
274	272	207	0	True
275	273	207	0	False
276	274	207	0	True
277	275	207	1	True
278	276	207	0	True
279	277	207	0	True
280	278	207	0	True
281	279	207	0	True
282	280	207	0	False
283	281	207	0	True
284	282	207	0	True
285	283	207	0	True
286	284	207	1	True
287	285	207	1	True
288	286	207	0	True
289	287	207	0	True
290	288	207	0	True
291	289	207	1	True
292	290	207	0	True
293	291	207	0	True
294	292	207	0	True
295	293	207	1	True
296	294	207	1	True
297	295	207	0	True
298	296	207	0	True
299	297	207	0	True
300	298	207	0	True
301	299	207	0	True
302	300	207	1	True
303	301	207	1	True
304	302	207	0	True
305	303	207	0	True
306	304	207	0	True
307	305	207	0	True
308	306	207	0	True
309	307	207	0	False
310	308	207	0	True
311	309	207	0	True
312	310	207	0	True
313	311	207	0	True
314	312	207	0	True
315	313	207	1	False
316	314	207	0	False
317	315	207	0	True
318	316	207	0	True
319	317	207	1	False
320	318	207	0	False
321	319	207	0	True
322	320	207	0	False
323	321	207	0	False
324	322	207	0	True
325	323	207	0	True
326	324	207	1	False
327	325	207	0	True
328	326	207	1	True
329	327	207	0	True
330	328	207	0	True
331	329	207	0	True
332	330	207	1	True
333	331	207	0	True
334	332	207	0	True
335	333	207	0	False
336	334	207	1	True
337	335	207	0	True
338	336	207	0	True
339	337	207	1	True
340	338	207	0	False
341	339	207	1	False
342	340	207	0	True
343	341	207	0	False
344	342	207	0	True
345	343	207	0	True
346	344	207	0	True
347	345	207	0	True
348	346	207	0	False
349	347	207	0	True
350	348	207	1	False
351	349	207	1	False
352	350	207	1	True
353	351	207	0	True
354	352	207	0	True
355	353	207	0	True
356	354	207	1	True
357	355	207	1	True
358	356	207	0	True
359	357	207	0	True
360	358	207	0	False
361	359	207	1	True
362	360	207	0	True
363	361	207	0	True
364	362	207	0	True
365	363	207	0	False
366	364	207	0	True
367	365	207	0	True
368	366	207	0	False
369	367	207	0	True
370	368	207	0	True
371	369	207	0	False
372	370	207	0	True
373	371	207	1	True
374	372	207	1	True
375	373	207	0	True
376	374	207	0	False
377	375	207	0	False
378	376	207	0	False
379	377	207	0	False
380	378	207	0	True
381	379	207	0	True
382	380	207	0	False
383	381	207	0	False
384	382	207	0	True
385	383	207	0	False
386	384	207	0	False
387	385	207	0	False
388	386	207	0	True
389	387	207	0	True
390	388	207	0	True
391	389	207	0	False
392	390	207	0	True
393	391	207	0	False
394	392	207	0	True
395	393	207	0	True
396	394	207	0	False
397	395	207	0	False
398	396	207	0	True
399	397	207	1	True
400	398	207	0	True
401	399	207	0	True
402	400	207	0	True
403	401	207	1	True
404	402	207	0	True
405	403	207	0	False
406	404	207	1	False
407	405	207	0	True
408	406	207	0	True
409	407	207	0	False
410	408	207	0	True
411	409	207	0	True
412	410	207	0	True
413	411	207	0	True
414	412	207	0	True
415	413	207	0	False
416	414	207	0	True
417	415	207	0	True
418	416	207	0	True
419	417	207	0	True
420	418	207	0	True
421	419	207	0	True
422	420	207	0	True
423	421	207	0	False
424	422	207	1	True
425	423	207	0	False
426	424	207	0	True
427	425	207	0	True
428	426	207	0	True
429	427	207	0	True
430	428	207	0	True
431	429	207	0	False
432	430	207	0	True
433	431	207	0	True
434	432	207	0	True
435	433	207	0	True
436	434	207	0	True
437	435	207	0	True
438	436	207	0	True
439	437	207	0	True
440	438	207	0	True
441	439	207	0	True
442	440	207	0	True
443	441	207	0	False
444	442	207	0	True
445	443	207	0	False
446	444	207	0	True
447	445	207	0	False
448	446	207	0	True
449	447	207	0	True
450	448	207	0	False
451	449	207	0	True
452	450	207	0	True
453	451	207	0	True
454	452	207	0	True
455	453	207	0	True
456	454	207	0	True
457	455	207	0	True
458	456	207	0	True
459	457	207	0	False
460	458	207	0	False
461	459	207	0	True
462	460	207	0	True
463	461	207	0	True
464	462	207	0	True
465	463	207	0	True
466	464	207	0	True
467	465	207	0	True
468	466	207	0	True
469	467	207	0	True
470	468	207	0	True
471	469	207	0	True
472	470	207	0	True
473	471	207	0	False
474	472	207	0	True
475	473	207	0	False
476	474	207	0	True
477	475	207	0	True
478	476	207	0	True
479	477	207	0	True
480	478	207	0	True
481	479	210	0	True
482	480	210	0	False
483	481	210	0	False
484	482	210	0	True
485	483	210	0	False
486	484	210	0	True
487	485	210	0	False
488	486	210	0	False
489	487	210	0	False
490	488	210	0	False
491	489	210	0	False
492	490	210	0	True
493	491	210	0	False
494	492	210	0	False
495	493	210	0	False
496	494	210	0	True
497	495	210	0	False
498	496	210	0	False
499	497	210	0	False
500	498	210	0	True
501	499	210	0	False
502	500	210	0	True
503	501	210	0	True
504	502	210	0	False
505	503	210	0	False
506	504	210	0	True
507	505	210	0	False
508	506	210	0	True
509	507	210	0	True
510	508	210	0	False
511	509	210	0	True
512	510	210	0	True
513	511	210	0	True
514	512	210	0	True
515	513	210	0	False
516	514	210	0	True
517	515	210	0	False
518	516	210	0	False
519	517	210	0	True
520	518	210	0	False
521	519	210	0	True
522	520	210	0	False
523	521	210	0	False
524	522	210	0	True
525	523	210	0	False
526	524	210	0	True
527	525	210	0	False
528	526	210	0	True
529	527	210	0	False
530	528	210	0	True
531	529	210	0	True
532	530	210	0	False
533	531	210	0	False
534	532	210	0	True
535	533	210	0	True
536	534	210	0	False
537	535	210	0	False
538	536	210	0	False
539	537	210	0	False
540	538	210	0	True
541	539	210	0	False
542	540	210	0	True
543	541	210	0	False
544	542	210	0	True
545	543	210	0	False
546	544	210	0	False
547	545	210	0	False
548	546	210	0	False
549	547	210	0	True
550	548	210	0	False
551	549	210	0	True
552	550	210	0	False
553	551	210	0	False
554	552	210	0	False
555	553	210	0	False
556	554	210	0	False
557	555	210	0	True
558	556	210	0	True
559	557	210	0	True
560	558	210	0	True
561	559	210	0	True
562	560	210	0	True
563	561	210	0	True
564	562	210	0	False
565	563	210	0	False
566	564	210	0	False
567	565	210	0	True
568	566	210	0	False
569	567	210	0	True
570	568	210	0	False
571	569	210	0	False
572	570	210	0	False
573	571	210	0	False
574	572	210	0	False
575	573	210	0	False
576	574	210	0	True
577	575	210	0	False
578	576	210	0	True
579	577	210	0	False
580	578	210	0	True
581	579	210	0	False
582	580	210	0	False
583	581	210	0	True
584	582	210	0	True
585	583	210	0	True
586	584	210	0	False
587	585	210	0	False
588	586	210	0	False
589	587	210	0	False
590	588	210	0	False
591	589	210	0	False
592	590	210	0	False
593	591	210	0	True
594	592	210	0	False
595	593	210	0	True
596	594	210	0	False
597	595	210	0	True
598	596	210	0	False
599	597	210	0	False
600	598	210	0	False
601	599	210	0	False
602	600	210	0	True
603	601	210	0	False
604	602	210	0	True
605	603	210	0	False
606	604	210	0	True
607	605	210	0	False
608	606	210	0	False
609	607	210	0	False
610	608	210	0	False
611	609	210	0	False
612	610	210	0	True
613	611	210	0	False
614	612	210	0	True
615	613	210	0	True
616	614	210	0	False
617	615	210	0	True
618	616	210	0	False
619	617	210	0	True
620	618	210	0	False
621	619	210	0	True
622	620	210	0	True
623	621	210	0	True
624	622	210	0	False
625	623	210	0	False
626	624	210	0	False
627	625	210	0	True
628	626	210	0	False
629	627	210	0	False
630	628	210	0	False
631	629	210	0	True
632	630	210	0	False
633	631	210	0	False
634	632	210	0	True
635	633	210	0	False
636	634	210	0	True
637	635	210	0	False
638	636	210	0	False
639	637	210	0	True
640	638	210	0	False
641	639	210	0	True
642	640	210	0	True
643	641	210	0	False
644	642	210	0	True
645	643	210	0	False
646	644	210	0	True
647	645	210	0	True
648	646	210	0	True
649	647	210	0	True
650	648	210	0	True
651	649	210	0	True
652	650	210	0	False
653	651	210	0	False
654	652	210	0	True
655	653	210	0	False
656	654	210	0	False
657	655	210	0	True
658	656	210	0	False
659	657	210	0	False
660	658	210	0	False
661	659	210	0	False
662	660	210	0	False
663	661	210	0	False
664	662	210	0	False
665	663	210	0	True
666	664	210	0	False
667	665	210	0	False
668	666	210	0	False
669	667	210	0	True
670	668	210	0	False
671	669	210	0	False
672	670	210	0	False
673	671	210	0	True
674	672	210	0	False
675	673	210	0	True
676	674	210	0	False
677	675	210	0	False
678	676	210	0	False
679	677	210	0	False
680	678	210	0	True
681	679	210	0	False
682	680	210	0	True
683	681	210	0	True
684	682	210	0	False
685	683	210	0	False
686	684	210	0	True
687	685	210	0	True
688	686	210	0	False
689	687	210	0	True
690	688	210	0	True
691	689	210	0	False
692	690	210	0	False
693	691	210	0	False
694	692	210	0	False
695	693	210	0	False
696	694	210	0	False
697	695	210	0	False
698	696	210	0	False
699	697	210	0	False
700	698	210	0	True
701	699	210	0	True
702	700	210	0	False
703	701	210	0	False
704	702	210	0	False
705	703	210	0	True
706	704	210	0	False
707	705	210	0	False
708	706	210	0	True
709	707	210	0	True
710	708	210	0	True
711	709	210	0	False
712	710	210	0	True
713	711	210	0	False
714	712	210	0	True
715	713	210	0	True
716	714	210	0	True
717	715	210	0	True
718	716	210	0	False
719	717	210	0	True
720	718	210	0	False
721	719	210	0	False
722	720	210	0	False
723	721	210	0	False
724	722	210	0	True
725	723	210	0	False
726	724	210	0	False
727	725	210	0	False
728	726	210	0	False
729	727	210	0	True
730	728	210	0	True
731	729	210	0	False
732	730	210	0	True
733	731	210	0	True
734	732	210	0	True
735	733	210	0	False
736	734	210	0	True
737	735	210	0	False
738	736	210	0	False
739	737	210	0	False
740	738	210	0	False
741	739	210	0	False
742	740	210	0	False
743	741	210	0	False
744	742	210	0	False
745	743	210	0	False
746	744	210	0	True
747	745	210	0	False
748	746	210	0	True
749	747	210	0	False
750	748	210	0	False
751	749	210	0	True
752	750	210	0	False
753	751	210	0	False
754	752	210	0	True
755	753	210	0	True
756	754	210	0	False
757	755	210	0	False
758	756	210	0	False
759	757	210	0	False
760	758	210	0	True
761	759	210	0	False
762	760	210	0	False
763	761	210	0	False
764	762	210	1	True
765	763	210	0	True
766	764	210	0	False
767	765	210	0	False
768	766	210	0	False
769	767	210	0	False
770	768	210	0	True
771	769	210	0	False
772	770	210	0	True
773	771	210	0	False
774	772	210	0	True
775	773	210	0	False
776	774	210	0	True
777	775	210	0	False
778	776	210	0	True
779	777	210	0	False
780	778	210	0	False
781	779	210	0	True
782	780	210	0	False
783	781	210	0	True
784	782	210	0	False
785	783	210	0	False
786	784	210	0	False
787	785	210	0	False
788	786	210	0	False
789	787	210	0	False
790	788	210	0	False
791	789	210	0	True
792	790	210	0	True
793	791	210	0	False
794	792	210	0	False
795	793	210	0	False
796	794	210	0	True
797	795	210	0	True
798	796	210	0	False
799	797	210	0	False
800	798	210	0	False
801	799	210	0	False
802	800	210	0	True
803	801	210	0	False
804	802	210	0	True
805	803	210	0	True
806	804	210	0	True
807	805	210	0	False
808	806	210	0	False
809	807	210	0	False
810	808	210	0	False
811	809	210	0	False
812	810	210	0	False
813	811	210	0	False
814	812	210	0	True
815	813	210	0	True
816	814	210	0	False
817	815	210	0	False
818	816	210	0	False
819	817	210	0	True
820	818	210	0	False
821	819	210	0	False
822	820	210	0	False
823	821	210	0	False
824	822	210	0	True
825	823	210	0	True
826	824	210	0	True
827	825	210	0	False
828	826	210	0	False
829	827	210	0	False
830	828	210	0	False
831	829	210	0	False
832	830	210	0	False
833	831	210	0	False
834	832	210	0	False
835	833	210	0	False
836	834	210	0	False
837	835	210	0	False
838	836	210	0	True
839	837	210	0	False
840	838	210	0	False
841	839	210	0	False
842	840	210	0	False
843	841	210	0	True
844	842	210	0	True
845	843	210	0	True
846	844	210	0	False
847	845	210	0	False
848	846	210	0	False
849	847	210	0	False
850	848	210	0	False
851	849	210	0	False
852	850	210	0	True
853	851	210	0	False
854	852	210	0	False
855	853	210	0	True
856	854	210	0	False
857	855	210	0	True
858	856	210	0	False
859	857	210	0	False
860	858	210	0	True
861	859	210	0	False
862	860	210	0	False
863	861	210	0	True
864	862	210	0	False
865	863	210	0	True
866	864	210	0	False
867	865	210	0	False
868	866	210	0	False
869	867	210	0	True
870	868	210	0	True
871	869	210	0	False
872	870	210	0	True
873	871	210	0	True
874	872	210	0	False
875	873	210	0	False
876	874	210	0	False
877	875	210	0	True
878	876	210	0	False
879	877	210	0	True
880	878	210	0	False
881	879	210	0	False
882	880	210	0	True
883	881	210	0	False
884	882	210	0	False
885	883	210	0	False
886	884	210	0	False
887	885	210	0	False
888	886	210	0	False
889	887	210	0	False
890	888	210	0	False
891	889	210	0	False
892	890	210	0	True
893	891	210	0	True
894	892	210	0	False
895	893	210	0	True
896	894	210	0	False
897	895	210	0	True
898	896	210	0	False
899	897	210	0	False
900	898	210	0	False
901	899	210	0	False
902	900	210	0	False
903	901	210	0	False
904	902	210	0	False
905	903	210	0	False
906	904	210	0	False
907	905	210	0	False
908	906	210	0	False
909	907	210	0	False
910	908	210	0	False
911	909	210	0	False
912	910	210	0	False
913	911	210	0	True
914	912	210	0	False
915	913	210	0	True
916	914	210	0	False
917	915	210	0	True
918	916	210	0	False
919	917	210	0	True
920	918	210	0	False
921	919	210	0	False
922	920	210	0	False
923	921	210	0	True
924	922	210	0	False
925	923	210	0	False
926	924	210	0	True
927	925	210	0	False
928	926	210	0	True
929	927	210	0	False
930	928	210	0	True
931	929	210	0	True
932	930	210	0	False
933	931	210	0	True
934	932	210	0	False
935	933	210	0	False
936	934	210	0	False
937	935	210	0	False
938	936	210	0	False
939	937	210	0	False
940	938	210	0	False
941	939	210	0	True
942	940	210	0	False
943	941	210	0	True
944	942	210	0	True
945	943	210	0	False
946	944	210	0	False
947	945	210	0	True
948	946	210	0	False
949	947	210	0	True
950	948	210	0	False
951	949	210	0	False
952	950	210	0	False
953	951	210	0	False
954	952	210	0	True
955	953	210	0	False
956	954	210	0	True
957	955	210	0	True
958	956	210	0	False
959	957	210	0	False
960	958	210	0	False
961	959	210	0	False
962	960	210	0	False
963	961	210	0	True
964	962	210	0	True
965	963	210	0	False
966	964	210	0	True
967	965	210	0	True
968	966	210	0	False
969	967	210	0	False
970	968	210	0	True
971	969	210	0	False
972	970	210	0	False
973	971	210	0	False
974	972	210	0	False
975	973	210	0	False
976	974	210	0	False
977	975	210	0	False
978	976	210	0	True
979	977	210	0	True
980	978	210	0	True
981	979	210	0	False
982	980	210	0	True
983	981	210	0	False
984	982	210	0	False
985	983	210	0	False
986	984	210	0	False
987	985	210	0	False
988	986	210	0	True
989	987	210	0	False
990	988	210	0	False
991	989	210	0	False
992	990	210	0	False
993	991	210	0	True
994	992	210	1	True
995	993	210	0	False
996	994	210	0	False
997	995	210	0	False
998	996	210	0	False
999	997	210	0	True
1000	998	210	0	False
1001	999	210	0	False
1002	1000	210	0	False
1003	1001	210	0	False
1004	1002	210	0	False
1005	1003	210	0	False
1006	1004	210	0	False
1007	1005	210	0	False
1008	1006	210	0	False
1009	1007	210	0	False
1010	1008	210	0	True
1011	1009	210	0	True
1012	1010	210	0	False
1013	1011	210	0	False
1014	1012	210	0	False
1015	1013	210	0	False
1016	1014	210	0	True
1017	1015	210	0	True
1018	1016	210	0	False
1019	1017	210	0	False
1020	1018	210	0	False
1021	1019	210	0	True
1022	1020	210	0	True
1023	1021	210	0	True
1024	1022	210	0	False
1025	1023	210	0	True
1026	1024	210	0	True
1027	1025	210	0	True
1028	1026	210	0	True
1029	1027	210	0	True
1030	1028	210	0	False
1031	1029	210	0	False
1032	1030	210	0	False
1033	1031	210	0	True
1034	1032	210	0	False
1035	1033	210	0	True
1036	1034	210	0	True
1037	1035	210	0	False
1038	1036	210	0	False
1039	1037	210	0	False
1040	1038	210	0	True
1041	1039	210	0	False
1042	1040	210	0	False
1043	1041	210	0	True
1044	1042	210	0	True
1045	1043	210	0	True
1046	1044	210	0	True
1047	1045	210	0	True
1048	1046	210	0	False
1049	1047	210	0	False
1050	1048	210	0	False
1051	1049	210	0	True
1052	1050	210	0	True
1053	1051	210	0	False
1054	1052	210	0	False
1055	1053	210	0	False
1056	1054	210	0	False
1057	1055	210	0	False
1058	1056	210	0	False
1059	1057	210	0	False
1060	1058	210	0	False
1061	1059	210	0	False
1062	1060	210	0	False
1063	1061	210	0	True
1064	1062	210	0	True
1065	1063	210	0	False
1066	1064	210	0	True
1067	1065	210	0	True
1068	1066	210	0	False
1069	1067	210	0	False
1070	1068	210	0	False
1071	1069	210	0	False
1072	1070	210	0	False
1073	1071	210	0	True
1074	1072	210	0	False
1075	1073	210	0	False
1076	1074	210	0	True
1077	1075	210	0	True
1078	1076	210	0	True
1079	1077	210	0	True
1080	1078	210	0	False
1081	1079	210	0	True
1082	1080	210	0	True
1083	1081	210	0	False
1084	1082	210	0	False
1085	1083	210	0	True
1086	1084	210	0	False
1087	1085	210	0	True
1088	1086	210	0	False
1089	1087	210	0	True
1090	1088	210	0	True
1091	1089	210	0	False
1092	1090	210	0	True
1093	1091	210	0	False
1094	1092	210	0	True
1095	1093	210	0	False
1096	1094	210	0	True
1097	1095	210	0	True
1098	1096	210	0	True
1099	1097	210	0	True
1100	1098	210	0	True
1101	1099	210	0	False
1102	1100	210	0	False
1103	1101	210	0	False
1104	1102	210	0	False
1105	1103	210	0	False
1106	1104	210	0	True
1107	1105	210	0	True
1108	1106	210	0	True
1109	1107	210	0	True
1110	1108	210	0	True
1111	1109	210	0	True
1112	1110	210	0	True
1113	1111	210	0	True
1114	1112	210	0	False
1115	1113	210	0	False
1116	1114	210	0	False
1117	1115	210	0	True
1118	1116	210	0	True
1119	1117	210	0	False
1120	1118	210	0	True
1121	1119	210	0	True
1122	1120	210	0	False
1123	1121	210	0	False
1124	1122	210	0	True
1125	1123	210	0	False
1126	1124	210	0	True
1127	1125	210	0	False
1128	1126	210	0	True
1129	1127	210	0	False
1130	1128	210	0	False
1131	1129	210	1	False
1132	1130	210	0	False
1133	1131	210	0	False
1134	1132	210	0	True
1135	1133	210	0	False
1136	1134	210	0	False
1137	1135	210	0	False
1138	1136	210	0	True
1139	1137	210	0	True
1140	1138	210	0	False
1141	1139	210	0	True
1142	1140	210	0	True
1143	1141	210	0	True
1144	1142	210	0	False
1145	1143	210	0	True
1146	1144	210	0	False
1147	1145	210	0	False
1148	1146	210	0	False
1149	1147	210	0	False
1150	1148	210	0	False
1151	1149	210	0	False
1152	1150	210	0	False
1153	1151	210	0	True
1154	1152	210	0	False
1155	1153	210	0	True
1156	1154	210	0	False
1157	1155	210	0	True
1158	1156	210	0	True
1159	1157	210	0	True
1160	1158	210	0	True
1161	1159	210	0	True
1162	1160	210	0	False
1163	1161	210	0	True
1164	1162	210	0	True
1165	1163	210	0	False
1166	1164	210	0	True
1167	1165	210	0	False
1168	1166	210	0	True
1169	1167	210	0	True
1170	1168	210	0	True
1171	1169	210	0	True
1172	1170	210	0	False
1173	1171	210	0	True
1174	1172	210	0	False
1175	1173	210	0	False
1176	1174	210	0	True
1177	1175	210	0	False
1178	1176	210	0	False
1179	1177	210	0	False
1180	1178	210	0	True
1181	1179	210	0	False
1182	1180	210	0	True
1183	1181	210	0	False
1184	1182	210	0	False
1185	1183	210	0	True
1186	1184	210	0	True
1187	1185	210	0	True
1188	1186	210	0	True
1189	1187	210	0	True
1190	1188	210	0	True
1191	1189	210	0	False
1192	1190	210	0	False
1193	1191	210	0	False
1194	1192	210	0	True
1195	1193	210	0	True
1196	1194	210	0	True
1197	1195	210	0	False
1198	1196	210	0	True
1199	1197	210	0	False
1200	1198	210	0	True
1201	1199	210	0	True
1202	1200	210	0	False
1203	1201	210	0	True
1204	1202	210	0	False
1205	1203	210	0	True
1206	1204	210	0	True
1207	1205	210	0	False
1208	1206	210	0	True
1209	1207	210	0	False
1210	1208	210	0	False
1211	1209	210	0	True
1212	1210	210	0	False
1213	1211	210	0	False
1214	1212	210	0	False
1215	1213	210	0	True
1216	1214	210	0	True
1217	1215	210	0	False
1218	1216	210	0	True
1219	1217	210	0	True
1220	1218	210	0	False
1221	1219	210	0	False
1222	1220	210	0	False
1223	1221	210	0	False
1224	1222	210	0	False
1225	1223	210	0	True
1226	1224	210	0	True
1227	1225	210	0	False
1228	1226	210	0	False
1229	1227	210	0	False
1230	1228	210	0	False
1231	1229	210	0	True
1232	1230	210	0	True
1233	1231	210	0	True
1234	1232	210	0	True
1235	1233	210	0	True
1236	1234	210	0	True
1237	1235	210	0	False
1238	1236	210	0	False
1239	1237	210	0	False
1240	1238	210	0	False
1241	1239	210	0	False
1242	1240	210	0	False
1243	1241	210	0	True
1244	1242	210	0	False
1245	1243	210	0	True
1246	1244	210	0	False
1247	1245	210	0	True
1248	1246	210	0	False
1249	1247	210	1	False
1250	1248	210	0	False
1251	1249	210	0	False
1252	1250	210	0	False
1253	1251	210	0	False
1254	1252	210	0	True
1255	1253	210	0	False
1256	1254	210	0	True
1257	1255	210	0	False
1258	1256	210	0	True
1259	1257	210	0	False
1260	1258	210	0	False
1261	1259	210	0	False
1262	1260	210	0	False
1263	1261	210	0	False
1264	1262	210	0	False
1265	1263	210	0	True
1266	1264	210	1	False
1267	1265	210	0	False
1268	1266	210	0	False
1269	1267	210	0	True
1270	1268	210	0	False
1271	1269	210	0	False
1272	1270	210	0	False
1273	1271	210	0	False
1274	1272	210	0	False
1275	1273	210	0	False
1276	1274	210	0	True
1277	1275	210	0	True
1278	1276	210	0	False
1279	1277	210	0	True
1280	1278	210	0	True
1281	1279	210	0	False
1282	1280	210	0	False
1283	1281	210	0	True
1284	1282	210	0	True
1285	1283	210	0	True
1286	1284	210	0	False
1287	1285	210	0	False
1288	1286	210	0	True
1289	1287	210	0	False
1290	1288	210	0	True
1291	1289	210	0	True
1292	1290	210	0	True
1293	1291	210	0	False
1294	1292	210	0	True
1295	1293	210	0	False
1296	1294	210	0	True
1297	1295	210	0	True
1298	1296	210	0	False
1299	1297	210	0	False
1300	1298	210	0	False
1301	1299	210	0	False
1302	1300	210	0	False
1303	1301	210	0	True
1304	1302	210	0	True
1305	1303	210	0	False
1306	1304	210	0	False
1307	1305	210	0	True
1308	1306	210	0	True
1309	1307	210	0	True
1310	1308	210	0	True
1311	1309	210	0	False
1312	1310	210	0	True
1313	1311	210	0	False
1314	1312	210	1	False
1315	1313	210	0	True
1316	1314	210	0	False
1317	1315	210	0	True
1318	1316	210	0	False
1319	1317	210	0	False
1320	1318	210	0	False
1321	1319	210	0	True
1322	1320	210	0	True
1323	1321	210	0	False
1324	1322	210	0	False
1325	1323	210	0	False
1326	1324	210	0	False
1327	1325	210	0	False
1328	1326	210	0	False
1329	1327	210	0	False
1330	1328	210	0	False
1331	1329	210	0	True
1332	1330	210	1	False
1333	1331	210	0	False
1334	1332	210	0	False
1335	1333	210	0	False
1336	1334	210	1	False
1337	1335	210	0	False
1338	1336	210	0	False
1339	1337	210	0	True
1340	1338	210	0	False
1341	1339	210	0	False
1342	1340	210	0	False
1343	1341	210	0	False
1344	1342	210	0	True
1345	1343	210	0	False
1346	1344	210	1	False
1347	1345	210	0	False
1348	1346	210	0	True
1349	1347	210	0	True
1350	1348	210	0	False
1351	1349	210	0	False
1352	1350	210	0	True
1353	1351	210	0	True
1354	1352	210	0	True
1355	1353	210	1	False
1356	1354	210	0	False
1357	1355	210	0	False
1358	1356	210	0	True
1359	1357	210	0	False
1360	1358	210	0	False
1361	1359	210	0	False
1362	1360	210	0	False
1363	1361	210	0	False
1364	1362	210	0	False
1365	1363	210	1	False
1366	1364	210	0	True
1367	1365	210	0	False
1368	1366	210	0	True
1369	1367	210	0	True
1370	1368	210	0	True
1371	1369	210	0	False
1372	1370	210	0	False
1373	1371	210	0	False
1374	1372	210	1	False
1375	1373	210	0	False
1376	1374	210	0	False
1377	1375	210	0	False
1378	1376	210	0	False
1379	1377	210	0	True
1380	1378	210	0	True
1381	1379	210	0	False
1382	1380	210	0	False
1383	1381	210	0	False
1384	1382	210	0	True
1385	1383	210	0	False
1386	1384	210	1	True
1387	1385	210	0	False
1388	1386	210	0	False
1389	1387	210	0	False
1390	1388	210	0	False
1391	1389	210	0	False
1392	1390	210	0	True
1393	1391	210	0	False
1394	1392	210	0	True
1395	1393	210	0	False
1396	1394	210	0	False
1397	1395	210	0	False
1398	1396	210	0	False
1399	1397	210	0	False
1400	1398	210	0	True
1401	1399	210	0	False
1402	1400	210	0	False
1403	1401	210	0	True
1404	1402	210	0	False
1405	1403	210	1	True
1406	1404	210	0	False
1407	1405	210	0	False
1408	1406	210	0	False
1409	1407	210	0	True
1410	1408	210	1	False
1411	1409	210	0	False
1412	1410	210	0	False
1413	1411	210	0	False
1414	1412	210	0	False
1415	1413	210	0	True
1416	1414	210	0	False
1417	1415	210	0	False
1418	1416	210	0	False
1419	1417	210	0	False
1420	1418	210	0	True
1421	1419	210	0	False
1422	1420	210	0	False
1423	1421	210	0	False
1424	1422	210	0	False
1425	1423	210	1	True
1426	1424	210	0	True
1427	1425	210	0	False
1428	1426	210	0	False
1429	1427	210	0	False
1430	1428	210	0	False
1431	1429	210	0	True
1432	1430	210	0	False
1433	1431	210	0	False
1434	1432	210	0	False
1435	1433	210	0	True
1436	1434	210	0	True
1437	1435	210	0	False
1438	1436	210	0	False
1439	1437	210	0	False
1440	1438	210	0	True
1441	1439	210	0	True
1442	1440	210	0	False
1443	1441	210	0	False
1444	1442	210	0	False
1445	1443	210	0	True
1446	1444	210	0	False
1447	1445	210	0	True
1448	1446	210	0	False
1449	1447	210	0	False
1450	1448	210	0	True
1451	1449	210	0	True
1452	1450	210	0	False
1453	1451	210	0	False
1454	1452	210	0	False
1455	1453	210	0	False
1456	1454	210	0	False
1457	1455	210	0	False
1458	1456	210	0	False
1459	1457	210	0	False
1460	1458	210	0	False
1461	1459	210	0	False
1462	1460	210	0	False
1463	1461	210	0	False
1464	1462	210	0	False
1465	1463	210	0	False
1466	1464	210	0	False
1467	1465	210	1	False
1468	1466	210	0	False
1469	1467	210	0	False
1470	1468	210	0	False
1471	1469	210	1	False
1472	1470	210	0	False
1473	1471	210	0	False
1474	1472	210	0	True
1475	1473	210	0	False
1476	1474	210	0	False
1477	1475	210	0	False
1478	1476	210	1	False
1479	1477	210	0	False
1480	1478	210	0	True
1481	1479	210	1	False
1482	1480	210	0	True
1483	1481	210	0	False
1484	1482	210	0	False
1485	1483	210	0	False
1486	1484	210	0	False
1487	1485	210	0	False
1488	1486	210	0	False
1489	1487	210	0	False
1490	1488	210	0	False
1491	1489	210	0	False
1492	1490	210	0	True
1493	1491	210	0	True
1494	1492	210	0	False
1495	1493	210	0	False
1496	1494	210	0	False
1497	1495	210	1	False
1498	1496	210	0	False
1499	1497	210	0	False
1500	1498	210	0	True
1501	1499	210	0	False
1502	1500	210	0	False
1503	1501	210	0	False
1504	1502	210	0	True
1505	1503	210	0	False
1506	1504	210	0	False
1507	1505	210	0	False
1508	1506	210	0	False
1509	1507	210	0	True
1510	1508	210	0	False
1511	1509	210	0	True
1512	1510	210	0	False
1513	1511	210	0	True
1514	1512	210	0	False
1515	1513	211	0	False
1516	1514	211	0	False
1517	1515	211	0	False
1518	1516	211	0	False
1519	1517	211	0	False
1520	1518	211	0	False
1521	1519	211	0	False
1522	1520	211	0	False
1523	1521	211	0	False
1524	1522	211	0	True
1525	1523	211	0	True
1526	1524	211	0	True
1527	1525	211	0	False
1528	1526	211	0	True
1529	1527	211	1	False
1530	1528	211	0	False
1531	1529	211	0	False
1532	1530	211	0	False
1533	1531	211	0	True
1534	1532	211	0	True
1535	1533	211	0	True
1536	1534	211	0	False
1537	1535	211	0	True
1538	1536	211	0	True
1539	1537	211	0	True
1540	1538	211	1	True
1541	1539	211	0	False
1542	1540	211	0	False
1543	1541	211	0	True
1544	1542	211	0	True
1545	1543	211	0	True
1546	1544	211	0	False
1547	1545	211	0	True
1548	1546	211	0	True
1549	1547	211	0	False
1550	1548	211	0	True
1551	1549	211	0	True
1552	1550	211	0	True
1553	1551	211	1	True
1554	1552	211	0	False
1555	1553	211	0	False
1556	1554	211	0	False
1557	1555	211	0	True
1558	1556	211	0	True
1559	1557	211	0	False
1560	1558	211	0	False
1561	1559	211	0	False
1562	1560	211	0	False
1563	1561	211	1	True
1564	1562	211	0	False
1565	1563	211	0	False
1566	1564	211	0	False
1567	1565	211	0	False
1568	1566	211	0	False
1569	1567	211	0	True
1570	1568	211	1	True
1571	1569	211	1	False
1572	1570	211	0	True
1573	1571	211	0	False
1574	1572	211	0	True
1575	1573	211	0	True
1576	1574	211	0	False
1577	1575	211	0	False
1578	1576	211	0	True
1579	1577	211	0	True
1580	1578	211	0	True
1581	1579	211	0	True
1582	1580	211	0	False
1583	1581	211	0	False
1584	1582	211	0	True
1585	1583	211	0	False
1586	1584	211	0	False
1587	1585	211	0	True
1588	1586	211	0	True
1589	1587	211	1	True
1590	1588	211	0	False
1591	1589	211	0	False
1592	1590	211	0	True
1593	1591	211	0	False
1594	1592	211	0	True
1595	1593	211	0	False
1596	1594	211	0	False
1597	1595	211	0	False
1598	1596	211	0	False
1599	1597	211	0	False
1600	1598	211	0	True
1601	1599	211	0	True
1602	1600	211	0	True
1603	1601	211	0	True
1604	1602	211	0	True
1605	1603	211	1	False
1606	1604	211	0	True
1607	1605	211	1	False
1608	1606	211	0	False
1609	1607	211	0	True
1610	1608	211	1	True
1611	1609	211	0	True
1612	1610	211	0	True
1613	1611	211	0	True
1614	1612	211	0	True
1615	1613	211	0	False
1616	1614	211	0	True
1617	1615	211	0	False
1618	1616	211	0	False
1619	1617	211	0	True
1620	1618	211	1	False
1621	1619	211	1	False
1622	1620	211	0	True
1623	1621	211	0	False
1624	1622	211	0	False
1625	1623	211	0	True
1626	1624	211	0	False
1627	1625	211	0	False
1628	1626	211	0	False
1629	1627	211	1	True
1630	1628	211	1	True
1631	1629	211	0	False
1632	1630	211	0	True
1633	1631	211	0	False
1634	1632	211	1	True
1635	1633	211	1	False
1636	1634	211	0	False
1637	1635	211	1	True
1638	1636	211	0	True
1639	1637	211	0	False
1640	1638	211	0	True
1641	1639	211	0	True
1642	1640	211	0	False
1643	1641	211	0	True
1644	1642	211	0	True
1645	1643	211	0	False
1646	1644	211	0	True
1647	1645	211	0	False
1648	1646	211	0	True
1649	1647	211	1	True
1650	1648	211	0	True
1651	1649	211	0	False
1652	1650	211	0	False
1653	1651	211	0	True
1654	1652	211	0	False
1655	1653	211	1	True
1656	1654	211	0	True
1657	1655	211	1	False
1658	1656	211	0	True
1659	1657	211	0	False
1660	1658	211	0	True
1661	1659	211	0	True
1662	1660	211	1	False
1663	1661	211	0	False
1664	1662	211	0	True
1665	1663	211	0	True
1666	1664	211	0	True
1667	1665	211	0	False
1668	1666	211	1	False
1669	1667	211	0	True
1670	1668	211	1	False
1671	1669	211	0	False
1672	1670	211	0	False
1673	1671	211	1	False
1674	1672	211	0	True
1675	1673	211	0	False
1676	1674	211	1	True
1677	1675	211	0	True
1678	1676	211	0	False
1679	1677	211	1	False
1680	1678	211	0	True
1681	1679	211	0	False
1682	1680	211	1	True
1683	1681	211	1	True
1684	1682	211	1	True
1685	1683	211	1	False
1686	1684	211	1	True
1687	1685	211	1	False
1688	1686	211	0	False
1689	1687	211	0	True
1690	1688	211	1	True
1691	1689	211	0	True
1692	1690	211	0	True
1693	1691	211	1	True
1694	1692	211	1	True
1695	1693	211	1	True
1696	1694	211	0	True
1697	1695	211	0	True
1698	1696	211	0	False
1699	1697	211	0	False
1700	1698	211	1	True
1701	1699	211	0	False
1702	1700	211	0	False
1703	1701	211	0	True
1704	1702	211	0	False
1705	1703	211	0	False
1706	1704	211	0	True
1707	1705	211	0	True
1708	1706	211	0	False
1709	1707	211	1	False
1710	1708	211	0	True
1711	1709	211	1	True
1712	1710	211	0	True
1713	1711	211	0	False
1714	1712	211	0	False
1715	1713	211	0	True
1716	1714	211	0	False
1717	1715	211	1	True
1718	1716	211	1	False
1719	1717	211	1	True
1720	1718	211	0	False
1721	1719	211	0	True
1722	1720	211	0	True
1723	1721	211	0	True
1724	1722	211	0	False
1725	1723	211	0	False
1726	1724	211	0	True
1727	1725	211	1	False
1728	1726	211	0	False
1729	1727	211	0	False
1730	1728	211	0	True
1731	1729	211	0	True
1732	1730	211	1	False
1733	1731	211	1	True
1734	1732	211	1	True
1735	1733	211	1	True
1736	1734	211	0	True
1737	1735	211	0	True
1738	1736	211	0	True
1739	1737	211	0	False
1740	1738	211	0	True
1741	1739	211	1	True
1742	1740	211	1	True
1743	1741	211	1	False
1744	1742	211	0	True
1745	1743	211	0	True
1746	1744	211	0	True
1747	1745	211	0	False
1748	1746	211	1	True
1749	1747	211	0	True
1750	1748	211	0	False
1751	1749	211	0	True
1752	1750	211	0	True
1753	1751	211	1	True
1754	1752	211	1	True
1755	1753	211	0	False
1756	1754	211	0	True
1757	1755	211	0	False
1758	1756	211	1	True
1759	1757	211	0	False
1760	1758	211	0	False
1761	1759	211	1	True
1762	1760	211	0	False
1763	1761	211	1	True
1764	1762	211	0	False
1765	1763	211	1	False
1766	1764	211	0	False
1767	1765	211	0	False
1768	1766	211	1	True
1769	1767	211	0	False
1770	1768	211	0	True
1771	1769	211	0	False
1772	1770	211	0	False
1773	1771	211	1	True
1774	1772	211	0	False
1775	1773	211	0	True
1776	1774	211	1	True
1777	1775	211	1	True
1778	1776	211	0	True
1779	1777	211	1	True
1780	1778	211	1	True
1781	1779	211	0	False
1782	1780	211	1	False
1783	1781	211	1	True
1784	1782	211	0	True
1785	1783	211	0	False
1786	1784	211	0	True
1787	1785	211	0	False
1788	1786	211	0	True
1789	1787	211	1	False
1790	1788	211	0	True
1791	1789	211	0	True
1792	1790	211	0	True
1793	1791	211	1	False
1794	1792	211	0	False
1795	1793	211	0	True
1796	1794	211	1	True
1797	1795	211	1	True
1798	1796	211	0	False
1799	1797	211	0	False
1800	1798	211	1	True
1801	1799	211	1	True
1802	1800	211	0	True
1803	1801	211	0	True
1804	1802	211	0	False
1805	1803	211	0	False
1806	1804	211	0	False
1807	1805	211	0	True
1808	1806	211	0	False
1809	1807	211	0	False
1810	1808	211	1	False
1811	1809	211	0	False
1812	1810	211	0	True
1813	1811	211	0	False
1814	1812	211	0	False
1815	1813	211	0	True
1816	1814	211	0	False
1817	1815	211	0	True
1818	1816	211	0	True
1819	1817	211	0	False
1820	1818	211	0	False
1821	1819	211	0	False
1822	1820	211	0	False
1823	1821	211	0	False
1824	1822	211	0	False
1825	1823	211	0	False
1826	1824	211	0	True
1827	1825	211	0	False
1828	1826	211	0	False
1829	1827	211	0	True
1830	1828	211	0	True
1831	1829	211	0	False
1832	1830	211	0	False
1833	1831	211	0	True
1834	1832	211	0	True
1835	1833	211	0	False
1836	1834	211	0	True
1837	1835	211	1	False
1838	1836	211	0	True
1839	1837	211	0	False
1840	1838	211	0	False
1841	1839	211	0	False
1842	1840	211	0	True
1843	1841	211	0	False
1844	1842	211	0	True
1845	1843	211	0	False
1846	1844	211	0	True
1847	1845	211	0	False
1848	1846	211	0	False
1849	1847	211	0	True
1850	1848	211	0	False
1851	1849	211	0	False
1852	1850	211	1	False
1853	1851	211	0	False
1854	1852	211	0	True
1855	1853	211	0	False
1856	1854	211	0	False
1857	1855	211	0	False
1858	1856	211	0	False
1859	1857	211	0	False
1860	1858	211	0	False
1861	1859	211	0	True
1862	1860	211	0	False
1863	1861	211	0	False
1864	1862	211	0	False
1865	1863	211	0	False
1866	1864	211	0	False
1867	1865	211	0	True
1868	1866	211	0	False
1869	1867	211	0	True
1870	1868	211	0	False
1871	1869	211	0	True
1872	1870	211	0	True
1873	1871	211	0	False
1874	1872	211	0	False
1875	1873	211	0	False
1876	1874	211	0	False
1877	1875	211	0	False
1878	1876	211	0	False
1879	1877	211	1	True
1880	1878	211	0	False
1881	1879	211	0	False
1882	1880	211	0	False
1883	1881	211	0	True
1884	1882	211	0	False
1885	1883	211	0	True
1886	1884	211	0	False
1887	1885	211	0	False
1888	1886	211	0	False
1889	1887	211	1	False
1890	1888	211	0	False
1891	1889	211	0	True
1892	1890	211	1	False
1893	1891	211	0	False
1894	1892	211	0	True
1895	1893	211	0	True
1896	1894	211	0	False
1897	1895	211	0	False
1898	1896	211	0	False
1899	1897	211	0	False
1900	1898	211	0	False
1901	1899	211	0	False
1902	1900	211	0	False
1903	1901	211	0	False
1904	1902	211	0	True
1905	1903	211	0	False
1906	1904	211	0	False
1907	1905	211	0	False
1908	1906	211	0	True
1909	1907	211	0	False
1910	1908	211	0	False
1911	1909	211	0	False
1912	1910	211	0	False
1913	1911	211	0	False
1914	1912	211	0	True
1915	1913	211	0	False
1916	1914	211	0	False
1917	1915	211	1	False
1918	1916	211	0	False
1919	1917	211	0	True
1920	1918	211	0	False
1921	1919	211	0	False
1922	1920	211	0	False
1923	1921	211	0	False
1924	1922	211	0	False
1925	1923	211	0	False
1926	1924	211	0	False
1927	1925	211	0	False
1928	1926	211	0	False
1929	1927	211	0	False
1930	1928	211	0	False
1931	1929	211	0	False
1932	1930	211	0	False
1933	1931	211	0	False
1934	1932	211	0	False
1935	1933	211	0	False
1936	1934	211	0	False
1937	1935	211	1	True
1938	1936	211	0	True
1939	1937	211	0	False
1940	1938	211	0	False
1941	1939	211	0	False
1942	1940	211	0	False
1943	1941	211	0	False
1944	1942	211	1	False
1945	1943	211	0	False
1946	1944	211	0	False
1947	1945	211	1	False
1948	1946	211	1	False
1949	1947	211	0	False
1950	1948	211	0	False
1951	1949	211	0	True
1952	1950	211	0	True
1953	1951	211	1	True
1954	1952	211	0	False
1955	1953	211	0	False
1956	1954	211	0	False
1957	1955	211	0	False
1958	1956	211	1	False
1959	1957	211	0	False
1960	1958	211	0	False
1961	1959	211	0	False
1962	1960	211	0	False
1963	1961	211	0	False
1964	1962	211	0	False
1965	1963	211	0	False
1966	1964	211	0	True
1967	1965	211	0	False
1968	1966	211	0	True
1969	1967	211	0	False
1970	1968	211	1	True
1971	1969	211	0	False
1972	1970	211	0	False
1973	1971	211	0	False
1974	1972	211	0	True
1975	1973	211	1	True
1976	1974	211	0	False
1977	1975	211	0	False
1978	1976	211	0	True
1979	1977	211	0	True
1980	1978	211	0	False
1981	1979	211	0	False
1982	1980	211	0	False
1983	1981	211	0	False
1984	1982	211	0	False
1985	1983	211	1	False
1986	1984	211	0	False
1987	1985	211	0	True
1988	1986	211	0	False
1989	1987	211	1	False
1990	1988	211	0	False
1991	1989	211	0	False
1992	1990	211	0	False
1993	1991	211	0	False
1994	1992	211	0	True
1995	1993	211	0	False
1996	1994	211	0	False
1997	1995	211	0	False
1998	1996	211	0	False
[truncated: 3,375 more rows]
