# Supplementary material for: A hippocampus-accumbens code guides goal-directed appetitive behavior
Source: Nat Commun. 2024 Apr 12;15:3196. doi: 10.1038/s41467-024-47361-x (PMC11015045; doi:10.1038/s41467-024-47361-x)
Supplement: Supplementary file 8 — Source Data [file 41467_2024_47361_MOESM8_ESM.zip › S5g.csv]

	Figure S5g	Unnamed: 1
0
1	dHPC-	dHPC-->NAc
2	-0.554270555685936	1.7297591833501
3	-0.245754741751264	-1.69045781074471
4	-1.68633380802483	-1.02063005124531
5	-0.984445826720521	-3.39070449922146
6	3.47203860560854	0.00793323001894749
7	-2.96543822946479	-1.36279505318
8	2.54770721478899	3.88369572923258
9	2.82295532186369	-1.24230601962051
10	0.763408742908316	6.34409116772699
11	1.84520526542294	-3.14993852361239
12	-1.16365868382584	-0.418095480219526
13	1.66563990004687	-0.0335390465939025
14	1.70343606484514	0.164663885143002
15	-0.94468513093868	1.31718691811848
16	-0.405596915525443	-0.129691934926999
17	4.04604810577211	0.13374338308617
18	0.653132762744262	0.904378632226447
19	-0.446859675554802	0.737374119293692
20	-3.87308794104415	0.892533534791948
21	1.50303177270548	-0.466191426351417
22	3.20883303787624	0.584941801774465
23	-0.615016186097599	-1.56190335040737
24	-0.746713812902081	0.573810445465737
25	-3.20366752639679	-0.50049603437176
26	-1.11448879507023	-0.382183242722709
27	6.99483103130281	0.533331595079741
28	1.27613740438032	1.8506599868454
29	6.04680716546	0.946558222026955
30	2.69327969997452	-3.12693754602489
31	2.44981987525934	1.88310619311069
32	8.36269912737696	-1.12383488622363
33	3.086870471207	-2.91817219982138
34	-3.29226628290873	-0.516955770523692
35	2.75989080899645	-0.561152656923707
36	0.194469099717144	1.21232606414214
37	3.65600498022433	-1.01179811600032
38	0.616864857075734	-0.53708195702502
39	0.984383594823098	-1.78506706958389
40	2.05630289141539	-1.62116587691055
41	-0.886956257009902	-0.188923918909141
42	-3.56670086812365	-0.131910660630955
43	-1.03810709172046	0.378713163060116
44	-0.0566677277823753	-1.3447234764123
45	-0.629909659160033	-0.872031347015319
46	1.06244506767615	5.35008402768283
47	1.09424022226359	11.5942736922053
48	0.643288619624266	-1.80423002236067
49	0.492759538459816	-1.01726601076267
50	0.581651333678683	1.22715330964844
51	2.24393766949514	-1.35427699311722
52	-0.481971678118345	-0.759563283943873
53	-3.46889501343447	-1.05110376895269
54	-0.840914587860711	0.0665197356709932
55	-0.0817826688272193	-3.39831950862707
56	-2.35102200194875	-0.674305926480766
57	-0.587206904979359	-1.10496748414427
58	2.38234146742328	-1.30836007138015
59	3.37243228300906	-1.42867122148683
60	2.87249530818404	1.62116587691055
61	-1.41994999875489	0.522233075610667
62	-1.94079279431042	-1.00068061522299
63	-1.07303538945792	-0.848394648785141
64	0.294819748812902	0.615683609658511
65	-1.72285596993923	1.08881854497367
66	1.84939968395338	0.66051944357681
67	-1.13647413251714	-0.382771401724234
68	1.66763504989102	5.73333329727958
69	2.84336168315455	-0.693816557882739
70	-1.91968341369397	0.843016632594703
71	-1.02178619981646	-0.428597604555521
72	-1.57836544025741	-0.461565736383762
73	-0.683558481079889	-1.00950229044084
74	-0.294955483978182	1.25228525673891
75	-1.53517619486981	-0.134494524611789
76	-0.0994010768871222	1.2905002919657
77	-0.401947985936979	-3.96481408019746
78	-2.07492249373574	0.122078100631572
79	0.145232960102288	-0.343358633090201
80	-0.888138072375661	1.16996149360208
81	-0.945720986570593	1.11103905367927
82	-0.401861050590659	1.57430554504893
83	-0.121095741976976	2.06953644418836
84	-0.454369197813659	-2.41855425707828
85	-1.95933939047849	1.14482477120387
86	2.23047899663715	-0.840361277089982
87	-3.11644281418459	-1.63813934175212
88	0.737651672439184	-0.0939700727362479
89	1.00093583957294	5.07083829921906
90	-0.536492155957061	-1.89959700599321
91	-1.40545451714533	-1.24477396108416
92	-2.4286771339075	2.49467441371923
93	-3.02813294645895	-0.790435443379509
94	0.198682216057994	-1.83162605705879
95	0.335327361603406	-3.97120586807891
96	0	-1.20131893411189
97	-5.43936416336524	-0.348599930267824
98	0.559697518170007	-1.2906180246222
99	0.842129268545101	-0.600983200740446
100	-1.72986481577576	-0.276249530760734
101	0.585377527492597	5.39946020502617
102	-0.260550410499547	-2.05677766956206
103	-3.707768758309	3.23173303509161
104	-0.730768795172907	0.650559135558023
105	-1.65774035104132	6.20834860399672
106	-1.36981850939259	2.36122939254537
107	2.80878487619674	-0.22143258630967
108	-0.809508756902903	-2.57090986661346
109	-5.76958865240072	1.25876391351048
110	10.7310138112244	-0.0899535678109935
111	1.28343629514901	0.0636051393510878
112	-0.434571658410808	-2.36689006386288
113	0.422761286789777	-1.70948191738453
114	1.94159988096484	-0.657609871172096
115	-1.33697498381502	-0.19977734279151
116	-1.46213938614119	12.1514915942615
117	-0.167978380603501	-1.48253061063134
118	1.53271277778776	2.98478322234457
119	5.15116326957562	-1.40577430181628
120	-1.92185614031901	-1.58570427694145
121	-1.70676063879816	1.39897187165185
122	6.76888531125503	1.592672921039
123	-1.81462188915477	-0.303932501306718
124	0.275376326881476	-1.97282879022183
125	-1.19358140864962	6.16089115629224
126	2.26252908651214	8.93258738648428
127	0.707050833750189	0.511270837623413
128	-1.10897626434334	-2.99740429337617
129	-3.55802297925311	-1.50076677406813
130	0.34404410435878	-2.14445947392096
131	-0.674019207383059	-1.08877890437633
132	-1.63176845491449	1.05013444615001
133	1.45633486174575	0.0715159869688084
134	1.11822437355695	-2.01854592315745
135	4.05301970331387	2.70844027055987
136	2.53001943427685	-1.11905786166263
137	-2.44680801381598	2.02125249067062
138	-0.90190549452313	1.74681099704035
139	-1.29014833625978	-2.28890826357826
140	1.48940507108468	-0.62165280652284
141	-0.978294028280736	1.1628445479118
142	1.51867006988339	0.093673520491751
143	-1.42664643267929	-3.30176014570077
144	-1.73452394553295	-0.31469888822908
145	1.57165346917422	-0.911440699971426
146	2.93399853489604	-1.43773084781411
147	-1.18294991128774	-1.30546674766735
148	2.59799738357555	-0.892563042576082
149	-0.02413296083362	-2.5435632213636
150	0.635220683741402	-0.753740925936185
151	0.832188191972573	0.221996658216466
152	1.28698476009093	1.12548881841483
153	0.69135372408361	0.0365535586930628
154	1.45820915128103	-0.878792731928844
155	-0.328387722422733	-0.523139851534869
156	-1.52243277043437	-1.62992827850596
157	-0.972585464530201	0.0196636460869475
158	-0.923215024632608	0.911093968278934
159	3.40240505841302	0.944189894815817
160	-2.0739558823215	0.818714608422039
161	3.79543686317732	-0.939469898987461
162	-1.30958936258549	-0.134994243741281
163	5.77924001218258	0.577241123969159
164	7.11898710617148	0.770830173502072
165	5.17861255754643	0.0726616090643195
166	-1.77096393489809	-0.297829951484597
167	-3.14290115833313	-0.739985662759081
168	-2.4748327837625	0.740500536202209
169	-1.93933770309257	-2.0670237740159
170	-1.77227754982839	0.606366657441698
171	-1.68665378848751	0.430081685329645
172	3.18330020476776	0.859628931052439
173	-0.194295424478821	-0.150413810750024
174	-1.25770078245349	-1.43211321553294
175	-0.593568300516392	0.808399343389908
176	-2.08709103622509	-1.14519707693503
177	-1.34393624439879	-0.622082905360721
178	1.86599847220559	-2.4357803048149
179	0.836615873094541	-0.993062211446924
180	-1.55328247880506	-0.797211757723286
181	3.64406766964855	-0.181814529302817
182	3.68926017433438	2.75529187897584
183	-0.541772033015922	0.535736195696013
184	-1.09064819895192	-0.347650157901732
185	2.64988367508856	0.542024825097591
186	0.187613256840596	3.43454608156202
187	-1.65824148618202	5.21356677523605
188	-1.57778614298576	0.427951737129267
189	-2.47318307570973	0.0688968197023761
190	-1.67460957442691	-1.55288964329453
191	0.411848632962171	0.00966173007916382
192	5.80208072354302	0.836711445800572
193	-0.909238468359691	1.00013952610234
194	0.780152627995998	0
195	2.04434416182855	0.312135757559771
196	1.7282149414301	-0.128080617559547
197	0.630457455642433	-0.234743551069188
198	13.5548563737564	-1.15756898642784
199	0.659537349250439	-0.71171768986075
200	-0.577148560200727	-0.105335566930407
201	1.01943141070331	-0.485961365468962
202	1.92565213061961	-0.874891087620926
203	1.87101394597923	-0.945989551911257
204	0	2.07110114620865
205	0	1.02353475474511
206	1.96410423816499	-0.923417282621455
207	-1.28858475601385	2.44507238687319
208	2.8978806740799	0.489328118551781
209	3.7290174879945	1.26169119443374
210	-1.3359451516697	-1.88775562912403
211	0.69127185700196	0.162198619399137
212	-0.926778610971099	-0.583897494464707
213	-1.42777636118896	2.61753677284111
214	4.15038277323506	0.152252139289244
215	-1.22273896074309	2.62218818925677
216	-0.601960101924068	4.25011417110152
217	-1.14730417619343	4.1289191223531
218	-0.43400027019992	1.7290379278679
219	0.948548381085933	3.11625764280427
220	2.37760581136401	1.38325385329668
221	1.04851826334937	-0.153737356006632
222	-1.84017025741217	0.010561709997954
223	1.0395579653585	0.673362962684628
224	-0.273630671534742	-6.73484014820135
225	-1.41789737307116	-0.315630305018091
226	1.20529753984777	-0.216181546133474
227	2.03098384033147	-0.982127236286634
228	0.598735626845244	0.0962920531204938
229	-1.5239860950761	-0.552634885700137
230	0.120885225756493	-1.52047505994406
231	-1.55298958463099	-0.633914859669117
232	2.33526481830151	0.21648807031308
233	0.124602321752987	-0.343126194296254
234	-1.92630788040996	-0.288925372305114
235	-2.02065363307836	1.8604039330201
236	6.14729553681264	2.77429236647551
237	-4.04624094193737	0.500321707047024
238	-1.96335698335312	-0.566075098686545
239	-1.42863609506776	0.925157397970229
240	-0.83902833373652	0.174289506415177
241	3.45584279352983	-0.733978696698351
242	-1.98809263373135	-1.10565316970336
243	3.8603810082995	0.19570604155861
244	-1.51965584779787	8.16599781515386
245	2.10036518028244	-0.330166967689319
246	6.54092490879638	-0.720669168754644
247	0	0.0773756928135168
248	1.54310524486106	0.17030493209121
249	-0.0992706494870598	0.0459373108349164
250	0.249226050396986	-0.889002905594872
251	3.27331900748937	-0.935451866928214
252	0.455564712928429	1.72125462852082
253	1.1648953709754	-0.0649863865612961
254	1.52513831923376	-2.21068105942259
255	0.811918617508876	1.33664694685109
256	0.206353600522127	-1.17899190913918
257	-0.758777475179328	-2.16975354306401
258	-2.15301797012081	-0.150056468412303
259	0.255674154766589	4.3470676424033
260	-1.59294996934849	-1.96817130403518
261	-0.909034667697652	2.59892425989562
262	4.08267727558933	5.94149930900712
263	0.107877159986718	1.31895690764936
264	-6.36422927351158	-0.165935764195958
265	-2.01759224285106	-0.333792150387833
266	2.9327650303195	4.53281590285801
267	-1.96677833956212	0.697183171404395
268	-1.34522231318587	1.84423489649008
269	-3.77654239581875	-0.299227915991496
270	-1.52821226641886	-0.407597610742193
271	-1.91017142641191	0.167128282625676
272	1.34780411442006	0.192289682971876
273	-0.0847777849848898	-1.40566989318452
274	-0.414197889704714	0.528082811220905
275	-1.73434175735411	-0.194993922281501
276	0.340837753055181	1.25201850586824
277	-0.807932673208037	-0.388107609690089
278	-1.99793384012036	1.85016419381578
279	-0.237618713385076	-0.58612751091973
280	-0.985954181028919	-0.0200858018916795
281	0.201382339287361	1.2425386015495
282	3.10821468814318	-1.73563774743823
283	-0.37483450233834	-0.433802951028349
284	0.465298662110335	-0.738988796082498
285	-0.221056559872994	-1.76456245599786
286	2.79719176195907	-0.4643057140569
287	-0.371101122279363	0.513868436206846
288	-0.614470174627305	-0.437574525262598
289	1.17314426589469	0.069066520864527
290	-3.1569234697427	-2.83314898117191
291	2.23785367907649	2.98227345790518
292	-0.368521202327709	-1.70834485532623
293	1.22849001759288	-1.95057426576357
294	0.560029193034115	0.781181616112634
295	1.53131292824847	-0.168443519234103
296	5.48711829946604	-4.22798907790505
297	-0.408212014521105	-1.4978217189008
298	-1.76324563749167	-2.4504824116464
299	1.59848973970795	0.468511295874716
300	0.153911210067965	-4.91698783780861
301	-1.26586976419104	-0.112613899796234
302	-1.03295866119482	-0.715430115190879
303	-1.65127350730135	0.37127047142716
304	-1.0816599309082	-0.671435147870858
305	-0.441267358806529	1.74029786261864
306	1.32581655860885	-1.16586610521174
307	-0.874416074653004	-0.572796106749148
308	-0.925572478082755	-1.75705178910657
309	-1.18729795538675	-0.446477309209559
310	0.510073643914933	-0.359338505251346
311	0.527088376929785	0.578643661076979
312	0.95747154420633	-0.51552079056087
313	2.06754550630496	-3.60975820302997
314	-0.587747200396491	-0.261820840339841
315	-2.08303822282964	-0.482199913740776
316	1.06324822280407	-0.778841620366956
317	0.0324382273831758	-0.793786342880487
318	0.115674120031428	-0.491399200066945
319	-4.71169762914778	1.22702362648228
320	-2.14143929347342	0.601175480904175
321	-1.71355794476684	0.428293532687808
322	0.702848781157918	-2.73997119777512
323	-0.0778831942813633	-0.714931742149575
324	-0.607917868080568	-1.81607333481781
325	-0.267689314105149	-1.69065386089626
326	-1.84234361639638	-0.584883268392993
327	1.1328847894731	-2.89093179496704
328	1.52151687780937	2.17882516834029
329	-0.912538081127503	-1.77693016232852
330	2.87400099649057	8.94060927321461
331	0.687465736205139	-3.07162049153656
332	1.08355314908535	0
333	-1.06159685971562	1.2646316954876
334	-2.4017659474287	1.31387822688533
335	-4.40688767403855	2.27050932141565
336	2.3960965563895	1.06371176552337
337	-1.09203947293551	-0.200564080636295
338	0.325151874343771	-0.308999547625811
339	0.655320089055822	0.791597509776816
340	-0.998036658729885	5.3381110802049
341	-0.42514898805587	-1.58821128281724
342	-0.670959831749526	2.8476130941938
343	-1.6983568476439	0.0553158581550357
344	-1.36363608591434	1.33748747415859
345	-2.05688675509638	-0.983104543401627
346	-0.658866098115503	7.04572847188269
347	-1.55422301173111	0.685887897500401
348	1.12461038912883	5.16397189814136
349	4.56094279003112	-2.55639785587863
350	0.0442612697864949	1.32563881826261
351	0.0863350947635219	-2.06452928141417
352	-1.72671971900884	-0.245098319780832
353	-2.76838133871131	-1.61707705667742
354	0.660585980086085	-0.662405475402318
355	1.47347308959064	0.105497030246402
356	0.764907301463446	-0.581028853341339
357	1.17535242504029	0.0597672672537856
358	3.72969852531938	1.84007196857588
359	-7.27694909032582	-0.82056451360236
360	-4.27994495859151	0.458457282511765
361	-2.92999338423148	0.375964343759989
362	-0.335273137249876	0.598534204076456
363	-0.495193668410528	-1.32765283442345
364	-0.693053312797317	-0.121513365830763
365	0.695224124142405	-1.70478246269287
366	0.88547129820423	0.902946028145176
367	-2.84897444788203	-2.25255698725819
368	-1.23484759968855	0.535830266001191
369	1.38325200004246	-1.07188865717561
370	0.0366956385416756	0.401973765956208
371	3.67120435382468	0.00206663791976095
372	5.46124276283825	0.0941223025226061
373	-0.416433332388899	2.35003436224727
374	-1.12051149103217	-0.897658914766435
375	3.80584364016563	-1.65995243849574
376	0.442527225217738	-1.39764302816528
377	-0.503511773199961	0.122492004471438
378	-2.0824298168297	-10.6878450164592
379	-0.554284145317727	2.49920064350419
380	-0.350638518452878	1.64629817278832
381	-4.58012101617961	-1.46657911150969
382	-0.66374426239765	3.87967150447984
383	0.303190792040231	1.24575389099428
384	-1.29947219262878	3.83812416408668
385	0.292790342925507	-1.70535895394492
386	-3.48158553705361	-1.03961463385341
387	0.0921262100540802	-0.227945500093095
388	-1.9726958730338	0.357148197259893
389	-3.06036745991391	0.997807211388425
390	-2.11801371870951	-0.314690147105469
391	4.72298612661134	0.370077426868718
392	0.545787624279806	-0.257606346225705
393	-1.17179820625956	2.33780976537734
394	0.987327508716172	1.61608017376123
395	0.205482428879051	0.277857843620428
396	-1.59869210548068	-0.19891205868573
397	-0.272562124844933	-2.86315346296592
398	1.05879127807682	-0.0911273372660253
399	-0.92909350786552	-1.5180279243564
400	-1.48814584706687	0
401	-0.770897635397281	0.161687269599671
402	0.383056067756106	1.20322367416678
403	0.0877450227719462	0.0562660150723238
404	-0.0858858812113209	0.146271465328803
405	1.99910789464546	-0.642939989381842
406	-3.29744746240006	0.868505191027642
407	-0.844052836530501	-1.04105586712281
408	-0.00712113340821269	-1.73991157162028
409	4.18696461075911	3.55483601570559
410	-0.570672645692943	-1.63144415035416
411	-0.32309699433952	-0.787909082982892
412	-0.29559057893231	5.71045169735542
413	-0.0532710458586001	-1.00614165279404
414	1.1416956827795	5.34191310583129
415	3.5391327304035	-0.735178818739414
416	-0.0504778317944595	4.06061872863509
417	-0.882444687064908	-1.85744664130023
418	1.28105768147049	-2.32009479086045
419	-0.368005081291169	-2.15517150560999
420	4.09155597386114	1.2688904070161
421	-0.755654254046578	1.71695297526571
422	0.829848916406266	0
423	1.60383868552166	-0.0737983958170712
424	6.55475859298463	-2.0879418886589
425	-3.30151123184643	-1.34590682931936
426	1.9985079070814	-0.131522943287605
427	-2.44152815759828	0.00970829001581255
428	-1.03083793276123	-3.2478414658174
429	0.238994071488702	1.65455979700979
430	-0.476826360030682	0.00951150116836098
431	-0.18132118052073	-0.3707494491299
432	-1.35993246739266	0.198372580897549
433	-0.398644281699154	2.65962130439668
434	0.749868132967456	-0.282731883644489
435	-3.91749060325635	0.5060093081188
436	-2.2932849403075	-2.99178965791262
437	-0.184511573950507	-1.33642260257989
438	0.111541548345704	0.212361766165757
439	-1.6990689810661	-0.737690717341695
440	-0.883251125067021	-0.677344986311783
441	0.112935054808872	-2.01938519335036
442	1.32436035320172	-1.5574746522965
443	-1.6983239680781	0.198160637682874
444	-0.760792440996965	0.243678343206601
445	-6.24110802550258	1.5854527633396
446	-1.83681056512508	-3.85346387781777
447	-0.120831931361384	-0.859404706104988
448	-1.14618413545018	-1.5399807101797
449	1.96222559791527	-0.162299922649784
450	-1.17776336067003	-1.87620164096518
451	-1.56659588354845	0.0214123075711627
452	-0.786608641165233	-1.82009245948836
453	-1.20912617677589	-3.61912961806942
454	2.745689099542	-2.74761191679918
455	1.54242352342229	-2.07962765711139
456	-0.371368642067286	-3.90660733280319
457	2.61553773143073	1.44820388620346
458	0.692196912951174	-0.744140034224504
459	-1.84531229413003	1.31679311395631
460	-0.0703455493187212	-2.47394403007744
461	0.638601899535859	-0.238679047277389
462	-2.80381633944652	-0.823994991506727
463	-1.21728005612271	-5.49559770792469
464	-1.59051825463188	-0.526779532774513
465	-1.85057940026856	-0.769957868214449
466	1.38302439441008	1.45407333697968
467	-1.32122147124126	-0.339181460681322
468	-0.59111184711168	-0.499614931514506
469	5.62126789683543	-1.59780730431601
470	-2.19626690076569	-0.277267916195977
471	1.59193383627378	-0.219611342837411
472	-0.691463016887463	-1.16844273701111
473	-1.19931543469573	-0.709327175166995
474	-0.868278459068058	1.4336063020666
475	0.256655994547606	-1.93162818721906
476	2.97688854706008	-1.52465086139408
477	5.70898587405092	-1.89635960520217
478	0	-0.537264332136198
479	0	-1.5829882177684
480	0.200647537609538	1.90543015165004
481	0.192125683724064	-1.30095581947922
482	0	1.470613890559
483	-1.39966020643987	-2.60947245720639
484	1.49399363360151	-0.418751728558868
485	-0.103553081269575	-2.52994784946923
486	-1.41275866716524	-1.41574784306277
487	0	-1.98432896143782
488	-0.551521742953104	2.1797096772424
489	1.92255359089917	-0.105497030246402
490	-0.546536961326379	-0.627618763107576
491	0	-2.55433448515201
492	-0.703879896418613	-0.518002480634835
493	0.494629866938652	-0.81456383148907
494	-0.0633572923938772	-6.1199846113302
495	-0.335164065289539	-0.775836014466684
496	-0.498583721607566	0.343600731222661
497	0.909238468359691	-0.925966863035106
498	2.79544010489736	-0.54357677391819
499	-0.12341342128093	0.0412837682946692
500	0.146643721277431	-1.6464433186939
501	0.106894236001542	1.63144415035416
502	-0.897845490254187	-0.63362442386727
503	0.496219078985024	4.42442805041864
504	0.771635346479972	-1.26730856921032
505	-0.774209099331906	-1.18742302119947
506	1.3718900748573	0.0305259651768549
507	3.08197608888913	-1.73154686126251
508	1.10788934500753	-0.552302515015599
509	-1.62545168751799	-3.74764925147649
510	-2.79591837072188	0.688792099122544
511	0	0.151826319908472
512	-0.589471154947222	-2.99426353040787
513	0.653045155009614	-1.60259403443892
514	0.487101841306883	10.1923043783875
515	-1.38254371400392	0.981600185855774
516	-0.488163441659933	0.201309340716948
517	-1.3928785332532	-1.65709303511364
518	0	-2.2263976525811
519	2.26307865568242	0.191891558441357
520	5.2953900336886	-3.32666245731599
521	0.43400027019992	-3.78437385035185
522	-1.66416085194986	-0.937888112378601
523	2.37681819103135	-1.92611613999091
524	-1.19890208573866	-1.68315472361107
525	2.7950730802548	-1.23505108013854
526	1.1202815515227	-1.51295485459235
527	1.2014766457964	9.1988689623123
528	-0.530927417473251	0.465060644971674
529	-0.511434995749903	-1.581011106148
530	0.231813144684532	-0.833098615072291
531	0	0.513851375002297
532	0	0.065790552789324
533	-1.86944030587496	-1.40413893359569
534	1.15511967849671	-0.340659684509827
535	-0.110679326307502	-0.603033690367506
536	-1.12379947397673	1.18292522175449
537	-0.438315149173664	-1.35963444215673
538	2.28303486888077	0.0339961098323956
539	-0.408202428090257	-3.09059132257942
540	0.252393131154055	-6.68482805326478
541	1.25856030770513	3.28689529568594
542	-1.76852791269077	0.456580371846141
543	1.99858082790615	12.5715540189155
544	1.64350581489691	-0.446176857925929
545	-0.570851192797906	0.349374265131979
546	0.936549985085224	0.89167895703861
547	-1.15237846442268	0.344386675076225
548	-0.72650689675	-0.242783510959754
549	-3.09749392065943	0.0614785695185648
550	-2.37922900188843	6.40801504522979
551	-3.43812653974963	5.29009615151351
552	0.540847108465524	-0.824853884426923
553	2.05978758172839	1.21257937113456
554	5.55495841707561	-1.21617997267093
555	3.13627013205989	3.8935937447828
556	2.01239017680284	0.00195429170415835
557	-1.94177744636416	-0.408073978036388
558	-0.103932198154684	-0.71383202372804
559	0.902147401789342	-0.204246075006183
560	-1.7269132669092	-0.377967728795702
561	1.17809248343784	-1.85223184562144
562	0.0898639575901524	-2.4101829371394
563	1.13629133661041	-1.46754661047603
564	0.119023131743901	-0.879549665352666
565	-0.0316798130812409	1.45028574769356
566	-1.01490280657333	-4.22062156802757
567	-0.623714274392358	-0.23415664391703
568	0.491408268392729	-1.29653419479669
569	0.731193064917415	-4.56269254565011
570	-1.16552452511471	-3.08957296524641
571	-2.52798920672511	-0.230615445687958
572	-1.41120653640065	1.05924036408832
573	1.79026662082014	0.0273685914396128
574	-1.14250385539516	-1.14295872519428
575	-1.72367758383504	-0.178045707591402
576	12.6944368501536	0.654410734709651
577	-0.842948838409363	0.413017399811493
578	1.15649135728305	-2.16861525696913
579	0.446355986325591	-1.79602173503006
580	-1.02587274289471	0.649383871072676
581	0.88204760116684	-4.62385243163152
582	-0.303025533347833	0.297437433795959
583	-1.6405374580164	-0.601981904258817
584	0.192685557831173	4.14250685002811
585	-1.60282672139204	-0.370300710321744
586	0.182154116046903	-0.720311309759441
587	-11.203355872321	0.0755760562279224
588	-2.51140763983235	-0.12859327555929
589	-2.62299095900948	0.0690920794277321
590	-0.880105238835919	-1.96585418845401
591	-2.873538922066	-1.86144024993858
592	0.265998971844369	-2.53269472913088
593	0.306535054273457	-2.46868425550641
594	1.66741263246092	-2.9318532124318
595	-0.0576206181456495	-0.211692770763436
596	-0.730268318361046	0.105090065593203
597	1.07409862990128	0.172779547993447
598	-0.653337954384145	-0.95301261234817
599	7.26285825329632	0.837799852622011
600	6.65764374078142	-0.15108687906923
601	4.91532022897714	-2.60411221753918
602	-1.43587365036469	-2.17582755717696
603	-0.812099750573124	-5.3748153957
604	3.97034949553043	1.7841440811105
605	0.087414108182758	-1.83940139762235
606	-1.08627950719017	5.34783583763416
607	1.10514846428666	4.16080229426071
608	-2.77195270106348	-1.10840290423706
609	-1.17787666950072	3.43858275185869
610	-1.50451533564422	6.34598644098053
611	0.198286912112039	0.903478529909248
612	3.67809192360377	0.316742820568235
613	1.984555442998	-1.13035291101712
614	0.796338842955586	1.01546602595194
615	0.601801835870008	0.867371502421405
616	-0.74092128261008	2.03068368802982
617	0.541835525002652	0.115765350727925
618	-0.775183985658878	6.09475450839719
619	0.472531805037354	-0.316839435150216
620	-1.4732975331924	-1.23136721931702
621	0.846344804864584	0.938952985470375
622	1.77789390290184	-0.210932896227494
623	0.0930252750835967	3.18028786147069
624	-0.399936250935866	-0.569528766113097
625	-0.327074419789846	0.512709195738762
626	-2.17205161361697	1.75005513556907
627	-1.02992317629438	-0.159647962807684
628	-1.74140583790108	0.671979926624819
629	0.891665114710898	-1.63172511601182
630	-0.832875804241731	1.05550889496563
631	0.0828687528195478	3.14434466711683
632	0.726768644428708	-0.747028201912665
633	4.78635755434736	-0.451208424598551
634	0.00721300911570026	2.41866333960662
635	-1.08045994318061	1.77182304472392
636	-3.17502150615156	-0.751168177619687
637	0.993150753345286	-0.725792374283173
638	-1.14209254852728	1.81401732696766
639	0.661054773014635	-0.0233329694116274
640	7.8087672318436	-0.199771208440489
641	-3.45861797655277	-0.969490437416338
642	0.759724960105572	-0.62009122151542
643	-2.86817227947992	3.331777612895
644	-2.10033508646738	-1.13091100507699
645	-0.556071031301799	-0.908317418999278
646	5.45822550451367	-1.3774734530186
647	-6.4248715683771	-1.52246865680649
648	1.89811304404009	-0.936726159703979
649	1.07303793697555	-0.358737771834579
650	-0.194574966690316	-0.389714369137566
651	-1.35591406042867	-0.892922239556928
652	-1.55779397110849	0.22388858309088
653	0.254100238423852	0.435055605678463
654	-0.268327080901422	2.87667804822359
655	-0.488171862509042	0.500086551496227
656	-0.332591804364536	-1.47383137915411
657	-1.09846086114247	-1.37263819027041
658	6.22207420147199	0.844301427118815
659	0.123410728479479	1.85923377306527
660	-1.17354152349574	-0.384586289469013
661	-0.662989237581493	-0.800441988149204
662	6.12132736286517	1.6112205304266
663	0.532000926123204	0.661079546143954
664	-2.09531539261213	-3.36017579141166
665	0.0105842064485857	-0.474798063081857
666	-1.55895743176988	1.44506375214273
667	2.44618016090474	-1.67493162166274
668	1.66829528473776	-1.45612887137899
669	-0.841013667832189	-1.22057213878441
670	-1.51380544524301	-1.69026618572552
671	0.987597173845839	-0.89844195710024
672	0.385072311822617	6.39694046756731
673	0.583124999820005	2.01812156513263
674	2.06546244130847	3.13658010852046
675	-0.710117475414116	-2.27584758495533
676	-0.142748253701156	-1.15601400872475
677	-0.011498619044532	0.285044540330301
678	-1.18767349749883	1.06787688448035
679	-1.1977183098467	-2.26441525742238
680	0.00760144994073268	-0.650185110771081
681	-1.59030820446426	2.4649424055512
682	0.530848182888826	-0.367633667357018
683	-1.3475352469643	0.770951738849273
684	-5.89953954479259	-1.32531641889188
685	-0.608888306498843	-0.639941781658733
686	-1.30330106201827	-1.90404349694639
687	-0.208362257350628	1.27696190213661
688	4.63977621885183	-3.4185840327392
689	1.47214851972299	-2.29051297587364
690	-0.876779124446114	-0.465195867247056
691	2.58796992914383	-0.375835479151857
692	-0.939032608629555	-1.20733875817228
693	-1.22394864602153	0.672621917593985
694	-0.381971935183487	2.03612732587324
695	1.10593077707285	-1.84427440075395
696	-0.834102168935285	0.194721437709004
697	9.21595766680081	2.20859808137232
698	0.642769571924155	-1.38566103156705
699	9.18883693056564	-1.23860180389887
700	1.72578647302746	-0.657124983171729
701	-0.597776914192995	-0.454648507098357
702	-0.0270614603515286	0.425256735078217
703	0.917249691588525	0.144895200600605
704	1.29172808878282	-2.48399667649589
705	1.54873467534443	-1.43466694373645
706	-0.714482311018743	-0.582887415020443
707	-0.204117907636257	-0.299084365998466
708	-0.318438320596258	4.82027449195261
709	-3.42095887632305	0.560953195568376
710	-0.969384309028525	-0.979825773613771
711	0.325172137115499	2.90112981309631
712	1.55745918861237	-0.494484847047714
713	-0.332386940864523	0.152939989215397
714	-0.85348864893016	-1.70646281469728
715	-1.17440037563275	-0.733463259198355
716	-4.65002735123245	5.78918512488769
717	-0.461906156024106	3.99569751285997
718	-0.0615708467423835	-1.04293236388945
719	1.60746900677142	-0.0366559510503156
720	5.16559345326363	5.73631508498686
721	-1.26888537969584	-1.22837080298517
722	2.05973342917425	1.9454655626805
723	6.19272282354048	3.69932765680978
724	1.63595083336967	-0.482169006450486
725	-0.620131820540742	4.30312722792848
726	0.261642331959098	-1.03581213725955
727	2.59801807089749	-1.35259299228137
728	4.96945831209829	-0.459731787772867
729	1.15446509973667	-1.78818656076153
730	0.291831770504827	0.0614971417106743
731	-0.102515603346459	-0.55493828320259
732	-0.681067337243674	-0.930039091178067
733	0	-1.35665527781137
734	0.352897565278192	-1.80089169132019
735	-1.41109866760319	0.617023336471697
736	-0.222378306564073	-1.57307840474884
737	2.051391577927	3.60835825266998
738	-0.451833247737722	-1.1555707770335
739	1.09064819895192	1.33663402918895
740	-1.14326814737047	-1.85511046713554
741	-0.30395706734785	-0.529279539336632
742	1.835705034153	-0.74168218969558
743	0.551521742953104	-2.46024338881251
744	-1.01689833163396	-0.457804615078264
745	3.3154183827676	6.37295095452647
746	-1.42051547796043	-0.591473242414114
747	0.163399394835752	-0.0745495656350916
748	0	-1.05680918379747
749	0.791359561289859	-1.05846897933436
750	-0.963751396819598	1.64942468190637
751	-0.659972307029336	-3.13105656591771
752	-0.875652275620091	1.07576963272589
753	-0.660972100579213	-1.05806610412909
754	-0.708178011925046	-2.90317006401949
755	-0.363069421030679	-0.967280945164559
756	-7.98061337374825	2.86320271767568
757	-0.241430038947819	-1.77006585004092
758	-0.483061066379608	-1.73487562717505
759	0.2702352110554	-0.955891267960386
760	-0.252980445437415	-1.50632505421663
761	-1.54098804444456	1.89968827541426
762	0.201907337550815	3.26051446337527
763	-1.7639935710018	2.88709179500678
764	-0.666277027752636	-0.63601797488098
765	0.88438096808386	-0.722284089561037
766	0	-0.256351838392839
767	0.506742414543322	7.70991342918777
768	2.49093206528491	-2.42969853936802
769	-1.19709396960224	2.20861926295674
770	-1.56774039020275	4.07228304139303
771	0	-0.738266405046245
772	0	-0.40671489126477
773	2.78033583291329	-0.851737332073034
774	1.67185808201893	-0.172682823018201
775	-1.37875211999092	-0.653534624951952
776	0	-0.329564089300566
777	0.815849909046719	-1.6401111625387
778	0	-1.04384597120453
779	-1.66156104174541	-1.25431950146711
780	0	-1.19065912797304
781	-2.2427400900287	2.80826259241005
782	-0.42868309732882	0.602381944737332
783	1.53296138167732	0.152395084826008
784	-1.36216634140342	-2.79868563246663
785	0	-1.61645323850008
786	1.38033162573274	-1.24992280874956
787	-0.477451411421313	-0.196201068457199
788	0	1.23644555275395
789	-0.471095262666248	3.16838579106826
790	-0.327107651363458	-1.63585116516569
791	2.82807824095631	3.68693090326029
792	-0.504107113270727	-0.125491196627095
793	-0.745049868796762	1.14599614462076
794	-1.07730989106573	-0.448160565690673
795	-1.33059152862449	14.8859241032314
796	0.838353375416866	0.112839041942806
797	-0.220469262334842	2.4613519356681
798	-1.26512860207871	0.127789743669629
799	1.50203475252494	-1.90357973291498
800	1.55318789719523	-1.1907942677254
801	-0.482841653813203	5.44204062660073
802	-4.63914690806618	-1.53703796985083
803	-1.49052661323405	-0.484117673519057
804	-1.81689153369175	0.317050519068287
805	-0.362854943100294	-1.4778256870164
806	1.47293732088245	3.6413175442968
807	1.12151705266803	-0.568307094705762
808	0.423063413604898	-0.468988230865226
809	-0.718880592452219	-1.48261872296649
810	0.681065414503272	2.17939129549339
811	-0.81598181505868	-0.5642025523545
812	-1.09110633582979	0.355781462976268
813	-1.69116812055395	1.43402063721984
814	-0.663817113651339	-0.546820620575482
815	-0.697933143047936	4.62085860247353
816	-2.10281931040008	1.06912611782894
817	-0.197926382340512	0.932057605502261
818	-0.299475594369522	-0.820613269653298
819	1.98776992262034	-3.11810767044083
820	0.537722966237149	-0.92194679834614
821	-2.62949233464241	-0.0659310288647631
822	-1.22541874648834	-3.85167186521907
823	2.01774521558259	-0.393839269116511
824	-0.289899603554923	-3.04974521233451
825	4.0586752005925	2.15386022248348
826	4.40516323806771	-1.27313418624663
827	-0.985806476590501	3.00073020723674
828	4.67813838056209	-0.724021597797967
829	-1.59734138899854	2.98517210482062
830	-2.70090144241761	2.6535652701082
831	-1.36540862252752	0.177366734842791
832	2.06840498638632	-0.619575773155877
833	1.77185768725436	-1.60872886592924
834	4.2732637742738	0.223693617745569
835	2.00734254749133	4.80362047447475
836	1.1239101432179	-0.792504306581907
837	1.21735831365752	-1.0734875307187
838	0.447114859497942	-1.50533691032888
839	-0.905545257398664	-0.695671664335544
840	2.28170253658607	-2.2237667799838
841	2.48973392131652	0.589405896540281
842	4.47786378032039	-0.257419303251606
843	1.85821886895954	1.93864628507027
844	-0.626404932877783	-0.545581121663859
845	-1.29362459543259	2.59939912178046
846	1.28921645552104	0.273117141607941
847	0.286125424735866	-1.34021629794941
848	-0.248870994558074	-0.853194791081972
849	-0.834054833401038	-0.0875364499993141
850	0.808954206238723	-0.616856076495328
851	0.378046836513894	1.30878099926237
852	7.71781180178243	-1.17320780298973
853	-0.66150598026987	1.17818151921151
854	4.76387177309195	-0.609883513952134
855	1.5988985410305	-0.769274079748108
856	-0.190148437352556	-0.574883178930034
857	0.39708470999231	0.211243460173693
858	-1.51431997566318	5.55381287216862
859	3.84911154825787	-2.71246846227147
860	2.8260501178641	-1.01508246015296
861	5.7505013904224	-0.276055450734405
862	-2.18206348560216	-1.65074632440509
863	2.92211761400596	0.595329563986521
864	1.77942852778411	-0.671122788300878
865	-1.98527998195865	3.61449575733197
866	1.91250523897155	2.46436391918353
867	1.32661936683457	1.81123518452484
868	0.0620839620936535	-1.02362669697828
869	-1.09515553402245	0.888963877926867
870	2.58955074441408	-1.63661023084969
871	0.598783202266839	5.78568623343198
872	2.92477745400271	-1.46619407423786
873	-0.360967758428518	2.1666520696752
874	4.23528308136676	0.138191442098632
875	-2.33510888113304	-0.800814081323407
876	1.41934704500511	-0.904891026700682
877	0.717517567346985	6.15957284173638
878	0.650450201935586	-1.4441044779372
879	1.04119073807334	-0.612010546359198
880	2.45671270945508	-0.5488254774195
881	-1.36291335708437	0.125376436028872
882	-0.854145324096836	-3.25628607905493
883	4.5869354384856	4.16085767592958
884	1.1719998272063	-2.89895342973302
885	-0.312027937910015	-1.0007625664088
886	0.240827503430156	0.599893953733696
887	-0.86446187395096	-1.33493144080785
888	-2.34555590373188	0.151521316218566
889	1.67613637250756	-0.978733574010166
890	2.69164533424151	-2.53506572502048
891	1.92271546948568	-0.670047045137367
892	11.8447954137625	0.439153058068717
893	3.89234098653205	-0.759995835522935
894	-1.08338269509332	4.91404351004137
895	1.37041585563426	1.95230774905824
896	3.66485102238937	-0.863502495611116
897	-0.349592197204892	-0.704593011984695
898	-0.859083591709067	-0.00745364234436661
899	1.99821630360126	0.659752035989717
900	0.537721539432185	0.0209777330589893
901	-0.325415227201941	-0.937936436689952
902	0.296493820191028	-2.02878631011298
903	-5.97739163780875	-2.58993112947796
904	-0.325528933418119	-1.58835072258094
905	-1.02310382627302	-1.03371760423862
906	-3.49069689308293	-0.00950009999233421
907	-3.71709828404259	3.56158337482813
908	5.45714877580628	-2.92900407222696
909	1.22709699755038	-1.43111830944891
910	-5.5891859277514	-0.755581033765124
911	4.97626224611792	1.79320977878136
912	0.766272995505241	-1.32373580182111
913	-3.96609377240695	-2.51010601611272
914	4.65860322599902	1.79893574723792
915	5.24521555269053	1.25161887550271
916	0.0322941357569616	2.97656258934217
917	-1.24379338122624	0.356120941133255
918	-0.0426586179985473	-3.89105539907421
919	2.29930128549403	0.510823212234646
920	-1.70289882369902	-3.53614043405847
921	4.12696032057015	-1.66243161179502
922	-0.076182285277566	-4.03349638152045
923	-0.119369938127908	3.35589834094507
924	1.13770997626747	1.5161698285973
925	4.94974850535022	-0.9259426035543
926	1.10794717248019	-0.0962652473224447
927	0.090382193292318	-1.16887201639371
928	-2.9187791528203	0.291072286764965
929	1.29443981110871	-0.731285531759161
930	-0.980263382513616	-3.46904737451112
931	2.92457662252014	2.34919791775664
932	-1.27234840585521	0.768427577398917
933	2.43408145927662	0.535744991630214
934	13.2317997948737	-0.632268879785339
935	-2.4567681983925	0.421419067768181
936	-2.52668958856027	-3.17066994432561
937	-3.79930489144896	2.11321213243234
938	-2.05726908713049	-0.883397600243461
939	11.3742634710899	-0.821632374122143
940	-0.746713300087015	1.84779707212716
941	-2.30527922039403	-0.691578298528797
942	0.514573108096157	0.736539224520668
943	-1.38840585340582	0.12024021072086
944	-4.48244865524078	0.963328946271792
945	-0.277650258200595	7.31768230857909
946	-1.33618852942567	-0.687409075557385
947	4.65259840637246	-2.07988831233914
948	6.3578244476979	-1.42510448594861
949	3.11713135212069	-9.96444066980137
950	5.53810421007367	-0.257006199737027
951	-0.738816127349385	-0.475496804126144
952	-2.2827302563502	1.91590263659915
953	-0.63792840563113	-0.961546727423316
954	-2.78881473108547	0.311157654858327
955	-0.111170364314009	-3.75020422817313
956	-1.92413964468126	0.883957915726959
957	11.1225855386493	1.09208914636828
958	1.65889964894095	0.627671323707441
959	0.472747821759197	-0.17036883530225
960	-0.768364287676924	-1.07191235302468
961	-2.07809434454436	-0.835670805891215
962	-0.407893855338292	3.8108830773971
963	-1.12233941381992	-0.23510081326427
964	-1.12364719498292	-0.888441186563794
965	-1.38081430475141	-1.59784801263906
966	-1.8507212409463	6.26073841356011
967	0.895703005229311	-3.64135320398065
968	-0.99355955061398	-0.446694630032518
969	0.551129239968474	-0.602007695415531
970	2.96314215369375	-0.863387770870674
971	-1.19835642804613	-2.08684175833698
972	2.83891208690834	-1.69904507870391
973	-2.55961342160055	3.16865496692044
974	0.595294779312422	0.0914197876082669
975	8.83074683793828	-0.474285850320018
976	0.499868687958666	-0.189155845957385
977	0	1.21336609436306
978	0.0128512819888353	2.4802245749909
979	-0.445183148326489	0.179425903622104
980	-1.0256957889635	-1.46018940054942
981	-0.750582529271802	4.61230360076245
982	-1.50661552771808	-0.689515071473143
983	-0.903460560456312	-1.04597856521921
984	-0.0765345161742003	-0.736889070208517
985	-2.22234446011484	-1.30758963904221
986	1.57778614298576	13.0992307935929
987	3.44975996100589	-0.0806061683038522
988	0.508290156326254	0.210708014258944
989	-0.289467519162971	-3.08072198990641
990	-1.4345428670176	2.11485261695637
991	0.166194573869188	-0.733293513639274
992	-0.737747745419347	-1.10386712075587
993	0.836738012139332	-1.02606159437749
994	-0.413144638772426	-0.840136222470244
995	-5.57424300000822	-0.709292483091807
996	-0.762545773332681	-1.78707534923167
997	0	-0.942167446896889
998	-0.90256207209276	0.865508336812126
999	-0.86592918398247	-1.82698468215919
1000	-1.30979668255835	-1.37136372966658
1001	3.239345036969	1.68156344319518
1002	-1.20473691822659	0.631196214310779
1003	-0.370802750806778	-2.43366988737249
1004	-0.27700061106754	2.2602025978436
1005	-0.601173654635528	0.627962882309019
1006	0	6.84653469815584
1007	0.738850446029253	0.728251784752855
1008	2.6718903033394	-2.86677074865977
1009	-0.612405383198532	-1.07350843637848
1010	0.830780520872706	8.21091768441479
1011	0.58162153627035	-0.430693706279736
1012	-0.693515198121622	-0.0943609360015476
1013	0	-0.318617119367311
1014	0	-1.05191695101322
1015	-1.08446979611609	-0.952482554871703
1016	-1.2193321681036	2.44644970553101
1017	-0.3705028887976	6.64841664240021
1018	-1.41018086788515	-3.37482490060189
1019	-0.687780274475786	-1.69395760072757
1020	-0.774498975784811	0.00427310043533648
1021	-0.469299343079048	-0.456520125332447
1022	0.800007958624866	-0.644755552500463
1023	-0.520155198440632	0.491899917711796
1024	1.13030136335695	-0.263405363656822
1025	2.29888551229932	-0.479385952769535
1026	0.20916584064906	5.55931032424021
1027	-0.892147202174884	-0.427302822256225
1028	0.394338427114084	0.798669367981855
1029	0.0588809779242285	6.97565823253257
1030	-1.37010319643656	3.37269888167853
1031	-1.2543838237628	-1.62082154699174
1032	-3.08383800411534	2.95033889358985
1033	-1.83296829813341	-1.84923085865079
1034	1.37997623721037	5.03958890905568
1035	-3.27166747319922	-0.936183857791239
1036	-0.390021423053461	-0.305937215320093
1037	-0.679840568132013	-1.82787956878565
1038	0.753925079787486	1.22295646331828
1039	0.257849921114618	3.55417075314196
1040	-0.860847886758437	3.17326589499244
1041	-0.693688717605037	0.520702682227252
1042	2.01547729600456	2.89459046065626
1043	5.69428277956491	0.97133229397342
1044	0.0445644903559916	0.895585231604969
1045	1.01394145438949	-0.809305125376335
1046	0.459953045777907	-0.704130267465096
1047	-0.215442214932285	0.37428152352132
1048	-0.391202979633137	-2.77172084318467
1049	-0.355654486120089	-2.26707958678667
1050	-0.786535772946948	-1.40781014647767
1051	0.000497521037396427	0.0344490588868485
1052	-1.00903441589513	0.107528680869167
1053	-2.34682933786963	-1.32723509852557
1054	1.03448444300191	-1.57799192818459
1055	5.90333227928158	-1.05216335857054
1056	-1.27855328566741	1.22429053615397
1057	-0.14737088143319	-1.81594801243437
1058	-1.33633922811948	-1.30416835123888
1059	-2.48473660455025	-1.24716801351337
1060	-3.47329531274547	-0.194330088184821
1061	-1.26092657813089	-0.15835951013864
1062	4.13744488767187	-0.690832847153447
1063	-0.238751991862154	3.18649345547843
1064	-2.23783078465262	-0.815816589934294
1065	7.57395822408538	-0.906721805235433
1066	0.265881751887586	2.25521950460921
1067	1.70697329088264	-3.02669356053579
1068	-1.84734220625775	-1.22553509833963
1069	4.46487256689327	1.88699530125942
1070	2.55390052516884	0.68605971314174
1071	-10.5053205377342	-0.554397932259359
1072	-1.99166064282897	0.191282244890451
1073	-4.19381414403184	-0.984065555888207
1074	-2.78083780717378	0.213424534790653
1075	7.79617122137571	-1.54317417136589
1076	0.540978567556432	0.00133477090811865
1077	-0.345666627539415	-0.374552285589702
1078	1.43037050274541	-0.738505709758257
1079	1.16404768119875	-2.00896545935868
1080	-0.514998399802101	-0.899126145314774
1081	0.37774798810535	-1.51984829007785
1082	1.67247487618655	-1.55077499558138
1083	-1.54975397825106	4.10199949805713
1084	-0.577080895952877	0.377776084653013
1085	0.591089132806518	-1.81792539925914
1086	1.26395170637409	-0.25009562557582
1087	-3.17844318795217	3.77235148094275
1088	1.51891316851776	5.44588722559017
1089	-3.83487153408594	-1.02276997073638
1090	3.96095396756037	-0.636588589717353
1091	-1.12760845758041	-0.44467371190874
1092	-0.24969738296522	-0.214759577881755
1093	1.04105865203516	4.61574880026808
1094	1.49823927552525	-1.79148943463695
1095	-0.92260560166923	0.367502285870531
1096	-6.79556894911783	-1.5824777433025
1097	-0.743093633388762	-0.172961310973424
1098	0.316235236661069	0.743969548026827
1099	0.372984877577722	-1.51658853685338
1100	0.628124281358585	5.38576242235028
1101	-1.21628269202963	-1.82326978988223
1102	2.57526075608478	-0.67791578053645
1103	-0.624446992479292	1.05618525823844
1104	5.71699391731035	2.38820956272346
1105	-1.69417891546761	-0.668486476814027
1106	-4.68572908969338	0.560517517057084
1107	2.68292207517612	2.5834975597366
1108	-2.32338914902564	-2.06748917350142
1109	-10.2249632465325	-2.06013821197545
1110	3.49533031974054	1.01963774630017
1111	-1.95377471640974	-0.515126200004928
1112	-0.521915866867581	-0.572843973242676
1113	0.728009029177407	-0.531146642994457
1114	6.35232927797839	0.430941979162435
1115	3.79473494058803	-0.353625715013466
1116	2.20496532442978	-0.269717149887588
1117	4.06182381984897	-1.06300130949968
1118	-0.0615761749019419	6.57179252640189
1119	12.2665047121227	-0.7219829210872
1120	2.29165973358423	-2.09375312907031
1121	2.62143431234863	-0.833925658519623
1122	1.2289655622825	-1.21729418754135
1123	5.33070790242552	-0.680067200410418
1124	0.966519785993355	6.03561880740971
1125	-2.17421523037564	6.75176042748592
1126	-1.5531573667929	-1.61676291096699
1127	0.496177905543618	-2.12357355579198
1128	7.71362127392066	-0.567748306964546
1129	-4.80570115353988	-1.66038477281984
1130	0.445860062387204	-0.266150630400123
1131	-3.54883575967403	-1.57134477109331
1132	-0.370947720937749	0.422781127284482
1133	-3.41491018138341	-0.936137677566075
1134	-0.193226051009916	0.1328337666885
1135	-0.228312576827292	-1.45383505907726
1136	0.130596242126734	-0.160650491766256
1137	0.9238636419358	-1.40615390750693
1138	-3.27926030332031	-1.14289545675117
1139	4.13403905439445	-0.0975245008283066
1140	0.0782692159288009	0.805156982350589
1141	-0.0390588319009042	-1.89113590451802
1142	-0.848387883974794	5.94645910610319
1143	-0.416919944259272	4.20415797727901
1144	0.212806881055654	-2.10562126456665
1145	0.726287704330507	2.92801624835056
1146	0.181854655704004	-1.25467736936959
1147	0.170182262084061	-0.0886881495964011
1148	11.9879798855466	0.711502659490071
1149	0.321713415727288	0.96282111822521
1150	0.818263948390242	-0.98861688908596
1151	1.58960333273629	-1.41704904885513
1152	-1.23096032564896	-0.498468051001665
1153	-1.27234468416534	-1.27591674493405
1154	0.218537483108785	-0.614435063219025
1155	5.93685847402403	0.172002821328163
1156	-2.43068768998476	3.23339215753689
1157	13.3662485821626	-0.702730125844671
1158	1.26503005446246	-0.980490149639714
1159	0.349071270397834	-0.191873276430579
1160	-2.89706915497967	-1.4469865386529
1161	-1.34048560299241	-0.463018048975918
1162	-10.8719911328513	-4.48354439354566
1163	-1.15843210863797	-1.57639023764231
1164	-1.60156537906676	-0.550592002215639
1165	8.90813870923582	4.38493622619792
1166	-0.816983669253105	-0.574554442380049
1167	-0.891441856430591	-1.45181897772139
1168	0.377203396656375	-1.15388189809053
1169	2.01323875423827	0.364025305414698
1170	-1.82096408388841	-0.886517823229887
1171	0.0524729878208339	-0.779407145654442
1172	0.372474147038631	2.47936501176929
1173	-0.0661962105069217	-0.0698562747680069
1174	0.803330980972738	2.55203908624426
1175	-3.38587803765979	6.7331940550066
1176	-0.349556196103232	-0.636735385406633
1177	-1.2522009473962	-0.12616728082325
1178	-2.96785513849766	-0.92756785178738
1179	-3.10346671765804	-2.7537666995536
1180	1.07970536742754	-1.95084847271147
1181	0.266608266630235	-0.14948232536071
1182	-1.09939814612262	2.14049910708437
1183	-1.99451256760218	1.63977870237388
1184	-1.6643110856664	-2.06423701215838
1185	0.21136410507652	-1.80488245046991
1186	-5.17549214945299	-1.87396778624
1187	-3.29783583539427	3.53558477704089
1188	0.170584764762051	-0.968995900327164
1189	-1.65236658842516	0.103972865770363
1190	-0.325747066708728	-0.352871686548884
1191	-0.353036308521116	-1.65218676005546
1192	0.895256124800854	-0.461829987720162
1193	2.06606155257657	0.268232342574431
1194	-1.49938819655033	-1.47700825388719
1195	-0.916787221530221	2.22563973245982
1196	-0.834004251658311	-0.331640097042305
1197	3.02334880573585	0.228507510183729
1198	0.773355491392376	-1.91919314574326
1199	-1.95399415638461	-0.318733095628065
1200	-0.0603803232723632	-1.79154222501395
1201	-0.258911142657418	-1.87693902865036
1202	-1.72317953063178	-1.49589692706976
1203	0.1090113670835	-1.88692692969605
1204	-0.595763343667412	0.250323672255309
1205	-0.987047013911205	0.713680339682178
1206	-0.485503765313483	-0.238697666312355
1207	5.93087645892959	2.84820454896412
1208	-0.430567229694549	-1.47341918053623
1209	0.431342578614634	-0.566397800954956
1210	6.64856600813645	1.74400199556078
1211	-0.877776032989472	-0.114101350355332
1212	-1.21991082810329	0.0215500804481658
1213	-0.659042825824632	-0.288956105209467
1214	-0.216879127243992	2.47808664500077
1215	0.146084953626439	-1.57102159929578
1216	0.692654881763297	-1.35015006099912
1217	-0.233638383766374	-1.29121200135411
1218	-1.12931572030765	1.49875914241175
1219	-1.50374444206767	0.115012009660958
1220	0.197926382340512	-4.58207824636137
1221	-1.05616126807179	-0.434478359806976
1222	-1.29130755566855	0.556510611170045
1223	-1.04713632404836	-1.70457392804594
1224	1.34859594423569	-1.62882753053502
1225	-9.71720958268812	-1.56702591522439
1226	2.85966830118229	0.249541885276782
1227	2.40422548723605	0.657619762779344
1228	-1.14233154414802	-0.188650497161821
1229	-1.27787668431267	0.889692664914275
1230	-8.45659147275834	0.623721351494334
1231	-0.129373928671068	-2.80928169258044
1232	-1.52317763194228	0.557701469627448
1233	-0.732901477260515	-2.07713550590565
1234	1.45328714810705	-3.23102324176748
1235	4.97226212105336	-1.10617131212708
1236	-4.17507400313625	-1.19086997649438
1237	1.68240674271517	-1.77655628482369
1238	8.83118786707466	3.191459376041
1239	-3.08979625401871	1.69127428360977
1240	0.597442631198217	-0.352389643090054
1241	-0.66080257862153	0.600027230500529
1242	-0.60085279035224	0.969530340128871
1243	6.14259802043671	5.04685384620879
1244	2.15658130545266	-0.203891790815918
1245	-0.617247160111416	2.59535609394908
1246	2.06354872155584	-1.50712716498128
1247	-1.80854587803361	1.56637433830738
1248	-0.722447545693525	0.0120259503424814
1249	4.17830719755974	3.31102898039825
1250	0.712506915925432	2.00426743996893
1251	-2.64707152326591	-1.27591010365991
1252	2.73140660162548	-1.25464822505465
1253	-1.62078082192908	-1.08603773438918
1254	-0.337128367032895	-1.41781966627455
1255	1.06454675735038	-1.57566726325112
1256	3.68536347660053	-2.53616503051035
1257	-0.903873110627795	-0.995727515075408
1258	-0.534787202358657	-0.427080424339904
1259	0.193537733433121	-2.37050025251779
1260	0.945463708644988	-1.58927557321092
1261	-0.280258854809031	0.137411522839775
1262	4.1089891532442	0.202744090618615
1263	-1.68341759376826	1.51067520095493
1264	-0.241649951288245	-1.65814959701964
1265	-1.18471495309661	-1.16227239293249
1266	-1.95530730791528	-1.99752053266949
1267	1.715475591925	-1.0764966427547
1268	8.95269676945032	-2.69238624091887
1269	-2.8664426273981	-0.876095581122883
1270	7.06003204118354	-1.33451096447303
1271	5.62248144492654	0.0182224282261359
1272	-4.25484242253556	0.601398327905897
1273	0.672179404329875	-0.856892395879947
1274	5.62698202802634	0.98741528910344
1275	4.63109402615479	-0.582981713360166
1276	1.02399652280941	3.85466850575275
1277	2.86817421343862	-1.68555064400509
1278	-5.527083600115	-0.558425136945813
1279	2.97536886034467	-0.216205589891677
1280	3.88730217352017	0.156067619767519
1281	6.24607635036438	1.34674644097231
1282	-0.640222548726813	-0.775935667446825
1283	1.62384685493348	1.31243935304486
1284	-1.30868165572233	-2.11479090852896
1285	-0.956434372832838	-1.08151235084496
1286	0.759390287866181	3.85806799760519
1287	0.632418359865491	0.62865823009472
1288	1.0033423561752	2.33515802467858
1289	5.03653854280085	0.238799094588789
1290	3.50005507929883	-1.83465894237918
1291	3.90970976754732	14.2740065329539
1292	-0.8847219146279	-0.665173292958802
1293	1.91048771925444	-1.13412877187432
1294	1.7441688935663	-0.652848967147358
1295	2.45961367411573	1.58297997073185
1296	3.77672767807321	1.15665030719038
1297	0.912921580090948	-1.4678386121178
1298	-0.113649838017669	-0.707280885158343
1299	-0.724593117534292	-1.18796201383794
1300	-1.53730008702831	-0.186750618678226
1301	1.15331995806036	-0.274012068277916
1302	1.34244562760536	-0.885567908481448
1303	0.376570921586125	-1.32992030551397
1304	10.7679808234896	-1.16816910674918
1305	2.75421284146664	4.99102122033829
1306	3.80290204254708	-0.783779130886836
1307	0.986822649064649	-0.24569792766413
1308	-0.735154465813584	0.272113799959512
1309	-3.70081752405972	-1.00476967549157
1310	1.84352017887468	0.108507198452187
1311	-1.56663153082153	-0.996416132822612
1312	-0.794434273524323	0.363056721004015
1313	3.51039052262926	3.0785677871324
1314	0.319423682862223	2.73873668459877
1315	-0.284882903326839	-0.358215357800829
1316	0.831236656513819	-0.533081537470271
1317	5.37733005789689	-0.450742954099249
1318	-0.753043792098114	1.9278182426879
1319	0.15384357540024	4.06564863904184
1320	-0.388457987930784	-2.74150095427595
1321	-0.129941638911929	-2.72394912058218
1322	0.652261917020749	-1.11254513133346
1323	-0.558404777001267	-0.753921800623412
1324	-0.225328132855277	-1.15280607440782
1325	-0.565246782657825	-1.24216508333734
1326	-1.09119560987537	-2.80877131764753
1327	4.45763110460624	1.4666336489097
1328	-2.46145768731138	-1.17752485489065
1329	2.52772400419791	0.0643559329615109
1330	1.18116787823773	-0.839277291190558
1331	-0.698831057015859	0.557051074737517
1332	-0.701583621615451	-2.31582608386586
1333	0.101545791350389	-2.19623556370875
1334	-5.18554318620517	2.24619675389461
1335	-0.399584240749427	-1.31534279432736
1336	-3.97969066251476	-0.801998366817925
1337	2.2126514330947	-1.20983950098604
1338	-0.790373986375584	-0.629557783865369
1339	6.25560599400146	0.822463785042622
1340	-0.94301402310257	-1.07545072271555
1341	-5.52373534800746	1.07494640241287
1342	3.01084891788042	-0.38428913663897
1343	0.0872447730030312	-0.0277226157876326
1344	3.91641957528333	-1.52940311148808
1345	1.17132011755492	0.53369061789055
1346	3.19317181692477	-1.18773681964348
1347	-2.91842620322702	0.109451553029047
1348	0.50910490553321	0.0222884778077476
1349	-0.965743954449959	-0.74486627062852
1350	-1.92985488293401	-1.41054378774906
1351	5.77584850690496	-0.921142149736875
1352	-1.33222976962242	1.37060228490856
1353	1.12376043622532	-0.112361055156523
1354	0.919457499895095	-0.466921067431423
1355	0.252358236680822	0.440809045055931
1356	6.71105658768662	2.00622501079763
1357	1.37533481589786	-0.801891024190478
1358	0.529905001743769	0.508972887246446
1359	-1.82732916353328	-0.759696843876179
1360	2.61317540529053	1.48107703829868
1361	-0.552198548975552	-0.207067870780674
1362	-0.24279205319673	0.683310046622352
1363	-0.41636275200688	0.851717221997407
1364	0.822905383437243	-0.259071161090236
1365	3.50081454247227	0.267258225392574
1366	2.02971680816366	0.195028133134114
1367	2.03825698661097	0.897618093653333
1368	1.18370753744362	3.10046592157566
1369	11.5547656350877	7.56984385141329
1370	-0.252227007782941	0.909137867342011
1371	-0.970368875646325	0.607048510902477
1372	7.06157859900652	-0.188559320268079
1373	-0.83317758770843	0.985371919507633
1374	7.04422279045519	-0.296742071280137
1375	4.26994340046871	0.804146887385909
1376	-0.260310763164127	1.37386525646318
1377	2.02291440984583	0.76226709984293
1378	-1.93653870056841	1.61275335315532
1379	-1.34539080960411	-0.980501606238303
1380	0.0675519961704182	-1.16277336854855
1381	-0.375230733604543	0.888357410601792
1382	0.747820527041103	-0.0722520832470152
1383	5.10708294887628	1.16110269105787
1384	-1.34303581886384	0.367080633552865
1385	2.27326396774221	-1.05599232147426
1386	-1.27451060135101	0.568337040683094
1387	-1.07652952068969	0.151760925480709
1388	3.50858028982463	1.66512717283233
1389	0.464546724282668	-1.97413645610032
1390	0.0789950387757655	-0.256020003487497
1391	3.36305509256185	0.814669821907336
1392	1.83270204057693	0.542701266326724
1393	4.29279968239779	2.10453429136514
1394	0.244445591742617	-0.853428763789218
1395	-0.603540699193214	-1.42014739014634
1396	3.42547707947166	0.0984935744062545
1397	-5.37835336758834	-2.09383084265778
1398	-1.37434918993664	-1.61300488068938
1399	3.01104759010463	-2.12457012451174
1400	-0.22833171445092	-0.49152941067576
1401	0.255902373723497	0.916762915807647
1402	-0.145395654364194	2.13971099148983
1403	-1.98235604332841	-1.38052608980252
1404	-0.757231117395432	4.20867086178789
1405	-0.543261735297504	-1.13969570673193
1406	-1.84158809137923	2.20071137097993
1407	-0.848443065020333	-0.466090820463052
1408	1.37247159526962	0.527023155571481
1409	-0.910874763590737	-1.10489095838285
1410	0.782686089074099	-0.00278078924201538
1411	-2.22278235041868	1.0908719561673
1412	4.0976254850656	0.991141837039809
1413	1.55280484285117	-0.151285712513684
1414	-5.09893280313652	-1.7641633656149
1415	-1.69410341044469	-3.12162298354897
1416	-1.43021374577014	9.9309091340161
1417	7.68909803388086	-0.197395431616032
1418	-4.21937463242285	1.47706182598515
1419	1.2127089751372	2.29474788246405
1420	0.51931742466569	-1.34749528814642
1421	-0.520744233118726	0.750281027954465
1422	-5.98937511411064	11.1751706188997
1423	-2.77951141464927	4.61270240704427
1424	3.05684159670256	-0.52755894491174
1425	-1.63131859550196	3.1486841076162
1426	0.16268812703732	1.08800467909793
1427	1.38679152710119	1.27744274520182
1428	0.14868381146089	7.9044297315925
1429	-2.88579162410957	-0.754186244382016
1430	-1.21078760705566	2.30549498786222
1431	-1.22704423405979	0.172541280546414
1432	12.1670146510413	7.56148458498949
1433	-1.5969868811306	0.493660012710664
1434	-0.176053331838043	0.421798141573633
1435	-0.163963516535789	0.393335295736046
1436	-1.11084619043495	-0.392758052235859
1437	2.68850007600662	1.48129645656138
1438	-1.59133401512082	1.73421791371098
1439	1.70613315221396	2.22646363332605
1440	2.02521574613687	1.36032345533222
1441	1.16308216248094	-0.220268107345065
1442	0.606706653808659	1.30447849863786
1443	0.979952591476762	-0.32758248567702
1444	3.10455202793046	-0.77517798010208
1445	3.04609742219781	0.903922046446742
1446	2.37204366429794	-1.76673639080571
1447	-0.668439480874458	2.1238410092164
1448	0.791800740119189	-0.529590740813797
1449	0.655423613953228	-1.21077805005503
1450	-1.13601636741469	4.21506184500257
1451	-0.572399130128792	0.354662080261895
1452	0.651357010885538	2.55226550966543
1453	-0.171473118063841	0.169583132664087
1454	5.29183945179686	-2.73791941976916
1455	1.70134657623835	-0.0491259746394886
1456	0.269197913763944	1.60607342304114
1457	1.92076418817141	-0.367565674885594
1458	3.47340145561513	0.183277486663259
1459	-0.88043622504577	-2.90954112809569
1460	1.57926921779854	-0.507598716779145
1461	4.51648206359832	-5.48162530395526
1462	0.803353257026873	-0.794231005901865
1463	0.316343605011401	3.00392869333298
1464	0.810035254872344	2.006929291482
1465	-0.632463267654807	0.906872620535524
1466	6.00633656940636	2.16517420811073
1467	3.91498266550537	2.94716647368541
1468	-4.3645955540816	-0.500522197177625
1469	-7.50112985770738	1.32047401733741
1470	1.70796659376578	2.53645170602757
1471	0.0237495763657146	0.597121085335464
1472	-0.665617817790045	0.271566245657796
1473	7.45283591636307	1.534107852971
1474	0.339215903536601	3.86228653129164
1475	0.134620915111551	-1.12595031619474
1476	0.155263523950262	2.48241504975903
1477	4.47004962722741	0.0499661295683388
1478	0.384962002757613	1.26594845676338
1479	-0.0813863735887654	0.974310596227011
1480	2.84989846143963	-0.012214234847087
1481	-3.00541035833875	0.326945583710504
1482	3.33142433630647	2.31996607862654
1483	2.68558548688434	0.643829081841566
1484	1.60589330322972	-1.69812008888089
1485	-1.44808387545182	4.43956643411843
1486	-1.81819558578153	0.521883683738973
1487	0.361111884046322	1.2478483248249
1488	-2.58061850773638	-0.19359077011102
1489	-1.21051610479082	0.709736068671321
1490	-1.22550367251727	1.94004329333961
1491	3.49983108202458	-1.44597159124188
1492	-1.86572636981128	0.238928154374365
1493	0.988683443957521	8.41863166791947
1494	-0.0922894320206716	-0.817892151346546
1495	2.78130211628513	1.02030554208311
1496	0.803099337427561	0.390963186630233
1497	-7.96617051893478	-0.570478341442501
1498	2.28670708003021	-1.03916706778366
1499	-1.44553820771114	-0.795205369238229
1500	-0.902563786759135	-1.59124161415138
1501	-1.93464174389769	2.81089318674974
1502	-0.085356279657507	0.00835273325839383
1503	-1.68412687113418	2.16584749767366
1504	-1.58048269667239	0.999708606928774
1505	-3.01359535969112	-0.301334142200401
1506	-2.67231235207703	-1.27458966440445
1507	2.65795612695669	0.439125106702691
1508	0.168153240782921	-0.283442177568938
1509	-0.955340758829755	2.67023777891421
1510	1.04024497732669	-0.206002303026212
1511	-0.989296285593462	0.227413329431594
1512	1.43531071245675	1.26052150099557
1513	4.25187673503122	1.38573570244074
1514	1.22868949317379	0.458702673733005
1515	1.49361609097346	1.09750972452279
1516	-6.82888733226618	3.1966664824738
1517	0.650828799133571	-0.3447542315626
1518	1.25571567019321	-1.35541060125361
1519	-1.06270843806484	0.387030700090753
1520	-0.383912700355772	0.274368740973967
1521	-1.90037176029944	1.88563064196692
1522	0.54256638950954	-1.6395346632049
1523	-0.502061650499232	2.43861526050861
1524	-2.7824693275772	-0.842512926829413
1525	-1.55847537061082	0.21044482665028
1526	-0.687078208426418	1.10066602289746
1527	-5.16849663692082	4.57761303731164
1528	0.216816163958784	0.635976081154092
1529	-0.217550816261401	1.13876730804239
1530	-0.759421655189987	-3.56656264609307
1531	-6.49093308340374	-0.449637307319654
1532	-3.64349611801618	2.53511196724695
1533	4.36613293739377	-0.823070094734077
1534	-1.10570075199874	6.42008488992169
1535	-5.15545922036334	-0.0532048482841546
1536	-1.04619635099275	-0.253655971742702
1537	-1.16128248286149	-0.636160097229179
1538	-0.128662072971917	-1.420531265298
1539	-2.14294700038092	-1.74500367525408
1540	-0.836944347767132	0.148003326489694
1541	-1.72094071008003	-0.916639780733519
1542	-2.70168683420239	0.373394420350162
1543	1.27524437099151	0.806312374231035
1544	1.12321066858721	-0.787998919668345
1545	-2.23809164971691	-0.469389451058505
1546	-2.53443886913381	3.17858933918429
1547	-0.302313814830018	-0.0779506469472717
1548	-0.212050439513273	-1.07358883792322
1549	6.89697555912886	0.0261504122476881
1550	-0.885080130852044	-0.532409042993954
1551	-0.819549246610154	0.426868702019068
1552	-0.994712998844463	-1.2795539123627
1553	-11.3886534128135	-0.383668641631989
1554	-0.776867185533068	1.18324901983147
1555	6.68513691185751	0
1556	1.31909493881144	-1.15583678415353
1557	0.108139616301425	-0.271651268796173
1558	-1.96976020898348	0.313133658392693
1559	0.135889281326886	0.199290550576353
1560	-2.94744055164128	-0.902209444692185
1561	4.79682601467729	-2.03852773261602
1562	-4.67506005092213	0.244499779945391
1563	-7.3995010938734	3.2851949167054
1564	-0.5102865666776	1.22517275421688
1565	-0.130614093421431	-1.03332326134841
1566	-0.234708976569213	-2.23289929001609
1567	14.4165336421205	-0.940632645220238
1568	4.5703277581692	-0.373961334193454
1569	-0.847658366344027	-0.185341295685416
1570	12.6462647804067	-0.481767796638125
1571	9.5772021430643	-0.709318599671733
1572	2.37417573038059	-1.54697860561411
1573	2.35730595835949	0.440295166050661
1574	0.0489817410622909	-1.45722882289144
1575	3.37500059561124	-0.658528465570502
1576	-1.2878294765478	-0.765704462434327
1577	-1.09437972897562	-1.1029692877727
1578	-0.609792843120977	-1.03322267354272
1579	-0.694546137488073	-1.56420704741549
1580	1.19675957513221	-1.55919089228035
1581	-2.47677451256311	-1.03737026593829
1582	-0.383384499749385	-0.0184958276123834
1583	-3.65005587121284	-4.28747040272727
1584	0.837232224276414	0.633795601869044
1585	4.08935467254574	0.168931043558979
1586	-0.881212923798596	-0.395742482477566
1587	-0.121528754966289	-1.45009129245413
1588	9.40471699405211	0.0685796613091934
1589	-0.66273814871358	-2.81208559778095
1590	0.641371288482952	-0.198619373070218
1591	0.823535400372183	0.0732963002986894
1592	2.43714180138809	-0.509147268075739
1593	0.639866067183698	0.47172511594662
1594	-2.48513214515682	0
1595	-1.08228290541718	-0.165910200495759
1596	1.44520533415868	4.61882917379044
1597	-1.59427892280844	2.32247903738574
1598	5.31002536167969	-0.895121599423344
1599	10.8202620529505	-0.893323101120207
1600	-3.06894714825657	-1.81186644985715
1601	0.0772072832217403	-0.41871728707865
1602	-4.86711132584187	-1.52000765933529
1603	6.53714392446056	-3.19416814202988
1604	0.300872687842905	1.63886069212365
1605	-0.534417968934932	-0.914362627377142
1606	0.264705259282926	0.444938702971442
1607	-0.689252941753515	-0.884472604301985
1608	-0.143775907147222	2.38673000959775
1609	-0.150222627148688	-1.36507651672142
1610	-0.350920563682344	1.08370692460736
1611	-0.487816710169376	0.151436323276892
1612	2.17324782996641	-1.15100104109048
1613	0.741886030241744	-1.11821765892013
1614	-0.159138365258654	-0.511912920636303
1615	-1.40021093475583	-0.811520468900207
1616	6.79722857546003	0.462343384890614
1617	1.48259087816091	-0.339344972843027
1618	-2.36463763034415	-0.429482256073441
1619	1.48354803231685	-1.50737390408798
1620	1.08901106386138	-0.174427193184388
1621	-3.1044499938199	-0.640402083756072
1622	-2.03801915536455	-1.70596205115883
1623	3.93563446010735	-1.25607054662851
1624	-2.13952591397475	-0.0321024087163825
1625	0.862539508755086	-1.73497643082097
1626	-0.988338827608886	4.9186394977911
1627	14.0347032611223	-1.33888928209365
1628	0.970785776874966	1.75051092693142
1629	-2.77899193438239	-0.784624168500942
1630	-0.457546448121458	-0.218247576005074
1631	-1.0463141490047	-0.918657737175947
1632	3.66175368481946	-1.40107052870501
1633	-1.15891710590548	-0.110349082631774
1634	1.59186227551992	-2.77254083737934
1635	7.95495348299824	-0.20391071129296
1636	2.93557823523625	-1.28794071635292
1637	-0.0751915183241767	-0.848636577013518
1638	1.52365902806366	-0.474300897420208
1639	-0.406537403663573	-0.0422268585148399
1640	-0.155520196893852	2.52651602360855
1641	2.66729472489553	-0.68565681792736
1642	-1.12538901733589	-1.29652564054307
1643	0.559362635431463	3.70504310086777
1644	0.048855660321791	-1.31369224993451
1645	-1.55196787822289	0.0286483264220281
1646	-0.725517341351107	-1.32059693661475
1647	5.29487303106257	-0.564164830298718
1648	-1.6443589512459	-1.0765577833316
1649	2.15192210322297	-0.970428901885359
1650	0.675570335112757	1.05022671674482
1651	5.6626625533734	-0.154564586055201
1652	1.18987774883533	-0.395710106888714
1653	-0.138179827385799	0.545596284206347
1654	3.68608324463403	-1.18711027733789
1655	-0.983648131827527	0.747138497081404
1656	0.50124005681446	-1.56602764233768
1657	2.08649290943256	-1.82479393664286
1658	-1.89713707962514	-1.59614468908602
1659	-1.14513247874754	-0.671815529317456
1660	0.76533341709151	-0.655589217033641
1661	-0.573581960904313	-0.645831176339365
1662	-7.85700351609612	-0.667243578421125
1663	-4.58016478048554	1.72484217638028
1664	-1.98191402384043	-1.72485306256343
1665	-7.23143925347726	-1.42284062647122
1666	2.64567049409168	-1.2690595197989
1667	-2.2116474722999	-1.6966928336443
1668	-2.42394132840594	0.798854812694436
1669	-0.101379863061056	-1.39623546955941
1670	-1.40529558585211	-0.37987866668051
1671	-2.1781078245653	-0.794165158076519
1672	-1.74985450095363	0.857567254345604
1673	0.220687955027193	-1.79564405251548
1674	1.09385815236821	-1.88211940106604
1675	5.32392838672614	-0.283522893319203
1676	6.27123007237858	-1.2343373979384
1677	0.56490864024773	-1.3259901876936
1678	4.58659441939691	0.526179136366607
1679	-0.322881028297418	0.755431065036641
1680	-0.118519433189392	-0.792949876359849
1681	-0.726037021075138	-1.41947000395126
1682	0.338612835494804	-0.244862172346321
1683	-2.94701922112321	0.630668382387641
1684	0.871528348874739	-0.101104221003463
1685	-1.63099637681939	-1.49868506938135
1686	-1.56598914430357	-1.45774712666316
1687	1.01187958981635	-1.57565474761764
1688	2.97796188754254	-1.28668862649967
1689	-1.19593113078935	1.61912981807662
1690	-2.01887454602946	-1.47125783415127
1691	1.32334654512733	0.642320683944138
1692	-1.71723921020781	-0.971149784023416
1693	-2.3271981464115	0.330360970180273
1694	-0.758683747977812	-1.49741978422842
1695	3.27726483450345	-0.901564734112958
1696	1.09651949988454	-0.69181536757892
1697	-1.00532176722092	0.702395797862507
1698	-4.27591248273792	0.116815836195729
1699	2.41149933969008	-1.43149552287982
1700	1.11823390065439	-0.432517791155322
1701	0.519608448890661	-3.8059842942388
1702	-2.56934721581182	-2.82813733167802
1703	1.280700600218	0.534553368002455
1704	-1.1691113319326	-0.826555051465716
1705	0.265755625878463	2.11839704031695
1706	-0.935178744417738	-0.892824184810277
1707	-2.73899363686785	-0.546343807017145
1708	0.626754623354492	2.23280787900224
1709	1.71820971998357	-1.38329949272952
1710	3.51017468741809	-1.27346048178969
1711	-7.85019429712361	3.09950477074325
1712	-1.76190420220134	-0.0755237543005086
1713	0.295326352718527	0.367305499213898
1714	-0.140540157314482	-1.07667149791811
1715	1.59948934259746	-1.32181363318573
1716	0.40508950361611	-1.67610697832956
1717	2.18529623239849	-1.0619508231698
1718	-2.74391057639092	-0.846742583060005
1719	-0.06991100360023	0.195501085218918
1720	5.34079375803364	-1.54025969193812
1721	13.521706050599	-0.43820684601224
1722	-3.04798119993718	-0.208429244506368
1723	-6.47575613317059	1.09590812801969
1724	-3.79214013721607	0.0118523946905946
1725	0.417819129089767	-1.01752406396072
1726	1.08004324308477	-1.02744564199649
1727	-1.10623870159615	-0.161248415829687
1728	-1.35082884025959	-0.939075236899921
1729	0.978585899014592	1.37766179601084
1730	-1.13619483406961	-0.744077558229592
1731	-1.721438489784	-0.780765723276023
1732	-1.60152363904292	-1.28033027986688
1733	-0.687795827288504	-1.00806774326097
1734	-1.51090317130254	-1.03665016793433
1735	2.60920946753993	-0.0396756058813649
1736	-0.304084659450404	1.59946657484571
1737	0.68778773220563	-1.4762031756722
1738	-1.00466785282936	-1.31684871870677
1739	2.48714483831658	2.30135763844987
1740	3.6079611290127	-1.14349907521829
1741	0.466607918036029	-1.23524207365132
1742	-1.50192023804159	-1.72975470398845
1743	-0.166606918617085	-0.873026613275764
1744	0.435549897842521	0
1745	1.10711629151032	-0.313721425577196
1746	-4.75635270247724	-0.480169628628655
1747	1.09846883869215	-0.690888570533732
1748	-8.03589971667704	-1.30087128722805
1749	-1.81761593097816	-0.738749896862969
1750	-2.08739628104542	-0.799830300689208
1751	-6.38732111275989	-0.0592690931352683
1752	-3.76763803686393	-0.646719879432787
1753	-4.46893091220048	-0.179782026133792
1754	-1.59981711591566	-0.860784734333847
1755	-1.19786839277463	-1.12549055288297
1756	3.36306877021915	-1.72382138648796
1757	-1.21181975764668	-1.28522772708053
1758	-1.02879769537245	3.1408487091121
1759	-0.769726024504563	-1.35271802344453
1760	-1.24763672418598	0.397785865381906
1761	0.660554282376477	-2.22418464641204
1762	0.451261256812922	-1.49997073184503
1763	2.63505480559258	0.182050689037905
1764	-1.63692023348056	0.0131286065474725
1765	-0.83103116960829	-1.24318029147661
1766	-2.22463762524107	5.91084715342561
1767	2.5429416248017	0.472898751236309
1768	4.63293306955954	-0.071488667690116
1769	-2.68774212814476	-1.19808684997601
1770	8.72196961948035	2.87583610202759
1771	3.71653745101836	-1.15712309483348
1772	-1.17776753891461	8.47246757734812
1773	-0.774439127675615	-0.857407799656713
1774	-0.319501247216419	1.54609204997197
1775	-3.80186205682643	-1.25629690877952
1776	0.354430490056158	-0.709387158157693
1777	-1.06862490605511	-1.0246871422566
1778	-1.15889288875556	-0.351466726339098
1779	0.613818022857268	-0.200491813027497
1780	-2.12549887857801	0.699729304451383
1781	5.48617468411844	0.198927527207926
1782	-0.302048887689885	3.44636429837636
1783	-0.0721033827485596	1.29660758026948
1784	1.21412553934832	0.798713449468707
1785	1.62478147416565	-2.2085993017107
1786	-0.141744317822301	-1.47302800113189
1787	-1.18490132047715	2.78658907515779
1788	0.280344489801183	0.873334190804126
1789	-0.603269887277561	2.78608477007347
1790	1.51388950744359	-0.69130636953559
1791	-0.533968858323373	1.55953353725077
1792	0.471596546657472	0.204850943591316
1793	0.318604623134294	0.439676373255699
1794	4.88127472152159	0.268415354878517
1795	-0.325659228537899	-0.546826980570931
1796	-1.26336397276877	0.113287223224276
1797	1.18917864038126	-0.489917894778346
1798	-0.0754713847197237	0.436928386683168
1799	-2.22148931617661	-0.748867505093625
1800	1.0350130482334	-2.23732010089974
1801	-1.56708947790157	-0.865423663129071
1802	0.0653363664974763	-1.82158183852551
1803	-0.805928135503387	-0.102437218645208
1804	0.0955057139684598	-0.895957598745114
1805	-0.850916529108997	0.0558767562199021
1806	0.127373852074558	0.189247599048022
1807	-1.38362761379716	1.39070354545977
1808	-0.182810954366832	1.47878371426305
1809	0.375560646210133	0.536088848017153
1810	0.525323390918098	-0.682022468415691
1811	3.66047697373146	-0.528844974286756
1812	0.821501949120964	0.0575036914390807
1813	-1.36738291182159	-0.531247718833577
1814	-1.18364611369746	3.41716676917079
1815	-2.28033866435784	-0.00736036208478718
1816	0.190009890904445	2.11244854076915
1817	4.48561664888692	2.06388493915314
1818	-0.932982980164307	-0.498547550808446
1819	-1.33669129980572	-0.586426301475139
1820	-2.21939209193844	-1.14571136270739
1821	-1.77269022578128	1.46997224383391
1822	-1.04004042721986	2.05506841317875
1823	0.103265299326156	0.0134487774530324
1824	-5.47643384185661	0.306990368644779
1825	-2.98254004094573	-0.411530770667766
1826	-2.38578372304073	2.33415832627894
1827	-3.18590520889481	3.10065921317519
1828	-1.62234000025828	-0.415746122203841
1829	0.392331378883863	1.32836561406969
1830	-0.810227814385335	-0.0163810872563089
1831	0.903429282465477	1.3429819237317
1832	-1.43160074667117	-0.626340223390193
1833	2.16630733377218	-0.66041986116164
1834	0.406756328729082	-0.173617604027517
1835	5.13819392610563	0.698921817312112
1836	-0.0364988681904697	0.94330925813623
1837	-1.09095766377007	0.87751771196302
1838	1.53114072855285	0.26770459295921
1839	-1.35561640479255	-0.862726610731702
1840	-0.603915582619225	0.125013805226689
1841	2.1457458007734	-0.803016808205431
1842	-1.08254137855457	0.188049422563179
1843	-0.515095309037755	-2.03334000663472
1844	7.191363021964	0.614904058777468
1845	2.73701677491511	0.246054074024907
1846	1.04485539274658	-0.375840350451156
1847	0.858822772991815	0.151849829404068
1848	-0.464515208005158	2.20535041878086
1849	-2.61108861831407	0.422814960809673
1850	1.36870618667338	-0.271691493631237
1851	-3.15744442526359	-0.469577519375959
1852	0.601502724678953	0.0806923669268624
1853	-1.37048113251948	0.150730428588307
1854	-1.38982942825624	-0.417252322017068
1855	-1.98663674665054	-1.34810702791576
1856	-7.1153390205419	-0.14707197299921
1857	-3.50828698625531	4.42892940411794
1858	7.52218034426047	0.393406028619264
1859	0	-1.45350819517043
1860	-0.798172085589219	-1.09788567449401
1861	-0.499580533258088	1.78238272866519
1862	-1.36667147494268	0.526648051640411
1863	-1.52518607922804	-2.8878366706695
1864	3.56000787795869	-0.0466934045243975
1865	0.458606405381212	-0.138629227061867
1866	1.46860655630641	0.551524353166672
1867	-1.23261296541163	-1.4729280717668
1868	0.0686963832740663	0.602109899697809
1869	-1.40343345035679	-1.47025844356165
1870	-5.60111885001177	2.8111054167827
1871	-1.69345212362449	-1.18656874422064
1872	1.10687986406524	-1.22689270876617
1873	-0.691492863984886	-0.924998081568013
1874	1.22948362356901	-0.773055071167879
1875	2.0797968926916	0.767908841023609
1876	5.79632452292628	-0.883468325263603
1877	0.421029565299164	-3.45047792507209
1878	-0.83895611653414	-1.29851013495429
1879	0.0779275084747258	-1.5465286334935
1880	-2.48142984893516	-0.288042860536428
1881	2.16476587810411	-1.01571633211065
1882	-1.56243940659574	9.4520444636702
1883	-3.70831899935023	-3.07089292316152
1884	0.699442470162718	-1.27853677532968
1885	-2.37209516608296	-0.165706930053255
1886	0.279954677195327	-1.0685322477454
1887	-0.967761114658212	-1.12599850347055
1888	0.505816458342213	-0.397966421927277
1889	1.46910577244972	-2.08691247193216
1890	3.60264864961011	-2.28097226595014
1891	-1.63368486959932	-0.987449731815856
1892	-1.56488795923141	-0.831869086120073
1893	1.68144403902336	-0.517927483609666
1894	-0.731542040637147	-0.917396813526191
1895	-0.467258924776832	-0.475334261191889
1896	-1.6353744146332	1.00192694580232
1897	0.482129087370713	2.55067732139407
1898	-0.149945735763731	3.88737485660266
1899	-0.661259086975019	-1.17053465641539
1900	1.13632362961806	-0.0128799742784963
1901	0.465387781593117	-0.310848579321601
1902	-1.36400681908291	-1.2208896413852
1903	-2.11638658503608	-1.04430889403262
1904	3.76077844301138	1.58411289159856
1905	1.8541914095862	0.475243044242385
1906	4.95818817644273	-1.03276656746284
1907	-1.15062289663782	-1.14210147725857
1908	-6.45953318972864	0.95887692590324
1909	0.147306465460911	-0.610607934615314
1910	2.81193672497801	-0.702064307472724
1911	-2.20349333945082	-0.119053095437369
1912	-0.490647860324018	0.617933443905163
1913	3.73633040381983	-1.34833495168328
1914	1.05118472828264	-0.795764109662899
1915	-0.617269906353309	-0.683615237067181
1916	-0.019817093019102	-1.82440611335872
1917	-1.29087358558708	1.29203036357326
1918	-2.06892355903454	-0.239401903868619
1919	0.371445105621334	-2.41488572909602
1920	-1.60083489024252	-3.51459119781734
1921	-1.04733375100499	1.32579332093117
1922	13.4530076094357	-0.539821734190854
1923	0.452040604693045	1.15859024103885
1924	0.57469482757898	-0.273824792880574
1925	-1.92272198057604	-0.612174313773893
1926	-2.58433228758897	-0.455507945348616
1927	0.42838834727942	-0.0195499456310916
1928	-0.308502222596399	-2.70296385749742
1929	4.77733416097351	-0.142511648164037
1930	0.319193316801082	-0.432990367701196
1931	3.41710532134851	3.81057404522655
1932	-1.9933729594611	0.0215398362827479
1933	-0.502023834994195	-0.814528856752997
1934	-1.51156033624235	-3.14251989395294
1935	-0.558526954052223	-0.263482482356658
1936	1.02041409694969	-0.865131197646098
1937	5.08660682545581	-0.588259627768852
1938	-1.61783063619724	-0.19022178313219
1939	-0.979408175061365	-0.969741562914671
1940	-0.111048900559298	0.790517257477015
1941	3.34698873688673	-0.0866250122019274
1942	-0.592745448411451	-0.0663166515496991
1943	0.838711395778311	-0.402551518411081
1944	-0.777656490875536	-0.338045274423853
1945	2.5767169088389	0.369374948431485
1946	-1.18997422602103	0.088645670684646
1947	-1.2539591706893	0.030930595841036
1948	-2.79112314242713	0.0142473014799588
1949	-2.24468973883252	-0.154103216862279
1950	0.302891360732499	2.76243625130415
1951	-0.68738606521538	-0.273395559907699
1952	-0.949216693039907	-0.591544773130323
1953	0.712917888352696	1.53765099366858
1954	9.3386334978086	-0.254899776513855
1955	-1.62357673648381	0.280181660801188
1956	-1.40041507871934	-0.594160315924665
1957	-0.752437573180054	4.12335406801447
1958	7.40082588528595	-0.170399977002383
1959	0.312938997641094	0.502767572205387
1960	2.10712639109665	-0.276698084521741
1961	0.147874527958571	-0.0715303331534198
1962	14.2259838844559	-0.0106295281519132
1963	-3.22655711314506	-0.448735451367615
1964	-3.00684961922185	-0.253041585008068
1965	4.42555353422889	-0.508876567783363
1966	-1.15013971385688	3.46258260984133
1967	-2.42189003770953	-1.14718924969907
1968	-2.52614856390669	-1.61628478889734
1969	1.33601846844017	2.3482102215291
1970	3.54045059169257	-1.21168852515418
1971	0.910695447162986	-1.67334778049771
1972	-0.902791638886533	0.40467233185307
1973	-0.55130621393867	-0.329715311107921
1974	0.984924853649059	-3.34379962642478
1975	2.17592143284103	0.549872953732501
1976	1.65253654262881	-0.148443313836745
1977	0.414592175834407	0.116274431557453
1978	-1.27154973701217	1.50969282589394
1979	-0.818001100230816	-0.0235123186610819
1980	-0.520098616782714	3.14013088068137
1981	1.73512968230078	0.816553268239013
1982	-1.78175291528035	0.0657418276174757
1983	-1.06210744788718	1.44910199973517
1984	1.81702670798709	-0.750628191027939
1985	-1.46727554171075	-0.899339969150385
1986	2.32192322921618	-0.687570784652555
1987	2.85576415162096	-4.03022027461159
1988	-0.672931227855069	-0.564416294165258
1989	4.05137676143781	-1.11859845379728
1990	-2.10051594923436	0.354679225190771
1991	-1.02988830993895	1.60777146055221
1992	-1.80371742851465	1.13287911927692
1993	1.05616467047999	-2.10598696623862
1994	3.17811249607565	-0.950137102395304
1995	1.0935098676111	-2.03074797948734
1996	-1.04634739898876	-1.25788159235601
1997	-6.68661905023872	0.139424159129775
1998	2.4418440757536	0.120065796348531
[truncated: 22,630 more rows]
