# Supplementary material for: A hippocampus-accumbens code guides goal-directed appetitive behavior
Source: Nat Commun. 2024 Apr 12;15:3196. doi: 10.1038/s41467-024-47361-x (PMC11015045; doi:10.1038/s41467-024-47361-x)
Supplement: Supplementary file 8 — Source Data [file 41467_2024_47361_MOESM8_ESM.zip › S5h,i.csv]

	Figure S5h,i	Unnamed: 1	Unnamed: 2	Unnamed: 3	Unnamed: 4	Unnamed: 5
0
1	Place Cell	dHPC-->NAc	Place field start	Place field center	Place field end	Place field width
2	14	False	35.7578323161198	41	42.976247484745	7.21841516862514
3	15	False	31.430408665864	36	37.9533527380437	6.52294407217971
4	16	False	10.9741226947474	15	16.9500894173401	5.97596672259263
5	17	False	35.130218245681	37	-0.609529737796975	9.26025201652196
6	19	False	38.0303711064895	40	41.9485181652609	3.91814705877137
7	20	True	29.2877802145901	31	32.9853308430584	3.69755062846832
8	23	True	27.156715767321	29	31.9004310024757	4.74371523515472
9	26	False	29.4503047055831	32	35.6809842584354	6.2306795528523
10	29	False	35.1825541066119	37	42.7854209773875	7.6028668707756
11	30	False	39.231994697697	43	-0.570545291436801	5.19746001086615
12	31	False	38.5661760254189	41	42.6138956274558	4.04771960203687
13	34	False	32.2944323604623	35	36.8240643249963	4.52963196453394
14	35	False	32.7147350238535	37	42.711972564653	9.99723754079954
15	36	False	34.468712288513	39	41.6769672922034	7.20825500369036
16	38	False	5.0847500840169	7	11.677226790735	6.59247670671814
17	42	True	34.4393459014081	41	42.6308643518792	8.19151845047106
18	43	False	24.4012190321034	40	42.9141009773444	18.512881945241
19	44	True	35.7167971376154	39	42.1816557703909	6.46485863277546
20	45	False	11.3878163384489	14	19.611323057317	8.2235067188681
21	48	True	29.7576576781686	41	42.7647493222366	13.007091644068
22	49	False	12.2355278566618	14	15.7467919775729	3.51126412091105
23	50	False	36.5097200631387	42	0.5634736904017	9.05375362726295
24	53	False	38.227610782194	40	41.8392209993053	3.61161021711132
25	60	False	37.7019919725296	41	43.4843421849712	5.78235021244162
26	63	False	34.3306181205051	40	42.6926974783696	8.36207935786446
27	65	False	39.1740488155903	41	42.622905405639	3.44885659004877
28	68	False	33.7449926723716	36	1.2209480400465	12.4759553676748
29	70	False	36.718355541286	41	0.499948998611621	8.78159345732554
30	71	False	30.8271634224768	36	43.6435277809965	12.8163643585197
31	73	False	38.2666666666666	40	41.7333333333333	3.46666666666666
32	80	False	33.2708066972043	36	40.6906310635173	7.41982436631298
33	83	False	15.2666666666666	17	18.7333333333333	3.46666666666666
34	87	False	20.2453465637965	22	23.8211352725322	3.57578870873577
35	92	False	34.4718987423435	41	42.637023962585	8.16512522024148
36	93	True	38.8459597072114	42	43.9478320200142	5.1018723128028
37	94	False	37.8370382884303	42	0.236090898396227	7.39905260996592
38	100	False	12.517510071802	15	20.1542843558621	7.63677428406008
39	102	True	36.5424008011965	41	42.6512322623112	6.10883146111469
40	108	False	40.3349783557917	43	2.15839997294679	6.82342161715507
41	110	False	37.1725089119008	39	40.6600645671658	3.48755565526507
42	121	False	34.6315867820019	41	43.5170308081187	8.88544402611677
43	126	False	37.5776061293078	40	42.5077763303621	4.93017020105424
44	128	False	12.0575027410698	16	20.3549531370039	8.29745039593405
45	130	False	42.3585860355543	0	1.80915260029251	4.45056656473815
46	138	False	31.1786811130353	42	-0.396447796772534	13.4248710901921
47	140	False	15.3092865038099	20	21.499794948529	6.1905084447191
48	142	True	29.6456515331183	38	39.9515038654061	10.3058523322877
49	145	False	32.4428484580568	37	42.2258637564821	9.78301529842537
50	151	False	37.0088805273321	39	41.9144400412504	4.90555951391839
51	156	False	33.3281074804131	36	5.48522100878128	17.1571135283681
52	158	False	30.6019074671264	37	42.285831783671	11.6839243165445
53	160	False	36.8659522607951	42	4.28133521950312	12.415382958708
54	161	True	5.25926535464726	9	13.2421661153991	7.98290076075183
55	164	False	40.2525592927642	42	43.585379066931	3.33281977416677
56	166	False	40.0384274140102	42	-0.674866856050819	4.28670572993892
57	172	False	33.1881497138972	40	42.4340136274443	9.24586391354702
58	179	True	34.0220599418526	39	41.5582649568149	7.53620501496229
59	190	False	32.5524405178527	39	41.5348297192164	8.9823892013637
60	191	False	32.7551557806732	38	40.394826233764	7.63967045309077
61	203	False	40.1749340863287	42	0.855819466027284	5.6808853796985
62	206	False	37.8695093265319	0	2.99725687582611	10.1277475492941
63	210	False	41.2368811636693	43	-0.394691970492068	3.36842686583858
64	212	True	39.8431894664894	43	0.773353029954428	5.93016356346496
65	213	False	34.8787849625979	43	0.424473302274975	10.545688339677
66	218	False	40.5379419616829	43	0.89175490230815	5.35381294062518
67	223	False	36.358371031761	38	39.9404924374206	3.58212140565957
68	224	False	35.2707076191598	40	41.2476299903608	5.97692237120103
69	225	False	32.2541823756424	40	43.7957393901518	11.5415570145094
70	240	True	41.1380032471177	43	-0.175470551289159	3.68652620159306
71	242	False	33.2886650363171	35	36.7911674567428	3.50250242042574
72	245	False	41.5756856295655	44	4.78764779894418	8.21196216937862
73	246	False	35.5040127382208	40	42.5477041900855	7.04369145186463
74	249	False	11.3638170760163	13	15.378904549817	4.01508747380073
75	255	False	7.30784339873195	17	21.4736755515082	14.1658321527762
76	269	True	29.2881977638029	38	-0.398104502582874	15.3136977336142
77	270	False	13.1196500180666	20	31.6120970019616	18.4924469838949
78	271	False	0.0144712532164277	5	8.69987716891776	8.68540591570133
79	272	False	38.5655098701868	42	2.62141717403982	9.05590730385299
80	274	False	40.0488458605646	42	4.09687238059176	9.04802652002715
81	275	True	42.941407968121	7	13.7395106812234	15.7981027131024
82	276	False	13.0459468449714	16	20.0218487009771	6.9759018560057
83	277	False	11.9893853536201	17	19.0985215973474	7.10913624372729
84	278	False	35.0393289831509	37	38.7692151923151	3.72988620916422
85	279	False	41.7049029387619	4	13.8951050200241	17.1902020812621
86	281	False	36.1663933076609	38	41.9573012860838	5.79090797842295
87	282	False	36.2184777785479	41	0.932328494740858	9.71385071619293
88	283	False	18.1793213593708	21	29.3097595373172	11.1304381779464
89	284	True	40.7823108136617	9	11.2650362419491	15.4827254282874
90	285	True	11.030767887814	13	15.5438111785828	4.51304329076877
91	286	False	41.2264466570694	44	5.61520789784974	9.38876124078025
92	287	False	13.552200443627	17	21.1679563920994	7.61575594847248
93	288	False	1.60270083262544	8	17.7950715460508	16.1923707134254
94	289	True	35.1446939256825	37	-0.571199001505711	9.2841070728117
95	290	False	31.066486078617	33	34.7423013919259	3.67581531330885
96	291	False	38.6022850928277	42	0.743255733268071	7.14097064044031
97	292	False	29.3827411021065	41	0.272035773345045	15.8892946712385
98	293	True	36.0288470850387	40	1.18830943556152	10.1594623505227
99	294	True	16.8135914818543	19	21.8748067067857	5.06121522493134
100	295	False	6.39959412615012	9	13.8901385359196	7.49054440976954
101	296	False	44.9444015024982	5	7.82607763426347	7.88167613176523
102	297	False	41.3569752368278	1	7.70292693158928	11.3459516947614
103	298	False	30.1405061056679	32	33.8947121750174	3.75420606934943
104	299	False	12.1772589090206	16	19.6403481481912	7.46308923917066
105	300	True	38.0376915509977	40	0.198439942494125	7.16074839149639
106	301	True	6.62179298981976	9	14.6716899583201	8.04989696850043
107	302	False	22.0351928970877	29	35.3493567953313	13.3141638982435
108	303	False	34.1516315528709	37	0.0714213138088766	10.9197897609378
109	304	False	43.2023145046961	2	6.15870714784283	7.95639264314665
110	305	False	15.1360452174179	18	21.6191111843832	6.48306596696531
111	306	False	37.4411449358008	39	0.827201295049768	8.38605635924892
112	308	False	40.5327703380794	43	4.42570914225331	8.89293880417385
113	309	False	42.0721477565519	10	15.7786997322984	18.7065519757464
114	310	False	20.2884680083602	22	26.5516998329708	6.26323182461066
115	311	False	38.1675894970208	40	42.8347887772312	4.66719928021039
116	312	False	9.75721024729181	16	18.6118605948251	8.85465034753335
117	315	False	16.0433134978688	23	27.2765824286888	11.23326893082
118	316	False	2.44511064123255	11	13.8965225150474	11.4514118738149
119	319	False	20.0941700847502	27	34.8549161417218	14.7607460569715
120	322	False	12.679708132886	15	19.4404400435018	6.76073191061577
121	323	False	14.2093209490826	18	22.4203761644063	8.21105521532367
122	325	False	25.3029615161775	27	28.8824960718663	3.5795345556888
123	326	True	15.1497462543512	22	35.8773204801923	20.727574225841
124	327	False	6.3268092546849	8	18.8653264993436	12.5385172446587
125	328	False	31.3343714726247	33	34.9519549429243	3.61758347029957
126	329	False	37.1128091940849	40	42.8766753364397	5.76386614235482
127	330	True	35.1069873531291	38	43.7221990014769	8.61521164834782
128	331	False	29.2666666666666	31	32.7333333333333	3.46666666666666
129	332	False	24.1119597338646	26	32.456286814794296	8.34432708092968
130	334	True	13.1369156476765	17	20.7672493002837	7.63033365260724
131	335	False	35.8849360949228	40	42.6535865485604	6.76865045363761
132	336	False	41.2656283489397	1	9.97178766016493	13.7061593112251
133	337	True	38.025095005398	43	1.93703629641342	8.91194129101533
134	340	False	6.01065815776179	11	12.9037553302053	6.89309717244351
135	342	False	12.5685965355963	21	23.9601753086604	11.3915787730641
136	343	False	26.3133912573924	29	31.9562083118328	5.64281705444037
137	344	False	6.85363816639062	9	14.9243936673344	8.07075550094383
138	345	False	17.0436081281279	24	29.0133452080944	11.9697370799665
139	347	False	7.98547517200581	19	21.7103830384091	13.7249078664032
140	350	True	9.43725004518824	16	18.0082812441928	8.57103119900456
141	351	False	36.661659048614	43	2.88612865452921	11.2244696059151
142	352	False	13.1643155305367	18	20.4877671288174	7.32345159828066
143	353	False	43.1737609754057	1	3.47204183579629	5.29828086039057
144	354	True	5.47979193912188	11	13.3062029678766	7.82641102875475
145	355	True	12.190049584022	15	20.8307318856338	8.64068230161172
146	356	False	11.2641969491927	14	15.6203146902269	4.35611774103424
147	357	False	20.1459170454479	23	27.5786404114198	7.43272336597191
148	359	True	21.1426436986429	28	37.1774827596875	16.0348390610445
149	360	False	15.3939512044905	20	21.8835205649615	6.48956936047106
150	361	False	15.3440775826545	20	22.7329658278574	7.38888824520287
151	362	False	35.3795049413226	38	39.7398383894128	4.36033344809013
152	364	False	31.3039026156572	33	34.9820256771048	3.67812306144759
153	365	False	5.32629743489869	10	12.2954639918478	6.96916655694914
154	367	False	25.1447594323676	30	37.2079804087477	12.0632209763801
155	368	False	0.366336198869559	2	4.58024527552135	4.21390907665179
156	370	False	3.2751244601186	5	13.7570831322197	10.4819586721011
157	371	True	42.2212287637375	0	6.74274840216546	9.52151963842794
158	372	True	16.8050149412802	25	41.9596884518298	25.1546735105496
159	373	False	30.7601461811009	33	34.8717367447889	4.111590563688
160	378	False	16.1589369985415	25	31.1525973486554	14.9936603501139
161	379	False	12.6959316261421	17	23.8505535249119	11.1546218987698
162	382	False	6.19810252102884	11	13.0032933380108	6.805190816982
163	386	False	9.26676269207178	15	16.8455956029995	7.57883291092774
164	387	False	34.4611417608765	37	38.5495794263923	4.08843766551576
165	388	False	13.3702098405259	16	20.6208334578867	7.25062361736083
166	390	False	35.164728451264	41	42.8291044284223	7.66437597715832
167	392	False	7.25295457283326	9	10.7953225303483	3.5423679575151
168	393	False	0.514958248982658	3	7.06457173605584	6.54961348707318
169	396	False	13.4499059468276	16	21.9638203071666	8.51391436033905
170	397	True	20.3474432615795	23	27.1850545345835	6.83761127300394
171	398	False	44.1803079111224	1	3.60091708605416	4.42060917493169
172	399	False	42.0281821247632	5	6.74339750021253	9.71521537544929
173	400	False	26.5562437779812	35	37.7987567603958	11.2425129824145
174	401	True	33.0470947929331	42	1.50747594233497	13.4603811494018
175	402	False	7.30852399552611	11	14.0022213251935	6.69369732966744
176	405	False	27.6704131630309	38	41.8400720672123	14.1696589041813
177	406	False	39.4544339238421	1	8.81418902055306	14.3597550967108
178	408	False	35.4468239709587	39	42.9011562804792	7.45433230952048
179	409	False	33.1072949565113	41	-0.0796410487311831	11.8130639947575
180	410	False	19.1894777150003	37	40.1475391782972	20.9580614632969
181	411	False	20.4728577166949	30	38.8196130620062	18.3467553453113
182	412	False	0.0899722384618186	3	5.98146626575233	5.89149402729052
183	414	False	0.300108446881598	2	8.48388734973589	8.18377890285429
184	415	False	40.0729461286581	2	6.97983084748113	11.906884718823
185	416	False	29.0155748124622	38	42.5050907313831	13.4895159189209
186	417	False	13.1202941244311	16	39.6440901372648	26.5237960128336
187	418	False	35.0908118793944	41	-0.445351213488045	9.46383690711751
188	419	False	43.0979462247148	0	5.07116599437151	6.97321976965665
189	420	False	40.3533492339641	0	4.71301958338346	9.35967034941935
190	422	True	29.2692076378979	39	43.047606703337	13.7783990654391
191	424	False	32.7333096838171	38	41.3031420644049	8.56983238058786
192	425	False	43.5783324425752	1	12.5187041145737	13.9403716719984
193	426	False	40.7586399596407	0	4.9448059921022	9.18616603246147
194	427	False	16.9751484432868	21	29.7773182237802	12.8021697804934
195	428	False	24.061196538992	40	42.6702411419596	18.6090446029676
196	430	False	33.0317774643283	1	5.05980971696692	17.0280322526385
197	431	False	27.1358358712224	32	42.7249817813675	15.589145910145
198	432	False	14.3153439546671	20	30.8570946973753	16.5417507427081
199	433	False	23.4474752149619	38	40.3508009644623	16.9033257495004
200	434	False	21.231549557109	38	42.581207245306	21.349657688197
201	435	False	12.6221827282194	18	22.3566254915614	9.73444276334195
202	436	False	35.5501345333428	39	42.6391370131989	7.08900247985611
203	437	False	38.3954994124603	41	42.8103839181478	4.41488450568745
204	438	False	5.3152305634091	10	15.7023701925557	10.3871396291466
205	439	False	17.2483070143161	20	21.7578107857997	4.50950377148362
206	440	False	26.1417717427517	38	43.5440547323653	17.4022829896135
207	442	False	38.3784876743334	41	43.0277040188572	4.6492163445238
208	444	False	41.4423670837627	2	17.1639832036638	20.721616119901
209	446	False	0.0800721205173289	9	11.8555380228156	11.7754659022982
210	447	False	20.0054310339031	38	40.8083435226145	20.8029124887113
211	449	False	13.2776503900235	19	24.7429905105629	11.4653401205394
212	450	False	28.6703599248874	38	42.5129197520458	13.8425598271584
213	451	False	35.7926790189399	38	42.4170794502515	6.62440043131162
214	452	False	6.96906021578531	24	34.2104308379956	27.2413706222102
215	453	False	15.4095667007462	20	23.6080607692657	8.19849406851948
216	454	False	33.2736860186384	37	39.9920760218756	6.71839000323716
217	455	False	33.4216576974738	40	42.4407180260002	9.01906032852635
218	456	False	44.4737811777437	8	13.2587654204949	13.7849842427511
219	459	False	17.9033732343703	23	29.7207238825906	11.8173506482203
220	460	False	9.9223611817138	14	23.0997873466632	13.1774261649494
221	461	False	40.0995967231237	4	10.8811475397736	15.7815508166498
222	462	False	41.3194546169844	2	4.61890627897977	8.29945166199536
223	463	False	37.0170691791222	41	42.9214624100363	5.90439323091411
224	464	False	38.3108723809084	41	42.8880949649962	4.57722258408773
225	465	False	19.0221671194675	22	28.0237331667254	9.00156604725787
226	466	False	39.8858841920248	2	6.09081885688815	11.2049346648633
227	467	False	22.1909598259255	30	-0.967837817317807	21.8412023567566
228	468	False	31.5562696951519	39	42.2160673517308	10.6597976565788
229	469	False	30.0338048753378	37	42.3710754847726	12.3372706094347
230	470	False	40.3250407601035	44	4.46184116790416	9.13680040780057
231	472	False	21.4031362737091	32	42.4932950974319	21.0901588237228
232	474	False	37.9964509619666	41	42.7044358068015	4.70798484483485
233	475	False	17.0975386916655	24	40.6289794974043	23.5314408057387
234	476	False	35.4571350634249	40	42.7474010235039	7.29026596007901
235	477	False	23.3426910394192	38	41.3470662081748	18.0043751687556
236	478	False	18.0608860841348	38	40.7008600260461	22.6399739419113
237	479	False	41.8014923382188	44	3.49588739207435	6.69439505385549
238	482	False	18.208103830413	20	21.928367920949	3.72026409053603
239	484	False	16.7061037531327	19	20.8039777751282	4.0978740219955
240	490	False	27.4664487995986	30	38.3827098600884	10.9162610604897
241	494	False	22.229322979638	25	37.8394152702396	15.6100922906015
242	498	False	25.0343881563145	27	28.7776535086027	3.74326535228825
243	500	False	18.860530006017	23	28.5053610266621	9.64483102064508
244	501	False	11.0799142700754	14	15.9574412984723	4.87752702839695
245	504	False	4.28746975748649	7	13.1275487863534	8.8400790288669
246	506	False	35.2978062225366	37	38.8347176355221	3.53691141298551
247	507	False	18.1699343621133	20	21.5965996224864	3.42666526037305
248	509	False	33.6046636588059	37	39.7171364391046	6.11247278029863
249	510	False	13.8363810213614	19	22.9833760723007	9.14699505093925
250	511	False	29.0142393787195	33	37.5396078250938	8.52536844637432
251	512	False	42.2451443362323	0	3.29862339716564	6.05347906093334
252	514	False	12.2418799904352	17	19.799554246552	7.55767425611679
253	517	False
254	519	False	20.1891073505231	22	26.9925835478405	6.80347619731741
255	522	False	40.506308204473	43	-0.10268141086626	4.39101038466066
256	524	False	14.2210081632563	19	23.2591452359216	9.03813707266529
257	526	False	5.34004709641699	12	15.0391963904289	9.69914929401198
258	528	False	12.4373093036134	18	20.446499052787	8.00918974917358
259	529	False	10.0134011811263	15	23.5756000375859	13.5621988564595
260	532	False	39.0780109601993	42	5.08725262033318	11.0092416601338
261	533	False	39.0247118501896	2	5.67232551377561	11.6476136635859
262	538	False	44.7895775177085	8	16.1999952496676	16.4104177319591
263	540	False	10.2283143501167	12	13.7176687045677	3.48935435445091
264	542	False	41.4635847276369	44	5.58375114430148	9.12016641666449
265	547	False	13.1674481728879	15	17.4744622414395	4.30701406855162
266	549	False	8.38285294207111	11	13.9272392275002	5.54438628542915
267	555	False	17.5984056153719	20	24.7226165511411	7.12421093576918
268	556	False	13.1252980326236	15	20.536642037136	7.4113440045124
269	557	False	41.5889940735809	44	4.97693862487474	8.38794455129384
270	558	False	5.65296418128181	12	14.5130655549896	8.8601013737078
271	559	False	34.2066884546061	36	42.0561182604904	7.84942980588429
272	560	False	10.2668948189726	12	13.7208004151929	3.45390559622024
273	561	False	38.1667798983483	42	0.674281489041739	7.50750159069343
274	565	False	35.6478320456521	40	3.19640632056558	12.5485742749134
275	567	False	13.8955815225653	16	18.9139252134557	5.01834369089041
276	574	False	5.61061518499296	9	13.7358761913492	8.1252610063563
277	576	False	12.5863744149351	20	21.5800823326933	8.99370791775827
278	578	False	27.4236057789153	29	31.5693095515124	4.1457037725971
279	581	False	25.4873283769037	37	-0.945370804644987	18.5673008184512
280	582	False	10.4000401604591	13	15.7177862918526	5.31774613139346
281	583	False	19.0247660069047	21	22.8520933364951	3.82732732959032
282	591	False	40.3605532881722	43	1.57691724974544	6.21636396157321
283	593	False	24.0323236768018	26	27.7805497382361	3.7482260614343
284	595	False	36.2921944428727	41	42.8597902357644	6.56759579289171
285	600	False	23.4149376683977	32	33.8816196515908	10.4666819831931
286	602	False	28.4654463042217	31	33.24076678229	4.77532047806833
287	604	False	4.90597502194496	11	14.5528547282804	9.64687970633545
288	610	False	42.4862936667317	0	2.70948329012944	5.22318962339768
289	612	False	4.65922029682948	9	14.0969358115963	9.43771551476687
290	613	False	19.7293738333568	25	-0.356039485472209	24.9145866811709
291	615	False	19.3591659174039	22	26.8014990006332	7.44233308322935
292	617	False	28.3522525168143	39	43.7374364260149	15.3851839092006
293	619	False	37.3800553939166	39	40.9822739288648	3.60221853494821
294	620	False	44.4734593895729	5	9.53743917899957	10.0639797894266
295	621	False	19.0985992003828	26	2.00513715608892	27.906537955706
296	625	False	39.3486846344639	43	7.16831102935702	12.819626394893
297	629	False	13.3780300054816	16	20.4644486763476	7.08641867086606
298	632	False	38.2936851699356	41	5.13822835270259	11.8445431827669
299	634	False	24.0242988617389	26	33.4322597796564	9.40796091791751
300	637	False	44.3941712258667	6	11.3416804955741	11.9475092697074
301	639	False	18.2194437013084	34	38.8667152726436	20.6472715713351
302	640	False	20.0613785354896	23	28.4855176348608	8.42413909937121
303	642	False	4.5232016061165	7	11.1742351863257	6.65103358020926
304	644	False	19.684268524395	22	27.7467946449227	8.06252612052767
305	645	False	10.6016281365295	13	15.785042631252	5.1834144947225
306	646	False	22.3351481389675	28	42.4263434495164	20.0911953105488
307	647	False	26.338619003323	32	34.7603536457382	8.42173464241518
308	648	False	38.1943676246445	40	0.21071922558255	7.01635160093798
309	649	False	44.1019576782459	4	6.05787570751898	6.95591802927305
310	652	False	35.6761344732812	39	43.7968582363558	8.12072376307459
311	655	False	41.9076506331919	0	7.71153326740304	10.8038826342111
312	663	False	41.6419096562592	1	3.63503821727724	6.99312856101796
313	667	False	23.0668682452333	26	28.9949563061604	5.92808806092705
314	671	False	42.2882153688771	44	4.65355298496346	7.36533761608629
315	673	False	40.5343701880348	43	5.43887063879817	9.90450045076328
316	678	False	22.1872209217237	25	37.7909670929052	15.6037461711814
317	680	False	42.8170249781768	2	5.71541543127899	7.89839045310211
318	681	False	39.7564165157134	2	7.33317320948167	12.5767566937682
319	684	False	43.8009145509218	2	7.45372419313778	8.65280964221591
320	685	False	33.7308713105632	36	43.8978424910103	10.166971180447
321	687	False	37.0543264830885	1	5.50386466950989	13.4495381864213
322	688	False	40.4564088975422	43	-0.185040226311549	4.35855087614618
323	698	False	40.1960504373359	42	-0.649504080467863	4.1544454821962
324	699	False	20.2240933730061	25	31.9193994005628	11.6953060275567
325	703	False	12.4982848129838	19	23.2803614008718	10.782076587888
326	706	False	24.2743818025023	26	27.7178134852615	3.44343168275914
327	707	False	28.2634974306795	30	34.5499575766406	6.28646014596113
328	708	False	22.370447563042	27	35.3928141066261	13.022366543584
329	710	False	21.6386722946312	29	41.4870840652757	19.8484117706445
330	712	False	40.3585880691978	42	-0.0228259153283119	4.6185860154738
331	713	False	34.0737004599224	37	42.197967129108	8.12426666918559
332	714	False	41.7756661853686	2	16.2410110802631	19.4653448948945
333	715	False	19.7095124545597	37	42.5530052844856	22.8434928299258
334	717	False	11.7552785606422	15	18.3907176549059	6.63543909426371
335	722	False	41.5085088062322	43	5.07627900049348	8.56777019426127
336	727	False	43.8319325656351	5	9.64839947098885	10.8164669053537
337	728	False	6.15626148212177	12	14.0995475977502	7.94328611562848
338	730	False	39.4478270934819	1	7.01258183072421	12.5647547372423
339	731	False	12.1026258325471	14	16.3842639944233	4.2816381618762
340	732	False	4.5201918665502	9	11.8505726438883	7.33038077733811
341	734	False	20.4698388186436	36	0.0126592177952886	24.5428203991515
342	744	False	20.9281007894049	24	27.5036768515085	6.57557606210364
343	746	False	40.1804442472903	1	6.46351329962721	11.2830690523368
344	749	False	12.5645854563513	20	23.396608606344	10.8320231499927
345	752	False	29.251175612809	38	0.0915552235852104	15.8403796107761
346	753	False	44.2737038508257	6	18.3263859704471	19.0526821196214
347	758	False	41.2573787797967	44	5.74002817890021	9.48264939910348
348	762	True	29.3092693591041	31	32.8756004600605	3.56633110095639
349	763	False	11.1607366737827	19	20.8762704180542	9.71553374427151
350	768	False	18.6926944176285	27	32.7206119276486	14.02791751002
351	770	False	4.44471799129188	15	26.2068696470793	21.7621516557874
352	772	False	23.3088876929236	31	35.6329297969801	12.3240421040565
353	774	False	21.2666666666666	23	24.7333333333333	3.46666666666666
354	776	False	0.783703874206352	7	12.3493198053334	11.565615931127
355	779	False	24.0077284646333	31	34.8201890517224	10.8124605870891
356	781	False	18.1811928810879	22	26.9358230001548	8.7546301190669
357	789	False	19.7291664209081	22	30.9185103744993	11.1893439535911
358	790	False	40.2655590237687	42	43.7030617790036	3.4375027552349
359	794	False	24.5414295108136	26	32.5522721836425	8.01084267282885
360	795	False	41.7344446859437	1	5.60618343332913	8.87173874738536
361	800	False	14.9644078711115	20	22.2125485897132	7.24814071860173
362	802	False	40.1432307510676	42	-0.586799914294964	4.26996933463737
363	803	False	37.4635573258358	42	43.7204467583472	6.25688943251139
364	804	False	0.354005079606977	6	10.2948955139042	9.94089043429725
365	812	False	30.139589323345	40	0.0951366701554192	14.9555473468103
366	813	False	37.587052207699	1	2.73333333333333	10.1462811256343
367	817	False	13.6985141734184	18	20.1134534838664	6.41493931044803
368	822	False	20.4122678783806	26	35.9050652388724	15.4927973604917
369	823	False	34.3623103321145	36	41.7766184347702	7.41430810265562
370	824	False	14.1322537733683	16	18.4899193322053	4.35766555883695
371	836	False	14.2863561149815	18	20.3773750363823	6.09101892140085
372	841	False	28.2880563347921	30	31.9142009242168	3.62614458942467
373	842	False	11.1089039524001	18	26.9827235450661	15.873819592666
374	843	False	21.7826637594466	25	33.9272452966147	12.144581537168
375	850	False	37.7309823524014	43	5.89481358630488	13.1638312339034
376	853	False	36.5672743999919	39	40.7579113237343	4.1906369237424
377	855	False	1.01576863090768	4	6.49415281538901	5.47838418448132
378	858	False	21.733731058023	26	34.9186394618284	13.1849084038053
379	861	False	35.256638220445	41	1.43905151727412	11.182413296829
380	863	False	13.6956067436095	17	20.9887034257769	7.29309668216748
381	867	False	7.85691417689397	10	14.9819192134924	7.12500503659846
382	868	False	24.2331427536462	26	28.5010105081461	4.26786775449992
383	870	False	41.7778044489879	4	6.68817732227766	9.91037287328969
384	871	False	23.1129108097806	27	43.412131066212	20.2992202564313
385	875	False	11.4429292321418	14	15.9441482505997	4.50121901845787
386	877	False	35.1377984887142	38	41.4900072131284	6.35220872441421
387	880	False	5.08148737121165	12	14.2070581903583	9.12557081914673
388	890	False	13.3749283485696	17	19.6804346867592	6.30550633818966
389	891	False	8.96165659363986	17	18.9080546352972	9.94639804165735
390	893	False	23.5932659078324	28	32.9897044051472	9.39643849731474
391	895	False	42.1974399782925	1	8.2158981931374	11.0184582148448
392	911	False	36.100832324805	38	43.9579763478938	7.85714402308883
393	913	False	34.0520072721145	40	42.9879708032636	8.93596353114912
394	915	False	40.3643827692334	42	-0.99143753414436	3.64417969662223
395	917	False	28.026125137306	32	33.7302867476253	5.70416161031933
396	921	False	10.0145517699074	15	16.9717962665617	6.95724449665425
397	924	False	13.0320149131273	16	21.5300668190372	8.49805190590991
398	926	False	42.107335171559	0	4.88567514075676	7.77833996919768
399	928	False	29.7603872529247	41	2.16946939760455	17.4090821446797
400	929	False	3.10419943450787	9	14.2447632286965	11.1405637941887
401	931	False	41.1781988729022	43	5.40655288792352	9.22835401502132
402	939	False	39.4667472186609	42	4.72533670201721	10.2585894833562
403	941	False	15.3344596644528	18	20.8837652791669	5.54930561471414
404	942	False	27.4045668677496	30	33.2411213195532	5.83655445180362
405	945	False	34.4860340420277	36	38.4714721434091	3.98543810138141
406	947	False	5.93673184532394	8	12.4823058011524	6.54557395582854
407	952	False	37.2003772035587	40	42.2020816325111	5.00170442895237
408	954	False	34.4658578241359	40	41.9716286087322	7.50577078459631
409	955	False	40.0783502450869	1	5.87880925919834	10.8004590141113
410	961	False	34.797166097276	37	40.8065615222405	6.00939542496452
411	962	False	41.8111350533661	44	4.78157446399158	7.97043941062541
412	964	False	41.1132058408265	43	3.84040451500818	7.72719867418159
413	965	False	27.4116483867873	30	1.0079426646573	18.5962942778699
414	968	False	27.811360354189	40	8.81945652765561	26.0080961734665
415	976	False	24.2116378928508	26	27.9482181033577	3.73658021050686
416	977	False	14.0225877991571	18	21.8246859186151	7.80209811945802
417	978	False	42.0828579686517	44	0.917497229336632	3.83463926068483
418	980	False	35.0503323910586	37	38.9297215828019	3.87938919174327
419	986	False	16.1669785939885	21	22.8935419447584	6.72656335076994
420	991	False	21.8091080834244	38	40.9639898341701	19.1548817507456
421	992	True	32.3935756263819	36	40.7469506921694	8.35337506578752
422	997	False	32.2863462456533	36	1.89389900213348	14.6075527564801
423	1008	False	36.3967405204897	39	40.8761686598366	4.47942813934695
424	1009	False	3.87634280036115	8	15.3191271010323	11.4427843006711
425	1014	False	13.7540793881077	19	20.6671274977139	6.91304810960612
426	1015	False	6.26158541284829	11	13.8134239138581	7.55183850100983
427	1019	False	26.4870534916389	29	34.7764229055853	8.28936941394639
428	1020	False	13.02335882072	15	21.3703209537807	8.3469621330607
429	1021	False	26.3767613307359	28	31.8073768708014	5.43061554006549
430	1023	False	19.166639166765	22	26.3845278799283	7.21788871316322
431	1024	False	19.4126051568403	22	24.7368909833599	5.32428582651959
432	1025	False	10.5278575852428	15	20.8033165616589	10.275458976416
433	1026	False	37.8334938077925	43	1.50525234686715	8.67175853907462
434	1027	False	18.8005212533581	21	23.383713337401	4.58319208404282
435	1031	False	11.5295273475351	14	16.4642965928598	4.93476924532464
436	1033	False	40.049503567214	42	1.61045997805618	6.56095641084211
437	1034	False	24.0572340679671	27	34.4809636568817	10.4237295889145
438	1038	False	13.1933560857931	15	17.5551811688547	4.3618250830616
439	1041	False	41.6920713346624	44	4.94331407989227	8.25124274522978
440	1042	False	35.6725707046024	38	41.6230015595899	5.95043085498745
441	1043	False	23.6999702576812	39	41.8234443892452	18.123474131564
442	1044	False	41.4843200895494	0	7.05498803137341	10.570667941824
443	1045	False	4.74841713518995	7	13.7039760481314	8.95555891294154
444	1049	False	11.1735723038581	14	16.5883376219561	5.41476531809803
445	1050	False	10.4411435649857	16	19.118970064669	8.67782649968324
446	1061	False	36.1861709449503	1	5.56481990087184	14.3786489559215
447	1062	False	28.2623248064897	30	31.6390039832596	3.37667917676987
448	1064	False	22.8052850970886	26	27.9937836735122	5.18849857642353
449	1065	False	24.3323044111973	26	28.9219951932295	4.58969078203225
450	1071	False	28.6185818035436	31	36.4881116837681	7.86952988022446
451	1074	False	41.5612848029666	6	7.98239458516715	11.4211097822004
452	1075	False	41.2766607358279	2	4.55436156895825	8.27770083313031
453	1076	False	1.95910990274448	6	16.5372368582705	14.578126955526
454	1077	False	40.4216903779726	43	0.516836753682767	5.09514637571014
455	1079	False	40.0454542574457	42	43.8535474299688	3.8080931725231
456	1080	False	39.9610313039419	44	6.65521491415967	11.6941836102177
457	1083	False	43.6479243374798	3	10.810700670877	12.1627763333972
458	1085	False	33.4806554550643	0	2.83801065879924	14.3573552037348
459	1087	False	12.6220265535178	15	16.7097317794653	4.08770522594752
460	1088	False	41.333670083875	44	3.14309812251129	6.80942803863626
461	1090	False	23.4258828149085	26	28.9677129457582	5.54183013084964
462	1092	False	13.6158881339026	19	21.6213006350125	8.00541250110987
463	1094	False	25.1747751909971	30	33.3151767245784	8.14040153358128
464	1095	False	14.4268057761349	18	20.4398818250664	6.01307604893146
465	1096	False	3.91557661139974	8	10.2095099795066	6.29393336810695
466	1097	False	34.05436269656	37	-0.254253011162795	10.6913842922771
467	1098	False	0.247112211165251	7	12.7316797064898	12.4845674953246
468	1104	False	28.9605222426925	32	34.7201628740263	5.75964063133384
469	1105	False	36.2756925729972	38	40.6905755631889	4.41488299019178
470	1106	False	13.3911733736925	16	19.8782020429962	6.48702866930362
471	1107	False	35.3286005869225	40	42.6470862753211	7.31848568839866
472	1108	False	37.4665673346028	40	43.6302454483387	6.16367811373594
473	1109	False	44.2830945349743	1	4.32969568105941	5.04660114608509
474	1110	False	35.4121666821662	39	41.1262955000531	5.71412881788693
475	1111	False	41.890252710478	44	5.86620024054326	8.9759475300652
476	1115	False	23.2849416389804	33	39.8787779490044	16.5938363100239
477	1116	False	26.5884757635047	34	41.1721594687474	14.5836837052426
478	1118	False	36.30321489057	38	39.7567186789496	3.45350378837957
479	1119	False	35.2204320820321	42	-0.766980833794882	9.01258708417301
480	1122	False	8.89308423507735	15	20.6165982835757	11.7235140484984
481	1124	False	6.0542468470029	10	13.655318469192	7.60107162218913
482	1126	False	6.46833266234911	11	12.994476176837	6.52614351448795
483	1132	False	38.6532209923612	44	5.59445522413793	11.9412342317766
484	1136	False	41.0931571110371	44	2.79244857549178	6.69929146445464
485	1137	False	6.83857908222565	9	14.2567162636188	7.41813718139322
486	1139	False	17.0410413356358	20	22.7678894021831	5.72684806654724
487	1140	False	7.28603967981683	18	21.2163827401657	13.9303430603488
488	1141	False	39.0171973475008	42	12.7124407579761	18.6952434104752
489	1143	False	9.23115545237965	13	17.5565053268791	8.3253498744995
490	1151	False	24.7680853716799	41	43.4428669203304	18.6747815486505
491	1153	False	19.2041064814729	21	22.760786346692	3.55667986521906
492	1155	False	13.298834869401	16	19.2562400099224	5.95740514052141
493	1156	False	42.1282471950457	2	6.70393206784498	9.57568487279922
494	1157	False	5.79626257041695	11	13.5005777399863	7.70431516956941
495	1158	False	18.4563578411466	21	22.7009276277112	4.24456978656465
496	1159	False	28.1092789209777	30	35.9474439980923	7.83816507711464
497	1161	False	19.2171491394285	21	24.4685663642313	5.25141722480279
498	1162	False	20.7842838292204	31	1.77070332249312	25.9864194932726
499	1164	False	14.4956846047977	19	20.7385040343536	6.24281942955597
500	1166	False	28.3277433516316	30	34.5475403208952	6.21979696926362
501	1167	False	36.2069329817804	40	3.98126432853581	12.7743313467553
502	1168	False	39.416623281398	42	43.9039579594513	4.48733467805325
503	1169	False	32.9313984161737	36	38.2606819131593	5.32928349698552
504	1171	False	34.6607361122844	43	0.100854099165957	10.4401179868815
505	1174	False	38.3586127209923	44	4.94928923707556	11.5906765160832
506	1178	False	41.5991868095925	44	5.2002827041347	8.60109589454217
507	1180	False	2.78844938411543	12	17.5692575895535	14.780808205438
508	1183	False	42.0761259432637	0	9.72334466400278	12.647218720739
509	1184	False	19.3906474547993	21	26.0848477427002	6.69420028790095
510	1185	False	5.57325350718989	8	12.1792170028272	6.60596349563733
511	1186	False	42.0761148516449	44	3.87218252061189	6.79606766896689
512	1187	False	15.029834591189	19	21.5067300209033	6.47689542971426
513	1188	False	5.34791416762188	8	10.7474158180036	5.39950165038175
514	1192	False	5.27820199489301	7	14.630698872308	9.35249687741501
515	1193	False	41.6354070805522	1	5.94516944025777	9.30976235970553
516	1194	False	37.8429902247321	1	3.40736827710083	10.5643780523686
517	1196	False	11.6250665402374	14	19.24296303356	7.61789649332256
518	1198	False	2.257749616587	11	16.4573208292196	14.1995712126325
519	1199	False	41.2697367688856	43	-0.215991370153204	3.5142718609611
520	1201	False	28.1329327770476	30	32.4081711549514	4.27523837790383
521	1203	False	43.4452183168241	0	2.75748870157832	4.31227038475415
522	1204	False	12.3203171853704	15	16.8962415288439	4.57592434347357
523	1206	False	5.52084281275638	8	12.9728290949068	7.45198628215044
524	1209	False	40.549137228062	1	2.85589893442665	7.30676170636457
525	1213	False	4.27511984706665	14	26.3559483712522	22.0808285241855
526	1214	False	35.1472942478544	41	43.4846240034979	8.33732975564346
527	1216	False	19.342244459613	21	24.9483770210488	5.60613256143583
528	1217	False	22.3285268774642	25	35.9865501169467	13.6580232394824
529	1223	False	14.1000168221503	17	19.6434600522736	5.54344323012329
530	1224	False	13.0519451135116	18	20.2323638751115	7.18041876159995
531	1229	False	17.117209416854	20	23.9874483994972	6.87023898264315
532	1230	False	13.3860256721356	15	17.6628081806104	4.27678250847478
533	1231	False	12.2057137865283	17	19.8101952721541	7.60448148562579
534	1232	False	27.0050123557728	34	43.4089005402926	16.4038881845197
535	1233	False	35.0620124467303	39	-0.958568739686363	8.97941881358325
536	1234	False	41.885969015041	0	6.27129598784746	9.38532697280643
537	1241	False	40.2708354475237	42	43.7187685211452	3.44793307362149
538	1243	False	21.1520225453873	27	0.470627524623822	24.3186049792364
539	1245	False	36.0846653242396	41	42.6998168718048	6.61515154756523
540	1252	False	37.1897960312781	44	8.33081048696968	16.1410144556915
541	1254	False	31.8950540829254	41	0.053708892312926	13.1586548093874
542	1256	False	28.3204109460787	30	33.9787661874471	5.65835524136842
543	1263	False	37.2761785309419	39	1.87618142166016	9.60000289071818
544	1267	False	20.1966346384252	37	2.11392087231752	26.9172862338923
545	1274	False	42.1066365466504	2	3.762987458288	6.65635091163758
546	1275	False	34.3373026224534	1	3.85908997223874	14.5217873497852
547	1277	False	39.2666666666666	41	42.7333333333333	3.46666666666666
548	1278	False	32.0427686510143	42	0.329641294950135	13.2868726439358
549	1281	False	0.187915296217823	3	8.57005492769859	8.38213963148076
550	1282	False	13.5900666937039	16	20.1663788106815	6.5763121169776
551	1283	False	5.06411752421456	7	8.94717525479082	3.88305773057625
552	1286	False	29.8312618732452	39	41.8248451345004	11.9935832612552
553	1288	False	16.2620832676194	18	19.7357944304352	3.47371116281579
554	1289	False	11.4221072348733	14	15.9263983734681	4.50429113859482
555	1290	False	12.9097007902616	15	20.6121466459171	7.70244585565555
556	1292	False	25.2393512641163	30	34.7950733918818	9.55572212776548
557	1294	False	41.2438851557772	43	-0.018192040018782	3.73792280420394
558	1295	False	41.3802770401823	44	4.78447511088065	8.40419807069835
559	1301	False	35.3350638135769	38	40.9197178754693	5.58465406189232
560	1302	False	42.2194987001606	4	10.7043269509197	13.4848282507591
561	1305	False	21.7728081706758	40	42.8949475325573	21.1221393618815
562	1306	False	41.2331693248341	43	0.270014473573255	4.03684514873913
563	1307	False	42.7633798760277	0	2.89672020614862	5.13334033012092
564	1308	False	36.4735536830319	43	2.55502026001011	11.0814665769781
565	1310	False	36.3353369336273	40	42.0504064179694	5.71506948434212
566	1313	False	42.0505951380987	1	5.25322076916128	8.20262563106256
567	1315	False	34.1333107323007	36	0.249576676103124	11.1162659438023
568	1319	False	34.5517131558391	41	43.7692163461086	9.21750319026948
569	1320	False	33.3410586579935	2	3.65260517710141	15.3115465191078
570	1329	False	37.0979510731476	39	41.5404318194634	4.44248074631574
571	1337	False	39.0488450164421	41	0.694238428824206	6.6453934123821
572	1342	False	30.4181799199936	39	-0.835804305233587	13.7460157747728
573	1346	False	37.682933649437	40	42.9559030913395	5.27296944190252
574	1347	False	14.180153109269	17	21.2134162057141	7.03326309644511
575	1350	False	39.0902416264204	41	42.911102219482	3.82086059306155
576	1351	False	41.8038050224487	0	2.78034058584161	5.97653556339282
577	1352	False	19.2633984516442	21	22.7013309245998	3.43793247295561
578	1356	False	38.5355322244309	43	-0.307530730856932	6.15693704471208
579	1364	False	39.0318288259974	1	11.5512976512952	17.5194688252977
580	1366	False	32.1520715920115	34	35.8519534654794	3.6998818734679
581	1367	False	37.0251422558672	41	42.9756617831463	5.95051952727912
582	1368	False	42.0724582486518	0	3.92889608910706	6.85643784045522
583	1377	False	29.6667913948515	34	35.3307952849471	5.66400389009557
584	1378	False	28.3156843911432	30	36.9421359625232	8.62645157137997
585	1382	False	34.8752316084635	42	-0.0265827857645319	10.0981856057719
586	1384	True	32.6989406854266	39	40.8312944526511	8.13235376722453
587	1390	False	34.4618552048186	40	-0.736675201246356	9.80146959393502
588	1392	False	40.1871789560418	42	43.7296630358539	3.54248407981211
589	1398	False	39.1771953451477	41	42.6004697810341	3.42327443588639
590	1401	False	35.3605306137746	41	-0.995515336994827	8.64395404923049
591	1403	True	42.0607790485733	44	0.976601099969165	3.9158220513958
592	1407	False	35.2183304077304	41	-0.535721882810968	9.24594770945863
593	1413	False	40.5303694398329	43	1.11380129033271	5.58343185049978
594	1418	False	41.7557873450656	44	1.99221166567664	5.23642432061098
595	1423	True	6.58534352627781	9	10.6944294761115	4.10908594983375
596	1424	False	34.2843281999169	43	0.621303757811411	11.3369755578944
597	1429	False	40.3736638294081	43	1.50053372458	6.12686989517189
598	1433	False	0.989394175242067	3	5.34305550313009	4.35366132788802
599	1434	False	35.220685800867	44	0.994053473161152	10.7733676722941
600	1438	False	36.6540110964239	42	-0.95556622512646	7.39042267844963
601	1439	False	39.3017988836973	42	-0.518609642148618	5.17959147415406
602	1443	False	38.2721424594453	41	43.8343441940552	5.56220173460997
603	1445	False	35.1022770394403	42	43.5951007929356	8.49282375349531
604	1448	False	29.990926328538	37	40.0562876047433	10.0653612762052
605	1449	False	39.7119040420702	42	-0.87439048669642	4.41370547123333
606	1472	False	40.8329096087785	44	3.81017756771505	7.97726795893649
607	1478	False	39.425244277627	42	0.638558388447933	6.21331411082085
608	1480	False	40.5989223384582	43	0.337480754439667	4.73855841598145
609	1490	False	41.3743973141806	8	10.6870365968013	14.3126392826207
610	1491	False	42.260891479685	44	0.623926732868298	3.36303525318324
611	1498	False	39.2811832360748	41	43.4573933818661	4.17621014579131
612	1502	False	6.29646560813712	8	9.79669722423152	3.5002316160944
613	1507	False	35.5854869581568	38	42.9930575207273	7.40757056257055
614	1509	False	35.4780689612189	41	42.7042967751876	7.22622781396863
615	1511	False	35.0617064408265	38	42.6265499721319	7.56484353130542
616	1522	False	11.4149084137491	14	19.9322330452405	8.51732463149139
617	1523	False	36.3087976530093	39	43.4374939390683	7.12869628605903
618	1524	False	41.3156432066514	0	2.22351274717119	5.90786954051969
619	1526	False	41.7898997725441	2	4.01829172343817	7.22839195089405
620	1531	False	2.53969800508794	11	13.6345517383575	11.0948537332696
621	1532	False	4.45920914818657	7	8.68862304375662	4.22941389557004
622	1533	False	43.0782926094466	4	5.8619747515877	7.78368214214107
623	1535	False	13.0604716902971	19	20.9499504187799	7.88947872848278
624	1536	False	4.29847842658205	8	13.7499439903151	9.45146556373306
625	1537	False	11.9630835362405	14	18.4298344674418	6.46675093120123
626	1538	True	4.38833123150278	7	12.3188003361645	7.93046910466177
627	1541	False	4.05553795172299	7	11.7419387908782	7.68640083915524
628	1542	False	41.5181251161664	44	4.64097635031979	8.12285123415333
629	1543	False	10.7371911546659	13	14.5834906983563	3.84629954369046
630	1545	False	12.9921686903335	15	19.9417006723019	6.94953198196843
631	1546	False	7.08826784630184	10	15.5873029183054	8.49903507200364
632	1548	False	11.4235513878087	14	19.6081615747369	8.18461018692822
633	1549	False	14.3498418908443	19	20.7530258700062	6.40318397916193
634	1550	False	4.60605287771151	7	21.3441649012382	16.7381120235267
635	1551	True	18.8057396296202	21	23.3678691117815	4.56212948216132
636	1555	False	11.4116989147412	14	17.3283757877532	5.91667687301201
637	1556	False	33.6554099834486	39	43.6297298803362	9.97431989688762
638	1561	True	6.48698268993067	13	14.6935125470988	8.2065298571682
639	1567	False	9.09576018197419	11	12.6177140411691	3.521953859195
640	1568	True	8.58470150621607	11	13.696540450225	5.111838944009
641	1570	False	22.2358509875026	24	25.7652101379819	3.52935915047929
642	1572	False	11.3944587345231	14	21.4915641724183	10.0971054378952
643	1573	False	21.2601304741719	23	27.2278265972497	5.96769612307781
644	1576	False	4.78231865463975	7	11.9640381774776	7.1817195228379
645	1577	False	9.08896768244115	11	12.7383072229378	3.6493395404967
646	1578	False	35.2568546506341	39	-0.0793822124027343	9.66376313696317
647	1579	False	13.1838818358462	19	20.9315144102437	7.74763257439741
648	1582	False	19.3308353301222	22	25.4800034043456	6.14916807422337
649	1585	False	9.22041130772801	11	12.7421580871254	3.52174677939741
650	1586	False	4.48187348468047	7	8.83536990240651	4.35349641772604
651	1587	True	8.17880251190947	10	11.9447922173892	3.76598970547975
652	1590	False	7.26525642899224	9	10.779592284173	3.51433585518076
653	1592	False	11.4362486669804	15	20.274055844819	8.83780717783859
654	1598	False	4.3961520264846	7	13.0302059054226	8.63405387893806
655	1599	False	20.1692888645591	22	23.7780314941178	3.6087426295587
656	1600	False	19.6280663603476	22	29.3630404391582	9.73497407881055
657	1601	False	8.1028190119424	10	11.6682018769182	3.56538286497585
658	1602	False	11.2778278447921	13	14.7262855026307	3.44845765783861
659	1604	False	8.26666666666666	10	11.7333333333333	3.46666666666666
660	1607	False	15.0837313087636	20	24.7170749368498	9.63334362808627
661	1608	True	3.31845839752029	6	12.6425593266996	9.32410092917939
662	1609	False	5.10604343164166	8	13.460201235721	8.3541578040794
663	1610	False	18.9612750600714	22	42.8455272738997	23.8842522138283
664	1611	False	35.6459088867557	39	13.2919979265179	22.6460890397621
665	1612	False	40.6837496419066	43	5.4330427302114	9.74929308830471
666	1614	False	11.0628933410305	13	14.6962948347311	3.63340149370055
667	1617	False	2.04964784568304	7	12.1911047797174	10.1414569340344
668	1620	False	10.5287724409686	12	14.5227860572091	3.99401361624054
669	1623	False	5.93215167295514	11	13.4473896838375	7.51523801088237
670	1627	True	39.6055603535032	42	43.5021796397416	3.89661928623833
671	1628	True	15.0768673285367	17	18.8644902131727	3.78762288463594
672	1630	False	12.6498016861586	15	19.8921486291801	7.24234694302147
673	1632	True	42.3883030954214	0	3.60140694743624	6.21310385201484
674	1635	True	10.3348458023274	12	13.9201206071903	3.58527480486287
675	1636	False	20.1051842003607	22	25.7980084805581	5.69282428019739
676	1638	False	27.1161064207086	32	36.3598775324488	9.2437711117402
677	1639	False	42.048251558277	0	3.54018039706719	6.49192883879014
678	1641	False	31.3216968942772	36	38.3773038907844	7.05560699650723
679	1642	False	30.2789322744031	33	34.9678166722552	4.68888439785208
680	1644	False	42.2877125841072	3	5.51327632778627	8.22556374367899
681	1646	False	8.64396849605524	11	12.7365581191604	4.09258962310518
682	1647	True	6.91094121954297	11	12.6730231988857	5.76208197934281
683	1648	False	42.0949524763846	1	4.86610084007137	7.77114836368674
684	1651	False	4.27261537944563	7	8.56179621983016	4.28918084038452
685	1653	True	21.3844570224521	34	36.9653529477489	15.5808959252968
686	1654	False	42.4531627842916	0	1.81101348656659	4.35785070227493
687	1656	False	36.9495761067987	39	41.9618302145577	5.01225410775899
688	1658	False	11.8147673722681	14	20.7365287288085	8.92176135654035
689	1659	False	27.6061621907007	30	31.3720378000685	3.76587560936777
690	1662	False	4.44350149627611	7	12.9509818356902	8.50748033941411
691	1663	False	7.39637053704336	11	13.9972771116159	6.60090657457258
692	1664	False	11.3677895651014	15	20.2300397329053	8.86225016780396
693	1667	False	40.0368458098706	42	3.5724584528777	8.53561264300708
694	1672	False	11.5346850127258	13	19.5637889933221	8.02910398059632
695	1674	True	4.55545437030608	7	11.7015201954239	7.14606582511788
696	1675	False	10.284867912504	12	13.7830466795131	3.4981787670091
697	1678	False	19.3669426505491	22	24.2589797704958	4.89203711994669
698	1680	True	8.4542206354743	13	14.669153359888	6.21493272441372
699	1681	True	3.92675932937985	7	12.0642444496348	8.13748512025501
700	1682	True	19.3031281984329	22	28.5542378086135	9.25110961018066
701	1684	True	11.0206909744161	13	14.7077910498631	3.68710007544692
702	1687	False	11.457797446386	14	21.0305606800666	9.57276323368056
703	1688	True	18.4237029433901	21	24.1418096907072	5.71810674731706
704	1689	False	12.3206964351013	15	19.2861061487627	6.96540971366143
705	1690	False	12.4444923863499	15	20.2515375136887	7.80704512733883
706	1691	True	44.2258674665887	1	2.96163767187461	3.73577020528586
707	1692	True	11.0679405604968	13	14.7295151152542	3.66157455475739
708	1693	True	35.4442024756228	39	43.584806028937	8.14060355331419
709	1694	False	36.0804299305577	41	4.7991512604319	13.7187213298741
710	1695	False	14.1835191676866	16	17.5755502692781	3.39203110159148
711	1698	True	12.2528830301751	14	18.9219168465629	6.66903381638776
712	1701	False	18.4755814678574	21	23.4401234584834	4.96454199062606
713	1704	False	4.90356057545593	7	8.76873147887143	3.86517090341549
714	1705	False	5.40005729526092	8	15.7716551930622	10.3715978978013
715	1708	False	39.2958035053103	2	6.34401180927627	12.0482083039659
716	1709	True	19.1439473976496	22	29.1457241463297	10.00177674868
717	1710	False	7.09785946190176	13	20.1532022216055	13.0553427597038
718	1713	False	14.5165320010973	18	20.5872567517333	6.07072475063601
719	1715	True	25.0599342113199	27	42.9613101655533	17.9013759542333
720	1717	True	19.4188071840066	22	23.9127806419732	4.49397345796662
721	1719	False	12.2099097137453	14	19.5823385076523	7.37242879390703
722	1720	False	4.71002846700305	7	13.498774257549499	8.7887457905465
723	1721	False	41.8821675927272	0	5.26813339502901	8.38596580230181
724	1724	False	4.50986973702848	12	14.1496463005071	9.63977656347864
725	1728	False	4.61615178584688	11	13.5871265567991	8.97097477095228
726	1729	False	4.6582375881363	7	13.3540441575906	8.69580656945438
727	1731	True	4.52546126976224	7	13.0164006038079	8.49093933404566
728	1732	True	5.35344622817824	7	9.85930132173215	4.5058550935539
729	1733	True	12.0412585321109	15	20.855572004101	8.81431347199005
730	1734	False	9.36501944165927	12	14.5896964880599	5.22467704640065
731	1735	False	13.7354899994281	18	20.720777274061	6.98528727463295
732	1736	False	13.1341340153401	15	16.9525795401901	3.81844552485002
733	1738	False	18.8141526270571	21	22.9758634878492	4.16171086079212
734	1739	True	35.1048491147434	37	39.3659135708722	4.26106445612882
735	1740	True	19.1146005203782	21	24.5953360216094	5.48073550123115
736	1742	False	4.41254696560115	7	10.7434341852727	6.33088721967162
737	1743	False	11.4599891500602	14	19.2942920117709	7.83430286171066
738	1744	False	36.3155669943908	39	-0.00489978618931985	8.67953321941981
739	1746	True	19.2353855737832	21	24.4060237373124	5.17063816352922
740	1747	False	37.041465531744	0	3.72538989000727	11.6839243582632
741	1749	False	12.2543175511151	17	18.8724885714361	6.61817102032106
742	1750	False	11.2879593336102	13	14.9350923260463	3.64713299243607
743	1751	True	11.4745322238951	13	19.8666814784723	8.39214925457715
744	1752	True	13.3487617859775	18	20.2481291379058	6.89936735192825
745	1754	False	6.26666666666666	8	9.73333333333333	3.46666666666666
746	1756	True	30.2478729911802	33	37.9570624279307	7.7091894367504
747	1759	True	44.179571571535	2	4.50105731642703	5.32148574489197
748	1761	True	11.3075256977541	13	14.8599966698692	3.55247097211512
749	1766	True	42.163515366943	1	4.80295605955915	7.63944069261613
750	1768	False	4.50000955305599	7	13.4790477891269	8.97903823607095
751	1771	True	19.1283040713527	21	23.0973577097866	3.96905363843392
752	1773	False	35.7629456166139	40	1.30821521941282	10.5452696027988
753	1774	True	7.38876475458405	10	12.2694913487326	4.88072659414856
754	1775	True	1.39290663374471	15	21.0638440600167	19.670937426272
755	1776	False	40.3552501694297	1	5.99649479200669	10.6412446225769
756	1777	True	12.246071258931	15	19.9513764439373	7.70530518500625
757	1778	True	11.1023233390272	13	14.6581974482463	3.55587410921915
758	1781	True	13.2624905479418	18	20.7663468958242	7.50385634788244
759	1782	False	5.07196013950016	14	19.224904037145	14.1529438976448
760	1784	False	13.5256650765338	18	21.6168993660774	8.09123428954361
761	1786	False	30.8284051447457	34	39.0916512684757	8.26324612373
762	1788	False	12.0574567962775	14	19.9846780052599	7.9272212089824
763	1789	False	5.05510344280578	7	8.73573333177744	3.68062988897166
764	1790	False	24.4731967822143	27	35.4181869364927	10.9449901542784
765	1793	False	18.5141872923176	21	29.4347582375189	10.9205709452012
766	1794	True	11.7938094357752	14	19.5660363720512	7.77222693627596
767	1795	True	19.0257128565897	21	26.3882197921642	7.36250693557448
768	1798	True	4.36455293021398	9	13.0371969061883	8.67264397597441
769	1799	True	35.4399072504143	38	39.739147408066	4.29924015765175
770	1800	False	12.1398598898591	15	20.0685326252551	7.92867273539599
771	1801	False	41.4808157129943	3	12.9262373765695	16.4454216635751
772	1805	False	41.6461048538245	2	5.49526891365462	8.8491640598301
773	1810	False	12.9255279670383	18	20.7073398650578	7.78181189801954
774	1813	False	11.2666666666666	13	14.7333333333333	3.46666666666666
775	1815	False	11.2666666666666	13	14.7333333333333	3.46666666666666
776	1816	False	6.24188049378879	13	14.7362349606421	8.49435446685336
777	1824	False	6.87951211002785	11	13.6497275836977	6.77021547366994
778	1827	False	34.2666666666666	36	37.7152710941953	3.44860442752864
779	1828	False	10.1477043515253	12	13.7337061013572	3.58600174983185
780	1831	False	5.07556025943996	7	8.66830683870931	3.59274657926935
781	1832	False	11.9711523613035	14	19.2510712478238	7.27991888652024
782	1834	False	34.3930615663161	39	40.6760538504518	6.28299228413565
783	1836	False	10.2976026564428	12	13.8314434634467	3.53384080700388
784	1840	False	6.49577026356881	11	12.7591308870494	6.26336062348062
785	1842	False	8.26057084023524	10	11.8396999271816	3.5791290869464
786	1844	False	11.6510578264443	16	17.9871366449541	6.33607881850978
787	1847	False	5.52991354616624	8	12.6598334082858	7.12991986211955
788	1852	False	43.2580126431571	0	1.96651412253998	3.70850147938288
789	1859	False	6.38576266059774	13	14.7361199603321	8.35035729973437
790	1865	False	24.2975114298402	26	27.8021041640366	3.50459273419642
791	1867	False	7.86959979247262	12	13.7871173958816	5.91751760340898
792	1869	False	6.75630305171723	9	10.6218583854292	3.86555533371202
793	1870	False	18.1525507247455	22	24.9632375883831	6.81068686363765
794	1877	True	9.2429544463406	13	14.7433760099482	5.50042156360763
795	1881	False	9.51339156855389	12	14.5358552009022	5.02246363234831
796	1883	False	34.5682465806478	39	40.6994436610916	6.13119708044378
797	1889	False	7.5732296877972	13	20.8412778411245	13.2680481533273
798	1892	False	18.6491295846386	25	26.7104446263734	8.06131504173473
799	1893	False	10.3089379247367	12	14.0818413712896	3.77290344655299
800	1902	False	4.38295598657805	7	8.80487904329599	4.42192305671793
801	1906	False	10.3252505172342	12	13.9079242956547	3.58267377842055
802	1912	False	11.1687637222842	14	15.6321945047899	4.46343078250567
803	1917	False	34.2666666666666	36	37.7333333333333	3.46666666666666
804	1935	True	9.03195794196791	12	14.563363347162	5.53140540519418
805	1936	False	4.89156351767658	7	13.5130781579576	8.62151464028106
806	1949	False	10.2666666666666	12	13.7333333333333	3.46666666666666
807	1950	False	11.3729691934198	13	15.0922013060532	3.71923211263333
808	1951	True	8.56243098348939	14	15.9875655152949	7.42513453180551
809	1964	False	5.33713805174475	7	13.9171450683474	8.58000701660268
810	1966	False	21.2666666666666	23	24.7333333333333	3.46666666666666
811	1968	True	11.2784573249914	14	19.2208200188688	7.94236269387746
812	1972	False	15.1740302470395	17	18.870012758519	3.69598251147946
813	1973	True	4.75196595290669	7	13.6233687916094	8.87140283870273
814	1976	False	8.36522390834923	11	13.2925836694941	4.92735976114489
815	1977	False	37.0619993995572	39	40.7167426664454	3.65474326688823
816	1985	False	9.43643026655467	12	14.6117233246577	5.17529305810308
817	1992	False	40.2666666666666	42	43.7333333333333	3.46666666666666
818	2000	False	30.2666666666666	32	33.614582251873	3.34791558520635
819	2001	False	34.2666666666666	36	40.7184084013389	6.45174173467225
820	2006	False	9.38839143342765	12	14.6759199204884	5.28752848706075
821	2010	False	41.3122181421371	43	-0.11933173145902	3.56845012640387
822	2013	False	11.286004428885	13	14.8812850506648	3.59528062177979
823	2016	False	6.63658519049358	12	14.4239036042797	7.78731841378616
824	2018	False	0.910640046886541	3	4.62736767338208	3.71672762649554
825	2025	True	11.0551266169838	13	20.1581999068304	9.10307328984657
826	2027	False	8.27468199463827	13	14.539979457518	6.26529746287978
827	2028	False	6.29401414236315	9	15.2986636607176	9.00464951835451
828	2030	False	28.2689600565431	30	31.7411244121248	3.47216435558172
829	2034	False	6.29982703272505	12	13.7969171622809	7.49709012955587
830	2036	True	7.32152468649308	12	14.7545087591036	7.43298407261052
831	2039	False	11.0866743811474	13	14.7333333333333	3.64665895218588
832	2041	False	10.533001615194	13	14.4754753147332	3.94247369953919
833	2045	False	10.4795810644169	13	14.803782535276	4.32420147085917
834	2049	True	43.1788737027314	0	2.44884963372322	4.26997593099181
835	2050	False	11.4790293767744	17	21.3500395828992	9.87101020612478
836	2053	False	2.26666666666666	4	5.73333333333333	3.46666666666666
837	2054	False	10.2666666666666	12	13.7333333333333	3.46666666666666
838	2055	False	7.76683863201965	12	13.859928373351	6.09308974133134
839	2056	False	11.521836326894	14	20.7300148608322	9.20817853393816
840	2060	False	6.26726519913818	8	15.4276722685157	9.16040706937755
841	2062	False	4.39666626281889	12	14.5534543215313	10.1567880587124
842	2064	False	42.9795469589529	1	3.50703747741795	5.52749051846498
843	2066	False	4.1896231324746	7	11.9642394706279	7.77461633815331
844	2068	False	10.3320323589394	12	14.3331131891681	4.00108083022867
845	2072	False	11.8826369981992	14	19.8597701684147	7.97713317021547
846	2073	False	34.054650608329	36	38.4778788586696	4.42322825034059
847	2076	False	12.2280223440569	14	16.9124685073697	4.68444616331279
848	2083	False	6.1649485249551	9	11.8710618336223	5.70611330866729
849	2087	False	11.380095392779	14	16.4175275343846	5.03743214160553
850	2088	False	33.2638311229544	35	39.5542182014982	6.29038707854381
851	2089	False	10.285771523143	13	15.6721801601301	5.3864086369871
852	2092	False	6.38755025245755	8	10.2726981652798	3.88514791282226
853	2094	False	5.05664767012991	7	8.74061017876631	3.68396250863639
854	2096	False	3.34848748833896	5	7.10438938193635	3.75590189359739
855	2097	False	10.0821694907836	12	14.2968778819698	4.21470839118624
856	2100	False	6.72976456931412	11	13.5247242212848	6.79495965197077
857	2102	False	4.62472249524469	7	13.2424220760952	8.61769958085053
858	2108	False	9.19793303279911	11	12.735816135801	3.53788310300194
859	2111	False	11.6672320963009	14	16.6027709058686	4.93553880956771
860	2112	True	41.6695531577705	44	0.519369146808628	3.84981598903803
861	2117	False	4.47456908751782	11	14.4355678150347	9.96099872751693
862	2118	False	18.3732427804819	21	23.6801725170582	5.30692973657635
863	2119	False	39.259752850605	41	42.7000598180908	3.44030696748574
864	2121	False	33.4585127902964	36	37.5660639345712	4.10755114427478
865	2123	False	12.07773781169	14	16.2412881333992	4.16355032170927
866	2125	False	10.1177639635521	12	13.7333333333333	3.61556936978119
867	2126	True	12.2069853765772	15	19.9349006406835	7.72791526410635
868	2127	False	11.2666666666666	13	14.7333333333333	3.46666666666666
869	2136	False	18.8438617003591	21	22.9066615459554	4.06279984559625
870	2137	False	5.06000243882952	12	13.6838348620612	8.62383242323174
871	2140	False	35.6935526801292	39	40.6386972698188	4.94514458968966
872	2143	True	4.99911559684181	8	14.3151403254695	9.31602472862768
873	2146	False	18.8744960711653	21	22.8878527214847	4.01335665031943
874	2151	False	34.2185941137975	36	42.6360274799326	8.41743336613507
875	2153	False	11.2738843822658	13	14.7626953858612	3.48881100359542
876	2157	False	9.29157198274562	12	14.5797647833776	5.28819280063207
877	2160	True	42.2881625449161	44	0.821382632705756	3.53322008778964
878	2163	False	11.2666666666666	13	14.7333333333333	3.46666666666666
879	2168	False	4.19452227547702	11	13.3903249352661	9.19580265978908
880	2177	False	33.2119952580086	36	40.0779034656364	6.86590820762781
881	2185	False	9.26666666666666	11	12.7333333333333	3.46666666666666
882	2186	False	42.1520612779896	0	5.3753158128953	8.22325453490561
883	2190	False	6.36433109409111	11	13.458323725971301	7.09399263188025
884	2194	False	2.52290624029795	8	12.4185220375392	9.89561579724125
885	2204	True	34.9024189350492	37	39.9179738407036	5.0155549056544
886	2212	False	44.1895549865016	1	4.82089446872692	5.63133948222528
887	2216	False	5.07380468008172	8	11.6436856389543	6.56988095887266
888	2218	True	4.43865638313041	11	13.5351860466467	9.09652966351635
889	2220	True	4.89000766901968	11	13.2349827722144	8.34497510319471
890	2223	False	5.62535073137451	8	10.9679132916146	5.34256256024009
891	2225	True	10.2541001258142	12	13.7716243421046	3.51752421629036
892	2229	False	19.094417199773	21	23.4867209833764	4.39230378360343
893	2231	True	18.4610092100529	21	22.917134058259	4.45612484820608
894	2233	False	7.27462436050471	10	12.64	5.36537563949528
895	2236	True	4.25932772056202	6	12.5803596811292	8.32103196056722
896	2237	True	11.3254079288795	13	14.8820394999044	3.55663157102488
897	2245	True	35.3844919365865	41	-0.566408023854904	9.04910003955856
898	2246	False	6.22656761752942	8	9.73651542233251	3.50994780480309
899	2250	True	4.39575924373807	7	12.8894778785242	8.49371863478616
900	2256	False	28.4943708668738	37	43.0005363215645	14.5061654546906
901	2257	False	6.34594602029742	8	15.1268885152665	8.78094249496914
902	2259	False	4.97359542752553	11	13.1124909150182	8.13889548749267
903	2274	False	19.4042404655545	21	23.4521627913647	4.04792232581019
904	2275	False	11.4629024931271	14	16.5937525577127	5.1308500645856
905	2276	True	11.8118699052209	14	19.5896027662361	7.77773286101513
906	2277	False	7.07033887303482	10	12.6807076083231	5.61036873528837
907	2284	True	4.63159599225743	8	14.0494032014243	9.41780720916686
908	2286	True	5.32884489234158	10	12.7911666262658	7.46232173392422
909	2287	False	6.17922337174712	8	14.4883888571194	8.30916548537228
910	2288	False	6.20469755618569	10	12.7393979332513	6.53470037706565
911	2290	True	12.0822104561417	14	15.8672823152685	3.78507185912678
912	2295	False	34.4282099601732	41	43.7430317962485	9.31482183607535
913	2307	False	18.4176176411391	20	22.89282514179	4.47520750065098
914	2308	False	10.4307154619615	13	14.6043889721797	4.17367351021827
915	2311	False	6.87396990343844	11	13.8477418986751	6.97377199523668
916	2314	False	16.9477918975484	20	22.6968804939114	5.74908859636295
917	2315	False	21.2308762711467	23	24.6129886605117	3.38211238936501
918	2317	False	4.35126225683676	6	11.4375274686582	7.08626521182146
919	2326	False	4.28460431445982	6	7.87262815971876	3.58802384525894
920	2330	True	2.20049700953371	4	5.73842622759394	3.53792921806023
921	2336	False	10.3630904335696	12	13.9772585126576	3.61416807908798
922	2342	True	5.9955977502582	12	14.4189607698668	8.42336301960863
923	2344	False	4.37260535996486	7	13.4395431897003	9.06693782973551
924	2345	False	5.57341990769481	8	10.2897941088027	4.71637420110796
925	2346	False	11.420874277789	14	19.2220822867808	7.80120800899185
926	2348	False	32.2763268259147	34	35.7655605766739	3.48923375075921
927	2353	False	5.82169398233945	9	13.5091805542638	7.68748657192438
928	2362	True	4.96582088142157	13	14.9906394050749	10.0248185236534
929	2364	False	12.3371399537607	15	16.7950003952154	4.45786044145467
930	2369	False	9.08476809397354	12	14.5692999423413	5.4845318483678
931	2370	True	11.3125110936478	13	20.7013443762456	9.38883328259779
932	2371	False	4.85330793595393	12	13.8404833014361	8.98717536548218
933	2372	False	11.1021146822933	13	14.6693818779305	3.56726719563717
934	2378	False	8.48966408178194	11	14.1901355796268	5.70047149784489
935	2381	True	42.2842784215612	12	13.9735803818262	16.689301960265
936	2382	False	11.6366801032077	14	19.0813818303816	7.44470172717391
937	2388	False	5.3450218187139	13	14.6890892989432	9.34406748022933
938	2394	True	5.19384630810488	11	13.2969401279037	8.10309381979881
939	2401	False	10.4252392603354	12	14.3857032245079	3.96046396417253
940	2402	True	11.1712008028977	13	20.4779505830339	9.30674978013618
941	2403	False	34.3322424983712	36	39.8461418700937	5.51389937172249
942	2406	False	5.52437641585723	11	13.8368804081719	8.31250399231468
943	2407	False	42.2666666666666	44	0.769227586941546	3.50256092027488
944	2410	False	1.72604603444175	9	11.2851235602326	9.55907752579086
945	2412	True	33.0917837546941	36	37.966692115818	4.8749083611239
946	2415	False	10.3927190190097	12	14.2177820054077	3.825062986398
947	2417	False	4.70617258650081	10	14.3897039529349	9.68353136643411
948	2418	True	34.0888364284702	36	39.1970497713873	5.10821334291708
949	2420	True	34.0190278295568	36	38.7603756642213	4.7413478346645
950	2423	False	6.36585174513681	9	10.7118728567887	4.34602111165191
951	2442	False	10.2666666666666	12	13.7333333333333	3.46666666666666
952	2446	False	5.75375572413822	10	12.4791461502842	6.72539042614602
953	2448	False	5.1123234295141	10	12.5757013620895	7.46337793257546
954	2450	False	4.56099493583084	7	8.89002965202113	4.32903471619029
955	2451	False	11.3061242208736	13	14.8560421673644	3.54991794649077
956	2456	False	5.69826967227304	14	15.5800706183415	9.8818009460685
957	2458	False	29.2666666666666	31	32.7333333333333	3.46666666666666
958	2459	False	4.15377846752581	6	8.4740422102059	4.32026374268009
959	2461	False	7.1738400569442	9	10.737432007214	3.56359195026986
960	2462	True	11.2666666666666	13	14.7333333333333	3.46666666666666
961	2475	False	7.72900875304218	14	16.7283574948197	8.99934874177759
962	2476	False	7.15556631273278	9	10.7385694228935	3.5830031101608
963	2479	False	15.3493599989006	18	20.9999389666543	5.65057896775369
964	2480	False	6.55063147781821	10	12.2663416902084	5.71571021239022
965	2481	True	7.07492143827052	9	10.7400122600966	3.66509082182609
966	2484	False	8.14471573302507	12	14.5497263532888	6.40501062026374
967	2485	False	11.0757986752811	13	14.6978046209768	3.62200594569561
968	2487	False	5.64839896065131	8	10.0518551953855	4.40345623473423
969	2490	True	6.14976258540815	8	9.82198620894195	3.67222362353379
970	2495	False	40.3325459317102	42	43.9267352110105	3.5941892793003
971	2502	False	11.4210802944173	14	16.5886788313259	5.16759853690859
972	2504	False	42.453541280258	8	11.056477193359	13.602935913101
973	2505	False	4.70131257370234	7	11.6434966861415	6.94218411243922
974	2507	False	10.1478220058352	12	13.8453110343226	3.69748902848736
975	2509	True	5.79945378607646	10	14.1227116689981	8.32325788292163
976	2511	False	10.2534132636127	12	13.757797559678	3.50438429606525
977	2512	False	8.02407065751433	10	13.2278086357383	5.20373797822397
978	2516	False	10.2279921286089	12	13.7251008209137	3.49710869230477
979	2517	True	5.45791410673021	7	9.47285957828124	4.01494547155103
980	2522	False	7.25567162786401	10	12.7941744601591	5.53850283229511
981	2527	False	7.12240306833081	11	13.6078494863684	6.48544641803765
982	2536	False	35.2771513252808	37	40.5674906411617	5.29033931588094
983	2537	False	4.18247993675186	7	8.79328827544714	4.61080833869528
984	2541	False	8.45093547985477	15	16.7463632793168	8.29542779946202
985	2542	True	8.05544618262285	10	11.9472696131556	3.89182343053276
986	2543	False	4.37770960017139	7	9.69321940982621	5.31550980965481
987	2544	False	34.733319842574	37	39.8093983219475	5.07607847937348
988	2549	False	11.6647813269802	14	16.5189005897414	4.85411926276122
989	2552	False	33.5718955773906	38	40.3333907033756	6.76149512598504
990	2556	True	6.10474234295656	12	13.9420850523786	7.83734270942206
991	2558	False	11.7394957320534	14	16.3722115055728	4.63271577351944
992	2561	False	5.26608435961151	9	11.8642092511555	6.59812489154404
993	2562	False	5.60551768236617	11	13.4191392334279	7.81362155106177
994	2564	False	4.34226080335373	7	12.7742173153556	8.43195651200191
995	2577	False	12.1397705725486	14	15.9831449768689	3.8433744043203
996	2578	False	38.1696197940134	6	9.4445862270761	16.2749664330626
997	2583	False	11.3946739674361	14	15.832404195325	4.43773022788892
998	2588	False	4.48691274470826	7	13.2951044728463	8.80819172813804
999	2590	False	44.0550872439777	9	13.4078509229602	14.3527636789825
1000	2591	False	12.5876338775973	15	18.6139314215692	6.02629754397189
1001	2595	False	11.3304614804182	13	15.4863013271945	4.15583984677631
1002	2598	False	9.28560791294425	12	14.5380598634248	5.25245195048057
1003	2599	False	4.28278895514481	6	7.83429251646544	3.55150356132063
1004	2605	False	2.61556386640459	12	14.5174215039444	11.9018576375398
1005	2607	False	5.47063125709863	11	13.674988238907	8.20435698180842
1006	2613	False	4.68214785714241	8	13.8443914871492	9.16224363000687
1007	2616	False	0.27685683963766	2	3.75391335081579	3.47705651117813
1008	2619	False	7.31205913599567	9	10.8475378288674	3.53547869287181
1009	2624	False	42.5345913152982	0	5.05249097894407	7.51789966364585
1010	2632	False	5.3453542870426	8	12.8620422731332	7.51668798609059
1011	2636	True	11.3058362543182	14	17.7981038471618	6.49226759284363
1012	2645	False	4.05904654601123	8	14.06808116194	10.0090346159288
1013	2648	True	5.03133938856555	11	13.5092393346652	8.47789994609967
1014	2649	False	12.3458180128729	14	18.7549844935713	6.40916648069841
1015	2650	False	4.30425934574009	6	7.95622153652213	3.65196219078204
1016	2657	False	43.6699921117712	1	5.4664768861479	6.79648477437663
1017	2659	False	12.1920992682691	14	19.4235402615667	7.2314409932976
1018	2661	False	5.26667443202079	7	11.9222516888578	6.65557725683708
1019	2676	False	44.3813629084621	1	3.39428824268316	4.01292533422103
1020	2677	False	5.01111443800858	7	16.6621972897906	11.651082851782
1021	2682	False	6.20116015962857	8	9.73837904984002	3.53721889021144
1022	2684	False	11.1724874139411	13	14.7302334588094	3.55774604486828
1023	2686	False	5.59388770187273	10	12.6656911987256	7.0718034968529
1024	2691	False	6.36118887134635	9	11.6472779620444	5.28608909069812
1025	2692	False	3.54765399894128	6	7.78226864813388	4.23461464919259
1026	2696	True	12.0500674931969	14	17.6544599172994	5.60439242410254
1027	2710	False	30.2604338986308	32	33.9115680645437	3.65113416591289
1028	2713	True	20.2885001315907	22	24.3736559237643	4.08515579217358
1029	2714	False	12.1990033699425	14	20.1763159387058	7.97731256876332
1030	2716	False	8.04753111380817	11	12.9189140437286	4.8713829299205
1031	2717	False	12.2656860268219	15	19.0533925244824	6.78770649766047
1032	2720	False	0.270287185252485	2	3.72826006820838	3.4579728829559
1033	2723	True	11.1217426973273	14	18.7162207922481	7.59447809492088
1034	2731	False	6.33212360551502	9	14.9578140367438	8.62569043122879
1035	2736	False	6.31053974756728	9	13.6122318903546	7.3016921427874
1036	2739	False	34.2009584832415	36	37.7316861058846	3.53072762264308
1037	2742	False	18.2846813504577	20	24.6976834247035	6.41300207424578
1038	2747	False	12.0123825101999	14	15.9042056056224	3.89182309542254
1039	2749	False	27.4220545001898	30	33.8115527355106	6.38949823532073
1040	2751	False	1.1043285526421	12	14.3793738608242	13.2750453081821
1041	2754	False	3.31942436583341	5	12.6493949352352	9.32997056940181
1042	2756	False	4.45282345988364	12	14.4455726634136	9.99274920352999
1043	2757	False	5.168500779592	8	13.3482307712556	8.17972999166365
1044	2760	False	8.04746343895247	11	13.9195187974284	5.87205535847601
1045	2763	True	5.7099553600528	8	12.1345883688613	6.42463300880852
1046	2766	False	12.4141693492918	15	19.180044066572	6.76587471728021
1047	2768	False	6.83456300621438	11	13.2191023891971	6.38453938298276
1048	2770	False	12.2263942564261	15	20.318760090719	8.09236583429294
1049	2773	False	13.3061786967214	16	19.9794270043122	6.67324830759081
1050	2775	False	13.2508832432269	19	20.9086689614738	7.65778571824684
1051	2782	False	42.6835414608455	1	4.89174033995537	7.2081988791098
1052	2783	False	39.1326991821078	41	43.5978883377006	4.46518915559283
1053	2784	False	36.4886907010839	41	43.9383748642146	7.44968416313075
1054	2789	False	5.31774903771965	7	11.2898286657087	5.97207962798909
1055	2791	False	39.1967355067247	41	0.636776791498626	6.44004128477389
1056	2798	False	5.21836418167663	7	10.0478632650514	4.82949908337479
1057	2800	False	9.70959066651683	13	15.2649727108902	5.55538204437341
1058	2805	False	26.4023722115245	29	32.334387150152	5.93201493862745
1059	2811	False	5.10328262380998	7	8.99333714141282	3.89005451760284
1060	2814	False	40.6853711329396	43	2.91521109258266	7.22983995964298
1061	2818	False	11.3703100853888	13	15.304022483389	3.93371239800018
1062	2826	False	11.3110852589152	13	14.8190677825345	3.50798252361932
1063	2827	False	12.1627125456493	14	15.6890735746033	3.52636102895404
1064	2838	False	5.26076194003562	8	12.6192233399961	7.35846139996054
1065	2841	False	11.2282554323397	13	14.7358512317174	3.50759579937769
1066	2848	False	4.43412106371858	6	8.31048617710717	3.87636511338858
1067	2849	False	40.308998674013	42	43.8955907250558	3.58659205104283
1068	2851	False	40.1414787639695	43	0.526109395539741	5.38463063157021
1069	2856	False	39.3642485984269	41	43.684911123606	4.32066252517907
1070	2859	False	5.38539161130352	8	10.2627632492381	4.87737163793466
1071	2865	False	11.492144274001	14	17.2576236913697	5.76547941736874
1072	2866	False	5.19706404888737	8	10.8168473756934	5.61978332680603
1073	2869	True	12.1131419468106	14	16.7773921496477	4.66425020283705
1074	2873	False	5.2041668072316	7	12.7142777535453	7.51011094631373
1075	2876	False	4.30985151176965	6	8.34633546518138	4.03648395341172
1076	2878	False	42.7636280700599	3	4.97015644916756	7.20652837910765
1077	2879	False	6.27260541146359	9	10.5167021654899	4.24409675402635
1078	2881	False	19.306288086005	21	23.8034650457599	4.49717695975481
1079	2882	False	41.3225147621471	3	5.83781060014585	9.51529583799868
1080	2889	False	11.585962582672	14	16.2871616588174	4.70119907614536
1081	2890	False	7.11168042056341	9	13.7130095837749	6.60132916321156
1082	2891	False	12.3236939190607	15	17.2480938807558	4.924399961695
1083	2905	False	39.8724104080894	42	-0.989766600513334	4.13782299139722
1084	2908	False	11.1029626488117	13	14.6703562704193	3.56739362160762
1085	2913	False	7.33101988959159	10	12.409056182824	5.0780362932324
1086	2917	False	8.23419771725048	11	13.1727484839336	4.93855076668318
1087	2922	False	5.3853785056922	10	11.7333333333333	6.34795482764112
1088	2924	False	11.2943568882013	13	14.8524657034972	3.55810881529593
1089	2930	False	18.9378135398716	21	25.8686699570228	6.93085641715125
1090	2933	False	11.2420346816313	13	14.73654552222	3.49451084058861
1091	2936	False	11.3087383420646	13	14.9893104785556	3.68057213649104
1092	2941	False	12.4961166045354	15	17.8797958168853	5.38367921234993
1093	2944	False	9.31561069487301	11	12.8707166524038	3.55510595753087
1094	2947	False	40.3551783732414	42	2.41480336274932	7.05962498950786
1095	2949	False	7.48393761287248	12	13.7487176082395	6.26477999536705
1096	2950	False	20.2376659441555	23	24.943410033425	4.70574408926945
1097	2951	False	7.27194956550495	9	10.7511479555795	3.4791983900746
1098	2953	False	19.958061864482	22	25.6834407576188	5.72537889313676
1099	2960	False	12.2759902963398	14	15.8572586416153	3.58126834527546
1100	2963	False	41.7119892906742	1	5.39528291222094	8.68329362154665
1101	2965	False	13.7690247299777	16	17.9693296540521	4.20030492407436
1102	2966	False	39.2823632270254	41	42.8501755634251	3.56781233639978
1103	2967	False	37.4157495654203	40	42.688631733271	5.27288216785073
1104	2971	False	40.5185648063799	43	0.992058413106548	5.47349360672656
1105	2974	False	12.4627791839624	15	16.7937166042708	4.33093742030834
1106	2975	False	12.2227613590264	14	16.6135569650857	4.39079560605925
1107	2976	False	9.27684786370029	13	14.7449141919723	5.468066328272
1108	2980	False	4.25912423179082	6	7.94126906298102	3.6821448311902
1109	2984	False	42.0298761055043	44	0.832898258039904	3.80302215253557
1110	2986	False	6.05113681268504	8	9.87170849409754	3.82057168141249
1111	2987	False	11.6187752827219	14	18.0765336809172	6.45775839819528
1112	2991	False	41.0471285080174	43	-0.247498786709179	3.70537270527332
1113	3000	False	5.35938948864394	7	9.93943438044743	4.58004489180348
1114	3005	False	5.75092617606531	8	10.527098245408	4.7761720693427
1115	3011	False	18.7695050566912	21	22.8138932667406	4.04438821004941
1116	3017	False	12.1207840667536	14	15.6906361465015	3.56985207974791
1117	3023	False	40.6305056712956	43	4.84648038494307	9.21597471364745
1118	3026	False	5.50810979096771	8	10.7585892042212	5.25047941325349
1119	3030	False	7.13252138969567	9	10.677105459043	3.54458406934737
1120	3037	False	4.40137082877434	7	8.98524830530874	4.58387747653439
1121	3043	False	40.3972207842268	4	5.91850236708274	10.5212815828558
1122	3045	False	4.91342112185788	7	9.53248481270052	4.61906369084264
1123	3049	False	42.4582265347735	0	3.71049303801329	6.25226650323978
1124	3051	False	7.30897465435628	9	10.9052911716703	3.59631651731405
1125	3053	False	5.83412682061691	11	12.7369133328956	6.90278651227877
1126	3055	False	38.1822791156715	40	-0.865131436609431	5.95258944771897
1127	3056	False	35.8111153050872	38	42.8594487861673	7.04833348108007
1128	3057	False	41.3595227029668	44	5.64737303119668	9.28785032822985
1129	3061	False	13.4413183767024	17	19.9151927406351	6.47387436393272
1130	3065	False	11.5966054115231	14	15.8641935374948	4.2675881259717
1131	3068	False	18.6554807577968	21	23.8557591796371	5.20027842184037
1132	3070	False	42.2863330019336	44	0.797377843474308	3.51104484154069
1133	3071	False	41.7336656038825	2	3.64258590696674	6.9089203030842
1134	3074	False	5.03615426355121	7	11.5068328883001	6.4706786247489
1135	3075	False	5.83737804792374	12	13.8764385002859	8.03906045236221
1136	3080	False	40.4614840412569	43	2.84969404314372	7.38821000188678
1137	3083	False	5.50170195593114	8	10.5741662666585	5.07246431072743
1138	3084	False	8.36569596320216	11	12.729342264824	4.36364630162192
1139	3085	False	19.2328426771871	21	23.69186403402	4.45902135683292
1140	3086	True	37.1260566205236	39	40.9885806429996	3.86252402247604
1141	3090	True	12.5320516058933	16	20.1583934219924	7.62634181609901
1142	3094	False	39.1294046848338	42	-0.490407903594302	5.38018741157183
1143	3097	False	20.046409363721	22	24.2757466915785	4.22933732785752
1144	3099	False	0.183170537371495	2	3.73898054265999	3.55581000528849
1145	3102	False	10.789876901099	13	14.6151968146569	3.82531991355787
1146	3104	False	10.183313846845	12	13.7363310196362	3.55301717279124
1147	3108	False	2.75346286974609	10	18.2357143939118	15.4822515241657
1148	3110	False	13.0587730981729	15	18.3547248529848	5.29595175481188
1149	3111	False	34.9250927284512	37	39.1903299665894	4.26523723813814
1150	3112	False	41.5534162987305	3	5.66844431656071	9.11502801783018
1151	3113	False	11.3425269377407	13	15.556382006955	4.21385506921434
1152	3122	False	7.37913214932754	10	13.5310578784202	6.15192572909269
1153	3123	False	43.3706441432924	1	3.11094018557673	4.74029604228432
1154	3125	False	12.195096238531	15	17.6288263078918	5.43373006936081
1155	3129	False	41.0311019001687	44	0.843682516393975	4.81258061622527
1156	3130	False	19.1000912480247	21	23.4103442920238	4.3102530439991
1157	3133	False	12.3584692399556	15	17.9460874254733	5.58761818551764
1158	3138	False	11.7319454991305	14	18.6088652100809	6.87691971095048
1159	3139	False	12.3696550507272	14	19.0129633571355	6.64330830640826
1160	3145	False	12.2778340886207	14	20.1549449834163	7.87711089479557
1161	3148	True	0.778496243930568	4	6.61052783650909	5.83203159257852
1162	3153	False	12.3817982464843	15	17.7080409775076	5.32624273102326
1163	3155	False	4.79345445650263	7	8.74615318082652	3.95269872432389
1164	3157	False	4.28496223817229	12	13.6783541554492	9.39339191727699
1165	3162	False	1.03375534665367	8	11.998448489671	10.9646931430174
1166	3163	False	7.16371473255341	12	14.4960537340266	7.33233900147326
1167	3164	False	11.9090012556668	16	18.1103943787718	6.20139312310503
1168	3165	False	5.35685302326193	7	12.2214525407889	6.86459951752705
1169	3167	False	8.93005020220469	11	12.6431840905471	3.71313388834245
1170	3168	False	4.76256761283555	7	8.69158281207087	3.92901519923531
1171	3177	False	12.5051105254823	15	18.7405852687091	6.23547474322683
1172	3179	False	5.26666666666666	7	8.77310060245969	3.50643393579303
1173	3180	False	13.2733147549813	16	18.8379835474341	5.56466879245274
1174	3201	False	41.2117634875672	43	4.56383415833505	8.35207067076778
1175	3203	False	11.2222040387937	13	14.7279141629921	3.50571012419839
1176	3206	False	41.7798935602458	2	4.66914626426359	7.8892527040177
1177	3220	False	13.3236875673316	16	19.625862422835	6.30217485550347
1178	3226	True	39.0823443623643	42	-0.220042662273812	5.69761297536184
1179	3235	False	5.14904907646566	7	13.2905231816875	8.1414741052219
1180	3236	False	5.29351957118662	7	8.81930901517126	3.52578944398464
1181	3246	False	11.5745307702238	14	15.5487388648718	3.97420809464799
1182	3247	False	5.39202210498292	7	8.90630054515657	3.51427844017365
1183	3250	False	12.4296214777052	15	18.7514286260535	6.32180714834837
1184	3254	False	28.6737551703588	31	33.4825556493023	4.80880047894347
1185	3255	False	5.4838954074558	8	9.57238056401377	4.08848515655796
1186	3256	False	18.4455048167711	21	22.7218741408717	4.27636932410054
1187	3258	False	5.87723265280446	8	13.6715467277845	7.79431407498003
1188	3266	False	5.27052098825699	7	8.85390386909366	3.58338288083666
1189	3271	False	18.3409254442066	20	21.9474590339796	3.60653358977304
1190	3273	False	5.80890353135794	9	10.8994941058091	5.09059057445117
1191	3274	False	4.35362800402044	6	10.839319206944	6.48569120292363
1192	3275	False	4.40438553536965	8	10.4444526600765	6.04006712470686
1193	3281	False	9.58643298292879	12	14.0693034150545	4.4828704321257
1194	3288	False	11.2006991033787	13	14.7333333333333	3.53263422995457
1195	3289	False	0.748926216693711	4	5.95155627913879	5.20263006244508
1196	3293	False	5.57355389134356	11	13.8164580528206	8.24290416147706
1197	3295	False	10.1204469154304	12	13.6854174070316	3.5649704916012
1198	3299	False	13.4436878405565	17	21.5630367007707	8.11934886021419
1199	3301	False	44.1247379393817	1	2.68924779440261	3.56450985502083
1200	3302	False	6.34654732208791	10	12.5044693535385	6.15792203145067
1201	3304	False	13.342047744518	19	20.4526782373821	7.11063049286411
1202	3309	False	13.3988394522326	17	19.5792428133619	6.18040336112927
1203	3310	False	40.2666666666666	42	43.7309503097949	3.46428364312829
1204	3311	False	40.2666666666666	42	43.7333333333333	3.46666666666666
1205	3312	False	4.43173794745205	7	10.7771355230753	6.34539757562324
1206	3313	False	5.21015418833149	7	9.77414688370135	4.56399269536986
1207	3319	False	19.3506738714572	21	23.2599996384266	3.90932576696944
1208	3323	False	9.68104204103051	12	14.290503580965	4.60946153993457
1209	3327	False	20.0546488214081	22	24.7371044036796	4.68245558227143
1210	3330	False	43.1924278313071	1	3.63019943515013	5.43777160384301
1211	3332	False	6.94590257050989	10	12.7954995528308	5.84959698232092
1212	3333	False	42.9082647279654	2	5.30866951507778	7.40040478711232
1213	3336	False	12.118474223747	19	20.6712660910179	8.55279186727086
1214	3337	False	38.0512661125801	44	1.81893709852167	8.7676709859415
1215	3338	False	41.790035540136	1	5.17082077672816	8.38078523659211
1216	3343	False	5.29579995593894	7	8.75657710587396	3.46077714993501
1217	3345	False	0.116548980402001	3	6.19267220090174	6.07612322049973
1218	3347	False	19.1522820059278	21	22.8594302665664	3.70714826063857
1219	3349	False	11.4621222950937	13	15.4630916777664	4.00096938267269
1220	3356	False	4.32165957411765	6	8.18246715674692	3.86080758262927
1221	3357	False	41.8179272246988	44	1.35899727684132	4.5410700521425
1222	3364	False	1.21907835050289	5	7.94140969504816	6.72233134454527
1223	3367	False	19.4649920413674	21	23.3864043059576	3.92141226459015
1224	3368	False	7.48497487924362	11	13.7046837433247	6.21970886408108
1225	3369	False	11.358153349989	13	15.399502900175	4.04134955018592
1226	3374	False	18.3575077030069	20	21.919839049641	3.56233134663407
1227	3385	False	41.7088374457071	44	1.78901070364344	5.0801732579363
1228	3390	False	19.14052886113	21	22.9702620146516	3.82973315352163
1229	3392	False	11.4810868431913	14	18.6212661721975	7.14017932900629
1230	3394	False	42.0694838714036	44	2.61654765970492	5.54706378830132
1231	3397	False	12.2551472988143	14	17.4576464481497	5.20249914933538
1232	3400	False	40.801146204137	43	2.15903741546235	6.35789121132531
1233	3402	False	5.35778848740229	7	8.93913886845891	3.58135038105662
1234	3404	False	41.4005050743779	44	3.86125561147248	7.46075053709451
1235	3406	False	35.6638438885959	39	43.3106149367929	7.64677104819707
1236	3408	False	42.1755625475648	0	2.44377948624575	5.2682169386809
1237	3409	False	12.5852171172649	15	18.7292671126857	6.14404999542082
1238	3414	False	18.6034581775988	21	22.6639303562866	4.06047217868776
1239	3415	False	8.00298219113582	12	13.7297642998329	5.72678210869712
1240	3418	False	11.9326741477869	14	18.2439171910041	6.3112430432172
1241	3421	False	4.89970361072844	7	11.4683879391241	6.56868432839571
1242	3423	False	11.9683426636814	14	15.7646931093447	3.79635044566335
1243	3430	False	19.308998008901	21	23.60260012822	4.29360211931904
1244	3432	False	5.05705600690374	7	9.58716099454952	4.53010498764577
1245	3434	False	6.12550223468579	8	13.4443067315007	7.31880449681499
1246	3436	False	7.37241575743138	12	13.986610387593	6.61419463016167
1247	3440	False	11.3859758458864	13	16.1297087794637	4.74373293357736
1248	3446	False	9.31777119992103	12	13.9706927956051	4.65292159568412
1249	3449	True	18.3396369584042	20	22.4349144759505	4.09527751754632
1250	3450	False	11.7784486596719	14	21.4651998618825	9.68675120221059
1251	3453	False	8.09409249126949	11	13.210691640408	5.11659914913855
1252	3454	False	41.5458646700391	0	6.14592276291558	9.60005809287646
1253	3457	False	19.2877146570086	22	24.6094705878047	5.32175593079609
1254	3459	False	40.3820585693222	44	3.03098734963204	7.64892878030979
1255	3460	False	10.8306365415857	13	14.8208550198113	3.99021847822554
1256	3463	False	4.42539358494991	7	9.21567748931782	4.79028390436791
1257	3466	False	7.39389431336479	9	11.2437980756841	3.84990376231934
1258	3470	False	41.3097785095287	1	2.96093239803672	6.65115388850798
1259	3472	False	12.1552720938513	14	15.7814502406936	3.62617814684237
1260	3473	False	6.11146032743953	8	10.7510098181601	4.63954949072057
1261	3480	False	6.67211390321548	9	12.3674023760599	5.69528847284446
1262	3481	False	5.33621948275155	7	12.04088343607	6.70466395331849
1263	3483	False	36.5931720041735	41	43.9475976248153	7.35442562064177
1264	3493	False	41.0372577497398	44	2.70094524889039	6.66368749915052
1265	3495	False	8.11519901900158	11	12.9610858294882	4.84588681048671
1266	3500	False	8.97284169540719	12	13.6561143176438	4.68327262223662
1267	3508	False	11.1545137715146	13	15.0555191217556	3.90100535024105
1268	3511	False	3.83486130581027	10	13.3978247766295	9.56296347081927
1269	3512	False	12.4015632819473	15	20.3865884985887	7.98502521664148
1270	3516	False	5.87171448928975	12	14.5465327497231	8.67481826043337
1271	3518	False	6.12942413912426	8	12.6073406213867	6.47791648226247
1272	3520	False	40.5485756469969	43	1.58334908640932	6.03477343941235
1273	3521	False	40.1027881138174	42	43.9755400793882	3.87275196557085
1274	3535	False	18.4242493990708	20	22.4629173800802	4.03866798100943
1275	3540	False	40.4299120032282	43	0.500156379089453	5.07024437586117
1276	3543	False	42.0687376211057	2	4.36283659313465	7.29409897202891
1277	3546	False	11.073498908241	13	15.1241602664602	4.0506613582192
1278	3547	False	11.6165639319167	14	15.6575996001027	4.04103566818598
1279	3548	False	18.7666195110671	21	24.8867471458613	6.12012763479419
1280	3550	False	38.614702710258	2	4.39771567192236	10.7830129616642
1281	3551	False	42.2245827476345	2	4.09281707656956	6.86823432893499
1282	3552	False	6.83514792642874	9	13.6340190593551	6.79887113292642
1283	3555	False	39.0282894862271	41	4.58688922028611	10.5585997340589
1284	3558	False	34.4481846169737	37	40.8722042105453	6.42401959357151
1285	3559	False	5.46856589261346	8	10.0996640971984	4.63109820458495
1286	3560	False	10.2666666666666	12	13.7333333333333	3.46666666666666
1287	3562	False	4.73648760738475	7	10.0435980707823	5.30711046339755
1288	3566	False	4.76506854706757	11	13.8438832277342	9.07881468066671
1289	3570	False	9.1330963571124	12	15.6010115626724	6.46791520556001
1290	3572	False	42.8402599996927	2	4.77552084756201	6.93526084786926
1291	3577	False	11.5255207621175	14	15.5253967021585	3.99987594004097
1292	3578	False	8.28604836194485	12	14.5146989642976	6.22865060235284
1293	3580	False	41.6139797220731	44	3.61133052416217	6.99735080208901
1294	3584	False	43.9154476125001	1	3.66579283293725	4.75034522043706
1295	3586	False	19.3978024113017	22	23.8912373413174	4.49343493001573
1296	3589	False	3.05758101067469	6	8.89657558431081	5.83899457363611
1297	3590	False	41.5994672078038	44	2.22443306589242	5.6249658580886
1298	3591	False	4.01629339569532	6	7.70113243726844	3.68483904157312
1299	3592	False	8.8070756935183	11	13.1190567748423	4.31198108132404
1300	3597	False	29.3048908681986	31	35.4985917078373	6.19370083963861
1301	3599	False	32.3226087929688	34	35.8539897603708	3.53138096740192
1302	3601	False	4.85955919841121	7	8.85622042867402	3.99666123026281
1303	3602	False	34.1974408480409	38	42.6210979598653	8.42365711182443
1304	3608	False	6.41592762513006	12	13.8847465071747	7.46881888204468
1305	3609	False	21.439235804341	23	25.3605835615583	3.92134775721726
1306	3610	False	41.2968306728313	43	-0.00521735772109366	3.69795196944756
1307	3612	True	4.44198700635699	6	8.36585001569096	3.92386300933396
1308	3613	False	6.64229030887867	10	11.7576824540037	5.11539214512508
1309	3614	True	19.242782022858	22	25.7669827299505	6.52420070709253
1310	3617	False	5.83798233335095	12	13.6992073050116	7.86122497166068
1311	3618	False	41.9889035105994	0	5.62428093512726	8.63537742452781
1312	3619	False	10.0669367339099	12	13.7525747137783	3.68563797986843
1313	3620	False	40.7616095974644	43	0.433023374514569	4.67141377705012
1314	3623	False	42.2193659408159	0	1.99178146066125	4.77241551984533
1315	3624	False	0.294250366872325	2	3.78149772786735	3.48724736099503
1316	3625	False	5.4410726691015	12	14.6982385212724	9.25716585217096
1317	3627	False	0.621563716890282	3	4.736794472211	4.11523075532072
1318	3632	False	15.6914800442458	18	20.4880272458871	4.79654720164123
1319	3633	False	43.0546828600588	3	4.9703796376895	6.91569677763061
1320	3635	False	16.0380435621232	19	20.7140338843197	4.67599032219642
1321	3636	False	12.4491588039703	17	19.7760436634644	7.32688485949406
1322	3640	False	12.0164246071158	14	20.7679640596467	8.75153945253092
1323	3641	True	19.630552203408	22	28.5447255741968	8.91417337078876
1324	3643	False	11.2542712416534	14	16.64	5.38572875834656
1325	3646	True	0.973900520696904	4	7.48780925533804	6.51390873464113
1326	3647	True	4.27738468885117	7	12.8993330645487	8.62194837569755
1327	3648	False	36.0557323114335	41	43.5327878485876	7.47705553715411
1328	3649	False	11.2606066204789	13	14.9228185239396	3.66221190346072
1329	3651	True	34.8919807394621	38	41.8309001395522	6.9389194000901
1330	3652	False	35.4482561397472	38	41.9820558146311	6.53379967488389
1331	3659	False	36.1285623673199	38	41.4132948004158	5.28473243309581
1332	3662	False	29.2666666666666	31	35.6703534686685	6.40368680200192
1333	3665	False	6.0788662757561	9	10.8659969087218	4.78713063296577
1334	3666	True	11.4374817824234	14	20.2533899714638	8.81590818904047
1335	3668	True	4.22395974300859	9	10.8170728072483	6.59311306423973
1336	3672	True	34.7369288283634	39	43.4913513581397	8.75442252977627
1337	3673	False	38.5331264228155	41	43.6326447049813	5.09951828216581
1338	3675	False	10.6193666916489	13	14.8706653587457	4.25129866709686
1339	3681	False	4.1068494582314	6	11.3605660315528	7.25371657332143
1340	3682	False	5.03369202263665	10	12.6441376432486	7.61044562061196
1341	3685	False	4.43207111291781	7	12.3676711345817	7.93560002166392
1342	3688	True	36.0585423175066	38	39.6584318523284	3.59988953482177
1343	3691	True	4.91132633957035	12	14.2261202068036	9.31479386723326
1344	3701	False	38.1983596580381	40	41.5856079347833	3.38724827674515
1345	3706	False	4.62086274676684	7	9.81022049214332	5.18935774537647
1346	3707	False	7.19686676101248	9	11.3422284724866	4.14536171147417
1347	3709	False	19.1717219440279	22	28.6002331019998	9.42851115797184
1348	3710	True	11.0640087396555	13	14.920854402235	3.85684566257945
1349	3714	False	4.69567171737199	7	9.48183551758685	4.78616380021485
1350	3715	True	20.1817114275766	26	28.8019761560647	8.62026472848805
1351	3717	False	19.233240092913	22	26.6162380142892	7.38299792137615
1352	3723	False	29.3188590932885	31	33.672031848718	4.35317275542949
1353	3724	True	12.2267420981897	17	20.8568901748837	8.63014807669393
1354	3726	False	4.29390076262321	7	12.7155754343807	8.42167467175748
1355	3729	False	39.1902307505629	41	43.7347277127297	4.54449696216681
1356	3738	True	11.7671760497383	14	18.6460026205103	6.87882657077201
1357	3744	True	7.64818189152528	11	12.6903958003113	5.04221390878609
1358	3746	False	5.42262726307841	8	13.2733727531355	7.85074549005717
1359	3747	False	25.2675720375431	27	28.8042304343612	3.53665839681811
1360	3752	False	31.1282059930323	33	34.6069005723175	3.47869457928518
1361	3755	False	6.58947927956215	9	13.4634913080318	6.87401202846972
1362	3759	True	4.84469999978325	7	9.74471706268646	4.9000170629032
1363	3760	True	4.65740714116377	7	12.5768328287046	7.91942568754091
1364	3765	True	4.25539517493555	6	7.97141485994419	3.71601968500863
1365	3767	True	5.31689343168533	10	12.9068355447956	7.58994211311031
1366	3768	True	5.3196896823639	13	15.4515099494212	10.1318202670573
1367	3772	False	4.2609948821847	6	7.76991751630719	3.50892263412248
1368	3777	False	21.0926121678025	24	43.459801046455	22.3671888786524
1369	3781	False	29.6355997029882	39	42.542626015102	12.9070263121138
1370	3782	False	34.4510041078052	40	0.549841455092426	11.0988373472871
1371	3784	False	4.58264561667878	7	13.2900062671771	8.70736065049834
1372	3789	True	31.2499842318056	42	43.941855108813	12.6918708770074
1373	3791	True	8.39226831905644	10	12.6765469974073	4.28427867835093
1374	3792	True	19.4493822220689	22	24.721209553058898	5.27182733099005
1375	3796	False	36.2666666666666	38	39.7333333333333	3.46666666666666
1376	3797	False	9.09171018218305	11	12.6746088256134	3.58289864343041
1377	3798	False	28.439699329855	39	41.9900731440782	13.5503738142232
1378	3800	True	6.30673337586206	11	13.6762168798406	7.36948350397858
1379	3802	True	11.5502376701374	14	17.0077216751314	5.45748400499403
1380	3803	False	12.4862924055207	15	21.2499872251687	8.76369481964802
1381	3809	True	3.97279782074681	6	12.4461666630095	8.47336884226278
1382	3810	False	4.44655301957638	7	11.3757587691509	6.92920574957453
1383	3811	True	39.2666666666666	41	42.7333333333333	3.46666666666666
1384	3815	False	12.0578766560263	14	19.8035475839332	7.7456709279069
1385	3816	False	4.4403750829069	11	13.3197705904495	8.87939550754267
1386	3817	False	20.5102690973056	35	42.9165507881759	22.4062816908703
1387	3818	False	7.14747466619295	9	10.6951146812985	3.54764001510555
1388	3820	False	26.2566222160246	28	32.6584559610569	6.40183374503229
1389	3822	False	4.3245394748691	11	13.089342174464	8.76480269959491
1390	3825	False	2.16910344600742	4	9.93051160838548	7.76140816237806
1391	3830	False	37.0517855794922	42	-0.770078377568971	7.17813604293877
1392	3833	False	10.3299688009568	13	16.2167089168876	5.88674011593082
1393	3839	False	5.72365696008252	8	11.8356144702676	6.1119575101851
1394	3844	False	35.2666666666666	37	38.7333333333333	3.46666666666666
1395	3851	False	5.00482176755969	9	11.4839510690933	6.47912930153368
1396	3852	False	3.0760397014036	9	13.4633492244676	10.387309523064
1397	3853	False	9.43480395893331	12	13.7997045735681	4.36490061463487
1398	3856	False	11.3368131292444	13	15.810410758547	4.47359762930255
1399	3872	False	6.04928980543585	8	11.3564381683683	5.30714836293246
1400	3876	False	7.32443910198505	9	10.9820771722496	3.65763807026454
1401	3879	False	8.34716527503142	13	18.7713682347265	10.4242029596951
1402	3880	False	11.418209771441	16	20.3075198761817	8.88931010474062
1403	3883	False	8.21303732838626	11	13.7362756959321	5.52323836754592
1404	3904	False	12.1701007742224	15	17.70205236597	5.5319515917476
1405	3914	False	5.619473040822	8	13.2921510957549	7.67267805493297
1406	3929	False	8.04767867143181	11	12.7212820618149	4.67360339038315
1407	3931	False	8.78370330974578	11	13.9631952562804	5.17949194653465
1408	3932	False	6.76201670071164	11	12.5926619804278	5.8306452797162
1409	3940	False	11.9571115218586	16	20.026483189104	8.06937166724538
1410	3958	False	12.4688441105139	15	18.4447976943674	5.97595358385356
1411	3959	False	5.26666666666666	7	8.73333333333333	3.46666666666666
1412	3961	False	6.65649801509747	10	13.693835211003	7.03733719590553
1413	3964	False	9.21362303203216	12	16.4867352082983	7.27311217626613
1414	3967	False	10.1333186607445	12	13.9211303923599	3.78781173161537
1415	3969	False	32.2566370537408	34	35.8750019020652	3.6183648483244
1416	3979	False	34.4869543066267	36	38.4285691291027	3.94161482247605
1417	3988	False	15.0087311915051	17	19.6113567262251	4.60262553472002
1418	3990	False	32.2666666666666	34	35.7333333333333	3.46666666666666
1419	3992	False	7.132338022067	9	11.690839141679	4.55850111961203
1420	4001	False	10.0016370424199	12	13.7337416924552	3.7321046500353
1421	4014	False	12.080896463609	15	20.9169950743782	8.83609861076922
1422	4033	False	12.3817489981198	14	19.363200594722	6.98145159660221
1423	4035	False	9.19833370242703	11	13.2481081690069	4.04977446657986
1424	4039	False	7.26666666666666	9	10.7333333333333	3.46666666666666
1425	4042	False	10.3172409131752	13	14.4902880421781	4.17304712900293
1426	4056	False	23.2666666666666	25	26.7333333333333	3.46666666666666
1427	4067	False	6.00136276105282	9	11.8011405810434	5.79977781999064
1428	4077	False	12.0568811759953	15	17.8043485966425	5.74746742064726
1429	4088	False	6.29289803221331	11	13.6607954902715	7.36789745805825
1430	4099	False	6.26807243892692	8	9.78757553359201	3.51950309466509
1431	4100	False	5.36228442476211	8	10.124990890782	4.76270646601998
1432	4101	False	6.30004257993108	8	9.81014360310116	3.51010102317008
1433	4102	False	3.28888718397965	5	6.82039843079185	3.5315112468122
1434	4106	False	7.48320818830416	11	13.2542365210663	5.77102833276219
1435	4108	False	42.2666666666666	44	0.733333333333334	3.46666666666666
1436	4119	False	19.6153378850404	22	24.7464083553178	5.1310704702774
1437	4128	False	5.5059803598364	8	13.0683019640689	7.56232160423253
1438	4132	False	7.26666666666666	9	10.7333333333333	3.46666666666666
1439	4139	False	6.85885134030841	10	12.8534573966342	5.99460605632587
1440	4149	False	7.37150734773229	9	11.716747473375	4.34524012564275
1441	4154	False	41.172688512722	43	-0.285148807968404	3.54216267930953
1442	4168	False	8.10775465893271	10	14.2963775676947	6.18862290876205
1443	4170	False	11.255372106036	13	16.6038981493936	5.3485260433576
1444	4173	False	7.56933265013159	13	14.8104866520922	7.24115400196061
1445	4178	False	6.15561302978924	11	12.6960312374352	6.54041820764604
1446	4188	False	10.2881810928357	12	13.7223462389231	3.4341651460874
1447	4192	False	34.2666666666666	36	37.7333333333333	3.46666666666666
1448	4200	False	10.9623036074552	13	14.99655456283	4.03425095537481
1449	4213	False	11.2950677287289	15	21.2720574718651	9.97698974313617
1450	4215	False	4.11927847289496	7	14.5381331409117	10.4188546680167
1451	4219	False	5.79716853304376	11	13.3638978744248	7.56672934138105
1452	4223	False	10.2666666666666	12	13.7333333333333	3.46666666666666
1453	4226	False	7.27253635907966	9	10.753098083238	3.48056172415835
1454	4242	False	8.18379324560036	10	11.7075119103432	3.52371866474283
1455	4245	False	8.00265949794221	10	12.7712565115298	4.76859701358768
1456	4250	False	4.49238303927509	9	13.5972323494027	9.10484931012767
1457	4252	False	5.32539182508157	7	11.3712282357379	6.04583641065633
1458	4272	False	36.3027163776708	38	41.3442709015565	5.04155452388565
1459	4275	False	9.6239502996368	12	13.7107120432257	4.08676174358893
1460	4283	False	11.6591447166579	14	15.9191459188912	4.26000120223324
1461	4311	True	32.4885849056753	38	41.8115410932088	9.32295618753349
1462	4315	False	36.2725822158124	38	39.5904077009512	3.31782548513881
1463	4317	False	12.8313159789355	15	22.685545973132	9.85422999419643
1464	4323	False	4.04838259099226	12	13.8908606098426	9.84247801885037
1465	4330	False	4.52585082234697	7	12.5177603802442	7.99190955789731
1466	4336	False	27.1622679680552	35	38.4847511590571	11.3224831910019
1467	4339	False	12.4948553666334	16	20.8701558560218	8.37530048938838
1468	4344	False	38.5117171692207	42	1.05943427004682	7.54771710082607
1469	4347	False	4.61013842943456	7	12.4675263216575	7.85738789222299
1470	4352	False	4.58980575328555	7	16.8467871023385	12.2569813490529
1471	4355	False	9.14687432981172	14	19.3061078505392	10.1592335207275
1472	4358	False	26.0528858660161	29	33.2292498365215	7.17636397050539
1473	4365	False	5.09841043094336	10	12.8887446846259	7.7903342536826
1474	4377	False	2.1803157298688	7	18.6879329179361	16.5076171880673
1475	4380	False	23.5672203820746	26	29.622530383345	6.05531000127033
1476	4385	False	4.48234410695221	7	12.7904605886156	8.3081164816634
1477	4388	False	4.40015440909296	7	11.7101888489298	7.31003443983684
1478	4405	False	2.31249200590622	14	21.2803135452915	18.9678215393853
1479	4407	False	34.4930368791262	39	41.8014093516176	7.30837247249146
1480	4410	False	22.3907440687887	27	33.4801321444839	11.0893880756952
1481	4415	False	5.02570329716454	8	13.5815076423963	8.55580434523178
1482	4429	False	15.3823521632882	17	21.6089421426847	6.22658997939657
1483	4430	False	41.6150663753493	44	1.91752069514274	5.30245431979339
1484	4433	False	11.1387480344178	13	15.1961549076238	4.05740687320592
1485	4434	False	25.2560801772025	34	36.4046642964363	11.1485841192338
1486	4438	False	3.49921327989737	6	19.7791470243159	16.2799337444185
1487	4443	False	3.36702083139449	8	11.7593408013088	8.39231996991431
1488	4451	False	19.0154663490825	21	23.9787882266624	4.96332187757987
1489	4453	False	16.4574712058387	20	22.043299505308	5.58582829946929
1490	4454	False	41.6971058531953	0	6.21279694224074	9.51569108904534
1491	4455	False	17.8661727850707	20	22.4613616950789	4.59518891000818
1492	4456	False	2.40200281192481	8	12.2450116871349	9.8430088752101
1493	4457	False	16.6631529014466	20	21.905899271753	5.24274637030639
1494	4459	False	12.9648862701415	17	18.916510914564	5.95162464442246
1495	4460	False	13.7147494416592	19	21.5991269725528	7.88437753089355
1496	4464	False	0.164029626738688	4	8.97508172722373	8.81105210048504
1497	4465	False	35.1357909409945	40	42.3042953236202	7.16850438262565
1498	4467	False	12.4871358537815	15	18.4170745303685	5.92993867658701
1499	4468	False	13.2059858247896	15	21.096664725211	7.89067890042145
1500	4469	False	12.2687625824666	14	15.9191567084936	3.65039412602698
1501	4473	False	41.0261226704644	44	7.13345641596942	11.107333745505
1502	4478	False	32.0235411033881	34	36.3937395371908	4.37019843380272
1503	4480	False	31.3480518350297	33	38.0647323558271	6.71668052079735
1504	4481	False	35.6731359993192	40	42.5804063595035	6.90727036018434
1505	4488	False	12.3534551507656	15	17.9213952021431	5.56794005137753
1506	4489	False	39.2734596874154	42	1.36579009794478	7.09233041052932
1507	4490	False	12.0091921694136	14	15.778318519711	3.76912635029742
1508	4494	False	27.4138001475716	29	31.2985289062481	3.88472875867649
1509	4499	False	13.4632657296556	16	19.5477360313547	6.08447030169909
1510	4500	False	12.645189053939	20	22.1993142523177	9.55412519837878
1511	4501	False	9.37316408483036	14	15.9913748255311	6.61821074070081
1512	4503	False	12.1594343557894	18	22.7136929882495	10.55425863246
1513	4504	False	14.2537814535736	19	20.66680424174	6.41302278816637
1514	4508	False	10.297366712766	15	19.3334947033464	9.03612799058039
1515	4509	False	13.5609628920806	20	22.1391501059841	8.5781872139035
1516	4518	False	44.0858330673885	1	2.90214026927229	3.81630720188376
1517	4523	False	41.3705731564716	44	1.45202251796662	5.08144936149496
1518	4526	False	30.5332543175698	33	35.1906282618441	4.65737394427425
1519	4531	False	9.48791703124331	16	19.1914922224401	9.70357519119679
1520	4533	False	39.7237005640185	42	2.40862116585368	7.68492060183517
1521	4534	False	18.8502670844062	21	23.5828696882752	4.73260260386899
1522	4535	False	41.0511084369682	43	0.664703117503272	4.61359468053505
1523	4537	False	16.7399739808312	20	23.7663514743176	7.02637749348644
1524	4540	False	12.7184058418074	19	24.0066866648819	11.2882808230745
1525	4542	False	13.1836874498575	18	19.9564899969426	6.77280254708502
1526	4547	False	39.9058906238845	42	0.0471380885937051	5.14124746470918
1527	4549	False	34.4384965768298	37	43.244413761008	8.80591718417817
1528	4553	False	39.3110516952722	42	43.5977942497264	4.28674255445422
1529	4554	False	37.8163824569263	42	1.00305388912315	8.18667143219683
1530	4561	False	17.2521208086513	19	20.8618826333408	3.60976182468949
1531	4562	False	36.8091883402499	39	42.1739292533656	5.36474091311578
1532	4567	False	29.2406791132075	34	42.4176042507184	13.1769251375108
1533	4571	False	36.2790170727242	38	39.732961679952	3.45394460722778
1534	4573	False	27.694783971519	30	31.5839549842438	3.88917101272483
1535	4574	False	13.3735138900831	17	21.8792491948116	8.50573530472858
1536	4576	False	20.3708789217787	23	25.5186386766144	5.14775975483576
1537	4578	False	35.1005193693774	37	40.1915714454305	5.09105207605318
1538	4580	False	39.6743892736721	42	43.6210781518487	3.94668887817662
1539	4581	False	42.0274010700901	0	7.98587677012858	10.9584757000384
1540	4584	False	3.65954932110519	6	7.96372105510024	4.30417173399505
1541	4585	False	13.0671665796636	16	19.6961026193667	6.62893603970309
1542	4590	False	44.3692626178206	3	12.612825687008	13.2435630691873
1543	4593	False	14.3731603487238	17	19.4515614953875	5.07840114666365
1544	4597	False	19.404626328168	21	23.0660444435745	3.66141811540648
1545	4601	False	31.435979176876	34	37.4070114989378	5.97103232206177
1546	4602	False	41.4870728601096	44	1.43831277510057	4.95123991499095
1547	4606	False	16.4904716041976	20	21.8570309013053	5.36655929710764
1548	4613	False	14.8470439626178	20	22.0650334135672	7.21798945094941
1549	4614	False	40.2804048285648	42	2.09247030444953	6.81206547588473
1550	4617	False	12.6866169775842	15	18.6752492046143	5.98863222703009
1551	4622	False	12.1434837483338	15	21.4036101303663	9.2601263820325
1552	4623	False	14.4073314479324	17	20.1758963746655	5.76856492673302
1553	4624	False	40.4851644716468	43	-0.424213686853711	4.09062184149945
1554	4626	False	23.2666666666666	25	26.7333333333333	3.46666666666666
1555	4627	False	38.790527861056	41	43.895639433002	5.10511157194596
1556	4631	False	4.11233836923509	7	8.94927612805837	4.83693775882328
1557	4633	False	18.8393943632833	21	23.5740938497495	4.7346994864662
1558	4637	False	29.2392499412711	31	38.1756863217629	8.93643638049178
1559	4638	False	18.0394045540419	20	21.716449096914	3.67704454287215
1560	4646	False	39.1608414741856	41	0.950277373613964	6.78943589942834
1561	4647	False	31.3140721060577	33	35.6934608196775	4.37938871361988
1562	4650	False	14.5730844567346	20	24.104368592465	9.53128413573042
1563	4652	False	35.2502869325495	37	38.6316621799437	3.38137524739415
1564	4653	False	13.3004213849703	16	19.147628295018	5.84720691004763
1565	4660	False	39.6779984556753	42	0.950122383030752	6.2721239273554
1566	4661	False	32.3152081538919	34	35.8812349977959	3.56602684390406
1567	4662	False	14.335404568658	18	19.9993402206511	5.663935651993
1568	4663	False	34.3578517608794	37	41.8739273296553	7.51607556877582
1569	4677	False	39.2870414533086	41	0.926529325305374	6.63948787199668
1570	4678	False	41.2944085284854	44	3.45301901177003	7.1586104832846
1571	4682	False	12.7902040529245	19	22.1951615463933	9.40495749346876
1572	4684	False	40.6499107809234	44	1.71415415095318	6.06424337002974
1573	4687	False	14.0536218239491	16	17.7444012364655	3.69077941251641
1574	4692	False	14.3656404860152	16	20.5396460059175	6.17400551990231
1575	4703	False	15.6868728626685	19	20.9080521899244	5.2211793272559
1576	4704	False	12.5985428803123	16	20.8056724171907	8.20712953687833
1577	4711	False	17.2604345423972	20	21.5638340818085	4.30339953941131
1578	4717	False	15.9435487613057	18	19.6305991519647	3.68705039065899
1579	4718	False	12.9236160939794	20	22.2492235787864	9.32560748480706
1580	4722	False	38.3437721207388	41	43.607644280753	5.26387216001421
1581	4729	False	40.8745132631527	43	1.34427882883103	5.46976556567833
1582	4732	False	39.8905515378177	42	0.557620656534382	5.66706911871664
1583	4735	False	34.3054085811077	42	43.7771175034117	9.471708922304
1584	4745	False	42.6676199137813	1	3.07621985724573	5.4085999434644
1585	4746	False	42.2605628675525	44	0.907682371873839	3.64711950432127
1586	4748	False	41.0946401697013	44	0.916265914435115	4.8216257447338
1587	4749	False	40.8545082700745	43	1.43340043891617	5.57889216884165
1588	4768	False	12.6389029089107	16	18.2790227615682	5.64011985265757
1589	4770	False	40.0099669964091	42	43.9404415327448	3.93047453633567
1590	4772	False	40.0157153395444	42	43.8709506576235	3.8552353180791
1591	4777	False	14.3213549757163	19	21.7212272437328	7.39987226801651
1592	4778	False	15.1615469851947	19	22.1289323827407	6.967385397546
1593	4779	False	11.1417817910442	13	15.9286292745177	4.78684748347352
1594	4783	False	16.302077189429	20	21.8791009349194	5.57702374549035
1595	4789	False	11.6076385373846	15	18.897805347499	7.29016681011443
1596	4790	False	14.4276689360535	19	21.7086490400257	7.28098010397219
1597	4794	False	14.5456323896208	18	20.5998092943892	6.0541769047684
1598	4800	False	14.4227866313839	20	22.5390233262357	8.11623669485177
1599	4817	False	15.3759765641943	18	21.7427548742426	6.36677831004824
1600	4827	False	29.8136947305276	34	38.2511416213509	8.43744689082331
1601	4838	False	13.4612893802498	16	18.0074583099512	4.54616892970145
1602	4839	False	13.5159686098185	16	18.8039499480109	5.28798133819241
1603	4841	False	37.0238521902655	39	40.9620829584884	3.93823076822297
1604	4843	False	33.0208083889414	35	40.9997506561706	7.97894226722925
1605	4847	False	15.8051446875163	21	26.1307873144968	10.3256426269804
1606	4848	False	14.5507518057878	20	21.8608859739156	7.31013416812785
1607	4853	False	12.2800634357945	15	18.0429574515656	5.76289401577108
1608	4855	False	41.257269860205	44	1.85696634641502	5.59969648621001
1609	4857	False	37.0621533119557	39	42.5018599336893	5.43970662173359
1610	4858	False	17.6418702330673	20	24.6947329317436	7.05286269867625
1611	4862	False	33.2348707476641	35	37.6574333076481	4.422562559984
1612	4863	False	11.1317213798494	13	15.4963984548914	4.36467707504196
1613	4867	False	13.359552008732	16	19.5096974199295	6.15014541119751
1614	4868	False	14.2746003111015	16	19.4052608947026	5.1306605836011
1615	4869	False	15.3628936447502	17	19.4806705836977	4.11777693894747
1616	4871	False	18.5982942229739	21	22.5634151403132	3.96512091733926
1617	4880	False	12.4838494668078	15	18.555189372583	6.07133990577514
1618	4883	False	39.6355307809121	42	0.655951702441058	6.02042092152894
1619	4886	False	36.0744431638595	43	0.736294015838105	9.66185085197857
1620	4888	False	13.0908507692239	16	18.951076720442	5.86022595121802
1621	4900	False	39.3326670910416	41	42.92689663341	3.59422954236838
1622	4901	False	16.8171590106531	19	21.2328965035844	4.41573749293129
1623	4903	False	32.5745404619742	40	42.5631102862537	9.98856982427948
1624	4907	False	13.6372664859847	18	24.001075359107	10.3638088731223
1625	4913	False	17.4998675113196	21	23.8175918253235	6.31772431400386
1626	4919	False	15.1979802654335	19	21.5051550440895	6.307174778656
1627	4923	False	18.000609908244	20	21.5140095184582	3.5133996102142
1628	4929	False	37.8394276974673	43	1.25281540387901	8.41338770641162
1629	4931	False	36.6750744528048	39	42.644213033184	5.96913858037915
1630	4932	False	0.722825664286227	3	4.84557262164578	4.12274695735956
1631	4933	False	41.5376590129899	44	2.8712941002835	6.3336350872936
1632	4939	False	13.2000780494677	16	20.8163640873608	7.61628603789309
1633	4941	False	15.2368582526494	19	21.6227870554283	6.38592880277892
1634	4943	False	20.0024157736605	22	24.1290171773045	4.12660140364404
1635	4944	False	13.9708398000964	16	18.779032365885	4.80819256578859
1636	4952	False	13.6229532518093	18	19.8197240638031	6.19677081199385
1637	4958	False	18.8460046801074	21	24.2204852035515	5.37448052344409
1638	4959	False	34.162495884751	39	43.5645211429422	9.40202525819114
1639	4961	False	35.3553260663218	37	-0.774644707942854	8.87002922573526
1640	4963	False	42.1770837459048	44	0.852447228463141	3.67536348255828
1641	4968	False	38.4089238478294	41	43.9220552002953	5.51313135246591
1642	4971	False	37.202724038144	42	1.20048726506373	8.99776322691965
1643	4972	False	15.0635159431706	17	18.9170150236578	3.8534990804872
1644	4973	False	18.9765971052824	21	23.6132077799301	4.6366106746477
1645	4976	False	14.9043607791228	17	20.3057464702962	5.40138569117341
1646	4977	False	38.4043138165193	41	0.408628680247829	7.00431486372849
1647	4996	False	40.4569982920437	43	-0.291238559935116	4.2517631480211
1648	4998	False	39.433602232252	41	0.334168389318662	5.9005661570666
1649	5002	False	39.5052920560366	42	0.839180361996966	6.33388830596035
1650	5009	False	14.9342350129199	20	22.2088256466838	7.27459063376391
1651	5010	False	15.7417106049221	19	21.3645938693665	5.6228832644444
1652	5013	False	17.2536207969143	20	22.5488109653296	5.29519016841529
1653	5015	False	15.3198344621658	20	22.1796007081285	6.85976624596268
1654	5016	False	39.2349206798692	41	43.6504630814758	4.41554240160655
1655	5023	False	16.1286545497676	18	19.8894004886993	3.76074593893172
1656	5024	False	36.2954586477645	39	-0.914978436398868	7.78956291583657
1657	5035	False	8.13306960401768	14	15.7901904548935	7.65712085087587
1658	5063	False	39.1889812398493	41	42.6257806615096	3.43679942166028
1659	5064	False	11.1705426262485	16	26.9674091741239	15.7968665478754
1660	5066	False	12.3380820029174	15	22.2766279253089	9.93854592239153
1661	5067	False	12.7618214025465	15	19.0223426464541	6.26052124390759
1662	5069	False	36.3584321024443	39	1.82347257439489	10.4650404719505
1663	5070	False	13.549477439018	19	21.7389523376173	8.18947489859928
1664	5072	False	36.3168849594248	38	-0.338428683771354	8.34468635680377
1665	5084	False	17.3279188749172	19	21.2414321297282	3.9135132548109
1666	5091	False	12.0822428403747	15	19.8225959111835	7.74035307080883
1667	5092	False	11.3568394792348	14	19.6715527266376	8.31471324740282
1668	5094	False	18.5455034814683	21	22.8362179512142	4.29071446974588
1669	5098	False	15.5045121147724	18	20.9081952500272	5.40368313525474
1670	5099	False	35.3880794655978	38	41.940507114672	6.55242764907429
1671	5101	False	40.4996116680352	43	4.11211546986711	8.61250380183182
1672	5103	False	16.301013510344	18	19.8143472443644	3.51333373402034
1673	5104	False	17.0440548415734	19	21.5296217626893	4.48556692111588
1674	5106	False	1.22368090100766	3	4.98933509250439	3.76565419149672
1675	5107	False	16.3742057185247	20	21.8997229159195	5.5255171973948
1676	5114	False	35.4831365293962	38	40.7148277105659	5.23169118116968
1677	5115	False	17.8722096160329	20	22.1021761771883	4.2299665611554
1678	5119	False	37.0771252881679	39	43.4054930066231	6.32836771845515
1679	5124	False	15.4594243116101	18	20.568828825479	5.1094045138689
1680	5125	False	24.2666666666666	26	27.7333333333333	3.46666666666666
1681	5128	False	11.1670438330043	13	18.2706338786983	7.10359004569392
1682	5132	False	0.610080404332188	3	4.90208143391602	4.29200102958383
1683	5133	False	29.2762514359056	32	36.5524692675394	7.27621783163384
1684	5134	False	12.2328009089866	15	18.3505721400778	6.11777123109118
1685	5137	False	40.6322612343689	44	7.74721656410174	12.1149553297328
1686	5146	False	13.638034486128	17	21.5543934523142	7.91635896618615
1687	5152	False	34.1975478343021	36	40.5978824627917	6.40033462848965
1688	5154	False	39.1628272936069	43	0.629891023210845	6.4670637296039
1689	5162	False	13.1202251095091	16	19.8100281530922	6.68980304358313
1690	5176	False	36.0000138150986	38	40.1623823057184	4.16236849061974
1691	5186	False	15.0392575271231	17	19.1239949011779	4.08473737405479
1692	5189	False	39.2743253629569	41	42.759008941447	3.48468357849007
1693	5199	False	39.2666666666666	41	42.7333333333333	3.46666666666666
1694	5203	False	12.5924187113586	15	16.6334137081363	4.04099499677766
1695	5205	False	42.2457963508977	0	6.26382587476933	9.01802952387157
1696	5209	False	12.2028749926667	14	19.5052680871	7.30239309443326
1697	5212	False	17.2899970717545	19	21.7347932883294	4.44479621657495
1698	5213	False	11.9576039465288	15	18.3588597531096	6.40125580658083
1699	5221	False	39.3777522326973	42	-0.756043350492845	4.86620441680976
1700	5223	False	40.3280588325999	43	0.367780793051842	5.03972196045192
1701	5227	False	13.9783045166123	18	20.5630881980238	6.58478368141151
1702	5228	False	35.3188414487896	41	43.6952367953828	8.37639534659313
1703	5229	False	12.9756281356344	17	18.9167735737885	5.94114543815414
1704	5230	False	40.3919190873058	43	0.93778766860295	5.54586858129707
1705	5233	False	41.0112439949609	44	4.23729728095362	8.22605328599265
1706	5240	False	40.3966503857951	43	0.798186055272083	5.40153566947694
1707	5241	False	38.6238124786751	41	43.2654932855876	4.64168080691242
1708	5245	False	14.308563226164	17	19.4614779195939	5.15291469342997
1709	5249	False	40.9039716374273	43	2.35202842114002	6.44805678371266
1710	5252	False	40.2751075238953	42	0.583981433166528	5.30887390927115
1711	5257	False	12.3575572691408	15	17.9362194045875	5.57866213544669
1712	5261	False	12.7805074765869	17	19.8494072113889	7.06889973480204
1713	5263	False	14.9526935432803	19	20.7535871555196	5.80089361223926
1714	5264	False	17.6325714170662	20	22.1132229934655	4.48065157639931
1715	5267	False	11.7916712015519	15	17.8770245809776	6.08535337942575
1716	5271	False	5.41825233686713	8	9.94564118247532	4.52738884560819
1717	5274	False	11.1190196854808	13	15.7214437646649	4.60242407918407
1718	5276	False	15.2519365541855	19	21.6827130602946	6.43077650610911
1719	5281	False	18.1284449806429	20	22.333733484657	4.20528850401417
1720	5284	False	14.27157837656	19	21.664014496755	7.39243612019496
1721	5286	False	40.9779002869372	43	4.20160757401404	8.22370728707684
1722	5289	False	38.4881939552058	41	43.3015494034606	4.81335544825478
1723	5290	False	17.4168453644538	20	24.7139923914918	7.29714702703801
1724	5292	False	39.1837003638748	41	42.6487705376244	3.46507017374957
1725	5293	False	11.9628060031248	19	21.583145876441	9.62033987331628
1726	5297	False	17.7644149793608	20	22.6350477649358	4.87063278557501
1727	5300	False	12.3107270652124	15	19.6961333298296	7.38540626461721
1728	5302	False	13.4913078097164	16	21.249114790613	7.75780698089664
1729	5305	False	17.312055545515	19	20.970696050414	3.65864050489895
1730	5320	False	39.5345032831814	42	43.6529901388925	4.11848685571111
1731	5323	False	0.595920243953808	3	4.93320939618965	4.33728915223584
1732	5326	False	12.0042176609685	16	20.8050467463724	8.80082908540385
1733	5330	False	38.1556888521608	40	42.560374208179	4.40468535601824
1734	5332	False	39.4451496566275	41	43.453772131731	4.00862247510348
1735	5335	False	13.727495575708	16	20.3672246778887	6.63972910218067
1736	5336	False	12.2264402924798	15	17.5957515580542	5.36931126557439
1737	5338	False	41.4872577278999	44	4.94070829004259	8.45345056214269
1738	5339	False	29.2517240033571	31	33.5436314678223	4.29190746446522
1739	5341	False	40.289208282705	42	1.3000701621075	6.0108618794025
1740	5344	False	12.2306185508332	15	18.5985540018013	6.36793545096804
1741	5345	False	12.8098691643851	18	22.5794286126449	9.76955944825978
1742	5347	False	32.8374740066453	35	39.6822326685957	6.84475866195037
1743	5348	False	39.4378043909965	41	43.4492873445745	4.01148295357793
1744	5350	False	41.2108637940888	44	1.69218143961404	5.48131764552516
1745	5351	False	31.4493328956448	34	40.9831448712931	9.5338119756483
1746	5356	False	15.2165980291714	19	21.8182437021285	6.60164567295713
1747	5358	False	8.79834764682768	14	21.8028914507883	13.0045438039606
1748	5363	False	32.7039247123582	35	39.9825070112406	7.27858229888231
1749	5366	False	11.2252493322398	14	22.2920657314012	11.0668163991614
1750	5367	False	15.1356391518003	18	22.0012606532087	6.86562150140846
1751	5368	False	9.3340063130183	13	15.8831538516408	6.54914753862254
