# Supplementary material for: A hippocampus-accumbens code guides goal-directed appetitive behavior
Source: Nat Commun. 2024 Apr 12;15:3196. doi: 10.1038/s41467-024-47361-x (PMC11015045; doi:10.1038/s41467-024-47361-x)
Supplement: Supplementary file 8 — Source Data [file 41467_2024_47361_MOESM8_ESM.zip › S5j.csv]

	Figure S5j	Unnamed: 1	Unnamed: 2	Unnamed: 3	Unnamed: 4
0
1	Observed distribution			Shuffled probabilities
2	Red	Place field center in transition zone		Red	Probability center in transition zone
3	False	1		0	0.517692779709552
4	False	1		1	0.505643340857787
5	False	0		0	0.498670484761709
6	False	1		1	0.553047404063205
7	False	1		0	0.518101861321333
8	False	1		1	0.492099322799097
9	False	1		0	0.507670280220904
10	False	0		1	0.512415349887133
11	False	0		0	0.515442830844753
12	True	0		1	0.496613995485327
13	False	0		0	0.517079157291879
14	False	0		1	0.494356659142212
15	True	0		0	0.510942933115156
16	False	0		1	0.485327313769751
17	False	0		0	0.519329106156678
18	False	1		1	0.507900677200902
19	False	0		0	0.500920433626508
20	False	1		1	0.532731376975169
21	False	1		0	0.508692984250357
22	False	0		1	0.47178329571106
23	True	0		0	0.513192881979955
24	False	1		1	0.496613995485327
25	False	1		0	0.515442830844753
26	True	1		1	0.523702031602708
27	False	0		0	0.510124769891593
28	False	1		1	0.530474040632054
29	False	0		0	0.513601963591736
30	False	1		1	0.492099322799097
31	False	1		0	0.512579259562282
32	False	1		1	0.496613995485327
33	False	1		0	0.514011045203518
34	False	0		1	0.532731376975169
35	False	0		0	0.517079157291879
36	False	0		1	0.496613995485327
37	False	1		0	0.512374718756391
38	False	1		1	0.548532731376975
39	False	0		0	0.507261198609122
40	False	0		1	0.530474040632054
41	False	0		0	0.502556760073634
42	False	1		1	0.525959367945823
43	False	0		0	0.509920229085702
44	False	0		1	0.492099322799097
45	True	0		0	0.518101861321333
46	False	0		1	0.505643340857787
47	True	0		0	0.50132951523829
48	False	1		1	0.512415349887133
49	True	0		0	0.513806504397627
50	False	1		1	0.501128668171557
51	True	0		0	0.506852116997341
52	False	1		1	0.519187358916478
53	False	1		0	0.503170382491307
54	False	0		1	0.494356659142212
55	False	1		0	0.513192881979955
56	False	0		1	0.494356659142212
57	False	1		0	0.507670280220904
58	False	0		1	0.512415349887133
59	False	0		0	0.51462466762119
60	False	0		1	0.55981941309255
61	False	0		0	0.507056657803231
62	False	1		1	0.496613995485327
63	False	0		0	0.516670075680098
64	False	0		1	0.525959367945823
65	True	0		0	0.514215586009408
66	False	0		1	0.530474040632054
67	False	0		0	0.523829003886275
68	False	0		1	0.505643340857787
69	False	1		0	0.50930660666803
70	False	1		1	0.534988713318284
71	False	1		0	0.510124769891593
72	False	0		1	0.507900677200902
73	False	0		0	0.511556555532828
74	False	1		1	0.512415349887133
75	False	1		0	0.495397831867457
76	False	0		1	0.4627539503386
77	False	1		0	0.512988341174064
78	False	0		1	0.523702031602708
79	False	0		0	0.511352014726938
80	False	0		1	0.532731376975169
81	False	0		0	0.507261198609122
82	False	1		1	0.507900677200902
83	False	1		0	0.517692779709552
84	False	0		1	0.519187358916478
85	False	1		0	0.515442830844753
86	False	0		1	0.485327313769751
87	False			0	0.520760891797913
88	False	0		1	0.507900677200902
89	False	0		0	0.504397627326651
90	False	1		1	0.514672686230248
91	True	1		0	0.503579464103088
92	True	0		1	0.45823927765237
93	False	1		0	0.511352014726938
94	False	0		1	0.539503386004514
95	False	0		0	0.51728369809777
96	True	1		1	0.530474040632054
97	False	1		0	0.520965432603804
98	False	1		1	0.485327313769751
99	False	0		0	0.502556760073634
100	False	0		1	0.537246049661399
101	False	0		0	0.505215790550214
102	True	0		1	0.532731376975169
103	False	0		0	0.499284107179382
104	False	0		1	0.485327313769751
105	True	0		0	0.511761096338719
106	False	1		1	0.512415349887133
107	True	0		0	0.516874616485989
108	False	1		1	0.516930022573363
109	False	1		0	0.489261607690734
110	True	0		1	0.514672686230248
111	False	1		0	0.532828799345469
112	True	0		1	0.510158013544018
113	False	0		0	0.51196563714461
114	False	0		1	0.54627539503386
115	False	0		0	0.509715688279811
116	False	0		1	0.516930022573363
117	False	0		0	0.507465739415013
118	False	1		1	0.519187358916478
119	False	1		0	0.50419308652076
120	True	1		1	0.498871331828442
121	False	1		0	0.50664757619145
122	True	0		1	0.474040632054176
123	False	0		0	0.50132951523829
124	False	0		1	0.525959367945823
125	False	1		0	0.515442830844753
126	False	0		1	0.483069977426636
127	True	1		0	0.511147473921047
128	False	1		1	0.476297968397291
129	False	0		0	0.503170382491307
130	True	0		1	0.498871331828442
131	False	0		0	0.508897525056248
132	False	1		1	0.544018058690744
133	False	0		0	0.509920229085702
134	True	0		1	0.507900677200902
135	True	1		0	0.513397422785845
136	True	1		1	0.507900677200902
137	False	1		0	0.510329310697484
138	False	1		1	0.512415349887133
139	False	0		0	0.504397627326651
140	False	1		1	0.465011286681715
141	False	1		0	0.512170177950501
142	True	1		1	0.541760722347629
143	False	1		0	0.506443035385559
144	False	0		1	0.514672686230248
145	True	0		0	0.515647371650644
146	False	0		1	0.505643340857787
147	False	1		0	0.508897525056248
148	False	1		1	0.523702031602708
149	False	0		0	0.522806299856821
150	False	1		1	0.523702031602708
151	False	0		0	0.50930660666803
152	False	0		1	0.55079006772009
153	False	1		0	0.49621599509102
154	False	0		1	0.519187358916478
155	False	1		0	0.514420126815299
156	False	0		1	0.505643340857787
157	False	0		0	0.520760891797913
158	False	1		1	0.455981941309255
159	False	1		0	0.513192881979955
160	False	0		1	0.474040632054176
161	False	1		0	0.511556555532828
162	False	0		1	0.510158013544018
163	False	1		0	0.502965841685416
164	True	0		1	0.539503386004514
165	False	1		0	0.512783800368173
166	False	1		1	0.474040632054176
167	False	1		0	0.510329310697484
168	False	1		1	0.537246049661399
169	False	1		0	0.516056453262425
170	False	1		1	0.510158013544018
171	True	0		0	0.521783595827367
172	False	0		1	0.501128668171557
173	True	1		0	0.507261198609122
174	True	0		1	0.537246049661399
175	False	0		0	0.500306811208836
176	False	0		1	0.492099322799097
177	False	0		0	0.515851912456535
178	False	1		1	0.507900677200902
179	False	1		0	0.503579464103088
180	False	1		1	0.503386004514672
181	False	0		0	0.505624872161996
182	True	0		1	0.496613995485327
183	False	0		0	0.516874616485989
184	False	0		1	0.510158013544018
185	False	0		0	0.515033749232972
186	True	1		1	0.503386004514672
187	False	1		0	0.516056453262425
188	False	1		1	0.485327313769751
189	False	1		0	0.51196563714461
190	False	1		1	0.530474040632054
191	False	1		0	0.504602168132542
192	False	0		1	0.521444695259593
193	False	0		0	0.518920024544896
194	False	0		1	0.521444695259593
195	False	0		0	0.508692984250357
196	False	0		1	0.507900677200902
197	False	0		0	0.51994272857435
198	False	1		1	0.487584650112866
199	False	0		0	0.510124769891593
200	False	1		1	0.521444695259593
201	False	0		0	0.512170177950501
202	False	1		1	0.485327313769751
203	True	1		0	0.516260994068316
204	False	0		1	0.487584650112866
205	False	0		0	0.524033544692166
206	False	1		1	0.507900677200902
207	False	1		0	0.506443035385559
208	False	0		1	0.523702031602708
209	False	0		0	0.513601963591736
210	False	0		1	0.489841986455981
211	False	0		0	0.515238290038862
212	False	0		1	0.534988713318284
213	False	1		0	0.512988341174064
214	False	0		1	0.537246049661399
215	True	1		0	0.508692984250357
216	False	1		1	0.498871331828442
217	False	1		0	0.51462466762119
218	True	1		1	0.541760722347629
219	False	0		0	0.515851912456535
220	False	0		1	0.487584650112866
221	False	1		0	0.509511147473921
222	False			1	0.496613995485327
223	False	0		0	0.512579259562282
224	False	1		1	0.514672686230248
225	False	1		0	0.517079157291879
226	False	0		1	0.562076749435665
227	False	0		0	0.520147269380241
228	False	0		1	0.512415349887133
229	False	0		0	0.520351810186132
230	True	0		1	0.54627539503386
231	False	0		0	0.518715483739005
232	False	0		1	0.46726862302483
233	False			0	0.495806913479239
234	False	1		1	0.523702031602708
235	False	0		0	0.524647167109838
236	False	0		1	0.476297968397291
237	True	0		0	0.514420126815299
238	False	0		1	0.480812641083521
239	False	0		0	0.520556350992022
240	False	0		1	0.487584650112866
241	False	0		0	0.515851912456535
242	False	1		1	0.566591422121896
243	True	1		0	0.509920229085702
244	True	1		1	0.485327313769751
245	False	1		0	0.507261198609122
246	False	0		1	0.483069977426636
247	False	0		0	0.503374923297197
248	False	1		1	0.516930022573363
249	False	0		0	0.50930660666803
250	False	1		1	0.516930022573363
251	False	1		0	0.505215790550214
252	False	1		1	0.519187358916478
253	False	0		0	0.502147678461853
254	False	0		1	0.451467268623024
255	False	1		0	0.511352014726938
256	False	1		1	0.530474040632054
257	False	0		0	0.501943137655962
258	False	0		1	0.573363431151241
259	False	1		0	0.518920024544896
260	False	1		1	0.476297968397291
261	False	1		0	0.512170177950501
262	True	1		1	0.541760722347629
263	False	0		0	0.511761096338719
264	False	0		1	0.530474040632054
265	False	1		0	0.50153405604418
266	False	0		1	0.494356659142212
267	False	0		0	0.505420331356105
268	False	1		1	0.483069977426636
269	False	0		0	0.517488238903661
270	False	0		1	0.496613995485327
271	False	1		0	0.508692984250357
272	True	0		1	0.539503386004514
273	False	1		0	0.512170177950501
274	False	1		1	0.512415349887133
275	False	1		0	0.508488443444467
276	False	1		1	0.489841986455981
277	False	1		0	0.512374718756391
278	True	0		1	0.498871331828442
279	False	0		0	0.513192881979955
280	False	0		1	0.510158013544018
281	False	1		0	0.505420331356105
282	False	1		1	0.505643340857787
283	False	1		0	0.514215586009408
284	False	0		1	0.521444695259593
285	False	0		0	0.507670280220904
286	False	1		1	0.55079006772009
287	True	0		0	0.501124974432399
288	True	1		1	0.492099322799097
289	False	1		0	0.506033953773777
290	False	0		1	0.498871331828442
291	False	0		0	0.51728369809777
292	True	1		1	0.530474040632054
293	False	0		0	0.51196563714461
294	False	1		1	0.519187358916478
295	False	0		0	0.519329106156678
296	True	0		1	0.562076749435665
297	True	1		0	0.504806708938433
298	False	0		1	0.489841986455981
299	False	1		0	0.507670280220904
300	False	0		1	0.483069977426636
301	False	0		0	0.500715892820617
302	False	0		1	0.532731376975169
303	True	0		0	0.518510942933115
304	True	0		1	0.537246049661399
305	False	1		0	0.52260175905093
306	False	1		1	0.525959367945823
307	False	0		0	0.509511147473921
308	False	0		1	0.514672686230248
309	False	0		0	0.507056657803231
310	False	1		1	0.516930022573363
311	False	1		0	0.511147473921047
312	False	0		1	0.539503386004514
313	False	1		0	0.513397422785845
314	False	0		1	0.539503386004514
315	False	0		0	0.518101861321333
316	True	0		1	0.516930022573363
317	False	1		0	0.505420331356105
318	False	0		1	0.512415349887133
319	False	1		0	0.498056862344037
320	True	1		1	0.460496613995485
321	False	0		0	0.515033749232972
322	False	1		1	0.521444695259593
323	False	0		0	0.50930660666803
324	False	0		1	0.483069977426636
325	False	0		0	0.51728369809777
326	False	0		1	0.516930022573363
327	True	1		0	0.50398854571487
328	False	1		1	0.519187358916478
329	True	1		0	0.500920433626508
330	False	0		1	0.469525959367945
331	False	0		0	0.504397627326651
332	False	0		1	0.480812641083521
333	True	0		0	0.497852321538146
334	False	0		1	0.519187358916478
335	False	0		0	0.517079157291879
336	False	0		1	0.519187358916478
337	True	0		0	0.515851912456535
338	False	0		1	0.507900677200902
339	False	0		0	0.509511147473921
340	True	1		1	0.521444695259593
341	False	0		0	0.509102065862139
342	True	1		1	0.480812641083521
343	False	1		0	0.50419308652076
344	False	0		1	0.523702031602708
345	False	1		0	0.51462466762119
346	False	1		1	0.498871331828442
347	False	0		0	0.509511147473921
348	False	0		1	0.510158013544018
349	False	0		0	0.507670280220904
350	False	1		1	0.501128668171557
351	True	0		0	0.509715688279811
352	True	0		1	0.503386004514672
353	True	0		0	0.510738392309265
354	False	1		1	0.548532731376975
355	False	0		0	0.521169973409695
356	False	0		1	0.501128668171557
357	True	1		0	0.515238290038862
358	True	0		1	0.507900677200902
359	False	1		0	0.520351810186132
360	False	0		1	0.498871331828442
361	False	1		0	0.49621599509102
362	True	1		1	0.474040632054176
363	False	1		0	0.505011249744324
364	False	1		1	0.534988713318284
365	False	0		0	0.516056453262425
366	False	0		1	0.510158013544018
367	False	0		0	0.500511352014727
368	False	0		1	0.532731376975169
369	False	0		0	0.509715688279811
370	False	1		1	0.514672686230248
371	False	0		0	0.508897525056248
372	False	1		1	0.498871331828442
373	False	1		0	0.511147473921047
374	True	0		1	0.55981941309255
375	True	0		0	0.502556760073634
376	False	0		1	0.530474040632054
377	False	1		0	0.514420126815299
378	False	1		1	0.534988713318284
379	False	0		0	0.510738392309265
380	False	1		1	0.548532731376975
381	False	0		0	0.499693188791163
382	False	0		1	0.496613995485327
383	False	0		0	0.513601963591736
384	False	1		1	0.575620767494356
385	False	1		0	0.515851912456535
386	False	0		1	0.521444695259593
387	False	0		0	0.511352014726938
388	False	0		1	0.534988713318284
389	False	0		0	0.514420126815299
390	False	1		1	0.498871331828442
391	False	0		0	0.509715688279811
392	False	0		1	0.544018058690744
393	False	0		0	0.508692984250357
394	False	0		1	0.514672686230248
395	False	0		0	0.507465739415013
396	False	1		1	0.512415349887133
397	False	1		0	0.508079361832685
398	False	0		1	0.528216704288939
399	False	0		0	0.514829208427081
400	True	0		1	0.523702031602708
401	False	0		0	0.514420126815299
402	False	1		1	0.507900677200902
403	False	1		0	0.517692779709552
404	True	1		1	0.469525959367945
405	False	1		0	0.506852116997341
406	False	1		1	0.487584650112866
407	True	1		0	0.499897729597054
408	False	0		1	0.516930022573363
409	False	0		0	0.518510942933115
410	False	0		1	0.544018058690744
411	False	0		0	0.510124769891593
412	False	0		1	0.539503386004514
413	False	1		0	0.515033749232972
414	False	1		1	0.519187358916478
415	False	1		0	0.514829208427081
416	False	1		1	0.55981941309255
417	False	0		0	0.515238290038862
418	False	0		1	0.501128668171557
419	False	0		0	0.505829412967887
420	False	0		1	0.532731376975169
421	False	0		0	0.512988341174064
422	False	0		1	0.496613995485327
423	False	0		0	0.515033749232972
424	False	1		1	0.514672686230248
425	True	0		0	0.527510738392309
426	False	0		1	0.507900677200902
427	False	0		0	0.506033953773777
428	False	0		1	0.492099322799097
429	False	0		0	0.515647371650644
430	False	1		1	0.492099322799097
431	False	0		0	0.514011045203518
432	False	1		1	0.516930022573363
433	False	0		0	0.511556555532828
434	False	0		1	0.494356659142212
435	False	1		0	0.502965841685416
436	False	0		1	0.537246049661399
437	False	0		0	0.503784004908979
438	False	0		1	0.460496613995485
439	False	0		0	0.511147473921047
440	False	0		1	0.485327313769751
441	False	0		0	0.511556555532828
442	False	1		1	0.512415349887133
443	False	0		0	0.503374923297197
444	False	0		1	0.523702031602708
445	False	0		0	0.518306402127224
446	False	0		1	0.525959367945823
447	False	0		0	0.523419922274493
448	False	1		1	0.514672686230248
449	False	0		0	0.507261198609122
450	False	0		1	0.498871331828442
451	False	1		0	0.508897525056248
452	False	1		1	0.510158013544018
453	False	0		0	0.503374923297197
454	False	0		1	0.498871331828442
455	False	0		0	0.504397627326651
456	False	1		1	0.483069977426636
457	False	1		0	0.511352014726938
458	False	0		1	0.512415349887133
459	False	0		0	0.516465534874207
460	False	1		1	0.47178329571106
461	False	1		0	0.522806299856821
462	False	0		1	0.510158013544018
463	False	1		0	0.513601963591736
464	False	1		1	0.553047404063205
465	False	0		0	0.516670075680098
466	False	0		1	0.537246049661399
467	False	0		0	0.518306402127224
468	False	1		1	0.519187358916478
469	False	0		0	0.515647371650644
470	False	1		1	0.525959367945823
471	False	0		0	0.521783595827367
472	False	1		1	0.4627539503386
473	False	1		0	0.519124565350787
474	False	1		1	0.498871331828442
475	False	0		0	0.515647371650644
476	False	0		1	0.548532731376975
477	False	0		0	0.515033749232972
478	False	0		1	0.528216704288939
479	False	0		0	0.507465739415013
480	False	0		1	0.505643340857787
481	False	0		0	0.516465534874207
482	False	1		1	0.501128668171557
483	False	0		0	0.507670280220904
484	False	0		1	0.519187358916478
485	False	1		0	0.518715483739005
486	False	1		1	0.492099322799097
487	False	1		0	0.497647780732256
488	False	0		1	0.505643340857787
489	False	1		0	0.518101861321333
490	False	1		1	0.514672686230248
491	False	1		0	0.518920024544896
492	False	1		1	0.494356659142212
493	False	1		0	0.507465739415013
494	False	0		1	0.501128668171557
495	False	1		0	0.520965432603804
496	False	0		1	0.492099322799097
497	False	0		0	0.516670075680098
498	False	1		1	0.553047404063205
499	False	0		0	0.508488443444467
500	False	0		1	0.489841986455981
501	False	1		0	0.512374718756391
502	False	1		1	0.503386004514672
503	False	0		0	0.518510942933115
504	False	1		1	0.548532731376975
505	False	0		0	0.511147473921047
506	False	0		1	0.505643340857787
507	False	0		0	0.510329310697484
508	False	1		1	0.521444695259593
509	False	1		0	0.513806504397627
510	False	1		1	0.539503386004514
511	False	0		0	0.507465739415013
512	False	1		1	0.534988713318284
513	False	1		0	0.528533442421763
514	False	0		1	0.496613995485327
515	False	0		0	0.52526078952751
516	False	1		1	0.562076749435665
517	False	0		0	0.516874616485989
518	False	1		1	0.480812641083521
519	False	1		0	0.518510942933115
520	False			1	0.541760722347629
521	False	1		0	0.511147473921047
522	False	1		1	0.537246049661399
523	False	0		0	0.516670075680098
524	False	1		1	0.476297968397291
525	False	1		0	0.498465943955819
526	False	1		1	0.505643340857787
527	False	1		0	0.502761300879525
528	False	1		1	0.532731376975169
529	False	1		0	0.508692984250357
530	False	1		1	0.474040632054176
531	False	0		0	0.500920433626508
532	False	0		1	0.534988713318284
533	False	1		0	0.511147473921047
534	False	0		1	0.562076749435665
535	False	1		0	0.526897115974637
536	False	0		1	0.494356659142212
537	False	1		0	0.508692984250357
538	False	1		1	0.519187358916478
539	False	1		0	0.506852116997341
540	False	0		1	0.489841986455981
541	False	0		0	0.517692779709552
542	False	0		1	0.501128668171557
543	False	1		0	0.512579259562282
544	False	0		1	0.532731376975169
545	False	1		0	0.529760687257107
546	False	0		1	0.516930022573363
547	False	1		0	0.503170382491307
548	False	1		1	0.489841986455981
549	False	0		0	0.50664757619145
550	False	0		1	0.498871331828442
551	False	0		0	0.506238494579668
552	False	1		1	0.530474040632054
553	False	0		0	0.512783800368173
554	False	0		1	0.55530474040632
555	False	0		0	0.499079566373491
556	False	1		1	0.480812641083521
557	False	0		0	0.518306402127224
558	False	1		1	0.512415349887133
559	False	0		0	0.513192881979955
560	False	1		1	0.494356659142212
561	False	1		0	0.511352014726938
562	False	1		1	0.512415349887133
563	False	1		0	0.51462466762119
564	False	1		1	0.553047404063205
565	False	0		0	0.499693188791163
566	False	1		1	0.510158013544018
567	False	1		0	0.507465739415013
568	False	0		1	0.516930022573363
569	False	1		0	0.502556760073634
570	False	0		1	0.577878103837471
571	False	1		0	0.52260175905093
572	False	0		1	0.507900677200902
573	False	0		0	0.508283902638576
574	False	1		1	0.519187358916478
575	False	1		0	0.504806708938433
576	False	0		1	0.519187358916478
577	False	0		0	0.505420331356105
578	False	0		1	0.537246049661399
579	False	1		0	0.518101861321333
580	False	1		1	0.505643340857787
581	False	1		0	0.505011249744324
582	False	1		1	0.476297968397291
583	False	1		0	0.499897729597054
584	False	1		1	0.485327313769751
585	False	1		0	0.50930660666803
586	False	1		1	0.505643340857787
587	False	0		0	0.518306402127224
588	False	1		1	0.525959367945823
589	False	1		0	0.524851707915729
590	False	0		1	0.498871331828442
591	False	1		0	0.521579055021476
592	False	1		1	0.530474040632054
593	False	1		0	0.519738187768459
594	False	1		1	0.521444695259593
595	False	0		0	0.52260175905093
596	False	0		1	0.485327313769751
597	False	1		0	0.51196563714461
598	False	0		1	0.476297968397291
599	False	1		0	0.531192472898343
600	False	0		1	0.521444695259593
601	False	0		0	0.518306402127224
602	False	1		1	0.505643340857787
603	False	0		0	0.526283493556964
604	False	1		1	0.512415349887133
605	False	0		0	0.510124769891593
606	False	0		1	0.494356659142212
607	False	1		0	0.512579259562282
608	False	0		1	0.505643340857787
609	False	1		0	0.512988341174064
610	False	1		1	0.528216704288939
611	False	1		0	0.498670484761709
612	False	0		1	0.541760722347629
613	False	0		0	0.516874616485989
614	False	0		1	0.487584650112866
615	False	0		0	0.498465943955819
616	False	0		1	0.476297968397291
617	False	0		0	0.508897525056248
618	False	1		1	0.510158013544018
619	False	0		0	0.517079157291879
620	False	0		1	0.496613995485327
621	False	1		0	0.513601963591736
622	False	0		1	0.476297968397291
623	False	1		0	0.507261198609122
624	False	0		1	0.544018058690744
625	False	0		0	0.502147678461853
626	False	0		1	0.532731376975169
627	False	0		0	0.514420126815299
628	False	1		1	0.510158013544018
629	False	0		0	0.515647371650644
630	False	0		1	0.503386004514672
631	False	1		0	0.507874821026794
632	False	0		1	0.537246049661399
633	False	0		0	0.508079361832685
634	False	1		1	0.45823927765237
635	False	0		0	0.507056657803231
636	False	1		1	0.516930022573363
637	False	0		0	0.513601963591736
638	False	1		1	0.478555304740406
639	False	1		0	0.509715688279811
640	False	1		1	0.532731376975169
641	False	1		0	0.510738392309265
642	False	1		1	0.530474040632054
643	False	0		0	0.507874821026794
644	False	1		1	0.507900677200902
645	False	0		0	0.522192677439149
646	False	1		1	0.507900677200902
647	False	1		0	0.500920433626508
648	False	1		1	0.512415349887133
649	False	1		0	0.516874616485989
650	False	0		1	0.478555304740406
651	False	0		0	0.525056248721619
652	False	1		1	0.514672686230248
653	False	0		0	0.495602372673348
654	False	0		1	0.487584650112866
655	False	0		0	0.513192881979955
656	False	1		1	0.4627539503386
657	False	0		0	0.513192881979955
658	False	0		1	0.476297968397291
659	False	1		0	0.509511147473921
660	False	0		1	0.532731376975169
661	False	0		0	0.512988341174064
662	False	1		1	0.512415349887133
663	False	0		0	0.516670075680098
664	False	0		1	0.492099322799097
665	False	1		0	0.508897525056248
666	False	0		1	0.510158013544018
667	False	0		0	0.510942933115156
668	False	0		1	0.487584650112866
669	False	1		0	0.515442830844753
670	False	0		1	0.510158013544018
671	False	0		0	0.505011249744324
672	False	0		1	0.512415349887133
673	False	1		0	0.506033953773777
674	False	1		1	0.539503386004514
675	False	1		0	0.522192677439149
676	False	1		1	0.512415349887133
677	False	1		0	0.503579464103088
678	False	1		1	0.55079006772009
679	False	0		0	0.511761096338719
680	False	0		1	0.498871331828442
681	False	0		0	0.512579259562282
682	False	1		1	0.510158013544018
683	False	0		0	0.505624872161996
684	False	0		1	0.507900677200902
685	False	0		0	0.506238494579668
686	False	1		1	0.564334085778781
687	False	0		0	0.507874821026794
688	False	1		1	0.528216704288939
689	False	0		0	0.508283902638576
690	False	0		1	0.496613995485327
691	False	1		0	0.512374718756391
692	False	1		1	0.480812641083521
693	False	1		0	0.509715688279811
694	False	0		1	0.548532731376975
695	False	1		0	0.521988136633258
696	False	1		1	0.519187358916478
697	False	1		0	0.514215586009408
698	False	1		1	0.492099322799097
699	False	0		0	0.504397627326651
700	False	0		1	0.494356659142212
701	False	1		0	0.499284107179382
702	False	0		1	0.496613995485327
703	False	1		0	0.505215790550214
704	False	0		1	0.501128668171557
705	False	0		0	0.505829412967887
706	False	1		1	0.519187358916478
707	False	1		0	0.511556555532828
708	False	1		1	0.496613995485327
709	False	0		0	0.513192881979955
710	False	1		1	0.521444695259593
711	False	1		0	0.514215586009408
712	False	1		1	0.516930022573363
713	False	1		0	0.517488238903661
714	False	0		1	0.537246049661399
715	False	1		0	0.518101861321333
716	False	1		1	0.523702031602708
717	False	0		0	0.50153405604418
718	False	1		1	0.492099322799097
719	False	0		0	0.524442626303947
720	False	0		1	0.449209932279909
721	False	0		0	0.515442830844753
722	False	1		1	0.496613995485327
723	False	0		0	0.51994272857435
724	False	1		1	0.516930022573363
725	False	1		0	0.507465739415013
726	False	1		1	0.496613995485327
727	False	1		0	0.515033749232972
728	False	1		1	0.534988713318284
729	False	0		0	0.516056453262425
730	False	1		1	0.519187358916478
731	False	1		0	0.512170177950501
732	False	1		1	0.505643340857787
733	False	0		0	0.507874821026794
734	False	1		1	0.489841986455981
735	False	0		0	0.512783800368173
736	False	1		1	0.525959367945823
737	False	1		0	0.512988341174064
738	False	0		1	0.521444695259593
739	False	1		0	0.520351810186132
740	False	0		1	0.530474040632054
741	False	1		0	0.498670484761709
742	False	0		1	0.521444695259593
743	False	0		0	0.512783800368173
744	False	0		1	0.512415349887133
745	False	0		0	0.502147678461853
746	False	1		1	0.4627539503386
747	False	0		0	0.514011045203518
748	False	1		1	0.539503386004514
749	False	0		0	0.502352219267743
750	False	0		1	0.530474040632054
751	False	0		0	0.52526078952751
752	False	1		1	0.528216704288939
753	False	1		0	0.494784209449785
754	False	0		1	0.516930022573363
755	False	0		0	0.500920433626508
756	False	1		1	0.544018058690744
757	False	1		0	0.507056657803231
758	False	1		1	0.528216704288939
759	False	0		0	0.511761096338719
760	False	1		1	0.510158013544018
761	False	1		0	0.510329310697484
762	False	1		1	0.516930022573363
763	False	0		0	0.506238494579668
764	False	0		1	0.503386004514672
765	True	0		0	0.501124974432399
766	False	1		1	0.46726862302483
767	False	0		0	0.512374718756391
768	False	1		1	0.496613995485327
769	False	0		0	0.507056657803231
770	False	1		1	0.505643340857787
771	False	1		0	0.521579055021476
772	False	1		1	0.534988713318284
773	False	0		0	0.506033953773777
774	False	1		1	0.478555304740406
775	False	0		0	0.505624872161996
776	False	1		1	0.507900677200902
777	False	0		0	0.497034158314583
778	False	0		1	0.510158013544018
779	False	0		0	0.501124974432399
780	False	1		1	0.516930022573363
781	False	1		0	0.517897320515442
782	False	0		1	0.512415349887133
783	False	0		0	0.509102065862139
784	False	1		1	0.501128668171557
785	False	0		0	0.514420126815299
786	False	0		1	0.487584650112866
787	False	0		0	0.508488443444467
788	False	0		1	0.528216704288939
789	False	0		0	0.500920433626508
790	False	1		1	0.528216704288939
791	False	1		0	0.494375127838003
792	False	1		1	0.510158013544018
793	False	1		0	0.508488443444467
794	False	0		1	0.485327313769751
795	False	0		0	0.516465534874207
796	False	0		1	0.539503386004514
797	False	0		0	0.500511352014727
798	False	0		1	0.503386004514672
799	False	1		0	0.52260175905093
800	False	1		1	0.503386004514672
801	False	1		0	0.51196563714461
802	False	1		1	0.485327313769751
803	False	1		0	0.502556760073634
804	False	1		1	0.516930022573363
805	False	1		0	0.510533851503374
806	False	1		1	0.503386004514672
807	False	1		0	0.494375127838003
808	False	1		1	0.544018058690744
809	False	1		0	0.516465534874207
810	False	1		1	0.519187358916478
811	False	0		0	0.528124360809981
812	False	1		1	0.519187358916478
813	False	0		0	0.510329310697484
814	False	1		1	0.510158013544018
815	False	0		0	0.511761096338719
816	False	0		1	0.532731376975169
817	False	0		0	0.500306811208836
818	False	0		1	0.503386004514672
819	False	0		0	0.518920024544896
820	False	0		1	0.541760722347629
821	False	1		0	0.508283902638576
822	False	0		1	0.45823927765237
823	False	0		0	0.50930660666803
824	False	0		1	0.523702031602708
825	False	0		0	0.521374514215586
826	False	1		1	0.534988713318284
827	False	0		0	0.505829412967887
828	False	0		1	0.510158013544018
829	False	0		0	0.509715688279811
830	False	0		1	0.505643340857787
831	False	1		0	0.515442830844753
832	False	0		1	0.530474040632054
833	False	0		0	0.513601963591736
834	False	0		1	0.483069977426636
835	False	0		0	0.504397627326651
836	False	0		1	0.507900677200902
837	False	1		0	0.510738392309265
838	False	1		1	0.54627539503386
839	False	0		0	0.511556555532828
840	False	1		1	0.530474040632054
841	False	0		0	0.507056657803231
842	False	0		1	0.47178329571106
843	False	0		0	0.513806504397627
844	False	1		1	0.503386004514672
845	False	0		0	0.517692779709552
846	False	0		1	0.510158013544018
847	False	1		0	0.508283902638576
848	False	0		1	0.505643340857787
849	False	1		0	0.512170177950501
850	False	0		1	0.505643340857787
851	False	1		0	0.524851707915729
852	False	1		1	0.516930022573363
853	False	1		0	0.516465534874207
854	False	0		1	0.507900677200902
855	False	1		0	0.524238085498056
856	False	0		1	0.537246049661399
857	False	0		0	0.515647371650644
858	False	1		1	0.534988713318284
859	False	0		0	0.518306402127224
860	False	1		1	0.507900677200902
861	False	0		0	0.525465330333401
862	False	1		1	0.492099322799097
863	False	1		0	0.499079566373491
864	False	0		1	0.510158013544018
865	False	0		0	0.514420126815299
866	False	0		1	0.514672686230248
867	False	1		0	0.510738392309265
868	False	0		1	0.510158013544018
869	False	0		0	0.514011045203518
870	False	0		1	0.525959367945823
871	False	0		0	0.496420535896911
872	False	0		1	0.494356659142212
873	False	1		0	0.520760891797913
874	False	1		1	0.507900677200902
875	False	1		0	0.507465739415013
876	False	0		1	0.521444695259593
877	False	1		0	0.516465534874207
878	False	1		1	0.485327313769751
879	False	1		0	0.516056453262425
880	False	0		1	0.514672686230248
881	False	0		0	0.508079361832685
882	False	1		1	0.516930022573363
883	False	1		0	0.523010840662712
884	False	0		1	0.498871331828442
885	False	0		0	0.518306402127224
886	False	0		1	0.530474040632054
887	False	1		0	0.519124565350787
888	False	0		1	0.494356659142212
889	False	0		0	0.507056657803231
890	False	0		1	0.530474040632054
891	False	0		0	0.510124769891593
892	False	1		1	0.487584650112866
893	False	0		0	0.517897320515442
894	False	0		1	0.494356659142212
895	False	0		0	0.51196563714461
896	False	1		1	0.492099322799097
897	False	1		0	0.506852116997341
898	False	0		1	0.476297968397291
899	False	0		0	0.512374718756391
900	False	0		1	0.525959367945823
901	False	0		0	0.501738596850071
902	False	0		1	0.521444695259593
903	False	1		0	0.513397422785845
904	False	0		1	0.507900677200902
905	False	1		0	0.516056453262425
906	False	1		1	0.553047404063205
907	False	0		0	0.507670280220904
908	False	0		1	0.514672686230248
909	False	0		0	0.517079157291879
910	False	1		1	0.498871331828442
911	False	1		0	0.508897525056248
912	False	1		1	0.589164785553047
913	False	0		0	0.509920229085702
914	False	0		1	0.460496613995485
915	False	1		0	0.511556555532828
916	False	0		1	0.523702031602708
917	False	0		0	0.499693188791163
918	False	1		1	0.534988713318284
919	False	0		0	0.513397422785845
920	False	0		1	0.553047404063205
921	False	1		0	0.510942933115156
922	False	0		1	0.516930022573363
923	False	0		0	0.505829412967887
924	False	0		1	0.54627539503386
925	False	1		0	0.512783800368173
926	False	1		1	0.496613995485327
927	False	0		0	0.503784004908979
928	False	0		1	0.525959367945823
929	False	0		0	0.530169768868889
930	False	1		1	0.505643340857787
931	False	0		0	0.507465739415013
932	False	0		1	0.512415349887133
933	False	1		0	0.505011249744324
934	False	1		1	0.460496613995485
935	False	0		0	0.514011045203518
936	False	1		1	0.496613995485327
937	False	0		0	0.509715688279811
938	False	0		1	0.492099322799097
939	False	1		0	0.504806708938433
940	False	0		1	0.446952595936794
941	False	1		0	0.518510942933115
942	False	1		1	0.510158013544018
943	False	1		0	0.504806708938433
944	False	0		1	0.487584650112866
945	False	1		0	0.508692984250357
946	False	0		1	0.544018058690744
947	False	0		0	0.502352219267743
948	False	1		1	0.498871331828442
949	False	0		0	0.50930660666803
950	False	0		1	0.498871331828442
951	False	0		0	0.510738392309265
952	False	1		1	0.494356659142212
953	False	0		0	0.504602168132542
954	False	0		1	0.55079006772009
955	False	0		0	0.502147678461853
956	False	1		1	0.483069977426636
957	False	0		0	0.512170177950501
958	False	0		1	0.507900677200902
959	False	1		0	0.507874821026794
960	False	0		1	0.530474040632054
961	False	1		0	0.513601963591736
962	False	0		1	0.544018058690744
963	False	1		0	0.511352014726938
964	False	1		1	0.505643340857787
965	False	1		0	0.511147473921047
966	False	1		1	0.562076749435665
967	False	1		0	0.519124565350787
968	False	1		1	0.501128668171557
969	False	0		0	0.516670075680098
970	False	0		1	0.510158013544018
971	False	0		0	0.52260175905093
972	False	1		1	0.548532731376975
973	False	0		0	0.517897320515442
974	False	1		1	0.483069977426636
975	False	0		0	0.50930660666803
976	False	0		1	0.516930022573363
977	False	1		0	0.500920433626508
978	False	0		1	0.514672686230248
979	False	0		0	0.500715892820617
980	False	0		1	0.514672686230248
981	False	1		0	0.506033953773777
982	False	0		1	0.523702031602708
983	False	1		0	0.514215586009408
984	False	0		1	0.528216704288939
985	False	0		0	0.507261198609122
986	False	1		1	0.501128668171557
987	False	1		0	0.515647371650644
988	False	1		1	0.487584650112866
989	False	1		0	0.513806504397627
990	False	0		1	0.476297968397291
991	False	1		0	0.50930660666803
992	False	0		1	0.503386004514672
993	False	1		0	0.510124769891593
994	False	0		1	0.476297968397291
995	True	1		0	0.509102065862139
996	False	0		1	0.487584650112866
997	False	1		0	0.502556760073634
998	False	1		1	0.501128668171557
999	False	0		0	0.518920024544896
1000	False	1		1	0.537246049661399
1001	False	1		0	0.507465739415013
1002	False	0		1	0.528216704288939
1003	False	0		0	0.522806299856821
1004	False	1		1	0.489841986455981
1005	False	1		0	0.500920433626508
1006	False	0		1	0.474040632054176
1007	False	1		0	0.523829003886275
1008	False	0		1	0.521444695259593
1009	False	0		0	0.506443035385559
1010	False	1		1	0.557562076749435
1011	False	0		0	0.507874821026794
1012	False	0		1	0.519187358916478
1013	False	1		0	0.505420331356105
1014	False	0		1	0.498871331828442
1015	False	1		0	0.509102065862139
1016	False	1		1	0.496613995485327
1017	False	1		0	0.506238494579668
1018	False	1		1	0.519187358916478
1019	False	0		0	0.502147678461853
1020	False	0		1	0.516930022573363
1021	False	0		0	0.509102065862139
1022	False	1		1	0.510158013544018
1023	False	0		0	0.511352014726938
1024	False	1		1	0.492099322799097
1025	False	1		0	0.506238494579668
1026	False	1		1	0.55079006772009
1027	False	1		0	0.515851912456535
1028	False	0		1	0.510158013544018
1029	False	1		0	0.513397422785845
1030	False	1		1	0.530474040632054
1031	False	1		0	0.523010840662712
1032	False	0		1	0.465011286681715
1033	False	1		0	0.521169973409695
1034	False	1		1	0.512415349887133
1035	False	0		0	0.507056657803231
1036	False	1		1	0.501128668171557
1037	False	1		0	0.51462466762119
1038	False	1		1	0.483069977426636
1039	False	1		0	0.507261198609122
1040	False	1		1	0.539503386004514
1041	False	0		0	0.50930660666803
1042	False	1		1	0.523702031602708
1043	False	0		0	0.498670484761709
1044	False	1		1	0.514672686230248
1045	False	0		0	0.517897320515442
1046	False	0		1	0.519187358916478
1047	False	0		0	0.515238290038862
1048	False	0		1	0.523702031602708
1049	False	0		0	0.512579259562282
1050	False	0		1	0.530474040632054
1051	False	1		0	0.505011249744324
1052	False	1		1	0.503386004514672
1053	False	0		0	0.507261198609122
1054	False	0		1	0.523702031602708
1055	False	1		0	0.515442830844753
1056	False	1		1	0.507900677200902
1057	False	0		0	0.504806708938433
1058	False	1		1	0.498871331828442
1059	False	1		0	0.511352014726938
1060	False	0		1	0.521444695259593
1061	False	0		0	0.516874616485989
1062	False	1		1	0.501128668171557
1063	False	1		0	0.514829208427081
1064	False	0		1	0.507900677200902
1065	False	1		0	0.498056862344037
1066	False	1		1	0.487584650112866
1067	False	0		0	0.501738596850071
1068	False	0		1	0.523702031602708
1069	False	1		0	0.513601963591736
1070	False	1		1	0.507900677200902
1071	False	1		0	0.516056453262425
1072	False	1		1	0.492099322799097
1073	False	0		0	0.512170177950501
1074	False	0		1	0.492099322799097
1075	False	0		0	0.512988341174064
1076	False	1		1	0.503386004514672
1077	False	1		0	0.514420126815299
1078	False	0		1	0.496613995485327
1079	False	1		0	0.515442830844753
1080	False	1		1	0.55530474040632
1081	False	0		0	0.502965841685416
1082	False	1		1	0.476297968397291
1083	False	1		0	0.508488443444467
1084	False	0		1	0.489841986455981
1085	False	0		0	0.514215586009408
1086	False	1		1	0.501128668171557
1087	False	1		0	0.515442830844753
1088	False	0		1	0.455981941309255
1089	False	1		0	0.515851912456535
1090	False	0		1	0.530474040632054
1091	False	1		0	0.511147473921047
1092	False	1		1	0.480812641083521
1093	False	0		0	0.520760891797913
1094	False	0		1	0.534988713318284
1095	False	1		0	0.512374718756391
1096	False	1		1	0.548532731376975
1097	False	1		0	0.508488443444467
1098	False	0		1	0.505643340857787
1099	False	0		0	0.520351810186132
1100	False	1		1	0.501128668171557
1101	False	0		0	0.516260994068316
1102	False	1		1	0.541760722347629
1103	False	0		0	0.512783800368173
1104	False	0		1	0.478555304740406
1105	False	1		0	0.499488647985273
1106	False	1		1	0.582392776523702
1107	False	0		0	0.511761096338719
1108	False	0		1	0.483069977426636
1109	False	0		0	0.508692984250357
1110	False	0		1	0.54627539503386
1111	False	0		0	0.522806299856821
1112	False	0		1	0.505643340857787
1113	False	0		0	0.521374514215586
1114	False	1		1	0.485327313769751
1115	False	1		0	0.514011045203518
1116	False	1		1	0.492099322799097
1117	False	0		0	0.510533851503374
1118	False	0		1	0.498871331828442
1119	False	1		0	0.512783800368173
1120	False	1		1	0.521444695259593
1121	False	0		0	0.502761300879525
1122	False	1		1	0.519187358916478
1123	False	0		0	0.499488647985273
1124	False	1		1	0.530474040632054
1125	False	0		0	0.498465943955819
1126	False	0		1	0.501128668171557
1127	False	0		0	0.513192881979955
1128	False	0		1	0.503386004514672
1129	False	1		0	0.508079361832685
1130	False	1		1	0.45823927765237
1131	False	0		0	0.50664757619145
1132	True	1		1	0.55079006772009
1133	False	0		0	0.514829208427081
1134	False	1		1	0.501128668171557
1135	False	1		0	0.514215586009408
1136	False	1		1	0.489841986455981
1137	False	1		0	0.510942933115156
1138	False	1		1	0.525959367945823
1139	False	1		0	0.524033544692166
1140	False	0		1	0.530474040632054
1141	False	0		0	0.513397422785845
1142	False	1		1	0.514672686230248
1143	False	0		0	0.496829617508693
1144	False	1		1	0.530474040632054
1145	False	0		0	0.509715688279811
1146	False	1		1	0.537246049661399
1147	False	1		0	0.51462466762119
1148	False	0		1	0.476297968397291
1149	False	1		0	0.510533851503374
1150	False	1		1	0.539503386004514
1151	False	0		0	0.516056453262425
1152	False	1		1	0.512415349887133
1153	False	1		0	0.515647371650644
1154	False	0		1	0.480812641083521
1155	False	0		0	0.50419308652076
1156	False	1		1	0.478555304740406
1157	False	0		0	0.512783800368173
1158	False	0		1	0.548532731376975
1159	False	0		0	0.511761096338719
1160	False	1		1	0.510158013544018
1161	False	1		0	0.50419308652076
1162	False	1		1	0.510158013544018
1163	False	1		0	0.506238494579668
1164	False	1		1	0.568848758465011
1165	False	0		0	0.516056453262425
1166	False	0		1	0.492099322799097
1167	False	1		0	0.506443035385559
1168	False	1		1	0.480812641083521
1169	False	1		0	0.528942524033544
1170	False	0		1	0.589164785553047
1171	False	1		0	0.518715483739005
1172	False	1		1	0.501128668171557
1173	False	0		0	0.504602168132542
1174	False	1		1	0.532731376975169
1175	False	0		0	0.526283493556964
1176	False	1		1	0.489841986455981
1177	False	1		0	0.508488443444467
1178	False	1		1	0.519187358916478
1179	False	1		0	0.518306402127224
1180	False	1		1	0.485327313769751
1181	False	1		0	0.512374718756391
1182	False	0		1	0.476297968397291
1183	False	1		0	0.523829003886275
1184	False	0		1	0.474040632054176
1185	False	1		0	0.511556555532828
1186	False	0		1	0.525959367945823
1187	False	1		0	0.512579259562282
1188	False	0		1	0.503386004514672
1189	False	1		0	0.512783800368173
1190	False	1		1	0.544018058690744
1191	False	0		0	0.513601963591736
1192	False	1		1	0.528216704288939
1193	False	1		0	0.514420126815299
1194	False	0		1	0.460496613995485
1195	False	0		0	0.507056657803231
1196	False	0		1	0.47178329571106
1197	False	0		0	0.51462466762119
1198	False	1		1	0.496613995485327
1199	False	1		0	0.515238290038862
1200	False	0		1	0.539503386004514
1201	False	1		0	0.51462466762119
1202	False	1		1	0.496613995485327
1203	False	0		0	0.514215586009408
1204	False	1		1	0.503386004514672
1205	False	1		0	0.520147269380241
1206	False	0		1	0.489841986455981
1207	False	0		0	0.511147473921047
1208	False	1		1	0.544018058690744
1209	False	0		0	0.512374718756391
1210	False	1		1	0.510158013544018
1211	False	0		0	0.51462466762119
1212	False	0		1	0.523702031602708
1213	False	0		0	0.500102270402945
1214	False	0		1	0.503386004514672
1215	False	1		0	0.511761096338719
1216	False	1		1	0.521444695259593
1217	False	0		0	0.509102065862139
1218	False	1		1	0.541760722347629
1219	False	1		0	0.511556555532828
1220	False	0		1	0.516930022573363
1221	False	0		0	0.502147678461853
1222	False	1		1	0.476297968397291
1223	False	1		0	0.518101861321333
1224	False	0		1	0.501128668171557
1225	False	1		0	0.515851912456535
1226	False	0		1	0.55079006772009
1227	False	0		0	0.511556555532828
1228	False	0		1	0.532731376975169
1229	False	1		0	0.516670075680098
1230	False	1		1	0.489841986455981
1231	False	0		0	0.519124565350787
1232	False	1		1	0.498871331828442
1233	False	0		0	0.510942933115156
1234	False	0		1	0.523702031602708
1235	False	1		0	0.51196563714461
1236	False	0		1	0.507900677200902
1237	False	0		0	0.516465534874207
1238	False	1		1	0.523702031602708
1239	False	0		0	0.521783595827367
1240	False	1		1	0.510158013544018
1241	False	0		0	0.526283493556964
1242	False	1		1	0.523702031602708
1243	False	0		0	0.508488443444467
1244	False	1		1	0.528216704288939
1245	False	0		0	0.518920024544896
1246	False	1		1	0.480812641083521
1247	False	0		0	0.515238290038862
1248	False	0		1	0.521444695259593
1249	False	0		0	0.51196563714461
1250	True	0		1	0.514672686230248
1251	False	0		0	0.499693188791163
1252	False	1		1	0.494356659142212
1253	False	0		0	0.514215586009408
1254	False	1		1	0.55530474040632
1255	False	1		0	0.518715483739005
1256	False	1		1	0.512415349887133
1257	False	0		0	0.50419308652076
1258	False	1		1	0.532731376975169
1259	False	1		0	0.519329106156678
1260	False	0		1	0.489841986455981
1261	False	1		0	0.493761505420331
1262	False	1		1	0.516930022573363
1263	False	0		0	0.509511147473921
1264	False	1		1	0.530474040632054
1265	False	1		0	0.502965841685416
1266	False	0		1	0.55530474040632
1267	True	1		0	0.507874821026794
1268	False	0		1	0.505643340857787
1269	False	0		0	0.498056862344037
1270	False	1		1	0.523702031602708
1271	False	0		0	0.522806299856821
1272	False	0		1	0.501128668171557
1273	False	0		0	0.514420126815299
1274	False	0		1	0.505643340857787
1275	False	1		0	0.508897525056248
1276	False	0		1	0.485327313769751
1277	False	0		0	0.512579259562282
1278	False	0		1	0.519187358916478
1279	False	0		0	0.517488238903661
1280	False	0		1	0.516930022573363
1281	False	1		0	0.515238290038862
1282	False	0		1	0.478555304740406
1283	False	1		0	0.500102270402945
1284	False	1		1	0.528216704288939
1285	False	0		0	0.512783800368173
1286	False	0		1	0.494356659142212
1287	False	1		0	0.500102270402945
1288	False	0		1	0.451467268623024
1289	False	0		0	0.505420331356105
1290	False	1		1	0.512415349887133
1291	False	0		0	0.508488443444467
1292	False	1		1	0.514672686230248
1293	False	0		0	0.507261198609122
1294	False	0		1	0.54627539503386
1295	False	1		0	0.511147473921047
1296	False	0		1	0.489841986455981
1297	False	1		0	0.511147473921047
1298	False	1		1	0.487584650112866
1299	False	1		0	0.514215586009408
1300	False	1		1	0.476297968397291
1301	False	0		0	0.514011045203518
1302	False	1		1	0.516930022573363
1303	False	0		0	0.50153405604418
1304	False	0		1	0.478555304740406
1305	False	1		0	0.51462466762119
1306	False	1		1	0.487584650112866
1307	False	0		0	0.52260175905093
1308	False	0		1	0.489841986455981
1309	False	1		0	0.512783800368173
1310	False	0		1	0.541760722347629
1311	False	1		0	0.509511147473921
1312	False	0		1	0.45823927765237
1313	False	0		0	0.515033749232972
1314	False	0		1	0.532731376975169
1315	True	0		0	0.506443035385559
1316	False	0		1	0.480812641083521
1317	False	0		0	0.504397627326651
1318	False	1		1	0.528216704288939
1319	False	1		0	0.513397422785845
1320	False	0		1	0.534988713318284
1321	False	0		0	0.510329310697484
1322	False	0		1	0.516930022573363
1323	False	0		0	0.510942933115156
1324	False	0		1	0.507900677200902
1325	False	0		0	0.510124769891593
1326	False	0		1	0.487584650112866
1327	False	0		0	0.507261198609122
1328	False	0		1	0.525959367945823
1329	False	0		0	0.508488443444467
1330	False	1		1	0.492099322799097
1331	False	1		0	0.499284107179382
1332	False	0		1	0.534988713318284
1333	True	0		0	0.509511147473921
1334	False	0		1	0.469525959367945
1335	False	1		0	0.508079361832685
1336	False	0		1	0.510158013544018
1337	True	1		0	0.499693188791163
1338	False	1		1	0.494356659142212
1339	False	1		0	0.529760687257107
1340	False	0		1	0.516930022573363
1341	False	1		0	0.509511147473921
1342	False	0		1	0.489841986455981
1343	False	1		0	0.518715483739005
1344	False	1		1	0.532731376975169
1345	False	0		0	0.518510942933115
1346	False	0		1	0.530474040632054
1347	True	1		0	0.508488443444467
1348	False	1		1	0.530474040632054
1349	False	0		0	0.514215586009408
1350	False	0		1	0.521444695259593
1351	False	1		0	0.50398854571487
1352	False	0		1	0.530474040632054
1353	False	0		0	0.518101861321333
1354	False	0		1	0.503386004514672
1355	False	1		0	0.507261198609122
1356	True	1		1	0.494356659142212
1357	False	0		0	0.494170587032112
1358	False	1		1	0.494356659142212
1359	False	1		0	0.499693188791163
1360	False	0		1	0.505643340857787
1361	False	1		0	0.503579464103088
1362	False	1		1	0.539503386004514
1363	False	1		0	0.511556555532828
1364	False	1		1	0.501128668171557
1365	False	1		0	0.518101861321333
1366	True	0		1	0.498871331828442
1367	False	0		0	0.513806504397627
1368	False	0		1	0.492099322799097
1369	False	1		0	0.515851912456535
1370	False	0		1	0.503386004514672
1371	False	0		0	0.508488443444467
1372	False	1		1	0.503386004514672
1373	False	1		0	0.505215790550214
1374	False	0		1	0.519187358916478
1375	True	1		0	0.515851912456535
1376	False	1		1	0.516930022573363
1377	False	1		0	0.507261198609122
1378	False	0		1	0.55530474040632
1379	False	0		0	0.520965432603804
1380	False	1		1	0.523702031602708
1381	False	1		0	0.500715892820617
1382	False	0		1	0.530474040632054
1383	False	0		0	0.503374923297197
1384	False	1		1	0.548532731376975
1385	False	1		0	0.51196563714461
1386	False	0		1	0.494356659142212
1387	True	0		0	0.524238085498056
1388	False	0		1	0.496613995485327
1389	False	0		0	0.507465739415013
1390	False	0		1	0.485327313769751
1391	False	1		0	0.503579464103088
1392	False	1		1	0.480812641083521
1393	False	0		0	0.497443239926365
1394	False	0		1	0.505643340857787
1395	False	1		0	0.505829412967887
1396	False	0		1	0.525959367945823
1397	False	0		0	0.507874821026794
1398	False	0		1	0.501128668171557
1399	False	1		0	0.508897525056248
1400	False	0		1	0.512415349887133
1401	False	0		0	0.508079361832685
1402	False	1		1	0.530474040632054
1403	False	1		0	0.505215790550214
1404	False	0		1	0.485327313769751
1405	False	1		0	0.50419308652076
1406	True	1		1	0.516930022573363
1407	False	1		0	0.503784004908979
1408	False	0		1	0.530474040632054
1409	False	0		0	0.49621599509102
1410	False	0		1	0.521444695259593
1411	True	1		0	0.523010840662712
1412	False	1		1	0.503386004514672
1413	False	1		0	0.507874821026794
1414	False	1		1	0.55981941309255
1415	False	0		0	0.510329310697484
1416	False	1		1	0.539503386004514
1417	False	1		0	0.508283902638576
1418	False	0		1	0.521444695259593
1419	False	1		0	0.515851912456535
1420	False	1		1	0.530474040632054
1421	False	1		0	0.508079361832685
1422	False	0		1	0.465011286681715
1423	False	1		0	0.503374923297197
1424	False	1		1	0.474040632054176
1425	False	1		0	0.515033749232972
1426	True	0		1	0.478555304740406
1427	False	1		0	0.512374718756391
1428	False	1		1	0.521444695259593
1429	False	0		0	0.502761300879525
1430	False	1		1	0.483069977426636
1431	False	1		0	0.509920229085702
1432	False	1		1	0.516930022573363
1433	False	1		0	0.506033953773777
1434	False	0		1	0.489841986455981
1435	False	1		0	0.516465534874207
1436	False	1		1	0.532731376975169
1437	False	1		0	0.510533851503374
1438	False	1		1	0.476297968397291
1439	False	1		0	0.501943137655962
1440	False	1		1	0.532731376975169
1441	False	1		0	0.513601963591736
1442	False	1		1	0.532731376975169
1443	False	0		0	0.514420126815299
1444	False	1		1	0.55530474040632
1445	False	1		0	0.516260994068316
1446	False	0		1	0.498871331828442
1447	False	1		0	0.505215790550214
1448	False	1		1	0.505643340857787
1449	False	1		0	0.518101861321333
1450	False	0		1	0.523702031602708
1451	False	1		0	0.512374718756391
1452	False	1		1	0.496613995485327
1453	False	0		0	0.508692984250357
1454	False	1		1	0.528216704288939
1455	False	0		0	0.504602168132542
1456	False	1		1	0.528216704288939
1457	False	1		0	0.514215586009408
1458	False	1		1	0.485327313769751
1459	False	0		0	0.513397422785845
1460	False	1		1	0.503386004514672
1461	False	0		0	0.527101656780527
1462	False	0		1	0.485327313769751
1463	False	1		0	0.508692984250357
1464	False	1		1	0.492099322799097
1465	False	1		0	0.504806708938433
1466	False	1		1	0.530474040632054
1467	False	1		0	0.516260994068316
1468	True	1		1	0.480812641083521
1469	False	1		0	0.517692779709552
1470	False	0		1	0.510158013544018
1471	False	1		0	0.504806708938433
1472	True	1		1	0.539503386004514
1473	False	1		0	0.498670484761709
1474	False	1		1	0.521444695259593
1475	False	1		0	0.512579259562282
1476	False	1		1	0.514672686230248
1477	False	1		0	0.510329310697484
1478	False	1		1	0.557562076749435
1479	True	0		0	0.514215586009408
1480	False	1		1	0.483069977426636
1481	False	1		0	0.501738596850071
1482	True	0		1	0.474040632054176
1483	False	1		0	0.50132951523829
1484	False	0		1	0.519187358916478
1485	False	0		0	0.509102065862139
1486	False	1		1	0.496613995485327
1487	False	1		0	0.507261198609122
1488	False	0		1	0.489841986455981
1489	False	0		0	0.528328901615872
1490	False	0		1	0.521444695259593
1491	False	0		0	0.518510942933115
1492	False	1		1	0.530474040632054
1493	False	0		0	0.515033749232972
1494	False	1		1	0.489841986455981
1495	False	1		0	0.504806708938433
1496	False	1		1	0.492099322799097
1497	False	1		0	0.507261198609122
1498	True	1		1	0.496613995485327
1499	False	1		0	0.517488238903661
1500	False	1		1	0.557562076749435
1501	False	0		0	0.516874616485989
1502	False	1		1	0.507900677200902
1503	False	1		0	0.505420331356105
1504	False	1		1	0.539503386004514
1505	False	0		0	0.512988341174064
1506	False	0		1	0.562076749435665
1507	False	1		0	0.512579259562282
1508	False	0		1	0.521444695259593
1509	False	1		0	0.518101861321333
1510	False	0		1	0.503386004514672
1511	False	1		0	0.510738392309265
1512	False	0		1	0.544018058690744
1513	False	1		0	0.510329310697484
1514	False	0		1	0.487584650112866
1515	False	1		0	0.518715483739005
1516	False	0		1	0.487584650112866
1517	False	0		0	0.520760891797913
1518	False	1		1	0.510158013544018
1519	False	0		0	0.508488443444467
1520	False	0		1	0.505643340857787
1521	False	0		0	0.516670075680098
1522	False	0		1	0.498871331828442
1523	False	1		0	0.522806299856821
1524	False	1		1	0.507900677200902
1525	False	1		0	0.511352014726938
1526	False	0		1	0.562076749435665
1527	False	0		0	0.501943137655962
1528	False	1		1	0.487584650112866
1529	False	0		0	0.512374718756391
1530	True	1		1	0.512415349887133
1531	False	0		0	0.519329106156678
1532	False	1		1	0.501128668171557
1533	False	1		0	0.516874616485989
1534	False	1		1	0.523702031602708
1535	False	0		0	0.499488647985273
1536	False	1		1	0.544018058690744
1537	False	0		0	0.509715688279811
1538	False	1		1	0.503386004514672
1539	False	0		0	0.511352014726938
1540	False	1		1	0.480812641083521
1541	True	0		0	0.515851912456535
1542	False	0		1	0.528216704288939
1543	False	0		0	0.520556350992022
1544	False	0		1	0.532731376975169
1545	False	1		0	0.517897320515442
1546	False	1		1	0.516930022573363
1547	False	1		0	0.522397218245039
1548	False	0		1	0.510158013544018
1549	False	0		0	0.503784004908979
1550	False	1		1	0.523702031602708
1551	False	1		0	0.511147473921047
1552	False	1		1	0.505643340857787
1553	False	0		0	0.499284107179382
1554	True	1		1	0.525959367945823
1555	False	0		0	0.507874821026794
1556	False	0		1	0.525959367945823
1557	False	1		0	0.515033749232972
1558	False	1		1	0.501128668171557
1559	False	0		0	0.515442830844753
1560	False	1		1	0.498871331828442
1561	False	0		0	0.515647371650644
1562	False	1		1	0.489841986455981
1563	False	1		0	0.522192677439149
1564	True	1		1	0.541760722347629
1565	False	0		0	0.509920229085702
1566	False	0		1	0.537246049661399
1567	False	1		0	0.516260994068316
1568	False	0		1	0.548532731376975
1569	False	1		0	0.505829412967887
1570	False	1		1	0.503386004514672
1571	True	1		0	0.510329310697484
1572	True	1		1	0.474040632054176
1573	False	0		0	0.503579464103088
1574	False	0		1	0.512415349887133
1575	False	1		0	0.518510942933115
1576	False	0		1	0.494356659142212
1577	False	0		0	0.514420126815299
1578	False			1	0.541760722347629
1579	False	0		0	0.520760891797913
1580	False	1		1	0.503386004514672
1581	False	0		0	0.507056657803231
1582	False	1		1	0.54627539503386
1583	False	0		0	0.508283902638576
1584	False	1		1	0.514672686230248
1585	False	1		0	0.51196563714461
1586	False	0		1	0.507900677200902
1587	False	1		0	0.519124565350787
1588	False	1		1	0.496613995485327
1589	False	0		0	0.518715483739005
1590	True	0		1	0.521444695259593
1591	False	1		0	0.510533851503374
1592	False	1		1	0.548532731376975
1593	False	0		0	0.523010840662712
1594	False	0		1	0.501128668171557
1595	False	0		0	0.505829412967887
1596	False	0		1	0.496613995485327
1597	False	0		0	0.51196563714461
1598	False	1		1	0.487584650112866
1599	False	1		0	0.51728369809777
1600	False	0		1	0.521444695259593
1601	False	0		0	0.507056657803231
1602	False	1		1	0.525959367945823
1603	False	1		0	0.528328901615872
1604	False	0		1	0.46726862302483
1605	False	1		0	0.513806504397627
1606	True	1		1	0.512415349887133
1607	False	0		0	0.505624872161996
1608	True	1		1	0.507900677200902
1609	False	1		0	0.513806504397627
1610	False	1		1	0.528216704288939
1611	True	1		0	0.510124769891593
1612	False	0		1	0.521444695259593
1613	False	1		0	0.520351810186132
1614	False	0		1	0.514672686230248
1615	False	1		0	0.515851912456535
1616	False	1		1	0.532731376975169
1617	False	1		0	0.505420331356105
1618	False	0		1	0.489841986455981
1619	False	0		0	0.510124769891593
1620	False	0		1	0.505643340857787
1621	True	1		0	0.511147473921047
1622	True	0		1	0.534988713318284
1623	False	1		0	0.511147473921047
1624	False	0		1	0.512415349887133
1625	False	1		0	0.51462466762119
1626	False	1		1	0.55079006772009
1627	False	1		0	0.521579055021476
1628	False	1		1	0.534988713318284
1629	False	1		0	0.514215586009408
1630	True	1		1	0.480812641083521
1631	True	0		0	0.500715892820617
1632	False	1		1	0.55530474040632
1633	False	0		0	0.509715688279811
1634	False	1		1	0.537246049661399
1635	True	0		0	0.519329106156678
1636	True	0		1	0.510158013544018
1637	False	1		0	0.50419308652076
1638	True	1		1	0.465011286681715
1639	False	1		0	0.509511147473921
1640	False	1		1	0.528216704288939
1641	False	0		0	0.503170382491307
1642	False	0		1	0.498871331828442
1643	False	1		0	0.497443239926365
1644	False	1		1	0.47178329571106
1645	False	0		0	0.504397627326651
1646	False	0		1	0.512415349887133
1647	False	1		0	0.515033749232972
1648	False	0		1	0.55079006772009
1649	False	1		0	0.519124565350787
1650	True	1		1	0.532731376975169
1651	False	0		0	0.50930660666803
1652	False	0		1	0.503386004514672
1653	False	1		0	0.515442830844753
1654	False	0		1	0.523702031602708
1655	False	0		0	0.517079157291879
1656	True	1		1	0.501128668171557
1657	False	0		0	0.516670075680098
1658	True	1		1	0.498871331828442
1659	False	0		0	0.506852116997341
1660	False	1		1	0.523702031602708
1661	False	1		0	0.515647371650644
1662	False	1		1	0.530474040632054
1663	True	1		0	0.511761096338719
1664	False	0		1	0.537246049661399
1665	False	0		0	0.507670280220904
1666	False	1		1	0.496613995485327
1667	False	0		0	0.502556760073634
1668	False	0		1	0.503386004514672
1669	True	1		0	0.499897729597054
1670	False	1		1	0.483069977426636
1671	True	1		0	0.524033544692166
1672	False	0		1	0.55981941309255
1673	False	0		0	0.521783595827367
1674	True	0		1	0.496613995485327
1675	False	1		0	0.514829208427081
1676	False	1		1	0.523702031602708
1677	True	0		0	0.507874821026794
1678	False	1		1	0.480812641083521
1679	False	1		0	0.503170382491307
1680	True	1		1	0.514672686230248
1681	False	1		0	0.519329106156678
1682	False	0		1	0.537246049661399
1683	True	1		0	0.505011249744324
1684	True	0		1	0.47178329571106
1685	True	1		0	0.516670075680098
1686	True	1		1	0.489841986455981
1687	True	1		0	0.510533851503374
1688	True	1		1	0.528216704288939
1689	False	0		0	0.50419308652076
1690	False	1		1	0.519187358916478
1691	True	1		0	0.508079361832685
1692	False	0		1	0.530474040632054
1693	False	0		0	0.51196563714461
1694	True	0		1	0.525959367945823
1695	True	1		0	0.505829412967887
1696	True	0		1	0.496613995485327
1697	False	0		0	0.492534260584986
1698	False	0		1	0.55079006772009
1699	False	0		0	0.499284107179382
1700	False	1		1	0.512415349887133
1701	True	1		0	0.498670484761709
1702	False	1		1	0.485327313769751
1703	False	0		0	0.506852116997341
1704	False	1		1	0.501128668171557
1705	False	0		0	0.507670280220904
1706	False	1		1	0.521444695259593
1707	False	0		0	0.511761096338719
1708	False	0		1	0.494356659142212
1709	False	0		0	0.520760891797913
1710	True	0		1	0.501128668171557
1711	False	0		0	0.504602168132542
1712	True	1		1	0.534988713318284
1713	False	1		0	0.508897525056248
1714	False	0		1	0.523702031602708
1715	False	0		0	0.521783595827367
1716	False	0		1	0.483069977426636
1717	False	1		0	0.516056453262425
1718	True	1		1	0.514672686230248
1719	True	1		0	0.521169973409695
1720	True	1		1	0.528216704288939
1721	False	0		0	0.523419922274493
1722	False	1		1	0.501128668171557
1723	False	0		0	0.509920229085702
1724	False	0		1	0.496613995485327
1725	False	1		0	0.512783800368173
1726	False	0		1	0.492099322799097
1727	False	1		0	0.507465739415013
1728	True	1		1	0.512415349887133
1729	False	1		0	0.517692779709552
1730	False	1		1	0.537246049661399
1731	False	1		0	0.518920024544896
1732	False	0		1	0.519187358916478
1733	True	0		0	0.513806504397627
1734	True	0		1	0.487584650112866
1735	True	0		0	0.509511147473921
1736	True	0		1	0.474040632054176
1737	False	1		0	0.512374718756391
1738	False	0		1	0.496613995485327
1739	False	0		0	0.498670484761709
1740	False	1		1	0.483069977426636
1741	False	1		0	0.520351810186132
1742	True	1		1	0.489841986455981
1743	True	1		0	0.512374718756391
1744	True	0		1	0.537246049661399
1745	False	0		0	0.499284107179382
1746	False	1		1	0.4627539503386
1747	False	0		0	0.49089793413786
1748	False	1		1	0.503386004514672
1749	True	1		0	0.501738596850071
1750	False	0		1	0.480812641083521
1751	False	1		0	0.508692984250357
1752	False	0		1	0.519187358916478
1753	False	1		0	0.51462466762119
1754	True	1		1	0.503386004514672
1755	True	0		0	0.497443239926365
1756	False	0		1	0.55079006772009
1757	False	0		0	0.510738392309265
1758	False	0		1	0.489841986455981
1759	True	0		0	0.515851912456535
1760	False	0		1	0.512415349887133
1761	False	0		0	0.521988136633258
1762	True	0		1	0.505643340857787
1763	False	1		0	0.518510942933115
1764	True	1		1	0.528216704288939
1765	False	0		0	0.516670075680098
1766	True	1		1	0.530474040632054
1767	False	0		0	0.516260994068316
1768	False	0		1	0.532731376975169
1769	True	0		0	0.518306402127224
1770	False	1		1	0.503386004514672
1771	False	0		0	0.518306402127224
1772	False	1		1	0.514672686230248
1773	False	1		0	0.501124974432399
1774	True	1		1	0.519187358916478
1775	False	1		0	0.514215586009408
1776	False	0		1	0.476297968397291
1777	True	0		0	0.511761096338719
1778	True	0		1	0.483069977426636
1779	False	0		0	0.499284107179382
1780	True	0		1	0.460496613995485
1781	True	1		0	0.518306402127224
1782	False	0		1	0.512415349887133
1783	True	1		0	0.508897525056248
1784	True	0		1	0.523702031602708
1785	False	1		0	0.505624872161996
1786	False	0		1	0.528216704288939
1787	False	0		0	0.507261198609122
1788	False	0		1	0.503386004514672
1789	False	1		0	0.518715483739005
1790	True	0		1	0.525959367945823
1791	False	1		0	0.512783800368173
1792	False	0		1	0.523702031602708
1793	False	1		0	0.519329106156678
1794	True	1		1	0.521444695259593
1795	False	1		0	0.526488034362855
1796	False	1		1	0.510158013544018
1797	True	1		0	0.513601963591736
1798	True	1		1	0.498871331828442
1799	False	1		0	0.507261198609122
1800	False	1		1	0.480812641083521
1801	True	0		0	0.508283902638576
1802	True	0		1	0.534988713318284
1803	False	0		0	0.51196563714461
1804	False	1		1	0.521444695259593
1805	False	0		0	0.515238290038862
1806	False	0		1	0.494356659142212
1807	False	1		0	0.506238494579668
1808	False	0		1	0.55079006772009
1809	False	1		0	0.497238699120474
1810	False	0		1	0.476297968397291
1811	True	0		0	0.506238494579668
1812	False	0		1	0.505643340857787
1813	False	0		0	0.515442830844753
1814	False	1		1	0.512415349887133
1815	False	0		0	0.515238290038862
1816	False	1		1	0.498871331828442
1817	False	0		0	0.499897729597054
1818	False	1		1	0.485327313769751
1819	False	1		0	0.515647371650644
1820	False	0		1	0.521444695259593
1821	False	1		0	0.505011249744324
1822	False	1		1	0.525959367945823
1823	False	0		0	0.510738392309265
1824	False	1		1	0.528216704288939
1825	False	0		0	0.508488443444467
1826	False	0		1	0.541760722347629
1827	False	1		0	0.521374514215586
1828	False	1		1	0.514672686230248
1829	False	0		0	0.502556760073634
1830	False	1		1	0.512415349887133
1831	False	1		0	0.510738392309265
1832	False	0		1	0.521444695259593
1833	False	0		0	0.509920229085702
1834	False	0		1	0.489841986455981
1835	False	1		0	0.519124565350787
1836	False	1		1	0.548532731376975
1837	False	0		0	0.50398854571487
1838	True	0		1	0.503386004514672
1839	False	1		0	0.498261403149928
1840	False	0		1	0.492099322799097
1841	False	0		0	0.520760891797913
1842	False	1		1	0.541760722347629
1843	False	1		0	0.511761096338719
1844	False	0		1	0.530474040632054
1845	False	0		0	0.499693188791163
1846	False	0		1	0.532731376975169
1847	False	0		0	0.514011045203518
1848	False	1		1	0.498871331828442
1849	False	1		0	0.509715688279811
1850	False	0		1	0.480812641083521
1851	False	1		0	0.507261198609122
1852	False			1	0.505643340857787
1853	True	1		0	0.520760891797913
1854	False	1		1	0.496613995485327
1855	False	0		0	0.499693188791163
1856	False	0		1	0.528216704288939
1857	False	1		0	0.509102065862139
1858	False	1		1	0.489841986455981
1859	False	0		0	0.501943137655962
1860	False	1		1	0.501128668171557
1861	False	1		0	0.510942933115156
1862	False	1		1	0.489841986455981
1863	False	1		0	0.509920229085702
1864	False	1		1	0.492099322799097
1865	False	0		0	0.526897115974637
1866	False	0		1	0.512415349887133
1867	False	0		0	0.512170177950501
1868	False	0		1	0.460496613995485
1869	False	0		0	0.525669871139292
1870	False	1		1	0.47178329571106
1871	False	1		0	0.525669871139292
1872	False	0		1	0.510158013544018
1873	False	1		0	0.523624463080384
1874	False	0		1	0.489841986455981
1875	False	0		0	0.512170177950501
1876	False	0		1	0.548532731376975
1877	False	0		0	0.506852116997341
1878	False			1	0.510158013544018
1879	False	0		0	0.514011045203518
1880	True	1		1	0.514672686230248
1881	False	0		0	0.503374923297197
1882	False	0		1	0.525959367945823
1883	False	1		0	0.513806504397627
1884	False	1		1	0.525959367945823
1885	False	1		0	0.491511556555532
1886	False	0		1	0.489841986455981
1887	False	1		0	0.494784209449785
1888	False	0		1	0.505643340857787
1889	False	0		0	0.50930660666803
1890	True	0		1	0.541760722347629
1891	False	1		0	0.511147473921047
1892	False	1		1	0.525959367945823
1893	True	0		0	0.501124974432399
1894	False	1		1	0.494356659142212
1895	False	0		0	0.515238290038862
1896	False	1		1	0.512415349887133
1897	False	1		0	0.516260994068316
1898	False	1		1	0.494356659142212
1899	False	1		0	0.506852116997341
1900	False	1		1	0.566591422121896
1901	False	1		0	0.521783595827367
1902	False	0		1	0.501128668171557
1903	False	1		0	0.503579464103088
1904	False	1		1	0.512415349887133
1905	False	0		0	0.512783800368173
1906	False	0		1	0.503386004514672
1907	False	1		0	0.519533646962569
1908	False	1		1	0.55530474040632
1909	False	1		0	0.510738392309265
1910	False	1		1	0.465011286681715
1911	False	1		0	0.502352219267743
1912	False	0		1	0.492099322799097
1913	False	1		0	0.532215176927797
1914	False	0		1	0.494356659142212
1915	False	1		0	0.512374718756391
1916	False	1		1	0.519187358916478
1917	False	0		0	0.501943137655962
1918	True	1		1	0.492099322799097
1919	False	1		0	0.504602168132542
1920	False	1		1	0.510158013544018
1921	False	1		0	0.514215586009408
1922	False	0		1	0.501128668171557
1923	False	1		0	0.507261198609122
1924	False	0		1	0.498871331828442
1925	False	1		0	0.508283902638576
1926	False	1		1	0.532731376975169
1927	False	0		0	0.506852116997341
1928	False	0		1	0.505643340857787
1929	False	1		0	0.504397627326651
1930	False	0		1	0.483069977426636
1931	False	1		0	0.508692984250357
1932	False	1		1	0.489841986455981
1933	False	1		0	0.510738392309265
1934	False	1		1	0.548532731376975
1935	False	0		0	0.511147473921047
1936	False	0		1	0.501128668171557
1937	False			0	0.522806299856821
1938	True	1		1	0.512415349887133
1939	False	0		0	0.517692779709552
1940	False	1		1	0.532731376975169
1941	False	1		0	0.507056657803231
1942	False	1		1	0.544018058690744
1943	False	0		0	0.507874821026794
1944	False	1		1	0.530474040632054
1945	True	1		0	0.507465739415013
1946	False	1		1	0.516930022573363
1947	False	1		0	0.513601963591736
1948	True	1		1	0.514672686230248
1949	True	1		0	0.506238494579668
1950	False	0		1	0.525959367945823
1951	False	0		0	0.507056657803231
1952	False	1		1	0.514672686230248
1953	False	1		0	0.505624872161996
1954	True	1		1	0.516930022573363
1955	False	1		0	0.504602168132542
1956	False	0		1	0.501128668171557
1957	False	1		0	0.508488443444467
1958	False	1		1	0.505643340857787
1959	True	1		0	0.508692984250357
1960	False	1		1	0.485327313769751
1961	False	0		0	0.497238699120474
1962	False	0		1	0.530474040632054
1963	False	1		0	0.506238494579668
1964	False	1		1	0.483069977426636
1965	False	1		0	0.509511147473921
1966	False	1		1	0.523702031602708
1967	False	0		0	0.505420331356105
1968	False			1	0.489841986455981
1969	False	0		0	0.508488443444467
1970	False	0		1	0.54627539503386
1971	True	1		0	0.514420126815299
1972	False	0		1	0.532731376975169
1973	False	1		0	0.506238494579668
1974	False	0		1	0.489841986455981
1975	False	0		0	0.505829412967887
1976	True	0		1	0.483069977426636
1977	False	0		0	0.509102065862139
1978	False			1	0.492099322799097
1979	False	1		0	0.497238699120474
1980	False	0		1	0.485327313769751
1981	False	1		0	0.514215586009408
1982	False	1		1	0.525959367945823
1983	False	1		0	0.509102065862139
1984	False	1		1	0.532731376975169
1985	False	1		0	0.51462466762119
1986	True	0		1	0.483069977426636
1987	False	0		0	0.503579464103088
1988	False	1		1	0.494356659142212
1989	False	0		0	0.504806708938433
1990	True	0		1	0.523702031602708
1991	False			0	0.50419308652076
1992	False	0		1	0.55530474040632
1993	False	1		0	0.503784004908979
1994	False	1		1	0.501128668171557
1995	False	1		0	0.512579259562282
1996	False	1		1	0.503386004514672
1997	False	1		0	0.509715688279811
1998	False	0		1	0.476297968397291
[truncated: 3,376 more rows]
