# Supplementary material for: A hippocampus-accumbens code guides goal-directed appetitive behavior
Source: Nat Commun. 2024 Apr 12;15:3196. doi: 10.1038/s41467-024-47361-x (PMC11015045; doi:10.1038/s41467-024-47361-x)
Supplement: Supplementary file 8 — Source Data [file 41467_2024_47361_MOESM8_ESM.zip › S5k-m.csv]

	Figure S5k-m	Unnamed: 1	Unnamed: 2	Unnamed: 3	Unnamed: 4
0
1	Cell	Red	Place field start in transition zone	Place field center in transition zone	Place field end in transition zone
2	0	False	1	1	1
3	1	False	0	1	1
4	2	False	0	0	0
5	3	False	1	1	0
6	4	False	1	1	1
7	5	False	0	1	1
8	6	False	0	1	1
9	7	False	1	0	1
10	8	False	1	0	1
11	9	True	1	0	0
12	10	False	0	0	0
13	11	False	1	0	0
14	12	True	1	0	1
15	13	False	0	0	1
16	14	False	1	0	1
17	15	False	0	1	1
18	16	False	0	0	0
19	17	False	1	1	0
20	18	False	0	1	1
21	19	False	0	0	0
22	20	True	1	0	0
23	21	False	0	1	0
24	22	False	1	1	0
25	23	True	1	1	0
26	24	False	1	0	1
27	25	False	1	1	1
28	26	False	1	0	1
29	27	False	1	1	0
30	28	False	1	1	1
31	29	False	1	1	1
32	30	False	0	1	0
33	31	False	0	0	1
34	32	False	1	0	1
35	33	False	1	0	0
36	34	False	0	1	1
37	35	False	0	1	1
38	36	False	1	0	0
39	37	False	1	0	0
40	38	False	1	0	1
41	39	False	1	1	0
42	40	False	1	0	0
43	41	False	1	0	1
44	42	True	1	0	1
45	43	False	0	0	1
46	44	True	1	0	1
47	45	False	1	1	1
48	46	True	0	0	1
49	47	False	1	1	1
50	48	True	1	0	1
51	49	False	1	1	0
52	50	False	1	1	0
53	51	False	1	0	1
54	52	False	0	1	0
55	53	False	0	0	0
56	54	False	0	1	1
57	55	False	0	0	0
58	56	False	1	0	1
59	57	False	1	0	0
60	58	False	1	0	0
61	59	False	0	1	1
62	60	False	1	0	1
63	61	False	0	0	1
64	62	True	1	0	1
65	63	False	1	0	1
66	64	False	1	0	1
67	65	False	0	0	1
68	66	False	1	1	0
69	67	False	1	1	0
70	68	False	0	1	0
71	69	False	1	0	1
72	70	False	1	0	0
73	71	False	1	1	1
74	72	False	0	1	1
75	73	False	0	0	0
76	74	False	0	1	1
77	75	False	0	0	0
78	76	False	1	0	1
79	77	False	1	0	1
80	78	False	0	0	1
81	79	False	1	1	0
82	80	False	0	1	0
83	81	False	1	0	1
84	82	False	1	1	0
85	83	False	0	0	0
86	84	False
87	85	False	0	0	0
88	86	False	0	0	1
89	87	False	1	1	0
90	88	True	0	1	1
91	89	True	0	0	0
92	90	False	0	1	1
93	91	False	1	0	1
94	92	False	1	0	1
95	93	True	0	1	1
96	94	False	1	1	0
97	95	False	1	1	1
98	96	False	0	0	0
99	97	False	1	0	0
100	98	False	0	0	0
101	99	True	1	0	0
102	100	False	1	0	1
103	101	False	0	0	0
104	102	True	1	0	1
105	103	False	0	1	1
106	104	True	0	0	0
107	105	False	1	1	1
108	106	False	1	1	0
109	107	True	1	0	1
110	108	False	0	1	0
111	109	True	1	0	0
112	110	False	1	0	0
113	111	False	1	0	0
114	112	False	1	0	0
115	113	False	1	0	0
116	114	False	0	0	1
117	115	False	0	1	1
118	116	False	1	1	0
119	117	True	1	1	1
120	118	False	0	1	0
121	119	True	1	0	1
122	120	False	1	0	1
123	121	False	1	0	1
124	122	False	0	1	0
125	123	False	0	0	0
126	124	True	1	1	0
127	125	False	0	1	1
128	126	False	1	0	1
129	127	True	1	0	1
130	128	False	1	0	1
131	129	False	1	1	0
132	130	False	1	0	0
133	131	True	0	0	1
134	132	True	0	1	0
135	133	True	0	1	0
136	134	False	0	1	1
137	135	False	0	1	0
138	136	False	0	0	1
139	137	False	0	1	1
140	138	False	0	1	0
141	139	True	0	1	1
142	140	False	0	1	1
143	141	False	1	0	1
144	142	True	1	0	0
145	143	False	1	0	0
146	144	False	0	1	0
147	145	False	0	1	1
148	146	False	0	0	0
149	147	False	0	1	1
150	148	False	1	0	0
151	149	False	0	0	1
152	150	False	0	1	0
153	151	False	1	0	0
154	152	False	0	1	1
155	153	False	0	0	1
156	154	False	1	0	1
157	155	False	0	1	1
158	156	False	0	1	1
159	157	False	0	0	0
160	158	False	1	1	1
161	159	False	1	0	1
162	160	False	1	1	1
163	161	True	1	0	1
164	162	False	0	1	1
165	163	False	1	1	1
166	164	False	0	1	1
167	165	False	0	1	1
168	166	False	0	1	0
169	167	False	1	1	0
170	168	True	1	0	0
171	169	False	0	0	1
172	170	True	1	1	0
173	171	True	1	0	1
174	172	False	0	0	1
175	173	False	0	0	0
176	174	False	0	0	0
177	175	False	1	1	1
178	176	False	1	1	1
179	177	False	0	1	1
180	178	False	1	0	0
181	179	True	1	0	0
182	180	False	0	0	1
183	181	False	1	0	1
184	182	False	0	0	0
185	183	True	0	1	1
186	184	False	0	1	1
187	185	False	1	1	0
188	186	False	1	1	1
189	187	False	1	1	0
190	188	False	0	1	0
191	189	False	1	0	0
192	190	False	0	0	0
193	191	False	0	0	0
194	192	False	1	0	0
195	193	False	0	0	0
196	194	False	0	0	1
197	195	False	1	1	0
198	196	False	1	0	0
199	197	False	0	1	1
200	198	False	1	0	0
201	199	False	0	1	1
202	200	True	1	1	1
203	201	False	1	0	1
204	202	False	1	0	0
205	203	False	0	1	0
206	204	False	0	1	1
207	205	False	1	0	0
208	206	False	1	0	0
209	207	False	1	0	1
210	208	False	1	0	0
211	209	False	0	0	0
212	210	False	0	1	0
213	211	False	1	0	1
214	212	True	0	1	0
215	213	False	1	1	0
216	214	False	0	1	1
217	215	True	1	1	0
218	216	False	1	0	1
219	217	False	1	0	0
220	218	False	0	1	0
221	219	False
222	220	False	1	0	1
223	221	False	1	1	1
224	222	False	1	1	1
225	223	False	1	0	0
226	224	False	1	0	0
227	225	False	0	0	1
228	226	False	1	0	1
229	227	True	1	0	0
230	228	False	1	0	0
231	229	False	0	0	1
232	230	False
233	231	False	0	1	0
234	232	False	1	0	1
235	233	False	1	0	1
236	234	True	1	0	1
237	235	False	1	0	0
238	236	False	1	0	1
239	237	False	1	0	0
240	238	False	1	0	0
241	239	False	1	1	1
242	240	True	0	1	0
243	241	True	1	1	0
244	242	False	0	1	1
245	243	False	0	0	1
246	244	False	0	0	1
247	245	False	0	1	1
248	246	False	1	0	1
249	247	False	1	1	0
250	248	False	1	1	1
251	249	False	1	1	0
252	250	False	1	0	0
253	251	False	1	0	0
254	252	False	0	1	0
255	253	False	1	1	1
256	254	False	1	0	0
257	255	False	0	0	1
258	256	False	0	1	1
259	257	False	1	1	0
260	258	False	0	1	1
261	259	True	1	1	0
262	260	False	0	0	1
263	261	False	1	0	0
264	262	False	0	1	1
265	263	False	1	0	0
266	264	False	1	0	0
267	265	False	1	1	0
268	266	False	1	0	0
269	267	False	1	0	0
270	268	False	0	1	0
271	269	True	1	0	0
272	270	False	1	1	0
273	271	False	0	1	0
274	272	False	0	1	0
275	273	False	1	1	1
276	274	False	0	1	1
277	275	True	1	0	1
278	276	False	1	0	1
279	277	False	1	0	1
280	278	False	1	1	0
281	279	False	0	1	1
282	280	False	1	1	1
283	281	False	1	0	0
284	282	False	1	0	0
285	283	False	0	1	1
286	284	True	0	0	1
287	285	True	1	1	0
288	286	False	0	1	1
289	287	False	1	0	1
290	288	False	0	0	0
291	289	True	1	1	0
292	290	False	0	0	1
293	291	False	0	1	0
294	292	False	1	0	0
295	293	True	1	0	0
296	294	True	0	1	1
297	295	False	1	0	1
298	296	False	1	1	0
299	297	False	0	0	0
300	298	False	1	0	0
301	299	False	1	0	1
302	300	True	0	0	0
303	301	True	1	0	1
304	302	False	1	1	1
305	303	False	1	1	0
306	304	False	1	0	1
307	305	False	0	0	1
308	306	False	1	0	0
309	307	False	0	1	1
310	308	False	0	1	1
311	309	False	1	0	0
312	310	False	1	1	0
313	311	False	0	0	1
314	312	False	0	0	0
315	313	True	0	0	0
316	314	False	1	1	1
317	315	False	0	0	1
318	316	False	0	1	1
319	317	True	1	1	0
320	318	False	0	0	0
321	319	False	1	1	1
322	320	False	1	0	1
323	321	False	1	0	0
324	322	False	1	0	1
325	323	False	1	0	1
326	324	True	0	1	0
327	325	False	0	1	1
328	326	True	0	1	1
329	327	False	1	0	0
330	328	False	0	0	1
331	329	False	1	0	1
332	330	True	1	0	1
333	331	False	1	0	0
334	332	False	0	0	0
335	333	False	0	0	1
336	334	True	1	0	1
337	335	False	1	0	1
338	336	False	0	0	0
339	337	True	0	1	0
340	338	False	1	0	0
341	339	True	1	1	1
342	340	False	1	1	1
343	341	False	1	0	0
344	342	False	1	1	0
345	343	False	0	1	0
346	344	False	1	0	1
347	345	False	0	0	1
348	346	False	0	0	0
349	347	False	0	1	1
350	348	True	0	0	0
351	349	True	1	0	1
352	350	True	0	0	0
353	351	False	1	1	0
354	352	False	1	0	1
355	353	False	1	0	1
356	354	True	1	1	1
357	355	True	1	0	1
358	356	False	1	1	0
359	357	False	1	0	1
360	358	False	0	1	1
361	359	True	1	1	1
362	360	False	0	1	1
363	361	False	0	1	1
364	362	False	1	0	0
365	363	False	1	0	1
366	364	False	0	0	1
367	365	False	1	0	1
368	366	False	1	0	1
369	367	False	0	1	1
370	368	False	0	0	1
371	369	False	1	1	0
372	370	False	1	1	1
373	371	True	1	0	1
374	372	True	0	0	0
375	373	False	1	0	1
376	374	False	0	1	1
377	375	False	1	1	1
378	376	False	1	0	1
379	377	False	1	1	0
380	378	False	0	0	0
381	379	False	1	0	0
382	380	False	1	0	1
383	381	False	0	1	1
384	382	False	1	1	1
385	383	False	1	0	1
386	384	False	1	0	1
387	385	False	0	0	0
388	386	False	0	0	0
389	387	False	1	1	0
390	388	False	1	0	1
391	389	False	1	0	0
392	390	False	1	0	1
393	391	False	0	0	1
394	392	False	0	0	0
395	393	False	0	1	0
396	394	False	0	1	1
397	395	False	1	0	1
398	396	False	1	0	1
399	397	True	1	0	1
400	398	False	1	0	1
401	399	False	1	1	1
402	400	False	0	1	1
403	401	True	0	1	0
404	402	False	0	1	1
405	403	False	0	1	0
406	404	True	0	1	1
407	405	False	1	0	0
408	406	False	0	0	0
409	407	False	1	0	1
410	408	False	1	0	1
411	409	False	0	0	0
412	410	False	1	1	0
413	411	False	1	1	0
414	412	False	0	1	1
415	413	False	0	1	0
416	414	False	0	0	0
417	415	False	0	0	1
418	416	False	1	0	1
419	417	False	1	0	0
420	418	False	1	0	0
421	419	False	1	0	1
422	420	False	0	0	1
423	421	False	1	1	1
424	422	True	1	0	1
425	423	False	0	0	0
426	424	False	0	0	0
427	425	False	1	0	1
428	426	False	0	0	1
429	427	False	0	1	1
430	428	False	0	0	1
431	429	False	0	1	0
432	430	False	0	0	1
433	431	False	1	0	1
434	432	False	1	1	1
435	433	False	0	0	0
436	434	False	1	0	1
437	435	False	1	0	1
438	436	False	1	0	1
439	437	False	0	0	1
440	438	False	1	0	0
441	439	False	0	1	1
442	440	False	0	0	1
443	441	False	0	0	0
444	442	False	0	0	1
445	443	False	1	0	0
446	444	False	0	0	0
447	445	False	0	1	1
448	446	False	0	0	1
449	447	False	1	0	0
450	448	False	1	1	0
451	449	False	1	1	0
452	450	False	1	0	1
453	451	False	1	0	1
454	452	False	1	0	1
455	453	False	0	1	0
456	454	False	0	1	0
457	455	False	0	0	1
458	456	False	1	0	1
459	457	False	0	1	0
460	458	False	1	1	0
461	459	False	0	0	1
462	460	False	0	1	0
463	461	False	0	1	0
464	462	False	0	0	1
465	463	False	1	0	1
466	464	False	0	0	1
467	465	False	1	1	1
468	466	False	0	0	1
469	467	False	1	1	0
470	468	False	0	0	1
471	469	False	1	1	1
472	470	False	0	1	1
473	471	False	1	1	0
474	472	False	1	0	1
475	473	False	1	0	1
476	474	False	1	0	1
477	475	False	0	0	0
478	476	False	1	0	1
479	477	False	0	0	0
480	478	False	0	0	0
481	479	False	0	1	1
482	480	False	0	0	1
483	481	False	0	0	0
484	482	False	0	1	1
485	483	False	1	1	0
486	484	False	0	1	1
487	485	False	1	0	0
488	486	False	1	1	0
489	487	False	1	1	1
490	488	False	0	1	0
491	489	False	1	1	1
492	490	False	1	1	0
493	491	False	1	0	1
494	492	False	0	1	1
495	493	False	0	0	1
496	494	False	1	0	1
497	495	False	0	1	1
498	496	False	0	0	1
499	497	False	1	0	0
500	498	False	0	1	1
501	499	False	1	1	1
502	500	False	0	0	1
503	501	False	1	1	0
504	502	False	0	0	1
505	503	False	1	0	0
506	504	False	1	0	1
507	505	False	0	1	1
508	506	False	1	1	0
509	507	False	0	1	1
510	508	False	1	0	0
511	509	False	0	1	0
512	510	False	1	1	1
513	511	False	1	0	1
514	512	False	1	0	1
515	513	False	0	1	1
516	514	False	1	0	1
517	515	False	1	1	1
518	516	False	1	1	0
519	517	False
520	518	False	0	1	1
521	519	False	1	1	0
522	520	False	0	0	0
523	521	False	0	1	1
524	522	False	0	1	0
525	523	False	0	1	1
526	524	False	1	1	0
527	525	False	1	1	0
528	526	False	1	1	0
529	527	False	0	1	0
530	528	False	1	0	1
531	529	False	0	0	0
532	530	False	0	1	0
533	531	False	1	0	0
534	532	False	0	1	1
535	533	False	0	0	1
536	534	False	0	1	1
537	535	False	0	1	0
538	536	False	1	1	1
539	537	False	0	0	1
540	538	False	1	0	0
541	539	False	1	0	0
542	540	False	0	1	1
543	541	False	0	0	0
544	542	False	0	1	1
545	543	False	1	0	1
546	544	False	1	1	1
547	545	False	1	1	0
548	546	False	1	0	0
549	547	False	1	0	0
550	548	False	1	0	1
551	549	False	0	1	1
552	550	False	0	0	0
553	551	False	1	0	1
554	552	False	0	0	0
555	553	False	1	1	1
556	554	False	0	0	0
557	555	False	0	1	0
558	556	False	1	0	1
559	557	False	0	1	1
560	558	False	1	1	1
561	559	False	1	1	1
562	560	False	0	1	1
563	561	False	0	1	0
564	562	False	0	0	1
565	563	False	0	1	0
566	564	False	1	1	0
567	565	False	1	0	1
568	566	False	0	1	1
569	567	False	1	0	0
570	568	False	1	1	0
571	569	False	1	0	1
572	570	False	1	0	0
573	571	False	0	1	1
574	572	False	0	1	0
575	573	False	1	0	1
576	574	False	1	0	1
577	575	False	1	0	1
578	576	False	1	1	1
579	577	False	0	1	1
580	578	False	1	1	0
581	579	False	1	1	0
582	580	False	1	1	0
583	581	False	0	1	0
584	582	False	0	1	0
585	583	False	1	1	1
586	584	False	0	0	1
587	585	False	0	1	0
588	586	False	0	1	1
589	587	False	1	0	1
590	588	False	0	1	1
591	589	False	1	1	0
592	590	False	0	1	0
593	591	False	0	1	0
594	592	False	1	0	1
595	593	False	0	0	1
596	594	False	1	1	0
597	595	False	1	0	1
598	596	False	0	1	0
599	597	False	0	0	1
600	598	False	1	0	1
601	599	False	0	1	0
602	600	False	0	0	0
603	601	False	1	1	1
604	602	False	1	0	0
605	603	False	1	0	1
606	604	False	1	1	1
607	605	False	1	0	0
608	606	False	0	1	1
609	607	False	1	1	0
610	608	False	0	1	1
611	609	False	1	0	0
612	610	False	1	0	0
613	611	False	0	0	0
614	612	False	1	0	1
615	613	False	1	0	0
616	614	False	1	0	1
617	615	False	1	1	0
618	616	False	1	0	1
619	617	False	1	0	1
620	618	False	1	1	1
621	619	False	1	0	0
622	620	False	1	1	0
623	621	False	1	0	0
624	622	False	1	0	0
625	623	False	0	0	1
626	624	False	1	0	0
627	625	False	0	1	0
628	626	False	1	0	0
629	627	False	1	0	1
630	628	False	0	1	1
631	629	False	1	0	1
632	630	False	1	0	0
633	631	False	0	1	1
634	632	False	0	0	1
635	633	False	0	1	0
636	634	False	0	0	0
637	635	False	0	1	1
638	636	False	1	1	1
639	637	False	1	1	1
640	638	False	1	1	0
641	639	False	0	1	0
642	640	False	1	0	1
643	641	False	1	1	0
644	642	False	1	0	1
645	643	False	1	1	1
646	644	False	1	1	1
647	645	False	0	1	0
648	646	False	1	1	1
649	647	False	0	0	1
650	648	False	0	0	0
651	649	False	1	1	1
652	650	False	1	0	1
653	651	False	1	0	1
654	652	False	1	0	1
655	653	False	1	1	0
656	654	False	1	0	1
657	655	False	0	0	0
658	656	False	0	1	1
659	657	False	1	0	1
660	658	False	0	0	1
661	659	False	0	1	0
662	660	False	1	0	0
663	661	False	1	0	0
664	662	False	0	1	0
665	663	False	0	0	1
666	664	False	0	0	0
667	665	False	1	0	0
668	666	False	0	1	0
669	667	False	0	0	1
670	668	False	1	0	1
671	669	False	0	0	0
672	670	False	1	1	0
673	671	False	1	1	1
674	672	False	1	1	0
675	673	False	0	1	1
676	674	False	0	1	1
677	675	False	0	1	1
678	676	False	0	0	1
679	677	False	0	0	1
680	678	False	1	0	1
681	679	False	1	1	1
682	680	False	1	0	1
683	681	False	0	0	0
684	682	False	1	0	1
685	683	False	1	1	0
686	684	False	1	0	0
687	685	False	0	1	1
688	686	False	0	0	1
689	687	False	1	0	1
690	688	False	0	1	0
691	689	False	0	1	0
692	690	False	1	1	1
693	691	False	1	0	1
694	692	False	0	1	0
695	693	False	0	1	0
696	694	False	0	1	1
697	695	False	0	1	1
698	696	False	1	0	1
699	697	False	0	0	1
700	698	False	0	1	0
701	699	False	1	0	0
702	700	False	1	1	0
703	701	False	0	0	1
704	702	False	0	0	1
705	703	False	1	1	0
706	704	False	1	1	0
707	705	False	1	1	0
708	706	False	0	0	1
709	707	False	1	1	1
710	708	False	1	1	1
711	709	False	0	1	1
712	710	False	1	1	0
713	711	False	0	0	0
714	712	False	0	1	0
715	713	False	1	1	1
716	714	False	0	0	0
717	715	False	1	1	1
718	716	False	1	0	1
719	717	False	1	0	0
720	718	False	0	0	0
721	719	False	1	1	0
722	720	False	1	0	1
723	721	False	1	1	1
724	722	False	0	1	1
725	723	False	1	1	1
726	724	False	0	1	0
727	725	False	0	1	0
728	726	False	0	0	0
729	727	False	1	1	0
730	728	False	1	1	1
731	729	False	0	1	0
732	730	False	0	0	0
733	731	False	1	1	0
734	732	False	1	0	1
735	733	False	1	1	0
736	734	False	1	1	0
737	735	False	1	0	0
738	736	False	0	1	1
739	737	False	1	0	0
740	738	False	0	1	1
741	739	False	1	0	1
742	740	False	1	0	0
743	741	False	1	0	1
744	742	False	0	0	0
745	743	False	1	1	0
746	744	False	1	0	1
747	745	False	0	1	1
748	746	False	0	0	1
749	747	False	1	0	1
750	748	False	1	0	0
751	749	False	1	1	0
752	750	False	1	1	1
753	751	False	0	0	1
754	752	False	1	0	0
755	753	False	1	1	0
756	754	False	1	1	1
757	755	False	0	1	1
758	756	False	0	0	0
759	757	False	0	1	1
760	758	False	0	1	1
761	759	False	0	1	1
762	760	False	0	0	1
763	761	False	0	0	0
764	762	True	1	0	0
765	763	False	1	1	1
766	764	False	1	0	0
767	765	False	0	1	0
768	766	False	1	0	0
769	767	False	1	1	1
770	768	False	0	1	0
771	769	False	0	1	0
772	770	False	1	0	0
773	771	False	1	1	1
774	772	False	0	0	1
775	773	False	0	1	1
776	774	False	1	0	0
777	775	False	1	0	0
778	776	False	0	0	1
779	777	False	0	1	0
780	778	False	0	1	1
781	779	False	0	0	1
782	780	False	1	0	0
783	781	False	0	1	0
784	782	False	1	0	1
785	783	False	0	0	0
786	784	False	1	0	0
787	785	False	1	0	0
788	786	False	0	0	1
789	787	False	1	1	0
790	788	False	1	1	0
791	789	False	1	1	1
792	790	False	0	1	1
793	791	False	0	0	1
794	792	False	1	0	1
795	793	False	1	0	1
796	794	False	0	0	0
797	795	False	0	0	1
798	796	False	0	1	0
799	797	False	0	1	1
800	798	False	0	1	0
801	799	False	1	1	1
802	800	False	1	1	1
803	801	False	1	1	0
804	802	False	0	1	0
805	803	False	1	1	1
806	804	False	0	1	0
807	805	False	0	1	0
808	806	False	1	1	1
809	807	False	1	1	0
810	808	False	1	0	0
811	809	False	0	1	0
812	810	False	1	0	0
813	811	False	0	1	1
814	812	False	1	0	0
815	813	False	1	0	0
816	814	False	1	0	0
817	815	False	0	0	0
818	816	False	1	0	0
819	817	False	1	0	1
820	818	False	0	1	0
821	819	False	1	0	1
822	820	False	1	0	0
823	821	False	0	0	1
824	822	False	1	0	1
825	823	False	1	1	0
826	824	False	1	0	0
827	825	False	1	0	0
828	826	False	0	0	0
829	827	False	1	0	0
830	828	False	0	1	0
831	829	False	1	0	0
832	830	False	1	0	0
833	831	False	1	0	0
834	832	False	1	0	0
835	833	False	1	0	0
836	834	False	0	1	1
837	835	False	0	1	1
838	836	False	1	0	1
839	837	False	1	1	0
840	838	False	1	0	0
841	839	False	1	0	1
842	840	False	0	0	1
843	841	False	1	1	0
844	842	False	1	0	0
845	843	False	1	0	0
846	844	False	1	1	0
847	845	False	1	0	1
848	846	False	0	1	1
849	847	False	1	0	0
850	848	False	1	1	0
851	849	False	0	1	0
852	850	False	1	1	1
853	851	False	1	0	0
854	852	False	1	1	1
855	853	False	1	0	0
856	854	False	0	0	1
857	855	False	0	1	1
858	856	False	0	0	0
859	857	False	0	1	0
860	858	False	1	0	1
861	859	False	0	1	0
862	860	False	0	1	0
863	861	False	1	0	0
864	862	False	1	0	1
865	863	False	1	0	1
866	864	False	0	1	1
867	865	False	1	0	0
868	866	False	0	0	1
869	867	False	0	0	1
870	868	False	0	0	1
871	869	False	1	0	1
872	870	False	0	1	1
873	871	False	0	1	1
874	872	False	0	1	0
875	873	False	1	0	0
876	874	False	1	1	0
877	875	False	1	1	0
878	876	False	0	1	0
879	877	False	1	0	0
880	878	False	1	0	0
881	879	False	1	1	1
882	880	False	1	1	1
883	881	False	1	0	1
884	882	False	1	0	0
885	883	False	1	0	0
886	884	False	0	1	0
887	885	False	0	0	1
888	886	False	1	0	1
889	887	False	1	0	0
890	888	False	1	0	0
891	889	False	0	1	1
892	890	False	1	0	1
893	891	False	0	0	0
894	892	False	0	0	0
895	893	False	0	1	0
896	894	False	0	1	1
897	895	False	1	0	0
898	896	False	1	0	1
899	897	False	0	0	0
900	898	False	1	0	0
901	899	False	1	0	1
902	900	False	0	1	0
903	901	False	0	0	1
904	902	False	1	1	0
905	903	False	0	1	0
906	904	False	0	0	0
907	905	False	0	0	1
908	906	False	1	0	1
909	907	False	1	1	0
910	908	False	1	1	0
911	909	False	0	1	1
912	910	False	0	0	0
913	911	False	1	0	1
914	912	False	0	1	1
915	913	False	1	0	1
916	914	False	1	0	0
917	915	False	0	1	0
918	916	False	1	0	0
919	917	False	1	0	0
920	918	False	1	1	0
921	919	False	1	0	1
922	920	False	0	0	1
923	921	False	0	0	0
924	922	False	1	1	0
925	923	False	0	1	0
926	924	False	1	0	1
927	925	False	1	0	1
928	926	False	1	0	1
929	927	False	0	1	1
930	928	False	1	0	0
931	929	False	1	0	1
932	930	False	1	1	0
933	931	False	0	1	1
934	932	False	1	0	0
935	933	False	0	1	0
936	934	False	1	0	0
937	935	False	1	0	0
938	936	False	1	1	0
939	937	False	1	0	1
940	938	False	0	1	1
941	939	False	0	1	1
942	940	False	0	1	1
943	941	False	0	0	1
944	942	False	1	1	0
945	943	False	1	0	0
946	944	False	1	0	1
947	945	False	1	1	0
948	946	False	1	0	1
949	947	False	1	0	1
950	948	False	1	0	0
951	949	False	1	1	0
952	950	False	1	0	1
953	951	False	1	0	0
954	952	False	1	0	1
955	953	False	0	1	1
956	954	False	1	0	0
957	955	False	0	0	1
958	956	False	0	1	1
959	957	False	1	0	1
960	958	False	0	1	0
961	959	False	1	0	0
962	960	False	0	1	0
963	961	False	1	1	0
964	962	False	0	1	1
965	963	False	0	1	1
966	964	False	0	1	1
967	965	False	1	1	0
968	966	False	0	0	1
969	967	False	0	0	0
970	968	False	1	0	0
971	969	False	0	1	1
972	970	False	0	0	1
973	971	False	1	1	0
974	972	False	1	0	1
975	973	False	1	0	1
976	974	False	1	1	1
977	975	False	1	0	0
978	976	False	0	0	1
979	977	False	1	0	1
980	978	False	1	1	0
981	979	False	1	0	0
982	980	False	1	1	0
983	981	False	0	0	0
984	982	False	1	0	0
985	983	False	1	1	0
986	984	False	1	1	0
987	985	False	1	1	0
988	986	False	0	1	1
989	987	False	1	0	1
990	988	False	0	1	0
991	989	False	0	0	0
992	990	False	0	1	1
993	991	False	1	0	0
994	992	True	0	1	0
995	993	False	1	0	0
996	994	False	0	1	0
997	995	False	1	1	0
998	996	False	1	0	1
999	997	False	0	1	0
1000	998	False	1	1	1
1001	999	False	1	0	0
1002	1000	False	1	0	1
1003	1001	False	0	1	0
1004	1002	False	1	1	1
1005	1003	False	1	0	0
1006	1004	False	0	1	1
1007	1005	False	1	0	0
1008	1006	False	1	0	1
1009	1007	False	0	1	1
1010	1008	False	1	0	0
1011	1009	False	1	0	0
1012	1010	False	1	1	0
1013	1011	False	1	0	0
1014	1012	False	0	1	1
1015	1013	False	0	1	1
1016	1014	False	1	1	1
1017	1015	False	1	1	1
1018	1016	False	0	0	1
1019	1017	False	1	0	1
1020	1018	False	0	0	0
1021	1019	False	0	1	1
1022	1020	False	1	0	1
1023	1021	False	0	1	0
1024	1022	False	0	1	1
1025	1023	False	1	1	0
1026	1024	False	1	1	0
1027	1025	False	0	0	1
1028	1026	False	1	1	0
1029	1027	False	0	1	0
1030	1028	False	0	1	1
1031	1029	False	1	0	0
1032	1030	False	1	1	0
1033	1031	False	1	1	0
1034	1032	False	1	0	1
1035	1033	False	0	1	0
1036	1034	False	0	1	1
1037	1035	False	0	1	0
1038	1036	False	0	1	0
1039	1037	False	1	1	0
1040	1038	False	1	0	0
1041	1039	False	0	1	0
1042	1040	False	1	0	0
1043	1041	False	0	1	1
1044	1042	False	1	0	0
1045	1043	False	0	0	0
1046	1044	False	0	0	0
1047	1045	False	1	0	1
1048	1046	False	1	0	1
1049	1047	False	1	0	0
1050	1048	False	1	1	0
1051	1049	False	1	1	0
1052	1050	False	0	0	1
1053	1051	False	1	0	0
1054	1052	False	0	1	0
1055	1053	False	0	1	1
1056	1054	False	0	0	1
1057	1055	False	1	1	0
1058	1056	False	0	1	1
1059	1057	False	0	0	1
1060	1058	False	0	0	1
1061	1059	False	0	1	1
1062	1060	False	1	1	0
1063	1061	False	1	0	1
1064	1062	False	1	1	0
1065	1063	False	0	1	0
1066	1064	False	1	0	1
1067	1065	False	0	0	1
1068	1066	False	1	1	0
1069	1067	False	1	1	0
1070	1068	False	1	1	0
1071	1069	False	1	1	1
1072	1070	False	1	0	0
1073	1071	False	1	0	1
1074	1072	False	0	0	1
1075	1073	False	0	1	0
1076	1074	False	0	1	0
1077	1075	False	0	0	1
1078	1076	False	0	1	0
1079	1077	False	0	1	0
1080	1078	False	1	0	0
1081	1079	False	0	1	1
1082	1080	False	0	1	1
1083	1081	False	1	0	0
1084	1082	False	1	0	1
1085	1083	False	1	1	0
1086	1084	False	1	1	0
1087	1085	False	0	0	0
1088	1086	False	1	1	0
1089	1087	False	1	0	0
1090	1088	False	0	1	1
1091	1089	False	1	1	0
1092	1090	False	0	0	1
1093	1091	False	1	0	0
1094	1092	False	1	1	1
1095	1093	False	0	1	1
1096	1094	False	0	1	0
1097	1095	False	1	0	1
1098	1096	False	1	0	0
1099	1097	False	1	1	0
1100	1098	False	0	0	1
1101	1099	False	0	1	0
1102	1100	False	1	0	0
1103	1101	False	1	0	1
1104	1102	False	0	1	1
1105	1103	False	1	1	0
1106	1104	False	1	0	1
1107	1105	False	1	0	0
1108	1106	False	1	0	1
1109	1107	False	1	0	1
1110	1108	False	1	0	1
1111	1109	False	1	0	1
1112	1110	False	1	0	0
1113	1111	False	0	1	1
1114	1112	False	0	1	1
1115	1113	False	1	1	1
1116	1114	False	1	0	1
1117	1115	False	0	0	0
1118	1116	False	0	1	0
1119	1117	False	0	1	1
1120	1118	False	1	0	0
1121	1119	False	1	1	0
1122	1120	False	1	0	0
1123	1121	False	1	1	0
1124	1122	False	0	0	1
1125	1123	False	1	0	1
1126	1124	False	1	0	1
1127	1125	False	0	0	1
1128	1126	False	1	1	1
1129	1127	False	0	1	1
1130	1128	False	0	0	1
1131	1129	True	0	1	0
1132	1130	False	1	0	0
1133	1131	False	0	1	1
1134	1132	False	0	1	1
1135	1133	False	0	1	0
1136	1134	False	1	1	1
1137	1135	False	1	1	0
1138	1136	False	0	1	0
1139	1137	False	1	0	1
1140	1138	False	1	0	1
1141	1139	False	0	1	1
1142	1140	False	0	0	1
1143	1141	False	0	1	1
1144	1142	False	0	0	0
1145	1143	False	0	1	0
1146	1144	False	1	1	0
1147	1145	False	1	0	0
1148	1146	False	1	1	0
1149	1147	False	1	1	0
1150	1148	False	1	0	1
1151	1149	False	1	1	1
1152	1150	False	0	1	0
1153	1151	False	0	0	1
1154	1152	False	0	0	1
1155	1153	False	1	1	1
1156	1154	False	0	0	1
1157	1155	False	1	0	1
1158	1156	False	1	0	1
1159	1157	False	1	1	1
1160	1158	False	0	1	1
1161	1159	False	1	1	1
1162	1160	False	0	1	1
1163	1161	False	1	1	0
1164	1162	False	1	0	0
1165	1163	False	1	0	1
1166	1164	False	1	1	1
1167	1165	False	1	1	0
1168	1166	False	1	1	1
1169	1167	False	1	0	1
1170	1168	False	0	1	1
1171	1169	False	0	1	0
1172	1170	False	1	0	1
1173	1171	False	1	1	0
1174	1172	False	1	0	1
1175	1173	False	0	1	0
1176	1174	False	0	1	1
1177	1175	False	0	1	1
1178	1176	False	0	1	0
1179	1177	False	1	1	0
1180	1178	False	0	1	1
1181	1179	False	1	0	1
1182	1180	False	0	1	0
1183	1181	False	0	0	1
1184	1182	False	0	1	1
1185	1183	False	1	0	0
1186	1184	False	1	1	0
1187	1185	False	1	0	1
1188	1186	False	1	1	1
1189	1187	False	0	1	1
1190	1188	False	1	0	0
1191	1189	False	1	1	0
1192	1190	False	0	1	1
1193	1191	False	0	0	1
1194	1192	False	1	0	1
1195	1193	False	0	0	1
1196	1194	False	1	0	1
1197	1195	False	1	1	0
1198	1196	False	1	1	1
1199	1197	False	0	0	0
1200	1198	False	0	1	0
1201	1199	False	0	1	0
1202	1200	False	1	0	1
1203	1201	False	1	1	0
1204	1202	False	1	1	1
1205	1203	False	1	0	0
1206	1204	False	1	0	0
1207	1205	False	1	1	0
1208	1206	False	1	0	1
1209	1207	False	1	1	0
1210	1208	False	0	0	0
1211	1209	False	0	0	0
1212	1210	False	1	0	1
1213	1211	False	1	0	0
1214	1212	False	1	1	0
1215	1213	False	1	1	0
1216	1214	False	1	0	1
1217	1215	False	0	1	1
1218	1216	False	1	1	0
1219	1217	False	1	0	1
1220	1218	False	1	0	1
1221	1219	False	1	1	0
1222	1220	False	1	1	1
1223	1221	False	0	0	1
1224	1222	False	0	1	0
1225	1223	False	1	0	1
1226	1224	False	1	0	1
1227	1225	False	1	0	0
1228	1226	False	0	1	1
1229	1227	False	1	1	0
1230	1228	False	0	0	0
1231	1229	False	0	1	0
1232	1230	False	1	0	0
1233	1231	False	1	0	1
1234	1232	False	1	1	1
1235	1233	False	1	0	0
1236	1234	False	0	0	1
1237	1235	False	1	1	1
1238	1236	False	1	0	1
1239	1237	False	1	1	1
1240	1238	False	1	0	0
1241	1239	False	0	1	1
1242	1240	False	1	0	1
1243	1241	False	0	1	1
1244	1242	False	1	0	0
1245	1243	False	1	1	0
1246	1244	False	1	0	0
1247	1245	False	1	0	1
1248	1246	False	0	0	0
1249	1247	True	0	0	1
1250	1248	False	1	0	1
1251	1249	False	0	1	1
1252	1250	False	0	0	1
1253	1251	False	1	1	1
1254	1252	False	1	1	0
1255	1253	False	0	1	1
1256	1254	False	0	0	0
1257	1255	False	1	1	1
1258	1256	False	1	1	0
1259	1257	False	1	0	1
1260	1258	False	0	1	1
1261	1259	False	0	1	0
1262	1260	False	0	0	1
1263	1261	False	0	1	1
1264	1262	False	0	1	1
1265	1263	False	1	0	0
1266	1264	True	1	1	0
1267	1265	False	0	0	1
1268	1266	False	1	0	1
1269	1267	False	1	1	0
1270	1268	False	1	0	0
1271	1269	False	1	0	1
1272	1270	False	1	0	0
1273	1271	False	1	0	1
1274	1272	False	1	1	0
1275	1273	False	0	0	1
1276	1274	False	1	0	1
1277	1275	False	1	0	1
1278	1276	False	0	0	0
1279	1277	False	0	0	1
1280	1278	False	0	1	0
1281	1279	False	1	0	1
1282	1280	False	0	1	1
1283	1281	False	0	1	0
1284	1282	False	1	0	1
1285	1283	False	1	0	0
1286	1284	False	0	1	1
1287	1285	False	1	0	1
1288	1286	False	1	0	0
1289	1287	False	0	1	0
1290	1288	False	0	0	1
1291	1289	False	1	1	0
1292	1290	False	1	0	1
1293	1291	False	1	0	0
1294	1292	False	0	1	1
1295	1293	False	0	0	0
1296	1294	False	0	1	0
1297	1295	False	0	1	1
1298	1296	False	0	1	1
1299	1297	False	0	1	1
1300	1298	False	0	0	1
1301	1299	False	0	1	1
1302	1300	False	1	0	1
1303	1301	False	1	0	0
1304	1302	False	1	1	0
1305	1303	False	0	1	1
1306	1304	False	0	0	0
1307	1305	False	1	0	1
1308	1306	False	0	1	0
1309	1307	False	1	0	0
1310	1308	False	1	1	0
1311	1309	False	1	0	0
1312	1310	False	1	0	1
1313	1311	False	1	0	1
1314	1312	True	1	0	0
1315	1313	False	1	0	1
1316	1314	False	1	0	0
1317	1315	False	1	1	0
1318	1316	False	0	1	1
1319	1317	False	0	0	1
1320	1318	False	1	0	0
1321	1319	False	1	0	1
1322	1320	False	0	0	1
1323	1321	False	1	0	1
1324	1322	False	0	0	0
1325	1323	False	1	0	0
1326	1324	False	0	0	0
1327	1325	False	1	0	0
1328	1326	False	1	0	1
1329	1327	False	1	1	1
1330	1328	False	0	1	1
1331	1329	False	1	0	0
1332	1330	True	1	0	0
1333	1331	False	1	0	0
1334	1332	False	1	1	1
1335	1333	False	0	0	0
1336	1334	True	0	1	1
1337	1335	False	0	1	1
1338	1336	False	1	1	0
1339	1337	False	0	0	0
1340	1338	False	1	1	1
1341	1339	False	1	0	0
1342	1340	False	1	1	0
1343	1341	False	1	1	1
1344	1342	False	1	0	0
1345	1343	False	1	0	0
1346	1344	True	0	1	1
1347	1345	False	0	1	1
1348	1346	False	1	0	1
1349	1347	False	1	0	1
1350	1348	False	0	1	1
1351	1349	False	0	0	1
1352	1350	False	0	0	1
1353	1351	False	0	0	0
1354	1352	False	1	1	1
1355	1353	True	0	1	1
1356	1354	False	1	0	0
1357	1355	False	1	1	1
1358	1356	False	0	1	0
1359	1357	False	1	0	0
1360	1358	False	0	1	1
1361	1359	False	0	1	1
1362	1360	False	1	1	0
1363	1361	False	1	1	1
1364	1362	False	0	1	1
1365	1363	True	0	0	1
1366	1364	False	0	0	1
1367	1365	False	1	0	1
1368	1366	False	0	1	1
1369	1367	False	1	0	1
1370	1368	False	1	0	1
1371	1369	False	1	1	0
1372	1370	False	0	1	1
1373	1371	False	0	0	1
1374	1372	True	0	1	1
1375	1373	False	0	1	1
1376	1374	False	0	1	1
1377	1375	False	1	0	1
1378	1376	False	0	0	0
1379	1377	False	1	1	1
1380	1378	False	1	1	1
1381	1379	False	1	0	0
1382	1380	False	1	0	0
1383	1381	False	0	1	1
1384	1382	False	1	1	0
1385	1383	False	1	0	1
1386	1384	True	0	0	0
1387	1385	False	0	0	0
1388	1386	False	1	0	0
1389	1387	False	1	0	1
1390	1388	False	0	1	1
1391	1389	False	1	1	1
1392	1390	False	1	0	0
1393	1391	False	1	0	1
1394	1392	False	0	1	1
1395	1393	False	0	0	0
1396	1394	False	1	0	1
1397	1395	False	0	0	0
1398	1396	False	0	1	0
1399	1397	False	1	0	0
1400	1398	False	0	0	1
1401	1399	False	1	1	0
1402	1400	False	1	1	0
1403	1401	False	1	0	0
1404	1402	False	1	1	0
1405	1403	True	1	1	0
1406	1404	False	0	1	1
1407	1405	False	0	0	1
1408	1406	False	0	0	1
1409	1407	False	1	0	0
1410	1408	True	0	1	1
1411	1409	False	0	1	1
1412	1410	False	0	1	0
1413	1411	False	1	1	0
1414	1412	False	1	0	0
1415	1413	False	0	1	0
1416	1414	False	0	1	0
1417	1415	False	0	0	1
1418	1416	False	1	1	1
1419	1417	False	1	1	1
1420	1418	False	0	1	0
1421	1419	False	1	0	0
1422	1420	False	0	1	0
1423	1421	False	1	1	1
1424	1422	False	1	1	0
1425	1423	True	1	0	0
1426	1424	False	1	1	0
1427	1425	False	0	1	1
1428	1426	False	1	0	0
1429	1427	False	0	1	1
1430	1428	False	0	1	1
1431	1429	False	0	1	0
1432	1430	False	1	1	0
1433	1431	False	0	0	0
1434	1432	False	1	1	1
1435	1433	False	0	1	1
1436	1434	False	1	1	0
1437	1435	False	1	1	1
1438	1436	False	1	1	1
1439	1437	False	0	1	0
1440	1438	False	1	1	0
1441	1439	False	0	1	0
1442	1440	False	1	0	1
1443	1441	False	1	1	0
1444	1442	False	0	1	1
1445	1443	False	0	0	1
1446	1444	False	0	1	1
1447	1445	False	1	1	1
1448	1446	False	0	1	0
1449	1447	False	1	0	1
1450	1448	False	1	1	0
1451	1449	False	0	1	0
1452	1450	False	1	0	0
1453	1451	False	0	1	1
1454	1452	False	1	0	0
1455	1453	False	0	1	1
1456	1454	False	1	1	1
1457	1455	False	0	1	1
1458	1456	False	1	0	0
1459	1457	False	1	1	1
1460	1458	False	1	0	0
1461	1459	False	1	0	0
1462	1460	False	0	1	1
1463	1461	False	0	1	1
1464	1462	False	0	1	1
1465	1463	False	1	1	1
1466	1464	False	0	1	0
1467	1465	True	1	1	1
1468	1466	False	1	1	1
1469	1467	False	0	0	0
1470	1468	False	1	1	0
1471	1469	True	1	1	1
1472	1470	False	1	1	1
1473	1471	False	1	1	1
1474	1472	False	0	1	1
1475	1473	False	0	1	1
1476	1474	False	0	1	1
1477	1475	False	1	1	1
1478	1476	True	1	0	1
1479	1477	False	1	1	1
1480	1478	False	0	1	0
1481	1479	True	0	0	0
1482	1480	False	0	1	0
1483	1481	False	1	0	0
1484	1482	False	1	0	1
1485	1483	False	1	1	0
1486	1484	False	0	1	1
1487	1485	False	1	0	1
1488	1486	False	1	0	1
1489	1487	False	1	0	0
1490	1488	False	1	0	1
1491	1489	False	0	1	1
1492	1490	False	0	0	0
1493	1491	False	1	1	0
1494	1492	False	0	1	1
1495	1493	False	1	1	0
1496	1494	False	1	1	0
1497	1495	True	0	1	0
1498	1496	False	1	1	1
1499	1497	False	1	1	1
1500	1498	False	0	0	1
1501	1499	False	0	1	0
1502	1500	False	1	1	0
1503	1501	False	1	1	0
1504	1502	False	1	0	0
1505	1503	False	1	0	0
1506	1504	False	0	1	0
1507	1505	False	1	0	0
1508	1506	False	0	1	1
1509	1507	False	1	0	1
1510	1508	False	0	1	1
1511	1509	False	1	0	1
1512	1510	False	1	1	0
1513	1511	False	1	0	1
1514	1512	False	1	1	0
1515	1513	False	1	0	0
1516	1514	False	0	0	0
1517	1515	False	1	1	0
1518	1516	False	0	0	1
1519	1517	False	0	0	1
1520	1518	False	0	0	1
1521	1519	False	1	0	0
1522	1520	False	0	1	0
1523	1521	False	1	1	1
1524	1522	False	1	1	1
1525	1523	False	1	0	1
1526	1524	False	0	0	0
1527	1525	False	0	1	1
1528	1526	False	0	0	1
1529	1527	True	0	1	0
1530	1528	False	1	0	1
1531	1529	False	1	1	1
1532	1530	False	1	1	0
1533	1531	False	0	1	1
1534	1532	False	1	0	0
1535	1533	False	1	1	1
1536	1534	False	1	0	0
1537	1535	False	1	1	1
1538	1536	False	1	0	1
1539	1537	False	1	1	0
1540	1538	True	1	0	1
1541	1539	False	0	0	1
1542	1540	False	0	0	1
1543	1541	False	1	0	1
1544	1542	False	0	1	1
1545	1543	False	0	1	1
1546	1544	False	1	1	0
1547	1545	False	1	0	1
1548	1546	False	0	0	0
1549	1547	False	1	1	1
1550	1548	False	1	1	1
1551	1549	False	1	1	1
1552	1550	False	1	0	1
1553	1551	True	0	1	0
1554	1552	False	1	0	0
1555	1553	False	1	0	0
1556	1554	False	0	1	1
1557	1555	False	1	1	0
1558	1556	False	0	0	1
1559	1557	False	0	1	0
1560	1558	False	1	0	0
1561	1559	False	1	1	1
1562	1560	False	1	1	0
1563	1561	True	1	1	1
1564	1562	False	1	0	0
1565	1563	False	1	0	0
1566	1564	False	1	1	0
1567	1565	False	1	0	0
1568	1566	False	0	1	1
1569	1567	False	0	1	1
1570	1568	True	0	1	1
1571	1569	True	1	1	1
1572	1570	False	1	0	0
1573	1571	False	1	0	0
1574	1572	False	1	1	1
1575	1573	False	1	0	1
1576	1574	False	0	0	0
1577	1575	False
1578	1576	False	1	0	1
1579	1577	False	0	1	1
1580	1578	False	1	0	0
1581	1579	False	1	1	1
1582	1580	False	1	0	0
1583	1581	False	0	1	1
1584	1582	False	1	1	0
1585	1583	False	0	0	0
1586	1584	False	1	1	0
1587	1585	False	0	1	1
1588	1586	False	1	0	0
1589	1587	True	0	0	1
1590	1588	False	0	1	1
1591	1589	False	0	1	1
1592	1590	False	0	0	0
1593	1591	False	1	0	1
1594	1592	False	1	0	1
1595	1593	False	1	0	1
1596	1594	False	0	0	0
1597	1595	False	0	1	1
1598	1596	False	1	1	1
1599	1597	False	0	0	1
1600	1598	False	1	0	1
1601	1599	False	1	1	0
1602	1600	False	1	1	1
1603	1601	False	0	0	1
1604	1602	False	1	1	1
1605	1603	True	0	1	0
1606	1604	False	0	0	1
1607	1605	True	0	1	1
1608	1606	False	0	1	1
1609	1607	False	0	1	0
1610	1608	True	1	1	1
1611	1609	False	1	0	1
1612	1610	False	0	1	1
1613	1611	False	1	0	1
1614	1612	False	0	1	1
1615	1613	False	0	1	0
1616	1614	False	1	1	1
1617	1615	False	1	0	0
1618	1616	False	1	0	0
1619	1617	False	0	0	1
1620	1618	True	0	1	1
1621	1619	True	1	0	1
1622	1620	False	0	1	1
1623	1621	False	1	0	0
1624	1622	False	1	1	1
1625	1623	False	1	1	1
1626	1624	False	0	1	1
1627	1625	False	1	1	1
1628	1626	False	0	1	0
1629	1627	True	0	1	1
1630	1628	True	0	0	0
1631	1629	False	1	1	1
1632	1630	False	1	0	1
1633	1631	False	1	1	0
1634	1632	True	1	0	1
1635	1633	True	1	0	0
1636	1634	False	0	1	1
1637	1635	True	0	1	1
1638	1636	False	1	1	0
1639	1637	False	0	1	1
1640	1638	False	1	0	1
1641	1639	False	1	0	1
1642	1640	False	0	1	1
1643	1641	False	0	1	0
1644	1642	False	1	0	1
1645	1643	False	1	0	1
1646	1644	False	1	1	1
1647	1645	False	0	0	0
1648	1646	False	0	1	1
1649	1647	True	1	1	1
1650	1648	False	1	0	1
1651	1649	False	0	0	0
1652	1650	False	0	1	1
1653	1651	False	1	0	0
1654	1652	False	1	0	0
1655	1653	True	1	1	1
1656	1654	False	1	0	0
1657	1655	True	1	1	0
1658	1656	False	1	0	0
1659	1657	False	0	1	1
1660	1658	False	1	1	1
1661	1659	False	1	1	0
1662	1660	True	1	1	0
1663	1661	False	1	0	1
1664	1662	False	1	0	1
1665	1663	False	0	1	1
1666	1664	False	1	0	1
1667	1665	False	1	0	1
1668	1666	True	0	1	0
1669	1667	False	0	1	1
1670	1668	True	1	1	1
1671	1669	False	1	0	1
1672	1670	False	0	0	1
1673	1671	True	0	0	1
1674	1672	False	1	1	1
1675	1673	False	0	1	0
1676	1674	True	1	0	1
1677	1675	False	0	1	1
1678	1676	False	1	1	1
1679	1677	True	1	1	1
1680	1678	False	1	1	0
1681	1679	False	0	0	1
1682	1680	True	0	1	1
1683	1681	True	1	0	1
1684	1682	True	1	1	1
1685	1683	True	0	1	1
1686	1684	True	1	1	1
1687	1685	True	0	1	1
1688	1686	False	1	0	0
1689	1687	False	1	1	1
1690	1688	True	0	1	0
1691	1689	False	1	0	1
1692	1690	False	1	0	1
1693	1691	True	1	0	0
1694	1692	True	1	1	1
1695	1693	True	1	0	1
1696	1694	False	1	0	1
1697	1695	False	1	0	0
1698	1696	False	0	0	1
1699	1697	False	1	1	0
1700	1698	True	1	1	0
1701	1699	False	0	1	0
1702	1700	False	1	0	1
1703	1701	False	0	1	0
1704	1702	False	1	0	0
1705	1703	False	0	1	1
1706	1704	False	1	0	0
1707	1705	False	1	0	0
1708	1706	False	0	0	1
1709	1707	True	1	0	0
1710	1708	False	0	0	1
1711	1709	True	1	1	1
1712	1710	False	0	1	1
1713	1711	False	1	0	1
1714	1712	False	1	0	0
1715	1713	False	1	0	1
1716	1714	False	1	1	1
1717	1715	True	0	1	1
1718	1716	True	0	1	1
1719	1717	True	1	1	0
1720	1718	False	1	0	0
1721	1719	False	1	1	1
1722	1720	False	1	0	1
1723	1721	False	0	0	1
1724	1722	False	0	1	1
1725	1723	False	1	0	0
1726	1724	False	1	1	1
1727	1725	True	0	1	1
1728	1726	False	1	1	0
1729	1727	False	0	1	1
1730	1728	False	1	1	1
1731	1729	False	1	0	1
1732	1730	True	0	0	0
1733	1731	True	1	0	1
1734	1732	True	1	0	0
1735	1733	True	1	0	1
1736	1734	False	0	1	1
1737	1735	False	1	0	1
1738	1736	False	1	0	0
1739	1737	False	0	1	1
1740	1738	False	0	1	1
1741	1739	True	1	1	0
1742	1740	True	1	1	0
1743	1741	True	0	0	1
1744	1742	False	1	0	0
1745	1743	False	1	1	1
1746	1744	False	1	0	0
1747	1745	False	0	1	1
1748	1746	True	1	1	0
1749	1747	False	1	0	1
1750	1748	False	0	1	0
1751	1749	False	1	0	0
1752	1750	False	1	1	1
1753	1751	True	1	1	1
1754	1752	True	1	0	1
1755	1753	False	1	0	0
1756	1754	False	1	0	0
1757	1755	False	0	0	0
1758	1756	True	1	0	1
1759	1757	False	1	0	1
1760	1758	False	0	0	0
1761	1759	True	1	0	1
1762	1760	False	0	1	1
1763	1761	True	1	1	1
1764	1762	False	1	0	0
1765	1763	True	1	1	0
1766	1764	False	0	0	1
1767	1765	False	0	0	0
1768	1766	True	1	0	1
1769	1767	False	0	1	1
1770	1768	False	1	0	1
1771	1769	False	0	1	1
1772	1770	False	0	1	1
1773	1771	True	1	1	0
1774	1772	False	1	1	0
1775	1773	False	1	0	0
1776	1774	True	0	0	1
1777	1775	True	0	0	1
1778	1776	False	0	0	1
1779	1777	True	1	0	1
1780	1778	True	1	1	1
1781	1779	False	1	0	1
1782	1780	True	0	1	1
1783	1781	True	1	0	1
1784	1782	False	1	1	1
1785	1783	False	1	0	0
1786	1784	False	1	0	1
1787	1785	False	0	0	1
1788	1786	False	1	1	0
1789	1787	True	0	0	1
1790	1788	False	1	1	1
1791	1789	False	1	0	0
1792	1790	False	0	1	1
1793	1791	True	1	1	1
1794	1792	False	1	1	1
1795	1793	False	0	1	1
1796	1794	True	1	1	1
1797	1795	True	1	1	0
1798	1796	False	1	1	1
1799	1797	False	0	1	1
1800	1798	True	1	0	1
1801	1799	True	1	0	0
1802	1800	False	1	0	1
1803	1801	False	0	1	1
1804	1802	False	1	0	0
1805	1803	False	1	0	1
1806	1804	False	0	1	1
1807	1805	False	0	0	1
1808	1806	False	0	1	1
1809	1807	False	1	0	0
1810	1808	True	0	0	1
1811	1809	False	0	0	1
1812	1810	False	1	0	1
1813	1811	False	0	1	0
1814	1812	False	1	0	0
1815	1813	False	1	1	1
1816	1814	False	1	0	0
1817	1815	False	1	1	1
1818	1816	False	1	1	1
1819	1817	False	1	0	0
1820	1818	False	1	1	1
1821	1819	False	0	1	0
1822	1820	False	0	0	0
1823	1821	False	0	1	1
1824	1822	False	1	0	1
1825	1823	False	0	0	1
1826	1824	False	1	1	1
1827	1825	False	0	1	1
1828	1826	False	0	0	1
1829	1827	False	1	1	1
1830	1828	False	0	1	1
1831	1829	False	1	0	0
1832	1830	False	0	0	1
1833	1831	False	1	0	0
1834	1832	False	1	1	1
1835	1833	False	1	1	1
1836	1834	False	1	0	0
1837	1835	True	0	0	0
1838	1836	False	0	1	1
1839	1837	False	1	0	0
1840	1838	False	1	0	1
1841	1839	False	1	1	1
1842	1840	False	1	1	1
1843	1841	False	1	0	0
1844	1842	False	0	0	1
1845	1843	False	1	0	1
1846	1844	False	1	0	0
1847	1845	False	0	1	0
1848	1846	False	0	1	1
1849	1847	False	1	0	1
1850	1848	False	0	1	1
1851	1849	False
1852	1850	True	1	1	0
1853	1851	False	1	1	0
1854	1852	False	1	0	0
1855	1853	False	1	0	1
1856	1854	False	1	1	1
1857	1855	False	0	1	1
1858	1856	False	1	0	0
1859	1857	False	0	1	1
1860	1858	False	1	1	0
1861	1859	False	1	1	1
1862	1860	False	1	1	1
1863	1861	False	0	1	0
1864	1862	False	1	0	1
1865	1863	False	1	0	0
1866	1864	False	1	0	1
1867	1865	False	0	0	1
1868	1866	False	1	0	1
1869	1867	False	0	1	1
1870	1868	False	0	1	1
1871	1869	False	1	0	0
1872	1870	False	0	1	0
1873	1871	False	1	0	1
1874	1872	False	1	0	1
1875	1873	False	0	0	1
1876	1874	False	1	0	1
1877	1875	False
1878	1876	False	0	0	1
1879	1877	True	0	1	1
1880	1878	False	0	0	1
1881	1879	False	1	0	0
1882	1880	False	1	1	0
1883	1881	False	0	1	1
1884	1882	False	0	1	0
1885	1883	False	1	0	0
1886	1884	False	1	1	1
1887	1885	False	0	0	0
1888	1886	False	1	0	0
1889	1887	True	1	0	0
1890	1888	False	0	1	0
1891	1889	False	0	1	1
1892	1890	True	1	0	1
1893	1891	False	0	1	1
1894	1892	False	0	0	0
1895	1893	False	0	1	1
1896	1894	False	0	1	0
1897	1895	False	0	1	0
1898	1896	False	1	1	1
1899	1897	False	1	1	0
1900	1898	False	0	1	1
1901	1899	False	1	0	1
1902	1900	False	1	1	0
1903	1901	False	1	1	0
1904	1902	False	1	0	0
1905	1903	False	1	0	0
1906	1904	False	1	1	0
1907	1905	False	0	1	1
1908	1906	False	0	1	1
1909	1907	False	1	1	0
1910	1908	False	0	1	1
1911	1909	False	0	0	1
1912	1910	False	0	1	1
1913	1911	False	0	0	1
1914	1912	False	1	1	0
1915	1913	False	0	1	1
1916	1914	False	0	0	1
1917	1915	True	0	1	1
1918	1916	False	0	1	1
1919	1917	False	1	1	1
1920	1918	False	0	1	1
1921	1919	False	1	0	1
1922	1920	False	0	1	1
1923	1921	False	0	0	0
1924	1922	False	0	1	1
1925	1923	False	1	1	1
1926	1924	False	1	0	0
1927	1925	False	0	0	1
1928	1926	False	0	1	1
1929	1927	False	1	0	0
1930	1928	False	1	1	0
1931	1929	False	1	1	0
1932	1930	False	0	1	1
1933	1931	False	1	1	0
1934	1932	False	1	0	0
1935	1933	False	1	0	0
1936	1934	False
1937	1935	True	0	1	1
1938	1936	False	1	0	1
1939	1937	False	1	1	1
1940	1938	False	0	1	0
1941	1939	False	0	1	1
1942	1940	False	1	0	0
1943	1941	False	0	1	1
1944	1942	True	0	1	1
1945	1943	False	1	1	0
1946	1944	False	1	1	0
1947	1945	True	1	1	0
1948	1946	True	0	1	0
1949	1947	False	1	0	0
1950	1948	False	1	0	1
1951	1949	False	0	1	1
1952	1950	False	1	1	0
1953	1951	True	0	1	0
1954	1952	False	1	1	1
1955	1953	False	1	0	0
1956	1954	False	1	1	0
1957	1955	False	0	1	1
1958	1956	True	1	1	1
1959	1957	False	1	1	0
1960	1958	False	0	0	1
1961	1959	False	0	0	1
1962	1960	False	1	1	0
1963	1961	False	0	1	0
1964	1962	False	0	1	1
1965	1963	False	0	1	1
1966	1964	False	1	0	1
1967	1965	False
1968	1966	False	1	0	0
1969	1967	False	1	0	1
1970	1968	True	1	1	1
1971	1969	False	0	0	1
1972	1970	False	0	1	0
1973	1971	False	0	0	1
1974	1972	False	0	0	0
1975	1973	True	1	0	1
1976	1974	False	0	0	0
1977	1975	False
1978	1976	False	0	1	1
1979	1977	False	1	0	0
1980	1978	False	0	1	0
1981	1979	False	1	1	1
1982	1980	False	1	1	0
1983	1981	False	0	1	0
1984	1982	False	1	1	1
1985	1983	True	1	0	0
1986	1984	False	1	0	1
1987	1985	False	0	1	1
1988	1986	False	0	0	1
1989	1987	True	1	0	0
1990	1988	False
1991	1989	False	0	0	1
1992	1990	False	0	1	1
1993	1991	False	1	1	0
1994	1992	False	0	1	1
1995	1993	False	1	1	0
1996	1994	False	0	1	1
1997	1995	False	1	0	0
1998	1996	False	1	1	0
[truncated: 3,375 more rows]
