# Supplementary material for: A hippocampus-accumbens code guides goal-directed appetitive behavior
Source: Nat Commun. 2024 Apr 12;15:3196. doi: 10.1038/s41467-024-47361-x (PMC11015045; doi:10.1038/s41467-024-47361-x)
Supplement: Supplementary file 8 — Source Data [file 41467_2024_47361_MOESM8_ESM.zip › S5n,o.csv]

	Figure S5n,o	Unnamed: 1	Unnamed: 2
0
1	Place cell	Red	Place field center
2	14	0	326.831852021376
3	15	0	302.854617145132
4	16	0	98.2697727120464
5	17	0	99.0837803723169
6	19	0	326.18074167198
7	20	1	277.627716058578
8	23	1	277.15092696485
9	26	0	278.564066572086
10	29	0	301.012277585045
11	30	0	329.370614586097
12	31	0	326.646348213701
13	34	0	295.160604448573
14	35	0	298.611218649336
15	36	0	303.954799706047
16	38	0	35.493358212195
17	42	1	317.560448369686
18	43	0	294.720781449642
19	44	1	310.021578116815
20	45	0	115.034670716966
21	48	1	308.100363530063
22	49	0	103.597506680281
23	50	0	344.87956405761
24	53	0	292.904809781576
25	60	0	326.376740718666
26	63	0	291.104486074672
27	65	0	326.140901705895
28	68	0	316.899515349506
29	70	0	335.143728254108
30	71	0	284.748399665905
31	73	0
32	80	0	288.949437523817
33	83	0
34	87	0	175.552703827293
35	92	0	313.459563539405
36	93	1	330.910026047324
37	94	0	286.440936828203
38	100	0	120.31547924114
39	102	1	323.27461347061
40	108	0	345.27435393705
41	110	0	310.483518728448
42	121	0	315.657940519443
43	126	0	317.364349928475
44	128	0	123.443856486402
45	130	0	356.683000536724
46	138	0	287.883560465734
47	140	0	155.516278390085
48	142	1	284.562611683266
49	145	0	293.845697529475
50	151	0	314.73467861673
51	156	0	315.289392890069
52	158	0	296.830702343385
53	160	0	330.808362966781
54	161	1	72.9172897775334
55	164	0	334.781668312177
56	166	0	333.527328725919
57	172	0	298.052280931019
58	179	1	302.464965951937
59	190	0	298.777072887352
60	191	0	301.177605129451
61	203	0	339.479808397474
62	206	0	357.001688507566
63	210	0
64	212	1	346.888685226839
65	213	0	318.317552021455
66	218	0	344.596159029763
67	223	0	305.416113453153
68	224	0	314.865350792179
69	225	0	320.995717307452
70	240	1	107.102294446384
71	242	0	279.675882737317
72	245	0	357.369364601832
73	246	0	312.375223815047
74	249	0	106.276193316834
75	255	0	133.745779851812
76	269	1	301.683897276942
77	270	0	178.944095166959
78	271	0	34.0694877045818
79	272	0	348.430014749424
80	274	0	344.910271657244
81	275	1	63.7899813181297
82	276	0	129.597192296802
83	277	0	115.406341531829
84	278	0	297.99460838487
85	279	0	46.8199097449533
86	281	0	300.54279014548
87	282	0	331.644155690653
88	283	0	174.848951032222
89	284	1	90.7421996862831
90	285	1	108.024246998345
91	286	0	357.955039208251
92	287	0	141.048847631194
93	288	0	78.3492878600633
94	289	1	295.378683877311
95	290	0	261.634292735437
96	291	0	333.570491779033
97	292	0	284.933476903343
98	293	1	325.74095576823
99	294	1	153.722780670691
100	295	0	1.38487525401518
101	296	0	0.303357035967155
102	297	0	12.1984890911953
103	298	0	334.591388478834
104	299	0	129.768762629751
105	300	1	326.436296972906
106	301	1	73.5411269324801
107	302	0	237.173894829415
108	303	0	300.133124054321
109	304	0	179.093261981941
110	305	0	147.788796171904
111	306	0	337.944105220203
112	308	0	357.827784496564
113	309	0	57.7780625370139
114	310	0	180.506295046872
115	311	0	325.043677595264
116	312	0	122.183811187808
117	315	0	178.160599155353
118	316	0	138.060417183713
119	319	0	174.509907887344
120	322	0	50.1633444579166
121	323	0	144.591333498954
122	325	0	284.422318399413
123	326	1	183.280066026798
124	327	0	10.4723385532336
125	328	0	222.400675088478
126	329	0	317.657754757008
127	330	1	297.204017909541
128	331	0	128.623197172468
129	332	0	226.835077071113
130	334	1	132.725734133114
131	335	0	310.215315836492
132	336	0	66.2512923269706
133	337	1	336.45838805921
134	340	0	81.1855663749632
135	342	0	159.362781519469
136	343	0	233.46828464921
137	344	0	109.462973697994
138	345	0	185.109886831614
139	347	0	138.810223026255
140	350	1	116.780543470545
141	351	0	334.675663230669
142	352	0	152.532280703468
143	353	0	9.35902202847786
144	354	1	64.0709616830748
145	355	1	122.01422362615
146	356	0	108.367826461443
147	357	0	186.086745655693
148	359	1	232.143466627735
149	360	0	157.02359937424
150	361	0	182.663707428185
151	362	0	305.495184480751
152	364	0	263.987806025618
153	365	0	52.7077992889823
154	367	0	232.987102908858
155	368	0	20.5485430375688
156	370	0	42.3435909754377
157	371	1	6.83088763696455
158	372	1	237.206620401767
159	373	0	248.040503452565
160	378	0	180.370668247664
161	379	0	142.351735990041
162	382	0	88.7357681540778
163	386	0	96.9227476572624
164	387	0	287.470370464507
165	388	0	108.99617543263
166	390	0	294.956871236942
167	392	0	72.1992593321783
168	393	0	55.3556759676345
169	396	0	129.513285272736
170	397	1	188.753287352161
171	398	0	11.9914850566145
172	399	0	340.135208854991
173	400	0	263.203635130752
174	401	1	331.545699178589
175	402	0	95.6277789776913
176	405	0	291.802100369127
177	406	0	357.034012182472
178	408	0	310.44167072909
179	409	0	320.374427032864
180	410	0	255.729933265431
181	411	0	233.488725453504
182	412	0	12.7151655414785
183	414	0	50.1826106222708
184	415	0	6.1873745749859
185	416	0	294.757836033113
186	417	0	181.229308484478
187	418	0	318.979389662714
188	419	0	1.30352524347112
189	420	0	1.75631144685077
190	422	1	297.535210608283
191	424	0	298.278741431028
192	425	0	1.49823260016397
193	426	0	356.733555088799
194	427	0	185.482324804097
195	428	0	270.49666916193
196	430	0	352.69882331881
197	431	0	305.484619768502
198	432	0	164.208075722131
199	433	0	250.528529773039
200	434	0	238.965129230572
201	435	0	139.318775442168
202	436	0	310.075874676982
203	437	0	283.870759190985
204	438	0	84.2581533820652
205	439	0	131.097865997505
206	440	0	281.407063211461
207	442	0	326.232152906162
208	444	0	31.3941441433637
209	446	0	70.3073282230014
210	447	0	264.955504758156
211	449	0	144.849605044059
212	450	0	295.004366063511
213	451	0	299.95647364166
214	452	0	172.072718978985
215	453	0	222.68916551695
216	454	0	280.235051041498
217	455	0	313.582458968775
218	456	0	194.606085967334
219	459	0	104.053191389489
220	460	0	118.47648564678
221	461	0	21.7324237752721
222	462	0	7.24912194831197
223	463	0	317.778629656751
224	464	0	326.393954803536
225	465	0	140.785423719134
226	466	0	11.6662312708263
227	467	0	240.006900871283
228	468	0	304.674425231789
229	469	0	288.260553710851
230	470	0	359.899174656704
231	472	0	246.785484463974
232	474	0	320.105700584832
233	475	0	224.177789014138
234	476	0	316.674749309793
235	477	0	181.350336315518
236	478	0	263.848793802212
237	479	0	352.739196845834
238	482	0	159.682442830092
239	484	0	118.346341535595
240	490	0	238.158702555127
241	494	0	203.576213302745
242	498	0	218.717497837691
243	500	0	183.3569892219
244	501	0	108.908486215405
245	504	0	44.2367491294194
246	506	0	299.672336134713
247	507	0	158.540722302391
248	509	0	275.567340414686
249	510	0	145.346982957873
250	511	0	144.218414303608
251	512	0	0.723364639497759
252	514	0	128.465567904123
253	517	0	275.35866550947
254	519	0	186.734133717115
255	522	0	307.071390778678
256	524	0	145.104209561247
257	526	0	83.7934326755977
258	528	0	133.083081806101
259	529	0	115.424280841507
260	532	0	340.72485485248
261	533	0	10.4341265765963
262	538	0	60.2019092150815
263	540	0	79.8977407849266
264	542	0	1.08193570240562
265	547	0	120.879425524415
266	549	0	104.858859924048
267	555	0	159.671744572771
268	556	0	127.181336216217
269	557	0	7.6407821539477
270	558	0	81.7105102342865
271	559	0	290.266676067153
272	560	0	89.2362757512905
273	561	0	330.785691881822
274	565	0	308.910838917258
275	567	0	127.057819765063
276	574	0	75.6994027444555
277	576	0	145.6701722712
278	578	0	245.249856698733
279	581	0	306.851010489937
280	582	0	102.495042684473
281	583	0	166.596272580095
282	591	0	334.285509667407
283	593	0	204.066825178734
284	595	0	303.68829008693
285	600	0	262.290902800899
286	602	0	256.727595054281
287	604	0	94.4369987391324
288	610	0	356.284222043229
289	612	0	67.6584415681085
290	613	0	228.004984498879
291	615	0	179.265303214158
292	617	0	304.689172330039
293	619	0	313.44745780226
294	620	0	37.3389807059983
295	621	0	214.635394466051
296	625	0	346.081013080453
297	629	0	131.231793111755
298	632	0	314.461748388112
299	634	0	233.344153103159
300	637	0	27.7045402888782
301	639	0	238.414834549576
302	640	0	187.749084829008
303	642	0	57.1943702846314
304	644	0	191.674171269035
305	645	0	101.550618478086
306	646	0	219.059033876622
307	647	0	244.152350035151
308	648	0	322.536785439947
309	649	0	23.611431235285
310	652	0	313.115658790957
311	655	0	15.556888036207
312	663	0	345.147497173775
313	667	0	285.46681859164
314	671	0	357.763535593809
315	673	0	355.135942487382
316	678	0	178.760814843052
317	680	0	14.489286427718
318	681	0	0.832451568773074
319	684	0	19.5754454904176
320	685	0	212.838013761023
321	687	0	352.789581519363
322	688	0	341.037511667031
323	698	0	326.790364899408
324	699	0	208.026253654473
325	703	0	144.519831177369
326	706	0	290.560005942387
327	707	0	243.273792670519
328	708	0	226.799138149684
329	710	0	245.618469897269
330	712	0	288.050798301007
331	713	0	287.540696791101
332	714	0	33.4806105876533
333	715	0	262.13919033976
334	717	0	116.208464742832
335	722	0	2.72914473059188
336	727	0	35.7139931743255
337	728	0	79.6335646083597
338	730	0	27.4047572012656
339	731	0	122.075184203607
340	732	0	69.1763139457636
341	734	0	263.032456043763
342	744	0	200.278479529725
343	746	0	11.6131127474284
344	749	0	101.920819607899
345	752	0	279.978384493517
346	753	0	24.0083957248267
347	758	0	355.397893474783
348	762	1	251.585797457816
349	763	0	136.456977477815
350	768	0	237.30234360771
351	770	0	86.3392061847128
352	772	0	249.279740143168
353	774	0	336.546728906097
354	776	0	51.4867138158542
355	779	0	310.078378387637
356	781	0	175.809595961433
357	789	0	185.134623786915
358	790	0	334.981078783602
359	794	0	253.166316006468
360	795	0	357.246716133352
361	800	0	255.038085926282
362	802	0	256.975426548421
363	803	0
364	804	0	315.404056237585
365	812	0	316.094435816267
366	813	0	342.101741318189
367	817	0	141.639573506748
368	822	0	210.017746017524
369	823	0	286.826938976347
370	824	0	129.585901541497
371	836	0	140.396672503148
372	841	0	248.212492110167
373	842	0	137.416652810015
374	843	0	0.471974338380084
375	850	0	351.302722994657
376	853	0	321.96038632138
377	855	0	24.55768593578
378	858	0	228.873521624689
379	861	0	322.35331550716
380	863	0	138.585419234086
381	867	0	86.4808399987915
382	868	0	64.446988944135
383	870	0	12.9686210491922
384	871	0	250.554882467566
385	875	0	107.874553592587
386	877	0	290.266310560563
387	880	0	96.6799845050751
388	890	0	136.023862045346
389	891	0	127.919210680497
390	893	0	260.943516718974
391	895	0	12.3647146541751
392	911	0	309.040437370797
393	913	0	310.333905615478
394	915	0	337.982882307282
395	917	0	272.047176432684
396	921	0	113.078801420969
397	924	0	136.526336234683
398	926	0	299.59983666915
399	928	0	308.177790984003
400	929	0	57.0277648680836
401	931	0	344.992371091403
402	939	0	343.860818302875
403	941	0	141.070198901705
404	942	0	235.080366429348
405	945	0	291.689103155171
406	947	0	63.1276834211963
407	952	0	323.676911897404
408	954	0	312.921639957476
409	955	0	15.183509838004
410	961	0	16.4585238819225
411	962	0	3.6001193987834
412	964	0	343.982825912569
413	965	0	239.765762160953
414	968	0	317.091079038271
415	976	0	237.114884992153
416	977	0	145.558061137435
417	978	0	350.86896221622
418	980	0	141.941862066432
419	986	0	107.867173767341
420	991	0	229.045014306437
421	992	1	291.646180182672
422	997	0	293.698589437256
423	1008	0	320.383031035359
424	1009	0	89.3055889052758
425	1014	0	138.186332174134
426	1015	0	191.900023016832
427	1019	0	217.469883395666
428	1020	0	144.460286520431
429	1021	0	236.054194934074
430	1023	0	174.879434939512
431	1024	0	48.9103255262022
432	1025	0	141.049734328858
433	1026	0	341.938388708975
434	1027	0	171.507705486411
435	1031	0	118.623066788189
436	1033	0	339.645665469912
437	1034	0	18.1143316557505
438	1038	0	120.843656211296
439	1041	0	359.639418766123
440	1042	0	308.799201438516
441	1043	0	265.091367377745
442	1044	0	356.490768062777
443	1045	0	61.5246094310081
444	1049	0	116.44204389036
445	1050	0	126.21123262996
446	1061	0	35.7730807911277
447	1062	0	312.002659013887
448	1064	0	250.513823446944
449	1065	0	232.209452953485
450	1071	0	254.169566403357
451	1074	0	38.7263531363878
452	1075	0	359.008682481782
453	1076	0	58.5020774782133
454	1077	0	340.065105291284
455	1079	0	285.622804500672
456	1080	0	12.5303767717083
457	1083	0	34.3100417296913
458	1085	0	349.022691210087
459	1087	0	115.109110126901
460	1088	0	353.459336513713
461	1090	0	234.943309552748
462	1092	0	154.540536144632
463	1094	0	253.718755000273
464	1095	0	138.152764694507
465	1096	0	86.5214841799571
466	1097	0	218.081505335974
467	1098	0	52.6281441175578
468	1104	0	74.2184632786335
469	1105	0	305.032808864215
470	1106	0	130.184199748055
471	1107	0	310.077786332159
472	1108	0	315.207577119485
473	1109	0	3.26152579068677
474	1110	0	305.575414539418
475	1111	0	358.326384106223
476	1115	0	250.500698987307
477	1116	0	273.660263786843
478	1118	0	303.645886214909
479	1119	0	316.100796949991
480	1122	0	124.134442756321
481	1124	0	82.2308424063559
482	1126	0	83.4102819756044
483	1132	0	12.8900789810089
484	1136	0	351.350034716924
485	1137	0	77.1345223492445
486	1139	0	160.60035565774
487	1140	0	131.990952644591
488	1141	0	345.743877233631
489	1143	0	103.818356085244
490	1151	0	299.791667059463
491	1153	0	161.856465371285
492	1155	0	125.686635161243
493	1156	0	15.0818252417877
494	1157	0	79.4530752501679
495	1158	0	164.369063287845
496	1159	0	238.925535082302
497	1161	0	173.912856543095
498	1162	0	262.258856395437
499	1164	0	149.029422975133
500	1166	0	245.988086936647
501	1167	0	339.668735631846
502	1168	0	329.425259081734
503	1169	0	282.333360725059
504	1171	0	332.022687258381
505	1174	0	354.454391872505
506	1178	0	1.17288485316048
507	1180	0	86.8285505258519
508	1183	0	13.764718651613
509	1184	0	177.07999465205
510	1185	0	65.6871836252112
511	1186	0	357.015324434958
512	1187	0	147.858361851109
513	1188	0	67.5499407254939
514	1192	0	53.2506289772388
515	1193	0	14.9230397612196
516	1194	0	349.854420709778
517	1196	0	117.584984361176
518	1198	0	82.9164658554816
519	1199	0	293.811832443665
520	1201	0	239.587256194374
521	1203	0	340.183990577059
522	1204	0	118.029343615349
523	1206	0	65.9044537277541
524	1209	0	358.65951238465
525	1213	0	97.8703345853094
526	1214	0	264.915565304334
527	1216	0	171.467549914495
528	1217	0	67.3167786721324
529	1223	0	136.804407821623
530	1224	0	137.855686977502
531	1229	0	153.437550200263
532	1230	0	146.046200615457
533	1231	0	134.101377660969
534	1232	0	272.937832938359
535	1233	0	122.325513158467
536	1234	0	10.0547587305643
537	1241	0	297.900060384212
538	1243	0	255.859756649265
539	1245	0	281.735886878943
540	1252	0	351.971769852432
541	1254	0	311.050465574458
542	1256	0	248.219994801933
543	1263	0	299.784300614507
544	1267	0	270.113034930939
545	1274	0	8.35647400485126
546	1275	0	1.89269434685471
547	1277	0
548	1278	0	322.484539264976
549	1281	0	33.7423756903178
550	1282	0	129.262831548369
551	1283	0	15.8078304249962
552	1286	0	309.955305274145
553	1288	0	143.11180322607
554	1289	0	17.9565177248347
555	1290	0	128.52232186251
556	1292	0	269.24613430118
557	1294	0	17.8525907923604
558	1295	0	0.688702537448924
559	1301	0	318.385601826696
560	1302	0	22.4700466698765
561	1305	0	268.84644483636
562	1306	0	322.186698439354
563	1307	0	5.92053710939528
564	1308	0	336.508969457991
565	1310	0	310.909976186663
566	1313	0	11.5798545469089
567	1315	0	254.25724859851
568	1319	0	317.087137242641
569	1320	0	12.2476120763955
570	1329	0	314.281688027115
571	1337	0	337.49127907436
572	1342	0	292.583966284669
573	1346	0	318.849873361863
574	1347	0	175.950785495383
575	1350	0	339.54002760921
576	1351	0	359.85941088079
577	1352	0	167.695712578092
578	1356	0	342.597646614022
579	1364	0	359.52551806288
580	1366	0	300.049102437638
581	1367	0	325.31401092854
582	1368	0	0.654982771088271
583	1377	0	316.304510229058
584	1378	0	304.353407239512
585	1382	0	308.312336862731
586	1384	1	302.300191609188
587	1390	0	323.392833699809
588	1392	0	335.260562725389
589	1398	0	326.441988673001
590	1401	0	317.052888764932
591	1403	1	351.416915962063
592	1407	0	326.399059936849
593	1413	0	345.185059134656
594	1418	0	357.287551810975
595	1423	1	68.0508801562574
596	1424	0	300.128387503701
597	1429	0	343.689943159921
598	1433	0	304.531696842859
599	1434	0	313.282440637942
600	1438	0	330.672286402378
601	1439	0	328.437199162654
602	1443	0	256.756614830386
603	1445	0	323.623930761935
604	1448	0	296.047080356393
605	1449	0	333.973128220943
606	1472	0	354.930110586576
607	1478	0	333.719278897654
608	1480	0	347.706756231952
609	1490	0	308.736613334448
610	1491	0	344.633038416322
611	1498	0	329.591445118123
612	1502	0	337.175920897186
613	1507	0	310.671662925147
614	1509	0	312.987860319456
615	1511	0	307.033663173816
616	1522	0	109.986367480763
617	1523	0	312.833464273813
618	1524	0	9.91760667554845
619	1526	0	357.602618936118
620	1531	0	74.2851546644895
621	1532	0	68.15684462937
622	1533	0	36.3911079640412
623	1535	0	152.975082233431
624	1536	0	72.7722248472488
625	1537	0	111.639798615207
626	1538	1	67.5097451083976
627	1541	0	54.1009499376922
628	1542	0	356.874343830906
629	1543	0	101.230996279248
630	1545	0	128.757907791773
631	1546	0	39.4146180611653
632	1548	0	109.872773339527
633	1549	0	145.785902494987
634	1550	0	60.5726776687002
635	1551	1	89.7640452184421
636	1555	0	117.262172494921
637	1556	0	310.415322613809
638	1561	1	74.5320614360908
639	1567	0	85.0852552468469
640	1568	1	79.1505749217856
641	1570	0	220.902677642902
642	1572	0	115.005209622975
643	1573	0	172.920016022939
644	1576	0	55.2362525480829
645	1577	0	88.4328914452089
646	1578	0	352.163024248673
647	1579	0	132.991805159546
648	1582	0	165.576082579338
649	1585	0	88.4649639374407
650	1586	0	51.6754447027005
651	1587	1	13.6565578488209
652	1590	0	71.9463508947183
653	1592	0	125.730299924367
654	1598	0	67.420627700669
655	1599	0	174.130973524215
656	1600	0	192.04476715318
657	1601	0	77.3304260137753
658	1602	0	76.3892932697593
659	1604	0
660	1607	0	165.592729336877
661	1608	1	50.2837673617834
662	1609	0	74.7264553101495
663	1610	0	158.261110437088
664	1611	0	212.489858341677
665	1612	0	346.152289661435
666	1614	0	101.514395989089
667	1617	0	19.3609609537796
668	1620	0	99.5670290365295
669	1623	0	81.9290809407439
670	1627	1	271.709769729296
671	1628	1	179.863653776033
672	1630	0	121.720475143812
673	1632	1	14.765396683691
674	1635	1	97.0996640532635
675	1636	0	180.691961307429
676	1638	0	248.102560474215
677	1639	0	12.5848072747579
678	1641	0	293.994524362934
679	1642	0	318.939202173209
680	1644	0	49.1686804900213
681	1646	0	85.6591768009141
682	1647	1	326.074252443076
683	1648	0	4.21683125081983
684	1651	0	52.0233506844547
685	1653	1	260.125941918052
686	1654	0	357.70906765725
687	1656	0	312.564826209946
688	1658	0	116.09245407807
689	1659	0	160.188505760607
690	1662	0	63.7280557504921
691	1663	0	85.1103194322688
692	1664	0	125.398631411248
693	1667	0	333.286511079037
694	1672	0	111.040180315696
695	1674	1	55.2404085778608
696	1675	0	117.445376483769
697	1678	0	170.439158638775
698	1680	1	91.3532761851197
699	1681	1	56.7908057534424
700	1682	1	164.689746152288
701	1684	1	102.770182296548
702	1687	0	129.257866795841
703	1688	1	148.283582754668
704	1689	0	122.633112120381
705	1690	0	123.588402417137
706	1691	1	51.8204827990772
707	1692	1	104.186029119402
708	1693	1	307.084370590118
709	1694	0	12.7190681523291
710	1695	0	127.076729119509
711	1698	1	116.449331767516
712	1701	0	118.666397998417
713	1704	0	91.5410385650528
714	1705	0	60.6595017900554
715	1708	0	337.682890385316
716	1709	1	225.939629308448
717	1710	0	110.477414573671
718	1713	0	146.098634703656
719	1715	1	257.407102577644
720	1717	1	133.177426008269
721	1719	0	118.597108787116
722	1720	0	61.8987689412199
723	1721	0	0.601483432865021
724	1724	0	63.5159164034063
725	1728	0	105.762261523303
726	1729	0	67.873103377097
727	1731	1	78.3942663967457
728	1732	1	98.0679750052673
729	1733	1	128.637704341282
730	1734	0	94.0082513900042
731	1735	0	230.488419814113
732	1736	0	61.1767364042358
733	1738	0	29.5262689622568
734	1739	1	326.935777776928
735	1740	1	168.355339837333
736	1742	0	54.0317571662965
737	1743	0	109.525702433343
738	1744	0	319.839221885918
739	1746	1	168.344370153036
740	1747	0	344.319975920801
741	1749	0	128.209077037691
742	1750	0	107.075979153085
743	1751	1	114.277927144962
744	1752	1	135.753931964966
745	1754	0
746	1756	1	284.765817288497
747	1759	1	16.6786195307036
748	1761	1	105.245711091741
749	1766	1	3.51417365290559
750	1768	0	64.78746201352
751	1771	1	167.347124320688
752	1773	0	315.145109574861
753	1774	1	89.4405112123657
754	1775	1	168.280714444053
755	1776	0	7.21307338672418
756	1777	1	125.039122180163
757	1778	1	88.0357797896995
758	1781	1	134.91591428423
759	1782	0	105.814843943119
760	1784	0	150.318924548942
761	1786	0	328.015126322948
762	1788	0	120.809819557513
763	1789	0	183.054944982609
764	1790	0	219.406839976409
765	1793	0	179.472959845619
766	1794	1	113.780419042963
767	1795	1	159.290534189393
768	1798	1	80.7526793413491
769	1799	1	233.825182178961
770	1800	0	126.279615837138
771	1801	0	25.7884078970719
772	1805	0	8.85179098594286
773	1810	0	136.235366201267
774	1813	0
775	1815	0	50.8435572295939
776	1816	0	238.131058929469
777	1824	0	82.7859194961786
778	1827	0
779	1828	0	96.0041152486304
780	1831	0	54.1830910213514
781	1832	0	115.315650588603
782	1834	0
783	1836	0	124.137865295227
784	1840	0	82.6395350621659
785	1842	0	106.283012565775
786	1844	0	123.096322477577
787	1847	0	60.8074948030072
788	1852	0	24.7173863444033
789	1859	0	226.186500537898
790	1865	0	190.753555518381
791	1867	0	88.4014719564214
792	1869	0	67.3837261533361
793	1870	0	129.972440123661
794	1877	1	11.8766248348
795	1881	0	99.9221080882752
796	1883	0	312.534165021669
797	1889	0	111.968123808324
798	1892	0	191.940335454535
799	1893	0	74.1438470399385
800	1902	0	60.9826443002113
801	1906	0	96.8479030382845
802	1912	0	106.96656452095
803	1917	0
804	1935	1	124.40927028434
805	1936	0	62.6745500539787
806	1949	0
807	1950	0	103.41098962338
808	1951	1	109.776299238899
809	1964	0	64.5407442618582
810	1966	0
811	1968	1	110.488249225359
812	1972	0	132.203785447055
813	1973	1	73.8578739654501
814	1976	0	85.8413068835524
815	1977	0	305.804011133252
816	1985	0	97.5504652128326
817	1992	0	102.650132877578
818	2000	0
819	2001	0
820	2006	0
821	2010	0	345.285822901291
822	2013	0	217.850149919632
823	2016	0	96.6558076982236
824	2018	0	22.5900809819029
825	2025	1	115.358419417362
826	2027	0	100.414918804891
827	2028	0	73.5607559227927
828	2030	0	144.597600868142
829	2034	0	80.713428916475
830	2036	1	17.2131675806678
831	2039	0
832	2041	0	101.568333407007
833	2045	0	102.060424045061
834	2049	1	17.9252900942822
835	2050	0	120.401099482468
836	2053	0
837	2054	0
838	2055	0	93.2377748648683
839	2056	0	126.33330751256
840	2060	0	90.7880816519669
841	2062	0	93.240412700938
842	2064	0	23.1195559717946
843	2066	0	73.0159620136653
844	2068	0	98.6668246319107
845	2072	0	119.627151300956
846	2073	0	281.59463350603
847	2076	0	115.121237030255
848	2083	0	12.2031101409932
849	2087	0	55.7168206850552
850	2088	0	283.693039314879
851	2089	0	306.779107447608
852	2092	0	66.2895202584321
853	2094	0	54.6486926570278
854	2096	0	44.6844835923708
855	2097	0	98.0729618676182
856	2100	0	79.9238095688305
857	2102	0	57.06594694784
858	2108	0
859	2111	0	112.907884522163
860	2112	1	82.8160282653966
861	2117	0	76.9217388853174
862	2118	0	153.456163334967
863	2119	0
864	2121	0	284.360674146375
865	2123	0	111.881370747856
866	2125	0
867	2126	1	124.436478211513
868	2127	0
869	2136	0	137.450298985572
870	2137	0	90.5461677454115
871	2140	0
872	2143	1	71.5062071478533
873	2146	0	143.838100215489
874	2151	0	289.531048552941
875	2153	0	104.452089221246
876	2157	0	42.1059394249761
877	2160	1	24.6119263417332
878	2163	0	210.747298927623
879	2168	0	74.8553559271096
880	2177	0	290.564126527523
881	2185	0
882	2186	0	3.89437700260367
883	2190	0	86.7326074280784
884	2194	0	64.5129578476612
885	2204	1	301.405333613621
886	2212	0	341.667828258929
887	2216	0	63.7058236545329
888	2218	1	76.1547600372921
889	2220	1	97.6973169185161
890	2223	0	63.4718591092829
891	2225	1	121.861075192804
892	2229	0	129.515250682296
893	2231	1	118.689281558131
894	2233	0
895	2236	1	64.8008743627949
896	2237	1	105.823856304072
897	2245	1	320.339850714425
898	2246	0
899	2250	1	38.1997570863003
900	2256	0	304.271725780768
901	2257	0	67.5771816097044
902	2259	0	82.5135610368941
903	2274	0	204.063829306657
904	2275	0	113.813757390461
905	2276	1	116.728448063814
906	2277	0	78.6827062766595
907	2284	1	73.1312178094451
908	2286	1	78.9570734714528
909	2287	0	77.7690273663147
910	2288	0	82.811738248605
911	2290	1	64.3132894673784
912	2295	0	318.408876093321
913	2307	0	121.809716415053
914	2308	0	100.193112066505
915	2311	0	86.0260931477697
916	2314	0	125.244776864061
917	2315	0	99.049829061682
918	2317	0	52.8503689735447
919	2326	0	48.8050507558936
920	2330	1	68.2265056941201
921	2336	0	102.137376320306
922	2342	1	94.5212238238856
923	2344	0	64.5674002786204
924	2345	0	48.716443684654
925	2346	0	112.328110106966
926	2348	0	66.8311401136155
927	2353	0	71.0884680510832
928	2362	1	97.4720053394275
929	2364	0	116.454233200437
930	2369	0	77.0541079061588
931	2370	1	126.517352203374
932	2371	0	83.1446095592814
933	2372	0	103.536263014284
934	2378	0	87.1049018987234
935	2381	1	83.4596876026076
936	2382	0	119.713427930067
937	2388	0	98.6382046741266
938	2394	1	88.4808553202202
939	2401	0	98.5929038812539
940	2402	1	116.568291175813
941	2403	0	290.542905648098
942	2406	0	80.3502393585274
943	2407	0	72.5673484573485
944	2410	0	63.231219370339
945	2412	1	290.259032833054
946	2415	0
947	2417	0	69.1154916247537
948	2418	1	273.632157309867
949	2420	1	280.120141243877
950	2423	0	69.2667022721873
951	2442	0
952	2446	0	90.0982389879916
953	2448	0	75.503545231766
954	2450	0	53.1384681503233
955	2451	0	105.114566696142
956	2456	0	95.282624793985
957	2458	0	36.1460734901839
958	2459	0	49.1237495903649
959	2461	0	103.458004682654
960	2462	1
961	2475	0	76.333145869326
962	2476	0
963	2479	0	154.464984720582
964	2480	0	77.0059981858595
965	2481	1
966	2484	0	132.20431118016
967	2485	0	101.137258077074
968	2487	0	90.4913705629135
969	2490	1	63.5276910565081
970	2495	0	338.706304497099
971	2502	0	100.207977382285
972	2504	0	43.8819353787115
973	2505	0	63.5545875625066
974	2507	0	82.8154148391887
975	2509	1	75.0607386672983
976	2511	0	96.7708465813227
977	2512	0	78.1956641227265
978	2516	0	95.8789077081441
979	2517	1	59.9133107775911
980	2522	0	85.4431242311141
981	2527	0	79.4212594307994
982	2536	0	298.883497483907
983	2537	0	51.0347441203065
984	2541	0	110.763827886352
985	2542	1	82.1069514533589
986	2543	0	52.1520584934166
987	2544	0	299.191248838351
988	2549	0	110.874098659873
989	2552	0	292.26380075372
990	2556	1	87.4804012622449
991	2558	0	105.78956845233
992	2561	0	72.8762461109633
993	2562	0	81.0287398741305
994	2564	0	66.9375563291441
995	2577	0	118.468653889151
996	2578	0	35.7750154268017
997	2583	0	108.274727690968
998	2588	0	63.2923339601408
999	2590	0	59.6383693201381
1000	2591	0	120.510322277721
1001	2595	0	106.622068760058
1002	2598	0	152.757815938804
1003	2599	0	50.3123682922492
1004	2605	0	87.2694098286482
1005	2607	0	39.5216132105706
1006	2613	0	78.1921533909184
1007	2616	0	15.1545473053285
1008	2619	0	73.4186554851948
1009	2624	0	35.8930775050589
1010	2632	0	71.341203995287
1011	2636	1	114.599671439745
1012	2645	0	65.801371408383
1013	2648	1	80.3694059988562
1014	2649	0	116.260820999928
1015	2650	0	49.3505579884357
1016	2657	0	12.1996521884927
1017	2659	0	119.486855895339
1018	2661	0	63.9067192578436
1019	2676	0	58.7909065101763
1020	2677	0	65.7701949165586
1021	2682	0
1022	2684	0	105.854377611429
1023	2686	0	66.6442746338005
1024	2691	0	71.8811848398569
1025	2692	0	45.0877495244191
1026	2696	1	116.937372548426
1027	2710	0	104.383609433771
1028	2713	1	157.682106016152
1029	2714	0	125.948907948182
1030	2716	0	73.6984859988924
1031	2717	0	118.612807519616
1032	2720	0	25.9460861847413
1033	2723	1	113.437838567553
1034	2731	0	78.4926735000696
1035	2736	0	70.6239602703271
1036	2739	0	352.235502044668
1037	2742	0	140.313468027501
1038	2747	0	111.538212595462
1039	2749	0	241.865867333047
1040	2751	0	67.3632068603022
1041	2754	0	52.9345613343724
1042	2756	0	90.4969595462474
1043	2757	0	72.7658496088436
1044	2760	0	87.3163459113444
1045	2763	1	65.5780150960047
1046	2766	0	123.078025362107
1047	2768	0	86.2185306650001
1048	2770	0	126.135333940296
1049	2773	0	131.57595641418
1050	2775	0	136.96343022289
1051	2782	0	29.8708491888035
1052	2783	0	329.291927571383
1053	2784	0	318.967283311259
1054	2789	0	59.5170864091024
1055	2791	0	332.81884718514
1056	2798	0	55.6452933710008
1057	2800	0	106.326741599533
1058	2805	0	269.545234044974
1059	2811	0	54.6120635921966
1060	2814	0	351.34106849708
1061	2818	0	107.722685073188
1062	2826	0	105.356978421118
1063	2827	0	110.68335567305
1064	2838	0	72.8955802428959
1065	2841	0	100.876862317437
1066	2848	0	52.4781253672035
1067	2849	0	336.734544799582
1068	2851	0	348.904751888221
1069	2856	0	45.3869890341965
1070	2859	0	60.1143060824604
1071	2865	0	108.849260944462
1072	2866	0	67.7568645598043
1073	2869	1	112.069568959049
1074	2873	0	63.1358107102499
1075	2876	0	51.1265724668749
1076	2878	0	9.80143101957347
1077	2879	0	68.1651138106201
1078	2881	0	172.026344249581
1079	2882	0	13.971120676501
1080	2889	0	109.631294943281
1081	2890	0	84.5040832015838
1082	2891	0	115.563176802117
1083	2905	0	336.572661974946
1084	2908	0	73.747665443344
1085	2913	0	77.6231738516071
1086	2917	0	84.8569331741531
1087	2922	0	351.168177897791
1088	2924	0	104.743077310211
1089	2930	0	167.318059213857
1090	2933	0	22.099211333318
1091	2936	0	110.489367417444
1092	2941	0	151.442361097549
1093	2944	0	89.1797539807786
1094	2947	0	338.516167307465
1095	2949	0	84.9823443690816
1096	2950	0	121.437380047485
1097	2951	0	72.1878084907492
1098	2953	0	175.607712271973
1099	2960	0	70.3917630501771
1100	2963	0	7.9070108959775
1101	2965	0	44.0796325851911
1102	2966	0	329.135265794135
1103	2967	0	9.54610098131797
1104	2971	0	353.646258247103
1105	2974	0	115.867162057174
1106	2975	0	114.740286168874
1107	2976	0	98.706148082209
1108	2980	0	50.2289812004023
1109	2984	0	1.18225223831252
1110	2986	0	78.3676197826236
1111	2987	0	116.093796280822
1112	2991	0	345.255732034949
1113	3000	0	60.5733396585742
1114	3005	0	63.7803051375402
1115	3011	0	165.715598898639
1116	3017	0	111.127579898207
1117	3023	0	350.838528769996
1118	3026	0	68.1926222858171
1119	3030	0	71.639524342335
1120	3037	0	56.9883010998062
1121	3043	0	22.9789951838924
1122	3045	0	58.3758178239461
1123	3049	0	6.83128592539208
1124	3051	0	73.9525558560389
1125	3053	0	85.5696659798443
1126	3055	0	321.330646045363
1127	3056	0	307.280689277617
1128	3057	0	3.8801731285243
1129	3061	0	133.032375304172
1130	3065	0	109.078071901885
1131	3068	0	168.110944025389
1132	3070	0	352.569750599472
1133	3071	0	13.7863277196801
1134	3074	0	57.8613688633695
1135	3075	0	90.3166101052708
1136	3080	0	343.694202605191
1137	3083	0	75.3332784354413
1138	3084	0	64.4868463602464
1139	3085	0	130.889743569337
1140	3086	1	357.99391221657
1141	3090	1	129.79501893518
1142	3094	0	337.166736415451
1143	3097	0	176.942082673108
1144	3099	0	16.3850962242854
1145	3102	0	101.500747157615
1146	3104	0
1147	3108	0	83.933145720815
1148	3110	0	121.354023959064
1149	3111	0	333.470556637772
1150	3112	0	9.12643575758662
1151	3113	0	105.868374931886
1152	3122	0	53.6388109069222
1153	3123	0	7.9422709096557
1154	3125	0	118.015155101546
1155	3129	0	346.579686591013
1156	3130	0	169.471467472923
1157	3133	0	117.749727110691
1158	3138	0	115.630722792148
1159	3139	0	118.158844398193
1160	3145	0	119.88366688726
1161	3148	1	32.3832330512222
1162	3153	0	116.69312836499
1163	3155	0	52.9998170120775
1164	3157	0	89.6321811690677
1165	3162	0	59.7564988263444
1166	3163	0	91.9594077658305
1167	3164	0	122.789895769371
1168	3165	0	58.9778781980213
1169	3167	0	86.0066148579549
1170	3168	0	59.9094630335362
1171	3177	0	53.1300595246675
1172	3179	0	84.1786757834768
1173	3180	0	126.990990558285
1174	3201	0	352.12489306238
1175	3203	0	103.704442220727
1176	3206	0	10.3592842196369
1177	3220	0	126.964585177848
1178	3226	1	344.725886151652
1179	3235	0	45.7730706176552
1180	3236	0	56.8654328250977
1181	3246	0	108.285159641755
1182	3247	0	58.0403249600568
1183	3250	0	120.250024838104
1184	3254	0	284.87207000996
1185	3255	0	63.9186263934844
1186	3256	0	165.060806989028
1187	3258	0	72.1587044113917
1188	3266	0	57.9687735186479
1189	3271	0	152.637913554101
1190	3273	0	70.0515472301963
1191	3274	0	53.2129300842583
1192	3275	0	41.1483477554936
1193	3281	0	74.728862055307
1194	3288	0
1195	3289	0	27.7616668225012
1196	3293	0	89.8075342011958
1197	3295	0	75.5594857901281
1198	3299	0	113.419221921225
1199	3301	0	3.5447532930831
1200	3302	0	85.4814608494285
1201	3304	0	141.213966457498
1202	3309	0	130.855142294876
1203	3310	0
1204	3311	0
1205	3312	0	50.7215560012695
1206	3313	0	57.718882807391
1207	3319	0	170.597770366565
1208	3323	0	96.6993634457777
1209	3327	0	176.840164473016
1210	3330	0	22.818479125054
1211	3332	0	76.4686285121506
1212	3333	0	10.4005487505619
1213	3336	0	133.633787422794
1214	3337	0	353.713061627729
1215	3338	0	9.42644613287187
1216	3343	0	56.5505376709293
1217	3345	0	21.1979715803444
1218	3347	0	167.99598265621
1219	3349	0	107.735554910148
1220	3356	0	50.9674337687332
1221	3357	0	13.4638213654238
1222	3364	0	25.8379639336642
1223	3367	0	171.719754882846
1224	3368	0	89.9623154095629
1225	3369	0	106.461882679134
1226	3374	0	161.553650383675
1227	3385	0	350.736461315842
1228	3390	0	168.47199774039
1229	3392	0	109.918108149934
1230	3394	0	356.636604825187
1231	3397	0	114.855008403332
1232	3400	0	356.23348757273
1233	3402	0	57.3445768862632
1234	3404	0	356.601519658302
1235	3406	0	313.721068412349
1236	3408	0	357.070529127464
1237	3409	0	119.138654461925
1238	3414	0	139.683660108501
1239	3415	0	93.7217764343564
1240	3418	0	67.7437443166671
1241	3421	0	57.8385687741412
1242	3423	0	110.002933067171
1243	3430	0	170.023036008737
1244	3432	0	49.3727199183682
1245	3434	0	75.1836927348626
1246	3436	0	92.3933548066236
1247	3440	0	108.747483471345
1248	3446	0	89.9796115107862
1249	3449	1	157.365636750798
1250	3450	0	117.602496881766
1251	3453	0	85.6037751957184
1252	3454	0	0.149267798400142
1253	3457	0	172.563067091035
1254	3459	0	351.1117297716
1255	3460	0	102.741156371332
1256	3463	0	62.0808743073187
1257	3466	0	74.7045420577325
1258	3470	0	359.945791434541
1259	3472	0	111.310242033691
1260	3473	0	64.9394864069405
1261	3480	0	69.2838241210823
1262	3481	0	60.3035238603499
1263	3483	0	291.186320129745
1264	3493	0	354.370590156149
1265	3495	0	82.6034354492549
1266	3500	0	93.1591386172261
1267	3508	0	92.6454776395203
1268	3511	0	76.7898429707365
1269	3512	0	120.327502435681
1270	3516	0	84.982231580915
1271	3518	0	71.0795346963762
1272	3520	0	343.170129248709
1273	3521	0	337.235885613885
1274	3535	0	162.866045853577
1275	3540	0	343.686019703276
1276	3543	0	0.381217675858882
1277	3546	0	104.560692400524
1278	3547	0	108.910069711432
1279	3548	0	69.7130931475583
1280	3550	0	6.71934415853829
1281	3551	0	27.4037170728889
1282	3552	0	77.1957804578059
1283	3555	0	20.0551678914098
1284	3558	0	294.524453044843
1285	3559	0	61.327151641429
1286	3560	0
1287	3562	0	56.6965289572456
1288	3566	0	84.0393549754143
1289	3570	0	98.7393307242969
1290	3572	0	9.73389864843945
1291	3577	0	104.178427539101
1292	3578	0	91.4970894758152
1293	3580	0	349.341795295953
1294	3584	0	9.77883040919789
1295	3586	0	172.600070276378
1296	3589	0	44.4184189136504
1297	3590	0	352.094830054516
1298	3591	0	46.5957744440755
1299	3592	0	88.4380214599507
1300	3597	0	250.136513507454
1301	3599	0	292.927517775747
1302	3601	0	53.3340126408138
1303	3602	0	308.785223280286
1304	3608	0	95.3016660548411
1305	3609	0	185.974757538239
1306	3610	0	345.659599480985
1307	3612	1	54.0876584517489
1308	3613	0	79.4268502832545
1309	3614	1	178.707452608921
1310	3617	0	89.2035324419682
1311	3618	0	5.4020990232075
1312	3619	0	99.6153975930708
1313	3620	0	348.472092654537
1314	3623	0	20.5368250180282
1315	3624	0	16.9897152952379
1316	3625	0	93.1737958998458
1317	3627	0	340.227507602105
1318	3632	0	145.280304734697
1319	3633	0	61.155174252782
1320	3635	0	148.220798596699
1321	3636	0	132.407359323123
1322	3640	0	123.294411906328
1323	3641	1	182.199742751374
1324	3643	0
1325	3646	1	53.0122285414841
1326	3647	1	63.2651608906262
1327	3648	0	323.88821927151
1328	3649	0	104.682564338385
1329	3651	1	297.635784511894
1330	3652	0	300.849943799953
1331	3659	0	304.141175191887
1332	3662	0
1333	3665	0	77.5725738741043
1334	3666	1	118.679533345034
1335	3668	1	69.6658494499723
1336	3672	1	293.22461847035
1337	3673	0	279.248346148166
1338	3675	0	104.499678640915
1339	3681	0	84.5372757659849
1340	3682	0	54.5508228296408
1341	3685	0	88.4868342017537
1342	3688	1	324.651330801824
1343	3691	1	89.2463965708091
1344	3701	0	318.82013411116
1345	3706	0	55.0172253502755
1346	3707	0	74.8098929685244
1347	3709	0	179.223406228374
1348	3710	1	126.96293100701
1349	3714	0	55.5284599295848
1350	3715	1	193.943656268618
1351	3717	0	170.560689770837
1352	3723	0	269.666824639929
1353	3724	1	130.477768573305
1354	3726	0	63.2841106233583
1355	3729	0	331.369624792995
1356	3738	1	114.248373011347
1357	3744	1	86.4451625915569
1358	3746	0	72.1581174412112
1359	3747	0	119.296893300692
1360	3752	0	263.389200070285
1361	3755	0	70.7424625216252
1362	3759	1	56.0567269109142
1363	3760	1	58.9280115098298
1364	3765	1	75.991929433497
1365	3767	1	78.9084301094963
1366	3768	1	86.4693882438652
1367	3772	0	44.9475128592181
1368	3777	0	251.431528084667
1369	3781	0	304.567236436964
1370	3782	0	290.694898722799
1371	3784	0	62.9265021194183
1372	3789	1	319.750936599561
1373	3791	1	83.3220283809471
1374	3792	1	163.365588941411
1375	3796	0
1376	3797	0	86.3959158731705
1377	3798	0	306.07082953991
1378	3800	1	84.962852296893
1379	3802	1	117.227212929879
1380	3803	0	128.745608073359
1381	3809	1	76.6913108184509
1382	3810	0	66.6177359512051
1383	3811	1
1384	3815	0	118.593337046993
1385	3816	0	77.2487361901176
1386	3817	0	264.175696569885
1387	3818	0	70.635284926182
1388	3820	0	225.696888159374
1389	3822	0	71.915680395031
1390	3825	0	49.8993755636381
1391	3830	0	352.742428691896
1392	3833	0	112.050756386182
1393	3839	0	64.6918476249248
1394	3844	0	66.2902611234066
1395	3851	0	75.6167955044801
1396	3852	0	73.5839377192067
1397	3853	0	88.9389775305316
1398	3856	0	105.894528051672
1399	3872	0	57.4331274868174
1400	3876	0	51.3784186090646
1401	3879	0	97.4669843675782
1402	3880	0	125.881566073959
1403	3883	0
1404	3904	0	119.291895165603
1405	3914	0	71.8225373574577
1406	3929	0	83.1003547870952
1407	3931	0	89.1928221677174
1408	3932	0	84.7590920238609
1409	3940	0	128.95319257774
1410	3958	0	121.152860937647
1411	3959	0
1412	3961	0	77.1385143259915
1413	3964	0	102.271687042795
1414	3967	0	94.6992529522719
1415	3969	0
1416	3979	0	292.734391176827
1417	3988	0	135.296572854727
1418	3990	0	89.0986747371908
1419	3992	0	74.5061461773924
1420	4001	0	87.2298702763953
1421	4014	0	120.816430785119
1422	4033	0	115.394699515263
1423	4035	0	91.0689837296928
1424	4039	0
1425	4042	0	112.776326107125
1426	4056	0
1427	4067	0	67.3666761470146
1428	4077	0	121.001843000599
1429	4088	0	80.8041955365963
1430	4099	0	71.7550593417825
1431	4100	0	60.4415884253521
1432	4101	0	63.8974900575663
1433	4102	0	60.9370462495357
1434	4106	0	85.2631866093931
1435	4108	0	65.1442416161035
1436	4119	0	164.759232450322
1437	4128	0	62.5928002543222
1438	4132	0
1439	4139	0	79.1033438204815
1440	4149	0	74.7187512848238
1441	4154	0	359.387975131801
1442	4168	0	76.9941112085988
1443	4170	0
1444	4173	0	99.6574333738148
1445	4178	0	85.8411641595042
1446	4188	0	97.3271063117972
1447	4192	0	104.868833929216
1448	4200	0	103.043960618708
1449	4213	0	122.246009004151
1450	4215	0	70.9763101423007
1451	4219	0	81.7793339134985
1452	4223	0
1453	4226	0	72.2152944340259
1454	4242	0	78.4178774603383
1455	4245	0	84.0594396449465
1456	4250	0	69.5671187512508
1457	4252	0	59.6575778861622
1458	4272	0	307.064012803224
1459	4275	0	92.5025522340535
1460	4283	0	111.958447839282
1461	4311	1	302.211483007033
1462	4315	0	303.465135464302
1463	4317	0	293.165793930745
1464	4323	0	101.61542491623
1465	4330	0	77.4874768689652
1466	4336	0	62.9365701821507
1467	4339	0	123.179561361084
1468	4344	0	249.147133375067
1469	4347	0	45.5250526493568
1470	4352	0	97.2962486645365
1471	4355	0	117.814885227152
1472	4358	0	207.485555438526
1473	4365	0	72.0131973821835
1474	4377	0	71.0851718247743
1475	4380	0	204.023762903754
1476	4385	0	58.8304160654134
1477	4388	0	39.5557159349062
1478	4405	0	117.577599801152
1479	4407	0	311.475068602235
1480	4410	0	209.731397929974
1481	4415	0	86.7821269171168
1482	4429	0	137.810043407298
1483	4430	0	293.642123292559
1484	4433	0	101.049984341415
1485	4434	0	358.566383403307
1486	4438	0	70.2284151453869
1487	4443	0	75.1860670558112
1488	4451	0	177.675213967869
1489	4453	0	155.440723463324
1490	4454	0	0.748611625840361
1491	4455	0	162.273468238311
1492	4456	0	67.6279485799461
1493	4457	0	158.076675781729
1494	4459	0	124.441569241454
1495	4460	0	152.595554210654
1496	4464	0	38.7215398491288
1497	4465	0	290.305874258678
1498	4467	0	113.310040196243
1499	4468	0	146.267516915465
1500	4469	0	112.178800654583
1501	4473	0	12.6339288666016
1502	4478	0	298.034889200479
1503	4480	0	265.648399801307
1504	4481	0	312.247107636976
1505	4488	0	113.539013265659
1506	4489	0	344.051247524306
1507	4490	0	110.247127460107
1508	4494	0	304.522821827674
1509	4499	0	128.492956150167
1510	4500	0	152.85552147674
1511	4501	0	156.59657440825
1512	4503	0	144.176743496002
1513	4504	0	148.620288697196
1514	4508	0	113.018445024096
1515	4509	0	151.440382537509
1516	4518	0	118.22637464695
1517	4523	0	350.283014611689
1518	4526	0	266.69407864578
1519	4531	0	122.611416485205
1520	4533	0	347.065421691932
1521	4534	0	168.609044056223
1522	4535	0	344.776147723894
1523	4537	0	160.841501852716
1524	4540	0	137.564618786288
1525	4542	0	128.952618038208
1526	4547	0	336.266662827872
1527	4549	0	293.265584069164
1528	4553	0	310.102597202561
1529	4554	0	339.760417418517
1530	4561	0	151.294326074518
1531	4562	0	313.132900681724
1532	4567	0	284.549292309924
1533	4571	0	177.533295562356
1534	4573	0	299.981519110399
1535	4574	0	132.975574495412
1536	4576	0	226.057838135191
1537	4578	0	292.972373098339
1538	4580	0	311.883261703107
1539	4581	0	15.3975488769634
1540	4584	0	0.712076674161305
1541	4585	0	90.0441963200765
1542	4590	0	39.7067369152496
1543	4593	0	133.95519775862
1544	4597	0	170.859682200084
1545	4601	0	269.706420898862
1546	4602	0	348.59391969463
1547	4606	0	157.113537795582
1548	4613	0	145.6015107697
1549	4614	0	334.532939655746
1550	4617	0	119.325575204436
1551	4622	0	138.934273532993
1552	4623	0	134.808103511762
1553	4624	0	340.015837319539
1554	4626	0	158.992410816327
1555	4627	0	342.281610736654
1556	4631	0	42.7180649323994
1557	4633	0	168.849483131886
1558	4637	0	310.491418931194
1559	4638	0	158.056374747668
1560	4646	0	294.746435041158
1561	4647	0	263.335486141021
1562	4650	0	152.513809839411
1563	4652	0	309.940624344553
1564	4653	0	129.937958075693
1565	4660	0	340.335774921345
1566	4661	0	273.510673567052
1567	4662	0	141.331082535907
1568	4663	0	299.549378689626
1569	4677	0	315.162397384575
1570	4678	0	358.664924629068
1571	4682	0	140.757602199851
1572	4684	0	350.182442492808
1573	4687	0	137.461176870242
1574	4692	0	132.076085540902
1575	4703	0	149.790250490939
1576	4704	0	133.204679103725
1577	4711	0	155.631349063817
1578	4717	0	183.937532029644
1579	4718	0	156.223734284554
1580	4722	0	323.392418284084
1581	4729	0	347.654998660421
1582	4732	0	333.809617660393
1583	4735	0	317.33161909637
1584	4745	0	11.5676618290173
1585	4746	0	351.469890682639
1586	4748	0	349.551048068534
1587	4749	0	346.240565166735
1588	4768	0	125.808071533187
1589	4770	0	335.141822233324
1590	4772	0	336.768965549039
1591	4777	0	148.679665364136
1592	4778	0	154.250459855511
1593	4779	0	107.761212670818
1594	4783	0	157.752390955161
1595	4789	0	120.294516126688
1596	4790	0	150.086872051389
1597	4794	0	145.095659308048
1598	4800	0	157.106331107165
1599	4817	0	145.921557791357
1600	4827	0	262.703049993389
1601	4838	0	122.027973661627
1602	4839	0	126.764543737805
1603	4841	0	311.318276481677
1604	4843	0	288.719138527921
1605	4847	0	169.388712904024
1606	4848	0	152.786065057257
1607	4853	0	118.883681194074
1608	4855	0	355.861515010148
1609	4857	0	312.174541413601
1610	4858	0	168.725332418457
1611	4862	0	273.280711003189
1612	4863	0	104.514815623738
1613	4867	0	127.428142198054
1614	4868	0	328.485393175293
1615	4869	0	139.595459648621
1616	4871	0	164.518311395361
1617	4880	0	124.017990751844
1618	4883	0	344.371237431824
1619	4886	0	334.669894245544
1620	4888	0	127.976748243158
1621	4900	0	329.197542034451
1622	4901	0	151.473696182719
1623	4903	0	314.488840608323
1624	4907	0	141.909814449374
1625	4913	0	169.750102983147
1626	4919	0	148.828849566091
1627	4923	0	157.560548387339
1628	4929	0	343.073734262789
1629	4931	0	312.557505347377
1630	4932	0	7.39182489274028
1631	4933	0	355.234802364762
1632	4939	0	131.032506705053
1633	4941	0	146.932841578637
1634	4943	0	168.997964067254
1635	4944	0	128.344630653739
1636	4952	0	135.691865297232
1637	4958	0	185.24287119406
1638	4959	0	294.222694087357
1639	4961	0	330.388428025694
1640	4963	0	207.050707909389
1641	4968	0	324.184773722278
1642	4971	0	328.304280711958
1643	4972	0	325.663660161307
1644	4973	0	170.166870506611
1645	4976	0	333.974794866425
1646	4977	0	324.609589603294
1647	4996	0	341.648346874434
1648	4998	0	330.962368933336
1649	5002	0	333.603662456223
1650	5009	0	156.622689030576
1651	5010	0	147.911098941485
1652	5013	0	159.649113104809
1653	5015	0	154.357542614456
1654	5016	0	313.748834678258
1655	5023	0	142.64610469677
1656	5024	0	310.517070553734
1657	5035	0	103.802762679269
1658	5063	0	326.460636315018
1659	5064	0	122.586957788596
1660	5066	0	122.797259281771
1661	5067	0	122.34493610022
1662	5069	0	325.382930776269
1663	5070	0	145.7336475987
1664	5072	0	315.957678728073
1665	5084	0	154.580344299345
1666	5091	0	121.877014134816
1667	5092	0	117.821546163672
1668	5094	0	164.479896866173
1669	5098	0	143.885627826574
1670	5099	0	311.252741934355
1671	5101	0	341.627619035914
1672	5103	0	146.106579798556
1673	5104	0	153.052519597298
1674	5106	0	357.443582227792
1675	5107	0	156.75158549497
1676	5114	0	306.947583515797
1677	5115	0	157.137860371796
1678	5119	0	316.267232418331
1679	5124	0	142.815146953496
1680	5125	0	161.958449985934
1681	5128	0	103.011495770272
1682	5132	0	352.276073096791
1683	5133	0	253.074939859536
1684	5134	0	118.03456895017
1685	5137	0	357.915752909642
1686	5146	0	137.325603084255
1687	5152	0	292.920323675126
1688	5154	0	358.741081503638
1689	5162	0	151.097743113078
1690	5176	0	291.355202962555
1691	5186	0	137.907700809001
1692	5189	0	328.109074585816
1693	5199	0
1694	5203	0	115.61762994472
1695	5205	0	10.0967987725885
1696	5209	0	117.288210885555
1697	5212	0	155.583930358517
1698	5213	0	117.289107862482
1699	5221	0	331.397433025349
1700	5223	0	341.268372073749
1701	5227	0	135.72429175353
1702	5228	0	318.027981267701
1703	5229	0	132.859596087167
1704	5230	0	340.849870083642
1705	5233	0	355.617773309398
1706	5240	0	341.622335420051
1707	5241	0	326.054014893104
1708	5245	0	133.335291519273
1709	5249	0	339.995805220534
1710	5252	0	338.651989798173
1711	5257	0	116.954717319242
1712	5261	0	132.67072651196
1713	5263	0	146.243391959965
1714	5264	0	158.220900611409
1715	5267	0	117.631731167289
1716	5271	0	61.7266087740036
1717	5274	0	106.834694136002
1718	5276	0	153.266742042666
1719	5281	0	161.06047528175
1720	5284	0	145.841676306612
1721	5286	0	348.10021533423
1722	5289	0	325.444224803661
1723	5290	0	161.660070165615
1724	5292	0	331.396862328267
1725	5293	0	145.138551180819
1726	5297	0	160.328644668866
1727	5300	0	124.177206668114
1728	5302	0	129.438640814311
1729	5305	0	153.536941254454
1730	5320	0	332.474500698904
1731	5323	0	349.511265056322
1732	5326	0	128.287422132946
1733	5330	0	322.534739273545
1734	5332	0	329.566063119491
1735	5335	0	132.158330780117
1736	5336	0	116.82296425757
1737	5338	0	358.425146363151
1738	5339	0	284.511651601641
1739	5341	0	339.843188093951
1740	5344	0	114.737150827112
1741	5345	0	148.919583384405
1742	5347	0	282.951948567234
1743	5348	0	330.746528326178
1744	5350	0	350.331054418536
1745	5351	0	274.580287894625
1746	5356	0	152.821867842899
1747	5358	0	114.44118248219
1748	5363	0	283.023717251266
1749	5366	0	120.192964047413
1750	5367	0	145.023859889538
1751	5368	0	104.364162486396
