# Supplementary material for: A hippocampus-accumbens code guides goal-directed appetitive behavior
Source: Nat Commun. 2024 Apr 12;15:3196. doi: 10.1038/s41467-024-47361-x (PMC11015045; doi:10.1038/s41467-024-47361-x)
Supplement: Supplementary file 8 — Source Data [file 41467_2024_47361_MOESM8_ESM.zip › S5p.csv]

	Figure S5p	Unnamed: 1	Unnamed: 2	Unnamed: 3
0
1	Recording	High-success trial	Red	Proportion of place fields near reward zone [%]
2	103	True	False	0.540983606557377
3	103	True	True	0.583333333333333
4	117	False	False
5	125	False	False	0.288888888888888
6	125	False	True	0.25
7	126	False	False	0.088235294117647
8	126	False	True	0.222222222222222
9	127	True	False	0.266666666666666
10	127	True	True
11	136	False	False	0.238255033557046
12	136	False	True
13	137	True	False	0.605263157894736
14	137	True	True	0.666666666666666
15	139	False	False	0.135135135135135
16	139	False	True	0.0638297872340425
17	140	False	False	0.0517241379310344
18	140	False	True	0
19	142	False	False	0.0714285714285714
20	142	False	True	0.117647058823529
21	143	False	False	0.0153846153846153
22	143	False	True	0
23	144	False	False	0.0208333333333333
24	144	False	True	0
25	148	False	False	0.146938775510204
26	148	False	True	0.333333333333333
27	152	False	False	0.174603174603174
28	152	False	True	0.0714285714285714
29	154	False	False	0.0428571428571428
30	156	True	False
31	156	True	True
32	163	False	False	0.0833333333333333
33	166	True	False	0.318181818181818
