# Supplementary material for: A hippocampus-accumbens code guides goal-directed appetitive behavior
Source: Nat Commun. 2024 Apr 12;15:3196. doi: 10.1038/s41467-024-47361-x (PMC11015045; doi:10.1038/s41467-024-47361-x)
Supplement: Supplementary file 8 — Source Data [file 41467_2024_47361_MOESM8_ESM.zip › S5q.csv]

	Figure S5q	Unnamed: 1	Unnamed: 2	Unnamed: 3
0
1	Recording	Rewarded laps	Proportion of dHPC-- place fields near reward zone [%]	Proportion of dHPC-->NAc place fields near reward zone [%]
2	103	0.916666666666666	0.540983606557377	0.583333333333333
3	125	0.88	0.288888888888888	0.25
4	126	0.851063829787234	0.088235294117647	0.222222222222222
5	137	0.837209302325581	0.605263157894736	0.666666666666666
6	139	0.9	0.135135135135135	0.0638297872340425
7	140	0.25	0.0517241379310344	0
8	142	0.833333333333333	0.0714285714285714	0.117647058823529
9	143	0.333333333333333	0.0153846153846153	0
10	144	0.111111111111111	0.0208333333333333	0
11	148	0.777777777777777	0.146938775510204	0.333333333333333
12	152	0.636363636363636	0.174603174603174	0.0714285714285714
