# Supplementary material for: A hippocampus-accumbens code guides goal-directed appetitive behavior
Source: Nat Commun. 2024 Apr 12;15:3196. doi: 10.1038/s41467-024-47361-x (PMC11015045; doi:10.1038/s41467-024-47361-x)
Supplement: Supplementary file 8 — Source Data [file 41467_2024_47361_MOESM8_ESM.zip › S6a,b.csv]

	Figure S6a,b	Unnamed: 1	Unnamed: 2
0
1	Speed-excited	Speed-inhibited	dHPC-->NAc
2	False	False	0
3	False	False	0
4	False	False	0
5	False	False	0
6	False	False	0
7	False	True	0
8	True	False	0
9	False	True	0
10	False	False	0
11	False	False	1
12	False	False	0
13	False	True	0
14	False	False	1
15	False	False	0
16	False	False	0
17	False	False	0
18	False	False	0
19	False	False	0
20	False	False	0
21	False	False	0
22	False	True	1
23	False	False	0
24	False	False	0
25	False	False	1
26	True	False	0
27	False	False	0
28	False	False	0
29	False	False	0
30	True	False	0
31	False	True	0
32	False	False	0
33	False	False	0
34	False	False	0
35	False	False	0
36	False	False	0
37	False	False	0
38	False	False	0
39	False	False	0
40	False	False	0
41	False	False	0
42	False	False	0
43	False	False	0
44	False	True	1
45	False	True	0
46	False	False	1
47	False	False	0
48	True	False	1
49	False	False	0
50	False	True	1
51	False	True	0
52	False	False	0
53	False	False	0
54	False	True	0
55	False	False	0
56	False	False	0
57	False	False	0
58	False	False	0
59	False	False	0
60	False	False	0
61	True	False	0
62	False	True	0
63	False	False	0
64	False	False	1
65	False	False	0
66	True	False	0
67	False	False	0
68	False	False	0
69	False	False	0
70	False	False	0
71	False	False	0
72	False	False	0
73	False	True	0
74	False	False	0
75	False	False	0
76	False	False	0
77	False	False	0
78	True	False	0
79	False	False	0
80	False	False	0
81	False	False	0
82	False	True	0
83	False	False	0
84	False	False	0
85	False	False	0
86	False	False	0
87	False	True	0
88	False	False	0
89	False	False	0
90	False	False	1
91	False	False	1
92	True	False	0
93	True	False	0
94	False	True	0
95	False	False	1
96	False	False	0
97	False	False	0
98	False	False	0
99	True	False	0
100	False	False	0
101	False	False	1
102	False	False	0
103	False	False	0
104	False	True	1
105	False	False	0
106	False	False	1
107	False	False	0
108	False	False	0
109	False	False	1
110	False	False	0
111	False	False	1
112	False	True	0
113	False	False	0
114	True	False	0
115	False	False	0
116	False	False	0
117	False	False	0
118	False	False	0
119	False	False	1
120	False	False	0
121	True	False	1
122	False	False	0
123	False	True	0
124	False	True	0
125	False	False	0
126	True	False	1
127	False	False	0
128	False	False	0
129	False	False	1
130	False	False	0
131	False	False	0
132	True	False	0
133	False	False	1
134	False	False	1
135	False	False	1
136	False	False	0
137	True	False	0
138	False	False	0
139	False	False	0
140	False	False	0
141	False	False	1
142	True	False	0
143	False	False	0
144	False	False	1
145	False	False	0
146	False	False	0
147	False	True	0
148	False	False	0
149	False	False	0
150	True	False	0
151	False	False	0
152	False	False	0
153	False	True	0
154	False	False	0
155	False	True	0
156	False	False	0
157	False	False	0
158	False	False	0
159	False	False	0
160	False	True	0
161	False	False	0
162	False	False	0
163	False	False	1
164	False	False	0
165	True	False	0
166	False	False	0
167	False	False	0
168	False	False	0
169	False	False	0
170	False	False	1
171	False	False	0
172	False	True	1
173	False	False	1
174	False	True	0
175	False	False	0
176	False	False	0
177	False	False	0
178	False	False	0
179	False	False	0
180	False	False	0
181	False	True	1
182	False	False	0
183	False	False	0
184	False	False	0
185	False	False	1
186	False	False	0
187	False	False	0
188	False	False	0
189	False	False	0
190	False	False	0
191	False	False	0
192	False	True	0
193	False	False	0
194	False	False	0
195	False	False	0
196	True	False	0
197	False	False	0
198	False	False	0
199	False	False	0
200	False	False	0
201	True	False	0
202	False	False	1
203	False	False	0
204	False	False	0
205	False	False	0
206	False	False	0
207	False	False	0
208	True	False	0
209	True	False	0
210	False	False	0
211	False	False	0
212	False	False	0
213	False	False	0
214	False	False	1
215	False	True	0
216	False	False	0
217	False	False	1
218	False	False	0
219	True	False	0
220	False	False	0
221	False	False	0
222	False	False	0
223	True	False	0
224	False	False	0
225	False	False	0
226	False	False	0
227	False	False	0
228	False	False	0
229	False	False	1
230	False	False	0
231	False	False	0
232	False	False	0
233	False	False	0
234	False	False	0
235	False	False	0
236	False	False	1
237	False	False	0
238	True	False	0
239	False	False	0
240	False	False	0
241	False	False	0
242	False	True	1
243	True	False	1
244	False	True	0
245	False	False	0
246	False	False	0
247	True	False	0
248	False	True	0
249	False	False	0
250	False	False	0
251	True	False	0
252	False	False	0
253	False	True	0
254	False	False	0
255	False	False	0
256	False	False	0
257	False	True	0
258	False	True	0
259	False	True	0
260	False	False	0
261	False	False	1
262	False	True	0
263	False	False	0
264	False	False	0
265	False	False	0
266	False	True	0
267	False	False	0
268	False	False	0
269	False	False	0
270	False	False	0
271	False	False	1
272	True	False	0
273	False	False	0
274	False	True	0
275	False	False	0
276	False	True	0
277	True	False	1
278	True	False	0
279	False	False	0
280	False	False	0
281	False	False	0
282	True	False	0
283	True	False	0
284	False	True	0
285	False	False	0
286	False	False	1
287	True	False	1
288	False	False	0
289	False	False	0
290	True	False	0
291	True	False	1
292	False	False	0
293	False	True	0
294	False	False	0
295	False	False	1
296	False	False	1
297	False	False	0
298	True	False	0
299	True	False	0
300	False	True	0
301	True	False	0
302	False	True	1
303	True	False	1
304	False	False	0
305	True	False	0
306	True	False	0
307	True	False	0
308	False	False	0
309	False	False	0
310	True	False	0
311	True	False	0
312	False	False	0
313	False	True	0
314	True	False	0
315	False	False	1
316	False	False	0
317	True	False	0
318	True	False	0
319	False	False	1
320	False	False	0
321	True	False	0
322	True	False	0
323	False	False	0
324	False	False	0
325	True	False	0
326	False	False	1
327	False	False	0
328	False	False	1
329	False	False	0
330	False	False	0
331	False	False	0
332	False	False	1
333	False	False	0
334	False	False	0
335	False	True	0
336	True	False	1
337	True	False	0
338	True	False	0
339	False	False	1
340	False	False	0
341	False	False	1
342	False	False	0
343	False	False	0
344	True	False	0
345	False	False	0
346	True	False	0
347	True	False	0
348	False	False	0
349	True	False	0
350	False	False	1
351	False	False	1
352	False	False	1
353	False	True	0
354	False	False	0
355	True	False	0
356	False	True	1
357	True	False	1
358	False	False	0
359	False	False	0
360	True	False	0
361	False	False	1
362	False	False	0
363	True	False	0
364	False	False	0
365	False	False	0
366	False	False	0
367	False	False	0
368	False	True	0
369	True	False	0
370	False	False	0
371	False	False	0
372	False	True	0
373	False	False	1
374	False	False	1
375	False	False	0
376	False	False	0
377	False	False	0
378	False	False	0
379	False	False	0
380	True	False	0
381	True	False	0
382	False	False	0
383	False	False	0
384	False	False	0
385	False	False	0
386	True	False	0
387	False	False	0
388	False	False	0
389	False	False	0
390	False	False	0
391	False	False	0
392	False	False	0
393	True	False	0
394	False	False	0
395	False	False	0
396	False	False	0
397	False	False	0
398	False	False	0
399	True	False	1
400	False	False	0
401	False	True	0
402	False	False	0
403	False	True	1
404	True	False	0
405	False	True	0
406	True	False	1
407	False	False	0
408	False	True	0
409	False	False	0
410	False	False	0
411	False	False	0
412	False	False	0
413	False	False	0
414	False	False	0
415	False	False	0
416	False	False	0
417	False	False	0
418	False	False	0
419	False	False	0
420	False	False	0
421	False	True	0
422	False	False	0
423	True	False	0
424	False	False	1
425	False	False	0
426	False	False	0
427	False	True	0
428	True	False	0
429	False	True	0
430	False	False	0
431	True	False	0
432	False	False	0
433	False	True	0
434	False	False	0
435	False	False	0
436	False	False	0
437	False	True	0
438	False	False	0
439	False	False	0
440	False	True	0
441	False	True	0
442	False	False	0
443	False	False	0
444	False	True	0
445	False	True	0
446	True	False	0
447	False	False	0
448	False	True	0
449	False	False	0
450	False	False	0
451	False	False	0
452	False	False	0
453	False	True	0
454	False	False	0
455	False	True	0
456	False	False	0
457	False	True	0
458	False	True	0
459	False	False	0
460	False	False	0
461	True	False	0
462	False	False	0
463	False	False	0
464	False	False	0
465	False	True	0
466	False	True	0
467	False	False	0
468	False	False	0
469	False	True	0
470	False	False	0
471	False	False	0
472	False	False	0
473	False	False	0
474	False	False	0
475	False	False	0
476	False	True	0
477	False	False	0
478	False	True	0
479	True	False	0
480	False	False	0
481	False	False	0
482	False	False	0
483	False	False	0
484	False	False	0
485	True	False	0
486	True	False	0
487	False	False	0
488	False	False	0
489	False	False	0
490	False	False	0
491	False	False	0
492	False	False	0
493	False	False	0
494	False	False	0
495	True	False	0
496	False	False	0
497	False	True	0
498	False	False	0
499	False	False	0
500	False	False	0
501	False	False	0
502	False	False	0
503	False	False	0
504	False	False	0
505	False	False	0
506	False	False	0
507	False	False	0
508	False	False	0
509	False	False	0
510	False	False	0
511	False	False	0
512	True	False	0
513	True	False	0
514	False	False	0
515	False	False	0
516	True	False	0
517	False	False	0
518	True	False	0
519	True	False	0
520	False	False	0
521	False	False	0
522	False	False	0
523	False	False	0
524	False	True	0
525	False	False	0
526	True	False	0
527	False	False	0
528	False	False	0
529	True	False	0
530	True	False	0
531	False	False	0
532	False	False	0
533	False	False	0
534	False	False	0
535	False	False	0
536	False	False	0
537	False	False	0
538	True	False	0
539	False	False	0
540	False	False	0
541	False	False	0
542	False	False	0
543	False	False	0
544	False	False	0
545	True	False	0
546	False	False	0
547	True	False	0
548	True	False	0
549	False	False	0
550	False	False	0
551	False	False	0
552	False	False	0
553	False	False	0
554	False	True	0
555	False	False	0
556	False	False	0
557	False	False	0
558	True	False	0
559	False	False	0
560	True	False	0
561	False	False	0
562	False	False	0
563	False	True	0
564	False	False	0
565	False	False	0
566	False	False	0
567	False	False	0
568	False	False	0
569	False	False	0
570	False	False	0
571	False	False	0
572	False	False	0
573	False	False	0
574	False	False	0
575	True	False	0
576	False	False	0
577	False	False	0
578	True	False	0
579	False	False	0
580	False	False	0
581	False	False	0
582	False	False	0
583	False	False	0
584	False	False	0
585	True	False	0
586	False	False	0
587	False	False	0
588	True	False	0
589	False	False	0
590	False	False	0
591	False	False	0
592	False	False	0
593	False	False	0
594	False	False	0
595	False	False	0
596	False	False	0
597	False	False	0
598	False	False	0
599	False	True	0
600	False	False	0
601	True	False	0
602	False	True	0
603	False	False	0
604	False	False	0
605	False	False	0
606	False	False	0
607	False	False	0
608	False	False	0
609	False	False	0
610	False	False	0
611	False	False	0
612	False	True	0
613	True	False	0
614	False	True	0
615	False	False	0
616	False	False	0
617	True	False	0
618	True	False	0
619	False	False	0
620	True	False	0
621	False	False	0
622	True	False	0
623	False	True	0
624	False	False	0
625	False	True	0
626	False	False	0
627	False	True	0
628	False	False	0
629	True	False	0
630	False	False	0
631	True	False	0
632	False	False	0
633	True	False	0
634	True	False	0
635	False	False	0
636	False	False	0
637	False	True	0
638	True	False	0
639	False	False	0
640	False	True	0
641	False	False	0
642	False	False	0
643	False	False	0
644	False	True	0
645	False	False	0
646	False	False	0
647	False	False	0
648	False	False	0
649	False	False	0
650	False	False	0
651	True	False	0
652	False	False	0
653	False	False	0
654	False	False	0
655	False	False	0
656	False	False	0
657	False	False	0
658	False	False	0
659	False	False	0
660	False	False	0
661	False	False	0
662	True	False	0
663	False	False	0
664	False	False	0
665	False	False	0
666	False	False	0
667	False	False	0
668	False	False	0
669	False	False	0
670	True	False	0
671	False	False	0
672	False	False	0
673	False	False	0
674	False	False	0
675	True	False	0
676	False	False	0
677	False	False	0
678	False	False	0
679	True	False	0
680	False	False	0
681	False	False	0
682	True	False	0
683	False	True	0
684	False	False	0
685	False	False	0
686	False	False	0
687	False	False	0
688	False	False	0
689	False	False	0
690	False	True	0
691	False	False	0
692	False	False	0
693	False	False	0
694	False	True	0
695	False	False	0
696	False	False	0
697	True	False	0
698	True	False	0
699	False	False	0
700	False	True	0
701	False	False	0
702	False	False	0
703	False	False	0
704	False	False	0
705	False	False	0
706	True	False	0
707	True	False	0
708	False	False	0
709	False	True	0
710	True	False	0
711	False	False	0
712	False	True	0
713	False	False	0
714	False	True	0
715	False	False	0
716	True	False	0
717	False	True	0
718	False	False	0
719	False	False	0
720	False	False	0
721	False	False	0
722	False	False	0
723	False	False	0
724	False	False	0
725	False	False	0
726	True	False	0
727	False	False	0
728	False	False	0
729	True	False	0
730	True	False	0
731	True	False	0
732	False	False	0
733	False	False	0
734	False	True	0
735	False	False	0
736	False	True	0
737	True	False	0
738	False	False	0
739	False	False	0
740	False	False	0
741	False	False	0
742	True	False	0
743	False	False	0
744	False	False	0
745	False	False	0
746	False	False	0
747	False	False	0
748	True	False	0
749	False	False	0
750	False	False	0
751	False	False	0
752	True	False	0
753	False	False	0
754	False	True	0
755	False	False	0
756	False	False	0
757	False	False	0
758	False	False	0
759	False	False	0
760	False	False	0
761	False	False	0
762	False	False	0
763	False	False	0
764	False	True	1
765	False	False	0
766	False	False	0
767	False	False	0
768	False	False	0
769	False	False	0
770	False	False	0
771	False	False	0
772	False	False	0
773	False	False	0
774	False	False	0
775	False	False	0
776	False	False	0
777	False	False	0
778	True	False	0
779	False	False	0
780	False	False	0
781	False	False	0
782	False	False	0
783	True	False	0
784	False	False	0
785	False	False	0
786	False	False	0
787	False	False	0
788	False	False	0
789	False	False	0
790	False	False	0
791	True	False	0
792	False	True	0
793	False	False	0
794	True	False	0
795	False	False	0
796	False	True	0
797	False	False	0
798	False	False	0
799	True	False	0
800	False	False	0
801	False	False	0
802	False	False	0
803	False	True	0
804	False	False	0
805	False	False	0
806	False	True	0
807	False	False	0
808	True	False	0
809	False	False	0
810	False	True	0
811	False	False	0
812	False	True	0
813	False	False	0
814	False	False	0
815	False	True	0
816	False	False	0
817	False	False	0
818	False	False	0
819	True	False	0
820	False	False	0
821	False	False	0
822	False	False	0
823	False	True	0
824	False	False	0
825	False	True	0
826	True	False	0
827	False	False	0
828	False	False	0
829	False	False	0
830	False	False	0
831	False	False	0
832	False	False	0
833	False	False	0
834	True	False	0
835	False	False	0
836	False	False	0
837	False	False	0
838	True	False	0
839	False	False	0
840	False	False	0
841	False	False	0
842	False	False	0
843	False	False	0
844	False	False	0
845	False	False	0
846	True	False	0
847	False	False	0
848	True	False	0
849	False	False	0
850	False	False	0
851	True	False	0
852	False	True	0
853	False	False	0
854	False	False	0
855	False	False	0
856	False	False	0
857	False	False	0
858	False	False	0
859	False	False	0
860	False	False	0
861	False	True	0
862	False	False	0
863	False	True	0
864	False	False	0
865	True	False	0
866	False	False	0
867	False	False	0
868	False	False	0
869	False	False	0
870	False	True	0
871	False	False	0
872	False	False	0
873	False	True	0
874	False	False	0
875	False	False	0
876	False	False	0
877	False	False	0
878	False	False	0
879	False	True	0
880	False	False	0
881	False	False	0
882	False	False	0
883	False	False	0
884	False	False	0
885	False	False	0
886	False	False	0
887	False	False	0
888	True	False	0
889	False	False	0
890	False	False	0
891	False	False	0
892	True	False	0
893	False	False	0
894	False	False	0
895	False	False	0
896	False	False	0
897	True	False	0
898	False	False	0
899	False	False	0
900	False	False	0
901	False	False	0
902	False	False	0
903	False	True	0
904	False	False	0
905	False	False	0
906	False	False	0
907	False	False	0
908	False	False	0
909	False	False	0
910	False	False	0
911	False	False	0
912	False	False	0
913	False	False	0
914	False	False	0
915	False	False	0
916	False	False	0
917	False	False	0
918	False	False	0
919	False	False	0
920	True	False	0
921	False	False	0
922	False	False	0
923	False	False	0
924	False	False	0
925	False	False	0
926	True	False	0
927	True	False	0
928	False	False	0
929	False	False	0
930	True	False	0
931	True	False	0
932	False	False	0
933	False	True	0
934	False	False	0
935	False	False	0
936	True	False	0
937	True	False	0
938	False	False	0
939	False	False	0
940	False	False	0
941	False	False	0
942	False	False	0
943	True	False	0
944	False	False	0
945	False	False	0
946	True	False	0
947	False	True	0
948	False	False	0
949	False	False	0
950	False	False	0
951	False	False	0
952	False	False	0
953	False	False	0
954	False	False	0
955	False	False	0
956	False	False	0
957	True	False	0
958	False	False	0
959	False	False	0
960	False	False	0
961	False	False	0
962	True	False	0
963	False	False	0
964	False	False	0
965	True	False	0
966	False	True	0
967	False	False	0
968	False	False	0
969	False	False	0
970	True	False	0
971	False	False	0
972	False	False	0
973	False	False	0
974	False	False	0
975	False	False	0
976	False	False	0
977	False	False	0
978	False	False	0
979	True	False	0
980	True	False	0
981	False	False	0
982	False	False	0
983	False	False	0
984	False	False	0
985	False	False	0
986	False	False	0
987	False	False	0
988	False	False	0
989	False	False	0
990	False	False	0
991	False	False	0
992	False	False	0
993	False	False	0
994	False	False	1
995	False	False	0
996	False	False	0
997	False	False	0
998	True	False	0
999	False	False	0
1000	False	False	0
1001	False	False	0
1002	False	False	0
1003	False	False	0
1004	True	False	0
1005	False	False	0
1006	False	False	0
1007	False	False	0
1008	False	False	0
1009	False	False	0
1010	False	False	0
1011	False	False	0
1012	False	False	0
1013	False	False	0
1014	False	False	0
1015	False	False	0
1016	False	False	0
1017	False	False	0
1018	False	False	0
1019	False	False	0
1020	False	False	0
1021	False	False	0
1022	True	False	0
1023	False	False	0
1024	False	False	0
1025	False	False	0
1026	True	False	0
1027	True	False	0
1028	False	True	0
1029	False	False	0
1030	False	False	0
1031	False	False	0
1032	False	False	0
1033	False	False	0
1034	False	False	0
1035	False	False	0
1036	False	False	0
1037	False	False	0
1038	False	False	0
1039	False	False	0
1040	False	False	0
1041	False	False	0
1042	False	False	0
1043	True	False	0
1044	False	False	0
1045	False	False	0
1046	True	False	0
1047	False	False	0
1048	False	False	0
1049	True	False	0
1050	False	False	0
1051	False	False	0
1052	True	False	0
1053	False	False	0
1054	False	False	0
1055	False	True	0
1056	False	False	0
1057	False	False	0
1058	False	False	0
1059	False	False	0
1060	False	False	0
1061	False	False	0
1062	False	False	0
1063	True	False	0
1064	False	False	0
1065	False	False	0
1066	False	False	0
1067	False	False	0
1068	False	False	0
1069	False	True	0
1070	False	False	0
1071	False	False	0
1072	False	False	0
1073	False	True	0
1074	True	False	0
1075	False	False	0
1076	False	False	0
1077	True	False	0
1078	True	False	0
1079	False	True	0
1080	False	False	0
1081	False	False	0
1082	False	False	0
1083	False	False	0
1084	True	False	0
1085	True	False	0
1086	False	False	0
1087	False	False	0
1088	True	False	0
1089	False	False	0
1090	False	False	0
1091	False	False	0
1092	False	True	0
1093	True	False	0
1094	False	False	0
1095	True	False	0
1096	False	True	0
1097	True	False	0
1098	False	False	0
1099	False	False	0
1100	True	False	0
1101	False	False	0
1102	False	True	0
1103	False	False	0
1104	False	False	0
1105	True	False	0
1106	False	False	0
1107	False	False	0
1108	True	False	0
1109	False	False	0
1110	False	False	0
1111	False	False	0
1112	False	True	0
1113	True	False	0
1114	False	False	0
1115	True	False	0
1116	False	False	0
1117	False	False	0
1118	False	False	0
1119	True	False	0
1120	False	False	0
1121	False	False	0
1122	False	False	0
1123	False	False	0
1124	True	False	0
1125	True	False	0
1126	False	False	0
1127	False	False	0
1128	False	False	0
1129	False	False	0
1130	False	False	0
1131	False	False	1
1132	False	False	0
1133	False	False	0
1134	False	False	0
1135	True	False	0
1136	False	False	0
1137	False	False	0
1138	False	False	0
1139	False	False	0
1140	False	False	0
1141	True	False	0
1142	False	False	0
1143	False	False	0
1144	False	False	0
1145	False	False	0
1146	False	False	0
1147	False	False	0
1148	False	False	0
1149	False	False	0
1150	True	False	0
1151	True	False	0
1152	False	False	0
1153	False	False	0
1154	True	False	0
1155	False	False	0
1156	False	False	0
1157	False	False	0
1158	True	False	0
1159	False	False	0
1160	False	False	0
1161	False	False	0
1162	True	False	0
1163	False	False	0
1164	False	False	0
1165	False	False	0
1166	False	False	0
1167	False	False	0
1168	False	False	0
1169	True	False	0
1170	False	True	0
1171	False	False	0
1172	False	False	0
1173	False	True	0
1174	False	False	0
1175	False	False	0
1176	False	False	0
1177	False	False	0
1178	False	False	0
1179	False	False	0
1180	True	False	0
1181	False	False	0
1182	False	False	0
1183	False	False	0
1184	False	False	0
1185	True	False	0
1186	False	False	0
1187	False	False	0
1188	False	False	0
1189	True	False	0
1190	False	False	0
1191	False	False	0
1192	False	False	0
1193	False	False	0
1194	False	False	0
1195	True	False	0
1196	False	False	0
1197	True	False	0
1198	True	False	0
1199	False	False	0
1200	True	False	0
1201	False	False	0
1202	False	False	0
1203	False	True	0
1204	False	False	0
1205	False	False	0
1206	True	False	0
1207	False	False	0
1208	False	False	0
1209	False	False	0
1210	False	False	0
1211	False	True	0
1212	False	False	0
1213	True	False	0
1214	False	False	0
1215	True	False	0
1216	False	True	0
1217	False	False	0
1218	False	False	0
1219	True	False	0
1220	False	False	0
1221	False	False	0
1222	False	False	0
1223	False	False	0
1224	False	False	0
1225	True	False	0
1226	False	False	0
1227	False	False	0
1228	False	False	0
1229	False	False	0
1230	False	False	0
1231	True	False	0
1232	True	False	0
1233	True	False	0
1234	False	False	0
1235	False	False	0
1236	False	False	0
1237	True	False	0
1238	False	False	0
1239	False	False	0
1240	False	False	0
1241	True	False	0
1242	False	False	0
1243	False	False	0
1244	False	False	0
1245	True	False	0
1246	False	False	0
1247	False	False	0
1248	False	False	0
1249	False	False	1
1250	False	False	0
1251	False	False	0
1252	False	False	0
1253	False	False	0
1254	False	False	0
1255	True	False	0
1256	False	True	0
1257	False	False	0
1258	False	True	0
1259	True	False	0
1260	False	False	0
1261	False	False	0
1262	False	False	0
1263	False	False	0
1264	False	False	0
1265	False	False	0
1266	False	False	1
1267	False	False	0
1268	False	False	0
1269	True	False	0
1270	False	False	0
1271	False	False	0
1272	False	False	0
1273	False	False	0
1274	False	False	0
1275	False	False	0
1276	False	False	0
1277	False	False	0
1278	False	False	0
1279	False	False	0
1280	False	True	0
1281	True	False	0
1282	False	False	0
1283	False	False	0
1284	True	False	0
1285	False	False	0
1286	False	False	0
1287	False	False	0
1288	False	False	0
1289	False	False	0
1290	False	True	0
1291	False	False	0
1292	True	False	0
1293	False	False	0
1294	False	True	0
1295	False	False	0
1296	False	False	0
1297	False	False	0
1298	False	False	0
1299	False	False	0
1300	False	False	0
1301	False	False	0
1302	False	True	0
1303	False	False	0
1304	False	False	0
1305	False	False	0
1306	False	False	0
1307	False	False	0
1308	False	False	0
1309	True	False	0
1310	False	False	0
1311	False	False	0
1312	False	False	0
1313	False	False	0
1314	False	False	1
1315	True	False	0
1316	False	True	0
1317	False	False	0
1318	False	False	0
1319	False	False	0
1320	False	False	0
1321	False	False	0
1322	False	False	0
1323	False	False	0
1324	False	False	0
1325	False	False	0
1326	False	False	0
1327	False	False	0
1328	False	False	0
1329	False	False	0
1330	False	False	0
1331	False	False	0
1332	False	False	1
1333	False	False	0
1334	False	False	0
1335	False	False	0
1336	False	False	1
1337	False	False	0
1338	False	False	0
1339	False	True	0
1340	True	False	0
1341	False	False	0
1342	False	False	0
1343	False	False	0
1344	False	True	0
1345	False	False	0
1346	False	False	1
1347	False	False	0
1348	False	False	0
1349	True	False	0
1350	False	False	0
1351	False	False	0
1352	False	True	0
1353	False	False	0
1354	False	False	0
1355	False	False	1
1356	False	False	0
1357	False	False	0
1358	False	False	0
1359	True	False	0
1360	False	False	0
1361	False	False	0
1362	False	False	0
1363	False	False	0
1364	False	False	0
1365	False	False	1
1366	False	False	0
1367	False	False	0
1368	False	False	0
1369	False	True	0
1370	False	False	0
1371	False	False	0
1372	False	False	0
1373	False	False	0
1374	False	False	1
1375	False	False	0
1376	True	False	0
1377	False	False	0
1378	False	False	0
1379	False	False	0
1380	False	True	0
1381	False	False	0
1382	False	False	0
1383	False	False	0
1384	False	False	0
1385	False	True	0
1386	False	False	1
1387	False	False	0
1388	False	False	0
1389	False	False	0
1390	False	False	0
1391	False	False	0
1392	False	False	0
1393	False	False	0
1394	False	False	0
1395	False	False	0
1396	False	False	0
1397	True	False	0
1398	False	False	0
1399	False	False	0
1400	False	True	0
1401	False	False	0
1402	False	False	0
1403	False	True	0
1404	False	False	0
1405	False	False	1
1406	False	False	0
1407	False	False	0
1408	False	False	0
1409	False	True	0
1410	False	False	1
1411	False	False	0
1412	False	False	0
1413	False	False	0
1414	False	False	0
1415	False	False	0
1416	False	False	0
1417	False	False	0
1418	False	False	0
1419	False	False	0
1420	False	False	0
1421	False	False	0
1422	False	False	0
1423	True	False	0
1424	False	False	0
1425	False	False	1
1426	False	False	0
1427	False	False	0
1428	False	False	0
1429	False	False	0
1430	False	False	0
1431	False	False	0
1432	False	False	0
1433	False	False	0
1434	False	False	0
1435	False	True	0
1436	False	False	0
1437	False	False	0
1438	True	False	0
1439	False	False	0
1440	False	False	0
1441	False	False	0
1442	False	False	0
1443	False	False	0
1444	False	False	0
1445	False	False	0
1446	False	False	0
1447	False	True	0
1448	False	False	0
1449	True	False	0
1450	False	True	0
1451	False	True	0
1452	False	False	0
1453	False	False	0
1454	False	False	0
1455	False	False	0
1456	False	False	0
1457	False	False	0
1458	False	False	0
1459	False	False	0
1460	False	False	0
1461	False	False	0
1462	False	False	0
1463	False	False	0
1464	False	False	0
1465	False	False	0
1466	False	True	0
1467	False	False	1
1468	False	False	0
1469	False	True	0
1470	False	False	0
1471	False	False	1
1472	False	False	0
1473	False	False	0
1474	False	False	0
1475	False	False	0
1476	False	False	0
1477	False	False	0
1478	False	False	1
1479	True	False	0
1480	False	True	0
1481	False	False	1
1482	False	False	0
1483	False	False	0
1484	False	False	0
1485	False	True	0
1486	False	False	0
1487	False	False	0
1488	True	False	0
1489	False	False	0
1490	False	False	0
1491	True	False	0
1492	False	True	0
1493	False	True	0
1494	False	False	0
1495	False	False	0
1496	False	False	0
1497	False	False	1
1498	False	False	0
1499	False	False	0
1500	False	False	0
1501	False	False	0
1502	False	False	0
1503	False	False	0
1504	False	False	0
1505	False	False	0
1506	False	False	0
1507	False	False	0
1508	False	True	0
1509	False	False	0
1510	True	False	0
1511	False	False	0
1512	False	False	0
1513	False	True	0
1514	False	False	0
1515	False	False	0
1516	False	False	0
1517	False	False	0
1518	False	False	0
1519	False	False	0
1520	False	False	0
1521	False	False	0
1522	False	True	0
1523	False	False	0
1524	False	True	0
1525	False	False	0
1526	False	True	0
1527	False	False	0
1528	False	False	0
1529	True	False	1
1530	False	False	0
1531	False	True	0
1532	True	False	0
1533	False	False	0
1534	False	True	0
1535	True	False	0
1536	False	False	0
1537	False	False	0
1538	False	True	0
1539	False	False	0
1540	False	False	1
1541	False	False	0
1542	False	False	0
1543	False	True	0
1544	False	False	0
1545	False	True	0
1546	False	True	0
1547	False	False	0
1548	False	False	0
1549	False	False	0
1550	False	True	0
1551	False	False	0
1552	False	False	0
1553	False	False	1
1554	False	False	0
1555	False	False	0
1556	False	False	0
1557	False	True	0
1558	False	False	0
1559	False	True	0
1560	False	False	0
1561	False	False	0
1562	False	False	0
1563	False	True	1
1564	False	False	0
1565	False	False	0
1566	False	False	0
1567	False	False	0
1568	False	False	0
1569	False	True	0
1570	False	False	1
1571	True	False	1
1572	False	False	0
1573	False	True	0
1574	False	False	0
1575	False	False	0
1576	False	False	0
1577	False	False	0
1578	False	False	0
1579	False	True	0
1580	False	True	0
1581	True	False	0
1582	False	False	0
1583	False	False	0
1584	True	False	0
1585	False	False	0
1586	False	False	0
1587	False	True	0
1588	False	True	0
1589	False	False	1
1590	False	False	0
1591	False	False	0
1592	False	False	0
1593	False	True	0
1594	False	False	0
1595	False	False	0
1596	False	False	0
1597	False	False	0
1598	True	False	0
1599	False	False	0
1600	False	False	0
1601	False	False	0
1602	False	False	0
1603	False	False	0
1604	False	True	0
1605	False	False	1
1606	False	False	0
1607	False	False	1
1608	False	False	0
1609	True	False	0
1610	False	False	1
1611	False	True	0
1612	True	False	0
1613	False	False	0
1614	False	True	0
1615	False	False	0
1616	False	True	0
1617	False	False	0
1618	False	False	0
1619	False	False	0
1620	False	False	1
1621	False	False	1
1622	False	True	0
1623	True	False	0
1624	False	False	0
1625	False	True	0
1626	False	False	0
1627	True	False	0
1628	True	False	0
1629	False	False	1
1630	False	False	1
1631	False	False	0
1632	False	False	0
1633	False	False	0
1634	False	True	1
1635	False	False	1
1636	True	False	0
1637	False	True	1
1638	False	False	0
1639	False	False	0
1640	True	False	0
1641	False	True	0
1642	False	False	0
1643	False	False	0
1644	True	False	0
1645	True	False	0
1646	False	False	0
1647	False	False	0
1648	False	True	0
1649	False	False	1
1650	False	False	0
1651	True	False	0
1652	False	False	0
1653	False	True	0
1654	False	False	0
1655	True	False	1
1656	False	False	0
1657	False	False	1
1658	False	False	0
1659	False	False	0
1660	False	False	0
1661	False	False	0
1662	False	False	1
1663	False	False	0
1664	False	True	0
1665	False	True	0
1666	True	False	0
1667	False	False	0
1668	True	False	1
1669	False	False	0
1670	False	False	1
1671	False	False	0
1672	False	False	0
1673	False	False	1
1674	False	False	0
1675	False	False	0
1676	False	True	1
1677	False	False	0
1678	False	False	0
1679	False	False	1
1680	False	False	0
1681	False	False	0
1682	False	True	1
1683	False	False	1
1684	False	False	1
1685	False	True	1
1686	False	True	1
1687	True	False	1
1688	True	False	0
1689	False	False	0
1690	False	False	1
1691	False	False	0
1692	False	False	0
1693	False	True	1
1694	False	True	1
1695	False	False	1
1696	True	False	0
1697	False	False	0
1698	False	False	0
1699	True	False	0
1700	False	False	1
1701	False	False	0
1702	False	False	0
1703	False	True	0
1704	False	False	0
1705	True	False	0
1706	False	True	0
1707	False	True	0
1708	False	False	0
1709	False	False	1
1710	True	False	0
1711	False	False	1
1712	False	False	0
1713	False	False	0
1714	False	False	0
1715	False	False	0
1716	False	False	0
1717	True	False	1
1718	True	False	1
1719	False	True	1
1720	False	False	0
1721	False	False	0
1722	False	True	0
1723	False	False	0
1724	False	False	0
1725	False	False	0
1726	False	True	0
1727	True	False	1
1728	False	False	0
1729	False	True	0
1730	False	True	0
1731	False	True	0
1732	True	False	1
1733	False	False	1
1734	False	True	1
1735	False	False	1
1736	False	True	0
1737	True	False	0
1738	False	True	0
1739	False	False	0
1740	False	False	0
1741	False	False	1
1742	False	True	1
1743	False	False	1
1744	False	True	0
1745	False	True	0
1746	False	True	0
1747	False	True	0
1748	False	False	1
1749	False	False	0
1750	False	False	0
1751	False	False	0
1752	False	True	0
1753	False	True	1
1754	True	False	1
1755	False	False	0
1756	False	False	0
1757	False	False	0
1758	False	False	1
1759	False	False	0
1760	False	False	0
1761	False	True	1
1762	False	False	0
1763	False	True	1
1764	False	True	0
1765	True	False	1
1766	False	False	0
1767	True	False	0
1768	False	True	1
1769	False	False	0
1770	False	True	0
1771	False	False	0
1772	False	True	0
1773	False	False	1
1774	False	False	0
1775	False	False	0
1776	False	False	1
1777	True	False	1
1778	False	True	0
1779	False	False	1
1780	False	True	1
1781	True	False	0
1782	True	False	1
1783	True	False	1
1784	False	True	0
1785	True	False	0
1786	True	False	0
1787	True	False	0
1788	True	False	0
1789	True	False	1
1790	False	False	0
1791	False	False	0
1792	True	False	0
1793	True	False	1
1794	True	False	0
1795	False	False	0
1796	False	True	1
1797	False	False	1
1798	True	False	0
1799	False	False	0
1800	False	True	1
1801	False	True	1
1802	False	False	0
1803	False	True	0
1804	False	False	0
1805	True	False	0
1806	False	False	0
1807	False	False	0
1808	False	False	0
1809	True	False	0
1810	False	False	1
1811	False	False	0
1812	True	False	0
1813	False	False	0
1814	False	False	0
1815	False	False	0
1816	False	False	0
1817	False	False	0
1818	False	False	0
1819	False	False	0
1820	False	False	0
1821	False	False	0
1822	False	False	0
1823	False	False	0
1824	False	False	0
1825	False	False	0
1826	False	False	0
1827	False	False	0
1828	False	False	0
1829	False	False	0
1830	False	False	0
1831	False	False	0
1832	False	False	0
1833	False	False	0
1834	False	False	0
1835	False	False	0
1836	False	False	0
1837	False	False	1
1838	False	False	0
1839	False	False	0
1840	False	False	0
1841	False	False	0
1842	False	False	0
1843	False	False	0
1844	False	False	0
1845	False	False	0
1846	False	False	0
1847	False	False	0
1848	False	False	0
1849	False	False	0
1850	False	False	0
1851	False	False	0
1852	False	False	1
1853	False	False	0
1854	False	False	0
1855	False	False	0
1856	False	False	0
1857	False	False	0
1858	False	False	0
1859	False	False	0
1860	False	False	0
1861	False	False	0
1862	False	False	0
1863	False	False	0
1864	False	False	0
1865	False	False	0
1866	False	False	0
1867	False	False	0
1868	False	False	0
1869	False	False	0
1870	False	False	0
1871	False	False	0
1872	False	False	0
1873	False	False	0
1874	False	False	0
1875	False	False	0
1876	False	False	0
1877	False	False	0
1878	False	False	0
1879	False	False	1
1880	False	False	0
1881	False	False	0
1882	False	False	0
1883	False	False	0
1884	False	False	0
1885	False	False	0
1886	False	False	0
1887	False	False	0
1888	False	False	0
1889	False	False	1
1890	False	False	0
1891	False	False	0
1892	False	False	1
1893	False	False	0
1894	False	False	0
1895	False	False	0
1896	False	False	0
1897	False	False	0
1898	False	False	0
1899	False	False	0
1900	False	False	0
1901	False	False	0
1902	False	False	0
1903	False	False	0
1904	False	False	0
1905	False	False	0
1906	False	False	0
1907	False	False	0
1908	False	False	0
1909	False	False	0
1910	False	False	0
1911	False	False	0
1912	False	False	0
1913	False	False	0
1914	False	False	0
1915	False	False	0
1916	False	False	0
1917	False	False	1
1918	False	False	0
1919	False	False	0
1920	False	False	0
1921	False	False	0
1922	False	False	0
1923	False	False	0
1924	False	False	0
1925	False	False	0
1926	False	False	0
1927	False	False	0
1928	False	False	0
1929	False	False	0
1930	False	False	0
1931	False	False	0
1932	False	False	0
1933	False	False	0
1934	False	False	0
1935	False	False	0
1936	False	False	0
1937	False	False	1
1938	False	False	0
1939	False	False	0
1940	False	False	0
1941	False	False	0
1942	False	False	0
1943	False	False	0
1944	False	False	1
1945	False	False	0
1946	False	False	0
1947	False	False	1
1948	False	False	1
1949	False	False	0
1950	False	False	0
1951	False	False	0
1952	False	False	0
1953	False	False	1
1954	False	False	0
1955	False	False	0
1956	False	False	0
1957	False	False	0
1958	False	False	1
1959	False	False	0
1960	False	False	0
1961	False	False	0
1962	False	False	0
1963	False	False	0
1964	False	False	0
1965	False	False	0
1966	False	False	0
1967	False	False	0
1968	False	False	0
1969	False	False	0
1970	False	False	1
1971	False	False	0
1972	False	False	0
1973	False	False	0
1974	False	False	0
1975	False	False	1
1976	False	False	0
1977	False	False	0
1978	False	False	0
1979	False	False	0
1980	False	False	0
1981	False	False	0
1982	False	False	0
1983	False	False	0
1984	False	False	0
1985	False	False	1
1986	False	False	0
1987	False	False	0
1988	False	False	0
1989	False	False	1
1990	False	False	0
1991	False	False	0
1992	False	False	0
1993	False	False	0
1994	False	False	0
1995	False	False	0
1996	False	False	0
1997	False	False	0
1998	False	False	0
[truncated: 3,375 more rows]
