# Supplementary material for: A hippocampus-accumbens code guides goal-directed appetitive behavior
Source: Nat Commun. 2024 Apr 12;15:3196. doi: 10.1038/s41467-024-47361-x (PMC11015045; doi:10.1038/s41467-024-47361-x)
Supplement: Supplementary file 8 — Source Data [file 41467_2024_47361_MOESM8_ESM.zip › S6c.csv]

	Figure S6c	Unnamed: 1
0
1	dHPC-->NAc	Maximum calcium activity in velocity bin
2	0	20
3	0	20
4	0	25
5	1	20
6	0	20
7	0	20
8	0	25
9	0	20
10	0	25
11	0	25
12	0	25
13	1	25
14	1	25
15	0	25
16	0	25
17	0	25
18	0	25
19	0	25
20	0	25
21	0	20
22	0	15
23	0	20
24	0	15
25	0	25
26	0	25
27	1	25
28	0	25
29	0	25
30	0	20
31	1	20
32	0	25
33	0	25
34	0	25
35	1	20
36	0	25
37	1	25
38	0	25
39	0	25
40	0	20
41	1	-5
42	0	25
43	0	25
44	0	25
45	0	15
46	0	25
47	0	20
48	0	20
49	0	25
50	0	25
51	0	20
52	0	25
53	1	25
54	0	25
55	0	20
56	0	15
57	0	-5
58	0	25
59	0	20
60	0	-5
61	1	25
62	0	25
63	0	25
64	0	25
65	0	25
66	0	25
67	0	25
68	0	25
69	1	25
70	0	25
71	1	25
72	0	25
73	0	25
74	0	25
75	0	25
76	0	25
77	0	25
78	0	20
79	0	25
80	0	25
81	0	25
82	0	25
83	0	20
84	0	25
85	0	25
86	0	25
87	0	15
88	0	25
89	0	25
90	0	25
91	0	-5
92	0	-5
93	0	20
94	0	20
95	0	20
96	0	25
97	0	25
98	0	15
99	0	25
100	0	25
101	0	25
102	0	25
103	0	20
104	0	25
105	0	20
106	0	20
107	0	25
108	0	25
109	0	15
110	0	25
111	0	25
112	0	20
113	0	20
114	0	20
115	0	20
116	0	25
117	0	15
118	0	25
119	0	15
120	0	20
121	0	15
122	0	20
123	0	25
124	0	15
125	0	25
126	0	20
127	0	25
128	0	25
129	0	25
130	0	25
131	0	25
132	0	20
133	0	25
134	0	15
135	0	10
136	0	20
137	0	25
138	0	25
139	0	15
140	0	20
141	0	25
142	0	25
143	0	15
144	0	20
145	0	25
146	0	25
147	0	25
148	0	25
149	0	25
150	0	25
151	0	20
152	0	25
153	0	10
154	0	25
155	0	25
156	0	25
157	0	20
158	0	25
159	0	25
160	0	25
161	0	20
162	0	25
163	0	25
164	0	20
165	0	25
166	0	25
167	0	25
168	0	20
169	0	20
170	0	25
171	0	20
172	0	25
173	0	25
174	0	25
175	0	25
176	0	25
177	0	25
178	0	20
179	0	20
180	0	15
181	0	25
182	0	25
183	0	25
184	0	25
185	0	25
186	0	20
187	0	20
188	0	25
189	0	20
190	0	20
191	0	20
192	0	25
193	0	15
194	0	25
195	0	25
196	0	15
197	0	25
198	0	20
199	0	15
200	0	25
201	0	25
202	0	25
203	0	25
204	0	10
205	0	25
206	0	25
207	0	25
208	0	25
209	0	20
210	0	25
211	0	20
212	0	25
213	0	25
214	0	15
215	0	25
216	0	20
217	0	25
218	0	25
219	0	25
220	0	25
221	0	25
222	0	25
223	0	25
224	0	20
225	0	25
226	0	25
227	0	20
228	0	25
229	0	25
230	0	25
231	0	25
232	0	25
233	0	25
234	0	20
235	1	20
236	0	20
237	0	25
238	1	25
239	0	15
240	0	25
241	0	20
242	0	25
243	0	20
244	0	20
245	0	25
246	0	25
247	0	25
248	0	25
249	0	25
250	0	15
251	0	25
252	1	25
253	0	20
254	1	25
255	1	25
256	0	20
257	0	25
258	0	25
259	0	20
260	0	25
261	1	25
262	1	20
263	1	25
264	1	25
265	0	25
266	1	25
267	1	25
268	0	25
269	1	25
270	0	25
271	1	25
272	1	25
273	0	20
274	0	25
275	0	20
276	0	25
277	1	25
278	0	25
279	1	25
280	0	25
281	0	20
282	0	25
283	0	25
284	0	20
285	0	20
286	0	25
287	0	25
288	0	25
289	0	25
290	0	20
291	1	20
292	1	25
293	0	25
294	1	25
295	0	25
296	1	15
297	0	20
298	0	25
299	0	25
300	0	25
301	0	20
302	0	20
303	0	25
304	0	25
305	0	20
306	0	20
307	0	25
308	0	25
309	0	15
310	1	25
311	0	15
312	1	25
313	0	25
314	1	25
315	1	25
316	0	25
317	1	25
318	0	25
319	0	15
320	0	20
321	0	25
322	1	20
323	0	25
324	1	25
325	0	25
326	0	25
327	1	20
328	1	25
329	0	25
330	0	25
331	0	25
332	0	25
333	0	25
334	0	25
335	0	15
336	0	20
337	1	20
338	0	25
339	0	20
340	1	25
341	1	15
342	1	20
343	0	25
344	1	25
345	0	25
346	0	25
347	0	25
348	0	25
349	0	20
350	1	25
351	1	15
352	0	25
353	0	25
354	0	20
355	0	25
356	0	25
357	0	25
358	0	15
359	1	25
360	1	25
361	0	15
362	0	25
363	0	20
364	0	25
365	0	25
366	0	20
367	0	25
368	0	25
369	0	20
370	0	25
371	0	20
372	0	15
373	0	15
374	0	25
375	0	25
376	0	25
377	0	20
378	0	20
379	0	25
380	0	20
381	0	15
382	0	20
383	0	25
384	0	25
385	0	25
386	0	25
387	0	20
388	0	25
389	0	20
390	0	20
391	0	25
392	0	25
393	0	25
394	0	20
395	0	25
396	0	25
397	0	20
398	0	25
399	0	25
400	1	25
401	0	25
402	0	20
403	0	20
404	0	25
405	0	20
406	0	15
407	0	25
408	0	25
409	0	25
410	0	20
411	0	25
412	0	25
413	0	25
414	0	25
415	0	25
416	0	25
417	0	25
418	0	25
419	0	25
420	0	25
421	0	20
422	0	25
423	0	25
424	0	25
425	0	25
426	0	25
427	0	25
428	0	20
429	0	20
430	0	25
431	0	25
432	0	20
433	0	25
434	0	25
435	0	25
436	0	25
437	0	25
438	0	25
439	0	25
440	0	25
441	0	20
442	1	25
443	0	25
444	0	20
445	0	25
446	0	15
447	0	25
448	0	20
449	0	25
450	0	20
451	1	20
452	0	25
453	0	20
454	0	25
455	0	25
456	0	20
457	0	20
458	0	25
459	0	25
460	0	20
461	0	25
462	0	25
463	0	25
464	0	25
465	0	20
466	0	25
467	0	25
468	0	25
469	0	20
470	0	20
471	0	25
472	0	20
473	0	20
474	0	25
475	0	25
476	0	25
477	0	25
478	0	25
479	0	25
480	0	25
481	0	15
482	0	25
483	0	15
484	0	15
485	0	25
486	0	25
487	0	25
488	0	10
489	0	25
490	0	15
491	0	25
492	0	20
493	0	25
494	1	20
495	0	15
496	0	25
497	0	20
498	0	25
499	0	20
500	0	25
501	0	15
502	0	15
503	1	25
504	0	25
505	0	25
506	1	20
507	0	25
508	0	20
509	0	20
510	0	25
511	1	25
512	0	15
513	0	20
514	1	25
515	0	25
516	0	25
517	0	25
518	1	25
519	1	25
520	1	25
521	0	25
522	1	25
523	0	25
524	1	25
525	1	25
526	1	25
527	1	25
528	0	20
529	1	25
530	0	20
531	0	25
532	1	25
533	0	25
534	0	10
535	0	25
536	1	25
537	1	25
538	0	25
539	1	25
540	1	25
541	0	25
542	0	25
543	1	25
544	0	25
545	0	20
546	0	25
547	0	20
548	0	25
549	0	15
550	0	20
551	0	20
552	0	25
553	0	25
554	0	20
555	0	25
556	0	25
557	0	25
558	0	25
559	0	15
560	0	25
561	0	20
562	0	25
563	0	20
564	0	25
565	0	25
566	0	20
567	0	25
568	0	20
569	0	25
570	0	25
571	0	25
572	0	20
573	0	20
574	0	20
575	0	25
576	0	25
577	0	25
578	0	25
579	0	20
580	0	-5
581	0	25
582	0	25
583	0	25
584	0	-5
585	0	20
586	0	20
587	0	25
588	0	25
589	0	25
590	0	25
591	0	25
592	0	25
593	0	20
594	0	20
595	0	25
596	0	25
597	0	25
598	0	25
599	0	25
600	0	20
601	0	25
602	0	25
603	0	25
604	0	25
605	0	-5
606	0	20
607	0	20
608	0	25
609	0	20
610	0	20
611	0	20
612	0	25
613	0	25
614	0	20
615	0	25
616	0	-5
617	0	25
618	0	25
619	0	25
620	0	25
621	0	20
622	0	25
623	0	25
624	0	25
625	0	25
626	0	25
627	0	25
628	0	20
629	0	-5
630	0	20
631	0	25
632	0	25
633	0	25
634	0	20
635	0	25
636	0	25
637	0	25
638	0	25
639	0	25
640	0	20
641	0	20
642	0	25
643	0	25
644	0	-5
645	0	25
646	0	25
647	0	25
648	0	25
649	0	-5
650	0	25
651	0	25
652	0	25
653	0	25
654	0	25
655	0	25
656	0	25
657	0	25
658	0	15
659	0	25
660	0	25
661	0	25
662	0	20
663	0	20
664	0	25
665	0	25
666	0	15
667	0	25
668	0	25
669	0	20
670	0	20
671	0	25
672	0	25
673	0	20
674	0	25
675	0	25
676	0	20
677	0	15
678	0	25
679	0	20
680	0	25
681	0	15
682	0	25
683	0	25
684	0	25
685	0	25
686	0	25
687	0	20
688	0	25
689	0	25
690	0	25
691	0	20
692	0	25
693	0	25
694	0	25
695	0	20
696	0	20
697	0	20
698	0	20
699	0	20
700	0	25
701	0	20
702	0	25
703	0	25
704	0	25
705	0	25
706	0	25
707	0	25
708	0	25
709	0	20
710	0	25
711	0	25
712	0	25
713	0	25
714	0	20
715	0	25
716	0	25
717	0	25
718	0	25
719	0	25
720	0	20
721	0	20
722	0	25
723	0	15
724	0	25
725	0	20
726	0	20
727	0	25
728	0	25
729	0	25
730	0	25
731	0	20
732	0	25
733	0	20
734	0	25
735	0	25
736	0	25
737	0	20
738	0	25
739	0	20
740	0	25
741	0	25
742	0	20
743	0	-5
744	0	25
745	0	25
