# Supplementary material for: A hippocampus-accumbens code guides goal-directed appetitive behavior
Source: Nat Commun. 2024 Apr 12;15:3196. doi: 10.1038/s41467-024-47361-x (PMC11015045; doi:10.1038/s41467-024-47361-x)
Supplement: Supplementary file 8 — Source Data [file 41467_2024_47361_MOESM8_ESM.zip › S6d.csv]

	Figure S6d	Unnamed: 1
0
1	dHPC-->NAc	Maximum calcium activity in velocity bin
2	0	0
3	0	0
4	0	5
5	1	5
6	0	5
7	1	10
8	0	10
9	1	0
10	0	5
11	0	-5
12	0	10
13	0	5
14	0	0
15	0	0
16	0	0
17	1	10
18	0	5
19	0	5
20	0	0
21	0	5
22	0	5
23	0	0
24	0	0
25	1	5
26	0	0
27	1	0
28	0	0
29	0	0
30	1	5
31	0	-5
32	0	5
33	0	0
34	0	5
35	0	5
36	0	5
37	0	-5
38	0	5
39	0	5
40	0	5
41	0	0
42	0	0
43	0	0
44	1	0
45	0	10
46	0	0
47	0	5
48	1	5
49	0	5
50	0	5
51	0	5
52	1	10
53	0	0
54	0	-5
55	0	-5
56	0	-5
57	0	-5
58	0	-5
59	0	-5
60	0	0
61	0	-5
62	0	-5
63	0	-5
64	0	-5
65	0	-5
66	0	-5
67	0	5
68	0	-5
69	0	-5
70	0	-5
71	0	-5
72	0	-5
73	0	-5
74	0	0
75	0	0
76	0	0
77	0	10
78	0	0
79	0	0
80	0	10
81	0	5
82	0	5
83	0	5
84	0	0
85	0	5
86	0	0
87	0	5
88	0	0
89	0	0
90	0	0
91	0	0
92	0	5
93	0	0
94	0	0
95	0	0
96	0	10
97	0	-5
98	0	0
99	1	5
100	0	0
101	0	-5
102	0	-5
103	0	-5
104	0	-5
105	0	0
106	0	0
107	0	0
108	0	-5
109	0	0
110	0	0
111	0	-5
112	0	-5
113	0	5
114	0	0
115	0	5
116	0	0
117	0	0
118	0	5
119	0	0
120	0	0
121	0	0
122	0	5
123	0	0
124	0	0
125	0	5
126	0	-5
127	0	0
128	0	0
129	0	5
130	0	0
131	0	-5
132	0	5
133	0	5
134	0	5
135	0	5
136	0	-5
137	0	5
138	0	5
139	0	0
140	0	0
141	0	0
142	0	0
143	0	5
144	0	0
145	0	5
146	0	5
147	0	0
148	0	15
149	0	0
150	0	0
151	0	0
152	0	0
153	0	5
154	0	0
155	0	-5
156	0	5
157	0	-5
158	0	0
159	0	5
160	0	5
161	0	-5
162	0	0
163	0	-5
164	0	0
165	0	0
166	0	0
167	0	0
168	0	0
169	0	5
170	0	0
171	0	0
172	0	-5
173	1	0
174	0	0
175	0	0
176	0	0
177	0	0
178	0	5
179	0	0
180	0	-5
181	0	0
182	0	5
183	0	-5
184	0	0
185	0	-5
186	0	5
187	1	0
188	1	0
189	0	-5
190	0	10
191	0	0
192	0	5
193	0	5
194	1	0
195	1	-5
196	1	-5
197	1	0
198	1	-5
199	1	-5
200	0	5
201	0	-5
202	0	5
203	1	-5
204	0	5
205	0	0
206	0	0
207	0	0
208	0	5
209	1	0
210	0	0
211	0	-5
212	1	0
213	0	0
214	0	0
215	0	-5
216	0	-5
217	0	0
218	1	0
219	1	-5
220	1	0
221	0	0
222	1	-5
223	0	5
224	0	0
225	0	-5
226	1	0
227	0	-5
228	1	0
229	1	5
230	1	0
231	0	-5
232	0	0
233	0	-5
234	0	-5
235	0	0
236	0	0
237	0	-5
238	0	0
239	0	0
240	0	5
241	0	-5
242	0	5
243	0	-5
244	0	0
245	0	5
246	0	0
247	0	-5
248	0	5
249	0	0
250	1	-5
251	0	0
252	0	0
253	0	-5
254	0	5
255	0	-5
256	0	0
257	0	-5
258	0	0
259	1	5
260	1	0
261	0	0
262	0	-5
263	0	-5
264	0	0
265	0	0
266	0	-5
267	0	0
268	1	5
269	0	0
270	0	0
271	0	0
272	0	0
273	0	-5
274	0	-5
275	1	0
276	1	0
277	0	0
278	1	5
279	1	15
280	0	5
281	0	0
282	1	-5
283	0	0
284	1	5
285	0	-5
286	1	5
287	1	0
288	1	-5
289	1	0
290	0	-5
291	1	0
292	0	0
293	0	-5
294	0	5
295	0	0
296	1	0
297	0	0
298	0	10
299	0	5
300	1	0
301	1	5
302	0	0
303	0	5
304	0	0
305	0	5
306	0	0
307	0	5
308	0	-5
309	1	-5
310	0	5
311	0	0
312	1	5
313	0	0
314	0	10
315	0	0
316	0	0
317	0	0
318	0	0
319	1	5
320	0	0
321	0	0
322	0	0
323	1	0
324	0	5
325	1	0
326	0	10
327	0	-5
328	1	5
329	1	0
330	0	0
331	0	5
332	0	0
333	1	0
334	0	5
335	1	0
336	1	0
337	0	0
338	0	0
339	0	5
340	0	5
341	0	0
342	0	10
343	0	-5
344	0	-5
345	0	0
346	0	-5
347	0	-5
348	1	5
349	0	0
350	1	5
351	0	-5
352	0	0
353	0	0
354	1	-5
355	0	0
356	0	0
357	1	0
358	0	0
359	0	0
360	0	5
361	0	5
362	1	5
363	0	5
364	0	0
365	0	0
366	1	0
367	0	10
368	0	0
369	0	-5
370	0	5
371	0	0
372	1	0
373	0	0
374	0	0
375	0	0
376	0	0
377	0	0
378	0	5
379	0	-5
380	0	0
381	0	-5
382	0	0
383	0	0
384	0	-5
385	0	10
386	0	0
387	0	-5
388	0	5
389	0	0
390	0	0
391	1	0
392	0	5
393	1	0
394	0	0
395	0	0
396	0	-5
397	0	0
398	1	0
399	0	-5
400	0	-5
401	0	5
402	0	0
403	0	0
404	0	5
405	1	5
406	0	-5
407	0	0
408	0	5
409	0	0
410	0	0
411	0	0
412	0	-5
413	0	0
414	0	0
415	0	5
416	0	-5
417	0	0
418	1	0
419	0	5
420	0	0
421	0	10
422	0	5
423	0	5
424	0	5
425	0	5
426	0	0
427	0	0
428	0	5
429	0	0
430	0	0
431	0	0
432	0	5
433	0	5
434	0	-5
435	0	0
436	0	0
437	0	0
438	1	0
439	0	0
440	0	5
441	0	0
442	0	5
443	0	5
444	0	0
445	0	5
446	1	0
447	0	5
448	0	5
449	1	5
450	0	0
451	0	0
452	0	-5
453	0	0
454	0	5
455	0	5
456	0	0
457	0	0
458	0	0
459	0	0
460	0	0
461	0	-5
462	0	0
463	0	0
464	0	0
465	0	-5
466	0	5
467	0	5
468	0	0
469	0	0
470	0	5
471	0	0
472	0	5
473	0	5
474	0	0
475	0	5
476	0	10
477	0	5
478	0	0
479	0	0
480	0	5
481	1	0
482	0	0
483	0	0
484	0	0
485	0	-5
486	0	0
487	0	0
488	0	0
489	0	5
490	0	0
491	0	0
492	0	0
493	1	0
494	0	0
495	0	10
496	0	0
497	0	5
498	0	10
499	0	10
500	0	0
501	0	-5
502	1	5
503	0	5
504	0	0
505	0	0
506	0	5
507	0	0
508	0	-5
509	0	-5
510	0	0
511	0	0
512	0	0
513	0	5
514	0	0
515	0	-5
516	0	-5
517	0	5
518	0	0
519	0	0
520	0	0
521	0	0
522	0	5
523	0	5
524	0	0
525	0	-5
526	0	0
527	0	0
528	0	0
529	0	5
530	0	-5
531	0	5
532	0	-5
533	0	-5
534	0	0
535	0	-5
536	0	5
537	0	0
538	0	-5
539	0	0
540	0	0
541	0	10
542	0	0
543	0	0
544	0	0
545	0	5
546	0	5
547	0	0
548	0	0
549	0	5
550	0	10
551	0	0
552	0	10
553	0	5
554	0	0
555	0	0
556	0	15
557	0	5
558	0	0
559	0	10
560	0	0
561	0	10
562	0	5
563	0	-5
564	0	5
565	0	0
566	0	5
567	0	0
568	0	0
569	0	0
570	0	10
571	1	0
572	0	5
573	0	0
574	0	10
575	0	0
576	0	0
577	0	0
578	0	5
579	0	0
580	0	10
581	0	0
582	0	5
583	0	5
584	0	0
585	0	5
586	0	5
587	0	0
588	0	0
589	1	5
590	0	5
591	0	-5
592	0	0
593	0	0
594	1	5
595	1	10
596	0	0
597	1	5
598	0	0
599	0	-5
600	1	10
601	0	5
602	1	0
603	0	0
604	0	-5
605	0	0
606	0	5
607	0	0
608	1	5
609	0	5
610	0	0
611	1	5
612	0	10
613	0	5
614	0	0
615	1	0
616	0	5
617	0	-5
618	0	0
619	0	0
620	1	5
621	1	0
622	0	0
623	1	0
624	1	0
625	1	5
626	1	5
627	0	0
628	0	-5
629	1	5
630	0	0
631	1	0
632	1	5
633	0	0
634	0	5
635	0	10
636	0	10
637	0	-5
638	0	5
639	0	0
640	0	5
641	0	0
642	0	0
643	0	0
644	0	-5
645	0	5
646	0	0
647	0	0
648	0	5
649	0	5
650	0	0
651	0	0
652	0	0
653	0	0
654	0	0
655	0	10
656	0	0
657	0	0
658	0	0
659	0	0
660	0	10
661	0	5
662	0	-5
663	0	0
664	0	0
665	0	0
666	0	5
667	0	5
668	0	0
669	0	0
670	0	0
671	0	0
672	0	-5
673	0	0
674	0	5
675	0	10
676	0	0
677	0	0
678	0	0
679	0	0
680	0	5
681	0	10
682	0	0
683	0	0
684	0	0
685	0	10
686	0	5
687	0	0
688	0	0
689	0	0
690	0	0
691	0	5
692	0	0
693	0	0
694	0	5
695	0	5
696	0	0
697	0	5
698	0	0
699	0	0
700	0	0
701	0	-5
702	0	5
703	0	0
704	0	0
705	0	0
706	0	0
707	0	5
708	0	0
709	0	5
710	0	5
711	0	5
712	0	0
713	0	-5
714	0	5
715	0	0
716	0	0
717	0	0
718	0	0
719	0	0
720	0	0
721	0	0
722	0	0
723	0	0
724	0	0
725	0	0
726	0	10
727	0	0
728	0	5
729	0	0
730	0	0
731	0	5
732	0	0
733	0	-5
734	0	5
735	0	10
736	0	5
737	0	-5
738	0	0
739	0	0
740	0	-5
741	0	0
742	0	-5
743	0	-5
744	0	0
745	0	-5
746	0	-5
747	0	5
748	0	0
749	0	-5
750	0	-5
751	0	10
752	0	5
753	0	-5
754	0	-5
755	0	-5
756	0	-5
757	1	10
758	0	5
759	0	0
760	0	-5
761	0	0
762	0	0
763	0	10
764	0	0
765	0	5
766	0	0
767	0	0
768	0	0
769	0	0
770	0	10
771	0	0
772	0	0
773	0	0
774	0	0
775	0	0
776	0	0
777	0	5
778	0	0
779	0	10
780	0	0
781	0	0
782	0	0
783	0	5
784	0	0
785	0	0
786	0	0
787	0	10
788	0	0
789	0	5
790	0	-5
791	0	0
792	0	0
793	0	0
794	0	0
795	0	0
796	0	5
797	0	0
798	0	0
799	0	0
800	0	0
801	0	5
802	0	0
803	0	0
804	0	0
805	0	0
806	0	10
807	0	-5
808	0	0
809	0	0
810	0	0
811	0	0
812	0	0
813	0	0
814	0	0
815	0	-5
816	0	5
817	0	0
818	0	5
819	0	0
820	0	0
821	0	10
822	0	0
823	0	5
824	0	5
825	0	0
826	0	0
827	0	5
828	0	0
829	0	10
830	0	0
831	0	0
