# Supplementary material for: A hippocampus-accumbens code guides goal-directed appetitive behavior
Source: Nat Commun. 2024 Apr 12;15:3196. doi: 10.1038/s41467-024-47361-x (PMC11015045; doi:10.1038/s41467-024-47361-x)
Supplement: Supplementary file 8 — Source Data [file 41467_2024_47361_MOESM8_ESM.zip › S7a.csv]

	Figure S7a	Unnamed: 1	Unnamed: 2	Unnamed: 3	Unnamed: 4	Unnamed: 5	Unnamed: 6	Unnamed: 7	Unnamed: 8
0
1	Time [s]	Consummatory lick onset	Reward			Cell	Calcium (deconvolved)	dHPC-->NAc	Time [s]
2	118.018999999999	0	0			0	1.70176463042267	True	118.300653594771
3	118.083999999999	0	0			0	2.0409843961978	True	118.954248366013
4	118.149999999999	0	0			0	1.03643649511825	True	119.607843137254
5	118.214999999999	0	0			0	0.276891393229965	True	120.261437908496
6	118.279999999999	0	0			0	0.217512055568707	True	120.915032679738
7	118.344999999999	0	0			0	0.197669864843039	True	121.56862745098
8	118.410999999999	0	0			0	0.495507273473802	True	122.222222222222
9	118.475999999999	0	0			0	0.491772803534583	True	122.875816993464
10	118.540999999999	0	0			0	0.467164250780225	True	123.529411764705
11	118.605999999999	0	0			0	-0.0359828360673142	True	124.183006535947
12	118.672	0	0			0	-0.318945712977356	True	124.836601307189
13	118.736999999999	0	0			0	-0.430906547736014	True	125.490196078431
14	118.801999999999	0	0			0	-0.475206449301009	True	126.143790849673
15	118.866999999999	0	0			0	-0.492734734890294	True	126.797385620915
16	118.931999999999	0	0			0	-0.499670208443182	True	127.450980392156
17	118.997999999999	0	0			0	-0.502414389735631	True	128.104575163398
18	119.062999999999	0	0			0	-0.503500188839095	True	128.75816993464
19	119.127999999999	0	0			0	-0.503929810488483	True	129.411764705882
20	119.192999999999	0	0			0	-0.504099800703549	True	130.065359477124
21	119.259	0	0			0	-0.504167071385993	True	130.718954248366
22	119.323999999999	0	0			0	-0.504193693772459	True	131.372549019607
23	119.388999999999	0	0			0	-0.467635253171762	True	132.026143790849
24	119.453999999999	0	0			0	0.138347768519812	True	132.679738562091
25	119.519999999999	0	0			0	0.866005196828459	True	133.333333333333
26	119.584999999999	0	0			0	3.36549460629973	True	133.986928104575
27	119.649999999999	0	0			0	4.01418266650721	True	134.640522875817
28	119.714999999999	0	0			0	3.88374141648469	True	135.294117647058
29	119.780999999999	0	0			0	1.57886437101601	True	135.9477124183
30	119.846	0	0			0	0.509712160629346	True	136.601307189542
31	119.910999999999	0	0			0	-0.103021855777114	True	137.254901960784
32	119.975999999999	0	0			0	-0.345471250847357	True	137.908496732026
33	120.041999999999	0	0			0	-0.44140198856033	True	138.562091503267
34	120.106999999999	0	0			0	-0.479359214378469	True	139.215686274509
35	120.172	0	0			0	-0.494377872903957	True	139.869281045751
36	120.236999999999	0	0			0	-0.500320354185015	True	140.522875816993
37	120.302999999999	0	0			0	-0.502671635007853	True	141.176470588235
38	120.367999999999	0	0			0	-0.503601973909461	True	141.830065359477
39	120.432999999999	0	0			0	-0.503970084117071	True	142.483660130718
40	120.497999999999	0	0			0	-0.504115735475638	True	143.13725490196
41	120.562999999999	0	0			0	-0.50417336582061	True	143.790849673202
42	120.628999999999	0	0			0	0.0824408706245967	True	144.444444444444
43	120.693999999999	0	0			0	0.588012667092638	True	145.098039215686
44	120.759	0	0			0	0.768248693741609	True	145.751633986928
45	120.823999999999	0	0			0	0.239218374485183	True	146.405228758169
46	120.889999999999	0	0			0	-0.21005578667349	True	147.058823529411
47	120.954999999999	0	0			0	-0.387821739907127	True	147.712418300653
48	121.019999999999	0	0			0	-0.458158966680706	True	148.366013071895
49	121.084999999999	0	0			0	-0.485989505285547	True	149.019607843137
50	121.150999999999	0	0			0	-0.497001303236337	True	149.673202614379
51	121.215999999999	0	0			0	-0.501358375364861	True	150.32679738562
52	121.280999999999	0	0			0	-0.503082352211397	True	150.980392156862
53	121.346	0	0			0	-0.503764483716161	True	151.633986928104
54	121.411999999999	0	0			0	-0.293653092758932	True	152.287581699346
55	121.476999999999	0	0			0	0.0925896088921943	True	152.941176470588
56	121.541999999999	0	0			0	0.250063551816521	True	153.59477124183
57	121.606999999999	0	0			0	0.0853633848136223	True	154.248366013071
58	121.672999999999	0	0			0	-0.270894839280024	True	154.901960784313
59	121.737999999999	0	0			0	-0.411894098158701	True	155.555555555555
60	121.802999999999	0	0			0	-0.467683731774106	True	156.209150326797
61	121.867999999999	0	0			0	-0.489758196871906	True	156.862745098039
62	121.933999999999	0	0			0	-0.498492477391771	True	157.516339869281
63	121.998999999999	0	0			0	-0.501948400815995	True	158.169934640522
64	122.063999999999	0	0			0	-0.503315817043616	True	158.823529411764
65	122.128999999999	0	0			0	-0.503856861545621	True	159.477124183006
66	122.193999999999	0	0			0	-0.368244522292155	True	160.130718954248
67	122.259999999999	0	0			0	-0.0861831514829058	True	160.78431372549
68	122.324999999999	0	0			0	0.030278072367346	True	161.437908496732
69	122.389999999999	0	0			0	-0.072071964788529	True	162.091503267973
70	122.454999999999	0	0			0	-0.333213542422204	True	162.745098039215
71	122.520999999999	0	0			0	-0.436551941351239	True	163.398692810457
72	122.585999999999	0	0			0	-0.477440180484506	True	164.052287581699
73	122.650999999999	0	0			0	-0.493618562545229	True	164.705882352941
74	122.715999999999	0	1			0	-0.500019917377477	True	165.359477124183
75	122.781999999999	0	1			0	-0.502552764826068	True	166.013071895424
76	122.846999999999	0	1			0	-0.503554944813939	True	166.666666666666
77	122.911999999999	0	1			0	-0.503951478490166	True	167.320261437908
78	122.976999999999	0	1			0	-0.0257407491083845	True	167.97385620915
79	123.042999999999	0	1			0	0.339883799125132	True	168.627450980392
80	123.107999999999	0	1			0	0.465740303268644	True	169.281045751634
81	123.172999999999	0	1			0	0.0286540534877558	True	169.934640522875
82	123.237999999999	0	1			0	-0.293370577367538	True	170.588235294117
83	123.303999999999	0	1			0	-0.420787146272056	True	171.241830065359
84	123.368999999999	0	1			0	-0.471202472935674	True	171.895424836601
85	123.433999999999	0	1			0	-0.491150468588452	True	172.549019607843
86	123.498999999999	0	1			0	-0.499043357950416	True	173.202614379084
87	123.564999999999	0	1			0	-0.502166365049514	True	173.856209150326
88	123.629999999999	0	1			0	-0.503402055423308	True	174.509803921568
89	123.694999999999	0	1			0	-0.503890983639639	True	175.16339869281
90	123.759999999999	0	1			0	-0.504084437533437	True	175.816993464052
91	123.824999999999	0	1			0	-0.504160982062411	True	176.470588235294
92	123.890999999999	0	1			0	-0.504191268684203	True	177.124183006535
93	123.955999999999	0	1			0	-0.499701893685906	True	177.777777777777
94	124.020999999999	1	1			0	0.0412033168881912	True	178.431372549019
95	124.085999999999	0	1			0	0.654087286090615	True	179.084967320261
96	124.151999999999	0	1			0	0.951098748242976	True	179.738562091503
97	124.216999999999	0	1			0	0.512632097275627	True	180.392156862745
98	124.281999999999	0	1			0	-0.0331200326601587	True	181.045751633986
99	124.346999999999	0	1			0	0.0182363204888704	True	181.699346405228
100	124.413	0	1			0	0.154959002205228	True	182.35294117647
101	124.477999999999	0	1			0	0.195411861727255	True	183.006535947712
102	124.542999999999	0	0			0	-0.130184392527595	True	183.660130718954
103	124.607999999999	0	0			0	-0.356218733634569	True	184.313725490196
104	124.673999999999	0	0			0	-0.445654479897896	True	184.967320261437
105	124.739	0	0			0	-0.481041811404593	True	185.620915032679
106	124.803999999999	0	0			0	-0.495043631521102	True	186.274509803921
107	124.868999999999	0	0			0	-0.5005837770542	True	186.928104575163
108	124.934999999999	0	0			0	-0.502775864388025	True	187.581699346405
109	125	0	0			0	-0.503643214686029	True	188.235294117647
110	125.064999999999	0	0			0	-0.503986401988761	True	188.888888888888
111	125.129999999999	0	0			0	-0.504122192020801	True	189.54248366013
112	125.195999999999	0	0			1	-0.309937913203781	False	118.300653594771
113	125.260999999999	0	0			1	-0.170195839139756	False	118.954248366013
114	125.326	0	0			1	0.100560958089458	False	119.607843137254
115	125.390999999999	0	0			1	0.162130092590903	False	120.261437908496
116	125.455999999999	0	0			1	0.301556047192185	False	120.915032679738
117	125.521999999999	0	0			1	0.0471086586343177	False	121.56862745098
118	125.586999999999	0	0			1	-0.200737033284551	False	122.222222222222
119	125.651999999999	0	0			1	-0.445779170230101	False	122.875816993464
120	125.716999999999	0	0			1	-0.570097148299608	False	123.529411764705
121	125.782999999999	0	0			1	-0.632407156345476	False	124.183006535947
122	125.847999999999	0	0			1	-0.663637393718162	False	124.836601307189
123	125.913	0	0			1	-0.679290138661918	False	125.490196078431
124	125.977999999999	0	0			1	-0.68713550505584	False	126.143790849673
125	126.043999999999	0	0			1	-0.69106773379252	False	126.797385620915
126	126.108999999999	0	0			1	-0.693038632544877	False	127.450980392156
127	126.173999999999	0	0			1	-0.694026479934275	False	128.104575163398
128	126.239	0	0			1	-0.46886067004864	False	128.75816993464
129	126.304999999999	0	0			1	-0.0642639484497147	False	129.411764705882
130	126.369999999999	0	0			1	0.86290525205838	False	130.065359477124
131	126.434999999999	0	0			1	1.70835041654818	False	130.718954248366
132	126.5	0	0			1	1.98183257153095	False	131.372549019607
133	126.565999999999	0	0			1	1.60486646175807	False	132.026143790849
134	126.630999999999	0	0			1	1.38407986069964	False	132.679738562091
135	126.695999999999	0	0			1	1.2106831707678	False	133.333333333333
136	126.760999999999	0	0			1	0.863217904535347	False	133.986928104575
137	126.826999999999	0	0			1	0.142078856685478	False	134.640522875817
138	126.891999999999	0	0			1	-0.275451762243869	False	135.294117647058
139	126.956999999999	0	0			1	-0.484724962451312	False	135.9477124183
140	127.021999999999	0	0			1	-0.589616187456449	False	136.601307189542
141	127.087999999999	0	0			1	-0.642189422214517	False	137.254901960784
142	127.152999999999	0	0			1	-0.66854000600064	False	137.908496732026
143	127.217999999999	0	0			1	-0.681747358925846	False	138.562091503267
144	127.282999999999	0	0			1	-0.688367104913516	False	139.215686274509
145	127.347999999999	0	0			1	-0.691685032221844	False	139.869281045751
146	127.413999999999	0	0			1	-0.242542430787635	False	140.522875816993
147	127.478999999999	0	0			1	0.013925055845132	False	141.176470588235
148	127.543999999999	0	0			1	0.117036802929222	False	141.830065359477
149	127.608999999999	0	0			1	0.0300412205361814	False	142.483660130718
150	127.674999999999	0	0			1	0.311560494311921	False	143.13725490196
151	127.739999999999	0	0			1	0.908025210275277	False	143.790849673202
152	127.804999999999	0	0			1	1.24335270408999	False	144.444444444444
153	127.869999999999	0	0			1	1.14158358318843	False	145.098039215686
154	127.935999999999	0	0			1	0.618606515006741	False	145.751633986928
155	128.000999999999	0	0			1	0.0129703497462578	False	146.405228758169
156	128.065999999999	0	0			1	-0.340163583887446	False	147.058823529411
157	128.130999999999	0	0			1	-0.517159660243996	False	147.712418300653
158	128.196999999999	0	0			1	-0.605872999990369	False	148.366013071895
159	128.261999999999	0	0			1	-0.650337608316089	False	149.019607843137
160	128.326999999999	0	0			1	-0.672624013035065	False	149.673202614379
161	128.391999999999	0	0			1	-0.683794331497326	False	150.32679738562
162	128.457999999999	0	0			1	-0.68939308177229	False	150.980392156862
163	128.522999999999	0	0			1	-0.692199268968054	False	151.633986928104
164	128.587999999999	0	0			1	-0.693605776883381	False	152.287581699346
165	128.652999999999	0	0			1	-0.694310742154002	False	152.941176470588
166	128.718999999999	0	0			1	-0.271486180220539	False	153.59477124183
167	128.783999999999	0	0			1	0.500808322917079	False	154.248366013071
168	128.848999999999	0	0			1	1.44197983984287	False	154.901960784313
169	128.913999999999	0	0			1	2.30883024628502	False	155.555555555555
170	128.978999999999	0	0			1	2.65329451559951	False	156.209150326797
171	129.044999999999	0	0			1	2.4597998171739	False	156.862745098039
172	129.109999999999	0	0			1	1.57182383023976	False	157.516339869281
173	129.174999999999	0	0			1	0.686637396524545	False	158.169934640522
174	129.239999999999	0	0			1	0.0371185904233325	False	158.823529411764
175	129.305999999999	0	0			1	-0.328059522939103	False	159.477124183006
176	129.370999999999	0	0			1	-0.511092851214089	False	160.130718954248
177	129.435999999999	0	0			1	-0.602832213925128	False	160.78431372549
178	129.500999999999	0	0			1	-0.648813515527115	False	161.437908496732
179	129.567	0	0			1	-0.671860112260868	False	162.091503267973
180	129.631999999999	0	0			1	-0.68341145166413	False	162.745098039215
181	129.696999999999	0	0			1	-0.362385072129942	False	163.398692810457
182	129.761999999999	0	0			1	-0.0774934227218194	False	164.052287581699
183	129.827999999999	0	0			1	0.239355683083431	False	164.705882352941
184	129.893	0	0			1	0.450176458725324	False	165.359477124183
185	129.957999999999	0	0			1	0.678999229088183	False	166.013071895424
186	130.022999999999	0	0			1	0.903575740574342	False	166.666666666666
187	130.088999999999	0	0			1	0.697196906845262	False	167.320261437908
188	130.154	0	0			1	0.36140662184747	False	167.97385620915
189	130.218999999999	0	0			1	-0.115299650033439	False	168.627450980392
190	130.283999999999	0	0			1	-0.404455903104117	False	169.281045751634
191	130.349999999999	0	0			1	-0.549385475072279	False	169.934640522875
192	130.414999999999	0	0			1	-0.622025796699535	False	170.588235294117
193	130.48	0	0			1	-0.658433908511178	False	171.241830065359
194	130.544999999999	0	0			1	-0.676682050675906	False	171.895424836601
195	130.609999999999	0	0			1	-0.685828287774779	False	172.549019607843
196	130.675999999999	0	0			1	-0.690412534646989	False	173.202614379084
197	130.740999999999	0	0			1	-0.688785449691798	False	173.856209150326
198	130.805999999999	0	0			1	-0.35979229648371	False	174.509803921568
199	130.870999999999	0	0			1	-0.172465092258979	False	175.16339869281
200	130.936999999999	0	0			1	0.189234024212204	False	175.816993464052
201	131.001999999999	0	0			1	0.454876236519705	False	176.470588235294
202	131.067	0	0			1	1.21799561496576	False	177.124183006535
203	131.131999999999	0	0			1	1.49099786481178	False	177.777777777777
204	131.197999999999	0	0			1	1.24980193420045	False	178.431372549019
205	131.262999999999	0	0			1	0.693718938330184	False	179.084967320261
206	131.327999999999	0	0			1	0.295801555148196	False	179.738562091503
207	131.393	0	0			1	0.248131023976709	False	180.392156862745
208	131.458999999999	0	0			1	0.0343769808762709	False	181.045751633986
209	131.523999999999	0	0			1	-0.123885450931545	False	181.699346405228
210	131.588999999999	0	0			1	-0.408377894588574	False	182.35294117647
211	131.654	0	0			1	-0.551349761243992	False	183.006535947712
212	131.719999999999	0	0			1	-0.623009649945471	False	183.660130718954
213	131.784999999999	0	0			1	-0.658926783635686	False	184.313725490196
214	131.849999999999	0	0			1	-0.676929051234716	False	184.967320261437
215	131.914999999999	0	0			1	-0.68595208858236	False	185.620915032679
216	131.980999999999	0	0			1	-0.496033532977466	False	186.274509803921
217	132.045999999999	0	0			1	-0.188877668461148	False	186.928104575163
218	132.110999999999	0	0			1	0.087352589698665	False	187.581699346405
219	132.175999999999	0	0			1	0.823019946516046	False	188.235294117647
220	132.240999999999	0	0			1	1.44850726144662	False	188.888888888888
221	132.306999999999	0	0			1	1.89140839346103	False	189.54248366013
222	132.371999999999	0	0			2	0.138859390799651	False	118.300653594771
223	132.436999999999	0	0			2	-0.171819854469273	False	118.954248366013
224	132.501999999999	0	0			2	-0.293694519034407	False	119.607843137254
225	132.567999999999	0	0			2	-0.324938490916227	False	120.261437908496
226	132.632999999999	0	0			2	-0.33278837097918	False	120.915032679738
227	132.697999999999	0	0			2	-0.334758250234716	False	121.56862745098
228	132.762999999999	0	0			2	-0.33525254377626	False	122.222222222222
229	132.828999999999	0	0			2	-0.335376574245268	False	122.875816993464
230	132.893999999999	0	0			2	-0.323533072606521	False	123.529411764705
231	132.958999999999	0	0			2	0.150721322506999	False	124.183006535947
232	133.023999999999	0	0			2	0.381288360044805	False	124.836601307189
233	133.089999999999	0	0			2	0.40654834970042	False	125.490196078431
234	133.154999999999	0	0			2	-0.0625008425115709	False	126.143790849673
235	133.219999999999	0	0			2	-0.265627749894651	False	126.797385620915
236	133.284999999999	0	1			2	-0.317886251885055	False	127.450980392156
237	133.350999999999	0	1			2	-0.331018645596832	False	128.104575163398
238	133.415999999999	0	1			2	-0.334314180325782	False	128.75816993464
239	133.480999999999	0	1			2	-0.335141115656146	False	129.411764705882
240	133.545999999999	0	1			2	-0.335348614183046	False	130.065359477124
241	133.611999999999	0	1			2	-0.33540068067964	False	130.718954248366
242	133.676999999999	0	1			2	-0.335413745447142	False	131.372549019607
243	133.741999999999	0	1			2	-0.335417023718888	False	132.026143790849
244	133.806999999999	0	1			2	-0.335417846318084	False	132.679738562091
245	133.871999999999	1	1			2	-0.335418052728501	False	133.333333333333
246	133.937999999999	0	1			2	-0.335418104521962	False	133.986928104575
247	134.002999999999	0	1			2	-0.335418117518219	False	134.640522875817
248	134.067999999999	0	1			2	-0.3354181207793	False	135.294117647058
249	134.132999999999	0	1			2	-0.335418121597586	False	135.9477124183
250	134.198999999999	0	1			2	-0.335418121802961	False	136.601307189542
251	134.263999999999	0	1			2	-0.335418121855204	False	137.254901960784
252	134.328999999999	0	1			2	-0.335418121868376	False	137.908496732026
253	134.393999999999	0	1			2	-0.335418121871595	False	138.562091503267
254	134.459999999999	0	1			2	-0.335418121871694	False	139.215686274509
255	134.524999999999	0	1			2	-0.335418121871694	False	139.869281045751
256	134.589999999999	0	1			2	-0.335418121871694	False	140.522875816993
257	134.654999999999	0	1			2	-0.335418121871694	False	141.176470588235
258	134.721	0	1			2	-0.335418121871694	False	141.830065359477
259	134.785999999999	0	1			2	-0.335418121871694	False	142.483660130718
260	134.850999999999	0	1			2	-0.335418121871694	False	143.13725490196
261	134.915999999999	0	1			2	-0.335418121871694	False	143.790849673202
262	134.981999999999	0	1			2	-0.335418121871694	False	144.444444444444
263	135.047	0	1			2	-0.335418121871694	False	145.098039215686
264	135.111999999999	0	1			2	-0.335418121871694	False	145.751633986928
265	135.176999999999	0	0			2	-0.335418121871694	False	146.405228758169
266	135.242999999999	0	0			2	-0.335418121871694	False	147.058823529411
267	135.308	0	0			2	-0.335418121871694	False	147.712418300653
268	135.372999999999	0	0			2	-0.24012129935592	False	148.366013071895
269	135.437999999999	0	0			2	0.152499548012097	False	149.019607843137
270	135.502999999999	0	0			2	0.407576804360243	False	149.673202614379
271	135.568999999999	0	0			2	0.568294205341909	False	150.32679738562
272	135.634	0	0			2	0.2566357286501	False	150.980392156862
273	135.698999999999	0	0			2	0.515687615371463	False	151.633986928104
274	135.763999999999	0	0			2	0.706918223589829	False	152.287581699346
275	135.829999999999	0	0			2	0.743120475742646	False	152.941176470588
276	135.894999999999	0	0			2	0.24558229615632	False	153.59477124183
277	135.959999999999	0	0			2	-0.183006183892056	False	154.248366013071
278	136.024999999999	0	0			2	-0.297074259484074	False	154.901960784313
279	136.090999999999	0	0			2	-0.246088242296993	False	155.555555555555
280	136.155999999999	0	0			2	0.196531095627848	False	156.209150326797
281	136.221	0	0			2	0.355800525161692	False	156.862745098039
282	136.285999999999	0	0			2	0.293818804941981	False	157.516339869281
283	136.351999999999	0	0			2	-0.148602698045578	False	158.169934640522
284	136.416999999999	0	0			2	-0.288105125344459	False	158.823529411764
285	136.481999999999	0	0			2	-0.323539540422891	False	159.477124183006
286	136.547	0	0			2	-0.33243739361933	False	160.130718954248
287	136.612999999999	0	0			2	-0.334670182174792	False	160.78431372549
288	136.677999999999	0	0			2	-0.335230445341512	False	161.437908496732
289	136.742999999999	0	0			2	-0.335371029204086	False	162.091503267973
290	136.808	0	0			2	-0.335406305161417	False	162.745098039215
291	136.873999999999	0	0			2	-0.335415156768659	False	163.398692810457
292	136.938999999999	0	0			2	-0.335417377854714	False	164.052287581699
293	137.003999999999	0	0			2	-0.335417935180557	False	164.705882352941
294	137.068999999999	0	0			2	-0.288408223752841	False	165.359477124183
295	137.134999999999	0	0			2	-0.0231073173340727	False	166.013071895424
296	137.199999999999	0	0			2	0.0718939434880132	False	166.666666666666
297	137.264999999999	0	0			2	0.0356058205783174	False	167.320261437908
298	137.329999999999	0	0			2	-0.225259951468395	False	167.97385620915
299	137.394999999999	0	0			2	-0.307519338967215	False	168.627450980392
300	137.460999999999	0	0			2	-0.328413746192377	False	169.281045751634
301	137.525999999999	0	0			2	-0.33366049275586	False	169.934640522875
302	137.590999999999	0	0			2	-0.334977088514769	False	170.588235294117
303	137.655999999999	0	0			2	-0.335307455716951	False	171.241830065359
304	137.721999999999	0	0			2	-0.335390353005176	False	171.895424836601
305	137.786999999999	0	0			2	-0.335411153978536	False	172.549019607843
306	137.851999999999	0	0			2	-0.335416373455532	False	173.202614379084
307	137.916999999999	0	0			2	-0.10392159210225	False	173.856209150326
308	137.982999999999	0	0			2	0.192970817204708	False	174.509803921568
309	138.047999999999	0	0			2	0.273316289831855	False	175.16339869281
310	138.112999999999	0	0			2	0.0495407050003735	False	175.816993464052
311	138.177999999999	0	0			2	-0.232536560783334	False	176.470588235294
312	138.243999999999	0	0			2	-0.309507762376178	False	177.124183006535
313	138.308999999999	0	0			2	-0.328915143034581	False	177.777777777777
314	138.373999999999	0	0			2	-0.333786342584043	False	178.431372549019
315	138.438999999999	0	0			2	-0.335008667897254	False	179.084967320261
316	138.504999999999	0	0			2	-0.335315379771368	False	179.738562091503
317	138.569999999999	0	0			2	-0.335392341346189	False	180.392156862745
318	138.634999999999	0	0			2	-0.146857894442446	False	181.045751633986
319	138.699999999999	0	0			2	0.232942205184711	False	181.699346405228
320	138.765999999999	0	0			2	0.347891878995274	False	182.35294117647
321	138.830999999999	0	0			2	0.170672202543732	False	183.006535947712
322	138.895999999999	0	0			2	-0.196191844216215	False	183.660130718954
323	138.960999999999	0	0			2	-0.300298207828386	False	184.313725490196
324	139.025999999999	0	0			2	-0.326602884360333	False	184.967320261437
325	139.091999999999	0	0			2	-0.333206119446917	False	185.620915032679
326	139.156999999999	0	0			2	-0.3348630753	False	186.274509803921
327	139.221999999999	0	0			2	-0.335278846994977	False	186.928104575163
328	139.286999999999	0	0			2	-0.3353831743723	False	187.581699346405
329	139.352999999999	0	0			2	-0.335409352683229	False	188.235294117647
330	139.417999999999	0	0			2	-0.335415921466327	False	188.888888888888
331	139.482999999999	0	0			2	-0.335417569735744	False	189.54248366013
332	139.547999999999	0	0			3	-0.0550051569801665	False	118.300653594771
333	139.614	0	0			3	-0.420249527293881	False	118.954248366013
334	139.678999999999	0	0			3	-0.555799323214344	False	119.607843137254
335	139.743999999999	0	0			3	-0.606040255040787	False	120.261437908496
336	139.808999999999	0	0			3	-0.624661658800576	False	120.915032679738
337	139.875	0	0			3	-0.631563534276366	False	121.56862745098
338	139.939999999999	0	0			3	-0.625075499983324	False	122.222222222222
339	140.004999999999	0	0			3	-0.577728730112788	False	122.875816993464
340	140.069999999999	0	0			3	-0.556693814373381	False	123.529411764705
341	140.135999999999	0	0			3	-0.560393770155917	False	124.183006535947
342	140.201	0	0			3	-0.577213399326937	False	124.836601307189
343	140.265999999999	0	0			3	0.0455192159291857	False	125.490196078431
344	140.330999999999	0	0			3	1.17779218443766	False	126.143790849673
345	140.396999999999	0	0			3	1.8193105315877	False	126.797385620915
346	140.462	0	0			3	1.61815867512456	False	127.450980392156
347	140.526999999999	0	0			3	0.687744298394998	False	128.104575163398
348	140.591999999999	0	0			3	0.093421075308056	False	128.75816993464
349	140.656999999999	0	0			3	-0.353375755127335	False	129.411764705882
350	140.722999999999	0	0			3	-0.530980733694	False	130.065359477124
351	140.788	0	0			3	-0.596841354706954	False	130.718954248366
352	140.852999999999	0	0			3	-0.621252159247556	False	131.372549019607
353	140.917999999999	0	0			3	-0.630299830333667	False	132.026143790849
354	140.983999999999	0	0			3	-0.633653277794881	False	132.679738562091
355	141.048999999999	0	0			3	-0.523664733714109	False	133.333333333333
356	141.114	0	0			3	-0.45585691289225	False	133.986928104575
357	141.178999999999	0	0			3	-0.435840643110164	False	134.640522875817
358	141.244999999999	0	0			3	-0.540831669996008	False	135.294117647058
359	141.309999999999	0	0			3	-0.371170070550023	False	135.9477124183
360	141.375	0	0			3	-0.0917162687860526	False	136.601307189542
361	141.439999999999	0	0			3	0.350660768326599	False	137.254901960784
362	141.505999999999	0	0			3	1.01564999800423	False	137.908496732026
363	141.570999999999	0	0			3	2.16219999531703	False	138.562091503267
364	141.635999999999	0	0			3	2.7116590922127	False	139.215686274509
365	141.701	0	0			3	2.17032759127387	False	139.869281045751
366	141.766999999999	0	0			3	0.94455643094106	False	140.522875816993
367	141.831999999999	0	0			3	0.0876338957051744	False	141.176470588235
368	141.896999999999	0	0			3	-0.246208731536303	False	141.830065359477
369	141.962	0	0			3	-0.453318309485227	False	142.483660130718
370	142.027999999999	0	0			3	-0.567890040354568	False	143.13725490196
371	142.092999999999	0	0			3	-0.610521130507834	False	143.790849673202
372	142.157999999999	0	0			3	-0.626322458484435	False	144.444444444444
373	142.222999999999	0	0			3	-0.632179096491086	False	145.098039215686
374	142.288	0	0			3	-0.63434981287703	False	145.751633986928
375	142.353999999999	0	0			3	-0.50345350682085	False	146.405228758169
376	142.418999999999	0	0			3	0.366523215793324	False	147.058823529411
377	142.483999999999	0	0			3	0.801612637703313	False	147.712418300653
378	142.548999999999	0	0			3	0.789085091419905	False	148.366013071895
379	142.614999999999	0	0			3	-0.0336916935462753	False	149.019607843137
380	142.679999999999	0	0			3	-0.412323654727827	False	149.673202614379
381	142.744999999999	0	0			3	0.378306206544903	False	150.32679738562
382	142.809999999999	0	0			3	1.68980624289676	False	150.980392156862
383	142.875999999999	0	0			3	2.28433895995035	False	151.633986928104
384	142.940999999999	0	0			3	1.71221531450234	False	152.287581699346
385	143.005999999999	0	0			3	0.658319768603189	False	152.941176470588
386	143.070999999999	0	0			3	0.159662085488307	False	153.59477124183
387	143.136999999999	0	0			3	-0.219549409162532	False	154.248366013071
388	143.201999999999	0	0			3	-0.479017036916283	False	154.901960784313
389	143.266999999999	0	0			3	-0.577574977789855	False	155.555555555555
390	143.331999999999	0	0			3	-0.61411121194547	False	156.209150326797
391	143.397999999999	0	0			3	-0.627653094858632	False	156.862745098039
392	143.462999999999	0	0			3	-0.632672286302793	False	157.516339869281
393	143.527999999999	0	0			3	-0.63453260976542	False	158.169934640522
394	143.592999999999	0	0			3	-0.381606789644157	False	158.823529411764
395	143.658999999999	0	0			3	-0.136203680158585	False	159.477124183006
396	143.723999999999	0	0			3	-0.0511407228310349	False	160.130718954248
397	143.788999999999	0	0			3	-0.263061957966719	False	160.78431372549
398	143.853999999999	0	0			3	0.034175817267121	False	161.437908496732
399	143.918999999999	0	0			3	0.766160332901955	False	162.091503267973
400	143.984999999999	0	0			3	1.11538414307393	False	162.745098039215
401	144.049999999999	0	0			3	0.903298994168486	False	163.398692810457
402	144.114999999999	0	0			3	0.301340378495081	False	164.052287581699
403	144.179999999999	0	0			3	-0.0202265475721587	False	164.705882352941
404	144.245999999999	0	0			3	-0.342288005604255	False	165.359477124183
405	144.310999999999	0	0			3	-0.526510241563153	False	166.013071895424
406	144.375999999999	0	0			3	-0.595183417271084	False	166.666666666666
407	144.440999999999	0	0			3	-0.620637655405534	False	167.320261437908
408	144.506999999999	0	0			3	-0.630072069355707	False	167.97385620915
409	144.571999999999	0	0			3	-0.633568859996525	False	168.627450980392
410	144.636999999999	0	0			3	-0.634864917687296	False	169.281045751634
411	144.701999999999	0	0			3	-0.635345291181257	False	169.934640522875
412	144.768	0	0			3	-0.635523337803211	False	170.588235294117
413	144.832999999999	0	0			3	-0.576238949867881	False	171.241830065359
414	144.897999999999	0	0			3	0.194884883699097	False	171.895424836601
415	144.962999999999	0	0			3	1.40375919934543	False	172.549019607843
416	145.029	0	0			3	2.0764210227375	False	173.202614379084
417	145.093999999999	0	0			3	1.55010058127643	False	173.856209150326
418	145.158999999999	0	0			3	0.455692790090111	False	174.509803921568
419	145.223999999999	0	0			3	-0.226280465661564	False	175.16339869281
420	145.289999999999	0	0			3	-0.483893456660032	False	175.816993464052
421	145.355	0	0			3	-0.57938888378558	False	176.470588235294
422	145.419999999999	0	0			3	-0.614783540448532	False	177.124183006535
423	145.484999999999	0	0			3	-0.627902288802447	False	177.777777777777
424	145.549999999999	0	0			3	-0.632764648181532	False	178.431372549019
425	145.615999999999	0	0			3	-0.634566842962534	False	179.084967320261
426	145.680999999999	0	0			3	-0.635234812150875	False	179.738562091503
427	145.745999999999	0	0			3	-0.633074543699736	False	180.392156862745
428	145.810999999999	0	0			3	-0.369765553904883	False	181.045751633986
429	145.876999999999	0	0			3	-0.212712712597106	False	181.699346405228
430	145.942	0	0			3	-0.169228742561535	False	182.35294117647
431	146.006999999999	0	0			3	-0.389241965512483	False	183.006535947712
432	146.071999999999	0	0			3	0.29336412986359	False	183.660130718954
433	146.137999999999	0	0			3	0.946055929364237	False	184.313725490196
434	146.202999999999	0	0			3	1.17427940012577	False	184.967320261437
435	146.268	0	0			3	0.615141897521434	False	185.620915032679
436	146.332999999999	0	0			3	0.206054361412623	False	186.274509803921
437	146.398999999999	0	0			3	0.0143754102474289	False	186.928104575163
438	146.463999999999	0	0			3	-0.246166389770029	False	187.581699346405
439	146.529	0	0			3	-0.488373300783071	False	188.235294117647
440	146.593999999999	0	0			3	-0.581041413689724	False	188.888888888888
441	146.659999999999	0	0			3	-0.615396015103087	False	189.54248366013
442	146.724999999999	0	0			4	-0.165293194697621	False	118.300653594771
443	146.789999999999	0	0			4	-0.165293194697621	False	118.954248366013
444	146.855	0	0			4	-0.165293194697621	False	119.607843137254
445	146.920999999999	0	0			4	-0.165293194697621	False	120.261437908496
446	146.985999999999	0	0			4	-0.165293194697621	False	120.915032679738
447	147.050999999999	0	0			4	-0.165293194697621	False	121.56862745098
448	147.115999999999	0	0			4	-0.165293194697621	False	122.222222222222
449	147.181999999999	0	0			4	-0.165293194697621	False	122.875816993464
450	147.246999999999	0	0			4	-0.165293194697621	False	123.529411764705
451	147.311999999999	0	1			4	-0.165293194697621	False	124.183006535947
452	147.376999999999	0	1			4	-0.165293194697621	False	124.836601307189
453	147.442	0	1			4	-0.165293194697621	False	125.490196078431
454	147.507999999999	0	1			4	-0.165293194697621	False	126.143790849673
455	147.572999999999	0	1			4	-0.165293194697621	False	126.797385620915
456	147.637999999999	0	1			4	-0.165293194697621	False	127.450980392156
457	147.702999999999	0	1			4	-0.165293194697621	False	128.104575163398
458	147.768999999999	0	1			4	-0.165293194697621	False	128.75816993464
459	147.833999999999	0	1			4	-0.165293194697621	False	129.411764705882
460	147.898999999999	0	1			4	-0.165293194697621	False	130.065359477124
461	147.963999999999	1	1			4	-0.165293194697621	False	130.718954248366
462	148.029999999999	0	1			4	-0.165293194697621	False	131.372549019607
463	148.094999999999	0	1			4	-0.165293194697621	False	132.026143790849
464	148.159999999999	0	1			4	-0.165293194697621	False	132.679738562091
465	148.224999999999	0	1			4	-0.165293194697621	False	133.333333333333
466	148.290999999999	0	1			4	-0.165293194697621	False	133.986928104575
467	148.355999999999	0	1			4	-0.165293194697621	False	134.640522875817
468	148.420999999999	0	1			4	-0.165293194697621	False	135.294117647058
469	148.485999999999	0	1			4	-0.165293194697621	False	135.9477124183
470	148.551999999999	0	1			4	-0.165293194697621	False	136.601307189542
471	148.616999999999	0	1			4	-0.165293194697621	False	137.254901960784
472	148.681999999999	0	1			4	-0.165293194697621	False	137.908496732026
473	148.746999999999	0	1			4	-0.165293194697621	False	138.562091503267
474	148.812999999999	0	1			4	-0.165293194697621	False	139.215686274509
475	148.877999999999	0	1			4	2.55258646593948	False	139.869281045751
476	148.942999999999	0	1			4	4.4948522071133	False	140.522875816993
477	149.007999999999	0	1			4	5.15773168631807	False	141.176470588235
478	149.072999999999	0	1			4	2.66559937577922	False	141.830065359477
479	149.138999999999	0	1			4	0.969057908390302	False	142.483660130718
480	149.203999999999	0	0			4	0.289246229110524	False	143.13725490196
481	149.268999999999	0	0			4	0.0168427306198738	False	143.790849673202
482	149.333999999999	0	0			4	-0.092310536750525	False	144.444444444444
483	149.399999999999	0	0			4	-0.136048726030949	False	145.098039215686
484	149.464999999999	0	0			4	-0.153574808828256	False	145.751633986928
485	149.529999999999	0	0			4	-0.160597586480268	False	146.405228758169
486	149.594999999999	0	0			4	-0.163411644049207	False	147.058823529411
487	149.660999999999	0	0			4	-0.164539249164119	False	147.712418300653
488	149.725999999999	0	0			4	-0.164991085441106	False	148.366013071895
489	149.790999999999	0	0			4	-0.165172138203728	False	149.019607843137
490	149.855999999999	0	0			4	-0.165244686833669	False	149.673202614379
491	149.922	0	0			4	-0.165273757385425	False	150.32679738562
492	149.986999999999	0	0			4	0.0841329356307034	False	150.980392156862
493	150.051999999999	0	0			4	0.60585861630663	False	151.633986928104
494	150.116999999999	0	0			4	0.823971057921846	False	152.287581699346
495	150.183	0	0			4	0.63867076217528	False	152.941176470588
496	150.247999999999	0	0			4	0.156880255906093	False	153.59477124183
497	150.312999999999	0	0			4	-0.0361969308823222	False	154.248366013071
498	150.377999999999	0	0			4	-0.113563767469857	False	154.901960784313
499	150.443999999999	0	0			4	-0.144564988076209	False	155.555555555555
500	150.509	0	0			4	-0.156987312093351	False	156.209150326797
501	150.573999999999	0	0			4	-0.161964991390122	False	156.862745098039
502	150.638999999999	0	0			4	-0.163959569147658	False	157.516339869281
503	150.703999999999	0	0			4	-0.164758805135689	False	158.169934640522
504	150.769999999999	0	0			4	-0.165079062474442	False	158.823529411764
505	150.834999999999	0	0			4	-0.16520739098387	False	159.477124183006
506	150.899999999999	0	0			4	-0.165258812776096	False	160.130718954248
507	150.964999999999	0	0			4	-0.165279417712033	False	160.78431372549
508	151.030999999999	0	0			4	-0.165287674199537	False	161.437908496732
509	151.096	0	0			4	-0.165290982610013	False	162.091503267973
510	151.160999999999	0	0			4	-0.16529230830449	False	162.745098039215
511	151.225999999999	0	0			4	-0.165292839516036	False	163.398692810457
512	151.291999999999	0	0			4	-0.165293055419652	False	164.052287581699
513	151.356999999999	0	0			4	-0.1652931466673	False	164.705882352941
514	151.422	0	0			4	-0.165293183317198	False	165.359477124183
515	151.486999999999	0	0			4	-0.165293194697621	False	166.013071895424
516	151.552999999999	0	0			4	-0.165293194697621	False	166.666666666666
517	151.617999999999	0	0			4	-0.165293194697621	False	167.320261437908
518	151.683	0	0			4	-0.165293194697621	False	167.97385620915
519	151.747999999999	0	0			4	-0.165293194697621	False	168.627450980392
520	151.813999999999	0	0			4	-0.165293194697621	False	169.281045751634
521	151.878999999999	0	0			4	-0.165293194697621	False	169.934640522875
522	151.943999999999	0	0			4	-0.165293194697621	False	170.588235294117
523	152.009	0	0			4	-0.165293194697621	False	171.241830065359
524	152.074999999999	0	0			4	-0.165293194697621	False	171.895424836601
525	152.139999999999	0	0			4	-0.165293194697621	False	172.549019607843
526	152.204999999999	0	0			4	-0.165293194697621	False	173.202614379084
527	152.269999999999	0	0			4	-0.165293194697621	False	173.856209150326
528	152.334999999999	0	0			4	-0.165293194697621	False	174.509803921568
529	152.400999999999	0	0			4	-0.165293194697621	False	175.16339869281
530	152.465999999999	0	0			4	-0.165293194697621	False	175.816993464052
531	152.530999999999	0	0			4	-0.165293194697621	False	176.470588235294
532	152.596	0	0			4	-0.165293194697621	False	177.124183006535
533	152.661999999999	0	0			4	-0.165293194697621	False	177.777777777777
534	152.726999999999	0	0			4	-0.165293194697621	False	178.431372549019
535	152.791999999999	0	0			4	-0.165293194697621	False	179.084967320261
536	152.856999999999	0	0			4	-0.165293194697621	False	179.738562091503
537	152.922999999999	0	0			4	-0.165293194697621	False	180.392156862745
538	152.987999999999	0	0			4	-0.165293194697621	False	181.045751633986
539	153.052999999999	0	0			4	-0.165293194697621	False	181.699346405228
540	153.117999999999	0	0			4	-0.165293194697621	False	182.35294117647
541	153.183999999999	0	0			4	-0.165293194697621	False	183.006535947712
542	153.248999999999	0	0			4	-0.165293194697621	False	183.660130718954
543	153.313999999999	0	0			4	-0.165293194697621	False	184.313725490196
544	153.378999999999	0	0			4	-0.165293194697621	False	184.967320261437
545	153.444999999999	0	0			4	-0.165293194697621	False	185.620915032679
546	153.509999999999	0	0			4	-0.165293194697621	False	186.274509803921
547	153.574999999999	0	0			4	-0.165293194697621	False	186.928104575163
548	153.639999999999	0	0			4	-0.165293194697621	False	187.581699346405
549	153.705999999999	0	0			4	-0.165293194697621	False	188.235294117647
550	153.770999999999	0	0			4	-0.165293194697621	False	188.888888888888
551	153.835999999999	0	0			4	-0.165293194697621	False	189.54248366013
552	153.900999999999	0	0			5	-0.514068160623661	False	118.300653594771
553	153.965999999999	0	0			5	-0.537985324913379	False	118.954248366013
554	154.031999999999	0	0			5	-0.547135652104291	False	119.607843137254
555	154.096999999999	0	0			5	-0.550636421956708	False	120.261437908496
556	154.161999999999	0	0			5	-0.551975760900976	False	120.915032679738
557	154.226999999999	0	0			5	-0.44133579156507	False	121.56862745098
558	154.292999999999	0	0			5	-0.150668002766604	False	122.222222222222
559	154.357999999999	0	0			5	-0.0308325443626906	False	122.875816993464
560	154.422999999999	0	0			5	-0.109895895934879	False	123.529411764705
561	154.487999999999	0	0			5	-0.382199131774332	False	124.183006535947
562	154.553999999999	0	0			5	-0.361736139680396	False	124.836601307189
563	154.618999999999	0	0			5	0.366301259081337	False	125.490196078431
564	154.683999999999	0	0			5	1.71463554720543	False	126.143790849673
565	154.748999999999	0	0			5	2.65536122000432	False	126.797385620915
566	154.814999999999	0	0			5	2.2840511068188	False	127.450980392156
567	154.879999999999	0	0			5	1.07594457464597	False	128.104575163398
568	154.944999999999	0	0			5	0.0809296127018471	False	128.75816993464
569	155.009999999999	0	0			5	-0.310347629333645	False	129.411764705882
570	155.076	0	0			5	-0.460045085155838	False	130.065359477124
571	155.140999999999	0	0			5	-0.517316954265333	False	130.718954248366
572	155.205999999999	0	0			5	-0.53922826176145	False	131.372549019607
573	155.270999999999	0	0			5	-0.547611180001316	False	132.026143790849
574	155.337	0	0			5	-0.550818351377499	False	132.679738562091
575	155.401999999999	0	0			5	-0.552045364207862	False	133.333333333333
576	155.466999999999	0	0			5	-0.552514799828627	False	133.986928104575
577	155.531999999999	0	0			5	-0.465531891144784	False	134.640522875817
578	155.596999999999	0	0			5	-0.029949778873017	False	135.294117647058
579	155.663	0	0			5	0.209704158221668	False	135.9477124183
580	155.727999999999	0	0			5	0.194702880818518	False	136.601307189542
581	155.792999999999	0	0			5	-0.211518545328815	False	137.254901960784
582	155.857999999999	0	0			5	-0.0746887860572124	False	137.908496732026
583	155.923999999999	0	0			5	1.13313612783716	False	138.562091503267
584	155.989	0	0			5	1.90964832715727	False	139.215686274509
585	156.053999999999	0	0			5	1.80983709864617	False	139.869281045751
586	156.118999999999	0	0			5	0.620632761825527	False	140.522875816993
587	156.184999999999	0	0			5	-0.0440301479446966	False	141.176470588235
588	156.25	0	0			5	-0.170502823859531	False	141.830065359477
589	156.314999999999	0	0			5	-0.214642206937047	False	142.483660130718
590	156.379999999999	0	0			5	-0.298322405370241	False	143.13725490196
591	156.445999999999	0	0			5	-0.4549004523136	False	143.790849673202
592	156.510999999999	0	0			5	-0.515348648194064	False	144.444444444444
593	156.576	0	0			5	-0.538475219115537	False	145.098039215686
594	156.640999999999	0	0			5	-0.547323077845251	False	145.751633986928
595	156.706999999999	0	0			5	-0.495674601163999	False	146.405228758169
596	156.771999999999	0	0			5	-0.0562910364762397	False	147.058823529411
597	156.837	0	0			5	0.398853759760507	False	147.712418300653
598	156.901999999999	0	0			5	0.556800464495377	False	148.366013071895
599	156.967999999999	0	0			5	0.387273312057975	False	149.019607843137
600	157.032999999999	0	0			5	0.380381432525924	False	149.673202614379
601	157.097999999999	0	0			5	0.814718939834161	False	150.32679738562
602	157.163	0	0			5	1.00716376223218	False	150.980392156862
603	157.227999999999	0	0			5	0.750227635250925	False	151.633986928104
604	157.293999999999	0	0			5	0.161857977173063	False	152.287581699346
605	157.358999999999	0	0			5	-0.196196047700606	False	152.941176470588
606	157.423999999999	0	0			5	-0.178167088007316	False	153.59477124183
607	157.489	0	0			5	-0.166886958611751	False	154.248366013071
608	157.554999999999	0	0			5	-0.254233385254677	False	154.901960784313
609	157.619999999999	0	0			5	-0.438035955479228	False	155.555555555555
610	157.684999999999	0	0			5	-0.508896560398704	False	156.209150326797
611	157.75	0	0			5	-0.536006752800878	False	156.862745098039
612	157.815999999999	0	0			5	-0.546378681838882	False	157.516339869281
613	157.880999999999	0	0			5	-0.550346817155805	False	158.169934640522
614	157.945999999999	0	0			5	-0.551864962703823	False	158.823529411764
615	158.010999999999	0	0			5	-0.552445781447971	False	159.477124183006
616	158.076999999999	0	0			5	-0.552667995474619	False	160.130718954248
617	158.141999999999	0	0			5	-0.552753012410045	False	160.78431372549
618	158.206999999999	0	0			5	0.0539757905811561	False	161.437908496732
619	158.271999999999	0	0			5	0.792120795311949	False	162.091503267973
620	158.337999999999	0	0			5	1.06944792517982	False	162.745098039215
621	158.402999999999	0	0			5	0.542012174883257	False	163.398692810457
622	158.467999999999	0	0			5	-0.131285599660709	False	164.052287581699
623	158.532999999999	0	0			5	-0.26947964561097	False	164.705882352941
624	158.598999999999	0	0			5	-0.161350770718963	False	165.359477124183
625	158.663999999999	0	0			5	-0.11785913971281	False	166.013071895424
626	158.728999999999	0	0			5	-0.232061059707121	False	166.666666666666
627	158.793999999999	0	0			5	-0.429796884579003	False	167.320261437908
628	158.859999999999	0	0			5	-0.505744445800205	False	167.97385620915
629	158.924999999999	0	0			5	-0.534800803821376	False	168.627450980392
630	158.989999999999	0	0			5	-0.545917304912909	False	169.281045751634
631	159.054999999999	0	0			5	-0.550170301671785	False	169.934640522875
632	159.119999999999	0	0			5	-0.551797430683159	False	170.588235294117
633	159.185999999999	0	0			5	-0.0931919098512127	False	171.241830065359
634	159.250999999999	0	0			5	0.882866313687316	False	171.895424836601
635	159.315999999999	0	1			5	2.20395519067078	False	172.549019607843
636	159.380999999999	0	1			5	2.41086650146299	False	173.202614379084
637	159.446999999999	0	1			5	1.67136255198733	False	173.856209150326
638	159.511999999999	0	1			5	0.450112480272473	False	174.509803921568
639	159.576999999999	0	1			5	-0.168966511854544	False	175.16339869281
640	159.641999999999	0	1			5	-0.405954907473529	False	175.816993464052
641	159.707999999999	0	1			5	-0.496622913331785	False	176.470588235294
642	159.772999999999	0	1			5	-0.531311050375087	False	177.124183006535
643	159.837999999999	0	1			5	-0.54458218136099	False	177.777777777777
644	159.902999999999	0	1			5	-0.549659505981219	False	178.431372549019
645	159.968999999999	1	1			5	-0.551602009737326	False	179.084967320261
646	160.033999999999	0	1			5	-0.552345180095232	False	179.738562091503
647	160.098999999999	0	1			5	-0.552629504625284	False	180.392156862745
648	160.163999999999	0	1			5	-0.267608812405826	False	181.045751633986
649	160.23	0	1			5	0.0748458733855288	False	181.699346405228
650	160.294999999999	0	1			5	0.202166465866923	False	182.35294117647
651	160.359999999999	0	1			5	0.0538617531919117	False	183.006535947712
652	160.424999999999	0	1			5	0.929184507737236	False	183.660130718954
653	160.490999999999	0	1			5	1.65086483149132	False	184.313725490196
654	160.555999999999	0	1			5	1.77997496502739	False	184.967320261437
655	160.620999999999	0	1			5	0.667221976474155	False	185.620915032679
656	160.685999999999	0	1			5	-0.0859098503591347	False	186.274509803921
657	160.750999999999	0	1			5	-0.374178748007964	False	186.928104575163
658	160.817	0	1			5	-0.484465858050461	False	187.581699346405
659	160.881999999999	0	1			5	-0.526659954109885	False	188.235294117647
660	160.946999999999	0	1			5	-0.54280274511101	False	188.888888888888
661	161.011999999999	0	1			5	-0.548978720558831	False	189.54248366013
662	161.077999999999	0	1			6	1.67766416597316	True	118.300653594771
663	161.143	0	1			6	1.39992138492715	True	118.954248366013
664	161.207999999999	0	0			6	0.92312437086903	True	119.607843137254
665	161.272999999999	0	0			6	1.29598161753632	True	120.261437908496
666	161.338999999999	0	0			6	1.25448668691114	True	120.915032679738
667	161.404	0	0			6	1.08589922795704	True	121.56862745098
668	161.468999999999	0	0			6	0.278352904853743	True	122.222222222222
669	161.533999999999	0	0			6	-0.174707726577144	True	122.875816993464
670	161.599999999999	0	0			6	-0.395015428377229	True	123.529411764705
671	161.664999999999	0	0			6	-0.502143437419301	True	124.183006535947
672	161.73	0	0			6	-0.554236079789709	True	124.836601307189
673	161.794999999999	0	0			6	-0.579566928494883	True	125.490196078431
674	161.860999999999	0	0			6	-0.495861784429471	True	126.143790849673
675	161.925999999999	0	0			6	0.111083226859273	True	126.797385620915
676	161.990999999999	0	0			6	0.68453668171656	True	127.450980392156
677	162.055999999999	0	0			6	0.8497136598352	True	128.104575163398
678	162.121999999999	0	0			6	0.354894085466583	True	128.75816993464
679	162.186999999999	0	0			6	0.482300564886012	True	129.411764705882
680	162.251999999999	0	0			6	0.636311302934364	True	130.065359477124
681	162.317	0	0			6	0.679030398760006	True	130.718954248366
682	162.381999999999	0	0			6	0.199095947589473	True	131.372549019607
683	162.447999999999	0	0			6	0.184105151553514	True	132.026143790849
684	162.512999999999	0	0			6	0.284840009854087	True	132.679738562091
685	162.577999999999	0	0			6	0.201889068496719	True	133.333333333333
686	162.643	0	0			6	-0.1121908878871	True	133.986928104575
687	162.708999999999	0	0			6	-0.36461591222779	True	134.640522875817
688	162.773999999999	0	0			6	-0.487361233089534	True	135.294117647058
689	162.838999999999	0	0			6	-0.547048005536463	True	135.9477124183
690	162.904	0	0			6	-0.576071616813517	True	136.601307189542
691	162.969999999999	0	0			6	-0.590184794273573	True	137.254901960784
692	163.034999999999	0	0			6	-0.597047543919635	True	137.908496732026
693	163.099999999999	0	0			6	-0.600384661506218	True	138.562091503267
694	163.164999999999	0	0			6	0.057779259451555	True	139.215686274509
695	163.230999999999	0	0			6	0.42358187193088	True	139.869281045751
696	163.295999999999	0	0			6	0.962452436680215	True	140.522875816993
697	163.360999999999	0	0			6	0.97689973280071	True	141.176470588235
698	163.425999999999	0	0			6	1.06845570744817	True	141.830065359477
699	163.491999999999	0	0			6	1.37475555587856	True	142.483660130718
700	163.556999999999	0	0			6	1.18217362478758	True	143.13725490196
701	163.621999999999	0	0			6	0.957639188141304	True	143.790849673202
702	163.686999999999	0	0			6	0.170635553338166	True	144.444444444444
703	163.752999999999	0	0			6	-0.227087168214438	True	145.098039215686
704	163.817999999999	0	0			6	-0.420486017249506	True	145.751633986928
705	163.882999999999	0	0			6	-0.514529106946485	True	146.405228758169
706	163.947999999999	0	0			6	-0.560258855061447	True	147.058823529411
707	164.012999999999	0	0			6	-0.582495595620441	True	147.712418300653
708	164.078999999999	0	0			6	-0.593308552789917	True	148.366013071895
709	164.143999999999	0	0			6	-0.598566519551671	True	149.019607843137
710	164.208999999999	0	0			6	-0.601123286774032	True	149.673202614379
711	164.273999999999	0	0			6	-0.449424564135553	True	150.32679738562
712	164.339999999999	0	0			6	0.354098007011908	True	150.980392156862
713	164.404999999999	0	0			6	1.20075285274713	True	151.633986928104
714	164.469999999999	0	0			6	1.91301933255194	True	152.287581699346
715	164.534999999999	0	0			6	2.16943601230119	True	152.941176470588
716	164.600999999999	0	0			6	1.88405295094952	True	153.59477124183
717	164.665999999999	0	0			6	1.23912497161315	True	154.248366013071
718	164.730999999999	0	0			6	0.296869243857803	True	154.901960784313
719	164.795999999999	0	0			6	-0.165704511065638	True	155.555555555555
720	164.861999999999	0	0			6	-0.390637931838689	True	156.209150326797
721	164.926999999999	0	0			6	-0.500015188972011	True	156.862745098039
722	164.991999999999	0	0			6	-0.553201192838535	True	157.516339869281
723	165.056999999999	0	0			6	-0.579063698794981	True	158.169934640522
724	165.122999999999	0	0			6	-0.591639740164915	True	158.823529411764
725	165.187999999999	0	0			6	-0.597755033741052	True	159.477124183006
726	165.252999999999	0	0			6	-0.600728689315354	True	160.130718954248
727	165.317999999999	0	0			6	-0.602174675082755	True	160.78431372549
728	165.384	0	0			6	-0.602877807906071	True	161.437908496732
729	165.448999999999	0	0			6	-0.603219717057854	True	162.091503267973
730	165.513999999999	0	0			6	0.17283026535195	True	162.745098039215
731	165.578999999999	0	0			6	1.38199663350575	True	163.398692810457
732	165.643999999999	0	0			6	1.97085245112857	True	164.052287581699
733	165.709999999999	0	0			6	1.43600414831301	True	164.705882352941
734	165.774999999999	0	0			6	0.388455419734016	True	165.359477124183
735	165.839999999999	0	0			6	-0.121169541031598	True	166.013071895424
736	165.904999999999	0	0			6	0.0450011330899051	True	166.666666666666
737	165.971	0	0			6	0.32057749851261	True	167.320261437908
738	166.035999999999	0	0			6	0.440707074982246	True	167.97385620915
739	166.100999999999	0	0			6	0.0753626324167266	True	168.627450980392
740	166.165999999999	0	0			6	-0.273414820528906	True	169.281045751634
741	166.231999999999	0	0			6	-0.443013271244186	True	169.934640522875
742	166.297	0	0			6	-0.525483126874722	True	170.588235294117
743	166.361999999999	0	0			6	-0.565585362826978	True	171.241830065359
744	166.426999999999	0	0			6	-0.58508569196027	True	171.895424836601
745	166.492999999999	0	0			6	-0.59456802697918	True	172.549019607843
746	166.558	0	0			6	-0.599178958250968	True	173.202614379084
747	166.622999999999	0	0			6	0.0245884827229719	True	173.856209150326
748	166.687999999999	0	0			6	0.72548672697633	True	174.509803921568
749	166.753999999999	0	0			6	1.32128472094623	True	175.16339869281
750	166.818999999999	0	0			6	0.979764234706377	True	175.816993464052
751	166.884	0	0			6	0.490614091238016	True	176.470588235294
752	166.948999999999	0	0			6	0.398269476063946	True	177.124183006535
753	167.014999999999	0	0			6	0.374635515257579	True	177.777777777777
754	167.079999999999	0	0			6	0.285459045985911	True	178.431372549019
755	167.144999999999	0	0			6	-0.170437577998287	True	179.084967320261
756	167.209999999999	0	0			6	-0.392939237058859	True	179.738562091503
757	167.274999999999	0	0			6	-0.501134194577253	True	180.392156862745
758	167.340999999999	0	0			6	-0.553745648803013	True	181.045751633986
759	167.405999999999	0	0			6	-0.579328538513557	True	181.699346405228
760	167.471	0	0			6	-0.59176852255216	True	182.35294117647
761	167.535999999999	0	0			6	-0.597817656157938	True	183.006535947712
762	167.601999999999	0	0			6	-0.600759140428899	True	183.660130718954
763	167.666999999999	0	0			6	-0.602189482405152	True	184.313725490196
764	167.731999999999	0	0			6	-0.275621518939453	True	184.967320261437
765	167.797	0	0			6	0.370526299080022	True	185.620915032679
766	167.862999999999	0	0			6	0.692824800822472	True	186.274509803921
767	167.927999999999	0	0			6	0.495511708102989	True	186.928104575163
768	167.992999999999	0	0			6	0.453703184969143	True	187.581699346405
769	168.058	0	0			6	0.47812119020136	True	188.235294117647
770	168.123999999999	0	0			6	0.460980643653738	True	188.888888888888
771	168.188999999999	0	0			6	-0.0709982478850328	True	189.54248366013
772	168.253999999999	0	0			7	0.364587026422552	False	118.300653594771
773	168.318999999999	0	0			7	1.29800805219608	False	118.954248366013
774	168.384999999999	0	0			7	1.5050272005089	False	119.607843137254
775	168.449999999999	0	0			7	1.11079271357074	False	120.261437908496
776	168.514999999999	0	0			7	0.274124955628448	False	120.915032679738
777	168.579999999999	0	0			7	-0.184933057537611	False	121.56862745098
778	168.645999999999	0	0			7	-0.426110361462717	False	122.222222222222
779	168.710999999999	0	0			7	-0.552820153361304	False	122.875816993464
780	168.775999999999	0	0			7	-0.619390802393148	False	123.529411764705
781	168.840999999999	0	0			7	-0.654365371894707	False	124.183006535947
782	168.906999999999	0	0			7	-0.672739471935835	False	124.836601307189
783	168.971999999999	0	0			7	-0.682392662995765	False	125.490196078431
784	169.036999999999	0	0			7	-0.687464231836408	False	126.143790849673
785	169.101999999999	0	0			7	-0.627820962406004	False	126.797385620915
786	169.166999999999	0	0			7	-0.544456988947375	False	127.450980392156
787	169.232999999999	0	0			7	-0.501449913973127	False	128.104575163398
788	169.297999999999	0	0			7	0.183250366523746	False	128.75816993464
789	169.362999999999	0	0			7	0.661859910060016	False	129.411764705882
790	169.427999999999	0	1			7	0.878955336927387	False	130.065359477124
791	169.493999999999	0	1			7	0.370288104860149	False	130.718954248366
792	169.558999999999	0	1			7	0.0198368799803736	False	131.372549019607
793	169.623999999999	0	1			7	0.0779318570124271	False	132.026143790849
794	169.688999999999	0	1			7	0.0332470427673195	False	132.679738562091
795	169.754999999999	0	1			7	-0.0391407858230867	False	133.333333333333
796	169.819999999999	0	1			7	-0.325089701714825	False	133.986928104575
797	169.884999999999	0	1			7	-0.499745315142359	False	134.640522875817
798	169.949999999999	0	1			7	-0.591505435159891	False	135.294117647058
799	170.015999999999	0	1			7	-0.639714132429573	False	135.9477124183
800	170.080999999999	0	1			7	-0.665041894555383	False	136.601307189542
801	170.145999999999	0	1			7	-0.678348529470511	False	137.254901960784
802	170.210999999999	1	1			7	-0.685339535303754	False	137.908496732026
803	170.276999999999	0	1			7	-0.689012452075888	False	138.562091503267
804	170.341999999999	0	1			7	-0.690942119699804	False	139.215686274509
805	170.406999999999	0	1			7	-0.643939534248951	False	139.869281045751
806	170.471999999999	0	1			7	-0.178868753394597	False	140.522875816993
807	170.538	0	1			7	0.5702264263963	False	141.176470588235
808	170.602999999999	0	1			7	1.61461418871467	False	141.830065359477
809	170.667999999999	0	1			7	1.78162236552797	False	142.483660130718
810	170.732999999999	0	1			7	1.34958633732875	False	143.13725490196
811	170.797999999999	0	1			7	0.540675334319278	False	143.790849673202
812	170.864	0	1			7	0.480123199652582	False	144.444444444444
813	170.928999999999	0	1			7	0.608354971785367	False	145.098039215686
814	170.993999999999	0	1			7	0.54415067469553	False	145.751633986928
815	171.058999999999	0	1			7	0.100718174293894	False	146.405228758169
816	171.125	0	1			7	-0.27603526202908	False	147.058823529411
817	171.189999999999	0	1			7	-0.473973219370918	False	147.712418300653
818	171.254999999999	0	1			7	-0.577965357369962	False	148.366013071895
819	171.319999999999	0	0			7	-0.632600480975565	False	149.019607843137
820	171.385999999999	0	0			7	-0.661304542540556	False	149.673202614379
821	171.451	0	0			7	-0.676385009023518	False	150.32679738562
822	171.515999999999	0	0			7	-0.684307945951061	False	150.980392156862
823	171.580999999999	0	0			7	-0.688470478299032	False	151.633986928104
824	171.646999999999	0	0			7	-0.613242300542566	False	152.287581699346
825	171.712	0	0			7	-0.428201950724499	False	152.941176470588
826	171.776999999999	0	0			7	0.320327519143054	False	153.59477124183
827	171.841999999999	0	0			7	0.680311621251756	False	154.248366013071
828	171.907999999999	0	0			7	0.696480686482706	False	154.901960784313
829	171.972999999999	0	0			7	0.306407213930349	False	155.555555555555
830	172.038	0	0			7	0.108747954972756	False	156.209150326797
831	172.102999999999	0	0			7	0.144352836158821	False	156.862745098039
832	172.168999999999	0	0			7	0.0443624897322989	False	157.516339869281
833	172.233999999999	0	0			7	-0.0186213818371049	False	158.169934640522
834	172.298999999999	0	0			7	-0.216213459352939	False	158.823529411764
835	172.364	0	0			7	-0.442544332661206	False	159.477124183006
836	172.428999999999	0	0			7	-0.561453329218492	False	160.130718954248
837	172.494999999999	0	0			7	-0.623925433838415	False	160.78431372549
838	172.559999999999	0	0			7	-0.656746868453434	False	161.437908496732
839	172.625	0	0			7	-0.673990509863338	False	162.091503267973
840	172.689999999999	0	0			7	-0.683049930103833	False	162.745098039215
841	172.755999999999	0	0			7	-0.687809545149338	False	163.398692810457
842	172.820999999999	0	0			7	-0.559737525424937	False	164.052287581699
843	172.885999999999	0	0			7	0.402718605115171	False	164.705882352941
844	172.951	0	0			7	1.66787461164772	False	165.359477124183
845	173.016999999999	0	0			7	2.28809223998924	False	166.013071895424
846	173.081999999999	0	0			7	1.69079451502188	False	166.666666666666
847	173.146999999999	0	0			7	0.655259673721692	False	167.320261437908
848	173.212	0	0			7	0.126139301637723	False	167.97385620915
849	173.277999999999	0	0			7	-0.059308865911897	False	168.627450980392
850	173.342999999999	0	0			7	-0.158145211848905	False	169.281045751634
851	173.407999999999	0	0			7	-0.325824597802613	False	169.934640522875
852	173.472999999999	0	0			7	-0.500132023776843	False	170.588235294117
853	173.538999999999	0	0			7	-0.591709347580114	False	171.241830065359
854	173.603999999999	0	0			7	-0.639821568913702	False	171.895424836601
855	173.668999999999	0	0			7	-0.665098339260753	False	172.549019607843
856	173.733999999999	0	0			7	-0.678378184245518	False	173.202614379084
857	173.799999999999	0	0			7	-0.685355115253635	False	173.856209150326
858	173.864999999999	0	0			7	-0.417274704527958	False	174.509803921568
859	173.929999999999	0	0			7	0.750044719053358	False	175.16339869281
860	173.994999999999	0	0			7	1.82424265958202	False	175.816993464052
861	174.059999999999	0	0			7	2.08617641179783	False	176.470588235294
862	174.125999999999	0	0			7	1.30985672633156	False	177.124183006535
863	174.190999999999	0	0			7	0.527326697277982	False	177.777777777777
864	174.255999999999	0	0			7	0.219240145283046	False	178.431372549019
865	174.320999999999	0	0			7	0.0219399203246183	False	179.084967320261
866	174.386999999999	0	0			7	-0.120720334531739	False	179.738562091503
867	174.451999999999	0	0			7	-0.311264435788869	False	180.392156862745
868	174.516999999999	0	0			7	-0.492481999076213	False	181.045751633986
869	174.581999999999	0	0			7	-0.58768998121471	False	181.699346405228
870	174.647999999999	0	0			7	-0.637710102808932	False	182.35294117647
871	174.712999999999	0	0			7	-0.663989237561639	False	183.006535947712
872	174.777999999999	0	0			7	-0.67779548723026	False	183.660130718954
873	174.842999999999	0	0			7	-0.685048979385426	False	184.313725490196
874	174.908999999999	0	0			7	-0.688859800550324	False	184.967320261437
875	174.973999999999	0	0			7	-0.441764587229317	False	185.620915032679
876	175.038999999999	0	0			7	-0.0144401368518366	False	186.274509803921
877	175.103999999999	0	0			7	1.08473151486199	False	186.928104575163
878	175.169999999999	0	0			7	1.45388828943727	False	187.581699346405
879	175.234999999999	0	0			7	1.31510605010868	False	188.235294117647
880	175.299999999999	0	0			7	0.369073631636187	False	188.888888888888
881	175.364999999999	0	0			7	-0.135051301686762	False	189.54248366013
882	175.430999999999	0	0			8	0.697248605039015	False	118.300653594771
883	175.495999999999	0	0			8	1.62712514473221	False	118.954248366013
884	175.560999999999	0	0			8	2.12961358454171	False	119.607843137254
885	175.625999999999	0	0			8	1.65335447727468	False	120.261437908496
886	175.690999999999	0	0			8	0.588354059513125	False	120.915032679738
887	175.756999999999	0	0			8	0.0186407416438701	False	121.56862745098
888	175.821999999999	0	0			8	-0.319458650465311	False	122.222222222222
889	175.886999999999	0	0			8	-0.63612869754504	False	122.875816993464
890	175.951999999999	0	0			8	-0.807316015341372	False	123.529411764705
891	176.018	0	0			8	-0.899739515518031	False	124.183006535947
892	176.082999999999	0	0			8	-0.949639206151943	False	124.836601307189
893	176.147999999999	0	0			8	-0.97658002068194	False	125.490196078431
894	176.212999999999	0	0			8	-0.991125257820619	False	126.143790849673
895	176.279	0	0			8	-0.925101424840353	False	126.797385620915
896	176.343999999999	0	0			8	-0.598421848502871	False	127.450980392156
897	176.408999999999	0	0			8	0.0246637653731524	False	128.104575163398
898	176.473999999999	0	0			8	1.0655551472265	False	128.75816993464
899	176.539999999999	0	0			8	1.6363110693211	False	129.411764705882
900	176.605	0	0			8	1.74759342356482	False	130.065359477124
901	176.669999999999	0	0			8	1.03769473504275	False	130.718954248366
902	176.734999999999	0	0			8	0.362826458700502	False	131.372549019607
903	176.800999999999	0	0			8	-0.267441238745829	False	132.026143790849
904	176.865999999999	0	0			8	-0.554793169479005	False	132.679738562091
905	176.930999999999	0	0			8	-0.206225568965495	False	133.333333333333
906	176.995999999999	0	0			8	0.0775789226361907	False	133.986928104575
907	177.061999999999	0	0			8	0.152728408346503	False	134.640522875817
908	177.126999999999	0	0			8	-0.311350621999161	False	135.294117647058
909	177.192	0	0			8	-0.631969339658233	False	135.9477124183
910	177.256999999999	0	0			8	-0.805070390962269	False	136.601307189542
911	177.321999999999	0	0			8	-0.89852710990371	False	137.254901960784
912	177.387999999999	0	0			8	-0.948984101640629	False	137.908496732026
913	177.452999999999	0	0			8	-0.901137130396603	False	138.562091503267
914	177.518	0	0			8	-0.380572905796921	False	139.215686274509
915	177.582999999999	0	0			8	0.506225271323258	False	139.869281045751
916	177.648999999999	0	0			8	1.43950834262535	False	140.522875816993
917	177.713999999999	0	0			8	1.77158123200714	False	141.176470588235
918	177.779	0	0			8	1.95550585571389	False	141.830065359477
919	177.843999999999	0	0			8	1.60770844334101	False	142.483660130718
920	177.909999999999	0	0			8	1.0673372525837	False	143.13725490196
921	177.974999999999	0	0			8	0.173857587750577	False	143.790849673202
922	178.039999999999	0	0			8	-0.370008106979798	False	144.444444444444
923	178.105	0	0			8	-0.663638336612802	False	145.098039215686
924	178.170999999999	0	0			8	-0.822168644230525	False	145.751633986928
925	178.235999999999	0	0			8	-0.907760924593937	False	146.405228758169
926	178.300999999999	0	0			8	-0.953972331669585	False	147.058823529411
927	178.365999999999	0	0			8	-0.978921354338489	False	147.712418300653
928	178.431999999999	0	0			8	-0.992388991874419	False	148.366013071895
929	178.496999999999	0	0			8	-0.999659839636258	False	149.019607843137
930	178.561999999999	0	0			8	-1.00358534771737	False	149.673202614379
931	178.626999999999	0	0			8	-0.967778669275573	False	150.32679738562
932	178.692999999999	0	0			8	-0.360027102437592	False	150.980392156862
933	178.757999999999	0	0			8	0.277910141991324	False	151.633986928104
934	178.822999999999	0	0			8	0.61151118251581	False	152.287581699346
935	178.887999999999	0	0			8	0.355082711162124	False	152.941176470588
936	178.953999999999	0	0			8	0.306336097523935	False	153.59477124183
937	179.018999999999	0	0			8	0.347045981835168	False	154.248366013071
938	179.083999999999	0	0			8	0.191245758619784	False	154.901960784313
939	179.148999999999	0	0			8	-0.214887823954145	False	155.555555555555
940	179.213999999999	0	0			8	-0.363203828150534	False	156.209150326797
941	179.279999999999	0	0			8	-0.326889764128876	False	156.862745098039
942	179.344999999999	0	0			8	-0.355599463048552	False	157.516339869281
943	179.409999999999	0	0			8	-0.5287582013545	False	158.169934640522
944	179.474999999999	0	0			8	-0.592295280372786	False	158.823529411764
945	179.540999999999	0	0			8	-0.619591167390907	False	159.477124183006
946	179.605999999999	0	0			8	-0.659584202526071	False	160.130718954248
947	179.670999999999	0	0			8	-0.819693234509011	False	160.78431372549
948	179.735999999999	0	0			8	-0.906421937629966	False	161.437908496732
949	179.801999999999	0	0			8	-0.953246494562829	False	162.091503267973
950	179.866999999999	0	0			8	-0.573151026861078	False	162.745098039215
951	179.931999999999	0	0			8	-0.303274531031194	False	163.398692810457
952	179.996999999999	0	0			8	0.0607606526296642	False	164.052287581699
953	180.062999999999	0	0			8	0.424648531570655	False	164.705882352941
954	180.127999999999	0	0			8	0.935855545186564	False	165.359477124183
955	180.192999999999	0	0			8	0.969016122477982	False	166.013071895424
956	180.257999999999	0	0			8	0.40670177155382	False	166.666666666666
957	180.323999999999	0	0			8	-0.235245425550175	False	167.320261437908
958	180.388999999999	0	0			8	-0.590882434563266	False	167.97385620915
959	180.453999999999	0	0			8	-0.782888357753539	False	168.627450980392
960	180.518999999999	0	0			8	-0.787732215483601	False	169.281045751634
961	180.584999999999	0	0			8	-0.638118200470076	False	169.934640522875
962	180.649999999999	0	0			8	-0.554607840504891	False	170.588235294117
963	180.714999999999	0	0			8	-0.616713766769552	False	171.241830065359
964	180.779999999999	0	0			8	-0.769899500351108	False	171.895424836601
965	180.844999999999	0	0			8	-0.487879956947722	False	172.549019607843
966	180.910999999999	0	1			8	-0.163122198171809	False	173.202614379084
967	180.975999999999	0	1			8	0.152972345020788	False	173.856209150326
968	181.040999999999	0	1			8	-0.0380505327264542	False	174.509803921568
969	181.105999999999	0	1			8	-0.0171206386097044	False	175.16339869281
970	181.172	0	1			8	0.730284557071637	False	175.816993464052
971	181.236999999999	0	1			8	1.37727678362689	False	176.470588235294
972	181.301999999999	0	1			8	1.39950622789091	False	177.124183006535
973	181.366999999999	0	1			8	0.500238654682864	False	177.777777777777
974	181.433	0	1			8	-0.193799654446362	False	178.431372549019
975	181.497999999999	1	1			8	-0.568508061418376	False	179.084967320261
976	181.562999999999	0	1			8	-0.770809366599912	False	179.738562091503
977	181.627999999999	0	1			8	-0.880029715331682	False	180.392156862745
978	181.693999999999	0	1			8	-0.457073245302623	False	181.045751633986
979	181.759	0	1			8	-0.131621290474366	False	181.699346405228
980	181.823999999999	0	1			8	0.0205317571183283	False	182.35294117647
981	181.888999999999	0	1			8	-0.383220371623622	False	183.006535947712
982	181.954999999999	0	1			8	-0.617384564115754	False	183.660130718954
983	182.019999999999	0	1			8	-0.387369805266932	False	184.313725490196
984	182.084999999999	0	1			8	0.252851116581466	False	184.967320261437
985	182.149999999999	0	1			8	0.553593967040253	False	185.620915032679
986	182.215999999999	0	1			8	0.582907144936912	False	186.274509803921
987	182.280999999999	0	1			8	0.879430921204265	False	186.928104575163
988	182.346	0	1			8	1.29959961119353	False	187.581699346405
989	182.410999999999	0	1			8	1.24707911607463	False	188.235294117647
990	182.475999999999	0	1			8	0.440148177715113	False	188.888888888888
991	182.541999999999	0	1			8	-0.226243659692915	False	189.54248366013
992	182.606999999999	0	1			9	-0.135255041359434	False	118.300653594771
993	182.672	0	1			9	-0.135255041359434	False	118.954248366013
994	182.736999999999	0	1			9	-0.135255041359434	False	119.607843137254
995	182.802999999999	0	0			9	-0.135255041359434	False	120.261437908496
996	182.867999999999	0	0			9	1.35516894605532	False	120.915032679738
997	182.933	0	0			9	4.08045076133517	False	121.56862745098
998	182.997999999999	0	0			9	4.67915570248721	False	122.222222222222
999	183.063999999999	0	0			9	3.17445259457142	False	122.875816993464
1000	183.128999999999	0	0			9	0.531043529671539	False	123.529411764705
1001	183.193999999999	0	0			9	-0.00263212784581682	False	124.183006535947
1002	183.259	0	0			9	-0.108857237731102	False	124.836601307189
1003	183.324999999999	0	0			9	-0.130000715256417	False	125.490196078431
1004	183.389999999999	0	0			9	-0.134209198940665	False	126.143790849673
1005	183.454999999999	0	0			9	-0.135046872634567	False	126.797385620915
1006	183.519999999999	0	0			9	-0.135213606610532	False	127.450980392156
1007	183.585999999999	0	0			9	-0.13524679401864	False	128.104575163398
1008	183.650999999999	0	0			9	-0.135253399775209	False	128.75816993464
1009	183.715999999999	0	0			9	-0.135254714611839	False	129.411764705882
1010	183.780999999999	0	0			9	-0.135254976322265	False	130.065359477124
1011	183.846999999999	0	0			9	-0.135255028414171	False	130.718954248366
1012	183.911999999999	0	0			9	-0.135255038782756	False	131.372549019607
1013	183.976999999999	0	0			9	-0.135255040846561	False	132.026143790849
1014	184.041999999999	0	0			9	-0.135255041257349	False	132.679738562091
1015	184.106999999999	0	0			9	-0.135255041339114	False	133.333333333333
1016	184.172999999999	0	0			9	-0.135255041355407	False	133.986928104575
1017	184.237999999999	0	0			9	-0.135255041358673	False	134.640522875817
1018	184.302999999999	0	0			9	-0.135255041359324	False	135.294117647058
1019	184.367999999999	0	0			9	-0.135255041359434	False	135.9477124183
1020	184.433999999999	0	0			9	-0.135255041359434	False	136.601307189542
1021	184.498999999999	0	0			9	-0.135255041359434	False	137.254901960784
1022	184.563999999999	0	0			9	-0.135255041359434	False	137.908496732026
1023	184.628999999999	0	0			9	-0.135255041359434	False	138.562091503267
1024	184.694999999999	0	0			9	-0.135255041359434	False	139.215686274509
1025	184.759999999999	0	0			9	-0.135255041359434	False	139.869281045751
1026	184.824999999999	0	0			9	-0.135255041359434	False	140.522875816993
1027	184.889999999999	0	0			9	-0.135255041359434	False	141.176470588235
1028	184.955999999999	0	0			9	-0.135255041359434	False	141.830065359477
1029	185.020999999999	0	0			9	-0.135255041359434	False	142.483660130718
1030	185.085999999999	0	0			9	-0.135255041359434	False	143.13725490196
1031	185.150999999999	0	0			9	-0.135255041359434	False	143.790849673202
1032	185.216999999999	0	0			9	-0.135255041359434	False	144.444444444444
1033	185.281999999999	0	0			9	-0.135255041359434	False	145.098039215686
1034	185.346999999999	0	0			9	-0.135255041359434	False	145.751633986928
1035	185.411999999999	0	0			9	-0.135255041359434	False	146.405228758169
1036	185.477999999999	0	0			9	-0.135255041359434	False	147.058823529411
1037	185.542999999999	0	0			9	-0.135255041359434	False	147.712418300653
1038	185.607999999999	0	0			9	-0.135255041359434	False	148.366013071895
1039	185.672999999999	0	0			9	-0.135255041359434	False	149.019607843137
1040	185.737999999999	0	0			9	-0.135255041359434	False	149.673202614379
1041	185.803999999999	0	0			9	-0.135255041359434	False	150.32679738562
1042	185.868999999999	0	0			9	-0.135255041359434	False	150.980392156862
1043	185.933999999999	0	0			9	-0.135255041359434	False	151.633986928104
1044	185.998999999999	0	0			9	-0.135255041359434	False	152.287581699346
1045	186.064999999999	0	0			9	-0.135255041359434	False	152.941176470588
1046	186.129999999999	0	0			9	-0.135255041359434	False	153.59477124183
1047	186.194999999999	0	0			9	-0.135255041359434	False	154.248366013071
1048	186.259999999999	0	0			9	-0.135255041359434	False	154.901960784313
1049	186.326	0	0			9	-0.135255041359434	False	155.555555555555
1050	186.390999999999	0	0			9	-0.135255041359434	False	156.209150326797
1051	186.455999999999	0	0			9	-0.135255041359434	False	156.862745098039
1052	186.520999999999	0	0			9	-0.135255041359434	False	157.516339869281
1053	186.587	0	0			9	-0.135255041359434	False	158.169934640522
1054	186.651999999999	0	0			9	-0.135255041359434	False	158.823529411764
1055	186.716999999999	0	0			9	-0.135255041359434	False	159.477124183006
1056	186.781999999999	0	0			9	-0.135255041359434	False	160.130718954248
1057	186.847999999999	0	0			9	-0.135255041359434	False	160.78431372549
1058	186.913	0	0			9	-0.135255041359434	False	161.437908496732
1059	186.977999999999	0	0			9	-0.135255041359434	False	162.091503267973
1060	187.042999999999	0	0			9	-0.135255041359434	False	162.745098039215
1061	187.108999999999	0	0			9	-0.135255041359434	False	163.398692810457
1062	187.173999999999	0	0			9	-0.135255041359434	False	164.052287581699
1063	187.239	0	0			9	-0.135255041359434	False	164.705882352941
1064	187.303999999999	0	0			9	-0.135255041359434	False	165.359477124183
1065	187.368999999999	0	0			9	-0.135255041359434	False	166.013071895424
1066	187.434999999999	0	0			9	-0.135255041359434	False	166.666666666666
1067	187.5	0	0			9	-0.135255041359434	False	167.320261437908
1068	187.564999999999	0	0			9	-0.135255041359434	False	167.97385620915
1069	187.629999999999	0	0			9	-0.135255041359434	False	168.627450980392
1070	187.695999999999	0	0			9	-0.135255041359434	False	169.281045751634
1071	187.760999999999	0	0			9	-0.135255041359434	False	169.934640522875
1072	187.826	0	0			9	-0.135255041359434	False	170.588235294117
1073	187.890999999999	0	0			9	-0.135255041359434	False	171.241830065359
1074	187.956999999999	0	0			9	-0.135255041359434	False	171.895424836601
1075	188.021999999999	0	0			9	-0.135255041359434	False	172.549019607843
1076	188.087	0	0			9	-0.135255041359434	False	173.202614379084
1077	188.151999999999	0	0			9	-0.135255041359434	False	173.856209150326
1078	188.217999999999	0	0			9	-0.135255041359434	False	174.509803921568
1079	188.282999999999	0	0			9	-0.135255041359434	False	175.16339869281
1080	188.347999999999	0	0			9	-0.135255041359434	False	175.816993464052
1081	188.413	0	0			9	-0.135255041359434	False	176.470588235294
1082	188.478999999999	0	0			9	-0.135255041359434	False	177.124183006535
1083	188.543999999999	0	0			9	-0.135255041359434	False	177.777777777777
1084	188.608999999999	0	0			9	-0.135255041359434	False	178.431372549019
1085	188.673999999999	0	0			9	-0.135255041359434	False	179.084967320261
1086	188.739999999999	0	0			9	-0.135255041359434	False	179.738562091503
1087	188.804999999999	0	0			9	-0.135255041359434	False	180.392156862745
1088	188.869999999999	0	0			9	-0.135255041359434	False	181.045751633986
1089	188.934999999999	0	0			9	-0.135255041359434	False	181.699346405228
1090	189.000999999999	0	0			9	-0.135255041359434	False	182.35294117647
1091	189.065999999999	0	0			9	-0.135255041359434	False	183.006535947712
1092	189.130999999999	0	0			9	-0.135255041359434	False	183.660130718954
1093	189.195999999999	0	0			9	-0.135255041359434	False	184.313725490196
1094	189.260999999999	0	0			9	-0.135255041359434	False	184.967320261437
1095	189.326999999999	0	0			9	-0.135255041359434	False	185.620915032679
1096	189.391999999999	0	0			9	-0.135255041359434	False	186.274509803921
1097	189.456999999999	0	0			9	-0.135255041359434	False	186.928104575163
1098	189.521999999999	0	0			9	-0.135255041359434	False	187.581699346405
1099	189.587999999999	0	0			9	-0.135255041359434	False	188.235294117647
1100	189.652999999999	0	0			9	-0.135255041359434	False	188.888888888888
1101	189.717999999999	0	0			9	-0.135255041359434	False	189.54248366013
1102	189.782999999999	0	0			10	0.0457306337894587	False	118.300653594771
1103	189.848999999999	0	0			10	0.0773610436268066	False	118.954248366013
1104	189.913999999999	0	0			10	-0.113634297914855	False	119.607843137254
1105	189.978999999999	0	0			10	-0.35778388685259	False	120.261437908496
1106						10	-0.428802274878302	False	120.915032679738
1107						10	-0.449139715865312	False	121.56862745098
1108						10	-0.454963399025998	False	122.222222222222
1109						10	-0.45663102666996	False	122.875816993464
1110						10	-0.457108556416111	False	123.529411764705
1111						10	-0.457245298359127	False	124.183006535947
1112						10	-0.457284454789474	False	124.836601307189
1113						10	-0.457295667340675	False	125.490196078431
1114						10	-0.450694129024206	False	126.143790849673
1115						10	0.0651654310876837	False	126.797385620915
1116						10	0.831562486190334	False	127.450980392156
1117						10	1.08775016606719	False	128.104575163398
1118						10	0.616096105172435	False	128.75816993464
1119						10	-0.110904285769145	False	129.411764705882
1120						10	-0.358068835363737	False	130.065359477124
1121						10	-0.428884961823407	False	130.718954248366
1122						10	-0.44916339461917	False	131.372549019607
1123						10	-0.454970179498016	False	132.026143790849
1124						10	-0.456632968267265	False	132.679738562091
1125						10	-0.45710911238858	False	133.333333333333
1126						10	-0.457245457563368	False	133.986928104575
1127						10	-0.457284500378044	False	134.640522875817
1128						10	-0.457295680395088	False	135.294117647058
1129						10	-0.457298881823625	False	135.9477124183
1130						10	-0.457299798561466	False	136.601307189542
1131						10	-0.45730006107186	False	137.254901960784
1132						10	-0.457300136242431	False	137.908496732026
1133						10	-0.45730015776773	False	138.562091503267
1134						10	-0.45730016393177	False	139.215686274509
1135						10	-0.457300165705981	False	139.869281045751
1136						10	-0.457300166223273	False	140.522875816993
1137						10	-0.457300166371355	False	141.176470588235
1138						10	-0.457300166404161	False	141.830065359477
1139						10	-0.193795255009113	False	142.483660130718
1140						10	0.352026542486548	False	143.13725490196
1141						10	0.524070579785551	False	143.790849673202
1142						10	0.2840984233281	False	144.444444444444
1143						10	-0.240204558431138	False	145.098039215686
1144						10	-0.395129339741432	False	145.751633986928
1145						10	-0.439497374692717	False	146.405228758169
1146						10	-0.452202288175328	False	147.058823529411
1147						10	-0.455840374994741	False	147.712418300653
1148						10	-0.456882151131597	False	148.366013071895
1149						10	-0.457180466585073	False	149.019607843137
1150						10	-0.457265890033196	False	149.673202614379
1151						10	-0.457290351271808	False	150.32679738562
1152						10	-0.457297355814561	False	150.980392156862
1153						10	-0.457299361584585	False	151.633986928104
1154						10	0.0530682062163388	False	152.287581699346
1155						10	0.315910020751134	False	152.941176470588
1156						10	0.367130553498999	False	153.59477124183
1157						10	-0.133565027850845	False	154.248366013071
1158						10	-0.364487353309526	False	154.901960784313
1159						10	-0.430722849976453	False	155.555555555555
1160						10	-0.449689678863375	False	156.209150326797
1161						10	-0.455120882440073	False	156.862745098039
1162						10	-0.456676122471558	False	157.516339869281
1163						10	-0.457121469713313	False	158.169934640522
1164						10	-0.45724899611719	False	158.823529411764
1165						10	-0.457285513652635	False	159.477124183006
1166						10	-0.457295970549045	False	160.130718954248
1167						10	-0.457298964910007	False	160.78431372549
1168						10	-0.0879029697070609	False	161.437908496732
1169						10	0.574719088810687	False	162.091503267973
1170						10	1.10100501607713	False	162.745098039215
1171						10	0.874878069199013	False	163.398692810457
1172						10	0.255962331360115	False	164.052287581699
1173						10	-0.248561455226395	False	164.705882352941
1174						10	-0.397522666992994	False	165.359477124183
1175						10	-0.440182710837983	False	166.013071895424
1176						10	-0.452398536069661	False	166.666666666666
1177						10	-0.455896571118119	False	167.320261437908
1178						10	-0.456898243045624	False	167.97385620915
1179						10	-0.457185074548781	False	168.627450980392
1180						10	-0.457267209536239	False	169.281045751634
1181						10	-0.457290729115123	False	169.934640522875
1182						10	-0.45729746401103	False	170.588235294117
1183						10	-0.457299392566941	False	171.241830065359
1184						10	-0.457299944814215	False	171.895424836601
1185						10	-0.457300102951736	False	172.549019607843
1186						10	0.27535239768926	False	173.202614379084
1187						10	1.40748651089402	False	173.856209150326
1188						10	1.95062414275015	False	174.509803921568
1189						10	1.33597696778931	False	175.16339869281
1190						10	0.39456201103499	False	175.816993464052
1191						10	0.471088307465716	False	176.470588235294
1192						10	0.531859617565764	False	177.124183006535
1193						10	0.3917206148438	False	177.777777777777
1194						10	-0.198682356437533	False	178.431372549019
1195						10	-0.383228393603496	False	179.084967320261
1196						10	-0.43608949493135	False	179.738562091503
1197						10	-0.451226432449349	False	180.392156862745
1198						10	-0.455560936031671	False	181.045751633986
1199						10	-0.456802133018264	False	181.699346405228
1200						10	-0.4571575531789	False	182.35294117647
1201						10	-0.457259328716507	False	183.006535947712
1202						10	0.0945922328032226	False	183.660130718954
1203						10	1.42859835904933	False	184.313725490196
1204						10	3.62404757311872	False	184.967320261437
1205						10	4.22440490757599	False	185.620915032679
1206						10	3.18184859505924	False	186.274509803921
1207						10	1.07609360454968	False	186.928104575163
1208						10	-0.0143932745516828	False	187.581699346405
1209						10	-0.330468660563389	False	188.235294117647
1210						10	-0.420981612931529	False	188.888888888888
1211						10	-0.446900249034569	False	189.54248366013
1212						11	0.636983575081849	False	118.300653594771
1213						11	0.813360654856376	False	118.954248366013
1214						11	0.98392142374432	False	119.607843137254
1215						11	0.628137393950826	False	120.261437908496
1216						11	0.0818772271322124	False	120.915032679738
1217						11	-0.239668756084001	False	121.56862745098
1218						11	-0.370323128702035	False	122.222222222222
1219						11	-0.423397677211053	False	122.875816993464
1220						11	-0.444957670321345	False	123.529411764705
1221						11	-0.453715785510151	False	124.183006535947
1222						11	-0.457273511096575	False	124.836601307189
1223						11	-0.458718733858337	False	125.490196078431
1224						11	-0.459305813659849	False	126.143790849673
1225						11	-0.459544297790091	False	126.797385620915
1226						11	-0.459641175046352	False	127.450980392156
1227						11	-0.459680528619989	False	128.104575163398
1228						11	-0.4596965148671	False	128.75816993464
1229						11	-0.459703020312316	False	129.411764705882
1230						11	0.16081350133782	False	130.065359477124
1231						11	0.784755621747114	False	130.718954248366
1232						11	1.34867941408548	False	131.372549019607
1233						11	0.9735268917633	False	132.026143790849
1234						11	0.467007170857129	False	132.679738562091
1235						11	-0.0664089094987828	False	133.333333333333
1236						11	-0.299938762303447	False	133.986928104575
1237						11	-0.394806058176691	False	134.640522875817
1238						11	-0.433343144135011	False	135.294117647058
1239						11	-0.448997716823711	False	135.9477124183
1240						11	-0.455356932627675	False	136.601307189542
1241						11	-0.457940179481202	False	137.254901960784
1242						11	-0.458989548540528	False	137.908496732026
1243						11	-0.459415824264494	False	138.562091503267
1244						11	-0.459588986405332	False	139.215686274509
1245						11	-0.459659328499273	False	139.869281045751
1246						11	-0.431456327373104	False	140.522875816993
1247						11	0.264353974434465	False	141.176470588235
1248						11	0.614985496914511	False	141.830065359477
1249						11	0.976080432959684	False	142.483660130718
1250						11	1.0483128790571	False	143.13725490196
1251						11	1.79208956370953	False	143.790849673202
1252						11	2.2178746839806	False	144.444444444444
1253						11	1.77861885458614	False	145.098039215686
1254						11	0.850006390471842	False	145.751633986928
1255						11	0.0726009495787596	False	146.405228758169
1256						11	-0.243472571014068	False	147.058823529411
1257						11	-0.371868307199495	False	147.712418300653
1258						11	-0.424025348534883	False	148.366013071895
1259						11	-0.445212632796396	False	149.019607843137
1260						11	-0.453819352098045	False	149.673202614379
1261						11	-0.45731558201704	False	150.32679738562
1262						11	-0.45873582394873	False	150.980392156862
1263						11	-0.275585919144737	False	151.633986928104
1264						11	0.045163039332419	False	152.287581699346
1265						11	0.179020965712494	False	152.941176470588
1266						11	0.0362297479656435	False	153.59477124183
1267						11	-0.205728970921489	False	154.248366013071
1268						11	0.143909344430091	False	154.901960784313
1269						11	0.322873680920953	False	155.555555555555
1270						11	0.319014107150687	False	156.209150326797
1271						11	0.366411664663157	False	156.862745098039
1272						11	0.427723647788756	False	157.516339869281
1273						11	0.425946284821243	False	158.169934640522
1274						11	-0.0717228767155143	False	158.823529411764
1275						11	-0.302095429273811	False	159.477124183006
1276						11	-0.395682141237479	False	160.130718954248
1277						11	-0.433699027451394	False	160.78431372549
1278						11	-0.449142284092005	False	161.437908496732
1279						11	-0.455415658884569	False	162.091503267973
1280						11	-0.457964035318622	False	162.745098039215
1281						11	-0.0402162061618053	False	163.398692810457
1282						11	0.21173024408286	False	164.052287581699
1283						11	0.646323560989416	False	164.705882352941
1284						11	0.42894308531821	False	165.359477124183
1285						11	0.262617600945305	False	166.013071895424
1286						11	-0.158245918278416	False	166.666666666666
1287						11	-0.33724622689311	False	167.320261437908
1288						11	-0.409961141358618	False	167.97385620915
1289						11	-0.439499465440219	False	168.627450980392
1290						11	-0.451498550718809	False	169.281045751634
1291						11	-0.456372832177346	False	169.934640522875
1292						11	-0.458352868066522	False	170.588235294117
1293						11	-0.459157199703294	False	171.241830065359
1294						11	-0.45948392772125	False	171.895424836601
1295						11	-0.459616651458037	False	172.549019607843
1296						11	-0.459670566623997	False	173.202614379084
1297						11	-0.45969246809536	False	173.856209150326
1298						11	-0.459701364932444	False	174.509803921568
1299						11	-0.102097429568589	False	175.16339869281
1300						11	0.527996432636559	False	175.816993464052
1301						11	0.791584604641247	False	176.470588235294
1302						11	0.514609715084293	False	177.124183006535
1303						11	-0.0623890284969898	False	177.777777777777
1304						11	-0.298308146737414	False	178.431372549019
1305						11	-0.394143673695427	False	179.084967320261
1306						11	-0.433074069664282	False	179.738562091503
1307						11	-0.448888413129466	False	180.392156862745
1308						11	-0.455312531174266	False	181.045751633986
1309						11	-0.457922142679441	False	181.699346405228
1310						11	-0.458982221613304	False	182.35294117647
1311						11	-0.459412847912962	False	183.006535947712
1312						11	-0.459587777348907	False	183.660130718954
1313						11	-0.459658837355191	False	184.313725490196
1314						11	-0.459687703420333	False	184.967320261437
1315						11	-0.459699429421502	False	185.620915032679
1316						11	-0.244828950409144	False	186.274509803921
1317						11	0.50663475879638	False	186.928104575163
1318						11	0.873024633445674	False	187.581699346405
1319						11	0.771815564488956	False	188.235294117647
1320						11	0.655339735640411	False	188.888888888888
1321						11	0.821975584686995	False	189.54248366013
1322						12	-0.224612496877162	False	118.300653594771
1323						12	-0.224612496877162	False	118.954248366013
1324						12	-0.224612496877162	False	119.607843137254
1325						12	-0.224612496877162	False	120.261437908496
1326						12	-0.224612496877162	False	120.915032679738
1327						12	-0.224612496877162	False	121.56862745098
1328						12	-0.224612496877162	False	122.222222222222
1329						12	-0.224612496877162	False	122.875816993464
1330						12	-0.224612496877162	False	123.529411764705
1331						12	-0.224612496877162	False	124.183006535947
1332						12	-0.224612496877162	False	124.836601307189
1333						12	-0.224612496877162	False	125.490196078431
1334						12	-0.134427634116538	False	126.143790849673
1335						12	1.49439932093887	False	126.797385620915
1336						12	2.04106339611753	False	127.450980392156
1337						12	1.98713131663668	False	128.104575163398
1338						12	0.366114289429755	False	128.75816993464
1339						12	-0.0923506230610125	False	129.411764705882
1340						12	-0.195002214458859	False	130.065359477124
1341						12	-0.21798346045647	False	130.718954248366
1342						12	-0.223128413637268	False	131.372549019607
1343						12	-0.224280246015474	False	132.026143790849
1344						12	-0.224538113829012	False	132.679738562091
1345						12	-0.224595844285732	False	133.333333333333
1346						12	-0.224608768758885	False	133.986928104575
1347						12	-0.224611662240346	False	134.640522875817
1348						12	-0.224612310021874	False	135.294117647058
1349						12	-0.224612455044717	False	135.9477124183
1350						12	-0.224612487511875	False	136.601307189542
1351						12	0.687705456666507	False	137.254901960784
1352						12	1.63202852058447	False	137.908496732026
1353						12	1.83157956281106	False	138.562091503267
1354						12	0.924689616630348	False	139.215686274509
1355						12	0.0336457670767446	False	139.869281045751
1356						12	-0.166794505187112	False	140.522875816993
1357						12	-0.211668426715425	False	141.176470588235
1358						12	-0.221714628112546	False	141.830065359477
1359						12	-0.223963733136544	False	142.483660130718
1360						12	-0.224467254140058	False	143.13725490196
1361						12	-0.22457998049044	False	143.790849673202
1362						12	-0.22460521723326	False	144.444444444444
1363						12	-0.224610867138416	False	145.098039215686
1364						12	0.0252064851020527	False	145.751633986928
1365						12	0.20313986900727	False	146.405228758169
1366						12	0.234917494290476	False	147.058823529411
1367						12	-0.0139380399807059	False	147.712418300653
1368						12	-0.177387924533377	False	148.366013071895
1369						12	-0.214040033186656	False	149.019607843137
1370						12	-0.22224557426908	False	149.673202614379
1371						12	-0.224082599325077	False	150.32679738562
1372						12	-0.224493865446474	False	150.980392156862
1373						12	-0.224585938127803	False	151.633986928104
1374						12	-0.224606551006319	False	152.287581699346
1375						12	-0.224611165738411	False	152.941176470588
1376						12	-0.224612198866926	False	153.59477124183
1377						12	-0.224612430159774	False	154.248366013071
1378						12	-0.224612481940729	False	154.901960784313
1379						12	-0.224612493533251	False	155.555555555555
1380						12	-0.22461249612854	False	156.209150326797
1381						12	-0.224612496709564	False	156.862745098039
1382						12	-0.224612496839641	False	157.516339869281
1383						12	-0.224612496868762	False	158.169934640522
1384						12	-0.224612496875312	False	158.823529411764
1385						12	-0.22461249687679	False	159.477124183006
1386						12	-0.22461249687712	False	160.130718954248
1387						12	-0.224612496877162	False	160.78431372549
1388						12	-0.224612496877162	False	161.437908496732
1389						12	-0.224612496877162	False	162.091503267973
1390						12	-0.224612496877162	False	162.745098039215
1391						12	-0.224612496877162	False	163.398692810457
1392						12	-0.224612496877162	False	164.052287581699
1393						12	-0.224612496877162	False	164.705882352941
1394						12	-0.224612496877162	False	165.359477124183
1395						12	0.130400389905919	False	166.013071895424
1396						12	0.285413989366054	False	166.666666666666
1397						12	0.303003032822113	False	167.320261437908
1398						12	-0.0512280402688014	False	167.97385620915
1399						12	-0.185786082540348	False	168.627450980392
1400						12	-0.215920186953111	False	169.281045751634
1401						12	-0.222666495881445	False	169.934640522875
1402						12	-0.224176833640565	False	170.588235294117
1403						12	-0.224514962263285	False	171.241830065359
1404						12	-0.224590661202023	False	171.895424836601
1405						12	-0.22460760838999	False	172.549019607843
1406						12	-0.22461140246141	False	173.202614379084
1407						12	-0.224612251863563	False	173.856209150326
1408						12	-0.224612442024458	False	174.509803921568
1409						12	-0.224612484596949	False	175.16339869281
1410						12	-0.224612494127915	False	175.816993464052
1411						12	-0.224612496261671	False	176.470588235294
1412						12	-0.224612496739369	False	177.124183006535
1413						12	-0.224612496846313	False	177.777777777777
1414						12	0.562526156218221	False	178.431372549019
1415						12	1.29860555463147	False	179.084967320261
1416						12	1.44837505773652	False	179.738562091503
1417						12	0.665382149982864	False	180.392156862745
1418						12	-0.0248320355935676	False	181.045751633986
1419						12	-0.179886345664357	False	181.699346405228
1420						12	-0.214599377738095	False	182.35294117647
1421						12	-0.222370798182164	False	183.006535947712
1422						12	-0.224110633974169	False	183.660130718954
1423						12	-0.224500141735964	False	184.313725490196
1424						12	-0.22458734323923	False	184.967320261437
1425						12	-0.22460686557721	False	185.620915032679
1426						12	-0.224611236163335	False	186.274509803921
1427						12	-0.224612214633388	False	186.928104575163
1428						12	-0.224612433689509	False	187.581699346405
1429						12	-0.224612482730953	False	188.235294117647
1430						12	-0.224612493710163	False	188.888888888888
1431						12	-0.224612496168147	False	189.54248366013
1432						13	-0.40128166465822	False	118.300653594771
1433						13	-0.566762526800385	False	118.954248366013
1434						13	-0.618581613092252	False	119.607843137254
1435						13	-0.633852423071212	False	120.261437908496
1436						13	-0.638180980911794	False	120.915032679738
1437						13	-0.582217580511294	False	121.56862745098
1438						13	-0.358213105004143	False	122.222222222222
1439						13	-0.22133513571364	False	122.875816993464
1440						13	-0.235692076718819	False	123.529411764705
1441						13	-0.44563146791854	False	124.183006535947
1442						13	-0.570367916503939	False	124.836601307189
1443						13	-0.489036566085751	False	125.490196078431
1444						13	-0.00707545566336401	False	126.143790849673
1445						13	0.270842982921199	False	126.797385620915
1446						13	0.224380032521466	False	127.450980392156
1447						13	-0.244401957460216	False	128.104575163398
1448						13	-0.50087769453146	False	128.75816993464
1449						13	-0.596156097921248	False	129.411764705882
1450						13	-0.626921544612217	False	130.065359477124
1451						13	-0.584001556986413	False	130.718954248366
1452						13	-0.486334787794114	False	131.372549019607
1453						13	-0.439111782111157	False	132.026143790849
1454						13	-0.437455526164525	False	132.679738562091
1455						13	-0.384763162652918	False	133.333333333333
1456						13	-0.348157810966456	False	133.986928104575
1457						13	-0.381310634397631	False	134.640522875817
1458						13	-0.51177196786671	False	135.294117647058
1459						13	-0.256480589594361	False	135.9477124183
1460						13	0.0265235033839749	False	136.601307189542
1461						13	0.319856902505197	False	137.254901960784
1462						13	0.549963796087634	False	137.908496732026
1463						13	1.4673353725641	False	138.562091503267
1464						13	1.82524315934729	False	139.215686274509
1465						13	1.46800553711697	False	139.869281045751
1466						13	0.324155562367116	False	140.522875816993
1467						13	-0.301159447752996	False	141.176470588235
1468						13	-0.533407122332625	False	141.830065359477
1469						13	-0.608392274071593	False	142.483660130718
1470						13	-0.630895589366086	False	143.13725490196
1471						13	-0.637351618057716	False	143.790849673202
1472						13	-0.639148094888546	False	144.444444444444
1473						13	-0.63963706927763	False	145.098039215686
1474						13	-0.639767954158152	False	145.751633986928
1475						13	-0.436375129530176	False	146.405228758169
1476						13	0.281078748792868	False	147.058823529411
1477						13	0.681944433713277	False	147.712418300653
1478						13	0.647145365755583	False	148.366013071895
1479						13	0.00669916351524243	False	149.019607843137
1480						13	-0.325482786090239	False	149.673202614379
1481						13	0.310049815240977	False	150.32679738562
1482						13	1.29998997245231	False	150.980392156862
1483						13	1.84796788730812	False	151.633986928104
1484						13	1.21892795055933	False	152.287581699346
1485						13	0.248818641637963	False	152.941176470588
1486						13	-0.321095268241769	False	153.59477124183
1487						13	-0.53862567188127	False	154.248366013071
1488						13	-0.609746226696529	False	154.901960784313
1489						13	-0.6312442742804	False	155.555555555555
1490						13	-0.637440852150514	False	156.209150326797
1491						13	-0.639170808369336	False	156.862745098039
1492						13	-0.639642823704804	False	157.516339869281
1493						13	-0.501240639712003	False	158.169934640522
1494						13	0.0548212435343583	False	158.823529411764
1495						13	0.379187324311532	False	159.477124183006
1496						13	0.338450814073592	False	160.130718954248
1497						13	-0.184377108150159	False	160.78431372549
1498						13	-0.12815010794428	False	161.437908496732
1499						13	0.328125609241952	False	162.091503267973
1500						13	0.609937650842405	False	162.745098039215
1501						13	0.353480601484011	False	163.398692810457
1502						13	-0.167758669913989	False	164.052287581699
1503						13	-0.467671361380573	False	164.705882352941
1504						13	-0.584717142867749	False	165.359477124183
1505						13	-0.623363666795353	False	166.013071895424
1506						13	-0.63511076805116	False	166.666666666666
1507						13	-0.638508867499608	False	167.320261437908
1508						13	-0.639459912137124	False	167.97385620915
1509						13	-0.436360094045863	False	168.627450980392
1510						13	-0.261329087123079	False	169.281045751634
1511						13	-0.188526279035411	False	169.934640522875
1512						13	-0.327278969328576	False	170.588235294117
1513						13	-0.362795270915155	False	171.241830065359
1514						13	0.391219958283281	False	171.895424836601
1515						13	1.31358831154934	False	172.549019607843
1516						13	1.65665046544516	False	173.202614379084
1517						13	0.970335225206577	False	173.856209150326
1518						13	0.0544592810812643	False	174.509803921568
1519						13	-0.40032529131696	False	175.16339869281
1520						13	-0.565272837828549	False	175.816993464052
1521						13	-0.617928872170243	False	176.470588235294
1522						13	-0.633626615930505	False	177.124183006535
1523						13	-0.638110592613837	False	177.777777777777
1524						13	-0.511416900596048	False	178.431372549019
1525						13	-0.225921824973776	False	179.084967320261
1526						13	-0.0347408250140534	False	179.738562091503
1527						13	0.0743164412888252	False	180.392156862745
1528						13	0.174748040677965	False	181.045751633986
1529						13	0.175201688426804	False	181.699346405228
1530						13	-0.0165924160454348	False	182.35294117647
1531						13	-0.333246892049534	False	183.006535947712
1532						13	0.211654728948657	False	183.660130718954
1533						13	0.663029503481668	False	184.313725490196
1534						13	0.769009977545183	False	184.967320261437
1535						13	0.093266528484278	False	185.620915032679
1536						13	-0.371356870295275	False	186.274509803921
1537						13	-0.553716140946848	False	186.928104575163
1538						13	-0.614076837156228	False	187.581699346405
1539						13	-0.632449573936457	False	188.235294117647
1540						13	-0.637768967195836	False	188.888888888888
1541						13	-0.63925864606348	False	189.54248366013
1542						14	0.239351284179097	False	118.300653594771
1543						14	0.443139328112289	False	118.954248366013
1544						14	1.62879683403304	False	119.607843137254
1545						14	2.47985510128053	False	120.261437908496
1546						14	2.2836370984884	False	120.915032679738
1547						14	1.05304954403528	False	121.56862745098
1548						14	0.153075553720324	False	122.222222222222
1549						14	-0.292552855648304	False	122.875816993464
1550						14	-0.492805936658949	False	123.529411764705
1551						14	-0.582794159613783	False	124.183006535947
1552						14	-0.623232390225269	False	124.836601307189
1553						14	-0.641404218063323	False	125.490196078431
1554						14	-0.563265975436674	False	126.143790849673
1555						14	-0.0153915140758359	False	126.797385620915
1556						14	0.426381342365149	False	127.450980392156
1557						14	0.519383714077816	False	128.104575163398
1558						14	0.0435485370216104	False	128.75816993464
1559						14	0.119332021334904	False	129.411764705882
1560						14	1.24419826721409	False	130.065359477124
1561						14	2.0225322424725	False	130.718954248366
1562						14	1.86399879053832	False	131.372549019607
1563						14	0.714670297793556	False	132.026143790849
1564						14	-0.0401874999672776	False	132.679738562091
1565						14	-0.379400133025235	False	133.333333333333
1566						14	-0.531832884970983	False	133.986928104575
1567						14	-0.600331839523806	False	134.640522875817
1568						14	-0.631113345184466	False	135.294117647058
1569						14	-0.644945702311086	False	135.9477124183
1570						14	-0.651161582889897	False	136.601307189542
1571						14	-0.65395482853967	False	137.254901960784
1572						14	-0.655210036254982	False	137.908496732026
1573						14	-0.586270674733077	False	138.562091503267
1574						14	-0.168771599499517	False	139.215686274509
1575						14	0.125011988847963	False	139.869281045751
1576						14	0.170720385889667	False	140.522875816993
1577						14	-0.196331997004169	False	141.176470588235
1578						14	0.406932146699756	False	141.830065359477
1579						14	2.15677749093045	False	142.483660130718
1580						14	3.31320834797522	False	143.13725490196
1581						14	2.91397065568343	False	143.790849673202
1582						14	1.28546299715764	False	144.444444444444
1583						14	0.216311244338669	False	145.098039215686
1584						14	-0.264136415809456	False	145.751633986928
1585						14	-0.48003637071322	False	146.405228758169
1586						14	-0.577055868140007	False	147.058823529411
1587						14	-0.620653759974409	False	147.712418300653
1588						14	-0.640245452601331	False	148.366013071895
1589						14	-0.64904942003732	False	149.019607843137
1590						14	-0.653005680687685	False	149.673202614379
1591						14	-0.629013993279273	False	150.32679738562
1592						14	-0.46569483436131	False	150.980392156862
1593						14	-0.0935068361719776	False	151.633986928104
1594						14	0.190327029185554	False	152.287581699346
1595						14	0.157822241254649	False	152.941176470588
1596						14	-0.144822087516889	False	153.59477124183
1597						14	-0.252164219137638	False	154.248366013071
1598						14	0.102963212744494	False	154.901960784313
1599						14	0.453376905776909	False	155.555555555555
1600						14	1.18157020279823	False	156.209150326797
1601						14	1.19789598649168	False	156.862745098039
1602						14	0.976829524293367	False	157.516339869281
1603						14	0.129688179787062	False	158.169934640522
1604						14	-0.303062026459079	False	158.823529411764
1605						14	-0.497528468772899	False	159.477124183006
1606						14	-0.584916335565517	False	160.130718954248
1607						14	-0.62418603768842	False	160.78431372549
1608						14	-0.641832760985615	False	161.437908496732
1609						14	-0.5538113643064	False	162.091503267973
1610						14	-0.270453308566352	False	162.745098039215
1611						14	-0.0730579879727321	False	163.398692810457
1612						14	0.00701234751976279	False	164.052287581699
1613						14	-0.0204989902003315	False	164.705882352941
1614						14	0.593002026772813	False	165.359477124183
1615						14	1.10907142443462	False	166.013071895424
1616						14	1.24510361344812	False	166.666666666666
1617						14	0.610737837709131	False	167.320261437908
1618						14	0.0114536568598347	False	167.97385620915
1619						14	-0.35619274273161	False	168.627450980392
1620						14	-0.521404103720119	False	169.281045751634
1621						14	-0.595645505819076	False	169.934640522875
1622						14	-0.629007521291633	False	170.588235294117
1623						14	-0.643999408479047	False	171.241830065359
1624						14	-0.650736344487029	False	171.895424836601
1625						14	-0.65376373810544	False	172.549019607843
1626						14	-0.593233804104033	False	173.202614379084
1627						14	0.0469428214860533	False	173.856209150326
1628						14	0.515843125556601	False	174.509803921568
1629						14	0.658007436665753	False	175.16339869281
1630						14	0.451781610763705	False	175.816993464052
1631						14	0.991457799340381	False	176.470588235294
1632						14	1.35643268537262	False	177.124183006535
1633						14	1.13679821142052	False	177.777777777777
1634						14	0.267746172046121	False	178.431372549019
1635						14	-0.241022925531516	False	179.084967320261
1636						14	-0.469649930361387	False	179.738562091503
1637						14	-0.572388533542081	False	180.392156862745
1638						14	-0.618556399103793	False	181.045751633986
1639						14	-0.639302956352639	False	181.699346405228
1640						14	-0.648625888163886	False	182.35294117647
1641						14	-0.652815357120813	False	183.006535947712
1642						14	-0.654697989161507	False	183.660130718954
1643						14	-0.385016320301196	False	184.313725490196
1644						14	0.606384169929212	False	184.967320261437
1645						14	1.51826891321465	False	185.620915032679
1646						14	1.68410923690893	False	186.274509803921
1647						14	1.16036325829156	False	186.928104575163
1648						14	0.912647623127668	False	187.581699346405
1649						14	0.766590721850045	False	188.235294117647
1650						14	0.399829198876398	False	188.888888888888
1651						14	-0.173109899574295	False	189.54248366013
1652						15	-0.0921265559628376	True	118.300653594771
1653						15	-0.178949628475868	True	118.954248366013
1654						15	-0.350502266351755	True	119.607843137254
1655						15	-0.41120991088216	True	120.261437908496
1656						15	-0.43266390830941	True	120.915032679738
1657						15	-0.440245721198565	True	121.56862745098
1658						15	-0.301161236631761	True	122.222222222222
1659						15	0.174808620343758	True	122.875816993464
1660						15	0.671220968835066	True	123.529411764705
1661						15	1.2960493452407	True	124.183006535947
1662						15	1.11842333817575	True	124.836601307189
1663						15	0.709377280448999	True	125.490196078431
1664						15	-0.0326434461254817	True	126.143790849673
1665						15	-0.298879038332377	True	126.797385620915
1666						15	-0.39296633480971	True	127.450980392156
1667						15	-0.426216654278466	True	128.104575163398
1668						15	-0.437967270579876	True	128.75816993464
1669						15	-0.442119922058075	True	129.411764705882
1670						15	-0.443587463427399	True	130.065359477124
1671						15	-0.44410609063996	True	130.718954248366
1672						15	-0.444289372777589	True	131.372549019607
1673						15	-0.444354144317926	True	132.026143790849
1674						15	-0.444377034365129	True	132.679738562091
1675						15	-0.168295938201058	True	133.333333333333
1676						15	0.767176363760381	True	133.986928104575
1677						15	1.28092366263793	True	134.640522875817
1678						15	1.14811091318404	True	135.294117647058
1679						15	0.270361009478914	True	135.9477124183
1680						15	-0.0501105632509953	True	136.601307189542
1681						15	0.133864033666956	True	137.254901960784
1682						15	0.207900705207584	True	137.908496732026
1683						15	0.0758986684168341	True	138.562091503267
1684						15	-0.2599239663656	True	139.215686274509
1685						15	-0.379199664353542	True	139.869281045751
1686						15	-0.421351531651459	True	140.522875816993
1687						15	-0.436247943001608	True	141.176470588235
1688						15	-0.397841867566198	True	141.830065359477
1689						15	-0.245114434018705	True	142.483660130718
1690						15	-0.18551719309195	True	143.13725490196
1691						15	-0.215915349941366	True	143.790849673202
1692						15	-0.363335785627451	True	144.444444444444
1693						15	-0.415745258260173	True	145.098039215686
1694						15	-0.434266693772771	True	145.751633986928
1695						15	-0.440812143650263	True	146.405228758169
1696						15	-0.435312157132253	True	147.058823529411
1697						15	0.242281923848454	True	147.712418300653
1698						15	0.799520174455913	True	148.366013071895
1699						15	1.32358293824023	True	149.019607843137
1700						15	1.08667043999033	True	149.673202614379
1701						15	0.718118547600257	True	150.32679738562
1702						15	0.216182634736778	True	150.980392156862
1703						15	-0.209899067738591	True	151.633986928104
1704						15	-0.361520933679314	True	152.287581699346
1705						15	-0.415103892788617	True	152.941176470588
1706						15	-0.434040036106042	True	153.59477124183
1707						15	-0.440732042850323	True	154.248366013071
1708						15	-0.443096988788429	True	154.901960784313
1709						15	-0.443932757524083	True	155.555555555555
1710						15	-0.444228117038464	True	156.209150326797
1711						15	-0.444332496623008	True	156.862745098039
1712						15	-0.444369384099816	True	157.516339869281
1713						15	-0.44438242008288	True	158.169934640522
1714						15	-0.444387026981186	True	158.823529411764
1715						15	-0.444388655052648	True	159.477124183006
1716						15	-0.0500955534294367	True	160.130718954248
1717						15	0.418220503767611	True	160.78431372549
1718						15	0.578858608900924	True	161.437908496732
1719						15	0.223836327067147	True	162.091503267973
1720						15	-0.208085181666233	True	162.745098039215
1721						15	-0.360879911401182	True	163.398692810457
1722						15	-0.414877356631885	True	164.052287581699
1723						15	-0.433959978542934	True	164.705882352941
1724						15	-0.440703750618728	True	165.359477124183
1725						15	-0.443086990302576	True	166.013071895424
1726						15	-0.443929223896301	True	166.666666666666
1727						15	-0.444226868078382	True	167.320261437908
1728						15	-0.444332055118873	True	167.97385620915
1729						15	-0.444369228072868	True	168.627450980392
1730						15	-0.289075068955992	True	169.281045751634
1731						15	0.573217983010041	True	169.934640522875
1732						15	1.3421328464234	True	170.588235294117
1733						15	1.46274629009344	True	171.241830065359
1734						15	0.683862986582339	True	171.895424836601
1735						15	-0.0202788908159867	True	172.549019607843
1736						15	-0.294509327472195	True	173.202614379084
1737						15	-0.391422084938162	True	173.856209150326
1738						15	-0.425670918797977	True	174.509803921568
1739						15	-0.437774408687519	True	175.16339869281
1740						15	-0.44205176493322	True	175.816993464052
1741						15	-0.443563376688797	True	176.470588235294
1742						15	-0.444097578183446	True	177.124183006535
1743						15	-0.444286364249599	True	177.777777777777
1744						15	-0.444353080983136	True	178.431372549019
1745						15	-0.444376658584092	True	179.084967320261
1746						15	-0.444384990875518	True	179.738562091503
1747						15	-0.444387935495733	True	180.392156862745
1748						15	-0.0990209133811151	True	181.045751633986
1749						15	1.15457323521785	True	181.699346405228
1750						15	1.82412671088929	True	182.35294117647
1751						15	1.76948935927497	True	183.006535947712
1752						15	0.817370425405283	True	183.660130718954
1753						15	0.302627769607303	True	184.313725490196
1754						15	0.00306694285979374	True	184.967320261437
1755						15	-0.286123584344021	True	185.620915032679
1756						15	-0.388458573969117	True	186.274509803921
1757						15	-0.424623617448103	True	186.928104575163
1758						15	-0.437404293576905	True	187.581699346405
1759						15	-0.441920966767254	True	188.235294117647
1760						15	-0.443517152798636	True	188.888888888888
1761						15	-0.444081242724873	True	189.54248366013
1762						16	0.54248490417178	True	118.300653594771
1763						16	0.774519445186005	True	118.954248366013
1764						16	0.715730173656407	True	119.607843137254
1765						16	-0.00451731881778982	True	120.261437908496
1766						16	-0.199332474873646	True	120.915032679738
1767						16	-0.241780478111841	True	121.56862745098
1768						16	-0.251025378354017	True	122.222222222222
1769						16	-0.253038855997437	True	122.875816993464
1770						16	-0.253477378004945	True	123.529411764705
1771						16	-0.25357288517469	True	124.183006535947
1772						16	-0.253593685999564	True	124.836601307189
1773						16	-0.25359821628056	True	125.490196078431
1774						16	-0.253599202945558	True	126.143790849673
1775						16	-0.253599417834596	True	126.797385620915
1776						16	-0.253599464635986	True	127.450980392156
1777						16	-0.253599474829017	True	128.104575163398
1778						16	-0.253599477048991	True	128.75816993464
1779						16	-0.253599477532487	True	129.411764705882
1780						16	-0.253599477637789	True	130.065359477124
1781						16	-0.25359947766073	True	130.718954248366
1782						16	-0.253599477665774	True	131.372549019607
1783						16	-0.253599477666875	True	132.026143790849
1784						16	-0.253599477667105	True	132.679738562091
1785						16	-0.253599477667109	True	133.333333333333
1786						16	-0.253599477667109	True	133.986928104575
1787						16	-0.253599477667109	True	134.640522875817
1788						16	-0.253599477667109	True	135.294117647058
1789						16	-0.253599477667109	True	135.9477124183
1790						16	-0.253599477667109	True	136.601307189542
1791						16	-0.253599477667109	True	137.254901960784
1792						16	-0.253599477667109	True	137.908496732026
1793						16	-0.253599477667109	True	138.562091503267
1794						16	-0.253599477667109	True	139.215686274509
1795						16	-0.253599477667109	True	139.869281045751
1796						16	-0.253599477667109	True	140.522875816993
1797						16	-0.253599477667109	True	141.176470588235
1798						16	-0.253599477667109	True	141.830065359477
1799						16	-0.253599477667109	True	142.483660130718
1800						16	-0.253599477667109	True	143.13725490196
1801						16	-0.253599477667109	True	143.790849673202
1802						16	0.137070655080103	True	144.444444444444
1803						16	1.61424679822621	True	145.098039215686
1804						16	2.03292031020438	True	145.751633986928
1805						16	1.65754381542672	True	146.405228758169
1806						16	0.203674254699482	True	147.058823529411
1807						16	-0.153990343381819	True	147.712418300653
1808						16	-0.231905264419788	True	148.366013071895
1809						16	-0.248874622646991	True	149.019607843137
1810						16	-0.252570435742868	True	149.673202614379
1811						16	-0.253375359196312	True	150.32679738562
1812						16	-0.253550666158297	True	150.980392156862
1813						16	-0.253588846845901	True	151.633986928104
1814						16	-0.253597162345122	True	152.287581699346
1815						16	0.0770014553028858	True	152.941176470588
1816						16	0.256278905284219	True	153.59477124183
1817						16	0.281573728157987	True	154.248366013071
1818						16	-0.0485621373781111	True	154.901960784313
1819						16	-0.208857279358625	True	155.555555555555
1820						16	-0.243854887324462	True	156.209150326797
1821						16	-0.251477170838081	True	156.862745098039
1822						16	-0.253137253388534	True	157.516339869281
1823						16	-0.253498808300864	True	158.169934640522
1824						16	-0.253577552550398	True	158.823529411764
1825						16	-0.253594702522944	True	159.477124183006
1826						16	-0.253598437672544	True	160.130718954248
1827						16	-0.253599251163226	True	160.78431372549
1828						16	-0.253599428336073	True	161.437908496732
1829						16	-0.253599466923138	True	162.091503267973
1830						16	-0.253599475327143	True	162.745098039215
1831						16	-0.25359947715748	True	163.398692810457
1832						16	-0.253599477556115	True	164.052287581699
1833						16	-0.253599477642935	True	164.705882352941
1834						16	-0.253599477661844	True	165.359477124183
1835						16	-0.253599477665986	True	166.013071895424
1836						16	-0.253599477666894	True	166.666666666666
1837						16	-0.25359947766709	True	167.320261437908
1838						16	0.0157240675597703	True	167.97385620915
1839						16	0.576122159743214	True	168.627450980392
1840						16	0.716301828144735	True	169.281045751634
1841						16	0.45005395395952	True	169.934640522875
1842						16	-0.0946156376185447	True	170.588235294117
1843						16	-0.218971347821576	True	171.241830065359
1844						16	-0.246057700743342	True	171.895424836601
1845						16	-0.251956928931319	True	172.549019607843
1846						16	-0.253241741502816	True	173.202614379084
1847						16	-0.253521565115442	True	173.856209150326
1848						16	-0.253582508832774	True	174.509803921568
1849						16	-0.253595781968116	True	175.16339869281
1850						16	-0.253598672768506	True	175.816993464052
1851						16	-0.253599302365559	True	176.470588235294
1852						16	-0.2535994394876	True	177.124183006535
1853						16	-0.253599469351866	True	177.777777777777
1854						16	0.171431899990123	True	178.431372549019
1855						16	0.369697302375468	True	179.084967320261
1856						16	0.393295674469441	True	179.738562091503
1857						16	-0.0312444725281272	True	180.392156862745
1858						16	-0.205124518354109	True	181.045751633986
1859						16	-0.24304193389507	True	181.699346405228
1860						16	-0.251300115008376	True	182.35294117647
1861						16	-0.253098691809198	True	183.006535947712
1862						16	-0.25349040984584	True	183.660130718954
1863						16	-0.253575723422757	True	184.313725490196
1864						16	-0.253594304151051	True	184.967320261437
1865						16	-0.253598350909801	True	185.620915032679
1866						16	-0.253599232266879	True	186.274509803921
1867						16	0.0610926260950563	True	186.928104575163
1868						16	0.177427643676934	True	187.581699346405
1869						16	0.186504419285046	True	188.235294117647
1870						16	0.401295369461817	True	188.888888888888
1871						16	0.758391878297873	True	189.54248366013
1872						17	-0.447279139447694	False	118.300653594771
1873						17	-0.625621975608564	False	118.954248366013
1874						17	-0.45127650406005	False	119.607843137254
1875						17	-0.340551966784924	False	120.261437908496
1876						17	-0.308547802797996	False	120.915032679738
1877						17	-0.543285048217763	False	121.56862745098
1878						17	-0.664248071750834	False	122.222222222222
1879						17	-0.712915483924307	False	122.875816993464
1880						17	-0.706149424362112	False	123.529411764705
1881						17	-0.124224013803182	False	124.183006535947
1882						17	0.353797580763699	False	124.836601307189
1883						17	1.28962515249515	False	125.490196078431
1884						17	1.58971008288706	False	126.143790849673
1885						17	1.57639427252618	False	126.797385620915
1886						17	0.75910007214772	False	127.450980392156
1887						17	-0.043483025342454	False	128.104575163398
1888						17	-0.463158449464324	False	128.75816993464
1889						17	-0.632010743421251	False	129.411764705882
1890						17	-0.699945387180788	False	130.065359477124
1891						17	-0.727277652226513	False	130.718954248366
1892						17	-0.738274287267932	False	131.372549019607
1893						17	-0.74269858315858	False	132.026143790849
1894						17	-0.744478621312186	False	132.679738562091
1895						17	-0.7451947876801	False	133.333333333333
1896						17	-0.686614401644221	False	133.986928104575
1897						17	-0.261398594064938	False	134.640522875817
1898						17	0.551865601196156	False	135.294117647058
1899						17	1.35293532974107	False	135.9477124183
1900						17	2.30530368361452	False	136.601307189542
1901						17	2.29794873340707	False	137.254901960784
1902						17	2.23788814918586	False	137.908496732026
1903						17	1.51228708369781	False	138.562091503267
1904						17	1.1372305229995	False	139.215686274509
1905						17	0.612279787768975	False	139.869281045751
1906						17	0.0868261680635031	False	140.522875816993
1907						17	-0.263871685877628	False	141.176470588235
1908						17	-0.551751305546729	False	141.830065359477
1909						17	-0.667654457294016	False	142.483660130718
1910						17	-0.714285980360087	False	143.13725490196
1911						17	-0.733047324634838	False	143.790849673202
1912						17	-0.740595609911667	False	144.444444444444
1913						17	-0.743632525059431	False	145.098039215686
1914						17	-0.74485437257532	False	145.751633986928
1915						17	-0.745345960676878	False	146.405228758169
1916						17	-0.456316772585233	False	147.058823529411
1917						17	-0.282697718456693	False	147.712418300653
1918						17	0.0812131272856301	False	148.366013071895
1919						17	0.218020535920377	False	149.019607843137
1920						17	0.781623077412988	False	149.673202614379
1921						17	0.845214589476754	False	150.32679738562
1922						17	0.705978170636573	False	150.980392156862
1923						17	0.410806863585051	False	151.633986928104
1924						17	0.368338358787757	False	152.287581699346
1925						17	0.220910753692736	False	152.941176470588
1926						17	-0.162496603451047	False	153.59477124183
1927						17	-0.510895346208085	False	154.248366013071
1928						17	-0.651216805722956	False	154.901960784313
1929						17	-0.707672590534579	False	155.555555555555
1930						17	-0.730386547650058	False	156.209150326797
1931						17	-0.73952509473722	False	156.862745098039
1932						17	-0.743201822770108	False	157.516339869281
1933						17	-0.744681087351106	False	158.169934640522
1934						17	-0.734809095989294	False	158.823529411764
1935						17	-0.434224600999927	False	159.477124183006
1936						17	-0.28042581246803	False	160.130718954248
1937						17	0.366444469892915	False	160.78431372549
1938						17	1.30998186352614	False	161.437908496732
1939						17	1.71806955243	False	162.091503267973
1940						17	1.21831086659134	False	162.745098039215
1941						17	0.0704477387389596	False	163.398692810457
1942						17	-0.417323861593521	False	164.052287581699
1943						17	-0.613570030380847	False	164.705882352941
1944						17	-0.692526104240917	False	165.359477124183
1945						17	-0.724292641112836	False	166.013071895424
1946						17	-0.737073324697688	False	166.666666666666
1947						17	-0.742215397734644	False	167.320261437908
1948						17	-0.744284217198155	False	167.97385620915
1949						17	-0.745116569041827	False	168.627450980392
1950						17	-0.468158806683818	False	169.281045751634
1951						17	-0.0902250866102472	False	169.934640522875
1952						17	0.0604398675446533	False	170.588235294117
1953						17	0.342339399203963	False	171.241830065359
1954						17	0.580452590022495	False	171.895424836601
1955						17	0.739715579079093	False	172.549019607843
1956						17	0.451434536937547	False	173.202614379084
1957						17	-0.00430172085040556	False	173.856209150326
1958						17	-0.270819722739989	False	174.509803921568
1959						17	-0.554195277958719	False	175.16339869281
1960						17	-0.668637755720004	False	175.816993464052
1961						17	-0.714681592836373	False	176.470588235294
1962						17	-0.607742929861138	False	177.124183006535
1963						17	-0.494915091212029	False	177.777777777777
1964						17	-0.453107745628615	False	178.431372549019
1965						17	-0.56532897837724	False	179.084967320261
1966						17	-0.67311484615791	False	179.738562091503
1967						17	-0.716482868394016	False	180.392156862745
1968						17	-0.203421885700431	False	181.045751633986
1969						17	0.266350597273776	False	181.699346405228
1970						17	0.438369578862406	False	182.35294117647
1971						17	-0.0362439076969957	False	183.006535947712
1972						17	-0.304771365058342	False	183.660130718954
1973						17	-0.0400105074971661	False	184.313725490196
1974						17	0.346391938606343	False	184.967320261437
1975						17	0.462529115094645	False	185.620915032679
1976						17	0.136974567439213	False	186.274509803921
1977						17	-0.26892658579838	False	186.928104575163
1978						17	-0.553860537667561	False	187.581699346405
1979						17	-0.668503068657092	False	188.235294117647
1980						17	-0.714627403691159	False	188.888888888888
1981						17	-0.733184690095722	False	189.54248366013
1982						18	-0.378391666952091	False	118.300653594771
1983						18	-0.378402787974613	False	118.954248366013
1984						18	-0.378405105604134	False	119.607843137254
1985						18	-0.378405588599883	False	120.261437908496
1986						18	-0.378405689256563	False	120.915032679738
1987						18	-0.378405710233492	False	121.56862745098
1988						18	-0.378405714605102	False	122.222222222222
1989						18	-0.378405715516156	False	122.875816993464
1990						18	-0.378405715706021	False	123.529411764705
1991						18	-0.378405715745587	False	124.183006535947
1992						18	-0.378405715753824	False	124.836601307189
1993						18	-0.378405715755546	False	125.490196078431
1994						18	-0.378405715755908	False	126.143790849673
1995						18	-0.378405715755983	False	126.797385620915
1996						18	-0.378405715755993	False	127.450980392156
1997						18	-0.378405715755993	False	128.104575163398
1998						18	-0.219872219755394	False	128.75816993464
[truncated: 5,483 more rows]
