# Supplementary material for: A hippocampus-accumbens code guides goal-directed appetitive behavior
Source: Nat Commun. 2024 Apr 12;15:3196. doi: 10.1038/s41467-024-47361-x (PMC11015045; doi:10.1038/s41467-024-47361-x)
Supplement: Supplementary file 8 — Source Data [file 41467_2024_47361_MOESM8_ESM.zip › S7b.csv]

	Figure S7b	Unnamed: 1	Unnamed: 2	Unnamed: 3	Unnamed: 4	Unnamed: 5	Unnamed: 6
0
1	Time_ds	Mean licking	Mean velocity	Mean calcium (dHPC-->NAc)	SEM calcium (dHPC-->NAc)	Mean calcium (dHPC-)	SEM calcium (dHPC-)
2	-4.93333333333333	0.0179488649122863	21.7034825868216	0.0751870251992958	0.03134543761447155	0.015968820192112	0.00809505484022486
3	-4.86666666666666	0.033139557606702	21.2783303711418	0.0672304515883189	0.030777247311525126	0.0160024920927282	0.007839222453256103
4	-4.8	0.0575652664690732	21.3984603281296	0.0595433155272947	0.030150807152492475	0.016183586250104	0.007746870449745083
5	-4.73333333333333	0.0293230679306628	21.3627295215671	0.0573844158794779	0.02919570648851105	0.0182948653380794	0.007724316608818948
6	-4.66666666666666	0.0284935586720303	21.0196826755925	0.0585417293960327	0.02830058876472799	0.0197115561026067	0.0077049087913584925
7	-4.6	0.0410311211653821	20.572162356049	0.0538184892537303	0.02730737525476387	0.0187037360947905	0.007436833701877361
8	-4.53333333333333	0.018534437892917	20.4565336568973	0.0507045504633929	0.027128942473579176	0.0183694118122021	0.007391971910816564
9	-4.46666666666666	0.0150839701530784	20.6622992515795	0.0440175222073842	0.026123995944316986	0.0173377537945211	0.007538930487349974
10	-4.4	0.0480099886617477	20.590959684562	0.0327155680615266	0.02443457455185081	0.0167706813388405	0.0074986383082457485
11	-4.33333333333333	0.038697592817334	20.1828695983051	0.0321137978703022	0.024799039967975393	0.0182962217474745	0.007824354631237393
12	-4.26666666666666	0.0332882361805481	20.2184056120698	0.0432716283973642	0.03311249387506582	0.0203129908297537	0.008220986908773565
13	-4.2	0.0432347387554945	20.8151053715447	0.0488625564392557	0.037866498355715594	0.0181738201536047	0.008058654720470551
14	-4.13333333333333	0.00747369886773274	21.4993233058151	0.0509359583767562	0.03823500737154123	0.0174687238881291	0.00796121449761785
15	-4.06666666666666	0.0239217680743183	21.718211561881	0.046878992784056	0.03625438922076005	0.019102837624554	0.007983587997575606
16	-4	0.0559715197931877	21.0971722977967	0.0436722449011891	0.034160783777093064	0.0197480026473175	0.008184568467105751
17	-3.93333333333333	0.0427532777111611	20.5825993059962	0.0360619190311413	0.03136360601770938	0.0220997244022332	0.008183979710984852
18	-3.86666666666666	0.0249608073474882	20.3568194919881	0.0422475714749697	0.03008945825562734	0.0233734008377973	0.008334519603333259
19	-3.8	0.0150158442740348	20.6115783517965	0.0383106881717989	0.028307211880774025	0.0211162722107976	0.00809247690249267
20	-3.73333333333333	0.0215170734576914	20.6586593292359	0.0402233288663955	0.027167682548322615	0.0176079295968587	0.007693806587836008
21	-3.66666666666666	0.0386471888333392	20.4921853440698	0.0396781415471367	0.02600041855089425	0.0158991042201032	0.007365169221401717
22	-3.6	0.0468180166197664	19.9316674944819	0.0383668077455009	0.025495121044564376	0.0163784359572229	0.007550174559484714
23	-3.53333333333333	0.0580197232805665	19.5602309460594	0.0442357247028998	0.026740490819986692	0.016343362132152	0.008175184402774996
24	-3.46666666666666	0.0413899777882	19.6485666498233	0.0522983018565433	0.02841171524361792	0.0160387935559123	0.008544157836502341
25	-3.4	0.00719651137209774	19.6473240858118	0.0576751247223643	0.029100720711249146	0.0135468050003098	0.00835017644064019
26	-3.33333333333333	0.0490345294235837	19.1476438884118	0.0543353661050857	0.029125340539130427	0.0133568056313883	0.008172914956548255
27	-3.26666666666666	0.0201501791261191	18.3926848765849	0.0494927334870291	0.028203991774366628	0.00961330615260711	0.0078274055117331
28	-3.2	0.0253268410356087	18.2585362060848	0.0501714851678545	0.02800374480086071	0.00807577366215501	0.007671699074375315
29	-3.13333333333333	0.0174024174303399	18.6949079926072	0.0534851366419783	0.028583916852531154	0.00758589404213776	0.007673989282003764
30	-3.06666666666666	0.0242558231098346	18.9752978854727	0.0485865683125692	0.027964544154014784	0.00655148293227412	0.007550013192228579
31	-3	0.0200359563416851	19.2389427333093	0.044857137423363	0.0275864203087576	0.00622520440798684	0.007389215365748971
32	-2.93333333333333	0.0198680843645475	19.5156915386695	0.0401512708247583	0.026882828559338174	0.00478620701262696	0.007233526056844406
33	-2.86666666666666	0.0476135393263557	19.4560299574861	0.0397256657201321	0.02783342959768885	0.00410328936247108	0.006978203430229496
34	-2.8	0.0178954322906761	19.442605670479	0.0412247285334763	0.03022918630562537	0.00448061202109857	0.006988950505140007
35	-2.73333333333333	0.0530185242489784	19.5927971881074	0.0436084800164926	0.03024407066202594	0.00611918825295129	0.0075733857640475945
36	-2.66666666666666	0.0463620841029161	19.5940268860673	0.0398779510536421	0.028693301838990628	0.00723509358377317	0.007691072368956474
37	-2.6	0.0389616198416459	19.2344543539024	0.0372164215364138	0.02738900278161057	0.00778425652201301	0.00752789332292022
38	-2.53333333333333	0.0519306439971462	18.3969398960589	0.0385103306950828	0.026188790177011013	0.0105324753935669	0.008063818963745684
39	-2.46666666666666	0.02937952079566	17.8659380387932	0.0376507155040406	0.026852515045598793	0.0107688354202889	0.008202594626477109
40	-2.4	0.0489635176088079	17.7399314060969	0.044967322002429	0.028739675152330838	0.0103242545239431	0.007983267978752404
41	-2.33333333333333	0.0654460954884447	17.6525320603883	0.0469787877805452	0.02886323369457294	0.00951240000888593	0.0077289276187018485
42	-2.26666666666666	0.0552674421322038	17.2662035537562	0.0512705873024846	0.028700707480634358	0.0089888144899696	0.007424457635619485
43	-2.2	0.0455291113856359	17.1429598741447	0.0538439467113272	0.029874075685467037	0.00878449738346002	0.007298267415827569
44	-2.13333333333333	0.0351551881301043	17.2327501552865	0.0566652694352287	0.030586383601536836	0.00609252654258625	0.007049060265676669
45	-2.06666666666666	0.0442352099067475	17.2061745176803	0.0536257824809619	0.02961470658290474	0.00470577411150922	0.006877540951676774
46	-2	0.0402696773473486	17.1595481388071	0.0474827662281739	0.028106613039681018	0.00325083324125968	0.006841923115801274
47	-1.93333333333333	0.0641104176135356	17.2331473658411	0.0438363082166778	0.02733943375203933	0.00430652245043606	0.0069446396146186406
48	-1.86666666666666	0.0278030662303279	17.2964413949543	0.0379746621002754	0.02638883846957433	0.0030850826661309	0.006840169432856932
49	-1.8	0.0297879503738587	16.9622529997916	0.0376801066190001	0.02643769079883042	0.00153476074522906	0.006654552246315385
50	-1.73333333333333	0.0498928224914822	16.7946372338814	0.0401888157110958	0.02605020954276032	0.00034782416362115	0.0066785359574219934
51	-1.66666666666666	0.0404122952882725	17.0435016689988	0.0447559973897703	0.026228408004359122	0.000970655846240329	0.006893008299987828
52	-1.6	0.0717125028473222	17.897854647773	0.0423400853723995	0.025723139314677373	0.00191076672818199	0.0070465561533341655
53	-1.53333333333333	0.0213005695181793	18.1074995930728	0.03467183407199	0.024502506559356915	0.00282258937254147	0.007132435075274763
54	-1.46666666666666	0.0311399718115094	17.8643526781536	0.0325581293283667	0.023892209966531956	0.00368260569444051	0.007051168309296875
55	-1.4	0.0689219440173461	17.476394658676	0.0351452302868729	0.025476089953219597	0.00547518107244639	0.00712947935581153
56	-1.33333333333333	0.0437494409443869	17.0444113472875	0.0349553206747946	0.027534346993363344	0.00627248281962114	0.007082303879497044
57	-1.26666666666666	0.0515098094281824	16.6623293554077	0.0238252680302799	0.025524226740516513	0.00511919755237582	0.006948255910844195
58	-1.2	0.0528197237372125	16.2806266985933	0.0151928974464357	0.025622563424084817	0.00433795053982056	0.006832126362716752
59	-1.13333333333333	0.0626528723303667	15.9064891239933	0.00942472003549496	0.02621198508331133	0.00243172710035831	0.006669556610404662
60	-1.06666666666666	0.0320976391131826	15.896008125168	0.0225284320051251	0.02903328377153156	0.00312521528581051	0.006753976837463544
61	-1	0.0356330329408326	16.0491097423423	0.0203349213367297	0.029430829025647084	0.00479537318858246	0.007177362240198924
62	-0.933333333333333	0.0584194043939017	16.2561554907655	0.0227416924372016	0.031053269964567188	0.0036026549254196	0.007267296847800965
63	-0.866666666666666	0.0424655991088418	16.6856886688289	0.0220235649732257	0.029817804176521523	0.00149570077401177	0.007176210674735589
64	-0.8	0.0752819772423737	17.0058441592743	0.0217297528413719	0.028958976303519096	0.00304055260484991	0.007215076051553916
65	-0.733333333333333	0.0587255368679884	17.3395508935983	0.0218471734369418	0.028634737803516944	0.00790172738247522	0.007415027796922915
66	-0.666666666666666	0.0386959693735568	17.1419508091688	0.0215658501809688	0.028586943464163718	0.00919543179870022	0.00752565534506132
67	-0.6	0.0502324999811969	17.1136827930567	0.0198806294316143	0.027412465818256408	0.0107918147802794	0.007732371511941352
68	-0.533333333333333	0.0367958736524913	17.3289371025838	0.0248021320853654	0.02731352832044638	0.00924873401838373	0.00762535676368276
69	-0.466666666666666	0.0531104611963696	17.7058897940469	0.0230068270758258	0.026995232504311437	0.00846023665631263	0.0075520782906933984
70	-0.4	0.0385104586042318	17.6840102689114	0.0226585313194777	0.027287518040512992	0.0110658554447834	0.0076786047677641755
71	-0.333333333333333	0.0478650757387726	17.4623601041797	0.0127377120030744	0.02541995060855977	0.0121417817465009	0.007812436231072943
72	-0.266666666666666	0.0655893597849573	16.84445157182	0.0158722596298148	0.025402476502045628	0.0110716312757889	0.0078096952653404555
73	-0.2	0.06760651134255	16.1037218800041	0.0254641505497315	0.026871921598323308	0.00854806220512129	0.007605457237177187
74	-0.133333333333333	0.0592364901944667	15.1180633993318	0.0285381740825733	0.02643417084266083	0.00481884428352353	0.007429810892658382
75	-0.0666666666666666	0.0898287218128525	14.2817104909696	0.02625539826836	0.02593656061448472	0.00303536423159818	0.007285830432686482
76	0	0.0638957878254229	13.1951671626785	0.0276305203008618	0.02603160016541851	-0.00170486829105851	0.007040378985654644
77	0.0666666666666666	0.0772646520249833	12.4735255280376	0.0226044094443679	0.026062743533937165	-0.00235592884975957	0.007173608012390651
78	0.133333333333333	0.0527539751036586	11.7736731480817	0.0167514134390696	0.0254526136534568	-0.00228607551344397	0.00722039062319175
79	0.2	0.0743682587630372	9.67501976355232	0.00582737963059145	0.024358380752425298	-0.0011226748738781	0.007405933145942631
80	0.266666666666666	0.0797364148478724	6.78527031743301	-0.00231548726966027	0.023195539507617238	0.0013175093357126	0.007766580442528459
81	0.333333333333333	0.0534276623000561	4.17459422440444	-0.00233388355818686	0.02499789514185084	0.00195834157915239	0.008014854729809978
82	0.4	0.0438838963375914	2.58964562388825	0.0169194637704377	0.03931333333121785	0.00156511279613779	0.007888219847900889
83	0.466666666666666	0.0323518398537013	1.73251152029219	0.025621218467855	0.05236914321660861	0.00152802016716476	0.0076112249296069094
84	0.533333333333333	0.0600840235403712	1.47733920970492	0.0112386431916994	0.04670896836183612	0.00302389485995008	0.0076563236489471395
85	0.6	0.0526413732447332	1.62943988560596	0.00628378979521061	0.04318244185640424	0.00391362784006242	0.007846157667827392
86	0.666666666666666	0.0431975388928106	1.65913659715307	-0.00506944027343543	0.039167880132938336	0.00337247718137855	0.007973484004297166
87	0.733333333333333	0.0615406739987901	1.51151417354477	-0.00954020235791464	0.03559690674867574	0.00335374922214352	0.008149212189833971
88	0.8	0.0611332970568357	1.41812951824314	-0.0175130037244819	0.03288739620503453	0.00239111052590554	0.008093996567673338
89	0.866666666666666	0.0366161146084824	1.70832649137596	-0.0223785673639548	0.034606694543013634	0.00301936942173289	0.008086931644693216
90	0.933333333333333	0.0692047522883338	1.7903401366879	-0.021586553729335	0.035701230684285844	0.00160169497633625	0.00803593919035277
91	1	0.0769760702036856	1.71668741290584	-0.013841556046197	0.0404210670861182	-0.000418242670704497	0.007925510311866349
92	1.06666666666666	0.0311064251170356	1.72806804447895	-0.00779512051589932	0.039494424567824635	-0.00210247871882308	0.007732262089178352
93	1.13333333333333	0.0781945730440239	1.59156726149176	0.00592306002128111	0.039905841272005506	-0.00392610281956186	0.007582391192413653
94	1.2	0.0597844033086959	1.31835101700204	0.0147243632179478	0.03925478237362873	-0.00708643340547648	0.007503810670017746
95	1.26666666666666	0.0684421500667777	1.21173085037632	0.0213928581897281	0.040173593025764134	-0.00927579408715904	0.007786002441380699
96	1.33333333333333	0.0559929972660333	1.12126208540432	0.0128187314549471	0.03908998373800012	-0.0132523135183711	0.0077965902807711485
97	1.4	0.0705067105476636	1.04330115105796	0.00159770928607134	0.03728028852260251	-0.0197854654990147	0.00778089695608118
98	1.46666666666666	0.0539302616904068	0.795191439531078	-0.00760443103381736	0.03515848512365595	-0.0253396927805968	0.007540035431107215
99	1.53333333333333	0.0515170704357692	0.754470449581335	-0.019152061177035	0.032885493110922925	-0.0293204198717678	0.007682297308331939
100	1.6	0.0552192307206733	0.956071503096814	-0.0320301775165566	0.030294348038427815	-0.033489200311615	0.007605096093636844
101	1.66666666666666	0.0664531728974674	1.2353669535503	-0.0416189924989546	0.028408679862201382	-0.0374499271333047	0.007377651790505244
102	1.73333333333333	0.0688194152325295	1.25150715408095	-0.0497042940610591	0.026833477626324244	-0.0372460308798469	0.0074397386387592005
103	1.8	0.0596601485818723	1.34516978138051	-0.0537428486669839	0.02619815369433895	-0.0393629355413885	0.007421275288150887
104	1.86666666666666	0.094343816112943	1.38140746004284	-0.0592862857057537	0.025691953168707645	-0.0420208350200801	0.00739357666569749
105	1.93333333333333	0.0793661336801694	1.51243761043067	-0.0669358677400735	0.024729034695833804	-0.0452117565209025	0.007460390252336671
106	2	0.0670244521859376	1.7221116095649	-0.072542790635537	0.024543221985078346	-0.0468182834953837	0.007467483699606333
107	2.06666666666666	0.0813055932960065	1.99371569891984	-0.0690179469133371	0.02496249579741514	-0.0461646152462906	0.007507216609620441
108	2.13333333333333	0.0684560576244306	2.13613440799401	-0.060076847717677	0.02717081182307351	-0.0461703913433187	0.007550699531332719
109	2.2	0.0699938248698021	2.484286253329	-0.052045618104422	0.028556018863993813	-0.0465066353965832	0.0076635301088548834
110	2.26666666666666	0.0921834758068935	2.68762177021723	-0.0368768870202706	0.030638009326595873	-0.0487939751153639	0.007428387885106529
111	2.33333333333333	0.0656635043257809	2.87453150200385	-0.0363232418042487	0.03193127908839909	-0.0478666245243154	0.0074980332766499775
112	2.4	0.0600538462891869	2.94038474747075	-0.0394797277285219	0.03196826494019509	-0.0445839868396204	0.008216924162072295
113	2.46666666666666	0.080543754949237	2.9763360951181	-0.0446557572732261	0.031248070239593573	-0.0446825273157329	0.008036308322228198
114	2.53333333333333	0.0483360037052795	3.36605366012252	-0.0407914375529038	0.03130260906108976	-0.0418586067001425	0.007951389861250038
115	2.6	0.0827194247952345	3.91017680925428	-0.0407953462336149	0.030791420846526595	-0.0409328893826351	0.007821763365365586
116	2.66666666666666	0.0591920813684123	4.14990613723727	-0.0485967802781475	0.029684674684092804	-0.0412268912332477	0.007482762827195915
117	2.73333333333333	0.0959033982791428	4.83291038592602	-0.0547358647967747	0.0284156796791966	-0.0437026480250584	0.007183796219922376
118	2.8	0.0494616042619579	5.25138593338005	-0.0626963146925945	0.026867585891114286	-0.0451950679871243	0.0069393931802773055
119	2.86666666666666	0.0454707832500088	5.77995648628651	-0.0606294060860204	0.027910543982902297	-0.0453150232450343	0.006651031607102063
120	2.93333333333333	0.051598425618809	6.21488165725009	-0.0587182647405021	0.029700054866342585	-0.0433457880994206	0.006528361856699816
121	3	0.0396768055851032	6.83641085662402	-0.0647647524061172	0.02916955007270616	-0.0382747425533666	0.0066943923518471005
122	3.06666666666666	0.0381550721554444	7.3996546538889	-0.0684556744792842	0.02795242710683559	-0.0335615542828054	0.00694576180655953
123	3.13333333333333	0.0885039631502773	8.20222773195881	-0.0667291908908726	0.02727325116482421	-0.0306480488813599	0.007124972349651901
124	3.2	0.0599946149345814	8.74680875571135	-0.062750698001444	0.026668745846678957	-0.0283813668830148	0.007026961591031733
125	3.26666666666666	0.0316468438641279	9.14462062938644	-0.0619583577416833	0.026183570540992587	-0.0231605616600569	0.007175848783865347
126	3.33333333333333	0.0418956427507711	9.91471524894887	-0.0651205657993219	0.025605231669363328	-0.0168523555915234	0.007418404117435802
127	3.4	0.0378310817998085	10.9497378725518	-0.0680697470620669	0.0248130277975482	-0.0132893358027441	0.007310380685240174
128	3.46666666666666	0.0335265751870368	11.5371783919197	-0.0712705900567696	0.024381621321627207	-0.0101762924420653	0.007458439485305316
129	3.53333333333333	0.050117876792067	11.7131010604149	-0.0675143660403479	0.02491376638692521	-0.00783054060013806	0.007501256705371639
130	3.6	0.0820210535307333	12.0999440454318	-0.063736502300868	0.025999748935516653	-0.00565590143945786	0.007476274239126152
131	3.66666666666666	0.0176244548452292	13.1335545210117	-0.0609448985286217	0.026552119380808405	-0.00321428019934307	0.00757777779557927
132	3.73333333333333	0.0350430916037301	13.9289902248129	-0.0673958518297882	0.025447307696867975	-0.000464237423450452	0.0076161374716762755
133	3.8	0.0410227554773347	14.5972744393481	-0.0759731829986679	0.02419448238678207	0.00180991655745229	0.0075298562923059986
134	3.86666666666666	0.0443286981075514	14.1920225082076	-0.0784703377622089	0.023264793936111524	0.00326563411561318	0.007470528407397883
135	3.93333333333333	0.0235363370031556	13.9384186440835	-0.078131268391063	0.02290668535644793	0.0063938482711861	0.007580992095720863
136	4	0.0502006103074141	14.4333965632739	-0.0785502187455427	0.02253955360348479	0.00832603008323661	0.007532111141917673
137	4.06666666666666	0.0340823671240648	15.6374385409513	-0.0732235057144751	0.0230597937485996	0.0112308791808001	0.007683400504007457
138	4.13333333333333	0.0185720490727936	16.7460553370381	-0.0718869099243225	0.023473517954445324	0.011542160797448	0.007622622833496506
139	4.2	0.0607408786299329	17.3440028395496	-0.0716440090844307	0.02311836542756683	0.0126444459738169	0.007501216262393857
140	4.26666666666666	0.0103112368365067	17.0889774020203	-0.0710827281302169	0.022595177567683627	0.0113758721539302	0.007334295656507452
141	4.33333333333333	0.0100205682100227	17.0531276495541	-0.0692614887593122	0.02229005125403137	0.00966602644930862	0.007312654527883859
142	4.4	0.0448662376342942	17.0614297104749	-0.0685557426992083	0.02160153052243018	0.00743110296133972	0.0071764635969656
143	4.46666666666666	0.0429983623196113	17.8904212852705	-0.0664628029450129	0.02142569415136361	0.0048335440007951	0.0071580937071224465
144	4.53333333333333	0.0204291210154948	18.2772552762229	-0.0618501396751277	0.021440397311937018	0.00430667776979964	0.007144089657813789
145	4.6	0.0178872814948764	18.3769406578841	-0.0545288413374206	0.02156582413151176	0.0053054721342133	0.00710763425842006
146	4.66666666666666	0.0209388185654008	17.9695401215396	-0.0451436429620759	0.02233693098367608	0.00684635137359629	0.007095720461756072
147	4.73333333333333	0.00944499779198215	18.4953632720238	-0.0412241201282607	0.022544901728647575	0.00887291917969999	0.00713143711777022
148	4.8	0.0209942204729993	19.2232201425016	-0.0348818147505802	0.022671759659815688	0.00831644262983331	0.007002842990034165
149	4.86666666666666	0.0329144949118888	19.4292990768945	-0.0323586092135556	0.022516896837002465	0.00820631734102835	0.006946062597443413
150	4.93333333333333	0.0284327021948019	19.19035991454	-0.025448053973363	0.023721930068315748	0.00836844720350575	0.006986523390212099
151	5	0.0585762958808379	18.9300458900842	-0.0220124384462652	0.024602846932013117	0.00844933885186191	0.00688143613461894
152	5.06666666666666	0.0185947336356867	19.3636167910315	-0.019082681967235	0.024995413095391557	0.00680768246443028	0.006709487412538081
153	5.13333333333333	0.0272728078573201	20.0805669238355	-0.016625184755627	0.024707446892648036	0.0066574029357494	0.0066840923292658845
154	5.2	0.0335319743547591	19.9815502118058	-0.018761616879732	0.02408874149215084	0.00540042595508453	0.006524654612862252
155	5.26666666666666	0.0322852098261629	19.4605182387011	-0.0210658388001708	0.023141682984257037	0.00612057555929187	0.006540406973833296
156	5.33333333333333	0.0247225472467467	19.8398745642989	-0.0237575789223326	0.022373631526123653	0.0064321783390115	0.0067815629881764665
157	5.4	0.00920247845973832	20.431544111012	-0.0222709752288583	0.022362822696379254	0.00379149886659782	0.0069154105779390285
158	5.46666666666666	0.0337619224905151	20.8109012404075	-0.0204633573291874	0.022253489540979846	0.0008227977119874	0.006780222709599508
159	5.53333333333333	0.00697665142006169	20.4277169675958	-0.0204494876360203	0.022042672705724218	0.00033339621720831	0.006761106178903309
160	5.6	0.0230387724710137	20.1087776039483	-0.0147309192970035	0.022303978137963965	0.000152545216168439	0.00669318113983134
161	5.66666666666666	0.0324154345282416	20.2124158745749	-0.00653670644589109	0.02346225426181976	0.000553794922026348	0.0066527507362321965
162	5.73333333333333	0.0234484511104019	20.4435649576465	-0.0101725990369278	0.02323687689812156	0.00174891984186219	0.006700334887225141
163	5.8	0.045842197638549	20.4082599176349	-0.0137232818398559	0.022863217052349713	0.00464564977355173	0.006918551785338255
164	5.86666666666666	0.0203407549728752	19.7512308858537	-0.00768978040358782	0.02392146995099135	0.0060662235534099	0.007184298974567352
165	5.93333333333333	0.0208324469028117	20.0724721396232	0.0034641657912392	0.026539290855602898	0.00698532029148286	0.007176603385814147
166	6	0.0357161391599217	20.6932026197684	0.0112111440073104	0.030128598128578113	0.00705920866474488	0.007121861560965313
167	6.06666666666666	0.0491052037903769	21.1202084212389	0.00574352182663439	0.02930536439676593	0.00700308004055257	0.007074966011716661
168	6.13333333333333	0.0212048283064664	20.6030440135019	0.00512369664487154	0.029476688354872684	0.00717612961156957	0.007122015188319695
169	6.2	0.0451866822678438	20.6995415991484	0.00298722560096338	0.029536081909924884	0.00647658983775449	0.007117567884436864
170	6.26666666666666	0.0302534304861184	20.9059442708719	0.00273570494728221	0.02932208909680391	0.00641161930113977	0.006964339837489388
171	6.33333333333333	0.0158274939722724	21.1327241572323	0.00730094209334665	0.029100833835857026	0.0063387031011158	0.006836382950913556
172	6.4	0.0265579822262621	21.0757155285577	0.00968186192064049	0.028085907365553445	0.00919065933097358	0.006896099204599955
173	6.46666666666666	0.00370897304069307	21.1630285567143	0.0133337510772614	0.027891926456513165	0.0104927050854968	0.006896676296077504
174	6.53333333333333	0.0407454991490267	21.4158907691678	0.0185497197330164	0.02772145854620511	0.0100669240503879	0.006932883323729988
175	6.6	0.0288426763110307	21.8501767286559	0.022952557543114	0.028455143681709493	0.0103583986429461	0.007026965748184844
176	6.66666666666666	0.0217715344192913	21.7790775120206	0.0291400348249854	0.028392425811921477	0.0100974913413842	0.007150135490710683
177	6.73333333333333	0.0229696308903308	20.9409997966712	0.0339733946179818	0.028176510798038595	0.0098034623999689	0.007174253995790285
178	6.8	0.0253496968407616	20.6765735047698	0.0394455056055255	0.028788804063756564	0.00926715858274404	0.007114527851766894
179	6.86666666666666	0.0465301113732796	21.0007731724895	0.049142369904025	0.029951207418622176	0.0102593632684977	0.007078807198711226
180	6.93333333333333	0.0343392842369015	21.4954816605394	0.0498183540413748	0.030437039734764876	0.0118185729380472	0.007126854664720493
181	7	0.00349032017870439	21.4590381247106	0.0469568835347731	0.03034453729031964	0.0133766663807212	0.007226702427696901
182	7.06666666666666	0.0494468807853022	20.9744231375878	0.0441539026803125	0.029863152719385142	0.0136998099196294	0.007435448953418743
183	7.13333333333333	0.0154717583235825	20.6939823780033	0.0404389478445894	0.02904040500815261	0.0116984349880848	0.007458563000063113
184	7.2	0.0267766350882508	21.0132547284728	0.0327652348586407	0.027734797027741478	0.0092166805549737	0.00724980160600093
185	7.26666666666666	0.0398856934411662	21.2402675299194	0.029505126005953	0.027230024621315393	0.00764253916331314	0.007123448484530869
186	7.33333333333333	0.0251456516150764	20.9941545745279	0.03167019715785	0.02707509914600476	0.00793446013576347	0.006998185546297489
187	7.4	0.0238210474063042	20.1246644169169	0.0350386934769156	0.027154345846488338	0.0079097918363522	0.007022191731501333
188	7.46666666666666	0.0162118606552709	19.765269158983	0.0379852216063988	0.027329109651292188	0.00826419912648207	0.0070278590179651485
189	7.53333333333333	0.029929144653642	19.7606553562796	0.0390695282535745	0.027454368172973545	0.0116974568392	0.007107507918567563
190	7.6	0.0150893441381155	19.9540964286848	0.0404701884686948	0.026990994291135734	0.0130458659356256	0.0070819298570705715
191	7.66666666666666	0.0216950059175952	19.865665518021	0.0415929667918086	0.027517992876612888	0.011187109796345	0.006877461974186992
192	7.73333333333333	0.0255271122161944	19.2549093748729	0.0318106336156264	0.027267304207287756	0.0133065078150888	0.00695006805695844
193	7.8	0.0547732806202649	18.6390271425398	0.0198391342755005	0.027101344619191566	0.0133074477643777	0.006923215611940509
194	7.86666666666666	0.0311404519613752	18.1929546752473	0.0189589844888889	0.026119390792243975	0.0130340632564227	0.006829031542143005
195	7.93333333333333	0.00206229403921138	18.6816895970622	0.026029818977335	0.026235279500294285	0.0147546906637866	0.006864898427821776
196	8	0.0232611809107993	19.0397093959508	0.0369586246685856	0.027036140358087934	0.016754024287228	0.006876166049928432
197	8.06666666666666	0.0163213348246855	19.2471401683555	0.0435414680869673	0.028327277371151337	0.0190747119213286	0.006836203396940691
198	8.13333333333333	0.0557202838941483	19.3232149431857	0.0439643170180422	0.028577957543459563	0.0226925893305602	0.0073962298383106135
199	8.2	0.0111068266969234	19.0507390328554	0.0401918605342098	0.027621436463844667	0.0243366111469009	0.007748597481119382
200	8.26666666666666	0.0282483380770797	18.4613194235928	0.0420784420568561	0.02657206826172959	0.0235938264947125	0.007752591438266144
201	8.33333333333333	0.000812494157617016	18.0302556956339	0.0439889210469358	0.02526541363100979	0.0247203934623798	0.007887888114679277
202	8.4	0.023792856229565	17.9473436846413	0.0555363615210058	0.02566153432983244	0.0238764087713954	0.0076201812068706866
203	8.46666666666666	0.0387189662017472	17.7703819838604	0.0688414357039105	0.029356659953654572	0.0288762202117201	0.008269417289956048
204	8.53333333333333	0.0174767785422569	17.5024489344699	0.0803633275885685	0.031811057668338034	0.0317598129303755	0.008884784452683252
205	8.6	0.0390696535614629	17.4313513101406	0.0803657378088362	0.031248921678750027	0.0334653662965372	0.0091017341279505
206	8.66666666666666	0.0531834003259915	17.1688912857296	0.0710146951407298	0.029946063787651828	0.036873237722039	0.0098051968832503
207	8.73333333333333	0.0154492483606407	16.7616507546488	0.0644528224489572	0.02823571764692033	0.0353273032763547	0.009346773542322103
208	8.8	0.0154511555293387	16.7185637286462	0.065214087435029	0.02714809729432823	0.0325653731867568	0.008644920378800222
209	8.86666666666666	0.0134433534633646	17.0839202858635	0.0762158128544955	0.029275202266759764	0.0350760128745724	0.008362460619410405
210	8.93333333333333	0.0448398864724255	17.2975635546232	0.0812412927636549	0.03215909273187803	0.0378800801243491	0.0084102460211934
211	9	0.0341159658627547	17.2213134344337	0.0760644236065378	0.03180571710162221	0.0372419462020505	0.008236904811001713
212	9.06666666666666	0.0426518133145087	17.0886271986943	0.069777793481937	0.030764137477851478	0.0348914506644955	0.008168931883254238
213	9.13333333333333	0.0264159132678771	16.8684346885735	0.0654178172830366	0.029948805800835844	0.0324256258018113	0.007778849388304303
214	9.2	0.017598761790869	16.5875170252225	0.0558601259449729	0.028152438810175588	0.031429820879941	0.007576602637888239
215	9.26666666666666	0.0369271140562093	16.5039482254392	0.0512204520230688	0.02766174984194837	0.0292770299088505	0.007339580713017212
216	9.33333333333333	0.0193085334920312	16.8051224456149	0.0392631180931371	0.02607792632805254	0.0257001690095237	0.00701550364958546
217	9.4	0.0199223412993889	17.3818498794993	0.0322047421699419	0.025740656224857963	0.0260011561187675	0.006941643563741967
218	9.46666666666666	0.0152705150913453	17.7192543700218	0.0317378823109985	0.025102327669184757	0.0259552042004896	0.006858551411073989
219	9.53333333333333	0.0810965686140202	17.6972515735354	0.0358592571643454	0.025156819311469177	0.0248626197829925	0.006910977844542924
220	9.6	0.0182982847435099	17.366411553815	0.0355421909623377	0.02582347573000165	0.0230307599991193	0.006774268691703869
221	9.66666666666666	0.0159025047974694	17.137694684507	0.0363475317310176	0.02528171844419753	0.0199447725821776	0.00655496740104545
222	9.73333333333333	0.0448016709081024	16.9916240562099	0.0344245246180265	0.02492699759776633	0.0160889212474163	0.006307652317965727
223	9.8	0.0237725035833282	16.7787711345866	0.0346126015171953	0.02530106407061993	0.0138326127054796	0.006164220626024248
224	9.86666666666666	0.0135961653552867	16.4593146062715	0.030713111215943	0.024705793521636363	0.0139382222795152	0.0060641814663991355
225	9.93333333333333	0	12.4109015295384	0.036912791511474	0.02671646108036138	0.0085709969681131	0.006634687398485722
