# Supplementary material for: A hippocampus-accumbens code guides goal-directed appetitive behavior
Source: Nat Commun. 2024 Apr 12;15:3196. doi: 10.1038/s41467-024-47361-x (PMC11015045; doi:10.1038/s41467-024-47361-x)
Supplement: Supplementary file 8 — Source Data [file 41467_2024_47361_MOESM8_ESM.zip › S7c.csv]

	Figure S7c	Unnamed: 1	Unnamed: 2	Unnamed: 3	Unnamed: 4
0
1	ExpID	CellID	dHPC-->NAc	prepost	Calcium activity [z]
2	100	0	False	post	0.0918492823048428
3	100	0	False	post2	0.378105432432906
4	100	0	False	pre	-0.376313007681783
5	100	1	False	post	2.20562432372702
6	100	1	False	post2	-0.0334039125384886
7	100	1	False	pre	-0.0561525481752208
8	100	2	False	post	1.44892355951729
9	100	2	False	post2	0.227369203264118
10	100	2	False	pre	0.695401306412952
11	100	3	False	post	-0.0555657467393118
12	100	3	False	post2	-0.05556624683621
13	100	3	False	pre	0.38358746907999
14	100	4	False	post	-0.0922564841940585
15	100	4	False	post2	-0.0922564841940585
16	100	4	False	pre	-0.0922318094935337
17	100	5	False	post	1.00211352130927
18	100	5	False	post2	0.195967334316168
19	100	5	False	pre	2.65930793799012
20	100	6	False	post	4.02955811441015
21	100	6	False	post2	0.126821366677344
22	100	6	False	pre	-0.152933131669469
23	100	7	False	post	-0.0660660159505128
24	100	7	False	post2	0.426619071635858
25	100	7	False	pre	1.66314970136943
26	100	8	False	post	-0.33924299895848
27	100	8	False	post2	-0.34329016531278
28	100	8	False	pre	1.58721688746901
29	100	9	True	post	-0.067127460621048
30	100	9	True	post2	-0.067127602634584
31	100	9	True	pre	-0.0599742065285868
32	100	10	False	post	-0.136831897880801
33	100	10	False	post2	-0.136831897880801
34	100	10	False	pre	-0.136831897880801
35	100	11	False	post	0.108093034675079
36	100	11	False	post2	0.105356552781889
37	100	11	False	pre	0.647265080466699
38	100	12	True	post	4.91781789987894
39	100	12	True	post2	0.39362378125314
40	100	12	True	pre	-0.122803090055243
41	100	13	False	post	-0.149989616755402
42	100	13	False	post2	-0.150034511843542
43	100	13	False	pre	-0.0942411632405773
44	103	0	False	post	0.12809112366027
45	103	0	False	post2	0.167513189093459
46	103	0	False	pre	0.109941271192629
47	103	1	False	post	0.0867365070033876
48	103	1	False	post2	-0.143184554790011
49	103	1	False	pre	0.0193149197086731
50	103	2	False	post	-0.0232283756340149
51	103	2	False	post2	0.0824681604249164
52	103	2	False	pre	0.000713515365561512
53	103	3	False	post	-0.00843484780863875
54	103	3	False	post2	-0.0545465612415207
55	103	3	False	pre	0.137387965320665
56	103	4	False	post	-0.123027526156535
57	103	4	False	post2	-0.211867166247682
58	103	4	False	pre	0.030513518018776
59	103	5	False	post	-0.086727681573296
60	103	5	False	post2	-0.180215143023744
61	103	5	False	pre	0.11439458220344
62	103	6	True	post	-0.0863233863107717
63	103	6	True	post2	-0.0408496116626859
64	103	6	True	pre	0.0185299311159697
65	103	7	False	post	-0.0946616120701067
66	103	7	False	post2	-0.032048883649262
67	103	7	False	pre	0.0774044719599286
68	103	8	False	post	-0.0555746782861883
69	103	8	False	post2	-0.0737397947294586
70	103	8	False	pre	0.0321736379763993
71	103	9	True	post	-0.189529493148331
72	103	9	True	post2	-0.251087717314713
73	103	9	True	pre	0.292040646746119
74	103	10	False	post	-0.121822205721541
75	103	10	False	post2	-0.0596567518299967
76	103	10	False	pre	-0.0796509266819783
77	103	11	False	post	-0.0703816119916684
78	103	11	False	post2	-0.114746217641206
79	103	11	False	pre	-0.116500476079371
80	103	12	False	post	-0.0874568199212726
81	103	12	False	post2	-0.146616101557256
82	103	12	False	pre	0.201919747247471
83	103	13	False	post	-0.0655603222037885
84	103	13	False	post2	-0.108032428191869
85	103	13	False	pre	-0.0349568316396083
86	103	14	False	post	-0.112165115492086
87	103	14	False	post2	-0.130193082798128
88	103	14	False	pre	-0.00456641690493953
89	103	15	False	post	0.0631588479068632
90	103	15	False	post2	-0.0683741885898003
91	103	15	False	pre	0.276084717319105
92	103	16	False	post	0.00576595778295177
93	103	16	False	post2	0.460798688451682
94	103	16	False	pre	0.0988177024962692
95	103	17	False	post	-0.0757663026221594
96	103	17	False	post2	-0.07677294770414
97	103	17	False	pre	-0.0381741391233175
98	103	18	False	post	-0.087012499518145
99	103	18	False	post2	-0.037646680612108
100	103	18	False	pre	-0.0990877534898886
101	103	19	False	post	-0.0832756351585347
102	103	19	False	post2	-0.0833080426977158
103	103	19	False	pre	-0.0153536424742114
104	103	20	False	post	0.0223200971733553
105	103	20	False	post2	-0.179357642964303
106	103	20	False	pre	0.073288292893872
107	103	21	False	post	-0.129923322716542
108	103	21	False	post2	-0.145592482165407
109	103	21	False	pre	0.172567742164434
110	103	22	False	post	-0.213204788925836
111	103	22	False	post2	-0.213182238428037
112	103	22	False	pre	0.432181062165386
113	103	23	False	post	-0.0736855953803903
114	103	23	False	post2	0.0869576990393437
115	103	23	False	pre	0.0735061951600132
116	103	24	False	post	0.594754936968022
117	103	24	False	post2	-0.0482111720688067
118	103	24	False	pre	-0.205940423331079
119	103	25	False	post	-0.119578423280168
120	103	25	False	post2	-0.155361650554011
121	103	25	False	pre	0.202474149980833
122	103	26	False	post	-0.0587002563817184
123	103	26	False	post2	0.0213564412394172
124	103	26	False	pre	-0.0627908114709002
125	103	27	False	post	0.098003122879106
126	103	27	False	post2	-0.0634967933847626
127	103	27	False	pre	0.0343422844119276
128	103	28	True	post	-0.211149368828141
129	103	28	True	post2	-0.322067799089004
130	103	28	True	pre	0.299242761089329
131	103	29	False	post	-0.503368905606915
132	103	29	False	post2	-0.567509737414618
133	103	29	False	pre	0.525769242032615
134	103	30	True	post	-0.260849054436574
135	103	30	True	post2	-0.24534160801348
136	103	30	True	pre	0.280258815072327
137	103	31	False	post	-0.47453696378613
138	103	31	False	post2	-0.466926561749138
139	103	31	False	pre	0.142570000159292
140	103	32	True	post	-0.235274915126494
141	103	32	True	post2	-0.103646122164069
142	103	32	True	pre	-0.047315224785752
143	103	33	False	post	-0.106628926275033
144	103	33	False	post2	-0.0592011007114112
145	103	33	False	pre	0.18211769937583
146	103	34	True	post	-0.28064781274196
147	103	34	True	post2	-0.448684039312662
148	103	34	True	pre	0.407530744510333
149	103	35	False	post	0.04920611539971
150	103	35	False	post2	0.00735241561848147
151	103	35	False	pre	-0.0732719331338566
152	103	36	False	post	0.00750227450794224
153	103	36	False	post2	0.176454765505741
154	103	36	False	pre	0.11130994052378
155	103	37	False	post	-0.0589658556694536
156	103	37	False	post2	0.3055748766523
157	103	37	False	pre	-0.124729869159743
158	103	38	False	post	0.427539116504482
159	103	38	False	post2	-0.0649590702102353
160	103	38	False	pre	-0.0442513347923659
161	103	39	False	post	-0.0730623858168815
162	103	39	False	post2	-0.0990965484829764
163	103	39	False	pre	0.100711920772788
164	103	40	False	post	-0.0824081848257201
165	103	40	False	post2	-0.0972274801671879
166	103	40	False	pre	0.218310751081276
167	103	41	False	post	-0.104670918905999
168	103	41	False	post2	-0.0356099426558673
169	103	41	False	pre	-0.0561860495124591
170	103	42	False	post	-0.139137746229374
171	103	42	False	post2	-0.13015144588587
172	103	42	False	pre	-0.117076194407205
173	103	43	False	post	-0.0874019583524167
174	103	43	False	post2	-0.0305126982388945
175	103	43	False	pre	-0.0662951389854758
176	103	44	False	post	-0.0591046715765656
177	103	44	False	post2	-0.227760314134311
178	103	44	False	pre	0.0236710260081337
179	103	45	False	post	-0.0362598427863568
180	103	45	False	post2	-0.0224302208109077
181	103	45	False	pre	-0.0735149841099075
182	103	46	False	post	0.170497726935118
183	103	46	False	post2	0.15462107194785
184	103	46	False	pre	0.0351622849732613
185	103	47	False	post	-0.0555448249212284
186	103	47	False	post2	-0.0555543136616482
187	103	47	False	pre	0.135670339431881
188	103	48	True	post	0.0607637554158247
189	103	48	True	post2	0.23713812600201
190	103	48	True	pre	-0.0959099413722879
191	103	49	False	post	-0.207020603994643
192	103	49	False	post2	-0.207220983888667
193	103	49	False	pre	0.216910085541329
194	103	50	False	post	-0.153173010649317
195	103	50	False	post2	-0.000353244532307055
196	103	50	False	pre	0.0150348782997164
197	103	51	False	post	0.0252089881324609
198	103	51	False	post2	-0.0770042115157488
199	103	51	False	pre	0.0222662309437794
200	103	52	False	post	-0.0560891809731335
201	103	52	False	post2	-0.062493462755517
202	103	52	False	pre	0.116131110067881
203	103	53	False	post	-0.0627977695369164
204	103	53	False	post2	-0.0628034205267187
205	103	53	False	pre	-0.0491739246668946
206	103	54	False	post	0.937450095090652
207	103	54	False	post2	-0.206315489624444
208	103	54	False	pre	-0.0667537112417185
209	103	55	False	post	-0.104376616274802
210	103	55	False	post2	0.327048634398432
211	103	55	False	pre	-0.0596328060730029
212	103	56	False	post	0.404152632416508
213	103	56	False	post2	0.0858450802240325
214	103	56	False	pre	0.0922809923866529
215	103	57	False	post	-0.116786974335986
216	103	57	False	post2	-0.248864266381115
217	103	57	False	pre	0.140962335475221
218	103	58	False	post	-0.078282698322163
219	103	58	False	post2	-0.0762826255011664
220	103	58	False	pre	0.00436068827515605
221	103	59	False	post	0.492213961917461
222	103	59	False	post2	0.0384234909235037
223	103	59	False	pre	-0.0610155284494481
224	103	60	False	post	-0.119983392174304
225	103	60	False	post2	0.374841606734234
226	103	60	False	pre	-0.012802326290116
227	103	61	False	post	0.44442930590864
228	103	61	False	post2	-0.0309801763553572
229	103	61	False	pre	-0.0784006610214479
230	103	62	False	post	-0.0902602111791595
231	103	62	False	post2	0.414907199608098
232	103	62	False	pre	-0.0825095222730404
233	103	63	False	post	-0.122499175498538
234	103	63	False	post2	-0.0549682011052066
235	103	63	False	pre	-0.0593997273248735
236	103	64	False	post	-0.0543448996722313
237	103	64	False	post2	-0.0230142545259219
238	103	64	False	pre	0.171390742038932
239	103	65	False	post	-0.154084375026398
240	103	65	False	post2	-0.157490493539645
241	103	65	False	pre	0.0305191155521673
242	103	66	False	post	-0.0184066888168533
243	103	66	False	post2	-0.101328839572757
244	103	66	False	pre	0.12821820219511
245	103	67	False	post	-0.0928052603615211
246	103	67	False	post2	-0.0805528649244939
247	103	67	False	pre	-0.00941157261823332
248	103	68	False	post	-0.119468243583503
249	103	68	False	post2	-0.1053953922691
250	103	68	False	pre	0.137842630482153
251	103	69	False	post	-0.00895941081550142
252	103	69	False	post2	-0.0809805666380944
253	103	69	False	pre	-0.0809832200678266
254	103	70	False	post	-0.0606000270162703
255	103	70	False	post2	-0.10000761054536
256	103	70	False	pre	-0.118551739988535
257	103	71	False	post	-0.116154318890609
258	103	71	False	post2	-0.0882120684471025
259	103	71	False	pre	0.0104142132675736
260	103	72	False	post	-0.0906835302821784
261	103	72	False	post2	-0.0301569993502652
262	103	72	False	pre	0.100416483324619
263	103	73	False	post	0.920947017482131
264	103	73	False	post2	-0.150836398391485
265	103	73	False	pre	-0.215064929492272
266	103	74	True	post	-0.0765273712107897
267	103	74	True	post2	-0.0393178730459925
268	103	74	True	pre	-0.0600835630021651
269	103	75	True	post	0.0990810229362938
270	103	75	True	post2	0.360299365157264
271	103	75	True	pre	-0.145666170640687
272	103	76	False	post	-0.173969665456736
273	103	76	False	post2	0.182843720131595
274	103	76	False	pre	-0.10539595102501
275	103	77	False	post	-0.185696569047195
276	103	77	False	post2	0.888678275521993
277	103	77	False	pre	-0.179631605404621
278	103	78	False	post	-0.1213315882632
279	103	78	False	post2	-0.122600576749694
280	103	78	False	pre	0.0499258142846686
281	103	79	True	post	0.395460624566808
282	103	79	True	post2	0.239098348179357
283	103	79	True	pre	0.0200174461065128
284	103	80	False	post	-0.033002911584904
285	103	80	False	post2	0.176745907879353
286	103	80	False	pre	-0.00585053452024221
287	103	81	False	post	-0.0341094506459823
288	103	81	False	post2	-0.071539998011094
289	103	81	False	pre	0.06680460447375
290	103	82	False	post	-0.0528312363592327
291	103	82	False	post2	0.0376342470273819
292	103	82	False	pre	-0.101983353362408
293	103	83	False	post	-0.11130813283156
294	103	83	False	post2	-0.152123136519705
295	103	83	False	pre	-0.0989868375244747
296	103	84	False	post	0.0994185632294877
297	103	84	False	post2	-0.0305032969768935
298	103	84	False	pre	-0.0939691027472088
299	103	85	True	post	0.00924584423614531
300	103	85	True	post2	0.398100104188149
301	103	85	True	pre	-0.0599631119240318
302	103	86	False	post	0.0769122930180106
303	103	86	False	post2	-0.150449059048501
304	103	86	False	pre	-0.0459907166133401
305	103	87	False	post	-0.0281053117602236
306	103	87	False	post2	-0.0834481816894193
307	103	87	False	pre	-0.0872711800058944
308	103	88	True	post	0.256609791531622
309	103	88	True	post2	-0.120493501182575
310	103	88	True	pre	0.0221588816131644
311	103	89	False	post	-0.164808457659017
312	103	89	False	post2	0.0198535076923797
313	103	89	False	pre	0.0123624253097652
314	103	90	True	post	-0.182315373549891
315	103	90	True	post2	-0.148894436895297
316	103	90	True	pre	0.0366121328573661
317	103	91	False	post	-0.152438534049254
318	103	91	False	post2	-0.08337864735674
319	103	91	False	pre	-0.149099680142255
320	103	92	False	post	-0.0714954580298418
321	103	92	False	post2	0.00620304972396083
322	103	92	False	pre	-0.0756509452309471
323	103	93	True	post	-0.114171991461564
324	103	93	True	post2	0.252318185487908
325	103	93	True	pre	-0.084332712419656
326	103	94	False	post	0.220324819099958
327	103	94	False	post2	0.797360864286324
328	103	94	False	pre	-0.148917013736919
329	103	95	True	post	-0.0842062052367074
330	103	95	True	post2	0.277560886042762
331	103	95	True	pre	-0.0304373317569482
332	103	96	False	post	0.24293208932606
333	103	96	False	post2	-0.0373651366553052
334	103	96	False	pre	0.0455948010544674
335	103	97	False	post	-0.0665610464475767
336	103	97	False	post2	-0.103315886926438
337	103	97	False	pre	0.127023116100715
338	103	98	False	post	-0.115367472601501
339	103	98	False	post2	0.706417018501509
340	103	98	False	pre	-0.120238578783652
341	103	99	False	post	-0.100832375129973
342	103	99	False	post2	-0.0272293700824971
343	103	99	False	pre	-0.0452137680543925
344	103	100	False	post	-0.0733509637041609
345	103	100	False	post2	-0.073360191339324
346	103	100	False	pre	-0.0513932196861477
347	103	101	False	post	-0.0981452109978967
348	103	101	False	post2	-0.054564100434204
349	103	101	False	pre	-0.0386004433948008
350	103	102	False	post	-0.0487695871284368
351	103	102	False	post2	0.19192565393624
352	103	102	False	pre	-0.0638141145324801
353	103	103	True	post	0.0235845595621797
354	103	103	True	post2	0.305850637337729
355	103	103	True	pre	-0.0666715744271153
356	103	104	False	post	0.00109282458643683
357	103	104	False	post2	0.474641387146657
358	103	104	False	pre	-0.0627751987136401
359	103	105	True	post	-0.37915067101055
360	103	105	True	post2	-0.144796178179308
361	103	105	True	pre	0.138261037083575
362	103	106	False	post	-0.073576890762293
363	103	106	False	post2	-0.104537467667324
364	103	106	False	pre	-0.0160623567595503
365	103	107	False	post	-0.0877899639936418
366	103	107	False	post2	0.0799166639738093
367	103	107	False	pre	0.121013534540226
368	103	108	False	post	0.061849045824876
369	103	108	False	post2	0.309777247976957
370	103	108	False	pre	0.0565934864035202
371	103	109	False	post	-0.141860053662147
372	103	109	False	post2	-0.160390477236634
373	103	109	False	pre	-0.0281553519134325
374	103	110	True	post	-0.501136105694313
375	103	110	True	post2	-0.229859346814935
376	103	110	True	pre	0.0810317446270747
377	103	111	False	post	-0.116486804173507
378	103	111	False	post2	-0.0497170025999919
379	103	111	False	pre	-0.0692819589724635
380	103	112	False	post	-0.0919933440478015
381	103	112	False	post2	-0.0898733794696284
382	103	112	False	pre	-0.0337499797049452
383	103	113	True	post	-0.106483182762462
384	103	113	True	post2	-0.0655945488894525
385	103	113	True	pre	-0.0327575932811691
386	103	114	False	post	-0.184372255073748
387	103	114	False	post2	-0.204607046227715
388	103	114	False	pre	0.0271128850787348
389	103	115	False	post	-0.00793974637050609
390	103	115	False	post2	-0.0941915478339976
391	103	115	False	pre	-0.103646073736235
392	103	116	False	post	-0.0852388412057969
393	103	116	False	post2	1.0206146980744
394	103	116	False	pre	-0.194214802628286
395	103	117	True	post	-0.0493505043734978
396	103	117	True	post2	-0.0849578176495159
397	103	117	True	pre	0.108397276066721
398	103	118	True	post	-0.0807863023891331
399	103	118	True	post2	-0.0960080614305917
400	103	118	True	pre	0.104001014096521
401	103	119	True	post	-0.0924948091522206
402	103	119	True	post2	-0.0942165606271521
403	103	119	True	pre	0.0910038311081969
404	103	120	False	post	-0.135858709347689
405	103	120	False	post2	0.0673791864212719
406	103	120	False	pre	-0.00827680939868954
407	103	121	False	post	0.064990349149314
408	103	121	False	post2	0.434991977628081
409	103	121	False	pre	-0.140012874211118
410	103	122	False	post	-0.0474539607541818
411	103	122	False	post2	0.282011468161283
412	103	122	False	pre	-0.0446044530698198
413	103	123	False	post	-0.0827661309863958
414	103	123	False	post2	0.277591303584685
415	103	123	False	pre	-0.0512795548897854
416	103	124	False	post	-0.0687362555982572
417	103	124	False	post2	-0.126529315073747
418	103	124	False	pre	0.015293314301974
419	103	125	True	post	-0.00561949745061972
420	103	125	True	post2	0.226934937808898
421	103	125	True	pre	-0.0633819944702091
422	103	126	False	post	-0.193937637553097
423	103	126	False	post2	-0.185236890677836
424	103	126	False	pre	-0.0769028537853863
425	103	127	False	post	-0.133499820437096
426	103	127	False	post2	-0.0996706087701665
427	103	127	False	pre	-0.0282093593665064
428	103	128	True	post	-0.0767887496750288
429	103	128	True	post2	-0.209609892436414
430	103	128	True	pre	0.166546945643525
431	103	129	False	post	-0.0905347503578582
432	103	129	False	post2	-0.0905347507727223
433	103	129	False	pre	-0.0473049026233362
434	103	130	False	post	0.0667418162579515
435	103	130	False	post2	-0.115884745457228
436	103	130	False	pre	-0.0978455104965479
437	103	131	False	post	-0.118006137084677
438	103	131	False	post2	-0.177482485406284
439	103	131	False	pre	0.0840130183344641
440	103	132	False	post	-0.0374382651596444
441	103	132	False	post2	0.0208615139790368
442	103	132	False	pre	-0.00522338914656553
443	103	133	False	post	-0.142512256755196
444	103	133	False	post2	0.136741015991116
445	103	133	False	pre	-0.0828867201274596
446	103	134	False	post	-0.174740699342917
447	103	134	False	post2	-0.143922179528359
448	103	134	False	pre	0.0327061395325439
449	103	135	False	post	-0.0650009362989843
450	103	135	False	post2	-0.0133274077550128
451	103	135	False	pre	-0.0706658886341095
452	103	136	False	post	-0.104030888964027
453	103	136	False	post2	0.154156898220169
454	103	136	False	pre	-0.0784665347881013
455	103	137	False	post	-0.1555340012231
456	103	137	False	post2	-0.149566420674023
457	103	137	False	pre	0.198250773216503
458	103	138	False	post	-0.0699788822922668
459	103	138	False	post2	-0.069979572816749
460	103	138	False	pre	-0.0598335200788828
461	103	139	False	post	-0.0498769757988668
462	103	139	False	post2	-0.129199779362204
463	103	139	False	pre	0.0319042059044025
464	103	140	False	post	-0.0599692136199549
465	103	140	False	post2	-0.0216275403817397
466	103	140	False	pre	-0.0440309127810957
467	103	141	False	post	-0.0320790354203007
468	103	141	False	post2	-0.0979855112527522
469	103	141	False	pre	-0.0224978961860112
470	103	142	False	post	-0.0327059579260168
471	103	142	False	post2	0.0324178827564892
472	103	142	False	pre	0.121098591021044
473	103	143	False	post	-0.116081557671821
474	103	143	False	post2	-0.116894250971549
475	103	143	False	pre	-0.0395807036030536
476	103	144	False	post	-0.414853533443546
477	103	144	False	post2	-0.492777411663326
478	103	144	False	pre	0.481555306328146
479	103	145	False	post	-0.0337734530027614
480	103	145	False	post2	0.229254579262445
481	103	145	False	pre	-0.0968064252051447
482	103	146	False	post	-0.146190115658763
483	103	146	False	post2	0.299461003119131
484	103	146	False	pre	0.102013949939642
485	103	147	True	post	-0.350314934813917
486	103	147	True	post2	-0.222233300940521
487	103	147	True	pre	-0.0627942152520341
488	103	148	False	post	-0.0991508244659806
489	103	148	False	post2	-0.0693236323487903
490	103	148	False	pre	-0.0267215345937096
491	103	149	False	post	-0.194220981303485
492	103	149	False	post2	-0.133003596882944
493	103	149	False	pre	-0.0700531193729408
494	103	150	False	post	0.278139803525887
495	103	150	False	post2	-0.0762112544466503
496	103	150	False	pre	-0.0743567979723258
497	103	151	False	post	-0.121947944933233
498	103	151	False	post2	-0.120651705716156
499	103	151	False	pre	-0.00549937303853213
500	103	152	False	post	-0.0387457309837251
501	103	152	False	post2	0.380210690849545
502	103	152	False	pre	0.0232623603312645
503	103	153	False	post	-0.0662830788146392
504	103	153	False	post2	-0.0662830788168702
505	103	153	False	pre	-0.0662805008777376
506	103	154	True	post	-0.0835148989922249
507	103	154	True	post2	-0.0167688135802762
508	103	154	True	pre	0.173359600440633
509	103	155	False	post	0.0537781315054568
510	103	155	False	post2	-0.100026432022127
511	103	155	False	pre	0.0173413249246708
512	103	156	True	post	-0.130273770326865
513	103	156	True	post2	-0.0856008498458201
514	103	156	True	pre	0.0351995337328584
515	103	157	True	post	0.0205697565605119
516	103	157	True	post2	-0.0283725716352411
517	103	157	True	pre	0.0200517660726153
518	103	158	False	post	-0.0792356760980603
519	103	158	False	post2	-0.0814553720749964
520	103	158	False	pre	0.0696469747315819
521	103	159	False	post	-0.0658649754691925
522	103	159	False	post2	-0.0841757975010809
523	103	159	False	pre	0.146507297636104
524	103	160	False	post	-0.0447241009917525
525	103	160	False	post2	-0.0478282046704637
526	103	160	False	pre	0.0983390684945279
527	103	161	False	post	-0.118173259397518
528	103	161	False	post2	-0.143815773152504
529	103	161	False	pre	0.00323973740079955
530	103	162	False	post	-0.0813956545301169
531	103	162	False	post2	-0.0670381834025792
532	103	162	False	pre	-0.0252585275229548
533	103	163	False	post	-0.0633349402118331
534	103	163	False	post2	-0.063465896586298
535	103	163	False	pre	0.0142716270497173
536	103	164	False	post	-0.0876880935494274
537	103	164	False	post2	0.11409739571043
538	103	164	False	pre	-0.0463983035014344
539	103	165	True	post	-0.243473822403274
540	103	165	True	post2	-0.250143874329572
541	103	165	True	pre	0.288054837310351
542	103	166	False	post	0.497259280410829
543	103	166	False	post2	-0.0749538494738555
544	103	166	False	pre	-0.0631225616418964
545	103	167	False	post	-0.143218186821685
546	103	167	False	post2	-0.126892989215531
547	103	167	False	pre	-0.0964994150355889
548	103	168	False	post	0.14649615819101
549	103	168	False	post2	-0.0676502879654414
550	103	168	False	pre	-0.0505265640091708
551	103	169	True	post	-0.0923869426799053
552	103	169	True	post2	-0.0697974398032086
553	103	169	True	pre	-0.0813823026192932
554	103	170	False	post	-0.0310171882300014
555	103	170	False	post2	-0.0908269608023576
556	103	170	False	pre	-0.00200960621849685
557	103	171	False	post	-0.0909175259236139
558	103	171	False	post2	-0.0730744867036587
559	103	171	False	pre	-0.069854884828496
560	103	172	False	post	-0.127148025039278
561	103	172	False	post2	-0.0136180259671335
562	103	172	False	pre	-0.0752132466787224
563	103	173	False	post	-0.0301318543637387
564	103	173	False	post2	-0.0737456991540381
565	103	173	False	pre	-0.0478923193415414
566	103	174	False	post	-0.0629473788241225
567	103	174	False	post2	0.126824146896047
568	103	174	False	pre	-0.0626989085980072
569	103	175	False	post	-0.115798861796641
570	103	175	False	post2	-0.0192893021778858
571	103	175	False	pre	-0.0178866015259359
572	103	176	False	post	-0.331407528005219
573	103	176	False	post2	-0.377700291585391
574	103	176	False	pre	0.3501640276555
575	103	177	False	post	-0.0735368503873068
576	103	177	False	post2	-0.100572396555211
577	103	177	False	pre	0.195774438008864
578	103	178	False	post	-0.141599035329619
579	103	178	False	post2	0.0956675023787263
580	103	178	False	pre	-0.108550719728335
581	103	179	False	post	-0.0654324065834952
582	103	179	False	post2	-0.0654368075866533
583	103	179	False	pre	-0.0591550647801359
584	103	180	False	post	-0.120655178784636
585	103	180	False	post2	-0.0509035674054176
586	103	180	False	pre	0.0511856527255917
587	103	181	False	post	-0.0853011187135485
588	103	181	False	post2	0.0111423427729801
589	103	181	False	pre	-0.0408515783454139
590	103	182	False	post	-0.0211850749728265
591	103	182	False	post2	-0.0623285628850057
592	103	182	False	pre	-0.075679714978994
593	103	183	False	post	-0.11614105783831
594	103	183	False	post2	-0.100852977798297
595	103	183	False	pre	0.0313892569887571
596	103	184	False	post	-0.0578894639193554
597	103	184	False	post2	-0.121453157163768
598	103	184	False	pre	0.0388118569677292
599	103	185	False	post	-0.0625042883790979
600	103	185	False	post2	-0.0822330214051007
601	103	185	False	pre	-0.0814336011958775
602	103	186	True	post	-0.110726202577797
603	103	186	True	post2	0.176672379538409
604	103	186	True	pre	-0.00910112844339083
605	103	187	False	post	-0.142646742137895
606	103	187	False	post2	-0.0354509139310346
607	103	187	False	pre	0.065176668759733
608	103	188	False	post	-0.0505891593522354
609	103	188	False	post2	-0.0774520521264071
610	103	188	False	pre	-0.0559908090290086
611	103	189	False	post	0.210054232443035
612	103	189	False	post2	0.569815010418851
613	103	189	False	pre	-0.145723853279782
614	103	190	False	post	0.315557305242097
615	103	190	False	post2	0.0143372189202671
616	103	190	False	pre	-0.0531699816355449
617	103	191	False	post	-0.121000438247451
618	103	191	False	post2	-0.0883374972515357
619	103	191	False	pre	-0.0886212383899998
620	103	192	False	post	0.000341992822186776
621	103	192	False	post2	0.766685898451523
622	103	192	False	pre	-0.0789688377995346
623	103	193	False	post	-0.165262721952066
624	103	193	False	post2	-0.158155821294973
625	103	193	False	pre	-0.00175968893908171
626	103	194	False	post	-0.0444825842213204
627	103	194	False	post2	-0.0444825842213204
628	103	194	False	pre	-0.0444825827161863
629	103	195	False	post	-0.0598252071450712
630	103	195	False	post2	-0.0598252071504915
631	103	195	False	pre	-0.0598232858788513
632	103	196	False	post	0.551471983871812
633	103	196	False	post2	0.0232345167700119
634	103	196	False	pre	-0.0822862315008251
635	103	197	False	post	-0.0752932167856187
636	103	197	False	post2	-0.0753016983430889
637	103	197	False	pre	-0.0193042252289179
638	103	198	True	post	0.314167546022443
639	103	198	True	post2	0.491402417447005
640	103	198	True	pre	-0.110538325226848
641	103	199	False	post	0.000448199514073307
642	103	199	False	post2	0.00213610594946053
643	103	199	False	pre	-0.0760245789251696
644	103	200	False	post	-0.086522871371704
645	103	200	False	post2	-0.0878879249479886
646	103	200	False	pre	-0.0346649264347497
647	103	201	True	post	-0.198629816445517
648	103	201	True	post2	-0.181815075839706
649	103	201	True	pre	0.164388570818783
650	103	202	False	post	-0.0616621440576636
651	103	202	False	post2	-0.0373381083397497
652	103	202	False	pre	-0.0734162405034473
653	103	203	False	post	-0.205611558610294
654	103	203	False	post2	0.440552463228564
655	103	203	False	pre	-0.201849639065766
656	103	204	False	post	0.156685143397901
657	103	204	False	post2	0.135766886833973
658	103	204	False	pre	-0.0198674007931811
659	103	205	False	post	0.288677883500349
660	103	205	False	post2	-0.0525708239638566
661	103	205	False	pre	-0.0636476265242076
662	103	206	False	post	-0.114601421739748
663	103	206	False	post2	-0.0758924577769613
664	103	206	False	pre	-0.0606804754751934
665	103	207	False	post	-0.0972034882054315
666	103	207	False	post2	0.392943138477188
667	103	207	False	pre	-0.097576112207736
668	103	208	False	post	-0.0145905691773272
669	103	208	False	post2	0.158849313758901
670	103	208	False	pre	-0.043690651278031
671	103	209	False	post	-0.0803893167440931
672	103	209	False	post2	-0.0819923041121435
673	103	209	False	pre	0.169191726517183
674	103	210	False	post	-0.0952127848259337
675	103	210	False	post2	-0.0972150935742384
676	103	210	False	pre	0.157532323379533
677	103	211	False	post	-0.0257908270057536
678	103	211	False	post2	0.0456324690353608
679	103	211	False	pre	0.114396472270667
680	103	212	False	post	-0.175908790212647
681	103	212	False	post2	-0.0699318727728073
682	103	212	False	pre	-0.0622093738148606
683	103	213	True	post	-0.143120447279747
684	103	213	True	post2	-0.128124339216499
685	103	213	True	pre	0.0421442196449238
686	103	214	False	post	-0.0596907455472694
687	103	214	False	post2	-0.0599254689314508
688	103	214	False	pre	0.113765087760238
689	103	215	False	post	-0.12802664487088
690	103	215	False	post2	-0.114059508734226
691	103	215	False	pre	0.148009258931689
692	103	216	False	post	0.364682497069955
693	103	216	False	post2	-0.0346234984005431
694	103	216	False	pre	-0.0518121998046777
695	103	217	False	post	-0.117343917531869
696	103	217	False	post2	-0.0692906092044002
697	103	217	False	pre	0.0461945503951122
698	103	218	False	post	-0.109239744775595
699	103	218	False	post2	-0.0596779363458527
700	103	218	False	pre	-0.0587422631543697
701	103	219	False	post	-0.156770974073173
702	103	219	False	post2	-0.114816162947897
703	103	219	False	pre	0.0605792701228205
704	103	220	True	post	-0.141994462824914
705	103	220	True	post2	-0.12692365379597
706	103	220	True	pre	-0.03426374126434
707	103	221	False	post	-0.0389712710121687
708	103	221	False	post2	-0.0389712710121687
709	103	221	False	pre	-0.0389712709812515
710	103	222	False	post	-0.159929639101108
711	103	222	False	post2	-0.160394120677797
712	103	222	False	pre	-0.084724629640341
713	103	223	False	post	-0.0622049155908848
714	103	223	False	post2	-0.0431970646418912
715	103	223	False	pre	0.127701355175989
716	103	224	False	post	-0.089929023897583
717	103	224	False	post2	-0.00991513016196094
718	103	224	False	pre	0.180239432432254
719	103	225	False	post	0.469801645722959
720	103	225	False	post2	-0.0931898572096805
721	103	225	False	pre	-0.0900382871476062
722	103	226	True	post	-0.0382588701784593
723	103	226	True	post2	0.0343015490949949
724	103	226	True	pre	-0.07154621105952
725	103	227	True	post	-0.228926514986935
726	103	227	True	post2	-0.0824749238498282
727	103	227	True	pre	-0.035367424317082
728	103	228	False	post	-0.178076711734221
729	103	228	False	post2	-0.179292110743656
730	103	228	False	pre	0.142686067864544
731	103	229	False	post	-0.126181383746492
732	103	229	False	post2	0.0230083417112365
733	103	229	False	pre	-0.12361711193801
734	103	230	False	post	-0.13666814257445
735	103	230	False	post2	-0.139487781435823
736	103	230	False	pre	-0.0723402287600505
737	103	231	False	post	-0.0878294090274928
738	103	231	False	post2	1.14995554624156
739	103	231	False	pre	-0.253735972020485
740	103	232	False	post	-0.110565592004495
741	103	232	False	post2	-0.114418854619993
742	103	232	False	pre	0.10526377754592
743	103	233	False	post	0.0526569681056313
744	103	233	False	post2	-0.0301123901940516
745	103	233	False	pre	-0.0781624238528452
746	103	234	False	post	-0.115029787331589
747	103	234	False	post2	0.506768253456114
748	103	234	False	pre	-0.103239978356837
749	103	235	False	post	-0.186146152191295
750	103	235	False	post2	-0.189784938445523
751	103	235	False	pre	-0.0440235103637309
752	103	236	False	post	-0.0729181161418875
753	103	236	False	post2	-0.0729181170472809
754	103	236	False	pre	-0.072658636800052
755	117	0	False	post	-0.171509179588279
756	117	0	False	post2	0.136351838197927
757	117	0	False	pre	-0.216419852364354
758	117	1	False	post	-0.0215609983081683
759	117	1	False	post2	0.819712230736034
760	117	1	False	pre	-0.15705145626528
761	117	2	False	post	0.760314710413882
762	117	2	False	post2	0.155541600064236
763	117	2	False	pre	-0.119424202848683
764	117	3	False	post	-0.205230458246759
765	117	3	False	post2	-0.20785518729011
766	117	3	False	pre	-0.10263970696166
767	117	4	False	post	-0.267521247852767
768	117	4	False	post2	0.0712539140640179
769	117	4	False	pre	-0.324438200677599
770	117	5	False	post	-0.157254417630811
771	117	5	False	post2	-0.158310233027023
772	117	5	False	pre	-0.100056608879384
773	117	6	False	post	-0.0995239678402648
774	117	6	False	post2	0.0779218658581199
775	117	6	False	pre	-0.288155615738863
776	117	7	False	post	-0.15981429338376
777	117	7	False	post2	-0.15981429338376
778	117	7	False	pre	-0.156506186775346
779	117	8	True	post	-0.0448024828982967
780	117	8	True	post2	-0.106604658398135
781	117	8	True	pre	0.478506207280417
782	117	9	False	post	-0.139414548293811
783	117	9	False	post2	-0.139414548293811
784	117	9	False	pre	-0.139414548293811
785	117	10	False	post	-0.121108841862289
786	117	10	False	post2	-0.169982427947105
787	117	10	False	pre	0.153933271158564
788	117	11	False	post	-0.309183065432665
789	117	11	False	post2	-0.0138868672782843
790	117	11	False	pre	-0.334311167966302
791	117	12	False	post	-0.179138876495914
792	117	12	False	post2	-0.142651446397962
793	117	12	False	pre	0.172620622232106
794	117	13	False	post	-0.148956215625508
795	117	13	False	post2	-0.225628482407845
796	117	13	False	pre	-0.0843655860247124
797	117	14	False	post	-0.227180226123537
798	117	14	False	post2	0.193528837889838
799	117	14	False	pre	-0.121446633070504
800	117	15	False	post	-0.0777181770445369
801	117	15	False	post2	-0.0777181770445369
802	117	15	False	pre	-0.0777181770445369
803	117	16	False	post	-0.102050834449633
804	117	16	False	post2	0.217691202300725
805	117	16	False	pre	-0.239359559519789
806	117	17	False	post	-0.169046564676301
807	117	17	False	post2	-0.169046564676301
808	117	17	False	pre	-0.169046564676301
809	125	0	True	post	0.342817764808277
810	125	0	True	post2	-0.387671996883242
811	125	0	True	pre	0.0491006296334825
812	125	1	False	post	-0.5785875284356
813	125	1	False	post2	-0.53220965519208
814	125	1	False	pre	0.475435162245623
815	125	2	False	post	0.750274659309883
816	125	2	False	post2	0.239553212997974
817	125	2	False	pre	-0.265588088233225
818	125	3	False	post	-0.136210866028919
819	125	3	False	post2	1.08839632265197
820	125	3	False	pre	-0.340019717434421
821	125	4	False	post	-0.165260020882373
822	125	4	False	post2	0.192014698786537
823	125	4	False	pre	-0.114998048052776
824	125	5	False	post	0.157128376635031
825	125	5	False	post2	1.09828953399836
826	125	5	False	pre	-0.3791890056263
827	125	6	True	post	-0.571343308457425
828	125	6	True	post2	0.101534026476958
829	125	6	True	pre	0.00867262398358349
830	125	7	False	post	-0.626271974573611
831	125	7	False	post2	-0.592855011991855
832	125	7	False	pre	0.313564913562899
833	125	8	False	post	-0.619522344240027
834	125	8	False	post2	-0.202054900722086
835	125	8	False	pre	0.0621857278626039
836	125	9	False	post	-0.0255232848932517
837	125	9	False	post2	-0.105943254369899
838	125	9	False	pre	0.117859465290598
839	125	10	False	post	-0.377012742207226
840	125	10	False	post2	0.5601089547413
841	125	10	False	pre	-0.212907523504702
842	125	11	False	post	-0.444788758555196
843	125	11	False	post2	-0.0904844800341543
844	125	11	False	pre	0.149836876775661
845	125	12	False	post	-0.205059457379263
846	125	12	False	post2	-0.141474624871607
847	125	12	False	pre	0.0801044193839685
848	125	13	False	post	-0.145077548442756
849	125	13	False	post2	0.658292005606903
850	125	13	False	pre	-0.146117225774633
851	125	14	False	post	-0.59675550395784
852	125	14	False	post2	-0.212936163733244
853	125	14	False	pre	0.397804061313319
854	125	15	True	post	1.51238918959206
855	125	15	True	post2	-0.0588714342999184
856	125	15	True	pre	-0.407418078008121
857	125	16	True	post	-0.0956311002635297
858	125	16	True	post2	-0.197684062397684
859	125	16	True	pre	0.0440784529968403
860	125	17	False	post	1.08703855493724
861	125	17	False	post2	0.589784189023354
862	125	17	False	pre	-0.516656042527725
863	125	18	False	post	0.241335235077404
864	125	18	False	post2	-0.293514812950663
865	125	18	False	pre	-0.0243558531464702
866	125	19	False	post	-0.634148046248615
867	125	19	False	post2	-0.183872923959839
868	125	19	False	pre	0.0208849901884325
869	125	20	True	post	-0.142445401617633
870	125	20	True	post2	-0.228898881921939
871	125	20	True	pre	0.162124461869363
872	125	21	False	post	-0.326820509782471
873	125	21	False	post2	-0.406308309002895
874	125	21	False	pre	0.391568056555511
875	125	22	False	post	0.177130983797368
876	125	22	False	post2	-0.0374494544612899
877	125	22	False	pre	-0.0892501372697502
878	125	23	False	post	-0.197736654442204
879	125	23	False	post2	-0.379242224030197
880	125	23	False	pre	0.277616178239981
881	125	24	True	post	0.160153160019583
882	125	24	True	post2	-0.166642601656849
883	125	24	True	pre	0.0332738495792857
884	125	25	True	post	-0.213674156710931
885	125	25	True	post2	-0.177681031919501
886	125	25	True	pre	0.0120160374056987
887	125	26	False	post	0.155438053647649
888	125	26	False	post2	0.0453137290532138
889	125	26	False	pre	-0.135066453327016
890	125	27	False	post	-0.294406612234015
891	125	27	False	post2	0.0705504167871919
892	125	27	False	pre	0.0696009199634594
893	125	28	False	post	-0.728793651163556
894	125	28	False	post2	0.601056695502664
895	125	28	False	pre	0.0364788344408556
896	125	29	False	post	0.0204267561297849
897	125	29	False	post2	0.381267858618513
898	125	29	False	pre	-0.138772105703489
899	125	30	False	post	-0.276525422326242
900	125	30	False	post2	-0.263145817085062
901	125	30	False	pre	-0.0618878432121621
902	125	31	True	post	0.401714763710161
903	125	31	True	post2	-0.0702660229783662
904	125	31	True	pre	-0.0523034138933982
905	125	32	True	post	0.396639119586829
906	125	32	True	post2	-0.0859694301203597
907	125	32	True	pre	-0.145786008028508
908	125	33	False	post	-0.566900903959644
909	125	33	False	post2	0.0647602605701481
910	125	33	False	pre	0.194984500242677
911	125	34	False	post	-0.396083922044863
912	125	34	False	post2	-0.444819658114483
913	125	34	False	pre	0.237931524705675
914	125	35	False	post	-0.813128410605789
915	125	35	False	post2	-0.0517441925653168
916	125	35	False	pre	0.345988427667583
917	125	36	False	post	-0.566573535378427
918	125	36	False	post2	-0.378123333276471
919	125	36	False	pre	0.365681475884873
920	125	37	False	post	-0.0495844007898362
921	125	37	False	post2	-0.11550843384046
922	125	37	False	pre	0.037753757140669
923	125	38	False	post	0.0709895494556495
924	125	38	False	post2	-0.110591328777487
925	125	38	False	pre	-0.0495018384482826
926	125	39	False	post	-0.397398053172693
927	125	39	False	post2	0.979328942602429
928	125	39	False	pre	-0.176986395982059
929	125	40	False	post	-0.714865789285047
930	125	40	False	post2	0.335288366020675
931	125	40	False	pre	-0.166409679780006
932	125	41	False	post	-0.208002793284938
933	125	41	False	post2	-0.117472418773809
934	125	41	False	pre	0.171424477821216
935	125	42	False	post	-0.0463465385924196
936	125	42	False	post2	-0.11080938116493
937	125	42	False	pre	0.074197578838297
938	125	43	False	post	-0.467923329877704
939	125	43	False	post2	-0.0792793771508177
940	125	43	False	pre	-0.0492345635589299
941	125	44	True	post	0.150409595678425
942	125	44	True	post2	-0.0290780754854354
943	125	44	True	pre	-0.110865717879658
944	125	45	False	post	0.312888664151932
945	125	45	False	post2	-0.00887196714851086
946	125	45	False	pre	-0.0511592217568488
947	125	46	False	post	-0.494722474870341
948	125	46	False	post2	-0.0820489561935402
949	125	46	False	pre	0.207549100225334
950	125	47	False	post	-0.821188897839035
951	125	47	False	post2	-0.590460760490623
952	125	47	False	pre	0.532258204947937
953	125	48	True	post	-0.20549249946852
954	125	48	True	post2	0.0718688492056925
955	125	48	True	pre	-0.0938610516548219
956	125	49	False	post	0.0919284937559676
957	125	49	False	post2	-0.0798120330769314
958	125	49	False	pre	-0.0276735113838517
959	125	50	False	post	-0.596103962882245
960	125	50	False	post2	0.128170099117923
961	125	50	False	pre	0.17173004071059
962	125	51	False	post	-0.157308741773014
963	125	51	False	post2	0.127734716121564
964	125	51	False	pre	-0.0114744057221556
965	125	52	False	post	-0.00887568732182167
966	125	52	False	post2	0.211430049301837
967	125	52	False	pre	-0.0777605026015566
968	125	53	False	post	-0.473726516522059
969	125	53	False	post2	1.02474990450482
970	125	53	False	pre	-0.286804962575388
971	125	54	False	post	-0.151596441999971
972	125	54	False	post2	-0.213717568628539
973	125	54	False	pre	0.115059440842074
974	125	55	True	post	-0.151539619740939
975	125	55	True	post2	-0.108426039680067
976	125	55	True	pre	0.0237134684797273
977	125	56	False	post	0.941112780167847
978	125	56	False	post2	-0.14789741269169
979	125	56	False	pre	-0.222393611615944
980	125	57	True	post	-0.53470253902442
981	125	57	True	post2	-0.448261726948572
982	125	57	True	pre	0.417786720603707
983	125	58	False	post	0.160610078374734
984	125	58	False	post2	-0.173162992977545
985	125	58	False	pre	-0.0927474816538542
986	125	59	False	post	-0.29289493402571
987	125	59	False	post2	-0.227825052322788
988	125	59	False	pre	0.240218218662091
989	125	60	False	post	-0.0684183625019388
990	125	60	False	post2	-0.191376652975817
991	125	60	False	pre	0.0962878003826714
992	125	61	True	post	-0.163244931715615
993	125	61	True	post2	0.0144246590433171
994	125	61	True	pre	0.101709213453457
995	125	62	False	post	0.630786172539348
996	125	62	False	post2	-0.0124014131211439
997	125	62	False	pre	-0.114390361213978
998	125	63	False	post	-0.286175114717485
999	125	63	False	post2	0.24332619593122
1000	125	63	False	pre	0.0457735600296926
1001	125	64	False	post	-0.0714238806988528
1002	125	64	False	post2	-0.118160845330639
1003	125	64	False	pre	0.0303113195361647
1004	125	65	True	post	-0.538046503549213
1005	125	65	True	post2	-0.489369885039689
1006	125	65	True	pre	0.220934959728613
1007	125	66	False	post	-0.272049396718351
1008	125	66	False	post2	-0.323666551789223
1009	125	66	False	pre	0.264979763450356
1010	125	67	False	post	-0.911799307797139
1011	125	67	False	post2	0.459462119040865
1012	125	67	False	pre	-0.0105261430613794
1013	126	0	True	post	0.0866515362198813
1014	126	0	True	post2	0.822479890131049
1015	126	0	True	pre	-0.0550871478488446
1016	126	1	False	post	-0.135592074952634
1017	126	1	False	post2	-0.0474207519364722
1018	126	1	False	pre	0.084508654938812
1019	126	2	True	post	-0.333994228659636
1020	126	2	True	post2	-0.130830315459792
1021	126	2	True	pre	0.217048700462862
1022	126	3	False	post	-0.138947453004364
1023	126	3	False	post2	0.163586351277159
1024	126	3	False	pre	-0.118509568622801
1025	126	4	False	post	-0.133429765724597
1026	126	4	False	post2	0.128974512876369
1027	126	4	False	pre	-0.0512255434700139
1028	126	5	False	post	-0.428561603715597
1029	126	5	False	post2	-0.17216535126836
1030	126	5	False	pre	0.0978183597905298
1031	126	6	False	post	-0.0401857214807642
1032	126	6	False	post2	-0.0608862428713615
1033	126	6	False	pre	0.144615081030446
1034	126	7	False	post	-0.0894165976344797
1035	126	7	False	post2	-0.158633076777877
1036	126	7	False	pre	-0.0906809270461579
1037	126	8	False	post	-0.655681774930897
1038	126	8	False	post2	-0.444684425252477
1039	126	8	False	pre	0.369157946885829
1040	126	9	False	post	0.060123440557721
1041	126	9	False	post2	-0.0474778272613999
1042	126	9	False	pre	-0.0182141614264628
1043	126	10	False	post	-0.365838174175591
1044	126	10	False	post2	-0.179615184637525
1045	126	10	False	pre	0.121165474163855
1046	126	11	True	post	0.1964697124155
1047	126	11	True	post2	-0.0446221048212875
1048	126	11	True	pre	0.0840574316702162
1049	126	12	True	post	-0.0821863519394296
1050	126	12	True	post2	-0.0884526715667156
1051	126	12	True	pre	0.047127093398501
1052	126	13	True	post	-0.129904738121721
1053	126	13	True	post2	-0.108550429952848
1054	126	13	True	pre	-0.0454627591653876
1055	126	14	False	post	-0.0492111175459582
1056	126	14	False	post2	0.358826646079046
1057	126	14	False	pre	-0.0761922224360433
1058	126	15	False	post	-0.27168027436418
1059	126	15	False	post2	-0.173812309714973
1060	126	15	False	pre	0.160112457534729
1061	126	16	False	post	0.0148995307279314
1062	126	16	False	post2	0.115728136557056
1063	126	16	False	pre	0.0726782049173564
1064	126	17	True	post	0.361185350250682
1065	126	17	True	post2	0.00674516656403331
1066	126	17	True	pre	-0.107258777757407
1067	126	18	True	post	-0.197443202808536
1068	126	18	True	post2	-0.198181087862719
1069	126	18	True	pre	-0.0227500258584493
1070	126	19	False	post	0.0316521037209205
1071	126	19	False	post2	0.0776577611379616
1072	126	19	False	pre	-0.0560858055358107
1073	126	20	False	post	-0.21169060515151
1074	126	20	False	post2	-0.153111035123697
1075	126	20	False	pre	0.0145963913833625
1076	126	21	False	post	-0.388966628074893
1077	126	21	False	post2	-0.250241389072245
1078	126	21	False	pre	0.299123399143464
1079	126	22	True	post	-0.397341780071109
1080	126	22	True	post2	-0.121959814615054
1081	126	22	True	pre	0.260203676773703
1082	126	23	False	post	-0.188559159414953
1083	126	23	False	post2	-0.157349058924942
1084	126	23	False	pre	0.100280408840724
1085	126	24	False	post	-0.204026880687686
1086	126	24	False	post2	-0.180459606334622
1087	126	24	False	pre	0.108444163014469
1088	126	25	False	post	0.131925212248023
1089	126	25	False	post2	0.0821904038282923
1090	126	25	False	pre	-0.000594468789835728
1091	126	26	False	post	-0.0455740144775777
1092	126	26	False	post2	-0.00727696732586585
1093	126	26	False	pre	-0.0638292090898302
1094	126	27	False	post	-0.326110201894282
1095	126	27	False	post2	-0.327372123544069
1096	126	27	False	pre	0.416630953210974
1097	126	28	False	post	-0.110501746717937
1098	126	28	False	post2	0.415558789995109
1099	126	28	False	pre	-0.281465640727811
1100	126	29	False	post	-0.0782781734782737
1101	126	29	False	post2	-0.114911415464285
1102	126	29	False	pre	0.086729464594435
1103	126	30	False	post	-0.132060396534287
1104	126	30	False	post2	-0.175738376610573
1105	126	30	False	pre	0.222963738904301
1106	126	31	False	post	0.677953053319316
1107	126	31	False	post2	0.158224378782749
1108	126	31	False	pre	-0.186358125685199
1109	126	32	False	post	-0.0643864784706573
1110	126	32	False	post2	-0.0580464449400935
1111	126	32	False	pre	0.119399654662027
1112	126	33	False	post	0.0460858492972311
1113	126	33	False	post2	0.327874085151877
1114	126	33	False	pre	0.00893261666239599
1115	126	34	True	post	-0.0395410433448097
1116	126	34	True	post2	0.62100517151053
1117	126	34	True	pre	-0.113268595361073
1118	126	35	True	post	-0.219817456613393
1119	126	35	True	post2	-0.306130477331709
1120	126	35	True	pre	0.262866460615355
1121	126	36	False	post	-0.228269848843855
1122	126	36	False	post2	-0.174121347717484
1123	126	36	False	pre	0.268628834691804
1124	126	37	False	post	-0.069851368811945
1125	126	37	False	post2	-0.0965799198144371
1126	126	37	False	pre	-0.0219857096786952
1127	126	38	False	post	-0.201657399739077
1128	126	38	False	post2	-0.123153600522307
1129	126	38	False	pre	0.156354291482474
1130	126	39	False	post	-0.15197117931863
1131	126	39	False	post2	-0.154729937070516
1132	126	39	False	pre	0.0559533894058969
1133	126	40	False	post	-0.161601215860791
1134	126	40	False	post2	-0.183506620307754
1135	126	40	False	pre	0.00885984288203457
1136	126	41	False	post	-0.710824580859742
1137	126	41	False	post2	-0.602238095283392
1138	126	41	False	pre	0.393028933677788
1139	126	42	False	post	-0.590339974046143
1140	126	42	False	post2	-0.416643087389329
1141	126	42	False	pre	0.163938389383384
1142	126	43	False	post	-0.292413433115717
1143	126	43	False	post2	0.482461221467845
1144	126	43	False	pre	-0.0898548242531598
1145	126	44	False	post	0.00347125156749471
1146	126	44	False	post2	0.189109852373631
1147	126	44	False	pre	-0.115624634039006
1148	126	45	False	post	-0.187013520865701
1149	126	45	False	post2	0.030250976784845
1150	126	45	False	pre	-0.0414831536711094
1151	126	46	False	post	-0.0979538173754192
1152	126	46	False	post2	-0.209828462727406
1153	126	46	False	pre	0.0478936705160496
1154	126	47	False	post	-0.319879986682476
1155	126	47	False	post2	-0.132105686843226
1156	126	47	False	pre	0.163332892181465
1157	126	48	False	post	0.303910520059759
1158	126	48	False	post2	0.204472441403509
1159	126	48	False	pre	-0.110589786989857
1160	126	49	False	post	-0.00161120129366996
1161	126	49	False	post2	0.0637373628951604
1162	126	49	False	pre	0.00507438827501712
1163	126	50	False	post	0.0192543607452963
1164	126	50	False	post2	-0.054218107199235
1165	126	50	False	pre	-0.038136838249944
1166	126	51	False	post	-0.0657539693303534
1167	126	51	False	post2	-0.0861129216084862
1168	126	51	False	pre	-0.142955758790116
1169	126	52	False	post	0.0580595905338153
1170	126	52	False	post2	-0.0954166758172169
1171	126	52	False	pre	0.0341219641150828
1172	126	53	False	post	-0.142773803411218
1173	126	53	False	post2	-0.179035508775211
1174	126	53	False	pre	0.202276909221544
1175	126	54	False	post	-0.156730450319798
1176	126	54	False	post2	0.249208220152854
1177	126	54	False	pre	-0.0124531727594233
1178	126	55	False	post	-0.125422824723729
1179	126	55	False	post2	0.529379173720053
1180	126	55	False	pre	-0.0594779232813428
1181	126	56	False	post	-0.186203185482514
1182	126	56	False	post2	0.0748627153073942
1183	126	56	False	pre	0.00413143902836122
1184	126	57	False	post	-0.0999556494067084
1185	126	57	False	post2	-0.100855934239972
1186	126	57	False	pre	0.0957296911008125
1187	126	58	False	post	-0.00137505380527244
1188	126	58	False	post2	-0.097859979714548
1189	126	58	False	pre	0.0754624856724889
1190	126	59	False	post	-0.228467686930154
1191	126	59	False	post2	-0.222440551177394
1192	126	59	False	pre	-0.00199981577148641
1193	126	60	True	post	-0.209395509300008
1194	126	60	True	post2	-0.119954900822473
1195	126	60	True	pre	0.131717271699524
1196	126	61	False	post	0.477098986130038
1197	126	61	False	post2	-0.0300926934211105
1198	126	61	False	pre	-0.108691655967667
1199	126	62	False	post	-0.00237448826079528
1200	126	62	False	post2	-0.0183469542919929
1201	126	62	False	pre	0.0209032883514897
1202	126	63	False	post	-0.157790741622856
1203	126	63	False	post2	-0.147048796973425
1204	126	63	False	pre	0.243783585773086
1205	126	64	True	post	0.0244744521490307
1206	126	64	True	post2	0.760125481813731
1207	126	64	True	pre	0.0154664604379007
1208	126	65	False	post	-0.393862356428592
1209	126	65	False	post2	-0.0445718571287856
1210	126	65	False	pre	-0.0187164555467002
1211	126	66	False	post	0.0609639916556445
1212	126	66	False	post2	0.098673513308752
1213	126	66	False	pre	-0.0496912043365478
1214	126	67	True	post	-0.215675678001853
1215	126	67	True	post2	-0.121427288333252
1216	126	67	True	pre	-0.000660782331120543
1217	127	0	False	post	-0.532313114292302
1218	127	0	False	post2	-0.657461353263118
1219	127	0	False	pre	0.273725709241576
1220	127	1	False	post	0.677696518435781
1221	127	1	False	post2	-0.161140546885305
1222	127	1	False	pre	-0.406534693993942
1223	127	2	False	post	0.295915182454901
1224	127	2	False	post2	0.517164172215731
1225	127	2	False	pre	-0.102775248146087
1226	127	3	False	post	-0.212167697272294
1227	127	3	False	post2	-0.582467434411956
1228	127	3	False	pre	0.078322267412358
1229	127	4	False	post	-0.0172216943316886
1230	127	4	False	post2	-0.409476467637568
1231	127	4	False	pre	-0.0100265079663738
1232	127	5	False	post	-0.694116850146572
1233	127	5	False	post2	-0.310235608626081
1234	127	5	False	pre	0.394470600803023
1235	127	6	False	post	-0.672975274864929
1236	127	6	False	post2	-0.378946179495203
1237	127	6	False	pre	0.364760633959277
1238	127	7	False	post	1.04067403683857
1239	127	7	False	post2	-0.271252842523511
1240	127	7	False	pre	-0.521537617768828
1241	127	8	False	post	-0.518788080747422
1242	127	8	False	post2	0.013648123503327
1243	127	8	False	pre	0.23984221100525
1244	127	9	False	post	-0.552350714162858
1245	127	9	False	post2	0.803234828940273
1246	127	9	False	pre	0.205654581124398
1247	127	10	False	post	0.848118441498524
1248	127	10	False	post2	-0.109048119904485
1249	127	10	False	pre	-0.438669385841529
1250	127	11	False	post	-0.545304726671476
1251	127	11	False	post2	-0.700679708639361
1252	127	11	False	pre	0.274970311610995
1253	127	12	False	post	-0.61435543740993
1254	127	12	False	post2	-0.509527743840705
1255	127	12	False	pre	0.374007846987837
1256	127	13	False	post	-0.236175870432251
1257	127	13	False	post2	-0.286021734656873
1258	127	13	False	pre	0.0738372794051037
1259	127	14	False	post	0.867636657375485
1260	127	14	False	post2	-0.19176558610218
1261	127	14	False	pre	-0.378390725536898
1262	127	15	False	post	0.605606950470173
1263	127	15	False	post2	-0.0311385001469178
1264	127	15	False	pre	-0.300706164364258
1265	127	16	False	post	-0.730579624513653
1266	127	16	False	post2	0.456660094868991
1267	127	16	False	pre	0.374967476889188
1268	127	17	True	post	-0.581904498153734
1269	127	17	True	post2	-0.588338917574521
1270	127	17	True	pre	0.299966654595553
1271	127	18	False	post	-0.377878781002414
1272	127	18	False	post2	-0.196532869442114
1273	127	18	False	pre	0.17794500071212
1274	127	19	False	post	-0.360070407469815
1275	127	19	False	post2	-0.555856619125406
1276	127	19	False	pre	0.174558971565512
1277	127	20	False	post	0.849799821332833
1278	127	20	False	post2	-0.28221945290047
1279	127	20	False	pre	-0.393856407583792
1280	127	21	False	post	0.615737278789244
1281	127	21	False	post2	0.284145188283322
1282	127	21	False	pre	-0.339225501462904
1283	127	22	False	post	0.910270044882296
1284	127	22	False	post2	-0.405031879187747
1285	127	22	False	pre	-0.476956626026024
1286	127	23	False	post	0.0753180841169299
1287	127	23	False	post2	-0.346161549831053
1288	127	23	False	pre	0.00639118177597545
1289	127	24	False	post	-0.470252909301459
1290	127	24	False	post2	0.43996579763624
1291	127	24	False	pre	0.220157559561162
1292	127	25	False	post	0.840629966899426
1293	127	25	False	post2	-0.0871448725247154
1294	127	25	False	pre	-0.279252010478919
1295	127	26	False	post	0.575880900973858
1296	127	26	False	post2	-0.458623121520523
1297	127	26	False	pre	-0.344908304653578
1298	127	27	False	post	-0.26614541392069
1299	127	27	False	post2	-0.278529920797083
1300	127	27	False	pre	0.139486648494833
1301	127	28	False	post	-0.675896993714082
1302	127	28	False	post2	-0.382053474393447
1303	127	28	False	pre	0.351280605595013
1304	127	29	False	post	-0.481701052183984
1305	127	29	False	post2	-0.319068221182573
1306	127	29	False	pre	0.250159415537039
1307	127	30	False	post	0.0506941652537104
1308	127	30	False	post2	-0.175177056374826
1309	127	30	False	pre	-0.0667799934547895
1310	127	31	False	post	-0.314366876867253
1311	127	31	False	post2	-0.359583586761277
1312	127	31	False	pre	0.108751631026626
1313	127	32	False	post	-0.09074768770159
1314	127	32	False	post2	-0.160226399537389
1315	127	32	False	pre	-0.0200813322059329
1316	127	33	False	post	-0.56312564479346
1317	127	33	False	post2	0.434444917080105
1318	127	33	False	pre	0.290625787284328
1319	127	34	False	post	0.20483965813336
1320	127	34	False	post2	-0.147595551144889
1321	127	34	False	pre	-0.142184072807996
1322	127	35	False	post	-0.362186274647463
1323	127	35	False	post2	-0.412098177348416
1324	127	35	False	pre	0.232654915670553
1325	127	36	False	post	0.100832907761249
1326	127	36	False	post2	0.480528200922107
1327	127	36	False	pre	-0.0252844351805953
1328	127	37	False	post	0.958086136771145
1329	127	37	False	post2	-0.412083371089137
1330	127	37	False	pre	-0.425998515020739
1331	127	38	False	post	0.253864412219346
1332	127	38	False	post2	0.0690883480609873
1333	127	38	False	pre	-0.134446107797355
1334	127	39	False	post	-0.343065285628478
1335	127	39	False	post2	0.854090554307484
1336	127	39	False	pre	0.114331389403842
1337	127	40	False	post	0.236033105213406
1338	127	40	False	post2	0.107721799317228
1339	127	40	False	pre	-0.0527504317080953
1340	127	41	False	post	0.704201764040106
1341	127	41	False	post2	-0.13640640406818
1342	127	41	False	pre	-0.453565904470721
1343	127	42	False	post	-0.638644119038618
1344	127	42	False	post2	-0.654612807174882
1345	127	42	False	pre	0.322759725774794
1346	127	43	False	post	0.0683471518137479
1347	127	43	False	post2	0.273329968083776
1348	127	43	False	pre	-0.00610945717007353
1349	127	44	False	post	0.75051678818664
1350	127	44	False	post2	-0.335664335563234
1351	127	44	False	pre	-0.325569564758517
1352	127	45	False	post	-0.314887897140655
1353	127	45	False	post2	-0.320719053909134
1354	127	45	False	pre	0.151777281315604
1355	127	46	False	post	0.176994856434891
1356	127	46	False	post2	-0.260222223586529
1357	127	46	False	pre	-0.0963461412338008
1358	127	47	False	post	-0.526852062890871
1359	127	47	False	post2	-0.0760288920313179
1360	127	47	False	pre	0.333477365412879
1361	127	48	False	post	0.36788272116139
1362	127	48	False	post2	-0.571234673000128
1363	127	48	False	pre	-0.252868956942087
1364	127	49	False	post	-0.481691042636421
1365	127	49	False	post2	-0.545810166713622
1366	127	49	False	pre	0.276492428756409
1367	127	50	False	post	0.625570705778267
1368	127	50	False	post2	-0.590003680173615
1369	127	50	False	pre	-0.322416891926466
1370	127	51	False	post	0.62367671284273
1371	127	51	False	post2	-0.409454714293311
1372	127	51	False	pre	-0.415198333039779
1373	127	52	False	post	-0.300629467822812
1374	127	52	False	post2	-0.0392061124286314
1375	127	52	False	pre	0.144257495745373
1376	127	53	False	post	-0.109531784381703
1377	127	53	False	post2	-0.0555428516079826
1378	127	53	False	pre	0.058809397908011
1379	127	54	False	post	-0.54969402369075
1380	127	54	False	post2	0.515925558773079
1381	127	54	False	pre	0.172347218961743
1382	127	55	False	post	-0.76258779047951
1383	127	55	False	post2	-0.16675171133599
1384	127	55	False	pre	0.422094119727939
1385	127	56	False	post	0.406999632060019
1386	127	56	False	post2	0.71075734145836
1387	127	56	False	pre	-0.144494409172743
1388	127	57	False	post	0.551505048156348
1389	127	57	False	post2	-0.114977457149233
1390	127	57	False	pre	-0.262187420314854
1391	127	58	False	post	0.828163991663875
1392	127	58	False	post2	-0.382055949061726
1393	127	58	False	pre	-0.384281599264951
1394	127	59	False	post	1.0766746526932
1395	127	59	False	post2	-0.426843356990632
1396	127	59	False	pre	-0.554842994883206
1397	127	60	False	post	-0.386507225930197
1398	127	60	False	post2	0.451018122869511
1399	127	60	False	pre	0.123916065236514
1400	127	61	False	post	0.679643794518251
1401	127	61	False	post2	-0.0813831655697791
1402	127	61	False	pre	-0.36910560554582
1403	127	62	False	post	0.104573812998601
1404	127	62	False	post2	-0.331478609094539
1405	127	62	False	pre	-0.0357081629698259
1406	127	63	False	post	-0.475722372293801
1407	127	63	False	post2	-0.577891648164329
1408	127	63	False	pre	0.208619586275365
1409	127	64	False	post	-0.201689586114817
1410	127	64	False	post2	-0.296431147608467
1411	127	64	False	pre	0.0796755608532442
1412	127	65	False	post	0.203489655634614
1413	127	65	False	post2	0.231989417749402
1414	127	65	False	pre	-0.100645917820872
1415	127	66	False	post	-0.224668516289026
1416	127	66	False	post2	-0.100822095809012
1417	127	66	False	pre	0.143781212971699
1418	127	67	False	post	0.548991392291253
1419	127	67	False	post2	-0.513021546495788
1420	127	67	False	pre	-0.20768389748381
1421	127	68	False	post	0.265728513828551
1422	127	68	False	post2	0.00556060349896631
1423	127	68	False	pre	-0.0551316543317122
1424	127	69	False	post	0.826718206952276
1425	127	69	False	post2	-0.456851217210756
1426	127	69	False	pre	-0.438600792344028
1427	127	70	False	post	-0.510254354474967
1428	127	70	False	post2	-0.360738130250867
1429	127	70	False	pre	0.318909104640897
1430	127	71	False	post	0.585636430041557
1431	127	71	False	post2	-0.42944283368392
1432	127	71	False	pre	-0.276743840776855
1433	127	72	False	post	-0.652469049451577
1434	127	72	False	post2	-0.480022138323071
1435	127	72	False	pre	0.334504475233165
1436	127	73	False	post	-0.279383297447603
1437	127	73	False	post2	-0.379078300734337
1438	127	73	False	pre	0.170291030514372
1439	136	0	False	post	-0.0818241839991049
1440	136	0	False	post2	0.927242068661594
1441	136	0	False	pre	-0.151016561965306
1442	136	1	False	post	-0.0835895594394716
1443	136	1	False	post2	-0.176738173267044
1444	136	1	False	pre	-0.118781958092353
1445	136	2	False	post	-0.201465882898695
1446	136	2	False	post2	-0.182536358705283
1447	136	2	False	pre	-0.160826837274122
1448	136	3	False	post	-0.247438288322323
1449	136	3	False	post2	-0.254307512086622
1450	136	3	False	pre	0.00711658286383201
1451	136	4	False	post	-0.108549357684048
1452	136	4	False	post2	-0.195280527791444
1453	136	4	False	pre	-0.0489615867774593
1454	136	5	False	post	-0.149242993537211
1455	136	5	False	post2	-0.130342605947895
1456	136	5	False	pre	-0.115419383911632
1457	136	6	False	post	-0.124483544991035
1458	136	6	False	post2	-0.162587312982356
1459	136	6	False	pre	-0.0589216643231171
1460	136	7	False	post	-0.179563955682403
1461	136	7	False	post2	-0.0247672039374321
1462	136	7	False	pre	-0.118215038718293
1463	136	8	False	post	-0.0511082036320447
1464	136	8	False	post2	-0.154421823881178
1465	136	8	False	pre	-0.0522962278947108
1466	136	9	False	post	0.334643985150708
1467	136	9	False	post2	-0.0589222569475224
1468	136	9	False	pre	-0.092476224510569
1469	136	10	False	post	-0.193392664177275
1470	136	10	False	post2	-0.304083171944142
1471	136	10	False	pre	0.101210512263629
1472	136	11	False	post	0.0591943386387973
1473	136	11	False	post2	-0.166262258615897
1474	136	11	False	pre	0.000738174693912513
1475	136	12	False	post	-0.16295607403141
1476	136	12	False	post2	0.0143379906703791
1477	136	12	False	pre	0.073360303336017
1478	136	13	False	post	0.115136684769053
1479	136	13	False	post2	0.0728719961497252
1480	136	13	False	pre	-0.0880867373859407
1481	136	14	False	post	-0.295018177276391
1482	136	14	False	post2	0.191952169892898
1483	136	14	False	pre	-0.0904972565905767
1484	136	15	False	post	-0.0660160702350106
1485	136	15	False	post2	-0.275586687678611
1486	136	15	False	pre	0.0523974705239166
1487	136	16	False	post	0.114109497540491
1488	136	16	False	post2	0.0738149329185313
1489	136	16	False	pre	-0.131834631820719
1490	136	17	False	post	-0.199938400182533
1491	136	17	False	post2	-0.154913713830451
1492	136	17	False	pre	-0.143406413891624
1493	136	18	False	post	0.285443905836024
1494	136	18	False	post2	0.111413160114832
1495	136	18	False	pre	0.0146123517775124
1496	136	19	False	post	0.983228048134562
1497	136	19	False	post2	0.286006196577028
1498	136	19	False	pre	-0.19393443502369
1499	136	20	False	post	-0.196310806949603
1500	136	20	False	post2	-0.126827356123869
1501	136	20	False	pre	-0.113268920392013
1502	136	21	False	post	-0.196780339819023
1503	136	21	False	post2	-0.139573776915414
1504	136	21	False	pre	-0.038271562871355
1505	136	22	False	post	-0.357656051118397
1506	136	22	False	post2	-0.327605331214164
1507	136	22	False	pre	-0.216785097205798
1508	136	23	False	post	0.509882291173952
1509	136	23	False	post2	0.300173664059546
1510	136	23	False	pre	-0.0969886584121656
1511	136	24	False	post	0.38925451988162
1512	136	24	False	post2	0.147727729630298
1513	136	24	False	pre	-0.0527945277221796
1514	136	25	False	post	-0.240386455172282
1515	136	25	False	post2	0.274059419515432
1516	136	25	False	pre	-0.0601492534716639
1517	136	26	False	post	-0.216164765294967
1518	136	26	False	post2	-0.14006028745807
1519	136	26	False	pre	0.0626070894811103
1520	136	27	False	post	0.775346445196243
1521	136	27	False	post2	0.0383207616807387
1522	136	27	False	pre	-0.100173379531699
1523	136	28	False	post	-0.17228914344247
1524	136	28	False	post2	-0.146744876896168
1525	136	28	False	pre	-0.0405806551631775
1526	136	29	False	post	-0.190198021079221
1527	136	29	False	post2	-0.109713416868589
1528	136	29	False	pre	0.0182385570909855
1529	136	30	False	post	-0.19375714668464
1530	136	30	False	post2	-0.170165991806626
1531	136	30	False	pre	0.158584176598733
1532	136	31	False	post	-0.382852510717347
1533	136	31	False	post2	-0.291304757235209
1534	136	31	False	pre	0.0232683436770132
1535	136	32	False	post	-0.209641318076802
1536	136	32	False	post2	-0.29368566859188
1537	136	32	False	pre	0.110320012568121
1538	136	33	False	post	0.336665008521514
1539	136	33	False	post2	0.32997097352959
1540	136	33	False	pre	-0.128068280878177
1541	136	34	False	post	-0.109786633170296
1542	136	34	False	post2	-0.098548668822011
1543	136	34	False	pre	-0.094595082761585
1544	136	35	False	post	-0.33506996477804
1545	136	35	False	post2	-0.349718430486792
1546	136	35	False	pre	-0.0708265970883256
1547	136	36	False	post	0.0579084457155907
1548	136	36	False	post2	-0.123674852038774
1549	136	36	False	pre	-0.117930918866455
1550	136	37	False	post	-0.196811155551898
1551	136	37	False	post2	-0.03954033218007
1552	136	37	False	pre	-0.133558881157707
1553	136	38	False	post	-0.127821370890171
1554	136	38	False	post2	-0.0597788339355432
1555	136	38	False	pre	0.167726402939699
1556	136	39	False	post	-0.0869262439527445
1557	136	39	False	post2	-0.0769097982145148
1558	136	39	False	pre	-0.0705924077328144
1559	136	40	False	post	-0.106557377020009
1560	136	40	False	post2	-0.237594676191878
1561	136	40	False	pre	0.0229805564916765
1562	136	41	False	post	-0.0510090416133811
1563	136	41	False	post2	-0.116691837204392
1564	136	41	False	pre	-0.104836468680415
1565	136	42	False	post	-0.0773563825059977
1566	136	42	False	post2	-0.0933197825424812
1567	136	42	False	pre	-0.0176106479492335
1568	136	43	False	post	-0.0952892450465803
1569	136	43	False	post2	0.429986670419087
1570	136	43	False	pre	-0.0584505085236313
1571	136	44	False	post	-0.136735366554889
1572	136	44	False	post2	-0.145101064077617
1573	136	44	False	pre	-0.10743864597492
1574	136	45	False	post	-0.386191002782931
1575	136	45	False	post2	-0.333118622196787
1576	136	45	False	pre	-0.0325797688737991
1577	136	46	False	post	-0.0307482026991792
1578	136	46	False	post2	-0.059686040632969
1579	136	46	False	pre	-0.0796924166604486
1580	136	47	False	post	-0.180354417541862
1581	136	47	False	post2	-0.254398013750804
1582	136	47	False	pre	-0.131694710261036
1583	136	48	False	post	-0.063005688629323
1584	136	48	False	post2	-0.133097333618708
1585	136	48	False	pre	-0.0283583660748239
1586	136	49	False	post	-0.360870589801639
1587	136	49	False	post2	-0.44227720205267
1588	136	49	False	pre	-0.121152040162418
1589	136	50	False	post	-0.242119411384698
1590	136	50	False	post2	-0.267264436335688
1591	136	50	False	pre	-0.169797438082861
1592	136	51	False	post	-0.0420519291405689
1593	136	51	False	post2	-0.0630766982285498
1594	136	51	False	pre	0.071646132327928
1595	136	52	False	post	0.11789328678011
1596	136	52	False	post2	-0.0163522321525131
1597	136	52	False	pre	-0.0642727560031106
1598	136	53	False	post	0.166265501825416
1599	136	53	False	post2	0.285709108951705
1600	136	53	False	pre	0.0466362553426886
1601	136	54	False	post	0.0681726634329961
1602	136	54	False	post2	0.672799810371385
1603	136	54	False	pre	-0.0938858385773694
1604	136	55	False	post	-0.0639348069609828
1605	136	55	False	post2	0.185137316758855
1606	136	55	False	pre	0.0282129771421417
1607	136	56	False	post	-0.187574293919239
1608	136	56	False	post2	0.0595702456093888
1609	136	56	False	pre	0.0864703234810251
1610	136	57	False	post	-0.358660809491313
1611	136	57	False	post2	-0.254605263506651
1612	136	57	False	pre	0.148834696138656
1613	136	58	False	post	-0.153889037744217
1614	136	58	False	post2	-0.172046651112892
1615	136	58	False	pre	0.319493926649255
1616	136	59	False	post	-0.383673725078892
1617	136	59	False	post2	-0.214800170150686
1618	136	59	False	pre	0.0208772236248268
1619	136	60	False	post	0.17833746539588
1620	136	60	False	post2	-0.0878576045414945
1621	136	60	False	pre	-0.00844409981980352
1622	136	61	False	post	0.364536609215299
1623	136	61	False	post2	-0.106810336183924
1624	136	61	False	pre	-0.0825978614484652
1625	136	62	False	post	-0.0100251053888704
1626	136	62	False	post2	-0.0826098171028946
1627	136	62	False	pre	-0.0784574277922589
1628	136	63	False	post	-0.0285059284573047
1629	136	63	False	post2	1.19938343237453
1630	136	63	False	pre	-0.202108702982306
1631	136	64	False	post	-0.28907934806433
1632	136	64	False	post2	-0.208553263786209
1633	136	64	False	pre	0.0808650533040348
1634	136	65	False	post	-0.0391386245973892
1635	136	65	False	post2	-0.0345245235414464
1636	136	65	False	pre	-0.0497472519325874
1637	136	66	False	post	0.198437811753656
1638	136	66	False	post2	-0.0715874812467929
1639	136	66	False	pre	-0.0765231538125432
1640	136	67	False	post	0.459047142461626
1641	136	67	False	post2	0.21737057772675
1642	136	67	False	pre	-0.057644998752812
1643	136	68	False	post	-0.133518421506428
1644	136	68	False	post2	0.366239913128808
1645	136	68	False	pre	-0.133623357962571
1646	136	69	False	post	-0.218974487036209
1647	136	69	False	post2	-0.197661660217382
1648	136	69	False	pre	0.223218278763864
1649	136	70	False	post	-0.34141578745852
1650	136	70	False	post2	-0.184166094295183
1651	136	70	False	pre	-0.000855030730344595
1652	136	71	False	post	0.180776872889548
1653	136	71	False	post2	-0.00703197785312203
1654	136	71	False	pre	-0.0429413428116157
1655	136	72	False	post	-0.135162532391578
1656	136	72	False	post2	-0.238210624626089
1657	136	72	False	pre	0.126451700522368
1658	136	73	False	post	0.352909650225559
1659	136	73	False	post2	0.0680049224907477
1660	136	73	False	pre	-0.0613790407642496
1661	136	74	False	post	-0.131641731875823
1662	136	74	False	post2	-0.141422959143808
1663	136	74	False	pre	-0.154544246880585
1664	136	75	False	post	0.349376685467247
1665	136	75	False	post2	0.00312653768723843
1666	136	75	False	pre	0.0520303038942588
1667	136	76	False	post	-0.292440797424814
1668	136	76	False	post2	-0.274580568213879
1669	136	76	False	pre	-0.0398125056335002
1670	136	77	False	post	-0.109569697649421
1671	136	77	False	post2	-0.236709976937765
1672	136	77	False	pre	-0.021432546697116
1673	136	78	False	post	-0.138382554473442
1674	136	78	False	post2	0.938267958787527
1675	136	78	False	pre	-0.177660365308599
1676	136	79	False	post	-0.109492630374711
1677	136	79	False	post2	0.0227512959641351
1678	136	79	False	pre	-0.140909896027328
1679	136	80	False	post	-0.0781877047587713
1680	136	80	False	post2	-0.103465739125873
1681	136	80	False	pre	0.308162251894145
1682	136	81	False	post	0.387614022091132
1683	136	81	False	post2	-0.054441697481278
1684	136	81	False	pre	-0.108157508323887
1685	136	82	False	post	-0.0327390278242864
1686	136	82	False	post2	0.377567929040261
1687	136	82	False	pre	-0.0471504791444453
1688	136	83	False	post	0.016184201181761
1689	136	83	False	post2	-0.0863015512345794
1690	136	83	False	pre	0.085515811059434
1691	136	84	False	post	-0.137848250924788
1692	136	84	False	post2	-0.122547006988333
1693	136	84	False	pre	-0.119760182111405
1694	136	85	False	post	-0.22288608094514
1695	136	85	False	post2	-0.185759940771077
1696	136	85	False	pre	0.0681764256722659
1697	136	86	False	post	0.281832148705282
1698	136	86	False	post2	0.10474774940048
1699	136	86	False	pre	-0.122637075543233
1700	136	87	False	post	0.326274261390236
1701	136	87	False	post2	-0.114901084392827
1702	136	87	False	pre	-0.0414747676851137
1703	136	88	False	post	-0.172069930501252
1704	136	88	False	post2	-0.118276514576675
1705	136	88	False	pre	-0.142129889975336
1706	136	89	False	post	-0.0885903449203776
1707	136	89	False	post2	0.254050619684624
1708	136	89	False	pre	0.0851590031834257
1709	136	90	False	post	-0.352055349715839
1710	136	90	False	post2	-0.138299225058978
1711	136	90	False	pre	0.0835966134443939
1712	136	91	False	post	0.0421377527268113
1713	136	91	False	post2	-0.0842496723395294
1714	136	91	False	pre	-0.0848587069168874
1715	136	92	False	post	-0.10244916428065
1716	136	92	False	post2	-0.161024911739244
1717	136	92	False	pre	0.0115223580566931
1718	136	93	False	post	0.479300535098678
1719	136	93	False	post2	0.122772238573882
1720	136	93	False	pre	-0.0481054271525886
1721	136	94	False	post	-0.246648851905154
1722	136	94	False	post2	-0.227503946112414
1723	136	94	False	pre	0.0258977802557662
1724	136	95	False	post	-0.268679321658122
1725	136	95	False	post2	-0.212637491681105
1726	136	95	False	pre	-0.15113984047753
1727	136	96	False	post	-0.048049978871249
1728	136	96	False	post2	-0.0528787825011702
1729	136	96	False	pre	-0.100656745430555
1730	136	97	False	post	-0.378000121020037
1731	136	97	False	post2	-0.141611534012238
1732	136	97	False	pre	0.00856387111789714
1733	136	98	False	post	0.0239498077608065
1734	136	98	False	post2	-0.0643414294290054
1735	136	98	False	pre	0.159967400310935
1736	136	99	False	post	0.0276024791982754
1737	136	99	False	post2	-0.146732024906305
1738	136	99	False	pre	0.164316900936331
1739	136	100	False	post	-0.224425427276885
1740	136	100	False	post2	0.0511288174151526
1741	136	100	False	pre	0.146054000206169
1742	136	101	False	post	-0.0668670174300095
1743	136	101	False	post2	0.197612784960824
1744	136	101	False	pre	-0.0502208723253838
1745	136	102	False	post	-0.00036047163835729
1746	136	102	False	post2	-0.198583311420965
1747	136	102	False	pre	0.179221213066238
1748	136	103	False	post	-0.270976123088533
1749	136	103	False	post2	-0.113512728135402
1750	136	103	False	pre	-0.10198144165757
1751	136	104	False	post	-0.0324620140272092
1752	136	104	False	post2	-0.0975620595132002
1753	136	104	False	pre	-0.120906222410051
1754	136	105	False	post	-0.0736599299497025
1755	136	105	False	post2	-0.0114191118008617
1756	136	105	False	pre	-0.184316146753989
1757	136	106	False	post	0.382872956280114
1758	136	106	False	post2	-0.0473100570605206
1759	136	106	False	pre	-0.121034089118995
1760	136	107	False	post	-0.0927511281395492
1761	136	107	False	post2	-0.0927524377115068
1762	136	107	False	pre	-0.0796938655652298
1763	136	108	False	post	0.162730417926919
1764	136	108	False	post2	-0.0501866910270999
1765	136	108	False	pre	0.00319327710251085
1766	136	109	False	post	-0.211776027135965
1767	136	109	False	post2	0.164649277485779
1768	136	109	False	pre	-0.0161042675907844
1769	136	110	False	post	0.128209475020207
1770	136	110	False	post2	-0.0546544915185071
1771	136	110	False	pre	0.0299345251406918
1772	136	111	False	post	-0.158993823178886
1773	136	111	False	post2	-0.151344852872847
1774	136	111	False	pre	0.00194093022739587
1775	136	112	False	post	0.152527739883284
1776	136	112	False	post2	0.468853564425853
1777	136	112	False	pre	0.0253698806561476
1778	136	113	False	post	0.0267866954861447
1779	136	113	False	post2	-0.136353458873022
1780	136	113	False	pre	-0.0912045997362153
1781	136	114	False	post	-0.0649007695856318
1782	136	114	False	post2	-0.125843601571856
1783	136	114	False	pre	-0.0568412203375843
1784	136	115	False	post	0.191722371075497
1785	136	115	False	post2	-0.0786169683542197
1786	136	115	False	pre	-0.0084833786951379
1787	136	116	False	post	0.138442859292394
1788	136	116	False	post2	-0.129181658586863
1789	136	116	False	pre	0.266155874797114
1790	136	117	False	post	0.0654107026447771
1791	136	117	False	post2	0.0423831736805552
1792	136	117	False	pre	-0.0788785603625937
1793	136	118	False	post	0.027049068039032
1794	136	118	False	post2	-0.0223162411952868
1795	136	118	False	pre	0.122804953548939
1796	136	119	False	post	-0.0936633599026516
1797	136	119	False	post2	-0.0783142908548966
1798	136	119	False	pre	0.196635446834044
1799	136	120	False	post	-0.140671179473152
1800	136	120	False	post2	-0.070138254715535
1801	136	120	False	pre	0.000693813806398265
1802	136	121	False	post	0.0141923901058182
1803	136	121	False	post2	0.10539615175617
1804	136	121	False	pre	0.254018368764591
1805	136	122	False	post	-0.164113504583269
1806	136	122	False	post2	-0.181021118708672
1807	136	122	False	pre	0.0880078980223432
1808	136	123	False	post	0.288727353376126
1809	136	123	False	post2	-0.0664782484452003
1810	136	123	False	pre	-0.0741919166992275
1811	136	124	False	post	-0.0842556924426569
1812	136	124	False	post2	-0.108404989657064
1813	136	124	False	pre	0.204036870996924
1814	136	125	False	post	-0.15226553591474
1815	136	125	False	post2	-0.261957088632068
1816	136	125	False	pre	-0.0895979236643345
1817	136	126	False	post	-0.105803698012572
1818	136	126	False	post2	-0.14426718635091
1819	136	126	False	pre	0.0422730633947971
1820	136	127	False	post	0.100449546330336
1821	136	127	False	post2	-0.042963912992938
1822	136	127	False	pre	-0.036181313581649
1823	136	128	False	post	0.431858424833589
1824	136	128	False	post2	0.143337589510749
1825	136	128	False	pre	-0.0980404584204328
1826	136	129	False	post	0.285138808153232
1827	136	129	False	post2	0.358664882137566
1828	136	129	False	pre	-0.0915601191440687
1829	136	130	False	post	0.0499993734395797
1830	136	130	False	post2	-0.0396988079538804
1831	136	130	False	pre	-0.0665827110180041
1832	136	131	False	post	0.0328087807429261
1833	136	131	False	post2	0.189589645592855
1834	136	131	False	pre	-0.075635267966725
1835	136	132	False	post	-0.141114236979521
1836	136	132	False	post2	0.0292517738495753
1837	136	132	False	pre	0.0665172513546672
1838	136	133	False	post	-0.0861263555175923
1839	136	133	False	post2	-0.108095967867173
1840	136	133	False	pre	-0.049313418890836
1841	136	134	False	post	0.0421282412366517
1842	136	134	False	post2	-0.0542593355206472
1843	136	134	False	pre	0.258356731292532
1844	136	135	False	post	-0.150727532874715
1845	136	135	False	post2	-0.190523923169106
1846	136	135	False	pre	-0.148345073099844
1847	136	136	False	post	-0.33151009252811
1848	136	136	False	post2	-0.213302200005897
1849	136	136	False	pre	-0.0178424645913162
1850	136	137	False	post	-0.0564293307584908
1851	136	137	False	post2	-0.082607339093421
1852	136	137	False	pre	0.283380243501891
1853	136	138	False	post	0.166814947578849
1854	136	138	False	post2	0.0240552001071082
1855	136	138	False	pre	0.122486485765958
1856	136	139	False	post	-0.264531267470048
1857	136	139	False	post2	0.314456860257302
1858	136	139	False	pre	-0.104813260927589
1859	136	140	False	post	0.830316578979967
1860	136	140	False	post2	-0.00784097845778098
1861	136	140	False	pre	-0.0396263444633061
1862	136	141	False	post	-0.232483236057513
1863	136	141	False	post2	0.252495956418201
1864	136	141	False	pre	-0.175353073449583
1865	136	142	False	post	-0.160539614945833
1866	136	142	False	post2	-0.125703014151922
1867	136	142	False	pre	0.231703928255546
1868	136	143	False	post	-0.0054554019206792
1869	136	143	False	post2	-0.169871754011775
1870	136	143	False	pre	-0.179287742791758
1871	136	144	False	post	-0.0200300545014055
1872	136	144	False	post2	-0.119139628506412
1873	136	144	False	pre	-0.002573345641642
1874	136	145	False	post	-0.054189610963477
1875	136	145	False	post2	-0.0809018259964817
1876	136	145	False	pre	-0.0741196378845891
1877	136	146	False	post	0.351116898249046
1878	136	146	False	post2	0.70827509272003
1879	136	146	False	pre	-0.230683410257589
1880	136	147	False	post	-0.175964069615761
1881	136	147	False	post2	-0.198474012310551
1882	136	147	False	pre	0.102567338623595
1883	136	148	False	post	-0.168011963940465
1884	136	148	False	post2	-0.141791830950353
1885	136	148	False	pre	-0.0274686796021978
1886	136	149	False	post	-0.0446821968967942
1887	136	149	False	post2	0.135054360330349
1888	136	149	False	pre	-0.0814583626508663
1889	136	150	False	post	-0.135677622822927
1890	136	150	False	post2	-0.248662255536539
1891	136	150	False	pre	0.00211304414676746
1892	136	151	False	post	0.339552945089245
1893	136	151	False	post2	0.133492340122425
1894	136	151	False	pre	-0.0721403243079214
1895	136	152	False	post	-0.082697774329069
1896	136	152	False	post2	0.0316897480189004
1897	136	152	False	pre	-0.0515861216188959
1898	136	153	False	post	-0.145725261793851
1899	136	153	False	post2	0.224969943918147
1900	136	153	False	pre	-0.00354245241796966
1901	136	154	False	post	0.129363048797574
1902	136	154	False	post2	-0.0292823483624742
1903	136	154	False	pre	0.0172406177139647
1904	136	155	False	post	-0.128964668769778
1905	136	155	False	post2	-0.197749310008079
1906	136	155	False	pre	0.130966602018942
1907	136	156	False	post	-0.272855645339298
1908	136	156	False	post2	-0.271231790581767
1909	136	156	False	pre	0.0181420713582475
1910	136	157	False	post	-0.00700654856471742
1911	136	157	False	post2	-0.0144834378968002
1912	136	157	False	pre	-0.000851826590847939
1913	136	158	False	post	-0.287703410296257
1914	136	158	False	post2	0.0454813479143145
1915	136	158	False	pre	0.11495699126742
1916	136	159	False	post	-0.0372525332102441
1917	136	159	False	post2	-0.156382151821011
1918	136	159	False	pre	-0.0502625512828103
1919	136	160	False	post	0.00291621924096608
1920	136	160	False	post2	-0.152110250892324
1921	136	160	False	pre	0.145121639585828
1922	136	161	False	post	-0.26425982701789
1923	136	161	False	post2	-0.160229616365025
1924	136	161	False	pre	0.131917721419342
1925	136	162	False	post	0.442698833323309
1926	136	162	False	post2	-0.0377642543048852
1927	136	162	False	pre	-0.140192548483589
1928	136	163	False	post	0.130513764587791
1929	136	163	False	post2	0.24073749661461
1930	136	163	False	pre	-0.168325021846785
1931	136	164	False	post	0.104193195315577
1932	136	164	False	post2	0.109639067974783
1933	136	164	False	pre	-0.0851298838518306
1934	136	165	False	post	-0.248873011087087
1935	136	165	False	post2	-0.290524105344521
1936	136	165	False	pre	0.0306611860856453
1937	136	166	False	post	-0.287884490899463
1938	136	166	False	post2	-0.117883405580199
1939	136	166	False	pre	-0.0984679672687039
1940	136	167	False	post	-0.298165284176536
1941	136	167	False	post2	-0.203008030796161
1942	136	167	False	pre	0.0884309730649126
1943	136	168	False	post	-0.0376683285977613
1944	136	168	False	post2	-0.064311409819704
1945	136	168	False	pre	0.0744248865079893
1946	136	169	False	post	-0.132915913514443
1947	136	169	False	post2	-0.0129643644028597
1948	136	169	False	pre	-0.0262306886978827
1949	136	170	False	post	-0.184931369954672
1950	136	170	False	post2	0.895793564683455
1951	136	170	False	pre	-0.177260742797821
1952	136	171	False	post	0.001428739229435
1953	136	171	False	post2	-0.101568222470694
1954	136	171	False	pre	-0.135435174370417
1955	136	172	False	post	0.202358027410381
1956	136	172	False	post2	-0.0202423887342123
1957	136	172	False	pre	0.125976429725358
1958	136	173	False	post	0.549975098882906
1959	136	173	False	post2	0.015218163681069
1960	136	173	False	pre	3.1368629580033e-05
1961	136	174	False	post	-0.154122273308461
1962	136	174	False	post2	0.0912739716166271
1963	136	174	False	pre	-0.099682163021387
1964	136	175	False	post	-0.0226644076491858
1965	136	175	False	post2	-0.110211488520069
1966	136	175	False	pre	-0.0930588777411067
1967	136	176	False	post	-0.0874202023000498
1968	136	176	False	post2	0.774401808105323
1969	136	176	False	pre	-0.219221074089109
1970	136	177	False	post	-0.112507924425726
1971	136	177	False	post2	-0.129112825920891
1972	136	177	False	pre	0.253792512409789
1973	136	178	False	post	-0.15018783310705
1974	136	178	False	post2	-0.030884493938439
1975	136	178	False	pre	0.00464784465503838
1976	136	179	False	post	-0.0960578310140678
1977	136	179	False	post2	-0.129239078510984
1978	136	179	False	pre	0.0364006918356695
1979	136	180	False	post	-0.0731446325723132
1980	136	180	False	post2	-0.0731453147160239
1981	136	180	False	pre	-0.0690054633253916
1982	136	181	False	post	-0.117573338580445
1983	136	181	False	post2	-0.104303067152326
1984	136	181	False	pre	0.00617126402284663
1985	136	182	False	post	-0.0231541260512321
1986	136	182	False	post2	-0.0945031243462725
1987	136	182	False	pre	-0.104769908993203
1988	136	183	False	post	-0.164959577214415
1989	136	183	False	post2	-0.166764985219546
1990	136	183	False	pre	0.122955366665499
1991	136	184	False	post	-0.0219552982459323
1992	136	184	False	post2	0.172378642509126
1993	136	184	False	pre	0.144112694785246
1994	136	185	False	post	0.187884907344048
1995	136	185	False	post2	-0.0699928886361886
1996	136	185	False	pre	0.0763272367687538
1997	136	186	False	post	-0.0961431269024631
1998	136	186	False	post2	-0.0914672335085543
[truncated: 14,119 more rows]
