# Supplementary material for: A hippocampus-accumbens code guides goal-directed appetitive behavior
Source: Nat Commun. 2024 Apr 12;15:3196. doi: 10.1038/s41467-024-47361-x (PMC11015045; doi:10.1038/s41467-024-47361-x)
Supplement: Supplementary file 8 — Source Data [file 41467_2024_47361_MOESM8_ESM.zip › S7d.csv]

	Figure S7d	Unnamed: 1	Unnamed: 2	Unnamed: 3	Unnamed: 4	Unnamed: 5	Unnamed: 6	Unnamed: 7	Unnamed: 8
0
1	Appetitive lick onset	Reward	Time_s			Cell	Calcium (deconvolved)	dHPC-->NAc	Time_s
2	0	0	40.0289999999999			0	-0.362913811721643	False	40.327868852459
3	0	0	40.0620000000003			0	-0.36323076010456	False	40.655737704918
4	0	0	40.0950000000002			0	-0.363402498323628	False	40.983606557377
5	0	0	40.1269999999999			0	-0.363491700824656	False	41.311475409836
6	0	0	40.1600000000003			0	-0.363535088929307	False	41.639344262295
7	0	0	40.1930000000002			0	-0.363556166647226	False	41.9672131147541
8	0	0	40.2260000000001			0	-0.363566268111692	False	42.2950819672131
9	0	0	40.259			0	-0.36357226864037	False	42.6229508196721
10	0	0	40.2919999999999			0	-0.363575583551048	False	42.9508196721311
11	0	0	40.3250000000002			0	-0.363577302717848	False	43.2786885245901
12	0	0	40.3580000000001			0	-0.363577411840376	False	43.6065573770491
13	0	0	40.391			0	-0.363577411840376	False	43.9344262295082
14	0	0	40.4239999999999			0	-0.363577411840376	False	44.2622950819672
15	0	0	40.4570000000003			0	-0.363577411840376	False	44.5901639344262
16	0	0	40.4900000000002			0	-0.363577411840376	False	44.9180327868852
17	0	0	40.5230000000001			0	-0.363577411840376	False	45.2459016393442
18	0	0	40.5550000000002			0	-0.363577411840376	False	45.5737704918032
19	0	0	40.5880000000001			0	-0.363577411840376	False	45.9016393442623
20	0	0	40.621			0	-0.363577411840376	False	46.2295081967213
21	0	0	40.6539999999999			0	-0.363577411840376	False	46.5573770491803
22	0	0	40.6870000000003			0	0.120851285213235	False	46.8852459016393
23	0	0	40.7200000000002			0	0.413968608802699	False	47.2131147540983
24	0	0	40.7530000000001			0	0.543505128120378	False	47.5409836065573
25	0	0	40.786			0	0.128040603258419	False	47.8688524590163
26	0	0	40.8189999999999			0	-0.100497561567093	False	48.1967213114754
27	0	0	40.8520000000003			0	-0.222795330045571	False	48.5245901639344
28	0	0	40.8850000000002			0	-0.288240609976262	False	48.8524590163934
29	0	0	40.9180000000001			0	-0.323262382805749	False	49.1803278688524
30	0	0	40.9500000000002			0	-0.342003605601635	False	49.5081967213114
31	0	0	40.9830000000001			0	-0.352032607662585	False	49.8360655737705
32	0	0	41.016			0	0.429269273030139	False	50.1639344262295
33	0	0	41.0489999999999			0	2.67692600483869	False	50.4918032786885
34	0	0	41.0820000000003			0	4.02715739802603	False	50.8196721311475
35	0	0	41.1150000000002			0	3.86625378338627	False	51.1475409836065
36	0	0	41.1480000000001			0	1.99036565245627	False	51.4754098360655
37	0	0	41.181			0	0.896089586640934	False	51.8032786885246
38	0	0	41.2139999999999			0	0.310508962430385	False	52.1311475409836
39	0	0	41.2470000000003			0	-0.00285315652105041	False	52.4590163934426
40	0	0	41.2800000000002			0	-0.17054281962443	False	52.7868852459016
41	0	0	41.3130000000001			0	-0.26027869199413	False	53.1147540983606
42	0	0	41.3450000000002			0	-0.30830094400107	False	53.4426229508196
43	0	0	41.3780000000001			0	-0.333999226289173	False	53.7704918032786
44	0	0	41.411			0	-0.347751058779151	False	54.0983606557377
45	0	0	41.4439999999999			0	-0.355108245810122	False	54.4262295081967
46	0	0	41.4770000000003			0	-0.359045301822956	False	54.7540983606557
47	0	0	41.5100000000002			0	-0.361152141024262	False	55.0819672131147
48	0	0	41.5430000000001			0	-0.362279575179552	False	55.4098360655737
49	0	0	41.576			0	-0.362882899711261	False	55.7377049180327
50	0	0	41.6089999999999			0	-0.363205757138327	False	56.0655737704918
51	0	0	41.6420000000002			0	-0.363378528031491	False	56.3934426229508
52	0	0	41.6750000000001			0	-0.363474086082181	False	56.7213114754098
53	0	0	41.708			0	-0.36353196600071	False	57.0491803278688
54	0	0	41.7400000000002			0	-0.363563446979534	False	57.3770491803278
55	0	0	41.7730000000001			0	-0.363576832920939	False	57.7049180327868
56	0	0	41.806			0	-0.363577411840376	False	58.0327868852459
57	0	0	41.8389999999999			0	-0.363577411840376	False	58.3606557377049
58	0	0	41.8720000000003			0	-0.363577411840376	False	58.6885245901639
59	0	0	41.9050000000002			0	-0.363577411840376	False	59.0163934426229
60	0	0	41.9380000000001			0	-0.363577411840376	False	59.3442622950819
61	0	0	41.971			0	-0.363577411840376	False	59.6721311475409
62	0	0	42.0039999999999			0	-0.363577411840376	False	60
63	0	0	42.0370000000002			0	-0.363577411840376	False	60.327868852459
64	0	0	42.0700000000001			0	-0.363577411840376	False	60.655737704918
65	0	0	42.103			0	-0.363577411840376	False	60.983606557377
66	0	0	42.1359999999999			0	-0.363577411840376	False	61.311475409836
67	0	0	42.1680000000001			0	-0.363577411840376	False	61.639344262295
68	0	0	42.201			0	-0.363577411840376	False	61.967213114754
69	0	0	42.2339999999999			0	-0.363577411840376	False	62.2950819672131
70	0	0	42.2670000000002			0	-0.363577411840376	False	62.6229508196721
71	0	0	42.3000000000001			0	-0.363577411840376	False	62.9508196721311
72	0	0	42.333			0	-0.363577411840376	False	63.2786885245901
73	0	0	42.3659999999999			0	-0.363577411840376	False	63.6065573770491
74	0	0	42.3990000000003			0	-0.363577411840376	False	63.9344262295082
75	0	0	42.4320000000002			0	-0.363577411840376	False	64.2622950819672
76	0	0	42.4650000000001			0	-0.302275487978186	False	64.5901639344262
77	0	0	42.498			0	-0.0636507895603016	False	64.9180327868852
78	0	0	42.5309999999999			0	0.0721699835454959	False	65.2459016393442
79	0	0	42.5630000000001			0	0.0719959031439277	False	65.5737704918032
80	0	0	42.596			0	-0.130419341986095	False	65.9016393442622
81	0	0	42.6289999999999			0	-0.238807390771419	False	66.2295081967213
82	0	0	42.6620000000002			0	-0.296809153863101	False	66.5573770491803
83	0	0	42.6950000000001			0	-0.327847672956577	False	66.8852459016393
84	0	0	42.728			0	-0.34445733473519	False	67.2131147540983
85	0	0	42.7609999999999			0	-0.353345673240293	False	67.5409836065573
86	0	0	42.7940000000003			0	-0.35810209528153	False	67.8688524590164
87	0	0	42.8270000000002			0	-0.360647402328666	False	68.1967213114754
88	0	0	42.8600000000001			0	-0.362009474051493	False	68.5245901639344
89	0	0	42.893			0	-0.362738360328775	False	68.8524590163934
90	0	0	42.9259999999999			0	-0.363128409689836	False	69.1803278688524
91	0	0	42.958			0	-0.363337137043893	False	69.5081967213114
92	0	0	42.9909999999999			0	-0.363448833441017	False	69.8360655737705
93	0	0	43.0240000000003			0	-0.363508605602586	False	70.1639344262295
94	0	0	43.0570000000002			0	-0.363540591516104	False	70.4918032786885
95	0	0	43.0900000000001			0	-0.363557708157642	False	70.8196721311475
96	0	0	43.123			0	0.301516960828527	False	71.1475409836065
97	0	0	43.1559999999999			0	0.81579762039527	False	71.4754098360655
98	0	0	43.1890000000003			0	1.0598940464581	False	71.8032786885246
99	0	0	43.2220000000002			0	0.518556790987081	False	72.1311475409836
100	0	0	43.2550000000001			0	0.108486173486707	False	72.4590163934426
101	0	0	43.288			0	-0.110961735600491	False	72.7868852459016
102	0	0	43.3209999999999			0	-0.22839502992055	False	73.1147540983606
103	0	0	43.3540000000002			0	-0.291237180808299	False	73.4426229508196
104	0	0	43.3859999999999			0	-0.324865939594844	False	73.7704918032786
105	0	0	43.4190000000003			0	-0.342861717930688	False	74.0983606557377
106	0	0	43.4520000000002			0	-0.35249180984007	False	74.4262295081967
107	0	0	43.4850000000001			0	-0.357645166835939	False	74.7540983606557
108	0	0	43.518			0	-0.360402885929045	False	75.0819672131147
109	0	0	43.5509999999999			0	-0.361878625840443	False	75.4098360655737
110	0	0	43.5840000000002			0	-0.0219823023356747	False	75.7377049180327
111	0	0	43.6170000000001			0	0.194230054867192	False	76.0655737704918
112	0	0	43.65			0	0.625816071910243	False	76.3934426229508
113	0	0	43.6829999999999			0	0.790949471199278	False	76.7213114754098
114	0	0	43.7160000000003			0	1.42363339507461	False	77.0491803278688
115	0	0	43.7490000000002			0	1.44596945704188	False	77.3770491803278
116	0	0	43.7809999999999			0	1.68029442917176	False	77.7049180327868
117	0	0	43.8140000000003			0	1.53848660321253	False	78.0327868852459
118	0	0	43.8470000000002			0	1.44794349154426	False	78.3606557377049
119	0	0	43.8800000000001			0	0.873088887921934	False	78.6885245901639
120	0	0	43.913			0	0.298200673183167	False	79.0163934426229
121	0	0	43.9459999999999			0	-0.0094396989025969	False	79.3442622950819
122	0	0	43.9790000000002			0	-0.174067480092879	False	79.672131147541
123	0	0	44.0120000000001			0	-0.262164845714579	False	80
124	0	0	44.045			0	-0.309308443067161	False	80.327868852459
125	0	0	44.0779999999999			0	-0.334536425262293	False	80.655737704918
126	0	0	44.1110000000003			0	-0.167760556199931	False	80.983606557377
127	0	0	44.1440000000002			0	2.53749423142358	False	81.311475409836
128	0	0	44.1759999999999			0	4.52352421215746	False	81.6393442622951
129	0	0	44.2090000000002			0	5.28001526338977	False	81.967213114754
130	0	0	44.2420000000001			0	3.05628634141518	False	82.2950819672131
131	0	0	44.275			0	1.46649499691424	False	82.6229508196721
132	0	0	44.3079999999999			0	0.615747751956613	False	82.9508196721311
133	0	0	44.3410000000003			0	0.16048708199165	False	83.2786885245901
134	0	0	44.3740000000002			0	-0.0831388466494792	False	83.6065573770491
135	0	0	44.4070000000001			0	-0.213509327463728	False	83.9344262295082
136	0	0	44.44			0	-0.283275410426762	False	84.2622950819672
137	0	0	44.4729999999999			0	-0.320608383143944	False	84.5901639344262
138	0	0	44.5060000000003			0	-0.340586342101067	False	84.9180327868852
139	0	0	44.5390000000002			0	-0.351275141189176	False	85.2459016393442
140	0	0	44.5720000000001			0	-0.356994090193812	False	85.5737704918032
141	0	0	44.6040000000002			0	-0.360054474885815	False	85.9016393442623
142	0	0	44.6370000000001			0	-0.361692180424972	False	86.2295081967213
143	0	0	44.67			0	-0.362568566795612	False	86.5573770491803
144	0	0	44.7029999999999			0	-0.36303754797219	False	86.8852459016393
145	0	0	44.7360000000003			0	-0.363288514157144	False	87.2131147540983
146	0	0	44.7690000000002			0	-0.363423603684183	False	87.5409836065573
147	0	0	44.8020000000001			0	-0.363505695827963	False	87.8688524590164
148	0	0	44.835			0	-0.363551536124257	False	88.1967213114754
149	0	0	44.8679999999999			0	-0.363574799332491	False	88.5245901639344
150	0	0	44.9010000000002			0	-0.363577411840376	False	88.8524590163934
151	0	0	44.9340000000002			0	-0.363577411840376	False	89.1803278688524
152	0	0	44.9670000000001			0	-0.363577411840376	False	89.5081967213114
153	0	0	44.9990000000002			0	-0.363577411840376	False	89.8360655737705
154	0	0	45.0320000000001			0	-0.363577411840376	False	90.1639344262295
155	0	0	45.065			0	-0.363577411840376	False	90.4918032786885
156	0	0	45.0979999999999			0	0.198219508177686	False	90.8196721311475
157	0	0	45.1310000000003			0	0.538150669560296	False	91.1475409836065
158	0	0	45.1640000000002			0	0.688375497331965	False	91.4754098360655
159	0	0	45.1970000000001			0	0.20655703392581	False	91.8032786885246
160	0	0	45.23			0	1.45510223088038	False	92.1311475409836
161	0	0	45.2629999999999			0	3.15965462085016	False	92.4590163934426
162	0	0	45.2960000000002			0	4.81251812026348	False	92.7868852459016
163	0	0	45.3290000000001			0	4.17407723428526	False	93.1147540983606
164	0	0	45.362			0	2.83836699321106	False	93.4426229508196
165	0	0	45.3940000000002			0	1.35063978128331	False	93.7704918032786
166	0	0	45.4270000000001			0	0.55375268716374	False	94.0983606557377
167	0	0	45.46			0	0.127314007235169	False	94.4262295081967
168	0	0	45.4929999999999			0	-0.10088638536734	False	94.7540983606557
169	0	0	45.5260000000002			0	-0.223003401564516	False	95.0819672131147
170	0	0	45.5590000000002			0	-0.28835195541594	False	95.4098360655737
171	0	0	45.5920000000001			0	-0.323321967159245	False	95.7377049180327
172	0	0	45.625			0	-0.342035491013303	False	96.0655737704918
173	0	0	45.6580000000003			0	-0.352049670522507	False	96.3934426229508
174	0	0	45.6910000000002			0	-0.35740856455148	False	96.7213114754098
175	0	0	45.7240000000001			0	-0.360276272803301	False	97.0491803278688
176	0	0	45.757			0	-0.361813004605217	False	97.3770491803278
177	0	0	45.7899999999999			0	-0.362635478709871	False	97.7049180327868
178	0	0	45.8220000000001			0	-0.363075487910436	False	98.0327868852459
179	0	0	45.855			0	-0.363308816979591	False	98.3606557377049
180	0	0	45.8879999999999			0	-0.363439473568225	False	98.6885245901639
181	0	0	45.9210000000002			0	-0.363513245199024	False	99.0163934426229
182	0	0	45.9540000000001			0	-0.363555412607008	False	99.3442622950819
183	0	0	45.987			0	-0.363572142488509	False	99.672131147541
184	0	0	46.0199999999999			0	-0.119848084338331	False	100
185	0	0	46.0530000000003			0	0.0479461665180027	False	100.327868852459
186	0	0	46.0860000000002			0	0.125153575666938	False	100.655737704918
187	0	0	46.1190000000001			0	-0.0785989789619026	False	100.983606557377
188	0	0	46.152			0	-0.211076727999935	False	101.311475409836
189	0	0	46.1849999999999			0	-0.281969627268937	False	101.639344262295
190	0	0	46.2170000000001			0	-0.319906587979504	False	101.967213114754
191	0	0	46.25			0	-0.340207817055974	False	102.295081967213
192	0	0	46.2830000000003			0	-0.351071626235619	False	102.622950819672
193	0	0	46.3160000000002			0	-0.356885183111766	False	102.950819672131
194	0	0	46.3490000000001			0	-0.359996195372136	False	103.27868852459
195	0	0	46.382			0	-0.361660993273037	False	103.606557377049
196	0	0	46.4149999999999			0	-0.362551877595849	False	103.934426229508
197	0	0	46.4480000000003			0	-0.363028617070475	False	104.262295081967
198	0	0	46.4810000000002			0	-0.363283734958226	False	104.590163934426
199	0	0	46.5140000000001			0	-0.363420256350128	False	104.918032786885
200	0	0	46.547			0	-0.363493313126394	False	105.245901639344
201	0	0	46.5799999999999			0	-0.36353240804393	False	105.573770491803
202	0	0	46.612			0	-0.363553328931154	False	105.901639344262
203	0	0	46.6449999999999			0	-0.363564524338378	False	106.229508196721
204	0	0	46.6780000000003			0	-0.363571442644901	False	106.55737704918
205	0	0	46.7110000000002			0	-0.36357527221563	False	106.885245901639
206	0	0	46.7440000000001			0	-0.363577272811747	False	107.213114754098
207	0	0	46.777			0	-0.363577411840376	False	107.540983606557
208	0	0	46.8099999999999			0	-0.363577411840376	False	107.868852459016
209	0	0	46.8430000000003			0	-0.363577411840376	False	108.196721311475
210	0	0	46.8760000000002			0	-0.363577411840376	False	108.524590163934
211	0	0	46.9090000000001			0	-0.363577411840376	False	108.852459016393
212	0	0	46.942			0	-0.363577411840376	False	109.180327868852
213	0	0	46.9749999999999			0	-0.363577411840376	False	109.508196721311
214	0	0	47.0080000000002			0	-0.363577411840376	False	109.83606557377
215	0	0	47.0399999999999			0	-0.363577411840376	False	110.163934426229
216	0	0	47.0730000000003			0	-0.363577411840376	False	110.491803278688
217	0	0	47.1060000000002			0	-0.363577411840376	False	110.819672131147
218	0	0	47.1390000000001			0	-0.363577411840376	False	111.147540983606
219	0	0	47.172			0	-0.363577411840376	False	111.475409836065
220	0	0	47.2049999999999			0	-0.363577411840376	False	111.803278688524
221	0	0	47.2380000000002			0	-0.363577411840376	False	112.131147540983
222	0	0	47.2710000000001			0	-0.363577411840376	False	112.459016393442
223	0	0	47.304			0	-0.363577411840376	False	112.786885245901
224	0	0	47.3369999999999			0	-0.363577411840376	False	113.11475409836
225	0	0	47.3700000000003			0	-0.363577411840376	False	113.442622950819
226	0	0	47.4030000000002			0	-0.363577411840376	False	113.770491803278
227	0	0	47.4349999999999			0	0.0489496865085661	False	114.098360655737
228	0	0	47.4680000000003			0	0.383800657221987	False	114.426229508196
229	0	0	47.5010000000002			0	0.544594611907628	False	114.754098360655
230	0	0	47.5340000000001			0	0.212941601520475	False	115.081967213114
231	0	0	47.567			0	-0.0550644267272885	False	115.409836065573
232	0	0	47.5999999999999			0	-0.198482668705041	False	115.737704918032
233	0	0	47.6330000000002			0	-0.249875685528873	False	116.065573770491
234	0	0	47.6660000000001			0	-0.0744523743438567	False	116.39344262295
235	0	0	47.699			0	0.0298984167394188	False	116.721311475409
236	0	0	47.7319999999999			0	0.0488990310659123	False	117.049180327868
237	0	0	47.7650000000003			0	-0.142433706569457	False	117.377049180327
238	0	0	47.7980000000002			0	-0.245236645065794	False	117.704918032786
239	0	0	47.8299999999999			0	-0.300249644660895	False	118.032786885245
240	0	0	47.8630000000002			0	-0.329688784909492	False	118.360655737704
241	0	0	47.8960000000001			0	-0.345442570104905	False	118.688524590163
242	0	0	47.929			0	-0.353872902848574	False	119.016393442622
243	0	0	47.9619999999999			0	-0.358384231985503	False	119.344262295081
244	0	0	47.9950000000003			0	-0.360798382316281	False	119.67213114754
245	0	0	48.0280000000002			0	-0.36209026806496	False	119.999999999999
246	0	0	48.0610000000001			0	-0.362781595678805	False	120.327868852459
247	0	0	48.094			0	-0.36315312022501	False	120.655737704918
248	0	0	48.1269999999999			0	-0.363352336409994	False	120.983606557377
249	0	0	48.1600000000003			0	-0.363458871001759	False	121.311475409836
250	0	0	48.1930000000002			0	-0.363514289117418	False	121.639344262295
251	0	0	48.2249999999999			0	-0.363543632938885	False	121.967213114754
252	0	0	48.2580000000002			0	-0.363559335716083	False	122.295081967213
253	0	0	48.2910000000001			0	-0.363567849837684	False	122.622950819672
254	0	0	48.324			0	-0.272276863847461	False	122.950819672131
255	0	0	48.3569999999999			0	-0.109988612468424	False	123.27868852459
256	0	0	48.3900000000003			0	-0.0221751327863438	False	123.606557377049
257	0	0	48.4230000000002			0	-0.0726613097643792	False	123.934426229508
258	0	0	48.4560000000001			0	-0.207898205977975	False	124.262295081967
259	0	0	48.489			0	-0.280268702827865	False	124.590163934426
260	0	0	48.5219999999999			0	-0.318996371239069	False	124.918032786885
261	0	0	48.5550000000002			0	-0.339720732212837	False	125.245901639344
262	0	0	48.5880000000001			0	-0.350810972224465	False	125.573770491803
263	0	0	48.621			0	-0.356745699170749	False	125.901639344262
264	0	0	48.6530000000002			0	-0.359921553245144	False	126.229508196721
265	0	0	48.6860000000001			0	-0.361621049985792	False	126.55737704918
266	0	0	48.719			0	-0.362530502720023	False	126.885245901639
267	0	0	48.7519999999999			0	-0.363017178720051	False	127.213114754098
268	0	0	48.7850000000003			0	-0.363277613946741	False	127.540983606557
269	0	0	48.8180000000002			0	-0.363416980809494	False	127.868852459016
270	0	0	48.8510000000001			0	-0.363491560284323	False	128.196721311475
271	0	0	48.884			0	-0.363531470044477	False	128.524590163934
272	0	0	48.9169999999999			0	-0.36355282697893	False	128.852459016393
273	0	0	48.9500000000002			0	-0.363564255728377	False	129.180327868852
274	0	0	48.9830000000001			0	-0.363570727666381	False	129.508196721311
275	0	0	49.016			0	-0.363574603317985	False	129.83606557377
276	0	0	49.0480000000002			0	-0.363576679349493	False	130.163934426229
277	1	0	49.0810000000001			0	-0.363577411840376	False	130.491803278688
278	0	0	49.114			0	-0.363577411840376	False	130.819672131147
279	0	0	49.1469999999999			0	-0.363577411840376	False	131.147540983606
280	0	0	49.1800000000002			0	-0.363577411840376	False	131.475409836065
281	0	0	49.2130000000001			0	-0.363577411840376	False	131.803278688524
282	0	0	49.246			0	-0.363577411840376	False	132.131147540983
283	0	0	49.2789999999999			0	-0.363577411840376	False	132.459016393442
284	0	0	49.3120000000003			0	-0.363577411840376	False	132.786885245901
285	0	0	49.3450000000002			0	-0.363577411840376	False	133.11475409836
286	0	0	49.3780000000001			0	-0.363577411840376	False	133.442622950819
287	0	0	49.411			0	-0.363577411840376	False	133.770491803278
288	0	0	49.4430000000002			0	-0.363577411840376	False	134.098360655737
289	0	0	49.4760000000001			0	-0.363577411840376	False	134.426229508196
290	0	0	49.509			0	-0.363577411840376	False	134.754098360655
291	0	0	49.5419999999999			0	-0.363577411840376	False	135.081967213114
292	0	0	49.5750000000002			0	-0.363577411840376	False	135.409836065573
293	0	0	49.6080000000001			0	-0.363577411840376	False	135.737704918032
294	0	0	49.641			0	-0.363577411840376	False	136.065573770491
295	0	0	49.6739999999999			0	-0.363577411840376	False	136.39344262295
296	0	0	49.7070000000003			0	-0.363577411840376	False	136.721311475409
297	0	0	49.7400000000002			0	-0.363577411840376	False	137.049180327868
298	0	0	49.7730000000001			0	-0.363577411840376	False	137.377049180327
299	0	0	49.806			0	-0.363577411840376	False	137.704918032786
300	0	0	49.8389999999999			0	-0.363577411840376	False	138.032786885245
301	0	0	49.871			0	-0.363577411840376	False	138.360655737704
302	0	0	49.9039999999999			0	-0.363577411840376	False	138.688524590163
303	0	0	49.9370000000003			0	-0.363577411840376	False	139.016393442622
304	0	0	49.9700000000002			0	-0.363577411840376	False	139.344262295082
305	0	0	50.0030000000001			0	-0.363577411840376	False	139.672131147541
306	0	0	50.036			0	-0.363577411840376	False	140
307	0	0	50.0689999999999			0	-0.363577411840376	False	140.327868852459
308	0	0	50.1020000000003			0	-0.309919106352575	False	140.655737704918
309	0	0	50.1350000000002			0	0.358233700663357	False	140.983606557377
310	0	0	50.1680000000001			0	1.68410771853343	False	141.311475409836
311	0	0	50.201			0	2.55453113924807	False	141.639344262295
312	0	0	50.2339999999999			0	3.23493886915594	False	141.967213114754
313	0	0	50.266			0	3.0273073814266	False	142.295081967213
314	0	0	50.2989999999999			0	2.68615730254542	False	142.622950819672
315	0	0	50.3320000000003			0	1.5919891535912	False	142.950819672131
316	0	0	50.3650000000002			0	0.682908071558788	False	143.27868852459
317	0	0	50.3980000000001			0	0.19642900738154	False	143.606557377049
318	0	0	50.431			0	-0.0639008329058091	False	143.934426229508
319	0	0	50.4639999999999			0	-0.20321130016847	False	144.262295081967
320	0	0	50.4970000000003			0	-0.2777605960445	False	144.590163934426
321	0	0	50.5300000000002			0	-0.317654206516233	False	144.918032786885
322	0	0	50.5630000000001			0	1.10965159460794	False	145.245901639344
323	0	0	50.596			0	2.71130403426448	False	145.573770491803
324	0	0	50.6289999999999			0	3.52877701827683	False	145.901639344262
325	0	0	50.661			0	2.47444069297704	False	146.229508196721
326	0	0	50.6939999999999			0	1.15513392406398	False	146.55737704918
327	0	0	50.7270000000003			0	0.449131517756041	False	146.885245901639
328	0	0	50.7600000000002			0	0.0713277978019421	False	147.213114754098
329	0	0	50.7930000000001			0	-0.130848945262803	False	147.540983606557
330	0	0	50.826			0	-0.239043573332406	False	147.868852459016
331	0	0	50.8589999999999			0	-0.296942359041326	False	148.196721311475
332	0	0	50.8920000000002			0	-0.327926633417156	False	148.524590163934
333	0	0	50.9250000000001			0	-0.344505027224239	False	148.852459016393
334	0	0	50.958			0	-0.353375821899972	False	149.180327868852
335	0	0	50.9909999999999			0	-0.358119371569424	False	149.508196721311
336	0	0	51.0240000000003			0	-0.360656647399214	False	149.83606557377
337	0	0	51.0570000000002			0	-0.362014421371771	False	150.163934426229
338	0	0	51.0889999999999			0	-0.362741007791312	False	150.491803278688
339	0	0	51.1220000000003			0	-0.36312982642809	False	150.819672131147
340	0	0	51.1550000000002			0	-0.363337895183904	False	151.147540983606
341	0	0	51.1880000000001			0	-0.363449239144947	False	151.475409836065
342	0	0	51.221			0	-0.363514388315603	False	151.803278688524
343	0	0	51.2539999999999			0	-0.363552266415687	False	152.131147540983
344	0	0	51.2870000000002			0	-0.363572372260012	False	152.459016393442
345	0	0	51.3200000000001			0	-0.363577411840376	False	152.786885245901
346	0	0	51.353			0	-0.363577411840376	False	153.11475409836
347	0	0	51.3859999999999			0	-0.363577411840376	False	153.442622950819
348	0	0	51.4190000000003			0	-0.20470466979064	False	153.770491803278
349	0	0	51.4520000000002			0	0.0141042282850285	False	154.098360655737
350	0	0	51.4839999999999			0	0.129244448474893	False	154.426229508196
351	0	0	51.5170000000002			0	0.0248620784913583	False	154.754098360655
352	0	0	51.5500000000001			0	-0.155711324678037	False	155.081967213114
353	0	0	51.583			0	-0.252341904997659	False	155.409836065573
354	0	0	51.6159999999999			0	-0.304051886770514	False	155.737704918032
355	0	0	51.6490000000003			0	-0.331723481064002	False	156.065573770491
356	0	0	51.6820000000002			0	-0.346531398307271	False	156.39344262295
357	0	0	51.7150000000001			0	-0.354455568152993	False	156.721311475409
358	0	0	51.748			0	-0.358696034027584	False	157.049180327868
359	0	0	51.7809999999999			0	-0.360965237134491	False	157.377049180327
360	0	0	51.8140000000003			0	-0.362179557186269	False	157.704918032786
361	0	0	51.8470000000002			0	-0.36282937702111	False	158.032786885245
362	0	0	51.8789999999999			0	-0.363177115508286	False	158.360655737704
363	0	0	51.9120000000002			0	-0.363363201018422	False	158.688524590163
364	0	0	51.9450000000001			0	-0.363462781071709	False	159.016393442622
365	0	0	51.978			0	-0.363516069406762	False	159.344262295082
366	0	0	52.0109999999999			0	-0.363544585626215	False	159.672131147541
367	0	0	52.0440000000003			0	-0.290618049397231	False	160
368	0	0	52.0770000000002			0	-0.00669260675623144	False	160.327868852459
369	0	0	52.1100000000001			0	0.154912328364164	False	160.655737704918
370	0	0	52.143			0	0.154702429924404	False	160.983606557377
371	0	0	52.1759999999999			0	-0.0861478088830064	False	161.311475409836
372	0	0	52.2090000000002			0	-0.215116338081372	False	161.639344262295
373	0	0	52.2420000000001			0	-0.284131346291937	False	161.967213114754
374	0	0	52.275			0	-0.321063390007471	False	162.295081967213
375	0	0	52.3070000000002			0	-0.109199270190554	False	162.622950819672
376	0	0	52.3400000000001			0	0.0640720923511942	False	162.950819672131
377	0	0	52.373			0	0.14622835242959	False	163.27868852459
378	0	0	52.4059999999999			0	-0.0441007151548966	False	163.606557377049
379	0	0	52.4390000000003			0	-0.192615650339648	False	163.934426229508
380	0	0	52.4720000000002			0	-0.272090539446395	False	164.262295081967
381	0	0	52.5050000000001			0	-0.314619985647754	False	164.590163934426
382	0	0	52.538			0	-0.337378794304471	False	164.918032786885
383	0	0	52.5709999999999			0	-0.0688113460891982	False	165.245901639344
384	0	0	52.6040000000002			0	0.122481570153041	False	165.573770491803
385	0	0	52.6370000000001			0	0.210611430048291	False	165.901639344262
386	0	0	52.67			0	-0.0247755390780775	False	166.229508196721
387	0	0	52.7020000000002			0	-0.182274454902417	False	166.55737704918
388	0	0	52.7350000000001			0	-0.266557842536525	False	166.885245901639
389	0	0	52.768			0	-0.311660496724209	False	167.213114754098
390	0	0	52.8009999999999			0	-0.33579596008752	False	167.540983606557
391	0	0	52.8340000000002			0	-0.348710706507428	False	167.868852459016
392	0	0	52.8670000000001			0	-0.355621782688131	False	168.196721311475
393	0	0	52.9			0	-0.359320111127771	False	168.524590163934
394	0	0	52.9329999999999			0	-0.361299199896267	False	168.852459016393
395	0	0	52.9660000000003			0	-0.362359154281654	False	169.180327868852
396	0	0	52.9990000000002			0	-0.362926578778514	False	169.508196721311
397	0	0	53.0320000000001			0	-0.363230183671205	False	169.83606557377
398	0	0	53.065			1	-0.118289596366153	False	40.327868852459
399	0	0	53.0970000000002			1	-0.11980296156634	False	40.655737704918
400	0	0	53.1300000000001			1	-0.120537173115733	False	40.983606557377
401	0	0	53.163			1	-0.120893311818554	False	41.311475409836
402	0	0	53.1959999999999			1	-0.121066039705728	False	41.639344262295
403	0	0	53.2290000000002			1	-0.121149631711414	False	41.9672131147541
404	0	0	53.2620000000001			1	-0.121190162185573	False	42.2950819672131
405	0	0	53.295			1	-0.121210217016965	False	42.6229508196721
406	0	0	53.3279999999999			1	-0.121220925314167	False	42.9508196721311
407	0	0	53.3610000000003			1	-0.121226179356114	False	43.2786885245901
408	0	0	53.3940000000002			1	-0.121228278200758	False	43.6065573770491
409	0	0	53.4270000000001			1	-0.121228336121765	False	43.9344262295082
410	0	0	53.46			1	-0.121228336121765	False	44.2622950819672
411	0	0	53.4920000000001			1	-0.121228336121765	False	44.5901639344262
412	0	0	53.525			1	-0.121228336121765	False	44.9180327868852
413	0	0	53.5579999999999			1	-0.121228336121765	False	45.2459016393442
414	0	0	53.5910000000003			1	-0.121228336121765	False	45.5737704918032
415	0	0	53.6240000000002			1	-0.121228336121765	False	45.9016393442623
416	0	0	53.6570000000001			1	-0.121228336121765	False	46.2295081967213
417	0	0	53.69			1	-0.121228336121765	False	46.5573770491803
418	0	0	53.7229999999999			1	-0.121228336121765	False	46.8852459016393
419	0	0	53.7560000000003			1	-0.121228336121765	False	47.2131147540983
420	0	0	53.7890000000002			1	-0.121228336121765	False	47.5409836065573
421	0	0	53.8220000000001			1	-0.121228336121765	False	47.8688524590163
422	0	0	53.855			1	-0.121228336121765	False	48.1967213114754
423	0	0	53.8879999999999			1	-0.121228336121765	False	48.5245901639344
424	0	0	53.92			1	-0.121228336121765	False	48.8524590163934
425	0	0	53.9529999999999			1	-0.121228336121765	False	49.1803278688524
426	0	0	53.9860000000003			1	-0.121228336121765	False	49.5081967213114
427	0	0	54.0190000000002			1	-0.121228336121765	False	49.8360655737705
428	0	0	54.0520000000001			1	-0.121228336121765	False	50.1639344262295
429	0	0	54.085			1	-0.121228336121765	False	50.4918032786885
430	0	0	54.1179999999999			1	-0.121228336121765	False	50.8196721311475
431	0	0	54.1510000000002			1	-0.121228336121765	False	51.1475409836065
432	0	0	54.1840000000002			1	-0.121228336121765	False	51.4754098360655
433	0	0	54.2170000000001			1	-0.121228336121765	False	51.8032786885246
434	0	0	54.25			1	-0.121228336121765	False	52.1311475409836
435	0	0	54.2830000000003			1	-0.121228336121765	False	52.4590163934426
436	0	0	54.315			1	-0.121228336121765	False	52.7868852459016
437	0	0	54.3479999999999			1	-0.121228336121765	False	53.1147540983606
438	0	0	54.3810000000003			1	-0.121228336121765	False	53.4426229508196
439	0	0	54.4140000000002			1	-0.121228336121765	False	53.7704918032786
440	0	0	54.4470000000001			1	-0.121228336121765	False	54.0983606557377
441	0	0	54.48			1	-0.121228336121765	False	54.4262295081967
442	0	0	54.5129999999999			1	-0.121228336121765	False	54.7540983606557
443	0	0	54.5460000000002			1	-0.121228336121765	False	55.0819672131147
444	0	0	54.5790000000001			1	-0.121228336121765	False	55.4098360655737
445	0	0	54.612			1	-0.121228336121765	False	55.7377049180327
446	0	0	54.6449999999999			1	-0.121228336121765	False	56.0655737704918
447	0	0	54.6780000000003			1	-0.121228336121765	False	56.3934426229508
448	0	0	54.71			1	-0.121228336121765	False	56.7213114754098
449	0	0	54.7429999999999			1	-0.121228336121765	False	57.0491803278688
450	0	0	54.7760000000002			1	-0.121228336121765	False	57.3770491803278
451	0	0	54.8090000000002			1	-0.121228336121765	False	57.7049180327868
452	0	0	54.8420000000001			1	-0.121228336121765	False	58.0327868852459
453	0	0	54.875			1	-0.121228336121765	False	58.3606557377049
454	0	0	54.9080000000003			1	-0.121228336121765	False	58.6885245901639
455	0	0	54.9410000000002			1	-0.121228336121765	False	59.0163934426229
456	0	0	54.9740000000001			1	-0.121228336121765	False	59.3442622950819
457	0	0	55.007			1	-0.121228336121765	False	59.6721311475409
458	0	0	55.0399999999999			1	-0.121228336121765	False	60
459	0	0	55.0730000000003			1	-0.121228336121765	False	60.327868852459
460	0	0	55.1060000000002			1	-0.121228336121765	False	60.655737704918
461	0	0	55.1379999999999			1	-0.121228336121765	False	60.983606557377
462	0	0	55.1710000000002			1	-0.121228336121765	False	61.311475409836
463	0	0	55.2040000000001			1	-0.121228336121765	False	61.639344262295
464	0	0	55.237			1	-0.121228336121765	False	61.967213114754
465	0	0	55.2699999999999			1	-0.121228336121765	False	62.2950819672131
466	0	0	55.3030000000003			1	-0.121228336121765	False	62.6229508196721
467	0	0	55.3360000000002			1	-0.121228336121765	False	62.9508196721311
468	0	0	55.3690000000001			1	-0.121228336121765	False	63.2786885245901
469	0	0	55.402			1	-0.121228336121765	False	63.6065573770491
470	0	0	55.4349999999999			1	-0.121228336121765	False	63.9344262295082
471	0	0	55.4680000000003			1	-0.121228336121765	False	64.2622950819672
472	0	0	55.5010000000002			1	-0.121228336121765	False	64.5901639344262
473	0	0	55.5330000000003			1	-0.121228336121765	False	64.9180327868852
474	0	0	55.5660000000002			1	-0.121228336121765	False	65.2459016393442
475	0	0	55.5990000000001			1	-0.121228336121765	False	65.5737704918032
476	0	0	55.632			1	-0.121228336121765	False	65.9016393442622
477	0	0	55.6649999999999			1	-0.121228336121765	False	66.2295081967213
478	0	0	55.6980000000003			1	-0.121228336121765	False	66.5573770491803
479	0	0	55.7310000000002			1	-0.121228336121765	False	66.8852459016393
480	0	0	55.7640000000001			1	-0.121228336121765	False	67.2131147540983
481	0	0	55.797			1	-0.121228336121765	False	67.5409836065573
482	0	0	55.8299999999999			1	-0.121228336121765	False	67.8688524590164
483	0	0	55.8630000000002			1	-0.121228336121765	False	68.1967213114754
484	0	0	55.8960000000001			1	-0.121228336121765	False	68.5245901639344
485	0	0	55.9280000000003			1	-0.121228336121765	False	68.8524590163934
486	0	0	55.9610000000002			1	-0.121228336121765	False	69.1803278688524
487	0	0	55.9940000000001			1	-0.121228336121765	False	69.5081967213114
488	0	0	56.027			1	-0.121228336121765	False	69.8360655737705
489	0	0	56.0599999999999			1	-0.121228336121765	False	70.1639344262295
490	0	0	56.0930000000003			1	-0.121228336121765	False	70.4918032786885
491	0	0	56.1260000000002			1	-0.121228336121765	False	70.8196721311475
492	0	0	56.1590000000001			1	-0.121228336121765	False	71.1475409836065
493	0	0	56.192			1	-0.121228336121765	False	71.4754098360655
494	0	0	56.2249999999999			1	-0.121228336121765	False	71.8032786885246
495	0	0	56.2580000000002			1	-0.121228336121765	False	72.1311475409836
496	0	0	56.2910000000001			1	-0.121228336121765	False	72.4590163934426
497	0	0	56.324			1	-0.121228336121765	False	72.7868852459016
498	0	0	56.3560000000002			1	-0.121228336121765	False	73.1147540983606
499	0	0	56.3890000000001			1	-0.121228336121765	False	73.4426229508196
500	0	0	56.422			1	-0.121228336121765	False	73.7704918032786
501	0	0	56.4549999999999			1	-0.121228336121765	False	74.0983606557377
502	0	0	56.4880000000002			1	-0.121228336121765	False	74.4262295081967
503	0	0	56.5210000000001			1	-0.121228336121765	False	74.7540983606557
504	0	0	56.554			1	-0.121228336121765	False	75.0819672131147
505	0	0	56.5869999999999			1	-0.121228336121765	False	75.4098360655737
506	0	0	56.6200000000003			1	-0.121228336121765	False	75.7377049180327
507	0	0	56.6530000000002			1	-0.121228336121765	False	76.0655737704918
508	0	0	56.6860000000001			1	-0.121228336121765	False	76.3934426229508
509	0	0	56.719			1	-0.121228336121765	False	76.7213114754098
510	0	0	56.7510000000002			1	-0.121228336121765	False	77.0491803278688
511	0	0	56.7840000000001			1	-0.121228336121765	False	77.3770491803278
512	0	0	56.817			1	-0.121228336121765	False	77.7049180327868
513	0	0	56.8499999999999			1	-0.121228336121765	False	78.0327868852459
514	0	0	56.8830000000002			1	-0.121228336121765	False	78.3606557377049
515	0	0	56.9160000000001			1	-0.121228336121765	False	78.6885245901639
516	0	0	56.949			1	-0.121228336121765	False	79.0163934426229
517	0	0	56.9819999999999			1	-0.121228336121765	False	79.3442622950819
518	0	0	57.0150000000003			1	-0.121228336121765	False	79.672131147541
519	0	0	57.0480000000002			1	-0.121228336121765	False	80
520	0	0	57.0810000000001			1	-0.121228336121765	False	80.327868852459
521	0	0	57.114			1	-0.121228336121765	False	80.655737704918
522	0	0	57.1460000000001			1	-0.121228336121765	False	80.983606557377
523	0	0	57.179			1	-0.121228336121765	False	81.311475409836
524	0	0	57.2119999999999			1	-0.121228336121765	False	81.6393442622951
525	0	0	57.2450000000003			1	-0.121228336121765	False	81.967213114754
526	0	0	57.2780000000002			1	-0.121228336121765	False	82.2950819672131
527	0	0	57.3110000000001			1	-0.121228336121765	False	82.6229508196721
528	0	0	57.344			1	-0.121228336121765	False	82.9508196721311
529	0	0	57.3769999999999			1	-0.121228336121765	False	83.2786885245901
530	0	0	57.4100000000003			1	-0.121228336121765	False	83.6065573770491
531	0	0	57.4430000000002			1	-0.121228336121765	False	83.9344262295082
532	0	0	57.4760000000001			1	-0.121228336121765	False	84.2622950819672
533	0	0	57.509			1	-0.121228336121765	False	84.5901639344262
534	0	0	57.5419999999999			1	-0.121228336121765	False	84.9180327868852
535	0	0	57.574			1	-0.121228336121765	False	85.2459016393442
536	0	0	57.6069999999999			1	-0.121228336121765	False	85.5737704918032
537	0	0	57.6400000000003			1	-0.121228336121765	False	85.9016393442623
538	0	0	57.6730000000002			1	-0.121228336121765	False	86.2295081967213
539	0	0	57.7060000000001			1	-0.121228336121765	False	86.5573770491803
540	0	0	57.739			1	-0.121228336121765	False	86.8852459016393
541	1	0	57.7719999999999			1	-0.121228336121765	False	87.2131147540983
542	0	0	57.8050000000002			1	-0.121228336121765	False	87.5409836065573
543	0	0	57.8380000000001			1	-0.121228336121765	False	87.8688524590164
544	0	0	57.871			1	-0.121228336121765	False	88.1967213114754
545	0	0	57.9039999999999			1	-0.121228336121765	False	88.5245901639344
546	0	0	57.9370000000003			1	-0.121228336121765	False	88.8524590163934
547	0	0	57.969			1	-0.121228336121765	False	89.1803278688524
548	0	0	58.0019999999999			1	-0.121228336121765	False	89.5081967213114
549	0	0	58.0350000000003			1	-0.121228336121765	False	89.8360655737705
550	0	0	58.0680000000002			1	-0.121228336121765	False	90.1639344262295
551	0	0	58.1010000000001			1	-0.121228336121765	False	90.4918032786885
552	0	0	58.134			1	-0.121228336121765	False	90.8196721311475
553	0	0	58.1669999999999			1	-0.121228336121765	False	91.1475409836065
554	0	0	58.2000000000002			1	-0.121228336121765	False	91.4754098360655
555	0	0	58.2330000000001			1	-0.121228336121765	False	91.8032786885246
556	0	0	58.266			1	-0.121228336121765	False	92.1311475409836
557	0	0	58.2989999999999			1	-0.121228336121765	False	92.4590163934426
558	0	0	58.3320000000003			1	-0.121228336121765	False	92.7868852459016
559	0	0	58.364			1	-0.121228336121765	False	93.1147540983606
560	0	0	58.3969999999999			1	-0.121228336121765	False	93.4426229508196
561	0	0	58.4300000000002			1	-0.121228336121765	False	93.7704918032786
562	0	0	58.4630000000001			1	-0.121228336121765	False	94.0983606557377
563	0	0	58.496			1	-0.121228336121765	False	94.4262295081967
564	0	0	58.5289999999999			1	-0.121228336121765	False	94.7540983606557
565	0	0	58.5620000000003			1	-0.121228336121765	False	95.0819672131147
566	0	0	58.5950000000002			1	-0.121228336121765	False	95.4098360655737
567	0	0	58.6280000000001			1	-0.121228336121765	False	95.7377049180327
568	0	0	58.661			1	-0.121228336121765	False	96.0655737704918
569	0	0	58.6939999999999			1	-0.121228336121765	False	96.3934426229508
570	0	0	58.7270000000003			1	-0.121228336121765	False	96.7213114754098
571	0	0	58.7600000000002			1	-0.121228336121765	False	97.0491803278688
572	0	0	58.7919999999999			1	-0.121228336121765	False	97.3770491803278
573	0	0	58.8250000000002			1	-0.121228336121765	False	97.7049180327868
574	0	0	58.8580000000001			1	-0.121228336121765	False	98.0327868852459
575	0	0	58.891			1	-0.121228336121765	False	98.3606557377049
576	0	0	58.9239999999999			1	-0.121228336121765	False	98.6885245901639
577	0	0	58.9570000000003			1	-0.121228336121765	False	99.0163934426229
578	0	0	58.9900000000002			1	-0.121228336121765	False	99.3442622950819
579	0	0	59.0230000000001			1	-0.121228336121765	False	99.672131147541
580	0	0	59.056			1	-0.121228336121765	False	100
581	0	0	59.0889999999999			1	-0.121228336121765	False	100.327868852459
582	0	0	59.1220000000003			1	-0.121228336121765	False	100.655737704918
583	0	0	59.1550000000002			1	-0.121228336121765	False	100.983606557377
584	0	0	59.1870000000003			1	-0.121228336121765	False	101.311475409836
585	0	0	59.2200000000002			1	-0.121228336121765	False	101.639344262295
586	0	0	59.2530000000001			1	-0.121228336121765	False	101.967213114754
587	0	0	59.286			1	-0.121228336121765	False	102.295081967213
588	0	0	59.3189999999999			1	-0.121228336121765	False	102.622950819672
589	0	0	59.3520000000003			1	-0.121228336121765	False	102.950819672131
590	0	0	59.3850000000002			1	-0.121228336121765	False	103.27868852459
591	0	0	59.4180000000001			1	-0.121228336121765	False	103.606557377049
592	0	0	59.451			1	-0.121228336121765	False	103.934426229508
593	0	0	59.4839999999999			1	-0.121228336121765	False	104.262295081967
594	0	0	59.5170000000002			1	-0.121228336121765	False	104.590163934426
595	0	0	59.5500000000001			1	-0.121228336121765	False	104.918032786885
596	0	0	59.5820000000003			1	-0.121228336121765	False	105.245901639344
597	0	0	59.6150000000002			1	-0.121228336121765	False	105.573770491803
598	0	0	59.6480000000001			1	-0.121228336121765	False	105.901639344262
599	0	0	59.681			1	-0.121228336121765	False	106.229508196721
600	0	0	59.7139999999999			1	-0.121228336121765	False	106.55737704918
601	0	0	59.7470000000003			1	-0.121228336121765	False	106.885245901639
602	0	0	59.7800000000002			1	-0.121228336121765	False	107.213114754098
603	0	0	59.8130000000001			1	-0.121228336121765	False	107.540983606557
604	0	0	59.846			1	-0.121228336121765	False	107.868852459016
605	0	0	59.8789999999999			1	-0.121228336121765	False	108.196721311475
606	0	0	59.9120000000002			1	-0.121228336121765	False	108.524590163934
607	0	0	59.9450000000001			1	-0.121228336121765	False	108.852459016393
608	0	0	59.9770000000003			1	-0.121228336121765	False	109.180327868852
609	0	0	60.0100000000002			1	-0.121228336121765	False	109.508196721311
610	0	0	60.0430000000001			1	-0.121228336121765	False	109.83606557377
611	0	0	60.076			1	-0.121228336121765	False	110.163934426229
612	0	0	60.1089999999999			1	-0.121228336121765	False	110.491803278688
613	0	0	60.1420000000002			1	-0.121228336121765	False	110.819672131147
614	0	0	60.1750000000001			1	-0.121228336121765	False	111.147540983606
615	0	0	60.208			1	-0.121228336121765	False	111.475409836065
616	0	0	60.2409999999999			1	-0.121228336121765	False	111.803278688524
617	0	0	60.2740000000003			1	-0.121228336121765	False	112.131147540983
618	0	0	60.3070000000002			1	-0.121228336121765	False	112.459016393442
619	0	0	60.3400000000001			1	-0.121228336121765	False	112.786885245901
620	0	0	60.373			1	-0.121228336121765	False	113.11475409836
621	0	0	60.4050000000002			1	-0.121228336121765	False	113.442622950819
622	0	0	60.4380000000001			1	-0.121228336121765	False	113.770491803278
623	0	0	60.471			1	-0.121228336121765	False	114.098360655737
624	0	0	60.5039999999999			1	-0.121228336121765	False	114.426229508196
625	0	0	60.5370000000002			1	-0.121228336121765	False	114.754098360655
626	0	0	60.5700000000001			1	-0.121228336121765	False	115.081967213114
627	0	0	60.603			1	-0.121228336121765	False	115.409836065573
628	0	0	60.6359999999999			1	-0.121228336121765	False	115.737704918032
629	0	0	60.6690000000003			1	-0.121228336121765	False	116.065573770491
630	0	0	60.7020000000002			1	-0.121228336121765	False	116.39344262295
631	0	0	60.7350000000001			1	-0.121228336121765	False	116.721311475409
632	0	0	60.768			1	-0.121228336121765	False	117.049180327868
633	0	0	60.8000000000001			1	-0.121228336121765	False	117.377049180327
634	0	0	60.833			1	-0.121228336121765	False	117.704918032786
635	0	0	60.8659999999999			1	-0.121228336121765	False	118.032786885245
636	0	0	60.8990000000003			1	-0.121228336121765	False	118.360655737704
637	0	0	60.9320000000002			1	-0.121228336121765	False	118.688524590163
638	0	0	60.9650000000001			1	-0.121228336121765	False	119.016393442622
639	0	0	60.998			1	-0.121228336121765	False	119.344262295081
640	0	0	61.0309999999999			1	-0.121228336121765	False	119.67213114754
641	0	0	61.0640000000003			1	-0.121228336121765	False	119.999999999999
642	0	0	61.0970000000002			1	-0.121228336121765	False	120.327868852459
643	0	0	61.1300000000001			1	-0.121228336121765	False	120.655737704918
644	0	0	61.163			1	-0.121228336121765	False	120.983606557377
645	0	0	61.1950000000001			1	-0.121228336121765	False	121.311475409836
646	0	0	61.228			1	-0.121228336121765	False	121.639344262295
647	0	0	61.2609999999999			1	-0.121228336121765	False	121.967213114754
648	0	0	61.2940000000003			1	-0.121228336121765	False	122.295081967213
649	0	0	61.3270000000002			1	-0.121228336121765	False	122.622950819672
650	0	0	61.3600000000001			1	-0.121228336121765	False	122.950819672131
651	0	0	61.393			1	-0.121228336121765	False	123.27868852459
652	0	0	61.4259999999999			1	-0.121228336121765	False	123.606557377049
653	0	0	61.4590000000002			1	0.20457717977536	False	123.934426229508
654	0	0	61.4920000000001			1	0.962826489744977	False	124.262295081967
655	0	0	61.525			1	1.34528995120482	False	124.590163934426
656	0	0	61.5579999999999			1	1.17176860555921	False	124.918032786885
657	0	0	61.5910000000003			1	0.505989710404015	False	125.245901639344
658	0	0	61.623			1	0.182990723260621	False	125.573770491803
659	0	0	61.6559999999999			1	0.0263267870193043	False	125.901639344262
660	0	0	61.6890000000003			1	-0.0496597946589853	False	126.229508196721
661	0	0	61.7220000000002			1	-0.0865155046180247	False	126.55737704918
662	0	0	61.7550000000001			1	-0.10439159966775	False	126.885245901639
663	0	0	61.788			1	-0.113062027522266	False	127.213114754098
664	0	0	61.8209999999999			1	-0.117267438098303	False	127.540983606557
665	0	0	61.8540000000002			1	-0.119307184972367	False	127.868852459016
666	0	0	61.8870000000001			1	-0.120296521741044	False	128.196721311475
667	0	0	61.92			1	-0.120776378949946	False	128.524590163934
668	0	0	61.9529999999999			1	-0.121009123702012	False	128.852459016393
669	0	0	61.9860000000003			1	-0.12112201169996	False	129.180327868852
670	0	0	62.018			1	-0.121176765673864	False	129.508196721311
671	0	0	62.0509999999999			1	-0.12120332294933	False	129.83606557377
672	0	0	62.0840000000002			1	-0.121216204003066	False	130.163934426229
673	0	0	62.1170000000001			1	-0.121222632496934	False	130.491803278688
674	0	0	62.15			1	-0.121226057258353	False	130.819672131147
675	0	0	62.1829999999999			1	-0.121227724972615	False	131.147540983606
676	0	0	62.2160000000003			1	-0.121228336121765	False	131.475409836065
677	0	0	62.2490000000002			1	-0.121228336121765	False	131.803278688524
678	0	0	62.2820000000001			1	-0.121228336121765	False	132.131147540983
679	0	0	62.315			1	-0.121228336121765	False	132.459016393442
680	0	0	62.3479999999999			1	-0.121228336121765	False	132.786885245901
681	0	0	62.3810000000003			1	-0.121228336121765	False	133.11475409836
682	0	0	62.413			1	-0.121228336121765	False	133.442622950819
683	0	0	62.4459999999999			1	-0.121228336121765	False	133.770491803278
684	0	0	62.4790000000002			1	-0.121228336121765	False	134.098360655737
685	0	0	62.5120000000001			1	-0.121228336121765	False	134.426229508196
686	0	0	62.545			1	-0.121228336121765	False	134.754098360655
687	0	0	62.5779999999999			1	-0.121228336121765	False	135.081967213114
688	0	0	62.6110000000003			1	-0.121228336121765	False	135.409836065573
689	0	0	62.6440000000002			1	-0.121228336121765	False	135.737704918032
690	0	0	62.6770000000001			1	-0.121228336121765	False	136.065573770491
691	0	0	62.71			1	0.87552956392395	False	136.39344262295
692	0	0	62.7429999999999			1	1.50691317952025	False	136.721311475409
693	0	0	62.7760000000002			1	1.76140786511561	False	137.049180327868
694	0	0	62.8090000000002			1	0.882889581444257	False	137.377049180327
695	0	0	62.8410000000003			1	0.365798161768929	False	137.704918032786
696	0	0	62.8740000000002			1	0.114993730355987	False	138.032786885245
697	0	0	62.9070000000001			1	-0.00665373918978636	False	138.360655737704
698	0	0	62.94			1	-0.0656563124837374	False	138.688524590163
699	0	0	62.9729999999999			1	-0.0942742826585969	False	139.016393442622
700	0	0	63.0060000000003			1	-0.108154833475405	False	139.344262295082
701	0	0	63.0390000000002			1	-0.114887305757707	False	139.672131147541
702	0	0	63.0720000000001			1	-0.118152751317482	False	140
703	0	0	63.105			1	-0.119736587723594	False	140.327868852459
704	0	0	63.1379999999999			1	-0.120504794608506	False	140.655737704918
705	0	0	63.1710000000002			1	-0.120877397369593	False	140.983606557377
706	0	0	63.2040000000001			1	-0.121058120583998	False	141.311475409836
707	0	0	63.2360000000003			1	-0.121145776617812	False	141.639344262295
708	0	0	63.2690000000002			1	-0.121188292352656	False	141.967213114754
709	0	0	63.3020000000001			1	-0.121208913724977	False	142.295081967213
710	0	0	63.335			1	-0.121218915692435	False	142.622950819672
711	0	0	63.3679999999999			1	-0.121224298532627	False	142.950819672131
712	0	0	63.4010000000002			1	-0.121226980162835	False	143.27868852459
713	0	0	63.4340000000002			1	-0.12122825277248	False	143.606557377049
714	0	0	63.4670000000001			1	-0.121228336121765	False	143.934426229508
715	0	0	63.5			1	-0.121228336121765	False	144.262295081967
716	0	0	63.5330000000003			1	-0.121228336121765	False	144.590163934426
717	0	0	63.5660000000002			1	-0.121228336121765	False	144.918032786885
718	0	0	63.5990000000001			1	-0.121228336121765	False	145.245901639344
719	0	0	63.6310000000003			1	-0.121228336121765	False	145.573770491803
720	0	0	63.6640000000002			1	-0.121228336121765	False	145.901639344262
721	0	0	63.6970000000001			1	-0.121228336121765	False	146.229508196721
722	0	0	63.73			1	-0.121228336121765	False	146.55737704918
723	0	0	63.7629999999999			1	-0.121228336121765	False	146.885245901639
724	0	0	63.7960000000002			1	-0.121228336121765	False	147.213114754098
725	0	0	63.8290000000001			1	-0.121228336121765	False	147.540983606557
726	0	0	63.862			1	-0.121228336121765	False	147.868852459016
727	0	0	63.8949999999999			1	-0.121228336121765	False	148.196721311475
728	0	0	63.9280000000003			1	-0.121228336121765	False	148.524590163934
729	0	0	63.9610000000002			1	-0.121228336121765	False	148.852459016393
730	0	0	63.9940000000001			1	-0.121228336121765	False	149.180327868852
731	0	0	64.027			1	-0.121228336121765	False	149.508196721311
732	0	0	64.0590000000002			1	-0.121228336121765	False	149.83606557377
733	0	0	64.0920000000001			1	-0.121228336121765	False	150.163934426229
734	0	0	64.125			1	-0.121228336121765	False	150.491803278688
735	0	0	64.1580000000003			1	-0.121228336121765	False	150.819672131147
736	0	0	64.1910000000002			1	-0.121228336121765	False	151.147540983606
737	0	0	64.2240000000001			1	-0.121228336121765	False	151.475409836065
738	0	0	64.257			1	-0.121228336121765	False	151.803278688524
739	0	0	64.2899999999999			1	-0.121228336121765	False	152.131147540983
740	0	0	64.3230000000003			1	-0.121228336121765	False	152.459016393442
741	0	0	64.3560000000002			1	-0.121228336121765	False	152.786885245901
742	0	0	64.3890000000001			1	-0.121228336121765	False	153.11475409836
743	0	0	64.422			1	-0.121228336121765	False	153.442622950819
744	0	0	64.4540000000001			1	-0.121228336121765	False	153.770491803278
745	0	0	64.487			1	-0.121228336121765	False	154.098360655737
746	0	0	64.5199999999999			1	-0.121228336121765	False	154.426229508196
747	0	0	64.5530000000003			1	-0.121228336121765	False	154.754098360655
748	0	0	64.5860000000002			1	-0.121228336121765	False	155.081967213114
749	0	0	64.6190000000001			1	-0.121228336121765	False	155.409836065573
750	0	0	64.652			1	-0.121228336121765	False	155.737704918032
751	0	0	64.6849999999999			1	-0.121228336121765	False	156.065573770491
752	0	0	64.7180000000003			1	-0.121228336121765	False	156.39344262295
753	0	0	64.7510000000002			1	-0.121228336121765	False	156.721311475409
754	0	0	64.7840000000001			1	-0.121228336121765	False	157.049180327868
755	0	0	64.817			1	-0.121228336121765	False	157.377049180327
756	0	0	64.8490000000001			1	-0.121228336121765	False	157.704918032786
757	0	0	64.882			1	-0.121228336121765	False	158.032786885245
758	0	0	64.9149999999999			1	-0.121228336121765	False	158.360655737704
759	0	0	64.9480000000003			1	-0.121228336121765	False	158.688524590163
760	0	0	64.9810000000002			1	-0.121228336121765	False	159.016393442622
761	0	0	65.0140000000001			1	-0.121228336121765	False	159.344262295082
762	0	0	65.047			1	-0.121228336121765	False	159.672131147541
763	0	0	65.0799999999999			1	-0.121228336121765	False	160
764	0	0	65.1130000000002			1	-0.121228336121765	False	160.327868852459
765	0	0	65.1460000000001			1	-0.121228336121765	False	160.655737704918
766	0	0	65.179			1	-0.121228336121765	False	160.983606557377
767	0	0	65.2119999999999			1	-0.121228336121765	False	161.311475409836
768	0	0	65.2440000000001			1	-0.121228336121765	False	161.639344262295
769	0	0	65.277			1	-0.121228336121765	False	161.967213114754
770	0	0	65.3099999999999			1	-0.121228336121765	False	162.295081967213
771	0	0	65.3430000000003			1	-0.121228336121765	False	162.622950819672
772	0	0	65.3760000000002			1	-0.121228336121765	False	162.950819672131
773	0	0	65.4090000000001			1	-0.121228336121765	False	163.27868852459
774	0	0	65.442			1	-0.121228336121765	False	163.606557377049
775	0	0	65.4749999999999			1	-0.121228336121765	False	163.934426229508
776	0	0	65.5080000000002			1	-0.121228336121765	False	164.262295081967
777	0	0	65.5410000000001			1	-0.121228336121765	False	164.590163934426
778	0	0	65.574			1	-0.121228336121765	False	164.918032786885
779	0	0	65.6069999999999			1	-0.121228336121765	False	165.245901639344
780	0	0	65.6400000000003			1	-0.121228336121765	False	165.573770491803
781	0	0	65.672			1	-0.121228336121765	False	165.901639344262
782	0	0	65.7049999999999			1	-0.121228336121765	False	166.229508196721
783	0	0	65.7380000000002			1	-0.121228336121765	False	166.55737704918
784	0	0	65.7710000000001			1	-0.121228336121765	False	166.885245901639
785	0	0	65.804			1	-0.121228336121765	False	167.213114754098
786	0	0	65.8369999999999			1	-0.121228336121765	False	167.540983606557
787	0	0	65.8700000000003			1	-0.121228336121765	False	167.868852459016
788	0	0	65.9030000000002			1	-0.121228336121765	False	168.196721311475
789	0	0	65.9360000000001			1	-0.121228336121765	False	168.524590163934
790	0	0	65.969			1	-0.121228336121765	False	168.852459016393
791	0	0	66.0019999999999			1	-0.121228336121765	False	169.180327868852
792	0	0	66.0350000000003			1	-0.121228336121765	False	169.508196721311
793	0	0	66.067			1	-0.121228336121765	False	169.83606557377
794	0	0	66.0999999999999			2	-0.323031099787055	False	40.327868852459
795	0	0	66.1330000000002			2	-0.33111571987512	False	40.655737704918
796	0	0	66.1660000000001			2	-0.334708768162157	False	40.983606557377
797	0	0	66.199			2	-0.336305622928972	False	41.311475409836
798	0	0	66.2319999999999			2	-0.337015278572034	False	41.639344262295
799	0	0	66.2650000000003			2	-0.337330735439187	False	41.9672131147541
800	0	0	66.2980000000002			2	-0.337470979610221	False	42.2950819672131
801	0	0	66.3310000000001			2	-0.337533330743141	False	42.6229508196721
802	0	0	66.364			2	-0.337560982017889	False	42.9508196721311
803	0	0	66.3969999999999			2	-0.337573227721403	False	43.2786885245901
804	0	0	66.4300000000002			2	-0.211166101738195	False	43.6065573770491
805	0	0	66.4619999999999			2	0.114311254248973	False	43.9344262295082
806	0	0	66.4950000000003			2	0.903762898241913	False	44.2622950819672
807	0	0	66.5280000000002			2	1.26598634418863	False	44.5901639344262
808	0	0	66.5610000000001			2	1.18312683459469	False	44.9180327868852
809	0	0	66.594			2	0.856592546624146	False	45.2459016393442
810	0	0	66.6269999999999			2	0.613103760136625	False	45.5737704918032
811	0	0	66.6600000000003			2	0.436882147895977	False	45.9016393442623
812	0	0	66.6930000000002			2	0.00727903640727074	False	46.2295081967213
813	0	0	66.7260000000001			2	1.07707734626915	False	46.5573770491803
814	0	0	66.759			2	1.68584271985254	False	46.8852459016393
815	0	0	66.7919999999999			2	1.95466179530369	False	47.2131147540983
816	0	0	66.8250000000002			2	1.0836586412706	False	47.5409836065573
817	0	0	66.8580000000001			2	0.647215058705881	False	47.8688524590163
818	0	0	66.8900000000003			2	0.370976298383302	False	48.1967213114754
819	0	0	66.9230000000002			2	-0.0224085018283875	False	48.5245901639344
820	0	0	66.9560000000001			2	-0.197510035497964	False	48.8524590163934
821	0	0	66.989			2	-0.275330378283775	False	49.1803278688524
822	0	0	67.0219999999999			2	-0.309916059084534	False	49.5081967213114
823	0	0	67.0550000000002			2	-0.325286966917004	False	49.8360655737705
824	0	0	67.0880000000001			2	-0.332118269020819	False	50.1639344262295
825	0	0	67.1210000000001			2	-0.33515432737019	False	50.4918032786885
826	0	0	67.154			2	-0.336503702198916	False	50.8196721311475
827	0	0	67.1870000000003			2	-0.337103404068278	False	51.1475409836065
828	0	0	67.2200000000002			2	-0.337369908474786	False	51.4754098360655
829	0	0	67.2530000000001			2	-0.337488322898801	False	51.8032786885246
830	0	0	67.2850000000003			2	-0.337540941577444	False	52.1311475409836
831	0	0	67.3180000000002			2	-0.337564319945843	False	52.4590163934426
832	0	0	67.3510000000001			2	-0.337574678466634	False	52.7868852459016
833	0	0	67.384			2	-0.337579399212827	False	53.1147540983606
834	0	0	67.4169999999999			2	0.110748293301487	False	53.4426229508196
835	0	0	67.4500000000002			2	0.618737075015407	False	53.7704918032786
836	0	0	67.4830000000001			2	0.835077210029303	False	54.0983606557377
837	0	0	67.516			2	0.548389959786373	False	54.4262295081967
838	0	0	67.5489999999999			2	0.282523229527407	False	54.7540983606557
839	0	0	67.5820000000003			2	0.167692251419152	False	55.0819672131147
840	0	0	67.6150000000002			2	0.0269918634240218	False	55.4098360655737
841	0	0	67.6480000000001			2	-0.175547350395557	False	55.7377049180327
842	0	0	67.6800000000002			2	-0.265569506135313	False	56.0655737704918
843	0	0	67.7130000000001			2	-0.305578036449593	False	56.3934426229508
844	0	0	67.7460000000001			2	-0.323359020305776	False	56.7213114754098
845	0	0	67.779			2	-0.331261419729356	False	57.0491803278688
846	0	0	67.8120000000003			2	-0.334773481668948	False	57.3770491803278
847	0	0	67.8450000000002			2	-0.336334346718457	False	57.7049180327868
848	0	0	67.8780000000001			2	-0.33702804168873	False	58.0327868852459
849	0	0	67.911			2	-0.337336340418292	False	58.3606557377049
850	0	0	67.9439999999999			2	-0.337473357566639	False	58.6885245901639
851	0	0	67.9770000000003			2	-0.337534252072976	False	59.0163934426229
852	0	0	68.0100000000002			2	-0.337561315407361	False	59.3442622950819
853	0	0	68.0430000000001			2	-0.337573343160142	False	59.6721311475409
854	0	0	68.076			2	-0.0852962175738001	False	60
855	0	0	68.1080000000001			2	0.473734311983839	False	60.327868852459
856	0	0	68.141			2	0.732503251255625	False	60.655737704918
857	0	0	68.1739999999999			2	0.570519085263809	False	60.983606557377
858	0	0	68.2070000000003			2	0.0660283980251625	False	61.311475409836
859	0	0	68.2400000000002			2	-0.158206061204602	False	61.639344262295
860	0	0	68.2730000000001			2	-0.257862532556263	False	61.967213114754
861	0	0	68.306			2	-0.302152827582568	False	62.2950819672131
862	0	0	68.3389999999999			2	-0.0879317917278127	False	62.6229508196721
863	0	0	68.3720000000003			2	0.131983926410514	False	62.9508196721311
864	0	0	68.4050000000002			2	0.222719607169806	False	63.2786885245901
865	0	0	68.4380000000001			2	0.0227792824823138	False	63.6065573770491
866	0	0	68.471			2	-0.177427200781071	False	63.9344262295082
867	0	0	68.5030000000001			2	-0.266404967700522	False	64.2622950819672
868	0	0	68.536			2	-0.0280608830277558	False	64.5901639344262
869	0	0	68.5689999999999			2	2.1453981916732	False	64.9180327868852
870	0	0	68.6020000000003			2	3.50932243178931	False	65.2459016393442
871	0	0	68.6350000000002			2	3.73734281858091	False	65.5737704918032
872	0	0	68.6680000000001			2	1.77007863865795	False	65.9016393442622
873	0	0	68.701			2	0.599124925503828	False	66.2295081967213
874	0	0	68.7339999999999			2	0.0787179282437106	False	66.5573770491803
875	0	0	68.7670000000002			2	-0.152566498741146	False	66.8852459016393
876	0	0	68.8000000000001			2	-0.255356195389354	False	67.2131147540983
877	0	0	68.833			2	-0.301038974991229	False	67.5409836065573
878	0	0	68.8659999999999			2	-0.321341726046792	False	67.8688524590164
879	0	0	68.8980000000001			2	-0.330364874008471	False	68.1967213114754
880	0	0	68.931			2	-0.334375030017159	False	68.5245901639344
881	0	0	68.9639999999999			2	-0.33615726292327	False	68.8524590163934
882	0	0	68.9970000000003			2	-0.336949362321061	False	69.1803278688524
883	0	0	69.0300000000002			2	-0.337301405869262	False	69.5081967213114
884	0	0	69.0630000000001			2	-0.337457863819679	False	69.8360655737705
885	0	0	69.096			2	-0.337527375892607	False	70.1639344262295
886	0	0	69.1289999999999			2	-0.337558259427769	False	70.4918032786885
887	0	0	69.1620000000002			2	-0.337571984991688	False	70.8196721311475
888	0	0	69.1950000000001			2	-0.337578112735797	False	71.1475409836065
889	0	0	69.228			2	-0.337581025541204	False	71.4754098360655
890	0	0	69.2609999999999			2	-0.337582354442911	False	71.8032786885246
891	0	0	69.2940000000003			2	-0.337582908059966	False	72.1311475409836
892	0	0	69.326			2	-0.337582964792401	False	72.4590163934426
893	0	0	69.3589999999999			2	-0.337582964792401	False	72.7868852459016
894	0	0	69.3920000000002			2	-0.337582964792401	False	73.1147540983606
895	0	0	69.4250000000001			2	-0.304338175142146	False	73.4426229508196
896	0	0	69.458			2	-0.0101031113107166	False	73.7704918032786
897	0	0	69.4909999999999			2	0.59541586255355	False	74.0983606557377
898	0	0	69.5240000000003			2	1.08136926148948	False	74.4262295081967
899	0	0	69.5570000000002			2	1.02771580785277	False	74.7540983606557
900	0	0	69.5900000000001			2	0.530561912688908	False	75.0819672131147
901	0	0	69.623			2	0.0688169969899032	False	75.4098360655737
902	0	0	69.6559999999999			2	-0.156966703558816	False	75.7377049180327
903	0	0	69.6890000000003			2	-0.257311712638649	False	76.0655737704918
904	0	0	69.721			2	-0.301908026786692	False	76.3934426229508
905	0	0	69.7539999999999			2	-0.321727958578303	False	76.7213114754098
906	0	0	69.7870000000002			2	-0.330536527262254	False	77.0491803278688
907	0	0	69.8200000000001			2	-0.33445131784154	False	77.3770491803278
908	0	0	69.853			2	-0.336191167507194	False	77.7049180327868
909	0	0	69.8859999999999			2	-0.33696440857789	False	78.0327868852459
910	0	0	69.9190000000003			2	-0.337308059966406	False	78.3606557377049
911	0	0	69.9520000000002			2	-0.337460788890547	False	78.6885245901639
912	0	0	69.9850000000001			2	-0.337528666178545	False	79.0163934426229
913	0	0	70.018			2	-0.337558832869314	False	79.3442622950819
914	0	0	70.0509999999999			2	-0.337572239846209	False	79.672131147541
915	0	0	70.0840000000002			2	-0.337578201828019	False	80
916	0	0	70.1159999999999			2	-0.337580877178962	False	80.327868852459
917	0	0	70.1490000000003			2	-0.337582109505254	False	80.655737704918
918	0	0	70.1820000000002			2	-0.337582676566533	False	80.983606557377
919	0	0	70.2150000000001			2	-0.337582903560019	False	81.311475409836
920	0	0	70.248			2	-0.337582961212669	False	81.6393442622951
921	0	0	70.2809999999999			2	-0.337582964792401	False	81.967213114754
922	0	0	70.3140000000003			2	-0.337582964792401	False	82.2950819672131
923	0	0	70.3470000000002			2	-0.174600062936744	False	82.6229508196721
924	0	0	70.3800000000001			2	-0.0101354786198081	False	82.9508196721311
925	0	0	70.413			2	0.0583723186464556	False	83.2786885245901
926	0	0	70.4459999999999			2	-0.0788892346912192	False	83.6065573770491
927	0	0	70.4790000000002			2	-0.222611645530971	False	83.9344262295082
928	0	0	70.5120000000001			2	-0.286486282268626	False	84.2622950819672
929	0	0	70.5440000000003			2	-0.314874075464979	False	84.5901639344262
930	0	0	70.5770000000002			2	-0.327490457235866	False	84.9180327868852
931	0	0	70.6100000000001			2	-0.333097553493324	False	85.2459016393442
932	0	0	70.643			2	-0.335589514263958	False	85.5737704918032
933	0	0	70.6759999999999			2	-0.336697015936347	False	85.9016393442623
934	0	0	70.7090000000002			2	-0.337189222703323	False	86.2295081967213
935	0	0	70.7420000000001			2	-0.337407974067313	False	86.5573770491803
936	0	0	70.775			2	-0.337505193696254	False	86.8852459016393
937	0	0	70.8079999999999			2	-0.337548400998275	False	87.2131147540983
938	0	0	70.8410000000003			2	-0.33756760361166	False	87.5409836065573
939	0	0	70.8740000000002			2	-0.176307241125442	False	87.8688524590164
940	0	0	70.9070000000001			2	0.616520054757681	False	88.1967213114754
941	0	0	70.9390000000003			2	1.14857944706641	False	88.5245901639344
942	0	0	70.9720000000002			2	1.19157066710046	False	88.8524590163934
943	0	0	71.0050000000001			2	0.490262911823712	False	89.1803278688524
944	0	0	71.038			2	0.0303364324191389	False	89.5081967213114
945	0	0	71.0709999999999			2	-0.17406863689692	False	89.8360655737705
946	0	0	71.1040000000002			2	-0.264912328983337	False	90.1639344262295
947	0	0	71.1370000000001			2	-0.305285967327379	False	90.4918032786885
948	0	0	71.17			2	-0.323229216078873	False	90.8196721311475
949	0	0	71.2029999999999			2	-0.331203730860385	False	91.1475409836065
950	0	0	71.2360000000003			2	0.120329311444241	False	91.4754098360655
951	0	0	71.2690000000002			2	0.387022431445494	False	91.8032786885246
952	0	0	71.3020000000001			2	0.481837575298672	False	92.1311475409836
953	0	0	71.3340000000002			2	0.0666127976348626	False	92.4590163934426
954	0	0	71.3670000000001			2	-0.157946315394122	False	92.7868852459016
955	0	0	71.4			2	-0.257747081348574	False	93.1147540983606
956	0	0	71.4329999999999			2	-0.302101517623317	False	93.4426229508196
957	0	0	71.4660000000003			2	-0.321813951675658	False	93.7704918032786
958	0	0	71.4990000000002			2	-0.330574745158883	False	94.0983606557377
959	0	0	71.5320000000001			2	-0.334468318239963	False	94.4262295081967
960	0	0	71.565			2	-0.336198804891892	False	94.7540983606557
961	0	0	71.5979999999999			2	-0.336967900269915	False	95.0819672131147
962	0	0	71.6310000000003			2	-0.337309690925078	False	95.4098360655737
963	0	0	71.6640000000002			2	-0.33746152635752	False	95.7377049180327
964	0	0	71.6970000000001			2	-0.337528993930858	False	96.0655737704918
965	0	0	71.7290000000002			2	-0.337558978532215	False	96.3934426229508
966	0	0	71.7620000000001			2	-0.337572304583146	False	96.7213114754098
967	0	0	71.795			2	-0.337578227077539	False	97.0491803278688
968	0	0	71.8279999999999			2	-0.337580859210646	False	97.3770491803278
969	0	0	71.8610000000003			2	-0.337582029009085	False	97.7049180327868
970	0	0	71.8940000000002			2	-0.337582591194925	False	98.0327868852459
971	0	0	71.9270000000001			2	-0.337582846563085	False	98.3606557377049
972	0	0	71.96			2	-0.337582957817325	False	98.6885245901639
973	0	0	71.9929999999999			2	-0.337582964792401	False	99.0163934426229
974	0	0	72.0260000000003			2	-0.0984386400888929	False	99.3442622950819
975	0	0	72.0590000000002			2	0.0918965341169995	False	99.672131147541
976	0	0	72.0920000000001			2	0.166846641527825	False	100
977	0	0	72.125			2	-0.0430088725197389	False	100.327868852459
978	0	0	72.1570000000001			2	-0.107391211175918	False	100.655737704918
979	0	0	72.19			2	0.870873930506998	False	100.983606557377
980	0	0	72.2229999999999			2	1.47797632706912	False	101.311475409836
981	0	0	72.2560000000003			2	1.59822121618795	False	101.639344262295
982	0	0	72.2890000000002			2	0.643552947633697	False	101.967213114754
983	0	0	72.3220000000001			2	0.0984631039548481	False	102.295081967213
984	0	0	72.355			2	-0.143791089708708	False	102.622950819672
985	0	0	72.3879999999999			2	-0.251456076969862	False	102.950819672131
986	0	0	72.4210000000002			2	-0.299305607690651	False	103.27868852459
987	0	0	72.4540000000001			2	-0.320571365932428	False	103.606557377049
988	0	0	72.487			2	-0.330022503002854	False	103.934426229508
989	0	0	72.5199999999999			2	-0.334222870133357	False	104.262295081967
990	0	0	72.5520000000001			2	-0.336089638533766	False	104.590163934426
991	0	0	72.585			2	-0.336919286074682	False	104.918032786885
992	0	0	72.6179999999999			2	-0.337288006180506	False	105.245901639344
993	0	0	72.6510000000003			2	-0.337451876390124	False	105.573770491803
994	0	0	72.6840000000002			2	-0.33752472753844	False	105.901639344262
995	0	0	72.7170000000001			2	-0.337557112075821	False	106.229508196721
996	0	0	72.75			2	-0.337571503798567	False	106.55737704918
997	0	0	72.7830000000003			2	-0.337577877223489	False	106.885245901639
998	0	0	72.8160000000002			2	0.195997623996568	False	107.213114754098
999	0	0	72.8490000000001			2	0.694221502243845	False	107.540983606557
1000	0	0	72.882			2	0.898347036384795	False	107.868852459016
1001	0	0	72.9149999999999			2	0.44231471254395	False	108.196721311475
1002	0	0	72.9470000000001			2	0.00903499397822431	False	108.524590163934
1003	0	0	72.98			2	-0.183535608372382	False	108.852459016393
1004	0	0	73.0129999999999			2	-0.0941991060581425	False	109.180327868852
1005	0	0	73.0460000000002			2	0.00925383815818237	False	109.508196721311
1006	0	0	73.0790000000001			2	0.0483095714743005	False	109.83606557377
1007	0	0	73.112			2	-0.112324493212831	False	110.163934426229
1008	0	0	73.1449999999999			2	-0.237471379773311	False	110.491803278688
1009	0	0	73.1780000000003			2	-0.293090391257251	False	110.819672131147
1010	0	0	73.2110000000002			2	-0.317809138422524	False	111.147540983606
1011	0	0	73.2440000000001			2	-0.328794886732651	False	111.475409836065
1012	0	0	73.277			2	-0.333677280857505	False	111.803278688524
1013	0	0	73.3099999999999			2	-0.335847162391058	False	112.131147540983
1014	0	0	73.3430000000003			2	-0.336811522446647	False	112.459016393442
1015	0	0	73.375			2	-0.337240112810884	False	112.786885245901
1016	0	0	73.4080000000003			2	-0.337430591148568	False	113.11475409836
1017	0	0	73.4410000000002			2	-0.337515245401566	False	113.442622950819
1018	0	0	73.4740000000001			2	-0.33755291829387	False	113.770491803278
1019	0	0	73.507			2	-0.337569684153917	False	114.098360655737
1020	0	0	73.5399999999999			2	-0.337577133689814	False	114.426229508196
1021	0	0	73.5730000000003			2	-0.337580393322489	False	114.754098360655
1022	0	0	73.6060000000002			2	-0.337581821954495	False	115.081967213114
1023	0	0	73.6390000000001			2	-0.337582456881158	False	115.409836065573
1024	0	0	73.672			2	-0.0975672594436437	False	115.737704918032
1025	0	0	73.7049999999999			2	0.194720914842645	False	116.065573770491
1026	0	0	73.7380000000002			2	0.320731892555342	False	116.39344262295
1027	0	0	73.7699999999999			2	0.126898822586394	False	116.721311475409
1028	0	0	73.8030000000003			2	-0.131153111110418	False	117.049180327868
1029	0	0	73.8360000000002			2	-0.245839382438325	False	117.377049180327
1030	0	0	73.8690000000001			2	-0.296809381160812	False	117.704918032786
1031	0	0	73.902			2	-0.319461968429452	False	118.032786885245
1032	1	0	73.9349999999999			2	-0.329529453672235	False	118.360655737704
1033	0	0	73.9680000000003			2	-0.334003744308959	False	118.688524590163
1034	0	0	74.0010000000002			2	-0.335992252483454	False	119.016393442622
1035	0	0	74.0340000000001			2	-0.336876004810042	False	119.344262295081
1036	0	0	74.067			2	-0.337268770695928	False	119.67213114754
1037	0	0	74.0999999999999			2	0.109672475116	False	119.999999999999
1038	0	0	74.1330000000002			2	1.42287365254713	False	120.327868852459
1039	0	0	74.1649999999999			2	2.24157730161465	False	120.655737704918
1040	0	0	74.1980000000003			2	2.31987534019201	False	120.983606557377
1041	0	0	74.2310000000002			2	1.26645239112936	False	121.311475409836
1042	0	0	74.2640000000001			2	0.587736825159937	False	121.639344262295
1043	0	0	74.297			2	0.0736587849505461	False	121.967213114754
1044	0	0	74.3299999999999			2	-0.154814891355817	False	122.295081967213
1045	0	0	74.3630000000002			2	-0.256355422193497	False	122.622950819672
1046	0	0	74.3960000000001			2	-0.196753047191501	False	122.950819672131
1047	0	0	74.429			2	0.153311807095868	False	123.27868852459
1048	0	0	74.4619999999999			2	0.32115302965784	False	123.606557377049
1049	0	0	74.4950000000003			2	0.272879103808512	False	123.934426229508
1050	0	0	74.5280000000002			2	-0.0661738398028604	False	124.262295081967
1051	0	0	74.5610000000001			2	-0.216960656700437	False	124.590163934426
1052	0	0	74.5930000000003			2	-0.283974814329717	False	124.918032786885
1053	0	0	74.6260000000002			2	-0.313757904225339	False	125.245901639344
1054	0	0	74.6590000000001			2	-0.326994397454692	False	125.573770491803
1055	0	0	74.692			2	-0.332877089734934	False	125.901639344262
1056	0	0	74.7249999999999			2	-0.335491533595885	False	126.229508196721
1057	0	0	74.7580000000002			2	-0.336653513937376	False	126.55737704918
1058	0	0	74.7910000000001			2	-0.337170032666397	False	126.885245901639
1059	0	0	74.824			2	-0.33739961074775	False	127.213114754098
1060	0	0	74.8569999999999			2	-0.337501612829859	False	127.540983606557
1061	0	0	74.8900000000003			2	-0.337546848072322	False	127.868852459016
1062	0	0	74.9230000000002			2	-0.33756693221874	False	128.196721311475
1063	0	0	74.9560000000001			2	-0.337575839438603	False	128.524590163934
1064	0	0	74.9880000000002			2	-0.337579798072708	False	128.852459016393
1065	0	0	75.0210000000001			2	-0.337581557407743	False	129.180327868852
1066	0	0	75.054			2	-0.337582349746037	False	129.508196721311
1067	0	0	75.0869999999999			2	-0.33758273077319	False	129.83606557377
1068	0	0	75.1200000000003			2	-0.337582901133021	False	130.163934426229
1069	0	0	75.1530000000002			2	-0.337582964792401	False	130.491803278688
1070	0	0	75.1860000000001			2	-0.337582964792401	False	130.819672131147
1071	0	0	75.219			2	-0.337582964792401	False	131.147540983606
1072	0	0	75.2519999999999			2	-0.337582964792401	False	131.475409836065
1073	0	0	75.2850000000003			2	-0.102856103289473	False	131.803278688524
1074	0	0	75.3180000000002			2	0.126611220859163	False	132.131147540983
1075	0	0	75.3510000000001			2	0.22156731846707	False	132.459016393442
1076	0	0	75.3830000000002			2	0.0226584236291992	False	132.786885245901
1077	0	0	75.4160000000001			2	-0.177480913932876	False	133.11475409836
1078	0	0	75.449			2	-0.162577071624039	False	133.442622950819
1079	0	0	75.4819999999999			2	0.0280170038084627	False	133.770491803278
1080	0	0	75.5150000000003			2	0.116970538849207	False	134.098360655737
1081	0	0	75.5480000000002			2	0.0424820495843746	False	134.426229508196
1082	0	0	75.5810000000001			2	-0.168660961006463	False	134.754098360655
1083	0	0	75.614			2	-0.262508989350684	False	135.081967213114
1084	0	0	75.6469999999999			2	-0.304217851531237	False	135.409836065573
1085	0	0	75.6800000000002			2	-0.322754513569719	False	135.737704918032
1086	0	0	75.7130000000001			2	-0.330992758910517	False	136.065573770491
1087	0	0	75.7460000000001			2	-0.334654080790059	False	136.39344262295
1088	0	0	75.779			2	-0.336281281407554	False	136.721311475409
1089	0	0	75.8110000000001			2	-0.337004457882249	False	137.049180327868
1090	0	0	75.844			2	-0.337325859071464	False	137.377049180327
1091	0	0	75.8769999999999			2	0.0931720300609333	False	137.704918032786
1092	0	0	75.9100000000003			2	0.382137582947543	False	138.032786885245
1093	0	0	75.9430000000002			2	0.764264775451456	False	138.360655737704
1094	0	0	75.9760000000001			2	0.599186363318132	False	138.688524590163
1095	0	0	76.009			2	0.441934935291821	False	139.016393442622
1096	0	0	76.0419999999999			2	0.0931036253581961	False	139.344262295082
1097	0	0	76.0750000000002			2	-0.146172996424391	False	139.672131147541
1098	0	0	76.1080000000001			2	-0.252514677385017	False	140
1099	0	0	76.141			2	-0.29977610770027	False	140.327868852459
1100	0	0	76.1739999999999			2	-0.320780496914343	False	140.655737704918
1101	0	0	76.2060000000001			2	-0.330115462846311	False	140.983606557377
1102	0	0	76.239			2	-0.334264184259689	False	141.311475409836
1103	0	0	76.2719999999999			2	0.0666030528264683	False	141.639344262295
1104	0	0	76.3050000000002			2	0.344254547501967	False	141.967213114754
1105	0	0	76.3380000000001			2	0.449014792362052	False	142.295081967213
1106	0	0	76.3710000000001			2	0.0884927209680237	False	142.622950819672
1107	0	0	76.404			2	-0.148222205928385	False	142.950819672131
1108	0	0	76.4370000000003			2	-0.253425397146035	False	143.27868852459
1109	0	0	76.4700000000002			2	-0.300180832298631	False	143.606557377049
1110	0	0	76.5030000000001			2	-0.320960341845885	False	143.934426229508
1111	0	0	76.536			2	-0.330195415601553	False	144.262295081967
1112	0	0	76.5689999999999			2	-0.334299766118404	False	144.590163934426
1113	0	0	76.6010000000001			2	-0.336123885546328	False	144.918032786885
1114	0	0	76.634			2	-0.336934546864087	False	145.245901639344
1115	0	0	76.6669999999999			2	-0.337294821801315	False	145.573770491803
1116	0	0	76.7000000000002			2	-0.337454912694921	False	145.901639344262
1117	0	0	76.7330000000001			2	-0.337526054621991	False	146.229508196721
1118	0	0	76.766			2	-0.337557672215709	False	146.55737704918
1119	0	0	76.7989999999999			2	-0.337571724017139	False	146.885245901639
1120	0	0	76.8320000000003			2	-0.337577969056694	False	147.213114754098
1121	0	0	76.8650000000002			2	-0.337580744538489	False	147.540983606557
1122	0	0	76.8980000000001			2	-0.337581978045359	False	147.868852459016
1123	0	0	76.931			2	-0.337582563775005	False	148.196721311475
1124	0	0	76.9639999999999			2	-0.33758283264669	False	148.524590163934
1125	0	0	76.9970000000003			2	-0.337582950364039	False	148.852459016393
1126	0	0	77.029			2	-0.337582964792401	False	149.180327868852
1127	0	0	77.0620000000003			2	-0.337582964792401	False	149.508196721311
1128	0	0	77.0950000000002			2	-0.337582964792401	False	149.83606557377
1129	0	0	77.1280000000001			2	-0.337582964792401	False	150.163934426229
1130	0	0	77.161			2	-0.337582964792401	False	150.491803278688
1131	0	0	77.1939999999999			2	-0.337582964792401	False	150.819672131147
1132	0	0	77.2270000000003			2	-0.337582964792401	False	151.147540983606
1133	0	0	77.2600000000002			2	-0.337582964792401	False	151.475409836065
1134	0	0	77.2930000000001			2	-0.337582964792401	False	151.803278688524
1135	0	0	77.326			2	-0.337582964792401	False	152.131147540983
1136	0	0	77.3589999999999			2	-0.337582964792401	False	152.459016393442
1137	0	0	77.3920000000002			2	-0.337582964792401	False	152.786885245901
1138	0	0	77.4239999999999			2	-0.337582964792401	False	153.11475409836
1139	0	0	77.4570000000003			2	-0.337582964792401	False	153.442622950819
1140	0	0	77.4900000000002			2	-0.337582964792401	False	153.770491803278
1141	0	0	77.5230000000001			2	-0.337582964792401	False	154.098360655737
1142	0	0	77.556			2	-0.337582964792401	False	154.426229508196
1143	0	0	77.5889999999999			2	-0.337582964792401	False	154.754098360655
1144	0	0	77.6220000000003			2	-0.337582964792401	False	155.081967213114
1145	0	0	77.6550000000002			2	-0.337582964792401	False	155.409836065573
1146	0	0	77.6880000000001			2	-0.337582964792401	False	155.737704918032
1147	0	0	77.721			2	-0.337582964792401	False	156.065573770491
1148	0	0	77.7539999999999			2	-0.337582964792401	False	156.39344262295
1149	0	0	77.7870000000002			2	-0.337582964792401	False	156.721311475409
1150	0	0	77.8189999999999			2	-0.337582964792401	False	157.049180327868
1151	0	0	77.8520000000003			2	-0.337582964792401	False	157.377049180327
1152	0	0	77.8850000000002			2	-0.337582964792401	False	157.704918032786
1153	0	0	77.9180000000001			2	-0.337582964792401	False	158.032786885245
1154	0	0	77.951			2	-0.337582964792401	False	158.360655737704
1155	0	0	77.9839999999999			2	-0.337582964792401	False	158.688524590163
1156	0	0	78.0170000000002			2	-0.337582964792401	False	159.016393442622
1157	0	0	78.0500000000001			2	-0.337582964792401	False	159.344262295082
1158	0	0	78.083			2	-0.337582964792401	False	159.672131147541
1159	0	0	78.1159999999999			2	-0.337582964792401	False	160
1160	0	0	78.1490000000003			2	-0.0394068002009539	False	160.327868852459
1161	0	0	78.1820000000002			2	0.340850048536305	False	160.655737704918
1162	0	0	78.2139999999999			2	0.506002327908125	False	160.983606557377
1163	0	0	78.2470000000003			2	0.268045674156207	False	161.311475409836
1164	0	0	78.2800000000002			2	0.00527981642743166	False	161.639344262295
1165	0	0	78.3130000000001			2	0.211324693107726	False	161.967213114754
1166	0	0	78.346			2	0.333641823471688	False	162.295081967213
1167	0	0	78.3789999999999			2	0.297063839850701	False	162.622950819672
1168	0	0	78.4120000000002			2	-0.0387747216410479	False	162.950819672131
1169	0	0	78.4450000000001			2	-0.204783671530498	False	163.27868852459
1170	0	0	78.478			2	-0.278562999023759	False	163.606557377049
1171	0	0	78.5109999999999			2	-0.311352732132489	False	163.934426229508
1172	0	0	78.5440000000003			2	-0.325925467258597	False	164.262295081967
1173	0	0	78.5770000000002			2	-0.332402025282157	False	164.590163934426
1174	0	0	78.6100000000001			2	-0.335280400787479	False	164.918032786885
1175	0	0	78.6420000000002			2	-0.336559636690175	False	165.245901639344
1176	0	0	78.6750000000001			2	-0.0581126613232705	False	165.573770491803
1177	0	0	78.708			2	0.108060068864993	False	165.901639344262
1178	0	0	78.7409999999999			2	0.16748557659321	False	166.229508196721
1179	0	0	78.7740000000003			2	-0.0866323795112686	False	166.55737704918
1180	0	0	78.8070000000002			2	-0.226053069688538	False	166.885245901639
1181	0	0	78.8400000000001			2	-0.288015803882545	False	167.213114754098
1182	0	0	78.873			2	-0.315553890128247	False	167.540983606557
1183	0	0	78.9059999999999			2	-0.327792607444118	False	167.868852459016
1184	0	0	78.9390000000003			2	-0.333231845184473	False	168.196721311475
1185	0	0	78.9720000000002			2	-0.335649234113244	False	168.524590163934
1186	0	0	79.0050000000001			2	-0.336723596384681	False	168.852459016393
1187	0	0	79.0370000000002			2	-0.337201066297352	False	169.180327868852
1188	0	0	79.0700000000001			2	-0.337413239008754	False	169.508196721311
1189	0	0	79.103			2	-0.337507533593222	False	169.83606557377
1190	0	0	79.1359999999999			3	4.34588956024797	False	40.327868852459
1191	0	0	79.1690000000003			3	3.14428110951475	False	40.655737704918
1192	0	0	79.2020000000002			3	2.36837218798973	False	40.983606557377
1193	0	0	79.2350000000001			3	3.13468435775987	False	41.311475409836
1194	0	0	79.268			3	6.604139762931	False	41.639344262295
1195	0	0	79.3009999999999			3	8.2033805177196	False	41.9672131147541
1196	0	0	79.3340000000002			3	7.78254750411732	False	42.2950819672131
1197	0	0	79.3670000000001			3	4.42422862166354	False	42.6229508196721
1198	0	0	79.4			3	1.93471288817871	False	42.9508196721311
1199	0	0	79.4320000000002			3	0.745192034522292	False	43.2786885245901
1200	0	0	79.4650000000001			3	0.189293629041489	False	43.6065573770491
1201	0	0	79.498			3	-0.0704941974683221	False	43.9344262295082
1202	0	0	79.5309999999999			3	-0.19190076049726	False	44.2622950819672
1203	0	0	79.5640000000003			3	-0.248637651307435	False	44.5901639344262
1204	1	0	79.5970000000002			3	-0.275152484595635	False	44.9180327868852
1205	0	0	79.6300000000001			3	-0.287543653273756	False	45.2459016393442
1206	0	0	79.663			3	-0.293334441996921	False	45.5737704918032
1207	0	0	79.6959999999999			3	-0.296040832584474	False	45.9016393442623
1208	0	0	79.7290000000002			3	-0.297305931635204	False	46.2295081967213
1209	0	0	79.7620000000001			3	-0.297897437193588	False	46.5573770491803
1210	0	0	79.795			3	-0.298173683414354	False	46.8852459016393
1211	0	0	79.8279999999999			3	-0.298302450302874	False	47.2131147540983
1212	0	0	79.8600000000001			3	-0.298362590942073	False	47.5409836065573
1213	0	0	79.893			3	-0.298390979681297	False	47.8688524590163
1214	0	0	79.9259999999999			3	-0.29840502776978	False	48.1967213114754
1215	0	0	79.9590000000002			3	-0.298411571271547	False	48.5245901639344
1216	0	0	79.9920000000001			3	-0.298414334994066	False	48.8524590163934
1217	0	0	80.025			3	-0.298414832874862	False	49.1803278688524
1218	0	0	80.0579999999999			3	-0.298414844671214	False	49.5081967213114
1219	0	0	80.0910000000003			3	-0.298414844671214	False	49.8360655737705
1220	0	0	80.1240000000002			3	-0.298414844671214	False	50.1639344262295
1221	0	0	80.1570000000001			3	-0.298414844671214	False	50.4918032786885
1222	0	0	80.19			3	-0.298414844671214	False	50.8196721311475
1223	0	0	80.2229999999999			3	-0.298414844671214	False	51.1475409836065
1224	0	0	80.2550000000001			3	-0.298414844671214	False	51.4754098360655
1225	0	0	80.288			3	-0.298414844671214	False	51.8032786885246
1226	0	0	80.3209999999999			3	-0.298414844671214	False	52.1311475409836
1227	0	0	80.3540000000002			3	-0.0188863546993724	False	52.4590163934426
1228	0	0	80.3870000000001			3	0.94429016748173	False	52.7868852459016
1229	0	0	80.42			3	1.47865280469095	False	53.1147540983606
1230	0	0	80.4529999999999			3	1.40525854982623	False	53.4426229508196
1231	0	0	80.4860000000003			3	0.55132366743724	False	53.7704918032786
1232	0	0	80.5190000000002			3	0.09869318874242	False	54.0983606557377
1233	0	0	80.5520000000001			3	-0.112834472659019	False	54.4262295081967
1234	0	0	80.585			3	-0.211687627948526	False	54.7540983606557
1235	0	0	80.6179999999999			3	-0.2578846418329	False	55.0819672131147
1236	0	0	80.65			3	-0.279473877761513	False	55.4098360655737
1237	0	0	80.6829999999999			3	0.429097804798684	False	55.7377049180327
1238	0	0	80.7160000000003			3	2.01452897207205	False	56.0655737704918
1239	0	0	80.7490000000002			3	2.78395368928498	False	56.3934426229508
1240	0	0	80.7820000000001			3	2.35557248208845	False	56.7213114754098
1241	0	0	80.815			3	0.942123752239774	False	57.0491803278688
1242	0	0	80.8479999999999			3	0.281325666573535	False	57.3770491803278
1243	0	0	80.8810000000003			3	-0.0274848943942458	False	57.7049180327868
1244	0	0	80.9140000000002			3	-0.171801236456259	False	58.0327868852459
1245	0	0	80.9470000000001			3	-0.239244547076497	False	58.3606557377049
1246	0	0	80.98			3	-0.27076280815786	False	58.6885245901639
1247	0	0	81.0129999999999			3	-0.285492301669402	False	59.0163934426229
1248	0	0	81.0460000000002			3	-0.292376036204146	False	59.3442622950819
1249	0	0	81.0779999999999			3	-0.295593029331541	False	59.6721311475409
1250	0	0	81.1110000000003			3	-0.297096340457506	False	60
1251	0	0	81.1440000000002			3	-0.297798680940484	False	60.327868852459
1252	0	0	81.1770000000001			3	-0.229775453077045	False	60.655737704918
1253	0	0	81.21			3	0.0179569713867672	False	60.983606557377
1254	0	0	81.2429999999999			3	0.182571916822891	False	61.311475409836
1255	0	0	81.2760000000003			3	0.307196534968544	False	61.639344262295
1256	0	0	81.3090000000002			3	0.158307525731176	False	61.967213114754
1257	0	0	81.3420000000001			3	0.04090683468656	False	62.2950819672131
1258	0	0	81.375			3	-0.139799212033618	False	62.6229508196721
1259	0	0	81.4080000000003			3	-0.224289551325044	False	62.9508196721311
1260	0	0	81.4410000000002			3	-0.263774188765579	False	63.2786885245901
1261	0	0	81.4729999999999			3	-0.282226237872071	False	63.6065573770491
1262	0	0	81.5060000000003			3	-0.290849428161459	False	63.9344262295082
1263	0	0	81.5390000000002			3	-0.245200927501852	False	64.2622950819672
1264	0	0	81.5720000000001			3	0.695141993791306	False	64.5901639344262
1265	0	0	81.605			3	1.33479077185218	False	64.9180327868852
1266	0	0	81.6379999999999			3	1.54030945007208	False	65.2459016393442
1267	0	0	81.6710000000002			3	0.71157339615264	False	65.5737704918032
1268	0	0	81.7040000000001			3	0.173582647109966	False	65.9016393442622
1269	0	0	81.737			3	-0.0778364056993298	False	66.2295081967213
1270	0	0	81.7699999999999			3	-0.195331992354215	False	66.5573770491803
1271	0	0	81.8030000000003			3	-0.250241167808977	False	66.8852459016393
1272	0	0	81.8360000000002			3	-0.275901874049152	False	67.2131147540983
1273	0	0	81.8679999999999			3	-0.287893936444581	False	67.5409836065573
1274	0	0	81.9010000000003			3	-0.293498196100287	False	67.8688524590164
1275	0	0	81.9340000000002			3	-0.29611724269955	False	68.1967213114754
1276	0	0	81.9670000000001			3	-0.297341150460005	False	68.5245901639344
1277	0	0	82			3	-0.29791310610482	False	68.8524590163934
1278	0	0	82.0330000000003			3	-0.298180367345223	False	69.1803278688524
1279	0	0	82.0660000000002			3	-0.29830526645641	False	69.5081967213114
1280	0	0	82.0990000000001			3	-0.298363635518649	False	69.8360655737705
1281	0	0	82.132			3	-0.298390913114097	False	70.1639344262295
1282	0	0	82.1649999999999			3	-0.298403660744174	False	70.4918032786885
1283	0	0	82.1980000000003			3	-0.298409631603355	False	70.8196721311475
1284	0	0	82.2310000000002			3	-0.109952585977286	False	71.1475409836065
1285	0	0	82.2640000000001			3	0.593607427728332	False	71.4754098360655
1286	0	0	82.2960000000002			3	0.946434630226421	False	71.8032786885246
1287	0	0	82.3290000000001			3	0.888329435218181	False	72.1311475409836
1288	0	0	82.362			3	0.457838318747113	False	72.4590163934426
1289	0	0	82.3949999999999			3	0.543407675244651	False	72.7868852459016
1290	0	0	82.4280000000003			3	0.784348697033405	False	73.1147540983606
1291	0	0	82.4610000000002			3	0.691049298621534	False	73.4426229508196
1292	0	0	82.4940000000001			3	0.456854430063174	False	73.7704918032786
1293	0	0	82.527			3	0.324911450945528	False	74.0983606557377
1294	0	0	82.5599999999999			3	0.267404837054665	False	74.4262295081967
1295	0	0	82.5930000000003			3	0.134749264871595	False	74.7540983606557
1296	0	0	82.6260000000002			3	-0.095974978054388	False	75.0819672131147
1297	0	0	82.6590000000001			3	-0.203808685652185	False	75.4098360655737
1298	0	0	82.6910000000002			3	-0.254202578214472	False	75.7377049180327
1299	0	0	82.7240000000001			3	-0.277753140131991	False	76.0655737704918
1300	0	0	82.757			3	-0.288759016805347	False	76.3934426229508
1301	0	0	82.7899999999999			3	-0.293902389679988	False	76.7213114754098
1302	0	0	82.8230000000003			3	-0.296306040503337	False	77.0491803278688
1303	0	0	82.8560000000002			3	-0.297429337884531	False	77.3770491803278
1304	0	0	82.8890000000001			3	-0.297954339452645	False	77.7049180327868
1305	0	0	82.922			3	0.260980685935042	False	78.0327868852459
1306	0	0	82.9549999999999			3	0.827180589343	False	78.3606557377049
1307	0	0	82.9880000000002			3	1.07543666912904	False	78.6885245901639
1308	0	0	83.0210000000001			3	0.616675049779043	False	79.0163934426229
1309	0	0	83.054			3	0.129233791918271	False	79.3442622950819
1310	0	0	83.0860000000002			3	-0.0985621147192678	False	79.672131147541
1311	0	0	83.1190000000001			3	-0.205017851071872	False	80
1312	0	0	83.152			3	-0.254767729967957	False	80.327868852459
1313	0	0	83.1849999999999			3	-0.278017320047243	False	80.655737704918
1314	0	0	83.2180000000003			3	-0.288882544531809	False	80.983606557377
1315	0	0	83.2510000000002			3	-0.293960158740268	False	81.311475409836
1316	0	0	83.2840000000001			3	-0.296333037700058	False	81.6393442622951
1317	0	0	83.317			3	-0.29744195447596	False	81.967213114754
1318	0	0	83.3499999999999			3	-0.297960184203104	False	82.2950819672131
1319	0	0	83.3830000000002			3	-0.298202368338046	False	82.6229508196721
1320	0	0	83.4160000000001			3	-0.298315548173447	False	82.9508196721311
1321	0	0	83.449			3	-0.29836844047023	False	83.2786885245901
1322	0	0	83.4810000000002			3	-0.298393158610603	False	83.6065573770491
1323	0	0	83.5140000000001			3	-0.298404710131348	False	83.9344262295082
1324	0	0	83.547			3	-0.298410108499895	False	84.2622950819672
1325	0	0	83.5799999999999			3	-0.130317409712849	False	84.5901639344262
1326	0	0	83.6130000000002			3	-0.0401445152371277	False	84.9180327868852
1327	0	0	83.6460000000001			3	-0.00749181708433902	False	85.2459016393442
1328	0	0	83.679			3	-0.160442592283594	False	85.5737704918032
1329	0	0	83.7119999999999			3	-0.233936315469799	False	85.9016393442623
1330	0	0	83.7450000000003			3	-0.268282113955253	False	86.2295081967213
1331	0	0	83.7780000000002			3	-0.284332925129217	False	86.5573770491803
1332	0	0	83.8110000000001			3	-0.291833945652917	False	86.8852459016393
1333	0	0	83.844			3	-0.295339395208528	False	87.2131147540983
1334	0	0	83.8769999999999			3	-0.296977595843776	False	87.5409836065573
1335	0	0	83.9090000000001			3	-0.297743175629978	False	87.8688524590164
1336	0	0	83.942			3	-0.298100953790009	False	88.1967213114754
1337	0	0	83.9749999999999			3	-0.298268154144698	False	88.5245901639344
1338	0	0	84.0080000000002			3	-0.298346291833722	False	88.8524590163934
1339	0	0	84.0410000000001			3	-0.29838280789529	False	89.1803278688524
1340	0	0	84.074			3	-0.298399872934825	False	89.5081967213114
1341	0	0	84.1069999999999			3	-0.298407847934369	False	89.8360655737705
1342	0	0	84.1400000000003			3	-0.298411574888391	False	90.1639344262295
1343	0	0	84.1730000000002			3	-0.273628027011599	False	90.4918032786885
1344	0	0	84.2060000000001			3	-0.075156846790243	False	90.8196721311475
1345	0	0	84.239			3	0.0271342694142493	False	91.1475409836065
1346	0	0	84.2719999999999			3	0.0395775519028599	False	91.4754098360655
1347	0	0	84.304			3	-0.140101058357621	False	91.8032786885246
1348	0	0	84.3369999999999			3	-0.224430112842103	False	92.1311475409836
1349	0	0	84.3700000000003			3	-0.263839583279392	False	92.4590163934426
1350	0	0	84.4030000000002			3	-0.282256798669587	False	92.7868852459016
1351	0	0	84.4360000000001			3	-0.290863710129323	False	93.1147540983606
1352	1	0	84.469			3	-0.294885975347287	False	93.4426229508196
1353	0	0	84.5019999999999			3	-0.296765699283025	False	93.7704918032786
1354	0	0	84.5350000000003			3	-0.297644150077072	False	94.0983606557377
1355	0	0	84.5680000000002			3	-0.298054676209601	False	94.4262295081967
1356	0	0	84.6010000000001			3	-0.298246527257641	False	94.7540983606557
1357	0	0	84.634			3	-0.298336184947414	False	95.0819672131147
1358	0	0	84.6669999999999			3	-0.298378084647299	False	95.4098360655737
1359	0	0	84.699			3	-0.298397665620832	False	95.7377049180327
1360	0	0	84.7319999999999			3	-0.298406816391017	False	96.0655737704918
1361	0	0	84.7650000000003			3	-0.298411092817562	False	96.3934426229508
1362	0	0	84.7980000000002			3	-0.29841309131863	False	96.7213114754098
1363	0	0	84.8310000000001			3	-0.298414032524223	False	97.0491803278688
1364	0	0	84.864			3	-0.298414518242187	False	97.3770491803278
1365	0	0	84.8969999999999			3	-0.298414747415115	False	97.7049180327868
1366	0	0	84.9300000000002			3	-0.298414844671214	False	98.0327868852459
1367	0	0	84.9630000000001			3	-0.298414844671214	False	98.3606557377049
1368	0	0	84.9960000000001			3	-0.298414844671214	False	98.6885245901639
1369	0	0	85.029			3	-0.298414844671214	False	99.0163934426229
1370	0	0	85.0620000000003			3	-0.298414844671214	False	99.3442622950819
1371	0	0	85.0950000000002			3	-0.298414844671214	False	99.672131147541
1372	0	0	85.1269999999999			3	-0.298414844671214	False	100
1373	0	0	85.1600000000003			3	-0.298414844671214	False	100.327868852459
1374	0	0	85.1930000000002			3	-0.298414844671214	False	100.655737704918
1375	0	0	85.2260000000001			3	-0.298414844671214	False	100.983606557377
1376	0	0	85.259			3	-0.298414844671214	False	101.311475409836
1377	0	0	85.2919999999999			3	-0.298414844671214	False	101.639344262295
1378	0	0	85.3250000000002			3	-0.298414844671214	False	101.967213114754
1379	0	0	85.3580000000001			3	-0.298414844671214	False	102.295081967213
1380	0	0	85.391			3	-0.298414844671214	False	102.622950819672
1381	0	0	85.4239999999999			3	-0.298414844671214	False	102.950819672131
1382	0	0	85.4570000000003			3	-0.298414844671214	False	103.27868852459
1383	0	0	85.4900000000002			3	-0.298414844671214	False	103.606557377049
1384	0	0	85.5219999999999			3	-0.298414844671214	False	103.934426229508
1385	0	0	85.5550000000002			3	-0.298414844671214	False	104.262295081967
1386	0	0	85.5880000000001			3	-0.298414844671214	False	104.590163934426
1387	0	0	85.6210000000001			3	0.217629112876137	False	104.918032786885
1388	0	0	85.654			3	0.809654706406556	False	105.245901639344
1389	0	0	85.6870000000003			3	1.07520649692174	False	105.573770491803
1390	0	0	85.7200000000002			3	0.801960158186685	False	105.901639344262
1391	0	0	85.7530000000001			3	0.461339890474262	False	106.229508196721
1392	0	0	85.786			3	0.300075799405792	False	106.55737704918
1393	0	0	85.8189999999999			3	0.0819064518285141	False	106.885245901639
1394	0	0	85.8520000000003			3	-0.120679237233152	False	107.213114754098
1395	0	0	85.8850000000002			3	0.493019814441139	False	107.540983606557
1396	0	0	85.9169999999999			3	3.47090474661501	False	107.868852459016
1397	0	0	85.9500000000002			3	5.77013372320195	False	108.196721311475
1398	0	0	85.9830000000001			3	6.58082299526022	False	108.524590163934
1399	0	0	86.016			3	4.45088837372083	False	108.852459016393
1400	0	0	86.0489999999999			3	3.24134756888913	False	109.180327868852
1401	0	0	86.0820000000003			3	3.23758998374539	False	109.508196721311
1402	0	0	86.1150000000002			3	4.20703821846808	False	109.83606557377
1403	0	0	86.1480000000001			3	4.06741973728366	False	110.163934426229
1404	0	0	86.181			3	2.85369650014222	False	110.491803278688
1405	0	0	86.2139999999999			3	1.18623377110347	False	110.819672131147
1406	0	0	86.2470000000003			3	0.395405524743979	False	111.147540983606
1407	0	0	86.2800000000002			3	0.0258278771093642	False	111.475409836065
1408	0	0	86.3130000000001			3	-0.146886812867874	False	111.803278688524
1409	0	0	86.3450000000002			3	-0.227601511278282	False	112.131147540983
1410	0	0	86.3780000000001			3	-0.265321784124243	False	112.459016393442
1411	0	0	86.411			3	-0.28294953661063	False	112.786885245901
1412	0	0	86.4439999999999			3	-0.291187507982082	False	113.11475409836
1413	0	0	86.4770000000003			3	-0.295037319842807	False	113.442622950819
1414	0	0	86.5100000000002			3	-0.296836427058385	False	113.770491803278
1415	0	0	86.5430000000001			3	-0.297677390664665	False	114.098360655737
1416	0	0	86.576			3	-0.298071066345585	False	114.426229508196
1417	0	0	86.6089999999999			3	-0.29825526790719	False	114.754098360655
1418	0	0	86.6420000000002			3	-0.298341272387071	False	115.081967213114
1419	0	0	86.6750000000001			3	-0.298380842381892	False	115.409836065573
1420	0	0	86.708			3	-0.298399282512945	False	115.737704918032
1421	0	0	86.7400000000002			3	-0.298408045533689	False	116.065573770491
1422	0	0	86.7730000000001			3	-0.298412382957121	False	116.39344262295
1423	0	0	86.806			3	-0.173777367664685	False	116.721311475409
1424	0	0	86.8389999999999			3	-0.0169016319792173	False	117.049180327868
1425	0	0	86.8720000000003			3	0.0545190015358813	False	117.377049180327
1426	0	0	86.9050000000002			3	-0.0419686335861901	False	117.704918032786
1427	0	0	86.9380000000001			3	-0.178569757771	False	118.032786885245
1428	0	0	86.971			3	-0.242407678007806	False	118.360655737704
1429	0	0	87.0039999999999			3	-0.272241033138376	False	118.688524590163
1430	0	0	87.0370000000002			3	-0.286183045582472	False	119.016393442622
1431	0	0	87.0700000000001			3	-0.292698561860831	False	119.344262295081
1432	0	0	87.103			3	-0.295743456028283	False	119.67213114754
1433	0	0	87.1350000000002			3	-0.297166425459236	False	119.999999999999
1434	0	0	87.1680000000001			3	-0.297831421314617	False	120.327868852459
1435	0	0	87.201			3	-0.29814219361798	False	120.655737704918
1436	0	0	87.2339999999999			3	-0.298287426740497	False	120.983606557377
1437	0	0	87.2670000000002			3	-0.0541695220204054	False	121.311475409836
1438	0	0	87.3000000000001			3	0.119672695509773	False	121.639344262295
1439	0	0	87.333			3	0.189581500787884	False	121.967213114754
1440	0	0	87.3659999999999			3	-0.0245507743779786	False	122.295081967213
1441	0	0	87.3990000000003			3	-0.170430034430254	False	122.622950819672
1442	0	0	87.4320000000002			3	-0.238603743666144	False	122.950819672131
1443	0	0	87.4650000000001			3	-0.27046337382389	False	123.27868852459
1444	0	0	87.498			3	-0.285352348531285	False	123.606557377049
1445	0	0	87.5309999999999			3	-0.292310407804914	False	123.934426229508
1446	0	0	87.5630000000001			3	-0.295562082074623	False	124.262295081967
1447	0	0	87.596			3	-0.190668994761836	False	124.590163934426
1448	0	0	87.6289999999999			3	0.44326065347716	False	124.918032786885
1449	0	0	87.6620000000002			3	0.767414944160807	False	125.245901639344
1450	0	0	87.6950000000001			3	0.779473992901142	False	125.573770491803
1451	0	0	87.728			3	0.206226567041203	False	125.901639344262
1452	0	0	87.7609999999999			3	-0.0625809328897982	False	126.229508196721
1453	0	0	87.7940000000003			3	-0.188202657057525	False	126.55737704918
1454	0	0	87.8270000000002			3	-0.24690941779328	False	126.885245901639
1455	0	0	87.8600000000001			3	-0.274344829772528	False	127.213114754098
1456	0	0	87.893			3	-0.287166212199999	False	127.540983606557
1457	0	0	87.9259999999999			3	-0.293158086903032	False	127.868852459016
1458	0	0	87.958			3	-0.295958281826353	False	128.196721311475
1459	0	0	87.9909999999999			3	-0.297266893086859	False	128.524590163934
1460	0	0	88.0240000000003			3	-0.297878383280007	False	128.852459016393
1461	0	0	88.0570000000002			3	-0.298164140338455	False	129.180327868852
1462	0	0	88.0900000000001			3	-0.298297683094455	False	129.508196721311
1463	0	0	88.123			3	-0.298360091588498	False	129.83606557377
1464	0	0	88.1559999999999			3	-0.298389256930337	False	130.163934426229
1465	0	0	88.1890000000003			3	-0.29840288676034	False	130.491803278688
1466	0	0	88.2220000000002			3	-0.298409256384497	False	130.819672131147
1467	0	0	88.2550000000001			3	-0.298412263181466	False	131.147540983606
1468	0	0	88.288			3	-0.298413811661219	False	131.475409836065
1469	0	0	88.3209999999999			3	-0.298414541682272	False	131.803278688524
1470	0	0	88.353			3	-0.298414844671214	False	132.131147540983
1471	0	0	88.3859999999999			3	2.18537026012297	False	132.459016393442
1472	0	0	88.4190000000003			3	4.10085603806004	False	132.786885245901
1473	0	0	88.4520000000002			3	4.88964835078098	False	133.11475409836
1474	0	0	88.4850000000001			3	3.04130753940109	False	133.442622950819
1475	0	0	88.518			3	1.72925762466401	False	133.770491803278
1476	0	0	88.5509999999999			3	1.10676406082958	False	134.098360655737
1477	0	0	88.5840000000002			3	0.505635953385905	False	134.426229508196
1478	0	0	88.6170000000001			3	0.0773420091462221	False	134.754098360655
1479	0	0	88.65			3	-0.12281251268581	False	135.081967213114
1480	0	0	88.6829999999999			3	-0.216350662247295	False	135.409836065573
1481	0	0	88.7160000000003			3	-0.26006381618108	False	135.737704918032
1482	0	0	88.7490000000002			3	-0.280492270622363	False	136.065573770491
1483	0	0	88.7809999999999			3	-0.290039093793524	False	136.39344262295
1484	0	0	88.8140000000003			3	-0.294500607655152	False	136.721311475409
1485	0	0	88.8470000000002			3	-0.296585605521	False	137.049180327868
1486	0	0	88.8800000000001			3	-0.297559986916064	False	137.377049180327
1487	0	0	88.913			3	-0.298015344266112	False	137.704918032786
1488	0	0	88.9459999999999			3	-0.298228146272895	False	138.032786885245
1489	0	0	88.9790000000002			3	-0.29832759496761	False	138.360655737704
1490	0	0	89.0120000000001			3	-0.298374070294746	False	138.688524590163
1491	0	0	89.045			3	-0.298396421878357	False	139.016393442622
1492	0	0	89.0779999999999			3	-0.298407046188963	False	139.344262295082
1493	0	0	89.1110000000003			3	-0.298411983271946	False	139.672131147541
1494	0	0	89.1440000000002			3	-0.298413727401681	False	140
1495	0	0	89.1759999999999			3	-0.298414439338255	False	140.327868852459
1496	0	0	89.2090000000002			3	-0.298414769633765	False	140.655737704918
1497	0	0	89.2420000000001			3	-0.298414844671214	False	140.983606557377
1498	0	0	89.275			3	-0.260222712675262	False	141.311475409836
1499	0	0	89.3079999999999			3	-0.0417390366698373	False	141.639344262295
1500	0	0	89.3410000000003			3	0.069805519663236	False	141.967213114754
1501	0	0	89.3740000000002			3	0.0724205646875507	False	142.295081967213
1502	0	0	89.4070000000001			3	0.264161164345523	False	142.622950819672
1503	0	0	89.44			3	0.427336155818764	False	142.950819672131
1504	0	0	89.4729999999999			3	0.484320276502209	False	143.27868852459
1505	0	0	89.5060000000003			3	0.119012681027687	False	143.606557377049
1506	0	0	89.5390000000002			3	-0.103338570209528	False	143.934426229508
1507	0	0	89.5709999999999			3	-0.207249910851696	False	144.262295081967
1508	0	0	89.6040000000002			3	-0.25581076490164	False	144.590163934426
1509	0	0	89.6370000000001			3	-0.278504693509303	False	144.918032786885
1510	0	0	89.67			3	-0.289110240008135	False	145.245901639344
1511	0	0	89.7029999999999			3	-0.294066526708575	False	145.573770491803
1512	0	0	89.7360000000003			3	-0.29638274660914	False	145.901639344262
1513	0	0	89.7690000000002			3	-0.297465184924764	False	146.229508196721
1514	0	0	89.8020000000001			3	-0.297971040481417	False	146.55737704918
1515	0	0	89.835			3	-0.298207441799166	False	146.885245901639
1516	0	0	89.8679999999999			3	-0.298317919152432	False	147.213114754098
1517	0	0	89.9010000000003			3	-0.298369548499091	False	147.540983606557
1518	0	0	89.9340000000002			3	-0.298393687185961	False	147.868852459016
1519	0	0	89.9660000000003			3	-0.29840501704589	False	148.196721311475
1520	0	0	89.9990000000002			3	-0.298410313982885	False	148.524590163934
1521	0	0	90.0320000000001			3	-0.298412775866346	False	148.852459016393
1522	0	0	90.065			3	-0.298413976644204	False	149.180327868852
1523	0	0	90.0979999999999			3	-0.298414554904524	False	149.508196721311
1524	0	0	90.1310000000003			3	-0.298414820153816	False	149.83606557377
1525	0	0	90.1640000000002			3	-0.298414844671214	False	150.163934426229
1526	0	0	90.1970000000001			3	-0.298414844671214	False	150.491803278688
1527	0	0	90.23			3	-0.298414844671214	False	150.819672131147
1528	0	0	90.2629999999999			3	-0.298414844671214	False	151.147540983606
1529	0	0	90.2960000000002			3	-0.298414844671214	False	151.475409836065
1530	0	0	90.3290000000001			3	-0.298414844671214	False	151.803278688524
1531	0	0	90.362			3	-0.298414844671214	False	152.131147540983
1532	0	0	90.3940000000002			3	-0.298414844671214	False	152.459016393442
1533	0	0	90.4270000000001			3	-0.298414844671214	False	152.786885245901
1534	0	0	90.46			3	-0.298414844671214	False	153.11475409836
1535	0	0	90.4929999999999			3	-0.298414844671214	False	153.442622950819
1536	0	0	90.5260000000003			3	-0.298414844671214	False	153.770491803278
1537	0	0	90.5590000000002			3	-0.298414844671214	False	154.098360655737
1538	0	0	90.5920000000001			3	-0.298414844671214	False	154.426229508196
1539	0	0	90.625			3	-0.298414844671214	False	154.754098360655
1540	0	0	90.6580000000003			3	-0.0595540286809149	False	155.081967213114
1541	0	0	90.6910000000002			3	0.136138722674552	False	155.409836065573
1542	0	0	90.7240000000001			3	0.217969138760934	False	155.737704918032
1543	0	0	90.757			3	0.0133271456657823	False	156.065573770491
1544	0	0	90.7890000000002			3	-0.152728554486816	False	156.39344262295
1545	0	0	90.8220000000001			3	-0.230331316627007	False	156.721311475409
1546	0	0	90.855			3	-0.266597390983024	False	157.049180327868
1547	0	0	90.8879999999999			3	-0.283545604073946	False	157.377049180327
1548	0	0	90.9210000000002			3	-0.291466007152469	False	157.704918032786
1549	0	0	90.9540000000001			3	-0.295167446625157	False	158.032786885245
1550	0	0	90.987			3	-0.29689723916654	False	158.360655737704
1551	0	0	91.0199999999999			3	-0.297705622569349	False	158.688524590163
1552	0	0	91.0530000000003			3	-0.298083404130029	False	159.016393442622
1553	0	0	91.0860000000002			3	-0.298259952667634	False	159.344262295082
1554	0	0	91.1190000000001			3	-0.298342459040032	False	159.672131147541
1555	0	0	91.152			3	-0.298381016717023	False	160
1556	0	0	91.1840000000002			3	-0.298399035864051	False	160.327868852459
1557	0	0	91.2170000000001			3	-0.298407456746349	False	160.655737704918
1558	0	0	91.25			3	-0.298411392074617	False	160.983606557377
1559	0	0	91.2830000000003			3	-0.298413231170335	False	161.311475409836
1560	0	0	91.3160000000002			3	-0.298414151537399	False	161.639344262295
1561	0	0	91.3490000000001			3	-0.298414601611592	False	161.967213114754
1562	0	0	91.382			3	-0.298414809406839	False	162.295081967213
1563	0	0	91.4149999999999			3	-0.298414844671214	False	162.622950819672
1564	0	0	91.4480000000003			3	-0.298414844671214	False	162.950819672131
1565	0	0	91.4810000000002			3	-0.298414844671214	False	163.27868852459
1566	0	0	91.5140000000001			3	-0.298414844671214	False	163.606557377049
1567	0	0	91.547			3	-0.298414844671214	False	163.934426229508
1568	0	0	91.5799999999999			3	-0.298414844671214	False	164.262295081967
1569	0	0	91.612			3	-0.298414844671214	False	164.590163934426
1570	0	0	91.6449999999999			3	-0.298414844671214	False	164.918032786885
1571	0	0	91.6780000000003			3	-0.298414844671214	False	165.245901639344
1572	0	0	91.7110000000002			3	-0.298414844671214	False	165.573770491803
1573	0	0	91.7440000000001			3	-0.298414844671214	False	165.901639344262
1574	0	0	91.777			3	-0.298414844671214	False	166.229508196721
1575	0	0	91.8099999999999			3	-0.298414844671214	False	166.55737704918
1576	0	0	91.8430000000003			3	-0.298414844671214	False	166.885245901639
1577	0	0	91.8760000000002			3	-0.298414844671214	False	167.213114754098
1578	0	0	91.9090000000001			3	-0.298414844671214	False	167.540983606557
1579	0	0	91.942			3	-0.298414844671214	False	167.868852459016
1580	0	0	91.9749999999999			3	-0.298414844671214	False	168.196721311475
1581	0	0	92.007			3	-0.298414844671214	False	168.524590163934
1582	0	0	92.0399999999999			3	-0.298414844671214	False	168.852459016393
1583	0	0	92.0730000000003			3	-0.298414844671214	False	169.180327868852
1584	0	0	92.1060000000002			3	-0.298414844671214	False	169.508196721311
1585	0	0	92.1390000000001			3	-0.298414844671214	False	169.83606557377
1586	0	0	92.172			4	-0.350372007493344	True	40.327868852459
1587	0	0	92.2049999999999			4	-0.350372942792914	True	40.655737704918
1588	0	0	92.2380000000002			4	-0.350373233919039	True	40.983606557377
1589	0	0	92.2710000000001			4	-0.3503733006697	True	41.311475409836
1590	0	0	92.304			4	-0.3503733006697	True	41.639344262295
1591	0	0	92.3369999999999			4	-0.3503733006697	True	41.9672131147541
1592	0	0	92.3700000000003			4	-0.3503733006697	True	42.2950819672131
1593	0	0	92.402			4	-0.3503733006697	True	42.6229508196721
1594	0	0	92.4349999999999			4	-0.3503733006697	True	42.9508196721311
1595	0	0	92.4680000000003			4	-0.3503733006697	True	43.2786885245901
1596	0	0	92.5010000000002			4	-0.3503733006697	True	43.6065573770491
1597	0	0	92.5340000000001			4	-0.3503733006697	True	43.9344262295082
1598	0	0	92.567			4	-0.3503733006697	True	44.2622950819672
1599	0	0	92.5999999999999			4	-0.3503733006697	True	44.5901639344262
1600	0	0	92.6330000000002			4	-0.3503733006697	True	44.9180327868852
1601	0	0	92.6660000000001			4	0.117651859133185	True	45.2459016393442
1602	0	0	92.699			4	1.26149373476443	True	45.5737704918032
1603	0	0	92.7319999999999			4	1.82434322257694	True	45.9016393442623
1604	0	0	92.7650000000003			4	1.56674314923022	True	46.2295081967213
1605	0	0	92.7980000000002			4	0.546979813611053	True	46.5573770491803
1606	0	0	92.8299999999999			4	0.141712135546692	True	46.8852459016393
1607	0	0	92.8630000000002			4	0.378442332825877	True	47.2131147540983
1608	0	0	92.8960000000001			4	0.993924138335608	True	47.5409836065573
1609	0	0	92.929			4	1.23447129185653	True	47.8688524590163
1610	0	0	92.9619999999999			4	0.899291623663048	True	48.1967213114754
1611	0	0	92.9950000000003			4	0.256315287863609	True	48.5245901639344
1612	0	0	93.0280000000002			4	0.0446239709829119	True	48.8524590163934
1613	0	0	93.0610000000001			4	0.0650571568365395	True	49.1803278688524
1614	0	0	93.094			4	0.0748371781977558	True	49.5081967213114
1615	0	0	93.1269999999999			4	-0.0402121658307128	True	49.8360655737705
1616	1	0	93.1600000000003			4	-0.205972660234404	True	50.1639344262295
1617	0	0	93.1930000000002			4	-0.283303579902167	True	50.4918032786885
1618	0	0	93.2249999999999			4	-0.319221531091184	True	50.8196721311475
1619	0	0	93.2580000000002			4	-0.33590428642821	True	51.1475409836065
1620	0	0	93.2910000000001			4	-0.34365290000058	True	51.4754098360655
1621	0	0	93.324			4	-0.347252028096728	True	51.8032786885246
1622	0	0	93.3569999999999			4	-0.348923899060661	True	52.1311475409836
1623	0	0	93.3900000000003			4	-0.349700432660323	True	52.4590163934426
1624	0	0	93.4230000000002			4	-0.35006095612347	True	52.7868852459016
1625	0	0	93.4560000000001			4	-0.350228226481338	True	53.1147540983606
1626	0	0	93.489			4	-0.350305944317288	True	53.4426229508196
1627	0	0	93.5219999999999			4	-0.350342139965598	True	53.7704918032786
1628	0	0	93.5550000000002			4	-0.350359069842142	True	54.0983606557377
1629	0	0	93.5880000000001			4	-0.350366908199707	True	54.4262295081967
1630	0	0	93.6200000000003			4	-0.33367654121468	True	54.7540983606557
1631	0	0	93.6530000000002			4	-0.132518975614717	True	55.0819672131147
1632	0	0	93.6860000000001			4	-0.0224817192354657	True	55.4098360655737
1633	0	0	93.719			4	0.00131736447971282	True	55.7377049180327
1634	0	0	93.7519999999999			4	-0.180455191214255	True	56.0655737704918
1635	0	0	93.7850000000003			4	0.391442799403158	True	56.3934426229508
1636	0	0	93.8180000000002			4	2.08150458538898	True	56.7213114754098
1637	0	0	93.8510000000001			4	3.00350909234547	True	57.0491803278688
1638	0	0	93.884			4	2.69521185917679	True	57.3770491803278
1639	0	0	93.9169999999999			4	1.15998985767742	True	57.7049180327868
1640	0	0	93.9500000000002			4	0.351239977875866	True	58.0327868852459
1641	0	0	93.9830000000001			4	-0.0244960151986714	True	58.3606557377049
1642	0	0	94.016			4	-0.199013581813554	True	58.6885245901639
1643	0	0	94.0480000000002			4	-0.280071486122994	True	59.0163934426229
1644	0	0	94.0810000000001			4	-0.317720325585519	True	59.3442622950819
1645	0	0	94.114			4	-0.335207023828584	True	59.6721311475409
1646	0	0	94.1469999999999			4	-0.343329043519214	True	60
1647	0	0	94.1800000000002			4	-0.347101465444614	True	60.327868852459
1648	0	0	94.2130000000001			4	-0.348853636422438	True	60.655737704918
1649	0	0	94.2460000000001			4	-0.349667464566861	True	60.983606557377
1650	0	0	94.279			4	-0.350045469304958	True	61.311475409836
1651	0	0	94.3120000000003			4	-0.350221084434238	True	61.639344262295
1652	0	0	94.3450000000002			4	-0.350302654189849	True	61.967213114754
1653	0	0	94.3780000000001			4	-0.350340531048084	True	62.2950819672131
1654	0	0	94.411			4	-0.350358080214224	True	62.6229508196721
1655	0	0	94.4430000000002			4	-0.350366428327348	True	62.9508196721311
1656	0	0	94.4760000000001			4	-0.350370609532128	True	63.2786885245901
1657	0	0	94.509			4	-0.350372571415117	True	63.6065573770491
1658	0	0	94.5419999999999			4	-0.350373269680588	True	63.9344262295082
1659	0	0	94.5750000000002			4	-0.3503733006697	True	64.2622950819672
1660	0	0	94.6080000000001			4	-0.3503733006697	True	64.5901639344262
1661	0	0	94.641			4	-0.112341504732551	True	64.9180327868852
1662	0	0	94.6739999999999			4	0.0285853615901962	True	65.2459016393442
1663	0	0	94.7070000000003			4	0.0814100750154825	True	65.5737704918032
1664	0	0	94.7400000000002			4	-0.133043855270629	True	65.9016393442622
1665	0	0	94.7730000000001			4	-0.24942182929081	True	66.2295081967213
1666	0	0	94.806			4	0.203692458467908	True	66.5573770491803
1667	0	0	94.8380000000001			4	0.787575752017204	True	66.8852459016393
1668	0	0	94.8710000000001			4	1.05688396862604	True	67.2131147540983
1669	0	0	94.904			4	0.655541527679388	True	67.5409836065573
1670	0	0	94.9370000000003			4	0.124255463651952	True	67.8688524590164
1671	0	0	94.9700000000002			4	-0.129919324779936	True	68.1967213114754
1672	0	0	95.0030000000001			4	-0.247979381370623	True	68.5245901639344
1673	0	0	95.036			4	-0.30281455531899	True	68.8524590163934
1674	0	0	95.0689999999999			4	-0.328283763763935	True	69.1803278688524
1675	0	0	95.1020000000003			4	-0.340113407623471	True	69.5081967213114
1676	0	0	95.1350000000002			4	-0.345607904012942	True	69.8360655737705
1677	0	0	95.1680000000001			4	-0.348159924253989	True	70.1639344262295
1678	0	0	95.201			4	-0.349345257148773	True	70.4918032786885
1679	0	0	95.2330000000001			4	-0.349895806885354	True	70.8196721311475
1680	0	0	95.266			4	-0.350151519870106	True	71.1475409836065
1681	0	0	95.2989999999999			4	-0.350270350347758	True	71.4754098360655
1682	0	0	95.3320000000003			4	-0.35032554677579	True	71.8032786885246
1683	0	0	95.3650000000002			4	-0.350351180355517	True	72.1311475409836
1684	0	0	95.3980000000001			4	-0.350363026481579	True	72.4590163934426
1685	0	0	95.431			4	-0.233817451390437	True	72.7868852459016
1686	0	0	95.4639999999999			4	0.115565559047963	True	73.1147540983606
1687	0	0	95.4970000000003			4	0.290456211532801	True	73.4426229508196
1688	0	0	95.5300000000002			4	0.238810215471165	True	73.7704918032786
1689	0	0	95.5630000000001			4	-0.0739296985624297	True	74.0983606557377
1690	0	0	95.596			4	-0.221972506942402	True	74.4262295081967
1691	0	0	95.6289999999999			4	-0.290735181806347	True	74.7540983606557
1692	0	0	95.661			4	-0.322673275828278	True	75.0819672131147
1693	0	0	95.6939999999999			4	-0.337507512968342	True	75.4098360655737
1694	0	0	95.7270000000003			4	-0.344397548152363	True	75.7377049180327
1695	0	0	95.7600000000002			4	-0.347597752139182	True	76.0655737704918
1696	0	0	95.7930000000001			4	-0.349084145935981	True	76.3934426229508
1697	0	0	95.826			4	-0.349774528964144	True	76.7213114754098
1698	0	0	95.8589999999999			4	-0.350095190101592	True	77.0491803278688
1699	0	0	95.8920000000002			4	-0.350244127084215	True	77.3770491803278
1700	0	0	95.9250000000001			4	-0.350313303614211	True	77.7049180327868
1701	0	0	95.958			4	-0.350345433930119	True	78.0327868852459
1702	0	0	95.9909999999999			4	-0.350360357448262	True	78.3606557377049
1703	0	0	96.0240000000003			4	-0.350367288951655	True	78.6885245901639
1704	0	0	96.056			4	-0.350370508416316	True	79.0163934426229
1705	0	0	96.0889999999999			4	-0.264334746910389	True	79.3442622950819
1706	0	0	96.1220000000003			4	-0.134099124326189	True	79.672131147541
1707	0	0	96.1550000000002			4	-0.0733887773197695	True	80
1708	0	0	96.1880000000001			4	-0.136089479408496	True	80.327868852459
1709	0	0	96.221			4	-0.250586360916932	True	80.655737704918
1710	0	0	96.2539999999999			4	-0.304025279319011	True	80.983606557377
1711	0	0	96.2870000000002			4	-0.0327452917077169	True	81.311475409836
1712	0	0	96.3200000000001			4	2.5789690478346	True	81.6393442622951
1713	0	0	96.353			4	5.07216087544573	True	81.967213114754
1714	0	0	96.3859999999999			4	7.01607161205818	True	82.2950819672131
1715	0	0	96.4190000000003			4	6.02482047879367	True	82.6229508196721
1716	0	0	96.451			4	4.65049161674141	True	82.9508196721311
1717	0	0	96.4839999999999			4	2.88191147810613	True	83.2786885245901
1718	0	0	96.5170000000002			4	1.47265402871226	True	83.6065573770491
1719	0	0	96.5500000000001			4	0.540236355598652	True	83.9344262295082
1720	0	0	96.583			4	0.0633097968477261	True	84.2622950819672
1721	0	0	96.6159999999999			4	-0.158230540040294	True	84.5901639344262
1722	0	0	96.6490000000003			4	-0.261129049773239	True	84.9180327868852
1723	0	0	96.6820000000002			4	-0.308922161467698	True	85.2459016393442
1724	0	0	96.7150000000001			4	-0.331120554146711	True	85.5737704918032
1725	0	0	96.748			4	-0.341431031248272	True	85.9016393442623
1726	0	0	96.7809999999999			4	-0.346219940317712	True	86.2295081967213
1727	0	0	96.8140000000003			4	-0.182636510162262	True	86.5573770491803
1728	0	0	96.8470000000002			4	0.0128909663039785	True	86.8852459016393
1729	0	0	96.8789999999999			4	0.100719006504277	True	87.2131147540983
1730	0	0	96.9120000000002			4	-0.0305724818001766	True	87.5409836065573
1731	0	0	96.9450000000001			4	-0.201640392376644	True	87.8688524590164
1732	0	0	96.978			4	-0.281292141318513	True	88.1967213114754
1733	0	0	97.0109999999999			4	-0.318288252744916	True	88.5245901639344
1734	0	0	97.0440000000003			4	-0.335471939332186	True	88.8524590163934
1735	0	0	97.0770000000002			4	-0.343452752904722	True	89.1803278688524
1736	0	0	97.1100000000001			4	-0.347159390054397	True	89.5081967213114
1737	0	0	97.143			4	-0.34888072539941	True	89.8360655737705
1738	0	0	97.1759999999999			4	-0.349680120366756	True	90.1639344262295
1739	0	0	97.2090000000002			4	-0.350051345369553	True	90.4918032786885
1740	0	0	97.2420000000001			4	-0.350223762589329	True	90.8196721311475
1741	0	0	97.2740000000003			4	-0.350303844948763	True	91.1475409836065
1742	0	0	97.3070000000002			4	-0.350341040678407	True	91.4754098360655
1743	0	0	97.3400000000001			4	-0.350358316921432	True	91.8032786885246
1744	0	0	97.373			4	-0.350366341191314	True	92.1311475409836
1745	0	0	97.4059999999999			4	-0.350370068211536	True	92.4590163934426
1746	0	0	97.4390000000003			4	-0.350371799294856	True	92.7868852459016
1747	0	0	97.4720000000002			4	-0.350372647993609	True	93.1147540983606
1748	0	0	97.5050000000001			4	-0.350373064933514	True	93.4426229508196
1749	0	0	97.538			4	-0.350373257190993	True	93.7704918032786
1750	0	0	97.5709999999999			4	-0.3503733006697	True	94.0983606557377
1751	0	0	97.6040000000002			4	-0.3503733006697	True	94.4262295081967
1752	0	0	97.6370000000001			4	-0.3503733006697	True	94.7540983606557
1753	0	0	97.6690000000003			4	-0.3503733006697	True	95.0819672131147
1754	0	0	97.7020000000002			4	-0.3503733006697	True	95.4098360655737
1755	0	0	97.7350000000001			4	-0.3503733006697	True	95.7377049180327
1756	0	0	97.768			4	-0.3503733006697	True	96.0655737704918
1757	0	0	97.8009999999999			4	-0.3503733006697	True	96.3934426229508
1758	0	0	97.8340000000002			4	-0.337324039923038	True	96.7213114754098
1759	0	0	97.8670000000001			4	-0.170521143225686	True	97.0491803278688
1760	0	0	97.9			4	1.84817708021422	True	97.3770491803278
1761	0	0	97.9329999999999			4	3.38908002822374	True	97.7049180327868
1762	0	0	97.9660000000003			4	3.86561507967327	True	98.0327868852459
1763	0	0	97.9990000000002			4	2.57891067913458	True	98.3606557377049
1764	0	0	98.0320000000001			4	1.72283318634778	True	98.6885245901639
1765	0	0	98.065			4	1.31175256737143	True	99.0163934426229
1766	0	0	98.0970000000002			4	0.653591567402848	True	99.3442622950819
1767	0	0	98.1300000000001			4	0.117061521614774	True	99.672131147541
1768	0	0	98.163			4	-0.133263981730067	True	100
1769	0	0	98.1959999999999			4	-0.249532870741413	True	100.327868852459
1770	0	0	98.2290000000002			4	-0.303536102125553	True	100.655737704918
1771	0	0	98.2620000000001			4	-0.328618899493343	True	100.983606557377
1772	0	0	98.295			4	-0.340269067597438	True	101.311475409836
1773	0	0	98.3279999999999			4	-0.34568020316033	True	101.639344262295
1774	0	0	98.3610000000003			4	-0.348193504927169	True	101.967213114754
1775	0	0	98.3940000000002			4	0.218697844562211	True	102.295081967213
1776	0	0	98.4270000000001			4	1.31634500539242	True	102.622950819672
1777	0	0	98.46			4	1.84816839555295	True	102.950819672131
1778	0	0	98.4920000000001			4	1.48181285236095	True	103.27868852459
1779	0	0	98.525			4	0.509266655941389	True	103.606557377049
1780	0	0	98.5579999999999			4	0.0489063359023138	True	103.934426229508
1781	0	0	98.5910000000003			4	-0.164921141660507	True	104.262295081967
1782	0	0	98.6240000000002			4	-0.264237201867409	True	104.590163934426
1783	0	0	98.6570000000001			4	-0.310365998472719	True	104.918032786885
1784	0	0	98.69			4	-0.33179133889951	True	105.245901639344
1785	0	0	98.7229999999999			4	-0.341742729144579	True	105.573770491803
1786	0	0	98.7560000000003			4	-0.346364713746552	True	105.901639344262
1787	0	0	98.7890000000002			4	-0.34851143850059	True	106.229508196721
1788	0	0	98.8220000000001			4	-0.349508524427292	True	106.55737704918
1789	0	0	98.855			4	-0.349971639385723	True	106.885245901639
1790	0	0	98.8870000000001			4	-0.350186741674281	True	107.213114754098
1791	0	0	98.92			4	-0.350286649901602	True	107.540983606557
1792	0	0	98.9529999999999			4	-0.350333054121443	True	107.868852459016
1793	0	0	98.9860000000003			4	-0.35035460741767	True	108.196721311475
1794	0	0	99.0190000000002			4	-0.350364618243838	True	108.524590163934
1795	0	0	99.0520000000001			4	0.493752150283667	True	108.852459016393
1796	0	0	99.085			4	1.08346556869346	True	109.180327868852
1797	0	0	99.1179999999999			4	1.31786764136936	True	109.508196721311
1798	0	0	99.1510000000003			4	0.574092953804987	True	109.83606557377
1799	0	0	99.1840000000002			4	0.0791974433397236	True	110.163934426229
1800	0	0	99.2170000000001			4	-0.0306030258485997	True	110.491803278688
1801	0	0	99.25			4	0.29851689782618	True	110.819672131147
1802	0	0	99.2830000000003			4	0.792067863080223	True	111.147540983606
1803	0	0	99.315			4	0.920967886687301	True	111.475409836065
1804	0	0	99.3479999999999			4	0.590254294297044	True	111.803278688524
1805	0	0	99.3810000000003			4	0.109126375832315	True	112.131147540983
1806	0	0	99.4140000000002			4	-0.136938340035021	True	112.459016393442
1807	0	0	99.4470000000001			4	-0.251239488352436	True	112.786885245901
1808	0	0	99.48			4	-0.304328772165045	True	113.11475409836
1809	0	0	99.5129999999999			4	-0.328987069720759	True	113.442622950819
1810	0	0	99.5460000000002			4	-0.340440071053608	True	113.770491803278
1811	0	0	99.5790000000001			4	-0.345759628871169	True	114.098360655737
1812	0	0	99.612			4	-0.348230395664255	True	114.426229508196
1813	0	0	99.6449999999999			4	-0.349377988895719	True	114.754098360655
1814	0	0	99.6780000000003			4	-0.34991100974924	True	115.081967213114
1815	0	0	99.71			4	-0.350158796130367	True	115.409836065573
1816	0	0	99.7429999999999			4	-0.350273915819817	True	115.737704918032
1817	0	0	99.7760000000003			4	-0.350327374054897	True	116.065573770491
1818	0	0	99.8090000000002			4	-0.350351987655131	True	116.39344262295
1819	0	0	99.8420000000001			4	-0.350363401446783	True	116.721311475409
1820	0	0	99.875			4	-0.350368741892744	True	117.049180327868
1821	0	0	99.9080000000003			4	-0.350371302741387	True	117.377049180327
1822	0	0	99.9410000000002			4	-0.350372575050521	True	117.704918032786
1823	0	0	99.9740000000001			4	-0.350373127040925	True	118.032786885245
1824	0	0	100.007			4	-0.3503733006697	True	118.360655737704
1825	0	0	100.039999999999			4	-0.3503733006697	True	118.688524590163
1826	0	0	100.073			4	-0.3503733006697	True	119.016393442622
1827	0	0	100.105			4	-0.3503733006697	True	119.344262295081
1828	0	0	100.137999999999			4	-0.3503733006697	True	119.67213114754
1829	0	0	100.171			4	-0.3503733006697	True	119.999999999999
1830	0	0	100.204			4	-0.3503733006697	True	120.327868852459
1831	0	0	100.237			4	-0.3503733006697	True	120.655737704918
1832	0	0	100.269999999999			4	-0.3503733006697	True	120.983606557377
1833	0	0	100.303			4	-0.3503733006697	True	121.311475409836
1834	0	0	100.336			4	-0.3503733006697	True	121.639344262295
1835	0	0	100.369			4	-0.3503733006697	True	121.967213114754
1836	0	0	100.402			4	-0.3503733006697	True	122.295081967213
1837	0	0	100.434999999999			4	-0.3503733006697	True	122.622950819672
1838	0	0	100.468			4	-0.3503733006697	True	122.950819672131
1839	0	0	100.501			4	-0.3503733006697	True	123.27868852459
1840	0	0	100.533			4	-0.3503733006697	True	123.606557377049
1841	0	0	100.566			4	-0.3503733006697	True	123.934426229508
1842	0	0	100.599			4	-0.3503733006697	True	124.262295081967
1843	0	0	100.632			4	-0.3503733006697	True	124.590163934426
1844	0	0	100.664999999999			4	-0.10716680199611	True	124.918032786885
1845	0	0	100.698			4	0.0536162305555487	True	125.245901639344
1846	0	0	100.731			4	0.116357029777925	True	125.573770491803
1847	0	0	100.764			4	-0.0996455196611487	True	125.901639344262
1848	0	0	100.797			4	-0.233900353134812	True	126.229508196721
1849	0	0	100.829999999999			4	-0.296275281511362	True	126.55737704918
1850	0	0	100.863			4	-0.325246477366278	True	126.885245901639
1851	0	0	100.896			4	-0.338702683907364	True	127.213114754098
1852	0	0	100.928			4	-0.344952667350137	True	127.540983606557
1853	0	0	100.961			4	-0.347855587494508	True	127.868852459016
1854	0	0	100.994			4	-0.349203902324739	True	128.196721311475
1855	0	0	101.027			4	-0.349830152028833	True	128.524590163934
1856	0	0	101.059999999999			4	-0.35012102526043	True	128.852459016393
1857	0	0	101.093			4	-0.350256126700488	True	129.180327868852
1858	0	0	101.126			4	-0.350318877057424	True	129.508196721311
1859	0	0	101.159			4	-0.35034802261867	True	129.83606557377
1860	0	0	101.192			4	0.358809662236557	True	130.163934426229
1861	0	0	101.224999999999			4	1.2955780145865	True	130.491803278688
1862	0	0	101.258			4	1.72476378703186	True	130.819672131147
1863	0	0	101.291			4	1.18267933732321	True	131.147540983606
1864	0	0	101.323			4	0.363898019758957	True	131.475409836065
1865	0	0	101.356			4	-0.0186157111126043	True	131.803278688524
1866	0	0	101.389			4	0.109004922558756	True	132.131147540983
1867	0	0	101.422			4	0.473868415256511	True	132.459016393442
1868	0	0	101.454999999999			4	0.901215857655231	True	132.786885245901
1869	0	0	101.488			4	0.834760110660021	True	133.11475409836
1870	0	0	101.521			4	0.503380463101639	True	133.442622950819
1871	0	0	101.554			4	0.0882070678553819	True	133.770491803278
1872	0	0	101.586999999999			4	-0.146644508319837	True	134.098360655737
1873	0	0	101.62			4	-0.255747691981332	True	134.426229508196
1874	0	0	101.653			4	-0.306422690530038	True	134.754098360655
1875	0	0	101.686			4	-0.329959628745603	True	135.081967213114
1876	0	0	101.718			4	-0.340891794039863	True	135.409836065573
1877	0	0	101.751			4	-0.345969439948027	True	135.737704918032
1878	0	0	101.784			4	-0.34832784629066	True	136.065573770491
1879	0	0	101.817			4	-0.349423251637463	True	136.39344262295
1880	0	0	101.849999999999			4	-0.349932226271397	True	136.721311475409
1881	0	0	101.883			4	-0.350168746878535	True	137.049180327868
1882	0	0	101.916			4	-0.350278598297081	True	137.377049180327
1883	0	0	101.949			4	-0.350329421302285	True	137.704918032786
1884	0	0	101.981999999999			4	-0.350352920087774	True	138.032786885245
1885	0	0	102.015			4	-0.35036383453233	True	138.360655737704
1886	0	0	102.048			4	-0.350368988576333	True	138.688524590163
1887	0	0	102.081			4	-0.350371442311895	True	139.016393442622
1888	0	0	102.114			4	-0.350372645898887	True	139.344262295082
1889	0	0	102.146			4	-0.350373125774219	True	139.672131147541
1890	0	0	102.179			4	-0.350373290182024	True	140
1891	0	0	102.211999999999			4	-0.3503733006697	True	140.327868852459
1892	0	0	102.245			4	-0.3503733006697	True	140.655737704918
1893	0	0	102.278			4	-0.3503733006697	True	140.983606557377
1894	0	0	102.311			4	-0.3503733006697	True	141.311475409836
1895	0	0	102.344			4	-0.3503733006697	True	141.639344262295
1896	0	0	102.376999999999			4	-0.3503733006697	True	141.967213114754
1897	0	0	102.41			4	-0.3503733006697	True	142.295081967213
1898	0	0	102.443			4	-0.3503733006697	True	142.622950819672
1899	0	0	102.476			4	-0.3503733006697	True	142.950819672131
1900	0	0	102.509			4	-0.3503733006697	True	143.27868852459
1901	0	0	102.541			4	-0.3503733006697	True	143.606557377049
1902	0	0	102.574			4	-0.3503733006697	True	143.934426229508
1903	0	0	102.606999999999			4	-0.3503733006697	True	144.262295081967
1904	0	0	102.64			4	-0.3503733006697	True	144.590163934426
1905	0	0	102.673			4	-0.3503733006697	True	144.918032786885
1906	0	0	102.706			4	-0.128928061454673	True	145.245901639344
1907	0	0	102.739			4	1.26470822966574	True	145.573770491803
1908	0	0	102.771999999999			4	3.25035873887527	True	145.901639344262
1909	0	0	102.805			4	4.65031653054686	True	146.229508196721
1910	0	0	102.838			4	4.03807897584927	True	146.55737704918
1911	0	0	102.871			4	2.43859850145772	True	146.885245901639
1912	0	0	102.904			4	0.993768761997485	True	147.213114754098
1913	0	0	102.936			4	0.273963852432492	True	147.540983606557
1914	0	0	102.969			4	-0.0603883752664107	True	147.868852459016
1915	0	0	103.001999999999			4	-0.215684450808145	True	148.196721311475
1916	0	0	103.035			4	-0.287814578864236	True	148.524590163934
1917	0	0	103.068			4	-0.321316747896728	True	148.852459016393
1918	0	0	103.101			4	-0.336877448537779	True	149.180327868852
1919	0	0	103.134			4	-0.344104903100664	True	149.508196721311
1920	0	0	103.166999999999			4	-0.347461827744581	True	149.83606557377
1921	0	0	103.2			4	-0.349021013342621	True	150.163934426229
1922	0	0	103.233			4	-0.349745205866138	True	150.491803278688
1923	0	0	103.266			4	-0.350081570447607	True	150.819672131147
1924	0	0	103.298999999999			4	-0.350237801184591	True	151.147540983606
1925	0	0	103.332			4	-0.350310365433395	True	151.475409836065
1926	0	0	103.364			4	-0.350344134510499	True	151.803278688524
1927	0	0	103.396999999999			4	-0.350360139607577	True	152.131147540983
1928	0	0	103.43			4	-0.350367875882159	True	152.459016393442
1929	0	0	103.463			4	-0.350371557540523	True	152.786885245901
1930	0	0	103.496			4	-0.350372946182815	True	153.11475409836
1931	0	0	103.529			4	-0.350373294408279	True	153.442622950819
1932	0	0	103.562			4	-0.3503733006697	True	153.770491803278
1933	0	0	103.595			4	-0.3503733006697	True	154.098360655737
1934	0	0	103.628			4	-0.3503733006697	True	154.426229508196
1935	0	0	103.661			4	-0.3503733006697	True	154.754098360655
1936	0	0	103.693999999999			4	-0.3503733006697	True	155.081967213114
1937	0	0	103.727			4	-0.3503733006697	True	155.409836065573
1938	0	0	103.759			4	-0.3503733006697	True	155.737704918032
1939	0	0	103.791999999999			4	-0.3503733006697	True	156.065573770491
1940	0	0	103.825			4	-0.3503733006697	True	156.39344262295
1941	0	0	103.858			4	-0.3503733006697	True	156.721311475409
1942	0	0	103.891			4	-0.3503733006697	True	157.049180327868
1943	0	0	103.923999999999			4	-0.3503733006697	True	157.377049180327
1944	0	0	103.957			4	-0.3503733006697	True	157.704918032786
1945	0	0	103.99			4	-0.3503733006697	True	158.032786885245
1946	0	0	104.023			4	-0.3503733006697	True	158.360655737704
1947	0	0	104.056			4	-0.3503733006697	True	158.688524590163
1948	0	0	104.088999999999			4	-0.3503733006697	True	159.016393442622
1949	0	0	104.122			4	-0.3503733006697	True	159.344262295082
1950	0	0	104.154			4	-0.3503733006697	True	159.672131147541
1951	0	0	104.187			4	-0.3503733006697	True	160
1952	0	0	104.22			4	-0.3503733006697	True	160.327868852459
1953	0	0	104.253			4	-0.3503733006697	True	160.655737704918
1954	0	0	104.286			4	-0.3503733006697	True	160.983606557377
1955	0	0	104.318999999999			4	-0.3503733006697	True	161.311475409836
1956	0	0	104.352			4	-0.3503733006697	True	161.639344262295
1957	0	0	104.385			4	-0.3503733006697	True	161.967213114754
1958	0	0	104.418			4	-0.3503733006697	True	162.295081967213
1959	0	0	104.451			4	-0.3503733006697	True	162.622950819672
1960	0	0	104.483999999999			4	-0.3503733006697	True	162.950819672131
1961	0	0	104.517			4	-0.3503733006697	True	163.27868852459
1962	0	0	104.55			4	-0.3503733006697	True	163.606557377049
1963	0	0	104.582			4	-0.3503733006697	True	163.934426229508
1964	0	0	104.615			4	-0.3503733006697	True	164.262295081967
1965	0	0	104.648			4	-0.3503733006697	True	164.590163934426
1966	0	0	104.681			4	-0.3503733006697	True	164.918032786885
1967	0	0	104.713999999999			4	-0.3503733006697	True	165.245901639344
1968	0	0	104.747			4	-0.3503733006697	True	165.573770491803
1969	0	0	104.78			4	-0.3503733006697	True	165.901639344262
1970	0	0	104.813			4	-0.3503733006697	True	166.229508196721
1971	0	0	104.846			4	-0.3503733006697	True	166.55737704918
1972	0	0	104.878999999999			4	-0.3503733006697	True	166.885245901639
1973	0	0	104.912			4	-0.3503733006697	True	167.213114754098
1974	0	0	104.945			4	-0.3503733006697	True	167.540983606557
1975	0	0	104.977			4	-0.286954721249738	True	167.868852459016
1976	0	0	105.01			4	-0.0554773983565535	True	168.196721311475
1977	0	0	105.043			4	0.29534502556253	True	168.524590163934
1978	0	0	105.076			4	1.03391482513519	True	168.852459016393
1979	0	0	105.108999999999			4	1.27042297514586	True	169.180327868852
1980	0	0	105.142			4	2.26652054102376	True	169.508196721311
1981	0	0	105.175			4	2.61843159137753	True	169.83606557377
1982	0	0	105.208			5	-0.365877841618835	False	40.327868852459
1983	0	0	105.240999999999			5	-0.427553408770512	False	40.655737704918
1984	0	0	105.274			5	-0.46351950033565	False	40.983606557377
1985	0	0	105.307			5	-0.484493117640063	False	41.311475409836
1986	0	0	105.34			5	-0.496723877327566	False	41.639344262295
1987	0	0	105.372			5	-0.503856241781551	False	41.9672131147541
1988	0	0	105.405			5	-0.508015478329746	False	42.2950819672131
1989	0	0	105.438			5	-0.510440936082985	False	42.6229508196721
1990	0	0	105.471			5	-0.511855341165404	False	42.9508196721311
1991	0	0	105.503999999999			5	-0.512680151135604	False	43.2786885245901
1992	0	0	105.537			5	-0.513161138863518	False	43.6065573770491
1993	0	0	105.57			5	-0.129637139560221	False	43.9344262295082
1994	0	0	105.603			5	0.340763774308636	False	44.2622950819672
1995	0	0	105.635999999999			5	0.605996050775913	False	44.5901639344262
1996	0	0	105.669			5	0.59666302254015	False	44.9180327868852
1997	0	0	105.702			5	0.796087418875359	False	45.2459016393442
1998	0	0	105.735			5	0.983845809898299	False	45.5737704918032
[truncated: 104,923 more rows]
