# Supplementary material for: A hippocampus-accumbens code guides goal-directed appetitive behavior
Source: Nat Commun. 2024 Apr 12;15:3196. doi: 10.1038/s41467-024-47361-x (PMC11015045; doi:10.1038/s41467-024-47361-x)
Supplement: Supplementary file 8 — Source Data [file 41467_2024_47361_MOESM8_ESM.zip › S7e.csv]

	Figure S7e	Unnamed: 1	Unnamed: 2	Unnamed: 3	Unnamed: 4	Unnamed: 5	Unnamed: 6
0
1	Time [s]	Mean licking	Mean velocity	Mean calcium (dHPC-)	SEM calcium (dHPC-)	Mean calcium (dHPC-->NAc)	SEM calcium (dHPC-->NAc)
2	-4.93333333333333	0.0122122086844209	17.3764786123376	0.0184195646180009	0.0036720397996382334	0.0470685169027341	0.01360369185844668
3	-4.86666666666666	0.0156925629147867	17.4074872943162	0.0195692398642058	0.0036776563035265065	0.0484579109445066	0.013523428197237945
4	-4.8	0.0179170652568577	17.501529418254	0.0196766175966066	0.003687306357266245	0.0467596933723976	0.013378795181978601
5	-4.73333333333333	0.0231995926039177	18.0580216635629	0.0194680956218623	0.003686537746231346	0.0480204082209346	0.013245314075221538
6	-4.66666666666666	0.0223104965640922	18.5271509204777	0.0193932126619672	0.003700162366619225	0.0474802974150669	0.013238639779015338
7	-4.6	0.0151258210160406	18.3930878623371	0.0197933584331703	0.0037271420352054906	0.0464061246757044	0.013036933813401331
8	-4.53333333333333	0.0236041324389033	18.0305626855975	0.021703931329891	0.0037716815770349617	0.0464134608951931	0.012895154785838277
9	-4.46666666666666	0.0160869933264929	18.1354947804894	0.0233504977062468	0.0037732635158064395	0.0459015456102861	0.012968112928467432
10	-4.4	0.00999691417516794	18.3819576818086	0.0230322681430942	0.0037257169684096533	0.0422402759102888	0.01287240821809196
11	-4.33333333333333	0.0197853206299781	18.6393061701151	0.0232529062771862	0.0037183198206593143	0.0426720244940768	0.012890978481113846
12	-4.26666666666666	0.00378086311349633	18.527550580651	0.0228515655561934	0.003713479734735117	0.0423268168548744	0.013072676941265515
13	-4.2	0.0246844794000532	18.2832463311241	0.0216166709739298	0.0036824984299732304	0.0409292597476216	0.012978165169854427
14	-4.13333333333333	0.00878722041485842	18.3463572834775	0.0210297833837818	0.003658024886030399	0.0390441984939235	0.012728307001691136
15	-4.06666666666666	0.0139984429810277	19.0020137377049	0.0200792321514684	0.0036408991895013	0.0385263401581927	0.012539805265669604
16	-4	0.0117790248800409	19.2617966803966	0.0203411954819122	0.0036543283874226253	0.0417110449837927	0.01264163981381466
17	-3.93333333333333	0.0158517836000004	18.7970479594934	0.0201643488638292	0.0036718065975442087	0.0440298280058949	0.012719653606714263
18	-3.86666666666666	0.015444546793931	18.5761862754838	0.0203739332271364	0.0036809007133839023	0.0526761908968987	0.013353773773646098
19	-3.8	0.00763591587491544	19.0719555668184	0.0200645347731521	0.0036693240127760535	0.0575010628652037	0.013782296560746001
20	-3.73333333333333	0.00905900994178359	19.6402409205712	0.0205527997207385	0.0036790680400873898	0.0601703037401111	0.01384030120679737
21	-3.66666666666666	0.0119919311071288	19.9452148533972	0.0199632448504747	0.0036763377293229176	0.0608091751382484	0.013762313146674757
22	-3.6	0.0101136295161157	19.9178117375091	0.019072719209165	0.003664798090490224	0.0585952111434953	0.013751432207240797
23	-3.53333333333333	0.00515945967860138	19.8417637081678	0.020285345072725	0.0036747547991748245	0.0565964467282001	0.013817861767188654
24	-3.46666666666666	0.0149554065327147	19.8988923976218	0.0217797117139786	0.003709811295906123	0.0545880436091165	0.014026255740416655
25	-3.4	0.0151332185402897	20.3057339079561	0.024048986560684	0.0037860768316025045	0.0492695996002632	0.014005347476546713
26	-3.33333333333333	0.0120568470782368	20.6584541755839	0.0250364263638866	0.0038106512752440172	0.0492881632280003	0.01407460554582883
27	-3.26666666666666	0.0134848907736566	20.4248009050751	0.0244017358643057	0.00378441080808885	0.048547704171824	0.01407077476901628
28	-3.2	0.00503546259316922	20.2246767766765	0.0232791919470467	0.0037462286280510425	0.0522116736481603	0.015037957963170786
29	-3.13333333333333	0.0107016742255014	20.3720880209966	0.0222324644968385	0.0037572932029221674	0.0512005855971479	0.015272023902500109
30	-3.06666666666666	0.00859494765888485	20.7930088164942	0.0197875014789717	0.003739669277515264	0.048687366769825	0.01538331360177881
31	-3	0.0056326391936401	20.5343227178788	0.0185722994151998	0.0037395984297234892	0.0469324533914651	0.01496054425419946
32	-2.93333333333333	0.000156535571650984	20.2907744546036	0.0173582103587431	0.0037279013642481616	0.0462207613097605	0.014948283853117132
33	-2.86666666666666	0	20.9319550258574	0.0156935105367635	0.0036758883332333545	0.0434800143710405	0.014879661933664459
34	-2.8	0	21.4921628018916	0.015346513975751	0.0036771188068798082	0.042568877132177	0.0152905288933329
35	-2.73333333333333	0	21.4540809340867	0.0151822933230793	0.0036713512406995287	0.040357708560394	0.015282197684129225
36	-2.66666666666666	0	21.4430169031278	0.0156697713912479	0.003676483521470373	0.0412636837643631	0.015275209660490344
37	-2.6	0	21.6961747372236	0.0151182309937762	0.003650847240220206	0.0421434121517376	0.015226054552814347
38	-2.53333333333333	0	22.3873895531997	0.0151008961632187	0.003653877634801304	0.0452620578425172	0.015070436292823784
39	-2.46666666666666	0	22.6679969043983	0.0150703264283782	0.0036596445139702332	0.0407078189667097	0.014700594826541975
40	-2.4	0	22.0311242974497	0.0141395757936435	0.0036454727690500145	0.0382917862882008	0.014646765413049486
41	-2.33333333333333	0	21.7407154830015	0.0136578009740629	0.0036295383405062762	0.0363518251209667	0.014693891621563178
42	-2.26666666666666	0	22.0796307036382	0.0134255248454351	0.0036243404440742507	0.0375372465819724	0.014559457536612254
43	-2.2	0	22.6420856225474	0.0131155094001672	0.0036160425161948376	0.036886800563698	0.014277366358486527
44	-2.13333333333333	0	22.8587485558809	0.0132620122260522	0.0036136275058619807	0.039344073968708	0.014334139944704423
45	-2.06666666666666	0	22.6201395664815	0.0132423524498748	0.0035881476647446203	0.0372422801864247	0.01435454413807209
46	-2	0	22.5024023488801	0.0128916205954168	0.0035855081119112596	0.034828765627593	0.014326298510192055
47	-1.93333333333333	0	22.5450008199041	0.0124792615991687	0.0035984443957556957	0.0340050481056269	0.013999120667935502
48	-1.86666666666666	0	22.5855765779296	0.0119411592691793	0.0035906447017815713	0.0354618598373086	0.013920568241006237
49	-1.8	0	22.7415334653702	0.0116387571875655	0.0035729018961805224	0.0350310251468208	0.014018909484673766
50	-1.73333333333333	0	22.4726880171954	0.0109293749317018	0.003578091856003956	0.0360906640099032	0.014834479853194076
51	-1.66666666666666	0	22.0769788014661	0.00978028187523776	0.0035871277449560438	0.0396309049682196	0.015451353909248188
52	-1.6	0	21.9039182219518	0.00901383552618147	0.003605101117960239	0.0377466220214769	0.01527693334140104
53	-1.53333333333333	0	22.0996307805291	0.00727903633481457	0.0036045150547780467	0.0357755079437777	0.014843129785026006
54	-1.46666666666666	0	22.4889475950799	0.00647787798263509	0.003595458795577305	0.0382603584160389	0.014841282278630378
55	-1.4	0	22.6468704656202	0.00627979690969446	0.003606719342333081	0.0377824580157409	0.014551007976027854
56	-1.33333333333333	0	22.4459679868852	0.00558478704735807	0.0035962763461402513	0.0348485297337535	0.014184018888676672
57	-1.26666666666666	0	22.0641038451312	0.00551009555467544	0.0035851934136046097	0.0300650910592817	0.013763904716953487
58	-1.2	0	21.6065528413571	0.00469586942144573	0.003574503023315387	0.0277770003406315	0.0135951810923661
59	-1.13333333333333	0	21.2795613055842	0.00350949478217385	0.003541761657148415	0.0265060802234153	0.013758432219620144
60	-1.06666666666666	0	21.1582751469515	0.00420819519031826	0.0035450266400719687	0.0232688818238736	0.013797064522950993
61	-1	0	21.2638899588279	0.0056053064368231	0.003572629696494299	0.0247993608328511	0.013852172450355667
62	-0.933333333333333	0	21.0148258146082	0.00702396250455358	0.0035827317641890823	0.0267499057310212	0.013973010058184776
63	-0.866666666666666	0	20.7659387465292	0.00887670810311879	0.0036550810468026444	0.0302103348203668	0.01421071073953584
64	-0.8	0	20.6042558298373	0.01056625289593	0.003724270224641882	0.0344375546965524	0.01452559738863374
65	-0.733333333333333	0	20.5750824985271	0.0121023976136728	0.003759222959088765	0.0396016157349905	0.014716481237259552
66	-0.666666666666666	0	20.6344339078145	0.0126054143619759	0.003774143354386251	0.0421860546185202	0.014824426120994511
67	-0.6	0	20.1454442097054	0.0119274008770869	0.00377316275121966	0.0485343171587731	0.015409669115320133
68	-0.533333333333333	0	19.6341626468447	0.0113415338110779	0.0037470854372335023	0.0487740931953547	0.016179059221689104
69	-0.466666666666666	0	19.2535811988651	0.0107453988151873	0.003735669377401604	0.0472798396507063	0.016049349728835566
70	-0.4	0	18.9518774393276	0.00985117352042127	0.003730581474600665	0.0442233099570275	0.015760742772653453
71	-0.333333333333333	0	18.5727021207566	0.00867279625230066	0.003729673939488065	0.0471285991756303	0.015782231861077762
72	-0.266666666666666	0	17.8618605732962	0.00768190378590516	0.0037415873830465027	0.049822190773475	0.015461120053108044
73	-0.2	0	16.8987169315433	0.00719313543830046	0.0037482069869958596	0.0530688817069851	0.01499379345254585
74	-0.133333333333333	0	16.1269796737702	0.00785676699502664	0.003769667484433784	0.0559194124002071	0.014451941909649404
75	-0.0666666666666666	0	15.2838632996884	0.0073020109523985	0.003774405498469742	0.0605777296660974	0.014446602121045704
76	0	0.237552742616033	13.3438959513976	0.0064448155933934	0.003691117415860588	0.0757447514619676	0.014716039123979468
77	0.0666666666666666	0	11.4117593011283	0.00801755914777652	0.0037275592624635163	0.0858280323880065	0.015510473409377768
78	0.133333333333333	0	10.7332337131976	0.0108029823639799	0.003779560698580326	0.0884505029585171	0.01557148892135024
79	0.2	0	10.2561919196028	0.0114994317938886	0.003798380105691242	0.0961747685775267	0.016515092157087144
80	0.266666666666666	0.197471996134548	9.86047317107583	0.0132789380655376	0.0038664651107875483	0.0984270358791756	0.01691916090772787
81	0.333333333333333	0.0881147962792977	9.67571612496766	0.0127495754783319	0.003874557698318577	0.0967309419484558	0.016822336261633576
82	0.4	0.0242045534077775	9.59874838199471	0.0123537762535853	0.003885764920901189	0.0956113501587525	0.01668634091549632
83	0.466666666666666	0.0512943230090234	9.5837909247602	0.0133682686803246	0.003930787644676543	0.094074232594504	0.016668583678439878
84	0.533333333333333	0.0339472935361016	9.66511161037885	0.0135818190841562	0.00391080049121812	0.0901991984850882	0.016247796120175247
85	0.6	0.0556139623347934	10.0194785347295	0.0126916804819235	0.003891567440364078	0.0865909854475025	0.015869882299276813
86	0.666666666666666	0.0620528984762002	10.3292010990477	0.0129286433507463	0.003870893266761586	0.0859074941436072	0.015655002246190597
87	0.733333333333333	0.0413373101895723	10.4389305696427	0.013833609718033	0.0038498320712774016	0.0778601611797862	0.015155890753562466
88	0.8	0.066740065468633	10.6680820157057	0.0145988370505025	0.0038454521394306156	0.0757496664137348	0.015034232450336625
89	0.866666666666666	0.0525434959831595	10.6996882217929	0.0146949065840894	0.003846491694020915	0.0783155312090727	0.015369079433817198
90	0.933333333333333	0.0517215303255916	10.7275884391936	0.0147743679536223	0.0038376072507174735	0.080972436364111	0.01553647730074624
91	1	0.0514318146820583	10.7483389368546	0.0149128231988399	0.0038243400379825254	0.0854087962905257	0.015737910332515422
92	1.06666666666666	0.0371542050390176	10.6910996952471	0.0148157038238903	0.003797505120876571	0.0851626405462119	0.015881288591354556
93	1.13333333333333	0.0487422492918895	10.6860336216434	0.0148535430201497	0.0037972630381064624	0.0850238092737372	0.01586854876974219
94	1.2	0.0484591758551935	10.6966328848119	0.0150019323132492	0.0037969466022646703	0.0859994068519699	0.01583416022723073
95	1.26666666666666	0.046206097778397	10.8656707287816	0.0145739348720477	0.003789112182665953	0.0846641213731709	0.0156945389963201
96	1.33333333333333	0.0604191863137733	11.0999126179436	0.0149728928214824	0.0037994278966211356	0.0823366265435842	0.015398159428870998
97	1.4	0.0438693877857829	11.1545557956183	0.0131267976146889	0.0037292395434806455	0.079048773986624	0.015032316386109617
98	1.46666666666666	0.0397224948339876	10.9490293159486	0.0117900982753152	0.0037092679726460336	0.0724829855058579	0.014764899419172266
99	1.53333333333333	0.0562784088287123	10.6896422517132	0.0114791840994694	0.00369132314003167	0.0673852742131503	0.014365992912035106
100	1.6	0.064328145710109	10.5017069821574	0.0110968393986092	0.003682267725218629	0.0654148929875689	0.014382308858725927
101	1.66666666666666	0.0694418832860849	10.4906805662279	0.0104286437184902	0.0036823188356859857	0.0682737550271838	0.014572339557255044
102	1.73333333333333	0.0303376529606521	10.6922367796583	0.0088422303190034	0.003665922719713869	0.0672679877590104	0.014853982353885346
103	1.8	0.0374552493405476	10.6997901390864	0.00733937965082362	0.0036557594172199285	0.0654770942069969	0.01457648357095644
104	1.86666666666666	0.0569482323722526	10.4821013704056	0.00580399427092636	0.003628374229471557	0.0646435442727216	0.01452365512945149
105	1.93333333333333	0.0392396698391871	10.1762119261208	0.00505018912255418	0.0036219347938345092	0.0610942656044943	0.014472615329920882
106	2	0.0391623680290412	10.0410898195135	0.00631286715029531	0.0036460441105096394	0.0559016423847456	0.014247907423413279
107	2.06666666666666	0.0249274959268361	10.2194666335981	0.007045950137284	0.0036657258486896566	0.0554111068335541	0.014033783355377668
108	2.13333333333333	0.0544015807394808	10.367496892189	0.00707338593496488	0.0036322423674824814	0.0525106809680524	0.013705501502759551
109	2.2	0.0692932544971189	10.2525583500534	0.0073504789830474	0.003630400360688402	0.05111345370993	0.013695774435085155
110	2.26666666666666	0.0493133265695349	10.0686134554087	0.0066909092123704	0.003619319370852255	0.0514221707778482	0.01374604067408381
111	2.33333333333333	0.0561036511925077	10.00521605508	0.00543301178918369	0.003616375203206045	0.0519012559242069	0.01362056939590878
112	2.4	0.0364234604320296	10.0128040389791	0.00514242261853515	0.003600880429553077	0.0521866554627956	0.013575370597567759
113	2.46666666666666	0.0466574323790888	10.0457605109256	0.0049849609204978	0.0035934966879583143	0.0515200361522085	0.01343781835693285
114	2.53333333333333	0.0449053525954298	10.2929291430137	0.00364105687274749	0.003525889111746237	0.050285902337865	0.013369646819762123
115	2.6	0.041775184742284	10.6657642248957	0.00363515454270447	0.0035115349607311086	0.0510872688121658	0.013984124522318033
116	2.66666666666666	0.0610869541015433	10.7698973981611	0.00399227454512786	0.003547893396650208	0.0505045728269238	0.013710183013826212
117	2.73333333333333	0.0344114005637938	10.7620666522906	0.00159441850726498	0.0034883173202049575	0.0471762458835216	0.013725317917886325
118	2.8	0.0306487107678558	10.7439546937929	-0.00131488307245907	0.0034192900350202976	0.0418297469992141	0.013690136671710488
119	2.86666666666666	0.0385198582251901	10.6625924827146	-0.00332105052947723	0.003381050613393656	0.0384976385782318	0.01334562680502773
120	2.93333333333333	0.031320880365583	10.7739319707601	-0.00517039417972081	0.0033437953618148768	0.0371916875963957	0.013166129086260877
121	3	0.0424036235863385	11.0832812839194	-0.00569178243551358	0.0033114340327382017	0.038811933621368	0.013098708663140179
122	3.06666666666666	0.0428930080546311	11.6539349795913	-0.00615266587583302	0.003305234520045858	0.0407967332696255	0.013438041595937108
123	3.13333333333333	0.0551967629537677	11.9630515886706	-0.00841782639953755	0.003254848614687882	0.0372896479598609	0.013471572670778701
124	3.2	0.0499566610991534	12.0657575700941	-0.00971347181210965	0.003235301741798937	0.0363180329243597	0.01349688355697414
125	3.26666666666666	0.0471745144745389	12.105345767105	-0.0102517441447215	0.003226778562320188	0.0321556661024641	0.013116615643748091
126	3.33333333333333	0.0444313547995615	12.0542537143065	-0.0102864665787768	0.0032429221491232334	0.0292202059903154	0.013291545183258629
127	3.4	0.0536226476286205	12.0453111972727	-0.00948339742919016	0.003257705187933896	0.0278031085196496	0.013629525944293777
128	3.46666666666666	0.0413004837878415	12.0076660133929	-0.00882006977440756	0.003295805751234998	0.0269607239112939	0.013494390017584294
129	3.53333333333333	0.0569347695147445	11.8937132154074	-0.00894148504634742	0.003315330719865588	0.0264562330629681	0.014475544922203432
130	3.6	0.0415445043615687	12.0517942755213	-0.00853020749240384	0.0033246494066715556	0.0221625898626619	0.014219733873206047
131	3.66666666666666	0.060269462727205	12.1391048504622	-0.00865688200384667	0.0033381001746030856	0.0180460054961941	0.013856118915206246
132	3.73333333333333	0.0337682434619287	12.2374066479162	-0.00929565582727534	0.003304985054793182	0.0152085778458071	0.013238386623513025
133	3.8	0.0277842052737977	12.5196596956647	-0.00901007307703138	0.0032902822657047163	0.0124000641956053	0.012832570895734545
134	3.86666666666666	0.0553134061025667	12.9068787130229	-0.00802968097032016	0.003338530644183657	0.00914951968550264	0.012569411317192183
135	3.93333333333333	0.0261848142148837	13.1795666257479	-0.0087395290693855	0.003364980380004591	0.00510978997321838	0.012475436450555226
136	4	0.0748295649856451	13.2430249599269	-0.00900261762457592	0.0033697801893139193	-0.00182133523383839	0.012083603490217266
137	4.06666666666666	0.0499298271330603	13.3482333282172	-0.0104231567872139	0.0033236836427677527	-0.00824996049174957	0.011748494180301163
138	4.13333333333333	0.0392137818414315	13.3946304777542	-0.0106547205674631	0.0033043605538124144	-0.0139969281865268	0.011428507003324257
139	4.2	0.0349476503420281	13.4246705322328	-0.0111225992075446	0.003311149366910758	-0.0197391982976597	0.011120605175680563
140	4.26666666666666	0.0376027352757365	13.3521361823802	-0.00998881552408706	0.0033440045811924946	-0.0221005611423884	0.011089010291315426
141	4.33333333333333	0.0427521093400486	13.1786752920559	-0.00927322894537126	0.003340117290765238	-0.0239289478533993	0.011091430889866664
142	4.4	0.0386914525977706	13.1868772854285	-0.00796646821886127	0.003342982291890841	-0.0248244389287436	0.011086687924332704
143	4.46666666666666	0.0372517950407707	13.5448667293017	-0.00742170836310295	0.0033468848054093087	-0.0221703467173259	0.01148762163042643
144	4.53333333333333	0.037941000398855	13.6067749004133	-0.00628716518307111	0.0033420560529440137	-0.0204325190108999	0.011556837347309357
145	4.6	0.0299261837795116	13.4094678443628	-0.00509931823846811	0.003338593054737059	-0.016785572415499	0.011530256294806689
146	4.66666666666666	0.0357667607125907	13.2780929847104	-0.00543891430296782	0.003306788885331784	-0.0179441070047385	0.011239803852708882
147	4.73333333333333	0.0383899516343679	13.4902335916474	-0.00478273743830271	0.0032763198619304014	-0.014491394300511	0.011459738374123948
148	4.8	0.0330373641368068	13.6145649467565	-0.00485107040781513	0.0032657136905920488	-0.00971990847152881	0.011781436848650625
149	4.86666666666666	0.0482487417850689	13.6245210862026	-0.00516152377461838	0.0032260541786519464	-0.00631442658217885	0.011854812600428123
150	4.93333333333333	0.025113753344239	13.7397725799144	-0.00475328861588419	0.0032251435782858946	-0.00209726463153016	0.011955020079520453
151	5	0.0550381988186646	13.9256222097084	-0.00596414849168068	0.003177527723654626	-0.000288851833310006	0.011970361335598485
152	5.06666666666666	0.0352687077300296	13.9160260012252	-0.00590348406057563	0.003153279097263905	0.00192066520570785	0.012454142474149228
153	5.13333333333333	0.0251494602174293	13.621023161618	-0.00439173741263594	0.003177888228807963	0.000120416547307089	0.01225882355762188
154	5.2	0.0461367530179409	13.2806699035826	-0.00281717318310895	0.0032342628134308512	0.00103607617398816	0.012233074699800877
155	5.26666666666666	0.0554298033883894	13.4900907861913	-0.00245834153915259	0.0032641102762162063	-0.000817454780861398	0.012312921595041501
156	5.33333333333333	0.040721501191547	13.8100733058592	-0.00239452442994279	0.0032572650894026074	-0.00416282464635246	0.012054736387541447
157	5.4	0.0384148750043469	14.0146269929192	-0.00419248787419196	0.0032284704738266275	-0.00297471277521643	0.01259961821335905
158	5.46666666666666	0.0285347474163006	13.9150603634942	-0.00468517387182612	0.0032026378650037274	0.000354363940237168	0.012973979470241476
159	5.53333333333333	0.0291039794488495	13.9565213751999	-0.00435249398757257	0.0031641899660519385	0.00276978101600759	0.01310123060152386
160	5.6	0.0292132138636848	14.530878817714	-0.00511705794299907	0.0031363355358211375	0.00382939696931179	0.013057719850265699
161	5.66666666666666	0.0261743886247624	14.9379654888837	-0.00480300623235588	0.0031402859267858217	0.006681887195747	0.012989921363829194
162	5.73333333333333	0.0225941020389404	14.9801082872453	-0.00312504116551165	0.0031522486461170616	0.00406476347075736	0.01256862853329282
163	5.8	0.0527550347202494	15.0864908752327	-0.000528888548660145	0.003209396118858106	0.00219830735740225	0.012226016645116007
164	5.86666666666666	0.0372649702527881	15.2114602314084	0.000822544192061678	0.0032285632703690607	0.00300082409425247	0.011956879028757342
165	5.93333333333333	0.0492565506941558	15.2435301974583	0.00321710637790509	0.0033047705060265703	0.0064315089109265	0.012062897655968829
166	6	0.0267282140356448	15.4753400175905	0.00309361584227091	0.0033033372364245795	0.00714482750039473	0.012023023307575712
167	6.06666666666666	0.0350806540726435	15.7249718806205	0.00194536704867835	0.0032588434141256283	0.00685222347686761	0.012023655533820876
168	6.13333333333333	0.0235645038686424	15.716135379703	0.0024502426909488	0.003263279467185477	0.00703600079401457	0.012103691927179586
169	6.2	0.0166496233959567	15.2474440026776	0.00355194923241913	0.0032680764714581785	0.00651852507484231	0.012318776530618926
170	6.26666666666666	0.0293637652410545	15.1226168786423	0.00473435700838571	0.003290707270023649	0.00251135747137275	0.012148328091827285
171	6.33333333333333	0.0310818768171305	15.5681136421546	0.0040995458911167	0.0032920155124140675	-0.00196600908375896	0.011777117544851924
172	6.4	0.0479782612726298	15.7728883104839	0.00269844171928746	0.0032644935080642563	-0.000379213655581753	0.011715761236264622
173	6.46666666666666	0.0316936985637345	15.8121583169914	0.00233306457517131	0.0032528965268510514	8.2559254155978e-05	0.011810790579081616
174	6.53333333333333	0.023123088551919	16.225354143156	0.00246930021888125	0.003253001728402975	-0.00440501273964772	0.011742879382054164
175	6.6	0.0367563557213779	16.7723876349305	0.00318299458319322	0.00323978726291657	-0.00773578325613921	0.011436564677866523
176	6.66666666666666	0.0388191874449361	16.8535005829124	0.00338144418970718	0.0032477628786851285	-0.009511046590498	0.011320026970508065
177	6.73333333333333	0.0418054562138079	16.1125406056031	0.00231871436762433	0.003221549198159955	-0.00705819858455478	0.011493754343260885
178	6.8	0.0238482669193152	15.6964617180343	0.001286384988491	0.003201393400894627	-0.00122718965794148	0.011732777046768688
179	6.86666666666666	0.0446438552364566	16.1904671975184	4.2399894189701e-05	0.003177099234767961	-7.97429060020304e-05	0.011962656472271137
180	6.93333333333333	0.033679591606946	16.6706911237316	-0.000782574774091601	0.0031547036045965317	-0.00346765665338881	0.012226349074493542
181	7	0.0427640004273135	16.5162247304168	-0.00192010287163981	0.003167667452765343	-0.00808578670105945	0.012159395353820964
182	7.06666666666666	0.0185471357008491	15.8570874603584	-0.000750793978602338	0.0032172644594236047	-0.0119946085060024	0.011955944865491648
183	7.13333333333333	0.0251304897480063	15.8494850892087	-0.00077697276494524	0.003236585015540686	-0.010513021406941	0.011953240370018237
184	7.2	0.0332357088950139	16.3156991916632	-1.1900756459027e-06	0.003253526682024139	-0.00876253596568998	0.012738344566948239
185	7.26666666666666	0.0245385937565759	16.5087307211101	0.000800315077762353	0.0032801211893852375	-0.00715887214654046	0.013034262114163789
186	7.33333333333333	0.0284557192159195	16.5229659784476	0.00150399401871332	0.0032945131573477032	-0.00673164333118472	0.013123565776664441
187	7.4	0.0400848233199407	16.5754316351251	0.00308454921095925	0.0033208721391676274	-0.00494498064534426	0.013387473020896596
188	7.46666666666666	0.0280137883812315	16.7694920368178	0.00539862843171743	0.003344390658669016	-0.00276769174460605	0.013436317639736661
189	7.53333333333333	0.04085012967192	16.7528669747501	0.00660184724149311	0.0033652898205555155	-0.0045835500603854	0.013464537480516783
190	7.6	0.0397061921198098	16.600235281386	0.00704946094554207	0.00334059151763888	-0.00627915953280807	0.013326559952935413
191	7.66666666666666	0.0159239589431961	16.7592412515625	0.00806469160674355	0.003337317444662894	-0.00502157178430417	0.013638398594809857
192	7.73333333333333	0.0334609073510301	16.8109376148156	0.0105475747291419	0.0034197740894551486	-0.00624339232186779	0.013371238194033555
193	7.8	0.048734717730733	16.9673140422499	0.0110799934781785	0.0033980568076415964	-0.00757702263146366	0.012946824663450296
194	7.86666666666666	0.0204161661550382	17.1389954075067	0.0115628412091545	0.003388014885138215	-0.0106508169873168	0.012329524133095357
195	7.93333333333333	0.0439994718235802	16.897978739067	0.0111420686489508	0.0033562345614707987	-0.0109013956957705	0.011808953099451198
196	8	0.0246792284642757	16.6993009560884	0.0101730319671389	0.0033325595915377876	-0.0110471041191835	0.011525686972663821
197	8.06666666666666	0.0439664897444364	16.564733912541	0.00788217855332932	0.003257889914365388	-0.00999515056493259	0.011457205542038822
198	8.13333333333333	0.0358815070432609	16.8420347017495	0.00688748352785587	0.0032466776989847775	-0.00810130230450977	0.011488180668000144
199	8.2	0.0256304639039099	17.3247706190822	0.00635647417221323	0.0032187368419555142	-0.00758134288704248	0.011715724041335128
200	8.26666666666666	0.0386901333298421	16.9801227264554	0.00546776713276864	0.0032080109653623732	-0.00639491420887781	0.012105158040823632
201	8.33333333333333	0.0207303739668963	16.3862477112421	0.00447723807336809	0.0031867158932993335	-0.00879645058492763	0.012058546509144166
202	8.4	0.0381773781792661	16.0451633783628	0.00410384202735837	0.00317429117638612	-0.0101489067967911	0.012031091728281689
203	8.46666666666666	0.0362459607921936	16.2330386359716	0.00249168297773974	0.0031407851299210835	-0.0138375716752159	0.011695986235010088
204	8.53333333333333	0.0248181222611134	16.1722052732247	0.00193231283748754	0.003139046069536243	-0.0155217709412793	0.01133507164138386
205	8.6	0.0284883603989912	15.8020150320579	0.00103273736407862	0.003132936003787867	-0.0153948365827414	0.011091103834955138
206	8.66666666666666	0.0303778318075053	15.4674467993851	0.000801919621449263	0.0031879711176141692	-0.0128523831365762	0.011018147779633097
207	8.73333333333333	0.0220922551544356	15.1786404808635	0.000631918428493294	0.003194552231145735	-0.0146977587632798	0.010804681586844013
208	8.8	0.0357686944052249	15.2847116270704	-0.000170091406181917	0.0031921874157593683	-0.0165552508611796	0.01093500134719882
209	8.86666666666666	0.0185820692102187	15.5279114292619	5.56001638776992e-05	0.003183668036467367	-0.0190071715363027	0.011091656049763206
210	8.93333333333333	0.0405663223370175	15.8439882372239	0.000683991140257906	0.00318720428187374	-0.0171546692063645	0.011661376274351997
211	9	0.0386686370023316	16.0016559821344	0.000305446287675455	0.0031762142448312036	-0.0179091757279114	0.011791413762855928
212	9.06666666666666	0.0273946559111248	15.8727735472732	0.00124036961878458	0.003212633252647867	-0.0173244795361407	0.012189004674042648
213	9.13333333333333	0.065358275230035	15.4252589238856	0.00169555358461102	0.0032148067247238076	-0.0162871401222868	0.011987272288506868
214	9.2	0.0224521814202566	14.9811029246123	0.00250789759793934	0.003276458286519508	-0.0101759510458505	0.012067031973861983
215	9.26666666666666	0.0375887743987915	15.2063655946011	0.00360497982647817	0.0033249701748932527	-0.00775747712789549	0.012015281361437874
216	9.33333333333333	0.0345009174179322	15.3645010024191	0.00346854541364482	0.0033167381930005926	-0.00407625510078336	0.011825939790404244
217	9.4	0.0349588684843535	15.3608618564927	0.00333800933124152	0.003276857696923844	-0.000380561346750182	0.011668214945162908
218	9.46666666666666	0.0322541193849777	15.1484491963445	0.00316980954542607	0.0032638625548459636	0.0015168929506264	0.011557485307849455
219	9.53333333333333	0.0313254962903721	15.129203436122	0.00334984550635175	0.003289784400203985	3.90818478784791e-06	0.011558912200772443
220	9.6	0.0356402485780046	15.3271649219335	0.00198885732379608	0.003279812634623008	-0.00575183924637197	0.011253972929406433
221	9.66666666666666	0.0295209352413209	15.3258074636317	0.00115539589995025	0.0032641009485139486	-0.00896709467524783	0.011207338997687106
222	9.73333333333333	0.0336874536412879	14.9383709737013	4.67753074634586e-05	0.0032337057935726402	-0.0115844473270068	0.01110618612927674
223	9.8	0.0252736609927473	14.7032050498111	0.000443108666759345	0.0032103883650433165	-0.0129471945939411	0.011099641587350346
224	9.86666666666666	0.0327269533731658	14.8225791093739	-0.000464073068921411	0.0031684285624075047	-0.0131078431638373	0.011103126415137379
225	9.93333333333333	0.0120382367337537	11.414371363871	-0.00123601260665054	0.003423998300055622	-0.0210965333895682	0.011734741668539966
