# Supplementary material for: A hippocampus-accumbens code guides goal-directed appetitive behavior
Source: Nat Commun. 2024 Apr 12;15:3196. doi: 10.1038/s41467-024-47361-x (PMC11015045; doi:10.1038/s41467-024-47361-x)
Supplement: Supplementary file 8 — Source Data [file 41467_2024_47361_MOESM8_ESM.zip › S7f.csv]

	Figure S7f	Unnamed: 1	Unnamed: 2	Unnamed: 3	Unnamed: 4
0
1
2	ExpID	CellID	dHPC-->NAc	prepost	Calcium activity [z]
3	100	0	False	post	-0.0314160959191743
4	100	0	False	pre	-0.099724139294198
5	100	1	False	post	0.0686498859258162
6	100	1	False	pre	-0.0561525481752208
7	100	2	False	post	0.0685533608906701
8	100	2	False	pre	0.108995073996538
9	100	3	False	post	0.0174549807669025
10	100	3	False	pre	0.744944409828122
11	100	4	False	post	-0.0899351092758677
12	100	4	False	pre	-0.0686346897035139
13	100	5	False	post	0.157035457170212
14	100	5	False	pre	-0.13786773662504
15	100	6	False	post	-0.0739330368003864
16	100	6	False	pre	-0.0320109344332065
17	100	7	False	post	1.84598371001475
18	100	7	False	pre	0.265273669960722
19	100	8	False	post	0.944770084324068
20	100	8	False	pre	0.821186243315894
21	100	9	True	post	0.515332901039926
22	100	9	True	pre	0.0124451825564775
23	100	10	False	post	-0.136023430170861
24	100	10	False	pre	-0.122524811759329
25	100	11	False	post	0.364773639546859
26	100	11	False	pre	-0.0239858328044382
27	100	12	True	post	-0.0443457757344901
28	100	12	True	pre	0.316611081890034
29	100	13	False	post	0.00911637503315632
30	100	13	False	pre	0.648154590370994
31	103	0	False	post	-0.231655013472666
32	103	0	False	pre	-0.267871983002572
33	103	1	False	post	0.208550608811996
34	103	1	False	pre	-0.172506847958888
35	103	2	False	post	-0.195632541871729
36	103	2	False	pre	-0.100111790988469
37	103	3	False	post	0.0241334387032155
38	103	3	False	pre	-0.112757910457128
39	103	4	False	post	0.115344006114533
40	103	4	False	pre	0.238166582620334
41	103	5	False	post	0.0788819313007598
42	103	5	False	pre	-0.152234640328004
43	103	6	True	post	0.216689028165395
44	103	6	True	pre	-0.173897771954227
45	103	7	False	post	-0.0970621623324139
46	103	7	False	pre	-0.070740965706881
47	103	8	False	post	-0.07380749665257649
48	103	8	False	pre	-0.0738067100689093
49	103	9	True	post	0.0550781654999054
50	103	9	True	pre	-0.136148751201356
51	103	10	False	post	0.0103342071037009
52	103	10	False	pre	0.451322930924932
53	103	11	False	post	0.0423833531927161
54	103	11	False	pre	-0.0836207959338062
55	103	12	False	post	-0.079308111660182
56	103	12	False	pre	0.188270524969102
57	103	13	False	post	0.0726068184726235
58	103	13	False	pre	0.0669879660806881
59	103	14	False	post	0.111926843737619
60	103	14	False	pre	-0.028876272889358
61	103	15	False	post	-0.170869186699571
62	103	15	False	pre	-0.194536631986279
63	103	16	False	post	-0.122626070028945
64	103	16	False	pre	-0.229788708238223
65	103	17	False	post	0.00827214845948527
66	103	17	False	pre	-0.0498657188914765
67	103	18	False	post	0.0242582464061303
68	103	18	False	pre	0.0983262994662855
69	103	19	False	post	0.000156368679281535
70	103	19	False	pre	0.289459023897032
71	103	20	False	post	0.0693565501307027
72	103	20	False	pre	-0.0704340149292674
73	103	21	False	post	-0.038306093239873
74	103	21	False	pre	-0.120694436420851
75	103	22	False	post	-0.0878744871351675
76	103	22	False	pre	-0.264149810736864
77	103	23	False	post	0.0308801133995033
78	103	23	False	pre	-0.0627105439337506
79	103	24	False	post	0.125224182616659
80	103	24	False	pre	-0.227506954835288
81	103	25	False	post	-0.0120610429819107
82	103	25	False	pre	-0.0611153640874896
83	103	26	False	post	-0.0810346934781201
84	103	26	False	pre	-0.0018182605844054
85	103	27	False	post	-0.118144617606154
86	103	27	False	pre	0.111448416527613
87	103	28	True	post	-0.00102975736335317
88	103	28	True	pre	-0.25615548949275
89	103	29	False	post	0.813525708283494
90	103	29	False	pre	-0.328922890781591
91	103	30	True	post	-0.154716539819897
92	103	30	True	pre	-0.189093050214361
93	103	31	False	post	0.0167180103835041
94	103	31	False	pre	-0.16394203876069
95	103	32	True	post	-0.126779812015893
96	103	32	True	pre	0.156433412255414
97	103	33	False	post	-0.0853430457041321
98	103	33	False	pre	-0.0901500751791846
99	103	34	True	post	0.0745535144560604
100	103	34	True	pre	-0.358760854923195
101	103	35	False	post	0.367979797645012
102	103	35	False	pre	-0.246608038487267
103	103	36	False	post	-0.225503965557005
104	103	36	False	pre	-0.194365583965206
105	103	37	False	post	-0.0216721676304013
106	103	37	False	pre	0.00529466252628407
107	103	38	False	post	0.0632653040436196
108	103	38	False	pre	-0.0899778640147477
109	103	39	False	post	-0.0896497294600525
110	103	39	False	pre	-0.0669433373697609
111	103	40	False	post	-0.0935076999062318
112	103	40	False	pre	-0.0381322861840899
113	103	41	False	post	-0.0797911376112446
114	103	41	False	pre	0.005124008474065
115	103	42	False	post	-0.00362343618286338
116	103	42	False	pre	0.118748735055144
117	103	43	False	post	0.0363131502899237
118	103	43	False	pre	0.0882366246091731
119	103	44	False	post	0.273365744604735
120	103	44	False	pre	0.19538190894828
121	103	45	False	post	0.0682596009990615
122	103	45	False	pre	0.125397589212354
123	103	46	False	post	-0.10767231382371
124	103	46	False	pre	-0.24982852232833
125	103	47	False	post	-0.0554709920724888
126	103	47	False	pre	-0.0374402444640365
127	103	48	True	post	-0.153154949325579
128	103	48	True	pre	-0.0994106184478595
129	103	49	False	post	-0.0137463262481759
130	103	49	False	pre	-0.217825045411431
131	103	50	False	post	-0.163864253114381
132	103	50	False	pre	-0.00993723931264808
133	103	51	False	post	-0.0651749417579194
134	103	51	False	pre	-0.0779198550174727
135	103	52	False	post	-0.062335964836253
136	103	52	False	pre	-0.0534911100256231
137	103	53	False	post	-0.0415477906228119
138	103	53	False	pre	0.228402642519625
139	103	54	False	post	-0.08828339556538
140	103	54	False	pre	-0.314093098362894
141	103	55	False	post	-0.0577489984910136
142	103	55	False	pre	-0.0765474371196705
143	103	56	False	post	-0.18868536064465
144	103	56	False	pre	-0.107214138394201
145	103	57	False	post	0.0974163268785888
146	103	57	False	pre	-0.0800232971519676
147	103	58	False	post	0.0434369205349531
148	103	58	False	pre	0.366997206168585
149	103	59	False	post	-0.0794948963791548
150	103	59	False	pre	-0.0794825077117523
151	103	60	False	post	-0.0456674727529849
152	103	60	False	pre	0.113273435558215
153	103	61	False	post	-0.0216102023591161
154	103	61	False	pre	-0.00307300653882557
155	103	62	False	post	-0.0921613377589695
156	103	62	False	pre	-0.0817007642344677
157	103	63	False	post	0.26246366621005
158	103	63	False	pre	-0.0330761948112365
159	103	64	False	post	0.0763925780038956
160	103	64	False	pre	0.294858590879426
161	103	65	False	post	0.171443651270696
162	103	65	False	pre	0.068147259170785
163	103	66	False	post	0.0843379493198345
164	103	66	False	pre	-0.138476593023084
165	103	67	False	post	0.015635698120779
166	103	67	False	pre	0.0724683144772109
167	103	68	False	post	-0.00651994462456857
168	103	68	False	pre	0.0435000385035748
169	103	69	False	post	-0.0809827943183834
170	103	69	False	pre	-0.0653471598690595
171	103	70	False	post	-0.0230588927991787
172	103	70	False	pre	-0.107559284064961
173	103	71	False	post	0.141007037041051
174	103	71	False	pre	-0.116374426377369
175	103	72	False	post	0.158593745964778
176	103	72	False	pre	-0.0825082406687587
177	103	73	False	post	0.106697195789275
178	103	73	False	pre	-0.195234247658144
179	103	74	True	post	-0.0758481788682819
180	103	74	True	pre	0.0115944182154039
181	103	75	True	post	-0.154975345817411
182	103	75	True	pre	0.0600613138728399
183	103	76	False	post	-0.121815139854459
184	103	76	False	pre	0.055502428410151
185	103	77	False	post	-0.154692370540884
186	103	77	False	pre	-0.153209821429584
187	103	78	False	post	-0.0841179507003892
188	103	78	False	pre	-0.0944548400917477
189	103	79	True	post	-0.164019589556708
190	103	79	True	pre	-0.126604173645945
191	103	80	False	post	-0.0153881584299111
192	103	80	False	pre	-0.193071864016621
193	103	81	False	post	-0.0570751712727411
194	103	81	False	pre	-0.0492125904304453
195	103	82	False	post	-0.00888182692014646
196	103	82	False	pre	-0.0467904428024234
197	103	83	False	post	0.306327835464269
198	103	83	False	pre	0.0455722245555652
199	103	84	False	post	-0.0984868956547734
200	103	84	False	pre	-0.088246016194386
201	103	85	True	post	-0.0779903032309971
202	103	85	True	pre	0.0353158064164563
203	103	86	False	post	-0.137724778051994
204	103	86	False	pre	-0.0547708083779696
205	103	87	False	post	-0.0134142315338542
206	103	87	False	pre	-0.0122290345267927
207	103	88	True	post	-0.0688875565385344
208	103	88	True	pre	-0.140002780068639
209	103	89	False	post	0.071206187357729
210	103	89	False	pre	0.0833287936170403
211	103	90	True	post	0.0405928540818498
212	103	90	True	pre	-0.165065127070709
213	103	91	False	post	-0.12039637317558
214	103	91	False	pre	-0.0957174370403845
215	103	92	False	post	0.00846718890066263
216	103	92	False	pre	0.230101079323157
217	103	93	True	post	0.0628990473426915
218	103	93	True	pre	0.0365090774510627
219	103	94	False	post	-0.202843134158808
220	103	94	False	pre	-0.199946787717065
221	103	95	True	post	0.0817157675758609
222	103	95	True	pre	-0.0845404665607558
223	103	96	False	post	0.130241481618999
224	103	96	False	pre	-0.0710681852377636
225	103	97	False	post	0.0863255648242642
226	103	97	False	pre	-0.026372338177688
227	103	98	False	post	-0.165695215974877
228	103	98	False	pre	-0.0961245521236633
229	103	99	False	post	0.116158192092204
230	103	99	False	pre	0.267149167948987
231	103	100	False	post	-0.0653660941945443
232	103	100	False	pre	-0.00876197241526251
233	103	101	False	post	-0.0665976496258964
234	103	101	False	pre	0.0891363372492278
235	103	102	False	post	-0.0610999198548331
236	103	102	False	pre	-0.0226617284440113
237	103	103	True	post	-0.044093573878378
238	103	103	True	pre	-0.0536761516340375
239	103	104	False	post	-0.0978377841367744
240	103	104	False	pre	-0.104007604723338
241	103	105	True	post	0.0176575896424131
242	103	105	True	pre	0.963490759198869
243	103	106	False	post	0.142077820445158
244	103	106	False	pre	0.0105939783409892
245	103	107	False	post	-0.0904791809418217
246	103	107	False	pre	-0.254838694824025
247	103	108	False	post	-0.0277385175705261
248	103	108	False	pre	-0.118276779011479
249	103	109	False	post	-0.0330482650689067
250	103	109	False	pre	-0.113395097035033
251	103	110	True	post	-0.139241683819618
252	103	110	True	pre	1.2339870825062
253	103	111	False	post	0.0788665731910343
254	103	111	False	pre	0.0499121347811493
255	103	112	False	post	-0.0933028332767869
256	103	112	False	pre	-0.10679338336869
257	103	113	True	post	-0.0276437436956768
258	103	113	True	pre	0.102920785854744
259	103	114	False	post	-0.176613614635069
260	103	114	False	pre	0.0260821430416295
261	103	115	False	post	0.0427319264813743
262	103	115	False	pre	0.0579425864624735
263	103	116	False	post	-0.207182018939143
264	103	116	False	pre	-0.137325847797227
265	103	117	True	post	-0.0529128503482775
266	103	117	True	pre	-0.0585824682366533
267	103	118	True	post	0.470331602203567
268	103	118	True	pre	-0.020139163204191
269	103	119	True	post	0.0743101385742687
270	103	119	True	pre	0.0707956793284685
271	103	120	False	post	0.263118743281704
272	103	120	False	pre	0.132434323784466
273	103	121	False	post	-0.109794430312774
274	103	121	False	pre	-0.0910488488182151
275	103	122	False	post	-0.0190068153101379
276	103	122	False	pre	-0.0265105839786263
277	103	123	False	post	-0.0894735449341832
278	103	123	False	pre	0.123598026971863
279	103	124	False	post	0.491383258078423
280	103	124	False	pre	-0.0964487339679351
281	103	125	True	post	-0.0622923008404633
282	103	125	True	pre	0.0145196171964475
283	103	126	False	post	-0.173694084841354
284	103	126	False	pre	0.289973651892994
285	103	127	False	post	-0.0889958259999212
286	103	127	False	pre	0.50160033316259
287	103	128	True	post	0.0140277420987739
288	103	128	True	pre	-0.195254784386587
289	103	129	False	post	-0.0904792968994961
290	103	129	False	pre	0.00406727380323351
291	103	130	False	post	0.169659193900093
292	103	130	False	pre	-0.0743257285618876
293	103	131	False	post	-0.0829252234595717
294	103	131	False	pre	-0.172560986371084
295	103	132	False	post	-0.0473928331129115
296	103	132	False	pre	-0.0117517311120524
297	103	133	False	post	0.0652525738981859
298	103	133	False	pre	-0.0317872486108334
299	103	134	False	post	0.288482125095342
300	103	134	False	pre	0.163710638064393
301	103	135	False	post	-0.0186527431170645
302	103	135	False	pre	0.291604411519625
303	103	136	False	post	0.198694627237352
304	103	136	False	pre	0.290585493542492
305	103	137	False	post	-0.104216342610162
306	103	137	False	pre	-0.163024839518378
307	103	138	False	post	0.00439301040370488
308	103	138	False	pre	0.308224917171667
309	103	139	False	post	0.548474371491032
310	103	139	False	pre	-0.141494407937576
311	103	140	False	post	0.16658102480418
312	103	140	False	pre	0.0838304580751589
313	103	141	False	post	-0.0884097373746298
314	103	141	False	pre	0.11730240035061
315	103	142	False	post	0.0857297033030392
316	103	142	False	pre	-0.164299003650488
317	103	143	False	post	-0.0129619730009034
318	103	143	False	pre	0.470321490207247
319	103	144	False	post	0.00328799946670164
320	103	144	False	pre	-0.506034707142346
321	103	145	False	post	-0.11751319623065
322	103	145	False	pre	-0.101866717281993
323	103	146	False	post	-0.240913822406615
324	103	146	False	pre	-0.211027873662005
325	103	147	True	post	-0.18039586552505
326	103	147	True	pre	0.669080773626729
327	103	148	False	post	0.272083483796034
328	103	148	False	pre	-0.0850539214854639
329	103	149	False	post	-0.174370502013163
330	103	149	False	pre	0.343416064561909
331	103	150	False	post	0.237930101725925
332	103	150	False	pre	-0.0860831468223904
333	103	151	False	post	-0.0912803752709569
334	103	151	False	pre	-0.0628415904434137
335	103	152	False	post	-0.121589254174836
336	103	152	False	pre	-0.1588325952955
337	103	153	False	post	-0.0557991134851456
338	103	153	False	pre	0.099539680687426
339	103	154	True	post	-0.070712928465989
340	103	154	True	pre	-0.0617038845554287
341	103	155	False	post	-0.025777080319333
342	103	155	False	pre	0.0398083467693385
343	103	156	True	post	-0.138918046190914
344	103	156	True	pre	-0.135050821770763
345	103	157	True	post	0.275029518401244
346	103	157	True	pre	-0.0672934920708161
347	103	158	False	post	-0.12748281226655
348	103	158	False	pre	-0.189638803646797
349	103	159	False	post	-0.0296321222952836
350	103	159	False	pre	-0.0512119312333366
351	103	160	False	post	-0.0478546639163061
352	103	160	False	pre	-0.0473179109361873
353	103	161	False	post	-0.0761606904099083
354	103	161	False	pre	0.301602066646684
355	103	162	False	post	0.0209972548074096
356	103	162	False	pre	0.0352050199926665
357	103	163	False	post	-0.0330589700934993
358	103	163	False	pre	0.0675193900512699
359	103	164	False	post	-0.0751863992248682
360	103	164	False	pre	-0.0346218018414222
361	103	165	True	post	0.303236279446521
362	103	165	True	pre	-0.28578998442894
363	103	166	False	post	-0.0871598556182852
364	103	166	False	pre	-0.0867227967189721
365	103	167	False	post	-0.0366505158752436
366	103	167	False	pre	0.418333353706095
367	103	168	False	post	-0.0785485885182246
368	103	168	False	pre	-0.0701812087964993
369	103	169	True	post	0.336425224183284
370	103	169	True	pre	0.0734387366724074
371	103	170	False	post	0.340831545695613
372	103	170	False	pre	-0.0501739113308627
373	103	171	False	post	-0.0890339669806196
374	103	171	False	pre	-0.0503789859782656
375	103	172	False	post	-0.126543075583072
376	103	172	False	pre	0.0166589252122851
377	103	173	False	post	0.114781404533096
378	103	173	False	pre	0.0113627623882428
379	103	174	False	post	-0.0232922429472267
380	103	174	False	pre	-0.0615677878514648
381	103	175	False	post	-0.0856720041628895
382	103	175	False	pre	0.139575822233866
383	103	176	False	post	-0.0822908246475987
384	103	176	False	pre	-0.351082350872828
385	103	177	False	post	-0.030100163690143
386	103	177	False	pre	-0.156041300283143
387	103	178	False	post	0.0686936326846963
388	103	178	False	pre	-0.0212986640588187
389	103	179	False	post	0.171570668791944
390	103	179	False	pre	0.174538720577124
391	103	180	False	post	0.134600760173094
392	103	180	False	pre	0.0929751553541671
393	103	181	False	post	0.1872547077698
394	103	181	False	pre	0.0538379324124269
395	103	182	False	post	-0.0432385276729936
396	103	182	False	pre	0.389804923682925
397	103	183	False	post	-0.0358951092259966
398	103	183	False	pre	0.453036784652262
399	103	184	False	post	-0.0227017916089899
400	103	184	False	pre	0.0167713349124477
401	103	185	False	post	-0.0713046609982725
402	103	185	False	pre	0.263255941087045
403	103	186	True	post	-0.0967438789971075
404	103	186	True	pre	0.149760215782852
405	103	187	False	post	0.0146703920570096
406	103	187	False	pre	0.417054703308495
407	103	188	False	post	0.0965526151663058
408	103	188	False	pre	0.00224143375144186
409	103	189	False	post	-0.116068513265986
410	103	189	False	pre	-0.228405944060493
411	103	190	False	post	-0.0853292225223489
412	103	190	False	pre	-0.0720873129242497
413	103	191	False	post	-0.0265922141501837
414	103	191	False	pre	0.125335843346844
415	103	192	False	post	-0.142347824051558
416	103	192	False	pre	-0.136389303463563
417	103	193	False	post	-0.108582524467027
418	103	193	False	pre	0.125530023210934
419	103	194	False	post	-0.0436892048789031
420	103	194	False	pre	0.0157986087005538
421	103	195	False	post	-0.0597281923367988
422	103	195	False	pre	-0.0500950550773695
423	103	196	False	post	-0.0824324899948992
424	103	196	False	pre	-0.0824324870220323
425	103	197	False	post	0.378051303820136
426	103	197	False	pre	0.0427295105825244
427	103	198	True	post	-0.114464474036987
428	103	198	True	pre	-0.151276379900516
429	103	199	False	post	0.0934184541259535
430	103	199	False	pre	-0.219344455220898
431	103	200	False	post	-0.0805248885847781
432	103	200	False	pre	-0.0120597249885154
433	103	201	True	post	-0.11220326573373
434	103	201	True	pre	0.0633522791774982
435	103	202	False	post	-0.0442398747939616
436	103	202	False	pre	0.207228527636572
437	103	203	False	post	-0.0298966829506012
438	103	203	False	pre	0.168085487627254
439	103	204	False	post	-0.111654024536273
440	103	204	False	pre	-0.155125422296152
441	103	205	False	post	0.0160922588090325
442	103	205	False	pre	-0.0636473963939046
443	103	206	False	post	-0.0725882884125844
444	103	206	False	pre	0.29166173394931
445	103	207	False	post	-0.101312679151418
446	103	207	False	pre	-0.0423831431938022
447	103	208	False	post	-0.154198913586122
448	103	208	False	pre	-0.105986897969135
449	103	209	False	post	-0.08208090789801
450	103	209	False	pre	-0.0820808932259748
451	103	210	False	post	-0.0127317042107437
452	103	210	False	pre	-0.0847355305087699
453	103	211	False	post	-0.16717833967845
454	103	211	False	pre	-0.150518643497802
455	103	212	False	post	-0.112969762124464
456	103	212	False	pre	0.161714124185415
457	103	213	True	post	0.341510193999018
458	103	213	True	pre	-0.107773365481698
459	103	214	False	post	0.00697699855074216
460	103	214	False	pre	-0.03606223310217
461	103	215	False	post	-0.0356863528667064
462	103	215	False	pre	0.0918793130870928
463	103	216	False	post	0.237639660119494
464	103	216	False	pre	-0.0498954023467746
465	103	217	False	post	-0.0408362347020716
466	103	217	False	pre	0.357078857089921
467	103	218	False	post	0.154675787947415
468	103	218	False	pre	0.254366487761213
469	103	219	False	post	-0.0822913706419408
470	103	219	False	pre	0.607098958451917
471	103	220	True	post	-0.106517477270734
472	103	220	True	pre	0.350559047729954
473	103	221	False	post	-0.0389712369647052
474	103	221	False	pre	-0.0389495836393258
475	103	222	False	post	0.0186644147251265
476	103	222	False	pre	0.61427516052836
477	103	223	False	post	0.141448217350246
478	103	223	False	pre	0.119946716614762
479	103	224	False	post	-0.0849132632246246
480	103	224	False	pre	-0.0843419969869064
481	103	225	False	post	-0.000172752525625867
482	103	225	False	pre	-0.0935363318403933
483	103	226	True	post	0.176090736935778
484	103	226	True	pre	-0.155288611224
485	103	227	True	post	-0.0192429715224627
486	103	227	True	pre	0.532020934973718
487	103	228	False	post	-0.0432608168648521
488	103	228	False	pre	-0.173606006844
489	103	229	False	post	-0.0585432949486606
490	103	229	False	pre	0.207692547712159
491	103	230	False	post	0.0959480989561259
492	103	230	False	pre	-0.0258473564495832
493	103	231	False	post	-0.292351069718958
494	103	231	False	pre	-0.184214778788405
495	103	232	False	post	-0.073151318484654
496	103	232	False	pre	-0.181939756015661
497	103	233	False	post	-0.110463960413202
498	103	233	False	pre	-0.0597534950077758
499	103	234	False	post	-0.115024612552488
500	103	234	False	pre	-0.114615097282734
501	103	235	False	post	-0.10782639404842
502	103	235	False	pre	0.00889461119734231
503	103	236	False	post	0.0239103208720342
504	103	236	False	pre	0.393505147464859
505	117	0	False	post	0.238212749286207
506	117	0	False	pre	-0.0822231057711649
507	117	1	False	post	0.331170745599905
508	117	1	False	pre	0.39239586376403
509	117	2	False	post	0.362459811819539
510	117	2	False	pre	-0.0683986034148554
511	117	3	False	post	-0.203900968904904
512	117	3	False	pre	-0.189448096237351
513	117	4	False	post	-0.114268424277154
514	117	4	False	pre	-0.458658384041434
515	117	5	False	post	-0.0439958954335948
516	117	5	False	pre	-0.149706793653342
517	117	6	False	post	-0.0562136071858918
518	117	6	False	pre	-0.270649425335738
519	117	7	False	post	-0.0196842927998643
520	117	7	False	pre	-0.00909282554450855
521	117	8	True	post	0.691217823651462
522	117	8	True	pre	0.327449182991723
523	117	9	False	post	-0.139129519493164
524	117	9	False	pre	-0.138336956251691
525	117	10	False	post	-0.0250097005686763
526	117	10	False	pre	0.225382371458822
527	117	11	False	post	0.126736617906496
528	117	11	False	pre	-0.0221220667898137
529	117	12	False	post	-0.0532841628419994
530	117	12	False	pre	-0.121416662043789
531	117	13	False	post	-0.165116651907643
532	117	13	False	pre	-0.12783744673534
533	117	14	False	post	0.0226959112117727
534	117	14	False	pre	-0.11626567331867
535	117	15	False	post	-0.0777181770445369
536	117	15	False	pre	-0.0777181770445369
537	117	16	False	post	0.660512967858309
538	117	16	False	pre	-0.187247019124984
539	117	17	False	post	0.154121885985691
540	117	17	False	pre	0.25740854297007
541	125	0	True	post	0.483167690941733
542	125	0	True	pre	0.117758841279158
543	125	1	False	post	-0.357487030030723
544	125	1	False	pre	0.325596930823423
545	125	2	False	post	-0.189471503031637
546	125	2	False	pre	-0.17011382692057
547	125	3	False	post	0.139032339457594
548	125	3	False	pre	-0.388457693433185
549	125	4	False	post	-0.150790325583136
550	125	4	False	pre	-0.148568980373444
551	125	5	False	post	-0.209402568655192
552	125	5	False	pre	-0.256683750393709
553	125	6	True	post	-0.438211671094275
554	125	6	True	pre	-0.169394203280159
555	125	7	False	post	-0.467869820953057
556	125	7	False	pre	0.0209953187000879
557	125	8	False	post	-0.291042180446008
558	125	8	False	pre	-0.409356144467748
559	125	9	False	post	0.248873901862597
560	125	9	False	pre	0.041921198998219
561	125	10	False	post	-0.239908790508789
562	125	10	False	pre	-0.252391319408933
563	125	11	False	post	-0.3621274625488
564	125	11	False	pre	0.0690579103405978
565	125	12	False	post	0.185107585255707
566	125	12	False	pre	0.108128153998506
567	125	13	False	post	0.566160525736172
568	125	13	False	pre	-0.311680454632488
569	125	14	False	post	-0.45483022350814
570	125	14	False	pre	0.0209253889359382
571	125	15	True	post	0.238672926147232
572	125	15	True	pre	-0.328548788969372
573	125	16	True	post	-0.054637464471773
574	125	16	True	pre	0.0177182772739218
575	125	17	False	post	-0.0929232588251005
576	125	17	False	pre	-0.420209312946661
577	125	18	False	post	-0.0921751822712794
578	125	18	False	pre	-0.0590411863285028
579	125	19	False	post	-0.428497498106837
580	125	19	False	pre	-0.240208240739857
581	125	20	True	post	0.22232691937162
582	125	20	True	pre	0.381519209448974
583	125	21	False	post	-0.273445195181155
584	125	21	False	pre	0.843326244029776
585	125	22	False	post	0.187605412002292
586	125	22	False	pre	-0.074076090421203
587	125	23	False	post	0.384098818311729
588	125	23	False	pre	0.380253701719743
589	125	24	True	post	0.516471958814992
590	125	24	True	pre	-0.112546667379076
591	125	25	True	post	0.184329238028008
592	125	25	True	pre	-0.107374918561121
593	125	26	False	post	0.0354468057734463
594	125	26	False	pre	-0.120008548235492
595	125	27	False	post	-0.215691656678021
596	125	27	False	pre	0.212263780724839
597	125	28	False	post	-0.474646499941058
598	125	28	False	pre	-0.137308747801798
599	125	29	False	post	-0.0658120111888084
600	125	29	False	pre	-0.203030845643647
601	125	30	False	post	-0.281961130633471
602	125	30	False	pre	-0.114473037719218
603	125	31	True	post	0.438666024500979
604	125	31	True	pre	-0.222515559171859
605	125	32	True	post	0.0744064631542448
606	125	32	True	pre	-0.125283155814071
607	125	33	False	post	-0.352581073405964
608	125	33	False	pre	0.308566909353873
609	125	34	False	post	0.30852517414218
610	125	34	False	pre	0.421089745325116
611	125	35	False	post	-0.574487276325378
612	125	35	False	pre	0.212553030055866
613	125	36	False	post	-0.446594291098436
614	125	36	False	pre	0.132484588586782
615	125	37	False	post	0.0663512564167278
616	125	37	False	pre	0.166958201494401
617	125	38	False	post	0.0650391080428634
618	125	38	False	pre	-0.0517064533692506
619	125	39	False	post	-0.228505344499395
620	125	39	False	pre	-0.173717226108315
621	125	40	False	post	-0.440713736017385
622	125	40	False	pre	-0.372076665251964
623	125	41	False	post	-0.148379245505854
624	125	41	False	pre	0.0238606254331429
625	125	42	False	post	0.482458940295129
626	125	42	False	pre	-0.240020334281591
627	125	43	False	post	-0.3501994447254
628	125	43	False	pre	-0.211050798087302
629	125	44	True	post	-0.0217425936525431
630	125	44	True	pre	-0.0892176754543625
631	125	45	False	post	-0.0243246409371026
632	125	45	False	pre	0.14295887915814
633	125	46	False	post	-0.353711852984704
634	125	46	False	pre	0.0915970690558643
635	125	47	False	post	-0.267523044636584
636	125	47	False	pre	0.678204331381906
637	125	48	True	post	-0.183842392940308
638	125	48	True	pre	-0.0975405807333921
639	125	49	False	post	0.0964312984150871
640	125	49	False	pre	-0.0772642701759215
641	125	50	False	post	-0.386643402796517
642	125	50	False	pre	0.089313644404003
643	125	51	False	post	-0.0751531249203984
644	125	51	False	pre	0.053162767602102
645	125	52	False	post	-0.0510814405821814
646	125	52	False	pre	-0.123557321869656
647	125	53	False	post	-0.354078316989687
648	125	53	False	pre	-0.37116311151526
649	125	54	False	post	-0.244145162730429
650	125	54	False	pre	-0.022249288417789
651	125	55	True	post	-0.134958033825677
652	125	55	True	pre	-0.0176799619557769
653	125	56	False	post	0.165807136185887
654	125	56	False	pre	-0.208217228820186
655	125	57	True	post	-0.408847707658601
656	125	57	True	pre	0.351838282106594
657	125	58	False	post	0.173935602719565
658	125	58	False	pre	-0.165325875469325
659	125	59	False	post	-0.202710517975538
660	125	59	False	pre	0.229978943183559
661	125	60	False	post	0.485971616243043
662	125	60	False	pre	0.027329774009458
663	125	61	True	post	0.0235073978098807
664	125	61	True	pre	0.290959545885464
665	125	62	False	post	-0.00647868572824773
666	125	62	False	pre	-0.0610495622672629
667	125	63	False	post	-0.235589905221382
668	125	63	False	pre	0.132235667801955
669	125	64	False	post	0.104490134422092
670	125	64	False	pre	0.184040038429992
671	125	65	True	post	-0.411542970651961
672	125	65	True	pre	0.0654671819650866
673	125	66	False	post	0.486737145819391
674	125	66	False	pre	0.447771027381359
675	125	67	False	post	-0.62858871447432
676	125	67	False	pre	-0.239285069887158
677	126	0	True	post	0.358190333807317
678	126	0	True	pre	-0.116463418232057
679	126	1	False	post	0.259121290673506
680	126	1	False	pre	-0.00517571403994826
681	126	2	True	post	-0.286556857436679
682	126	2	True	pre	0.210349771830803
683	126	3	False	post	-0.127855747645514
684	126	3	False	pre	-0.119283636529502
685	126	4	False	post	-0.134247569029038
686	126	4	False	pre	0.0202369798656199
687	126	5	False	post	-0.278072667914425
688	126	5	False	pre	0.0850913061854375
689	126	6	False	post	-0.0547094151531662
690	126	6	False	pre	0.20100815240847
691	126	7	False	post	-0.12275454999014
692	126	7	False	pre	-0.0490475893098321
693	126	8	False	post	-0.428518828613967
694	126	8	False	pre	0.261072715062692
695	126	9	False	post	0.0570880351713607
696	126	9	False	pre	-0.113549305496754
697	126	10	False	post	-0.282950011254677
698	126	10	False	pre	-0.0690249534993867
699	126	11	True	post	0.0362271097636435
700	126	11	True	pre	0.0311600513609873
701	126	12	True	post	0.111857917210653
702	126	12	True	pre	-0.0870806037638395
703	126	13	True	post	0.138460862254865
704	126	13	True	pre	-0.130540016226857
705	126	14	False	post	0.0537130414371641
706	126	14	False	pre	-0.0804429863926817
707	126	15	False	post	-0.168993531779562
708	126	15	False	pre	0.0773547129770873
709	126	16	False	post	0.0869944652795491
710	126	16	False	pre	-0.0352458084600113
711	126	17	True	post	0.175374500395916
712	126	17	True	pre	-0.177264817633292
713	126	18	True	post	-0.0180208990900812
714	126	18	True	pre	-0.133839856110816
715	126	19	False	post	-0.0376393867501733
716	126	19	False	pre	0.0124023447853504
717	126	20	False	post	-0.157435386248664
718	126	20	False	pre	0.0346726355428516
719	126	21	False	post	-0.0914570290507122
720	126	21	False	pre	0.31117216606787
721	126	22	True	post	-0.33396530183625
722	126	22	True	pre	0.263457959649274
723	126	23	False	post	-0.0708120765591642
724	126	23	False	pre	0.100976258014994
725	126	24	False	post	-0.164764434709396
726	126	24	False	pre	0.0305303938968554
727	126	25	False	post	0.288305046234273
728	126	25	False	pre	-0.0957282459608796
729	126	26	False	post	-0.0744522570290544
730	126	26	False	pre	0.0303606630863697
731	126	27	False	post	0.076256529089973
732	126	27	False	pre	0.494102170344492
733	126	28	False	post	-0.123653758145953
734	126	28	False	pre	-0.243703798772053
735	126	29	False	post	0.0352362078080259
736	126	29	False	pre	0.230683906724763
737	126	30	False	post	-0.157313945826587
738	126	30	False	pre	0.405134937401659
739	126	31	False	post	-0.0833773610895372
740	126	31	False	pre	0.0586667105832503
741	126	32	False	post	-0.0611443712378813
742	126	32	False	pre	-0.0020253713476508
743	126	33	False	post	0.215232478617689
744	126	33	False	pre	-0.121950605200753
745	126	34	True	post	-0.11977638913738
746	126	34	True	pre	-0.0630812710793083
747	126	35	True	post	-0.00847761446266793
748	126	35	True	pre	0.199221630055122
749	126	36	False	post	-0.0157225389102117
750	126	36	False	pre	0.257788460882356
751	126	37	False	post	0.00847417677412877
752	126	37	False	pre	-0.0328237613439882
753	126	38	False	post	-0.147457907558376
754	126	38	False	pre	0.125394564273154
755	126	39	False	post	-0.0456720474607045
756	126	39	False	pre	0.128895935098385
757	126	40	False	post	-0.0731140857818142
758	126	40	False	pre	-0.0873951302393158
759	126	41	False	post	-0.442153709466801
760	126	41	False	pre	0.347782937862714
761	126	42	False	post	-0.281442206520147
762	126	42	False	pre	-0.0176855722599657
763	126	43	False	post	-0.0853796478868008
764	126	43	False	pre	-0.110928348339864
765	126	44	False	post	-0.116938771794579
766	126	44	False	pre	0.0797528405864512
767	126	45	False	post	-0.0851850915270078
768	126	45	False	pre	-0.0911400830490074
769	126	46	False	post	0.00918702721590174
770	126	46	False	pre	0.0360643547372147
771	126	47	False	post	-0.134939080601455
772	126	47	False	pre	0.0190863156386291
773	126	48	False	post	-0.030179225038185
774	126	48	False	pre	-0.0476793317492136
775	126	49	False	post	0.233449568378696
776	126	49	False	pre	-0.0884134053594539
777	126	50	False	post	0.0684965051513443
778	126	50	False	pre	-0.0438427420774554
779	126	51	False	post	0.186925984917961
780	126	51	False	pre	-0.189368615179368
781	126	52	False	post	0.0574368829202271
782	126	52	False	pre	-0.131075180076359
783	126	53	False	post	0.156132004198582
784	126	53	False	pre	0.255735093726582
785	126	54	False	post	-0.114566659873724
786	126	54	False	pre	-0.0950592201835713
787	126	55	False	post	-0.0183623641379582
788	126	55	False	pre	0.035822424004921
789	126	56	False	post	-0.139317825830086
790	126	56	False	pre	-0.00670609401533286
791	126	57	False	post	-0.0482870727133882
792	126	57	False	pre	0.207505335263224
793	126	58	False	post	-0.0521247820554309
794	126	58	False	pre	0.137987544367291
795	126	59	False	post	-0.148230172585222
796	126	59	False	pre	-0.176218212613366
797	126	60	True	post	-0.108730863347908
798	126	60	True	pre	0.201695318002124
799	126	61	False	post	0.110031712471902
800	126	61	False	pre	-0.0548852987459138
801	126	62	False	post	0.149365752748917
802	126	62	False	pre	-0.163360382860464
803	126	63	False	post	-0.0135413304996946
804	126	63	False	pre	0.304763221518985
805	126	64	True	post	0.493357525941247
806	126	64	True	pre	-0.151730508158353
807	126	65	False	post	-0.380336371928867
808	126	65	False	pre	0.0479828981605873
809	126	66	False	post	-0.0716267117547031
810	126	66	False	pre	-0.0659997077712407
811	126	67	True	post	-0.107582663750836
812	126	67	True	pre	-0.0255957385104113
813	127	0	False	post	0.613385321227622
814	127	0	False	pre	0.370314838974225
815	127	1	False	post	0.240298544275372
816	127	1	False	pre	-0.556417404331891
817	127	2	False	post	-0.43166270287567
818	127	2	False	pre	-0.0189645226903755
819	127	3	False	post	0.816597312821919
820	127	3	False	pre	-0.350154323700288
821	127	4	False	post	0.637604698943446
822	127	4	False	pre	-0.326134352128486
823	127	5	False	post	0.202515280426844
824	127	5	False	pre	0.821372547097692
825	127	6	False	post	-0.0721001351797769
826	127	6	False	pre	1.31460332560576
827	127	7	False	post	0.349408796119186
828	127	7	False	pre	-0.583713639436694
829	127	8	False	post	-0.359062420589869
830	127	8	False	pre	0.437936734848975
831	127	9	False	post	-0.511799385584117
832	127	9	False	pre	0.187968266706621
833	127	10	False	post	0.0960171479847302
834	127	10	False	pre	-0.59456444387703
835	127	11	False	post	0.723599427656011
836	127	11	False	pre	0.370461342839494
837	127	12	False	post	-0.121687552339024
838	127	12	False	pre	1.03398922741867
839	127	13	False	post	0.634184751669798
840	127	13	False	pre	-0.33800246762399
841	127	14	False	post	0.0831538414116598
842	127	14	False	pre	-0.513892442050952
843	127	15	False	post	0.154791452310417
844	127	15	False	pre	-0.488353360831874
845	127	16	False	post	-0.572350776058782
846	127	16	False	pre	0.767218976145461
847	127	17	True	post	0.573292621651729
848	127	17	True	pre	0.263557768807155
849	127	18	False	post	0.0437781012749887
850	127	18	False	pre	0.266932445751334
851	127	19	False	post	0.76525721392737
852	127	19	False	pre	0.244467781941352
853	127	20	False	post	0.247062869554553
854	127	20	False	pre	-0.533679366622195
855	127	21	False	post	-0.168100362904963
856	127	21	False	pre	-0.521753641250967
857	127	22	False	post	0.289709464347523
858	127	22	False	pre	-0.433386577845472
859	127	23	False	post	0.273430997029784
860	127	23	False	pre	0.0955569121115472
861	127	24	False	post	-0.313664893575599
862	127	24	False	pre	0.343149857965198
863	127	25	False	post	-0.0902524701412236
864	127	25	False	pre	-0.368146204459387
865	127	26	False	post	0.606613707728354
866	127	26	False	pre	-0.49819043437627
867	127	27	False	post	-0.140144616417823
868	127	27	False	pre	0.306222547521836
869	127	28	False	post	0.068177878875959
870	127	28	False	pre	0.95439582056073
871	127	29	False	post	0.252544834328067
872	127	29	False	pre	0.649135554490107
873	127	30	False	post	0.0613158987080445
874	127	30	False	pre	-0.179866869819497
875	127	31	False	post	0.360614453076214
876	127	31	False	pre	-0.0259191705075447
877	127	32	False	post	0.309115841309238
878	127	32	False	pre	-0.177372987410631
879	127	33	False	post	-0.377250212710318
880	127	33	False	pre	0.121122061908689
881	127	34	False	post	0.085474699450049
882	127	34	False	pre	-0.222324485439567
883	127	35	False	post	0.43885759668268
884	127	35	False	pre	0.276029030059925
885	127	36	False	post	-0.481639721203806
886	127	36	False	pre	-0.0456801408387922
887	127	37	False	post	0.246135638721353
888	127	37	False	pre	-0.467203327577503
889	127	38	False	post	0.0223503597125568
890	127	38	False	pre	-0.141868323416066
891	127	39	False	post	-0.548862701507191
892	127	39	False	pre	0.0652228298279995
893	127	40	False	post	0.0174359170157505
894	127	40	False	pre	-0.147934578701104
895	127	41	False	post	0.262821019902645
896	127	41	False	pre	-0.514250353049064
897	127	42	False	post	0.409698822689173
898	127	42	False	pre	0.817769169841444
899	127	43	False	post	-0.318660406260585
900	127	43	False	pre	0.0599710449394868
901	127	44	False	post	0.0164849934665639
902	127	44	False	pre	-0.348976658190773
903	127	45	False	post	0.40342769369667
904	127	45	False	pre	0.191945981616569
905	127	46	False	post	0.294543070376861
906	127	46	False	pre	-0.267554908014781
907	127	47	False	post	-0.371613832126315
908	127	47	False	pre	0.723273957638019
909	127	48	False	post	0.526316209857727
910	127	48	False	pre	-0.115349464400204
911	127	49	False	post	0.204768612362897
912	127	49	False	pre	1.02536476115779
913	127	50	False	post	0.722695515678998
914	127	50	False	pre	-0.673524911348002
915	127	51	False	post	0.400310792529339
916	127	51	False	pre	-0.281118305482882
917	127	52	False	post	-0.0102946600041558
918	127	52	False	pre	0.322901931579454
919	127	53	False	post	-0.0766587717552936
920	127	53	False	pre	0.08868279594795
921	127	54	False	post	-0.486752942720199
922	127	54	False	pre	0.398523791338971
923	127	55	False	post	-0.119506938590878
924	127	55	False	pre	0.694992656658798
925	127	56	False	post	-0.548792535819253
926	127	56	False	pre	-0.377256913021206
927	127	57	False	post	0.0522833148251959
928	127	57	False	pre	-0.281970441130901
929	127	58	False	post	0.28028472196321
930	127	58	False	pre	-0.5245525239256
931	127	59	False	post	0.434947910436792
932	127	59	False	pre	-0.650785359696037
933	127	60	False	post	-0.383886334704773
934	127	60	False	pre	0.328133043855451
935	127	61	False	post	0.128997505509106
936	127	61	False	pre	-0.689835237156805
937	127	62	False	post	0.37347719796338
938	127	62	False	pre	-0.0578488719926352
939	127	63	False	post	0.7248200158297
940	127	63	False	pre	-0.00825840700677921
941	127	64	False	post	0.274236721037279
942	127	64	False	pre	0.291104087857364
943	127	65	False	post	-0.0709909736312309
944	127	65	False	pre	-0.275049815055772
945	127	66	False	post	-0.151511871348099
946	127	66	False	pre	0.621343491193477
947	127	67	False	post	0.301255699972143
948	127	67	False	pre	0.109283165561643
949	127	68	False	post	-0.166137195247836
950	127	68	False	pre	0.0238004813390341
951	127	69	False	post	0.40700148675447
952	127	69	False	pre	-0.583536114709669
953	127	70	False	post	0.0330410092078535
954	127	70	False	pre	0.848742757411895
955	127	71	False	post	0.366885744695215
956	127	71	False	pre	-0.472838809919221
957	127	72	False	post	0.155467818421586
958	127	72	False	pre	0.820909909844216
959	127	73	False	post	0.28607357733669
960	127	73	False	pre	0.43201664210583
961	136	0	False	post	-0.0838029167963672
962	136	0	False	pre	-0.117992052138402
963	136	1	False	post	0.208117917855602
964	136	1	False	pre	0.0423381843950659
965	136	2	False	post	0.126896757787669
966	136	2	False	pre	0.301971673023218
967	136	3	False	post	0.0522855203212777
968	136	3	False	pre	0.0552476259947654
969	136	4	False	post	0.240411790189748
970	136	4	False	pre	0.180960257327576
971	136	5	False	post	-0.103811717443498
972	136	5	False	pre	0.143378951643874
973	136	6	False	post	0.154906821745232
974	136	6	False	pre	0.195443106971893
975	136	7	False	post	0.040940046871638
976	136	7	False	pre	0.0771295291890197
977	136	8	False	post	0.146112303286891
978	136	8	False	pre	-0.175332708208322
979	136	9	False	post	0.098465811709607
980	136	9	False	pre	0.245264427119454
981	136	10	False	post	0.229866469532474
982	136	10	False	pre	-0.0347105988889131
983	136	11	False	post	0.186335711036141
984	136	11	False	pre	-0.169051905926856
985	136	12	False	post	-0.0980176355845658
986	136	12	False	pre	0.0718654789720297
987	136	13	False	post	-0.0879841584219639
988	136	13	False	pre	-0.0764203794358057
989	136	14	False	post	-0.297943441327811
990	136	14	False	pre	-0.126239200385823
991	136	15	False	post	0.492461989121719
992	136	15	False	pre	-0.125159145540675
993	136	16	False	post	-0.169984263752443
994	136	16	False	pre	-0.108333224281467
995	136	17	False	post	-0.124646620745184
996	136	17	False	pre	0.0867099457944697
997	136	18	False	post	0.0726367174991458
998	136	18	False	pre	-0.12826676208996
999	136	19	False	post	0.0868420339733431
1000	136	19	False	pre	-0.135095016663971
1001	136	20	False	post	0.161325289554582
1002	136	20	False	pre	0.00720720809279995
1003	136	21	False	post	0.571413249048186
1004	136	21	False	pre	-0.0661309178947183
1005	136	22	False	post	-0.117898466619331
1006	136	22	False	pre	0.359201154780502
1007	136	23	False	post	-0.0939483012507688
1008	136	23	False	pre	-0.0798450893499286
1009	136	24	False	post	-0.139682599201692
1010	136	24	False	pre	-0.171411287752688
1011	136	25	False	post	-0.219098540662272
1012	136	25	False	pre	-0.0108554659392075
1013	136	26	False	post	0.00524518776896987
1014	136	26	False	pre	0.0552140578951336
1015	136	27	False	post	-0.113543010889635
1016	136	27	False	pre	-0.145599297500227
1017	136	28	False	post	0.13115533008106
1018	136	28	False	pre	0.191673119508974
1019	136	29	False	post	0.193470275825609
1020	136	29	False	pre	0.0298155691723597
1021	136	30	False	post	-0.0343445854630682
1022	136	30	False	pre	-0.0103413306779124
1023	136	31	False	post	-0.0902716643524361
1024	136	31	False	pre	0.406081598948709
1025	136	32	False	post	0.18387949538025
1026	136	32	False	pre	0.184118551366574
1027	136	33	False	post	0.0256087943359024
1028	136	33	False	pre	-0.235873710336436
1029	136	34	False	post	0.15848174613259
1030	136	34	False	pre	-0.0180515857008093
1031	136	35	False	post	-0.110046030525228
1032	136	35	False	pre	0.296368731043862
1033	136	36	False	post	0.0538794447260095
1034	136	36	False	pre	-0.0163459579806932
1035	136	37	False	post	-0.0326531697111815
1036	136	37	False	pre	0.162478278407195
1037	136	38	False	post	0.0832793541121747
1038	136	38	False	pre	-0.0492721302806781
1039	136	39	False	post	0.0478046601163444
1040	136	39	False	pre	0.154902459741096
1041	136	40	False	post	0.564914541121866
1042	136	40	False	pre	-0.0785064588410986
1043	136	41	False	post	-0.0951442182293656
1044	136	41	False	pre	0.0270342427985355
1045	136	42	False	post	0.218904885256697
1046	136	42	False	pre	0.0423099279295074
1047	136	43	False	post	0.0279020510138675
1048	136	43	False	pre	-0.114663835253446
1049	136	44	False	post	0.392918826673976
1050	136	44	False	pre	-0.0200957693410316
1051	136	45	False	post	-0.0275765214786377
1052	136	45	False	pre	0.346303096313595
1053	136	46	False	post	-0.0528388325834932
1054	136	46	False	pre	-0.0704478421633816
1055	136	47	False	post	-0.257921170297258
1056	136	47	False	pre	0.0562659825844997
1057	136	48	False	post	0.109791758583957
1058	136	48	False	pre	0.00687164883440654
1059	136	49	False	post	-0.0850830916345668
1060	136	49	False	pre	0.361355516956704
1061	136	50	False	post	-0.114392624453122
1062	136	50	False	pre	0.479133411023596
1063	136	51	False	post	0.0877023263690129
1064	136	51	False	pre	0.0526117102312918
1065	136	52	False	post	-0.0816891069300695
1066	136	52	False	pre	0.0395718920711771
1067	136	53	False	post	0.0387959071821005
1068	136	53	False	pre	-0.0532593913648441
1069	136	54	False	post	-0.237842544873521
1070	136	54	False	pre	-0.101078356562887
1071	136	55	False	post	-0.0202810816214638
1072	136	55	False	pre	-0.0969350644030088
1073	136	56	False	post	-0.105585711792164
1074	136	56	False	pre	0.0428343392878878
1075	136	57	False	post	-0.0821993443922184
1076	136	57	False	pre	0.0742314433635268
1077	136	58	False	post	0.202064633071232
1078	136	58	False	pre	0.0273303814565547
1079	136	59	False	post	-0.114660781602537
1080	136	59	False	pre	0.250083570176262
1081	136	60	False	post	-0.0555817303254414
1082	136	60	False	pre	-0.00936851155231273
1083	136	61	False	post	-0.142334115142595
1084	136	61	False	pre	-0.0141147070941311
1085	136	62	False	post	0.164882816627474
1086	136	62	False	pre	-0.0835116010225238
1087	136	63	False	post	-0.1261830900057
1088	136	63	False	pre	-0.158759510091328
1089	136	64	False	post	0.113512362021875
1090	136	64	False	pre	0.2181068383751
1091	136	65	False	post	-0.0538313525429986
1092	136	65	False	pre	-0.0534750449689093
1093	136	66	False	post	0.165050751878121
1094	136	66	False	pre	0.150462322845585
1095	136	67	False	post	-0.0555826178526882
1096	136	67	False	pre	-0.0573272233052403
1097	136	68	False	post	-0.0716748947302083
1098	136	68	False	pre	0.247841935461883
1099	136	69	False	post	0.299742968077803
1100	136	69	False	pre	-0.00937412592329434
1101	136	70	False	post	-0.0615354121031598
1102	136	70	False	pre	0.0200150095599739
1103	136	71	False	post	-0.0297295747754739
1104	136	71	False	pre	-0.103621026481452
1105	136	72	False	post	0.225629430848184
1106	136	72	False	pre	-0.12301967450829
1107	136	73	False	post	-0.0496289043617329
1108	136	73	False	pre	-0.10984027018893
1109	136	74	False	post	0.245726279441528
1110	136	74	False	pre	0.157436908559363
1111	136	75	False	post	0.291174007429745
1112	136	75	False	pre	-0.106223498590049
1113	136	76	False	post	0.164633668679665
1114	136	76	False	pre	0.423086749332197
1115	136	77	False	post	0.0962007055929234
1116	136	77	False	pre	0.311609595610995
1117	136	78	False	post	-0.16890921730693
1118	136	78	False	pre	-0.120196328168816
1119	136	79	False	post	-0.0575291801979662
1120	136	79	False	pre	0.00832570410849102
1121	136	80	False	post	0.0213466241249042
1122	136	80	False	pre	0.0347886010339678
1123	136	81	False	post	-0.168962426796977
1124	136	81	False	pre	-0.0550442429953657
1125	136	82	False	post	0.0700542807377921
1126	136	82	False	pre	-0.0371619770877831
1127	136	83	False	post	-0.134945612878685
1128	136	83	False	pre	-0.128231671591614
1129	136	84	False	post	-0.150612847777733
1130	136	84	False	pre	-0.0937514742614944
1131	136	85	False	post	0.029447511577706
1132	136	85	False	pre	0.087057318679103
1133	136	86	False	post	-0.188324385056275
1134	136	86	False	pre	-0.188758383136716
1135	136	87	False	post	-0.0608942352277021
1136	136	87	False	pre	0.218501384354852
1137	136	88	False	post	0.0373963902716006
1138	136	88	False	pre	0.373350275299681
1139	136	89	False	post	-0.00153829748397792
1140	136	89	False	pre	-0.0342355418889909
1141	136	90	False	post	0.0695962797315421
1142	136	90	False	pre	0.386768044872273
1143	136	91	False	post	0.0335114713272867
1144	136	91	False	pre	0.293750302226232
1145	136	92	False	post	-0.123484865550254
1146	136	92	False	pre	-0.0836468380272973
1147	136	93	False	post	-0.0468421200123513
1148	136	93	False	pre	-0.0610524444665656
1149	136	94	False	post	-0.14256399795609
1150	136	94	False	pre	0.241769271902294
1151	136	95	False	post	0.138949798302884
1152	136	95	False	pre	0.0773280892939833
1153	136	96	False	post	-0.129663762920154
1154	136	96	False	pre	0.0798822469648669
1155	136	97	False	post	-0.17835740563284
1156	136	97	False	pre	0.478077626358777
1157	136	98	False	post	0.0186183480557661
1158	136	98	False	pre	0.292156634315519
1159	136	99	False	post	0.207871337443273
1160	136	99	False	pre	0.0238500996703821
1161	136	100	False	post	-0.152293292801353
1162	136	100	False	pre	-0.130101522615468
1163	136	101	False	post	-0.0488712068211909
1164	136	101	False	pre	-0.0511529519995281
1165	136	102	False	post	-0.0674098338128467
1166	136	102	False	pre	-0.0660855420959214
1167	136	103	False	post	-0.254685190746183
1168	136	103	False	pre	-0.040647644412034
1169	136	104	False	post	0.236333552546324
1170	136	104	False	pre	0.0019879431785125
1171	136	105	False	post	-0.0828421668857155
1172	136	105	False	pre	-0.063005260511274
1173	136	106	False	post	0.248693263362252
1174	136	106	False	pre	0.189873771387842
1175	136	107	False	post	0.230327739620217
1176	136	107	False	pre	0.174306662812643
1177	136	108	False	post	0.186108105663075
1178	136	108	False	pre	-0.0240167861406077
1179	136	109	False	post	-0.197280295914645
1180	136	109	False	pre	0.0444848911685961
1181	136	110	False	post	0.0524979909792333
1182	136	110	False	pre	-0.0787014512155597
1183	136	111	False	post	0.156059766395888
1184	136	111	False	pre	-0.0566475965942677
1185	136	112	False	post	-0.124892367704428
1186	136	112	False	pre	-0.115199824152822
1187	136	113	False	post	0.0824894431504053
1188	136	113	False	pre	0.133494809414598
1189	136	114	False	post	-0.0374388779441308
1190	136	114	False	pre	0.0604498952189763
1191	136	115	False	post	-0.0253091152903005
1192	136	115	False	pre	0.0404544437292947
1193	136	116	False	post	0.0683881821898179
1194	136	116	False	pre	-0.119482900403186
1195	136	117	False	post	0.277476395536613
1196	136	117	False	pre	-0.03439609375682
1197	136	118	False	post	0.307060693035004
1198	136	118	False	pre	-0.0468508068465289
1199	136	119	False	post	0.427235482218305
1200	136	119	False	pre	0.00672516162520941
1201	136	120	False	post	-0.0340723098510703
1202	136	120	False	pre	-0.110551620106203
1203	136	121	False	post	0.281870605171047
1204	136	121	False	pre	-0.165804387806564
1205	136	122	False	post	-0.0227442953192178
1206	136	122	False	pre	0.233283117994068
1207	136	123	False	post	0.155584399190266
1208	136	123	False	pre	-0.0521071312620686
1209	136	124	False	post	0.167473423442935
1210	136	124	False	pre	0.00343442739796875
1211	136	125	False	post	-0.1609027878708
1212	136	125	False	pre	-0.0735993175195489
1213	136	126	False	post	0.175867107166027
1214	136	126	False	pre	0.067936994601994
1215	136	127	False	post	-0.0707645608073885
1216	136	127	False	pre	-0.0309529032356547
1217	136	128	False	post	-0.09197417490773
1218	136	128	False	pre	-0.0595118724122062
1219	136	129	False	post	0.0720789925469807
1220	136	129	False	pre	-0.100851602397804
1221	136	130	False	post	-0.0859428755635926
1222	136	130	False	pre	-0.0211051397742235
1223	136	131	False	post	-0.144988067277671
1224	136	131	False	pre	-0.148530991331775
1225	136	132	False	post	-0.0576737768905783
1226	136	132	False	pre	0.00629964846498007
1227	136	133	False	post	-0.0386302467784589
1228	136	133	False	pre	-0.228023612249853
1229	136	134	False	post	0.00524811028670029
1230	136	134	False	pre	0.0156653610263135
1231	136	135	False	post	-0.0213969039817426
1232	136	135	False	pre	0.298908472279504
1233	136	136	False	post	-0.0862639546579639
1234	136	136	False	pre	0.31571000841412
1235	136	137	False	post	0.285786081446549
1236	136	137	False	pre	0.188760771643282
1237	136	138	False	post	-0.0249828790051596
1238	136	138	False	pre	-0.138760369384169
1239	136	139	False	post	-0.19539470001518
1240	136	139	False	pre	-0.186964157250378
1241	136	140	False	post	0.0421312786599775
1242	136	140	False	pre	-0.137513555057975
1243	136	141	False	post	-0.157477322073798
1244	136	141	False	pre	-0.215983967485964
1245	136	142	False	post	0.32232627453506
1246	136	142	False	pre	-0.280815732177764
1247	136	143	False	post	-0.0204145461706112
1248	136	143	False	pre	0.0338366937796874
1249	136	144	False	post	0.0996417916655221
1250	136	144	False	pre	-0.0334646310581313
1251	136	145	False	post	0.0425848016770084
1252	136	145	False	pre	0.321938010260689
1253	136	146	False	post	0.0347525738221789
1254	136	146	False	pre	-0.276030110893486
1255	136	147	False	post	0.0938864933018072
1256	136	147	False	pre	0.0664289441631496
1257	136	148	False	post	0.399764954820339
1258	136	148	False	pre	0.167361758916432
1259	136	149	False	post	-0.110812493119495
1260	136	149	False	pre	-0.127367925991795
1261	136	150	False	post	0.125840783675051
1262	136	150	False	pre	0.313061670907681
1263	136	151	False	post	-0.116517762795799
1264	136	151	False	pre	-0.103458498621087
1265	136	152	False	post	0.0825134697538275
1266	136	152	False	pre	0.134103730722361
1267	136	153	False	post	-0.0497238964782728
1268	136	153	False	pre	0.00448885513531544
1269	136	154	False	post	0.0507405041949129
1270	136	154	False	pre	-0.0562702344557872
1271	136	155	False	post	-0.0528790626285553
1272	136	155	False	pre	-0.152055189936418
1273	136	156	False	post	0.302703247392832
1274	136	156	False	pre	-0.00577335991990498
1275	136	157	False	post	0.0574051383886098
1276	136	157	False	pre	-0.11300173784575
1277	136	158	False	post	-0.221582892672623
1278	136	158	False	pre	-0.161588667516554
1279	136	159	False	post	0.30498722553235
1280	136	159	False	pre	0.189432197293433
1281	136	160	False	post	0.106369405245686
1282	136	160	False	pre	0.0488155715553936
1283	136	161	False	post	0.0376399583746595
1284	136	161	False	pre	0.252624752233765
1285	136	162	False	post	-0.0621011174836517
1286	136	162	False	pre	-0.13464420369922
1287	136	163	False	post	-0.0170084916551719
1288	136	163	False	pre	0.0884611504024759
1289	136	164	False	post	-0.123650106734018
1290	136	164	False	pre	-0.107008755393261
1291	136	165	False	post	0.354912867320802
1292	136	165	False	pre	-0.0443548318699393
1293	136	166	False	post	-0.251701383178675
1294	136	166	False	pre	-0.00778717549549967
1295	136	167	False	post	0.308498151034368
1296	136	167	False	pre	-0.0750853805157061
1297	136	168	False	post	0.270412876168508
1298	136	168	False	pre	0.173081686168762
1299	136	169	False	post	-0.0741063367869296
1300	136	169	False	pre	-0.075657030847378
1301	136	170	False	post	-0.181139356444118
1302	136	170	False	pre	-0.180380110844214
1303	136	171	False	post	0.177334796792988
1304	136	171	False	pre	0.264405602179558
1305	136	172	False	post	-0.082505731787535
1306	136	172	False	pre	-0.0807156594608054
1307	136	173	False	post	-0.0865735006576697
1308	136	173	False	pre	-0.113715429547677
1309	136	174	False	post	-0.144782782577051
1310	136	174	False	pre	-0.134742473738129
1311	136	175	False	post	-0.0125989115058469
1312	136	175	False	pre	0.150089646842011
1313	136	176	False	post	-0.119788584654691
1314	136	176	False	pre	-0.178797007384902
1315	136	177	False	post	0.0423321702063704
1316	136	177	False	pre	-0.115654463553014
1317	136	178	False	post	0.0676614562246729
1318	136	178	False	pre	0.270476745355983
1319	136	179	False	post	-0.114078374720481
1320	136	179	False	pre	0.180053844558223
1321	136	180	False	post	-0.0143189522379938
1322	136	180	False	pre	0.378730165543536
1323	136	181	False	post	-0.0577724061109916
1324	136	181	False	pre	0.0574044370719711
1325	136	182	False	post	0.258074571910062
1326	136	182	False	pre	-0.0112101840277558
1327	136	183	False	post	-0.00752530595129997
1328	136	183	False	pre	-0.02388957831512
1329	136	184	False	post	-0.0787437762085001
1330	136	184	False	pre	-0.108925846609752
1331	136	185	False	post	-0.065150866317976
1332	136	185	False	pre	-0.0886315212473097
1333	136	186	False	post	0.272572288174015
1334	136	186	False	pre	-0.0931837417517175
1335	136	187	False	post	0.277396751752903
1336	136	187	False	pre	0.0168415805115557
1337	136	188	False	post	-0.00328975203297282
1338	136	188	False	pre	-0.0401280725727369
1339	136	189	False	post	-0.125851411860257
1340	136	189	False	pre	0.446330978807636
1341	136	190	False	post	0.0183213805317091
1342	136	190	False	pre	-0.0165184336909709
1343	136	191	False	post	-0.0959596994180626
1344	136	191	False	pre	-0.0914189079865421
1345	136	192	False	post	-0.114420537848674
1346	136	192	False	pre	-0.187008665737823
1347	136	193	False	post	-0.0878046762723851
1348	136	193	False	pre	-0.0257507940500544
1349	136	194	False	post	-0.180546488688399
1350	136	194	False	pre	-0.24483655153779
1351	136	195	False	post	-0.0606163036056196
1352	136	195	False	pre	-0.0585967376911924
1353	136	196	False	post	-0.0878492933915187
1354	136	196	False	pre	-0.0362320423878929
1355	136	197	False	post	-0.0845814851939357
1356	136	197	False	pre	-0.00241202531093998
1357	136	198	False	post	0.123559443157728
1358	136	198	False	pre	0.167994539721279
1359	136	199	False	post	0.377228406888857
1360	136	199	False	pre	-0.0609186709932805
1361	136	200	False	post	0.0462611094003719
1362	136	200	False	pre	-0.00950600136560666
1363	136	201	False	post	-0.186910067268242
1364	136	201	False	pre	-0.160629313130231
1365	136	202	False	post	0.304835603603692
1366	136	202	False	pre	-0.164110408924764
1367	136	203	False	post	0.0113094080076792
1368	136	203	False	pre	0.203662024338934
1369	136	204	False	post	-0.108835205710191
1370	136	204	False	pre	0.0225157167243581
1371	136	205	False	post	-0.11637337151475
1372	136	205	False	pre	0.13639806454071
1373	136	206	False	post	0.1501648016976
1374	136	206	False	pre	0.161862486514276
1375	136	207	False	post	0.0793675019975062
1376	136	207	False	pre	0.0693867923254968
1377	136	208	False	post	-0.157509091667147
1378	136	208	False	pre	-0.167898057057566
1379	136	209	False	post	-0.0781765893292885
1380	136	209	False	pre	-0.145391323837239
1381	136	210	False	post	-0.101601261157224
1382	136	210	False	pre	-0.00751671068501571
1383	136	211	False	post	0.041351016078078
1384	136	211	False	pre	0.00473932697135492
1385	136	212	False	post	-0.0218481847400009
1386	136	212	False	pre	0.0136201325820249
1387	136	213	False	post	0.0936300577959112
1388	136	213	False	pre	0.06872438017931
1389	136	214	False	post	-0.0215000780672019
1390	136	214	False	pre	-0.0525550113312006
1391	136	215	False	post	-0.0163994707437997
1392	136	215	False	pre	0.148270960452879
1393	136	216	False	post	-0.129280119735602
1394	136	216	False	pre	0.231463688366749
1395	136	217	False	post	-0.146057192537005
1396	136	217	False	pre	-0.0446257832147659
1397	136	218	False	post	0.0759456383154708
1398	136	218	False	pre	0.146587235914633
1399	136	219	False	post	-0.0985940113013815
1400	136	219	False	pre	-0.102978335658012
1401	136	220	False	post	0.30090491799668
1402	136	220	False	pre	-0.106114398529694
1403	136	221	False	post	0.25303552164202
1404	136	221	False	pre	0.218000802888229
1405	136	222	False	post	-0.00991304091811005
1406	136	222	False	pre	0.194439752393736
1407	136	223	False	post	0.350970830345771
1408	136	223	False	pre	-0.071897671692682
1409	136	224	False	post	0.139179234368597
1410	136	224	False	pre	0.0710006184827138
1411	136	225	False	post	0.0860574063809406
1412	136	225	False	pre	0.127727687337057
1413	136	226	False	post	-0.0367747676983276
1414	136	226	False	pre	0.414997947841839
1415	136	227	False	post	-0.105067872597073
1416	136	227	False	pre	0.0381271173615487
1417	136	228	False	post	-0.0462187146346185
1418	136	228	False	pre	0.00133943393510865
1419	136	229	False	post	-0.375608347900973
1420	136	229	False	pre	-0.00508392670235629
1421	136	230	False	post	-0.0122154326468446
1422	136	230	False	pre	0.254140650435166
1423	136	231	False	post	0.319204597594322
1424	136	231	False	pre	-0.309350964846592
1425	136	232	False	post	-0.0119615231958079
1426	136	232	False	pre	-0.108931449619899
1427	136	233	False	post	0.127171201429081
1428	136	233	False	pre	-0.137155624413475
1429	136	234	False	post	0.0717694149399711
1430	136	234	False	pre	0.0247720364965603
1431	136	235	False	post	-0.265457254534455
1432	136	235	False	pre	-0.172387593825426
1433	136	236	False	post	0.267451488107695
1434	136	236	False	pre	-0.151984541259086
1435	136	237	False	post	-0.0405180994584343
1436	136	237	False	pre	-0.00614598721221013
1437	136	238	False	post	-0.0817561939732909
1438	136	238	False	pre	0.346128894268194
1439	136	239	False	post	-0.151964817167687
1440	136	239	False	pre	0.0668488694373238
1441	136	240	False	post	-0.0530980329822919
1442	136	240	False	pre	0.0715438270305197
1443	136	241	False	post	-0.0419385271403033
1444	136	241	False	pre	-0.0270401868026064
1445	136	242	False	post	-0.0641290845890017
1446	136	242	False	pre	0.156209477414836
1447	136	243	False	post	-0.116617230947964
1448	136	243	False	pre	-0.167985501158298
1449	136	244	False	post	0.152288506327905
1450	136	244	False	pre	-0.0609266160769805
1451	136	245	False	post	0.0372200722229539
1452	136	245	False	pre	-0.0111833272689609
1453	136	246	False	post	-0.130827007537212
1454	136	246	False	pre	-0.0841451874445509
1455	136	247	False	post	0.262658055241698
1456	136	247	False	pre	-0.132812894946192
1457	136	248	False	post	-0.33085605214785
1458	136	248	False	pre	-0.212133581826682
1459	136	249	False	post	-0.194601794143799
1460	136	249	False	pre	0.190255228366418
1461	136	250	False	post	-0.045589080980738
1462	136	250	False	pre	-0.0611911515924164
1463	136	251	False	post	-0.165775515646684
1464	136	251	False	pre	-0.0503073191752407
1465	136	252	False	post	0.0674298073763495
1466	136	252	False	pre	0.371356698588307
1467	136	253	False	post	0.0449365386715359
1468	136	253	False	pre	-0.0546150061097172
1469	136	254	False	post	-0.0196649258400205
1470	136	254	False	pre	-0.110123587217847
1471	136	255	False	post	0.500481569456883
1472	136	255	False	pre	-0.222856912679437
1473	136	256	False	post	0.111196292101572
1474	136	256	False	pre	-0.100974992194518
1475	136	257	False	post	0.0525007582465021
1476	136	257	False	pre	-0.0534195623038159
1477	136	258	False	post	-0.0114608372713434
1478	136	258	False	pre	0.37806799765074
1479	136	259	False	post	0.466379914059117
1480	136	259	False	pre	-0.0954215982070772
1481	136	260	False	post	0.141615110660875
1482	136	260	False	pre	0.354336071210682
1483	136	261	False	post	0.0179452400532102
1484	136	261	False	pre	0.0160519915714358
1485	136	262	False	post	-0.0806513518364222
1486	136	262	False	pre	0.336083000618573
1487	136	263	False	post	-0.0820114367924169
1488	136	263	False	pre	-0.0961953353878985
1489	136	264	False	post	-0.0501382951319577
1490	136	264	False	pre	-0.0409137019430915
1491	136	265	False	post	0.230286031351295
1492	136	265	False	pre	-0.0877165166263647
1493	136	266	False	post	0.175380255740991
1494	136	266	False	pre	-0.0667834773219014
1495	136	267	False	post	-0.218314948841576
1496	136	267	False	pre	-0.162848216046038
1497	136	268	False	post	0.132522870789181
1498	136	268	False	pre	0.243340183366446
1499	136	269	False	post	-0.0669602687406687
1500	136	269	False	pre	0.260611975417625
1501	136	270	False	post	0.00699825939108845
1502	136	270	False	pre	0.172119687843579
1503	136	271	False	post	0.0986480809551303
1504	136	271	False	pre	0.00506658798347663
1505	136	272	False	post	-0.00130508640945746
1506	136	272	False	pre	0.0798867411825848
1507	136	273	False	post	0.241486125295274
1508	136	273	False	pre	-0.360440464564723
1509	136	274	False	post	-0.300585549578363
1510	136	274	False	pre	-0.209206483386504
1511	136	275	False	post	-0.0406967393171667
1512	136	275	False	pre	-0.237023602446792
1513	136	276	False	post	-0.121357562120966
1514	136	276	False	pre	-0.0401124760026992
1515	136	277	False	post	-0.0014105779874882
1516	136	277	False	pre	0.300948158480608
1517	136	278	False	post	-0.122718773697474
1518	136	278	False	pre	0.0945999374100156
1519	136	279	False	post	-0.187382265394781
1520	136	279	False	pre	-0.240006668018254
1521	136	280	False	post	0.153864320136394
1522	136	280	False	pre	-0.03913937731768
1523	136	281	False	post	0.280334588092571
1524	136	281	False	pre	0.114862854793227
1525	136	282	False	post	0.208725000352785
1526	136	282	False	pre	-0.121815455954996
1527	136	283	True	post	0.0384992758437906
1528	136	283	True	pre	-0.0745336529996021
1529	136	284	False	post	-0.252128578591146
1530	136	284	False	pre	0.192052078832239
1531	136	285	False	post	-0.105322328727277
1532	136	285	False	pre	-0.0630910377081792
1533	136	286	False	post	-0.00818559249985712
1534	136	286	False	pre	-0.0342547307995593
1535	136	287	False	post	-0.0859030666296481
1536	136	287	False	pre	0.034424299894502
1537	136	288	False	post	0.146344266427866
1538	136	288	False	pre	-0.153535568239772
1539	136	289	False	post	0.106676303700815
1540	136	289	False	pre	-0.197046979854678
1541	136	290	False	post	0.039861250083091
1542	136	290	False	pre	0.267087253902229
1543	136	291	False	post	-0.2463657203368
1544	136	291	False	pre	0.20625986166487
1545	136	292	False	post	-0.166700898596375
1546	136	292	False	pre	0.0242324577084458
1547	136	293	False	post	0.136411772317478
1548	136	293	False	pre	0.156209574504101
1549	136	294	False	post	0.0283635896892918
1550	136	294	False	pre	0.0417385280227894
1551	136	295	False	post	-0.0620750803706344
1552	136	295	False	pre	-0.0760644477639626
1553	136	296	False	post	0.074138518585679
1554	136	296	False	pre	0.131553209512038
1555	136	297	False	post	-0.276949304317376
1556	136	297	False	pre	-0.103404619712827
1557	136	298	False	post	0.0880761655053172
1558	136	298	False	pre	-0.137728969117056
1559	136	299	False	post	-0.0122948490039903
1560	136	299	False	pre	0.287258772515403
1561	136	300	False	post	0.019881871975464
1562	136	300	False	pre	0.368613943521628
1563	136	301	False	post	-0.0629585517418034
1564	136	301	False	pre	0.123178191463389
1565	136	302	False	post	0.636605834505257
1566	136	302	False	pre	0.217423280264908
1567	136	303	False	post	-0.109560329772152
1568	136	303	False	pre	-0.0693585138852142
1569	136	304	False	post	0.0100891216452242
1570	136	304	False	pre	0.138458559511723
1571	136	305	False	post	-0.0546768359233196
1572	136	305	False	pre	-0.0147871820998644
1573	136	306	False	post	-0.0915886356060023
1574	136	306	False	pre	-0.0766200747244752
1575	136	307	False	post	-0.097950736295705
1576	136	307	False	pre	0.377073133773662
1577	136	308	False	post	-0.0854016335058847
1578	136	308	False	pre	-0.0725854586902946
1579	136	309	False	post	-0.0887975035080363
1580	136	309	False	pre	0.153840755480942
1581	136	310	False	post	0.247826855778942
1582	136	310	False	pre	0.0104319805703719
1583	136	311	False	post	-0.129031624803806
1584	136	311	False	pre	-0.141362386082062
1585	136	312	False	post	-0.0112459564276032
1586	136	312	False	pre	-0.112802955499854
1587	136	313	False	post	-0.0467947403896435
1588	136	313	False	pre	0.358203172271457
1589	136	314	False	post	0.0207150273621729
1590	136	314	False	pre	-0.0138074915589831
1591	136	315	False	post	-0.0227290138577107
1592	136	315	False	pre	-0.175037295875248
1593	136	316	False	post	-0.0523876644998593
1594	136	316	False	pre	-0.255677854170687
1595	136	317	False	post	-0.0456610324633839
1596	136	317	False	pre	0.325091364526441
1597	136	318	False	post	-0.107025344453962
1598	136	318	False	pre	-0.176398438693049
1599	136	319	False	post	0.182786981882526
1600	136	319	False	pre	-0.0657998669112834
1601	136	320	False	post	0.102165552322469
1602	136	320	False	pre	0.0676615982320459
1603	136	321	False	post	-0.0546522227946758
1604	136	321	False	pre	-0.107370985225919
1605	136	322	False	post	0.0595939619091845
1606	136	322	False	pre	-0.0347111876315857
1607	136	323	False	post	0.0470937852651405
1608	136	323	False	pre	0.03349329094041
1609	136	324	False	post	-0.0815005639319477
1610	136	324	False	pre	-0.0715291566783038
1611	136	325	False	post	-0.0336161886883893
1612	136	325	False	pre	-0.236163317742729
1613	136	326	False	post	0.0905129615319136
1614	136	326	False	pre	-0.117754963925167
1615	136	327	False	post	0.0477054308545406
1616	136	327	False	pre	0.0674318080988553
1617	136	328	False	post	-0.0789779832433344
1618	136	328	False	pre	0.125907864130516
1619	136	329	False	post	0.0159696401264136
1620	136	329	False	pre	-0.0652810101985315
1621	136	330	False	post	-0.0599863110311324
1622	136	330	False	pre	-0.116752513602328
1623	136	331	False	post	-0.104571221749367
1624	136	331	False	pre	0.0291182428879043
1625	136	332	False	post	0.0420535525725355
1626	136	332	False	pre	0.312320957077392
1627	136	333	False	post	-0.220097384461316
1628	136	333	False	pre	0.181707101150067
1629	136	334	False	post	-0.0769702119961225
1630	136	334	False	pre	-0.0934857211213842
1631	136	335	False	post	-0.101528037967212
1632	136	335	False	pre	0.186826586387557
1633	136	336	False	post	0.0036348579339982
1634	136	336	False	pre	-0.0718914320898757
1635	136	337	False	post	-0.0748719597381672
1636	136	337	False	pre	0.0678062716568712
1637	136	338	False	post	-0.11353308839158
1638	136	338	False	pre	0.359596075854741
1639	136	339	False	post	-0.0884465436687481
1640	136	339	False	pre	-0.0162939848563244
1641	136	340	False	post	-0.0851926011921071
1642	136	340	False	pre	-0.00923391435141598
1643	136	341	False	post	0.161253440243175
1644	136	341	False	pre	-0.0259756175736784
1645	136	342	False	post	-0.0335755183773202
1646	136	342	False	pre	-0.0939765131851448
1647	136	343	False	post	0.347722072757661
1648	136	343	False	pre	-0.144641325377462
1649	136	344	False	post	0.0135697084405318
1650	136	344	False	pre	-0.183236109243921
1651	136	345	False	post	-0.0345507142999579
1652	136	345	False	pre	0.633673947212437
1653	136	346	False	post	0.0336533385138126
1654	136	346	False	pre	0.0876739096801916
1655	136	347	False	post	-0.0855759542390542
1656	136	347	False	pre	-0.0829822618128226
1657	136	348	False	post	0.0213969150819558
1658	136	348	False	pre	0.0450784612111808
1659	136	349	False	post	-0.059147840422558
1660	136	349	False	pre	-0.0646346260357555
1661	136	350	False	post	-0.0887771758049598
1662	136	350	False	pre	0.0714473558256061
1663	136	351	False	post	0.278749679968216
1664	136	351	False	pre	0.0761052897269591
1665	136	352	False	post	-0.0268014813936187
1666	136	352	False	pre	0.147822782250627
1667	136	353	False	post	-0.0349072666596397
1668	136	353	False	pre	0.0883398369339781
1669	136	354	False	post	-0.170352312791731
1670	136	354	False	pre	0.0884454514749322
1671	136	355	False	post	-0.0996327936980934
1672	136	355	False	pre	0.0777440820282634
1673	136	356	False	post	-0.0514571511456895
1674	136	356	False	pre	-0.0694521988631514
1675	136	357	False	post	0.0733155539832315
1676	136	357	False	pre	0.37646022507483
1677	136	358	False	post	0.0823058094755763
1678	136	358	False	pre	-0.100985661802085
1679	136	359	False	post	0.150279651545338
1680	136	359	False	pre	-0.0757266233897915
1681	136	360	False	post	0.24752585437005
1682	136	360	False	pre	0.0108776389188151
1683	136	361	False	post	-0.0357206282742482
1684	136	361	False	pre	0.0924093943499195
1685	136	362	False	post	0.00574679557152495
1686	136	362	False	pre	0.0812071104387708
1687	136	363	False	post	-0.0568647751029806
1688	136	363	False	pre	0.110011262971385
1689	136	364	False	post	0.209378999556642
1690	136	364	False	pre	-0.117031024393814
1691	136	365	False	post	-0.0109529923865985
1692	136	365	False	pre	0.303804864729455
1693	136	366	False	post	0.206781004263254
1694	136	366	False	pre	0.27981928845358
1695	136	367	False	post	0.0316187899059982
1696	136	367	False	pre	0.184651818037828
1697	136	368	False	post	-0.00622121139051643
1698	136	368	False	pre	-0.0273063859582846
1699	136	369	False	post	0.25994007156781
1700	136	369	False	pre	0.0889977402935979
1701	136	370	False	post	0.0721045219511801
1702	136	370	False	pre	0.195899225435362
1703	136	371	False	post	-0.168664821039717
1704	136	371	False	pre	-0.0956277499747919
1705	136	372	False	post	0.24303851542584
1706	136	372	False	pre	-0.0829768834661793
1707	136	373	False	post	-0.185865585057579
1708	136	373	False	pre	-0.129118849688735
1709	136	374	False	post	0.0529302863370973
1710	136	374	False	pre	-0.180589887405164
1711	136	375	False	post	-0.101012679220314
1712	136	375	False	pre	-0.070439435185483
1713	136	376	False	post	-0.142057789297222
1714	136	376	False	pre	-0.104025751713924
1715	136	377	False	post	-0.0710325152505688
1716	136	377	False	pre	-0.100312628176615
1717	136	378	False	post	-0.0497587943112434
1718	136	378	False	pre	0.00698208667162208
1719	136	379	False	post	-0.145924697868502
1720	136	379	False	pre	-0.14049754462206
1721	136	380	False	post	0.043131811952806
1722	136	380	False	pre	0.192916253904974
1723	136	381	False	post	-0.136346547225537
1724	136	381	False	pre	0.118391065538464
1725	136	382	False	post	0.174888745161513
1726	136	382	False	pre	-0.414212694930577
1727	136	383	False	post	-0.180633868297565
1728	136	383	False	pre	0.203754758238065
1729	136	384	False	post	-0.156344860168361
1730	136	384	False	pre	0.343195865982013
1731	136	385	False	post	0.00917119229556866
1732	136	385	False	pre	0.205401461643077
1733	136	386	False	post	0.0752319542709263
1734	136	386	False	pre	-0.124067180934007
1735	136	387	False	post	-0.0737843141655477
1736	136	387	False	pre	-0.0211731033822287
1737	136	388	False	post	-0.0466063992123046
1738	136	388	False	pre	0.00627176259545612
1739	136	389	False	post	0.0158417827210247
1740	136	389	False	pre	-0.0765894782829376
1741	136	390	False	post	0.0415128573923228
1742	136	390	False	pre	-0.046248145006244
1743	136	391	False	post	-0.224301015590545
1744	136	391	False	pre	0.00646556497006464
1745	136	392	False	post	-0.0224491164472965
1746	136	392	False	pre	-0.159859703398222
1747	136	393	False	post	-0.0453543566397474
1748	136	393	False	pre	0.0715342091462217
1749	136	394	False	post	-0.112214473957418
1750	136	394	False	pre	-0.091250516932568
1751	136	395	False	post	-0.0981385276030219
1752	136	395	False	pre	0.0661155334980572
1753	136	396	False	post	0.0958031725684291
1754	136	396	False	pre	0.184195504467782
1755	136	397	False	post	-0.00386993269888696
1756	136	397	False	pre	0.18615202579922
1757	136	398	False	post	0.028409752412249
1758	136	398	False	pre	-0.187926168983111
1759	136	399	False	post	0.114265312598692
1760	136	399	False	pre	-0.0120606877981995
1761	136	400	False	post	-0.0326990226366978
1762	136	400	False	pre	0.0321089978860888
1763	136	401	False	post	-0.150904059949409
1764	136	401	False	pre	-0.0634460344223439
1765	136	402	False	post	-0.147813510976209
1766	136	402	False	pre	-0.180983148038458
1767	136	403	False	post	-0.0229105025543682
1768	136	403	False	pre	0.216374341523276
1769	136	404	False	post	0.336626363579754
1770	136	404	False	pre	0.03601990819725
1771	136	405	False	post	-0.0553016339194681
1772	136	405	False	pre	0.309939763786913
1773	136	406	False	post	0.0414683075079951
1774	136	406	False	pre	0.123717708728575
1775	136	407	False	post	0.121704263643441
1776	136	407	False	pre	0.60692957124002
1777	136	408	False	post	0.0796564449162959
1778	136	408	False	pre	-0.11151958375724
1779	136	409	False	post	-0.0959405181320082
1780	136	409	False	pre	0.0871941748134558
1781	136	410	False	post	0.0293266982352727
1782	136	410	False	pre	0.155416358468839
1783	136	411	False	post	0.147978798944596
1784	136	411	False	pre	0.286271399494264
1785	136	412	False	post	-0.150436565756147
1786	136	412	False	pre	0.360708304750194
1787	136	413	False	post	0.186612542780466
1788	136	413	False	pre	0.235895993965416
1789	136	414	False	post	0.321989751854751
1790	136	414	False	pre	0.00402871898057433
1791	136	415	False	post	-0.0162194022009394
1792	136	415	False	pre	0.170593360312104
1793	136	416	False	post	-0.225627776869874
1794	136	416	False	pre	-0.182589128560706
1795	136	417	False	post	-0.0653957551406564
1796	136	417	False	pre	-0.0598706784596998
1797	136	418	False	post	-0.0742065784046774
1798	136	418	False	pre	0.195886865224684
1799	136	419	False	post	-0.0779360398264596
1800	136	419	False	pre	0.0497200346150328
1801	136	420	False	post	0.0740984716129119
1802	136	420	False	pre	-0.0282248387042111
1803	136	421	False	post	-0.0908484502264766
1804	136	421	False	pre	0.225874914218609
1805	136	422	False	post	-0.120857388618764
1806	136	422	False	pre	-0.119637981962479
1807	136	423	False	post	0.196772337594044
1808	136	423	False	pre	-0.0796582032465568
1809	136	424	False	post	0.198699430001981
1810	136	424	False	pre	-0.0137300963704006
1811	136	425	False	post	0.0717816005582111
1812	136	425	False	pre	0.184941565998909
1813	136	426	False	post	-0.0619717716519033
1814	136	426	False	pre	-0.0877006711685384
1815	136	427	False	post	-0.00205735144078663
1816	136	427	False	pre	-0.0459580871908798
1817	136	428	False	post	0.277218036405044
1818	136	428	False	pre	-0.0332125244907363
1819	136	429	False	post	0.28412047123536
1820	136	429	False	pre	0.140334518540089
1821	136	430	False	post	0.0464187460446343
1822	136	430	False	pre	-0.0894347665132857
1823	136	431	False	post	0.134188717325706
1824	136	431	False	pre	0.140561440212046
1825	136	432	False	post	-0.0406717326498079
1826	136	432	False	pre	-0.0312676980752301
1827	136	433	False	post	-0.0119553206199323
1828	136	433	False	pre	0.28659482467131
1829	136	434	False	post	0.00544816742533555
1830	136	434	False	pre	0.0189275089933248
1831	136	435	False	post	0.0780912602993139
1832	136	435	False	pre	0.283146933734362
1833	136	436	False	post	-0.05356640129879
1834	136	436	False	pre	-0.0959134901302849
1835	136	437	False	post	-0.214436230265463
1836	136	437	False	pre	-0.00179104158470074
1837	136	438	False	post	-0.045715097348984
1838	136	438	False	pre	0.111569922648406
1839	136	439	False	post	-0.0400366382841017
1840	136	439	False	pre	0.417113467183205
1841	136	440	False	post	0.0951601882774706
1842	136	440	False	pre	-0.0888337868033209
1843	136	441	False	post	-0.0797551525476729
1844	136	441	False	pre	0.033272372573255
1845	136	442	False	post	-0.162707569927982
1846	136	442	False	pre	0.143877776363639
1847	136	443	False	post	0.189344286271186
1848	136	443	False	pre	-0.141982732513527
1849	136	444	False	post	-0.124969226822479
1850	136	444	False	pre	-0.0194427226441614
1851	136	445	False	post	-0.0444481158235779
1852	136	445	False	pre	0.3578634995093
1853	136	446	False	post	-0.120890083082643
1854	136	446	False	pre	0.059124242194997
1855	136	447	False	post	-0.00606669657426793
1856	136	447	False	pre	-0.194459403665666
1857	136	448	False	post	0.0934370312380008
1858	136	448	False	pre	0.266084941486657
1859	136	449	False	post	-0.133152023443062
1860	136	449	False	pre	0.126043012733665
1861	136	450	False	post	-0.0895649616988792
1862	136	450	False	pre	-0.0223005875410165
1863	136	451	False	post	-0.0582553579878918
1864	136	451	False	pre	-0.0568364868064664
1865	136	452	False	post	-0.182201846208075
1866	136	452	False	pre	-0.276824933066279
1867	136	453	False	post	-0.0448480720191116
1868	136	453	False	pre	0.168202024757902
1869	136	454	False	post	0.309785476124427
1870	136	454	False	pre	0.0897770462489569
1871	136	455	False	post	-0.166967919746855
1872	136	455	False	pre	-0.00983434851681169
1873	136	456	False	post	-0.113766520679112
1874	136	456	False	pre	-0.00626687911458806
1875	136	457	False	post	0.0193118990766735
1876	136	457	False	pre	0.105834271572436
1877	136	458	False	post	-0.10924017316889
1878	136	458	False	pre	0.0426755302364193
1879	136	459	False	post	-0.120559487442069
1880	136	459	False	pre	-0.0470363417303556
1881	136	460	False	post	-0.146187073056502
1882	136	460	False	pre	-0.241736466039783
1883	136	461	False	post	-0.00453174330372359
1884	136	461	False	pre	0.274162238050002
1885	136	462	False	post	0.192369665036423
1886	136	462	False	pre	0.421325177973637
1887	136	463	False	post	-0.0294755239673374
1888	136	463	False	pre	-0.0127765448705576
1889	136	464	False	post	0.151517517632382
1890	136	464	False	pre	-0.00702196973054361
1891	136	465	False	post	-0.089624309304556
1892	136	465	False	pre	0.480870740854942
1893	136	466	False	post	-0.0409353845768579
1894	136	466	False	pre	-0.141499546404437
1895	136	467	False	post	0.077548787757851
1896	136	467	False	pre	0.0769267132979497
1897	136	468	False	post	-0.13372998920587
1898	136	468	False	pre	0.00422552431178761
1899	136	469	False	post	0.0002638911689145
1900	136	469	False	pre	0.297394909582541
1901	136	470	False	post	0.205323748843012
1902	136	470	False	pre	0.250126638296344
1903	136	471	False	post	-0.053631154890491
1904	136	471	False	pre	-0.138629104610723
1905	136	472	False	post	-0.0802706101029066
1906	136	472	False	pre	-0.00120085334334588
1907	136	473	False	post	-0.107002609255808
1908	136	473	False	pre	0.0247982220583688
1909	136	474	False	post	0.318119222049365
1910	136	474	False	pre	-0.0548004687533191
1911	136	475	False	post	-0.0547648886701427
1912	136	475	False	pre	-0.105939060408428
1913	136	476	False	post	-0.28236087832497
1914	136	476	False	pre	-0.07703960097019
1915	136	477	False	post	0.0181283744907258
1916	136	477	False	pre	-0.0621197758131875
1917	136	478	False	post	-0.109446733348681
1918	136	478	False	pre	-0.0745218718670566
1919	136	479	False	post	-0.0361290714114998
1920	136	479	False	pre	-0.0750732723796189
1921	136	480	False	post	-0.0509763681040709
1922	136	480	False	pre	0.105142700135126
1923	136	481	False	post	-0.119910732212102
1924	136	481	False	pre	0.161291122478101
1925	136	482	False	post	-0.0321682574424255
1926	136	482	False	pre	-0.103587258464183
1927	136	483	False	post	-0.191787171701548
1928	136	483	False	pre	-0.0821640866288442
1929	136	484	False	post	-0.177937767726373
1930	136	484	False	pre	-0.00218665153482949
1931	136	485	False	post	-0.19327448939709
1932	136	485	False	pre	-0.339804055359759
1933	136	486	False	post	0.00443966629933533
1934	136	486	False	pre	0.0108646519808109
1935	136	487	False	post	0.290530416335185
1936	136	487	False	pre	0.0658724286262364
1937	136	488	False	post	0.342524465097136
1938	136	488	False	pre	-0.10400316222527
1939	136	489	False	post	-0.0315557302660775
1940	136	489	False	pre	-0.0725954956628089
1941	136	490	False	post	0.189396961353369
1942	136	490	False	pre	0.0342566052251358
1943	136	491	False	post	-0.096686732436498
1944	136	491	False	pre	0.214955783264768
1945	136	492	False	post	-0.0181287377630099
1946	136	492	False	pre	-0.123853967416312
1947	136	493	False	post	-0.111744607742545
1948	136	493	False	pre	0.142737894688921
1949	136	494	False	post	-0.0406570890652424
1950	136	494	False	pre	0.0193175505268514
1951	136	495	False	post	-0.064957898155252
1952	136	495	False	pre	0.222751481144527
1953	136	496	False	post	0.255130043515865
1954	136	496	False	pre	-0.00873881835963114
1955	136	497	False	post	-0.132398758666403
1956	136	497	False	pre	-0.103480609313647
1957	136	498	False	post	-0.0485803455016236
1958	136	498	False	pre	0.438708895106694
1959	136	499	False	post	-0.153074221542396
1960	136	499	False	pre	-0.194575439303339
1961	136	500	False	post	0.106061021635189
1962	136	500	False	pre	-0.0168393551399172
1963	136	501	False	post	0.0593084407986535
1964	136	501	False	pre	0.116676601725186
1965	136	502	False	post	0.192714218731539
1966	136	502	False	pre	0.089390509567599
1967	136	503	False	post	-0.0873370774797707
1968	136	503	False	pre	0.0239277462017579
1969	136	504	False	post	0.161963631104121
1970	136	504	False	pre	0.0677719885120691
1971	136	505	False	post	-0.237162318637457
1972	136	505	False	pre	0.0418918510823486
1973	136	506	False	post	0.00789988736895061
1974	136	506	False	pre	-0.0596059306434896
1975	136	507	False	post	0.134271691667454
1976	136	507	False	pre	0.150804784881211
1977	136	508	False	post	-0.0510455084892368
1978	136	508	False	pre	0.0249938920313372
1979	136	509	False	post	-0.0718574954762236
1980	136	509	False	pre	-0.0254975653034674
1981	136	510	False	post	0.320849212361219
1982	136	510	False	pre	-0.0272875655359133
1983	136	511	False	post	0.237657359086293
1984	136	511	False	pre	0.22809190049996
1985	136	512	False	post	0.166274863057749
1986	136	512	False	pre	-0.0881355441931607
1987	136	513	True	post	0.17986538664708
1988	136	513	True	pre	-0.171916871825371
1989	136	514	False	post	-0.110125141924585
1990	136	514	False	pre	-0.0956422448218019
1991	136	515	False	post	-0.0995549695333828
1992	136	515	False	pre	0.0310589357018478
1993	136	516	False	post	-0.0758354342215212
1994	136	516	False	pre	0.0852334009085608
1995	136	517	False	post	0.0804948047457744
1996	136	517	False	pre	0.195269946740217
1997	136	518	False	post	-0.122047287006754
1998	136	518	False	pre	-0.0797582062756488
[truncated: 8,748 more rows]
