# Supplementary material for: A hippocampus-accumbens code guides goal-directed appetitive behavior
Source: Nat Commun. 2024 Apr 12;15:3196. doi: 10.1038/s41467-024-47361-x (PMC11015045; doi:10.1038/s41467-024-47361-x)
Supplement: Supplementary file 8 — Source Data [file 41467_2024_47361_MOESM8_ESM.zip › S7g.csv]

	Figure S7g	Unnamed: 1	Unnamed: 2	Unnamed: 3	Unnamed: 4	Unnamed: 5
0
1	dHPC-->NAc	Time [s]	Mean deconvolved calcium	SEM deconvolved calcium	Mean mCherry static (deconvolved)	SEM mCherry static (deconvolved)
2	False	-4.93333333333333	-7.75141595446214e-05	0.0056542484674878156	0.20977388	0.003309338576609544
3	False	-4.86666666666666	0.00135342475523376	0.005710659180694062	0.20975174	0.003261992964436509
4	False	-4.8	0.00153885943696121	0.005681626356926956	0.20962155	0.0032328307253991404
5	False	-4.73333333333333	0.0034875194713669	0.005725880465766357	0.20983706	0.003226433966882544
6	False	-4.66666666666666	0.00557252047858368	0.005829617436328175	0.20993261	0.0032053222002608947
7	False	-4.6	0.00580168715069675	0.005752153969029419	0.20910269	0.003172961877071263
8	False	-4.53333333333333	0.004629530104106	0.00567808551535054	0.20908625	0.003153461541765667
9	False	-4.46666666666666	0.00461340014348024	0.005645597255572192	0.20779118	0.0030883845510580876
10	False	-4.4	0.0057425031642677	0.0056483893857584115	0.20650747	0.003034057229597053
11	False	-4.33333333333333	0.005309736117647	0.0056316585769747955	0.20488808	0.0029702883054554033
12	False	-4.26666666666666	0.00400501410135931	0.005568807821307345	0.20371544	0.002939459418433088
13	False	-4.2	0.00156343276846459	0.005463615168182517	0.20324261	0.0029518021212738598
14	False	-4.13333333333333	0.00104980020857423	0.005418919918485596	0.20277423	0.0029928830596643507
15	False	-4.06666666666666	3.62764006006036e-05	0.005361966382346556	0.20245275	0.003011975707717158
16	False	-4	-0.00137903866490348	0.005334058948999324	0.20372535	0.0030469857991180173
17	False	-3.93333333333333	-0.00115350986655626	0.0053678959323066305	0.20435663	0.0030978626073210175
18	False	-3.86666666666666	-0.00170173794100466	0.005316476651656972	0.20505174	0.0031164766456935966
19	False	-3.8	-0.00371313951785622	0.005257918679206716	0.20557965	0.0031207148871721054
20	False	-3.73333333333333	-0.00412346258122315	0.00520924911480626	0.20647103	0.003211749822899421
21	False	-3.66666666666666	-0.00404994341714877	0.005206754826068297	0.20637098	0.0031661606737450002
22	False	-3.6	-0.00494751669867407	0.005185463432727415	0.20859483	0.003241587982531842
23	False	-3.53333333333333	-0.00776663981494283	0.005115869879824945	0.2078666	0.0032182662465180703
24	False	-3.46666666666666	-0.00882252371286468	0.0051534475598196145	0.20775741	0.003251074972116351
25	False	-3.4	-0.00956243055544477	0.005187275244451534	0.20795447	0.0032769297765705787
26	False	-3.33333333333333	-0.00826190238538543	0.005250882070656729	0.20771176	0.0032580388707028423
27	False	-3.26666666666666	-0.00916515000568888	0.00518183033248967	0.20648992	0.003218429092113088
28	False	-3.2	-0.0103940134305085	0.00510705803272853	0.20683262	0.003207786728003123
29	False	-3.13333333333333	-0.0104157537095924	0.005154472522451932	0.20714541	0.003211702633683
30	False	-3.06666666666666	-0.00985407265899318	0.005143093517035498	0.20803489	0.0032909361460950705
31	False	-3	-0.00840190992326978	0.005159441489509636	0.21011499	0.0034056910749596667
32	False	-2.93333333333333	-0.0093497137967451	0.00512156598927991	0.2095621	0.0034463325333117718
33	False	-2.86666666666666	-0.00838412518999568	0.005159417659427441	0.20874013	0.0033954934604405614
34	False	-2.8	-0.00861101463608682	0.005184464272863944	0.20753723	0.0033175655827006843
35	False	-2.73333333333333	-0.00772540544168033	0.005257796536653853	0.206089	0.0032269964050797894
36	False	-2.66666666666666	-0.00602695919685213	0.005308238213304287	0.20470881	0.003211662307981105
37	False	-2.6	-0.00539711471125371	0.005374855000122434	0.20446254	0.0032247149734597543
38	False	-2.53333333333333	-0.00744944947900639	0.005359960715399994	0.20620933	0.0034078754542073335
39	False	-2.46666666666666	-0.0104851928286092	0.005203995263050107	0.20561904	0.0033894801114927545
40	False	-2.4	-0.0112081756936447	0.005135884589170809	0.20494764	0.0033215830366910525
41	False	-2.33333333333333	-0.00996867430541311	0.005190268723670313	0.20428883	0.003298933920814544
42	False	-2.26666666666666	-0.00845859206893228	0.0052803745025273895	0.20517373	0.0034139737082367018
43	False	-2.2	-0.00751782499082089	0.005335008380922858	0.2068816	0.0035994090341394387
44	False	-2.13333333333333	-0.00709099869792168	0.005413786583969536	0.20683114	0.003532740968893439
45	False	-2.06666666666666	-0.00646855933574359	0.005548348130388609	0.2064905	0.0035074257774868945
46	False	-2	-0.00693192859955451	0.0056502575112331085	0.2064661	0.0034882430281801403
47	False	-1.93333333333333	-0.00596235992039549	0.005729117102938095	0.20584236	0.0034412259981232633
48	False	-1.86666666666666	-0.00644885766012647	0.005755365491857726	0.20628722	0.0034495989251068773
49	False	-1.8	-0.00579585172229819	0.0058672450295085225	0.20557258	0.003387181625251
50	False	-1.73333333333333	-0.00566519511298768	0.0059289934653087815	0.20606816	0.003406569382621561
51	False	-1.66666666666666	-0.00614912012293135	0.00593730702543404	0.20706208	0.003515579932946193
52	False	-1.6	-0.00718575893977885	0.005900061012045682	0.2080132	0.0036242474014536665
53	False	-1.53333333333333	-0.00825084649789835	0.005812069383660926	0.21091548	0.0038716967447455968
54	False	-1.46666666666666	-0.00772005867885773	0.005871341431908998	0.21390243	0.003944156871421824
55	False	-1.4	-0.00838666663267311	0.005908030870201078	0.21523038	0.0038994035460349122
56	False	-1.33333333333333	-0.00846014794943603	0.005859868679454381	0.21498443	0.003831224005454281
57	False	-1.26666666666666	-0.0096499136389848	0.005799726738266807	0.2166475	0.0038962697709085084
58	False	-1.2	-0.0109393434582922	0.005710908749164647	0.21410842	0.003777915194650579
59	False	-1.13333333333333	-0.0115719191432792	0.005621265861887731	0.21224688	0.003678387149818281
60	False	-1.06666666666666	-0.0117721824987355	0.005640946209664493	0.21020912	0.003655851686494316
61	False	-1	-0.0120633937759643	0.005683994097376925	0.20800754	0.0035202511450021933
62	False	-0.933333333333333	-0.0126265591544115	0.005730520779967677	0.20713344	0.0034456082223992632
63	False	-0.866666666666666	-0.0145645918437137	0.00566750837735147	0.20524745	0.003399003452597965
64	False	-0.8	-0.014855412493905	0.0056782722825262045	0.20413738	0.0033683350967812103
65	False	-0.733333333333333	-0.0126157081244377	0.005887037138972249	0.20250216	0.003295306264425298
66	False	-0.666666666666666	-0.0127037278960528	0.005976684407796148	0.20125332	0.003257997227668456
67	False	-0.6	-0.0118710254052005	0.006052506086772544	0.20091397	0.0032198063793298943
68	False	-0.533333333333333	-0.0113223885363789	0.006119457790881872	0.20238072	0.0033104621023487546
69	False	-0.466666666666666	-0.0122450238424117	0.00601628828492784	0.20348024	0.003454321056566825
70	False	-0.4	-0.0117028916079922	0.006025718520353743	0.20283805	0.003410035475732684
71	False	-0.333333333333333	-0.0111381719085328	0.0060020366140379105	0.20210487	0.0033445810625153337
72	False	-0.266666666666666	-0.011569911239557	0.005988117560574118	0.20210278	0.0033101344604805085
73	False	-0.2	-0.0121040049513688	0.005945788411324993	0.2036894	0.0033381966236491404
74	False	-0.133333333333333	-0.0143545581788799	0.005882251440971724	0.20501508	0.0033961735211293686
75	False	-0.0666666666666666	-0.0152948928498898	0.005807218121473496	0.20544054	0.0033920968207147894
76	False	0	-0.0177640669275522	0.005649012309955274	0.2053217	0.003375171008185614
77	False	0.0666666666666666	-0.0187676451341489	0.005600239732602467	0.20491967	0.0034221230729174212
78	False	0.133333333333333	-0.0193931049072003	0.005638287274245257	0.20660578	0.0035879197935177543
79	False	0.2	-0.0210553723847804	0.0055991433734728915	0.20868509	0.003769637206369684
80	False	0.266666666666666	-0.022598423371577	0.005574226780630576	0.20954166	0.003775870695966035
81	False	0.333333333333333	-0.0215149360696745	0.005617527800960343	0.2121807	0.004002003052704649
82	False	0.4	-0.0199600794260747	0.005613506580274707	0.21144296	0.003920566989949456
83	False	0.466666666666666	-0.0179699929020624	0.005664543417735582	0.20976527	0.0037601555800896493
84	False	0.533333333333333	-0.0156623002883433	0.005841708723504957	0.20736754	0.0036044339596049825
85	False	0.6	-0.0136331291732789	0.006020532635433717	0.20464192	0.003472417853463333
86	False	0.666666666666666	-0.0145797895171924	0.006046163049988963	0.20231082	0.0033425915036097366
87	False	0.733333333333333	-0.0148015104533408	0.0061408117465549675	0.20161854	0.003331593520471386
88	False	0.8	-0.016259164185903	0.006149938035159669	0.20167783	0.003367781851779947
89	False	0.866666666666666	-0.0164082482713426	0.006180957166759753	0.20004983	0.0033069927857232104
90	False	0.933333333333333	-0.0184683839849088	0.0062095641908415525	0.1997628	0.0033266232615764037
91	False	1	-0.0209825947542583	0.006258814510200461	0.20134954	0.003422942488370684
92	False	1.06666666666666	-0.0225454237941429	0.006276561746717224	0.20314513	0.003553053350207316
93	False	1.13333333333333	-0.0251000940433303	0.006361159950133321	0.20291494	0.003522760422179351
94	False	1.2	-0.0301024695488336	0.0062580266578280575	0.20173441	0.003511053532659667
95	False	1.26666666666666	-0.0344572692712792	0.0061377319889071	0.20124018	0.0035073328336592455
96	False	1.33333333333333	-0.0404956554525202	0.005910953284121544	0.20019388	0.0034744966079604213
97	False	1.4	-0.0465661863568476	0.005676246148976237	0.19774161	0.0033985581700952984
98	False	1.46666666666666	-0.0517358107738981	0.005484537781390754	0.19564575	0.003348400882973667
99	False	1.53333333333333	-0.0556509353343361	0.005408782406435569	0.19353774	0.0032811411491338073
100	False	1.6	-0.0590641012101629	0.005341599920113453	0.19182378	0.003205718318586386
101	False	1.66666666666666	-0.0608110786541754	0.005412144926017112	0.18959641	0.0031573161111401933
102	False	1.73333333333333	-0.0627074962736251	0.005369387712347991	0.18862028	0.0031445807081047893
103	False	1.8	-0.0648641907722486	0.005343933082725607	0.18836792	0.003145162809272211
104	False	1.86666666666666	-0.0667869138995146	0.00527109715486989	0.18710569	0.003056753845655877
105	False	1.93333333333333	-0.0695889835917931	0.005154639636830917	0.18636923	0.0029978033733678595
106	False	2	-0.0708546150148655	0.005078039053367876	0.18584736	0.0029617709935941226
107	False	2.06666666666666	-0.0701175068394447	0.005218015294639251	0.18524523	0.002922487222534649
108	False	2.13333333333333	-0.0693599862948827	0.005354337971372041	0.18597129	0.002876053994487544
109	False	2.2	-0.0698707787296985	0.0053386782384622754	0.20427221	0.0030281876748494735
110	False	2.26666666666666	-0.0713882066446277	0.005302205127589832	0.20753217	0.003025259703829684
111	False	2.33333333333333	-0.0721658032653271	0.005297561701462027	0.20878717	0.003053960474039825
112	False	2.4	-0.0717338062761202	0.005303473863809579	0.20827763	0.003037633650347912
113	False	2.46666666666666	-0.0705969533152717	0.005273110847242924	0.20699763	0.0030019374790048593
114	False	2.53333333333333	-0.0671240577966998	0.005353045360529197	0.2070973	0.0029669343439705266
115	False	2.6	-0.0646366246864064	0.00540627149704673	0.20476198	0.002897141324672947
116	False	2.66666666666666	-0.061167229117229	0.005499299491924767	0.2034937	0.0028577671832517716
117	False	2.73333333333333	-0.0602076741626225	0.0054803906084018635	0.20296781	0.002822205569061386
118	False	2.8	-0.0586770708550485	0.005432374387572901	0.20157644	0.002783357974237842
119	False	2.86666666666666	-0.0554824761976003	0.005402045940224219	0.20020778	0.0027629312020222632
120	False	2.93333333333333	-0.0523168505996418	0.005379518759871897	0.1996541	0.002752668400742509
121	False	3	-0.0476077305889972	0.005470056428515672	0.19814968	0.002741857045424649
122	False	3.06666666666666	-0.0428030592224457	0.005596838210192804	0.19779703	0.002762019326212281
123	False	3.13333333333333	-0.0382163439329296	0.005677361634918137	0.19784671	0.0027822038158463857
124	False	3.2	-0.0339745806820415	0.005742621122096666	0.19732763	0.002810796468708053
125	False	3.26666666666666	-0.0288745827432283	0.005911009837518881	0.1975488	0.002826662788523912
126	False	3.33333333333333	-0.0221737133869183	0.0061602344909630164	0.19680324	0.002799009041402193
127	False	3.4	-0.0162978327046407	0.006316868018285397	0.19655754	0.0027770732687646318
128	False	3.46666666666666	-0.0132435530153081	0.006286520813793686	0.19657354	0.002757293330984596
129	False	3.53333333333333	-0.0107981141849192	0.0062211429105493285	0.19530551	0.002703907801985351
130	False	3.6	-0.00761970552730804	0.006172697761205271	0.19449474	0.002672784825649702
131	False	3.66666666666666	-0.00625149222390339	0.0061657945654731445	0.19433124	0.0026960811500900527
132	False	3.73333333333333	-0.00459628125653496	0.0061842972668429705	0.19387877	0.002704094566361544
133	False	3.8	-0.00160425695398618	0.006268317948080089	0.19467925	0.002869841292152123
134	False	3.86666666666666	0.000702464662430784	0.00632686749243046	0.19399485	0.002840372808314175
135	False	3.93333333333333	0.00173717978508846	0.00634698045279261	0.19393708	0.00283538847036
136	False	4	0.00242674548961396	0.006374525198688325	0.19387847	0.0028185850388677018
137	False	4.06666666666666	0.00320833984873719	0.006408190278759983	0.1940963	0.002836620749103088
138	False	4.13333333333333	0.00526154983556115	0.0064649671880835004	0.19365054	0.002855250383658491
139	False	4.2	0.00803142995078152	0.006589266998638763	0.19340847	0.0028560107494533856
140	False	4.26666666666666	0.00833528819869487	0.006601597174608389	0.19349012	0.0028442368442254035
141	False	4.33333333333333	0.00839084537606654	0.006581329110632117	0.19250318	0.0028549727333521575
142	False	4.4	0.00846062935001428	0.006558081553563181	0.1921801	0.0029414025631818246
143	False	4.46666666666666	0.00813293418144033	0.006529973901176895	0.19261084	0.0030673961226134736
144	False	4.53333333333333	0.00790591128251358	0.006550088533717151	0.19232517	0.003052689209938614
145	False	4.6	0.00815618884833938	0.006556926851949568	0.19194295	0.003011468951250825
146	False	4.66666666666666	0.00748468735668395	0.006495061165815574	0.19114721	0.0029670475442470355
147	False	4.73333333333333	0.00883723481674381	0.006519481447500575	0.19094133	0.0029452886895007893
148	False	4.8	0.00919790188249677	0.006506267169984201	0.1909781	0.0029653536641481757
149	False	4.86666666666666	0.0087916999653722	0.006460402867192266	0.19061865	0.0029595846160457018
150	False	4.93333333333333	0.00671084712168871	0.006340067934350103	0.19113158	0.002979081092924561
151	True	-4.93333333333333	0.0439072366261926	0.027825191876616813	0.49784598	0.017889421217914887
152	True	-4.86666666666666	0.03911388147846	0.027928222611746253	0.4934517	0.017458683126305233
153	True	-4.8	0.0333409112417691	0.02723590327580723	0.49095088	0.017135775061957712
154	True	-4.73333333333333	0.0381934910414287	0.027024876385302037	0.49005485	0.01696742796783178
155	True	-4.66666666666666	0.0422853001405368	0.02750248434129802	0.48116693	0.016435828770055883
156	True	-4.6	0.0441870331158123	0.026739679160722462	0.47533315	0.01608551564085379
157	True	-4.53333333333333	0.0427189687547623	0.02576720720695955	0.47101104	0.01583007470055192
158	True	-4.46666666666666	0.0428331605173762	0.02543346232064149	0.45808887	0.015261771160659032
159	True	-4.4	0.0366832103071283	0.024058417718494967	0.44846547	0.014659224999212938
160	True	-4.33333333333333	0.0345433640602069	0.023658418435500005	0.44410768	0.014459674950762638
161	True	-4.26666666666666	0.0333200083763324	0.02354016676421351	0.4406848	0.014345527730135952
162	True	-4.2	0.0356269480656347	0.02309942152325079	0.4390926	0.014322933979743175
163	True	-4.13333333333333	0.0432364377252592	0.02317502988114801	0.44982386	0.015058965071773862
164	True	-4.06666666666666	0.0414791888024748	0.023150868817744162	0.45487568	0.015221990172368307
165	True	-4	0.0415182929417139	0.022973861737054922	0.45597816	0.015468347892117817
166	True	-3.93333333333333	0.0393765753604724	0.0227157709494055	0.46106675	0.015804200468243396
167	True	-3.86666666666666	0.0385854033468332	0.022542260634340488	0.46253622	0.016316435086190968
168	True	-3.8	0.0380905314495983	0.022812227973089794	0.4660493	0.016847117781051163
169	True	-3.73333333333333	0.045361831581127	0.02412377092951658	0.4760499	0.018143507782549403
170	True	-3.66666666666666	0.0445947035138878	0.023578957650921877	0.47680753	0.018272448715743572
171	True	-3.6	0.0400445390916825	0.023245944449728412	0.47327042	0.017950922508730312
172	True	-3.53333333333333	0.0414521251758251	0.02411873131550816	0.47133374	0.017604421570572668
173	True	-3.46666666666666	0.0504988263955051	0.02624393467555428	0.48200864	0.01825066247838905
174	True	-3.4	0.0616504091482426	0.02853332993345357	0.4779967	0.01791106581967022
175	True	-3.33333333333333	0.0569623909776022	0.028491084616046956	0.48308182	0.017820540829904318
176	True	-3.26666666666666	0.0501984905215752	0.027945671492503384	0.4817365	0.017046263913952968
177	True	-3.2	0.0456700162648999	0.026817501667265778	0.48858118	0.017479404545649557
178	True	-3.13333333333333	0.0527227015941653	0.027005554547391366	0.4900604	0.017662821534030825
179	True	-3.06666666666666	0.0513662003403814	0.026361261694245235	0.48408285	0.017824400732986606
180	True	-3	0.0467116034544886	0.025811410630565922	0.4851648	0.018458232336605276
181	True	-2.93333333333333	0.0435928088230902	0.02573367475051623	0.48979634	0.018996475294784595
182	True	-2.86666666666666	0.0422553490879965	0.025745819851729027	0.49032915	0.019152774568761816
183	True	-2.8	0.0475478955881508	0.028441375241815687	0.48341385	0.018612898300187645
184	True	-2.73333333333333	0.0525498412834921	0.02948937978619377	0.47923154	0.01839093302026306
185	True	-2.66666666666666	0.0489420826476143	0.028335429620445718	0.4761728	0.01816724092943538
186	True	-2.6	0.0436062799683421	0.027396755617426865	0.47143945	0.018029345670836004
187	True	-2.53333333333333	0.0462776106823283	0.02658676442113582	0.46791324	0.018562256339681244
188	True	-2.46666666666666	0.048339479043791	0.02836543347691846	0.46548435	0.019191304564021426
189	True	-2.4	0.0540542333517748	0.030673953444052136	0.45915255	0.01903759273978914
190	True	-2.33333333333333	0.0555681584445118	0.030230364539166155	0.45183071	0.018474021713592262
191	True	-2.26666666666666	0.0586787702124572	0.03016835727142377	0.45386723	0.01869759333247568
192	True	-2.2	0.0645673221999657	0.03127156667822513	0.4574368	0.019357891171926836
193	True	-2.13333333333333	0.0732346420817883	0.03089689913539049	0.4596462	0.019286143428625932
194	True	-2.06666666666666	0.0761347595559436	0.030722645534679453	0.45556498	0.01939192445810956
195	True	-2	0.0779189651233085	0.030526641942357338	0.4533046	0.01924580728607197
196	True	-1.93333333333333	0.0769161719649393	0.030576632480856156	0.45256037	0.018992148841768596
197	True	-1.86666666666666	0.0776836623519014	0.03045418015598162	0.4582991	0.019476308380940128
198	True	-1.8	0.0742611316864038	0.029812482001272185	0.4510993	0.019004055884371616
199	True	-1.73333333333333	0.080066753493046	0.03045158648915889	0.4513612	0.01897724239614936
200	True	-1.66666666666666	0.0853581380795927	0.03085749858752699	0.45600587	0.019592178379067904
201	True	-1.6	0.0834013621169513	0.029828100265318003	0.4650051	0.020603111905241018
202	True	-1.53333333333333	0.0817390739700581	0.02918837184109057	0.47423118	0.02213028436726139
203	True	-1.46666666666666	0.0726902508553908	0.028306818463080245	0.4789453	0.02243806167676892
204	True	-1.4	0.0640842360411909	0.02713778291122138	0.48101678	0.021794364021311873
205	True	-1.33333333333333	0.0534961757524944	0.02563145263943979	0.48553535	0.021732555157816923
206	True	-1.26666666666666	0.0456350684018351	0.024145256807633787	0.48117298	0.021152892363489804
207	True	-1.2	0.0382133152976263	0.023156133890465107	0.4753957	0.02050752986211557
208	True	-1.13333333333333	0.0282000981974043	0.022135915081505253	0.46649343	0.019670666036223732
209	True	-1.06666666666666	0.0325674312553026	0.023963625192954256	0.46003586	0.019193644691984865
210	True	-1	0.0303177267195493	0.023320877220614666	0.4535757	0.018631727128552548
211	True	-0.933333333333333	0.0283653139564868	0.024364704787148552	0.44798303	0.01821478211153338
212	True	-0.866666666666666	0.0253453698229178	0.023955515994287756	0.44475138	0.018115495528283888
213	True	-0.8	0.0243317632466917	0.02347000401446515	0.44929937	0.01787368349786729
214	True	-0.733333333333333	0.0274109346437732	0.02581392519977734	0.45133585	0.017918186893554157
215	True	-0.666666666666666	0.0251808771536692	0.02621756026974446	0.45010442	0.01795503736106223
216	True	-0.6	0.0264053252667579	0.02588704688445932	0.45262405	0.01874064238041817
217	True	-0.533333333333333	0.0284496801256917	0.026045852037777924	0.45177323	0.019133791903902433
218	True	-0.466666666666666	0.027980061123246	0.02558841601866064	0.45252478	0.019392771899891196
219	True	-0.4	0.0235280353297001	0.024415797108672425	0.4514511	0.019004390483633078
220	True	-0.333333333333333	0.0169324586654587	0.023780730887227968	0.45165947	0.01855925793470878
221	True	-0.266666666666666	0.0200990982495313	0.025572114118107066	0.4533868	0.018155188755863978
222	True	-0.2	0.024117702069844	0.026605892037273607	0.45179105	0.017890572750911594
223	True	-0.133333333333333	0.0259945857214021	0.026234910109626808	0.4422785	0.017480832737764004
224	True	-0.0666666666666666	0.0363124061409403	0.028451279326955632	0.4416737	0.017201909291097574
225	True	0	0.0381580476467377	0.030470131901044	0.439055	0.01670543952761393
226	True	0.0666666666666666	0.0258128078922271	0.030065619039291825	0.4427643	0.017275763239856076
227	True	0.133333333333333	0.0136716650491443	0.028897766315151525	0.46354663	0.018703683913407567
228	True	0.2	0.00125128840667925	0.0277858987233477	0.49200612	0.02070233114069746
229	True	0.266666666666666	-0.0171660666051633	0.0261479496667158	0.5041413	0.021599553379612686
230	True	0.333333333333333	-0.0330161316309002	0.024686197401122868	0.5204217	0.02341930986790839
231	True	0.4	-0.0362025972165316	0.024058541340720926	0.51791054	0.022678137119994394
232	True	0.466666666666666	-0.0405193422961728	0.023853027940709575	0.5149368	0.02173632829215694
233	True	0.533333333333333	-0.0446087332952809	0.023343131537424414	0.5125831	0.021102898439487348
234	True	0.6	-0.048569076173876	0.023059725588607097	0.50453997	0.02037028064014198
235	True	0.666666666666666	-0.0526274158861472	0.02263177860469912	0.4940549	0.019597831376744174
236	True	0.733333333333333	-0.0472788817892199	0.022334589686179913	0.48876	0.019671243583818727
237	True	0.8	-0.0491401304049465	0.021967664403313922	0.48454428	0.01915887308872467
238	True	0.866666666666666	-0.0558286591649545	0.021644535612400168	0.49034464	0.01918364309897252
239	True	0.933333333333333	-0.0592966645764452	0.02181814284953379	0.50462	0.020315438539242236
240	True	1	-0.0538387037539595	0.02228035846315081	0.5285525	0.021718971828140452
241	True	1.06666666666666	-0.0426701943405069	0.024089061655803334	0.54149586	0.022416327589632336
242	True	1.13333333333333	-0.0325698906290662	0.025695305815992414	0.5421472	0.022056967993552046
243	True	1.2	-0.0315118599709776	0.025265068835799553	0.54598266	0.021962886840598984
244	True	1.26666666666666	-0.0276451131325724	0.025605246352353284	0.5598775	0.022615066748209803
245	True	1.33333333333333	-0.0354293977584995	0.02489341882209157	0.55651724	0.02244949369357804
246	True	1.4	-0.0450608947313849	0.02430004656665566	0.5534931	0.02239162668049654
247	True	1.46666666666666	-0.0514682951288324	0.024054894786023302	0.55080986	0.022414844184960318
248	True	1.53333333333333	-0.0564597725161247	0.024132889995249516	0.544051	0.022172895450034442
249	True	1.6	-0.0639548190615816	0.023359956688368187	0.5307488	0.021470357709139336
250	True	1.66666666666666	-0.0630789999832157	0.02405114951822858	0.5294433	0.02131078884441853
251	True	1.73333333333333	-0.0634383776821977	0.02443852255341193	0.5258344	0.021233060732591236
252	True	1.8	-0.0643662894858377	0.025678424426389287	0.5199898	0.020997853962343487
253	True	1.86666666666666	-0.0669777751627702	0.026360398091930914	0.511163	0.020541200801240566
254	True	1.93333333333333	-0.0714033577525792	0.025522701292921977	0.50451124	0.020218904104649178
255	True	2	-0.0779633549527034	0.024952662990015327	0.49733338	0.020155815450402233
256	True	2.06666666666666	-0.0754720088828126	0.0254285444903161	0.49234933	0.01995237734906453
257	True	2.13333333333333	-0.0674717342060146	0.028300422779881457	0.48918948	0.01966688172546517
258	True	2.2	-0.0640338521494452	0.029532309138670203	0.4944906	0.01998170480628601
259	True	2.26666666666666	-0.0637198573156261	0.02928578141818605	0.49319527	0.020130183966992714
260	True	2.33333333333333	-0.070115681929123	0.028071149241719485	0.48834535	0.01998750899430308
261	True	2.4	-0.0734029451338316	0.027051909721275715	0.48619032	0.019684605181075246
262	True	2.46666666666666	-0.0791593323894392	0.025896659407822088	0.48432854	0.019416610016840592
263	True	2.53333333333333	-0.0763536525650115	0.02556883303611131	0.4785005	0.018914733997628313
264	True	2.6	-0.0790022680501552	0.025049766922751137	0.47669408	0.019090857165087738
265	True	2.66666666666666	-0.0852773090391369	0.02359382126683565	0.46655568	0.01854300939595299
266	True	2.73333333333333	-0.0856076641049962	0.023746025174965872	0.45795792	0.01817054307409646
267	True	2.8	-0.0908397251033026	0.022891359221309183	0.45110068	0.017775880807214595
268	True	2.86666666666666	-0.0925816753166472	0.02383066328935799	0.44699344	0.017416245955658164
269	True	2.93333333333333	-0.0903522672567231	0.027381955378268753	0.4443058	0.017325389678047975
270	True	3	-0.0932543325306177	0.02734468346191889	0.44313613	0.01731916174727782
271	True	3.06666666666666	-0.0921483602138819	0.027354881903072704	0.4476393	0.01790159299984751
272	True	3.13333333333333	-0.0883366985465374	0.027964802277085202	0.44858342	0.01799364596822473
273	True	3.2	-0.089703191856441	0.02681779378443661	0.4481585	0.01796671886044913
274	True	3.26666666666666	-0.0914268751944432	0.0254688700971487	0.44275388	0.017634114252324713
275	True	3.33333333333333	-0.0947559307692064	0.02414595751691736	0.44043425	0.017502475704979113
276	True	3.4	-0.0915170248933556	0.02403888908337876	0.44258833	0.017497887664902942
277	True	3.46666666666666	-0.090675011446213	0.02436517203264196	0.43479425	0.01714745697225193
278	True	3.53333333333333	-0.0901175104038563	0.024045769236903384	0.4343789	0.017160312070832608
279	True	3.6	-0.0912907269459912	0.023044452615213405	0.43092915	0.016859407883420167
280	True	3.66666666666666	-0.0928338934858658	0.021950029605891853	0.42300007	0.016503844167002592
281	True	3.73333333333333	-0.0980860946800604	0.020755554544690344	0.416807	0.016136016958997742
282	True	3.8	-0.102583877908584	0.019962955834611766	0.41186637	0.016048088651272194
283	True	3.86666666666666	-0.0991528599863489	0.02001328374310092	0.40924212	0.01595264163620664
284	True	3.93333333333333	-0.095013700192511	0.020356386024256032	0.40842742	0.015970542253759597
285	True	4	-0.0929840241043581	0.020528004845199174	0.4041338	0.015739503436847997
286	True	4.06666666666666	-0.0923367197303725	0.020762199067884363	0.40008125	0.015447917466664025
287	True	4.13333333333333	-0.0913759881949673	0.02058399422547043	0.3986066	0.015331288282934369
288	True	4.2	-0.0910288010695485	0.020714504972960793	0.40503263	0.015552809564026437
289	True	4.26666666666666	-0.0899622486192249	0.020205298924917566	0.40800187	0.01576303933807502
290	True	4.33333333333333	-0.0827663295877755	0.02032410429131432	0.4071368	0.015842487809418333
291	True	4.4	-0.0721525568024696	0.021014092006912167	0.40261674	0.015777153435898306
292	True	4.46666666666666	-0.064560377849563	0.021345258345725572	0.40279368	0.01576237771386596
293	True	4.53333333333333	-0.0584697195604745	0.021466820636611934	0.4076429	0.015867545311053197
294	True	4.6	-0.0477131497609006	0.022586572166843948	0.41340446	0.016222678104106755
295	True	4.66666666666666	-0.0383464520942917	0.023544959604919924	0.41563827	0.01622964111859231
296	True	4.73333333333333	-0.0331259346927838	0.02391327822649991	0.4219413	0.01652382181539874
297	True	4.8	-0.0257950565699498	0.02432843539146079	0.42802194	0.016814100577285235
298	True	4.86666666666666	-0.0205568736545358	0.024573757855016254	0.4310923	0.016843779350288936
299	True	4.93333333333333	-0.0163464464853626	0.024685726889828716	0.4352999	0.017436507096444374
