# Supplementary material for: A hippocampus-accumbens code guides goal-directed appetitive behavior
Source: Nat Commun. 2024 Apr 12;15:3196. doi: 10.1038/s41467-024-47361-x (PMC11015045; doi:10.1038/s41467-024-47361-x)
Supplement: Supplementary file 8 — Source Data [file 41467_2024_47361_MOESM8_ESM.zip › S7h.csv]

	Figure S7h	Unnamed: 1	Unnamed: 2	Unnamed: 3	Unnamed: 4	Unnamed: 5
0
1	dHPC-->NAc	Time [s]	Mean calcium ∆F/F0	SEM calcium ∆F/F0	Mean mCherry static ∆F/F0	SEM mCherry static ∆F/F0
2	False	-4.93333333333333	-0.575508570379038	0.029500175926814913	1.0828791321975	0.001133304902973293
3	False	-4.86666666666666	-0.576030152999707	0.02962654019757228	1.08267590027919	0.001111602143675279
4	False	-4.8	-0.577739564582812	0.030081733815538948	1.08261401858732	0.001039162775126479
5	False	-4.73333333333333	-0.590920174577347	0.02836735053246579	1.08304950045154	0.0010901320516167245
6	False	-4.66666666666666	-0.595799846999322	0.030999490209571576	1.08344584136672	0.0010989088891886825
7	False	-4.6	-0.57933505870166	0.033702697998369474	1.08380406333929	0.001108727580237379
8	False	-4.53333333333333	-0.572608402814478	0.034011522232286845	1.08336596961331	0.001097693309250009
9	False	-4.46666666666666	-0.568111607887927	0.03331163782533614	1.08286090783202	0.0011462866622073279
10	False	-4.4	-0.565071530287507	0.0324241327647407	1.08190707217919	0.0010660271081591578
11	False	-4.33333333333333	-0.576185116842965	0.034376633449254033	1.08176416996787	0.0011232636286613508
12	False	-4.26666666666666	-0.576669012833622	0.03684109224814245	1.08145511890653	0.0011219799031506703
13	False	-4.2	-0.568099655217218	0.036881751825009995	1.08170668394647	0.0010799972108489141
14	False	-4.13333333333333	-0.580417475240157	0.03798090439412439	1.08208960108471	0.0011024937693803966
15	False	-4.06666666666666	-0.586705587483028	0.03802627171823421	1.08234118205321	0.0010909079336675579
16	False	-4	-0.58731527218774	0.036760729527421925	1.08234993687705	0.0010703001120170369
17	False	-3.93333333333333	-0.591453921701459	0.035210457642071404	1.0824938278631	0.001075769068111742
18	False	-3.86666666666666	-0.602052807297926	0.03521618370986193	1.0824457503879	0.0010808141058717754
19	False	-3.8	-0.59080741925841	0.035118733839999125	1.08247244797573	0.0010658685684981947
20	False	-3.73333333333333	-0.588947798506468	0.03339605123512052	1.08218515379406	0.0011171944271666386
21	False	-3.66666666666666	-0.591281045366898	0.03510676599814667	1.08265124863584	0.0011250330278999474
22	False	-3.6	-0.58836967907789	0.036359242564502105	1.08282038141385	0.0011087255731378736
23	False	-3.53333333333333	-0.595036228842828	0.0392426910331407	1.08266933628943	0.0010916866506420193
24	False	-3.46666666666666	-0.590353215473766	0.03884652357545176	1.08292510003131	0.001136841990819307
25	False	-3.4	-0.569673059159581	0.035712626791898246	1.08254885538363	0.0011455752316905158
26	False	-3.33333333333333	-0.581210295525452	0.03740506260323597	1.08205735237065	0.0010972380711363368
27	False	-3.26666666666666	-0.572299956680208	0.035499832045473856	1.08198979035896	0.0010601698144384053
28	False	-3.2	-0.566684351390348	0.037452671639691404	1.0819841632245	0.0010448579531698527
29	False	-3.13333333333333	-0.575251941745719	0.036149004271410004	1.0830044734261	0.0010980625335604527
30	False	-3.06666666666666	-0.566850722445249	0.033996526916852454	1.08271785127388	0.001064478042308144
31	False	-3	-0.569753654154264	0.035928248076300705	1.08211269540019	0.0010978994112418843
32	False	-2.93333333333333	-0.560156348947234	0.03279874922886772	1.08255694305659	0.0010463211659505753
33	False	-2.86666666666666	-0.564788087497306	0.03432982687313474	1.08357110169003	0.0011121896925053896
34	False	-2.8	-0.536694391502644	0.03214587126286895	1.08242303613046	0.0010864023557790089
35	False	-2.73333333333333	-0.553235232552248	0.03452114879999474	1.08269791748122	0.001145697455601551
36	False	-2.66666666666666	-0.562025026402259	0.03511245605848789	1.08197796114028	0.0011075144483071544
37	False	-2.6	-0.554952958322946	0.036437108349595265	1.08143623061783	0.0011367107294758493
38	False	-2.53333333333333	-0.562985530999863	0.03613400325350298	1.08176386648995	0.0010783178664025123
39	False	-2.46666666666666	-0.550667903620573	0.03710677874318281	1.08219093264136	0.001041452932305686
40	False	-2.4	-0.555538755185588	0.03712109717121035	1.08240887751836	0.0011997300982235963
41	False	-2.33333333333333	-0.546846625937758	0.037333316531348595	1.0820593201239	0.0010919007956576088
42	False	-2.26666666666666	-0.552199997103582	0.03558254333722456	1.0820913196186	0.0010597592915273315
43	False	-2.2	-0.539822167843799	0.033117386677402806	1.0829185983788	0.0012080960138054315
44	False	-2.13333333333333	-0.544162908567919	0.0346079677595821	1.0825076868408	0.0012068601389096526
45	False	-2.06666666666666	-0.559586634544728	0.03370286747195316	1.0828333510521	0.0011826851917827194
46	False	-2	-0.552785681262114	0.034449406074347724	1.08311539018325	0.0011371885836964808
47	False	-1.93333333333333	-0.554443683278273	0.03564821258579053	1.08227155866753	0.001182069998168849
48	False	-1.86666666666666	-0.549896667113423	0.035550754663951405	1.08157051750755	0.0011499024497195773
49	False	-1.8	-0.54949067108396	0.03573909855918193	1.08265985855564	0.0011781737619760123
50	False	-1.73333333333333	-0.54168969491598	0.03523551385011351	1.08248187990301	0.0011616070960496737
51	False	-1.66666666666666	-0.54334629821481	0.03240616997263859	1.08248815902468	0.0011333036157907316
52	False	-1.6	-0.553638435381318	0.03205471924238895	1.08194568785147	0.0011107894003562595
53	False	-1.53333333333333	-0.556288327956789	0.03260890139008281	1.08309369507836	0.0011413938396389507
54	False	-1.46666666666666	-0.556518836845077	0.033722697999932806	1.08283554494326	0.001107153167701907
55	False	-1.4	-0.549092881688524	0.03152174632266842	1.08335335477252	0.0010915459746865018
56	False	-1.33333333333333	-0.563744929288785	0.03198472564374544	1.08360159008823	0.001126832186423179
57	False	-1.26666666666666	-0.564573891529647	0.033059508958003685	1.08352816557565	0.0011526338816759158
58	False	-1.2	-0.558108411721363	0.030489026681482984	1.08268249793016	0.0011402454700402175
59	False	-1.13333333333333	-0.548070328870324	0.03166181881444088	1.08282264878445	0.0011459716644198633
60	False	-1.06666666666666	-0.564477151238327	0.03140201200123596	1.08245746556367	0.001083486931050186
61	False	-1	-0.549969712658857	0.0330179703309793	1.0815859955143	0.0010868445288090543
62	False	-0.933333333333333	-0.532736643477296	0.03451629989418386	1.08184704139007	0.0010908979239792368
63	False	-0.866666666666666	-0.552044096723101	0.034976876323307544	1.08226141909861	0.0011387894110157508
64	False	-0.8	-0.562167254410828	0.03525436199508491	1.08304698822003	0.0010924210192992246
65	False	-0.733333333333333	-0.548226271059557	0.034233283512560525	1.08230280134406	0.0011192974579819176
66	False	-0.666666666666666	-0.55048562184722	0.03432695984988018	1.08191719547038	0.0011174756345534982
67	False	-0.6	-0.544599242239145	0.03238107844171965	1.08122893846741	0.0011554756164499141
68	False	-0.533333333333333	-0.553111707516808	0.03177056526250386	1.08297172015906	0.0011268055111427631
69	False	-0.466666666666666	-0.566539816528264	0.030564997453579476	1.08345405662216	0.0011191364163377138
70	False	-0.4	-0.572094864958932	0.032868064145559824	1.08355923569172	0.0011872201149156984
71	False	-0.333333333333333	-0.573085451012542	0.03338328490881211	1.08200895058599	0.0011299632981286016
72	False	-0.266666666666666	-0.565929655042271	0.030790779777902632	1.08267100686374	0.001201065624236763
73	False	-0.2	-0.548467918933052	0.030996173519798595	1.08265017625096	0.0012320175047340369
74	False	-0.133333333333333	-0.542465870298032	0.029404540553975612	1.08415725324828	0.001275679376616714
75	False	-0.0666666666666666	-0.547222647349856	0.02754522652737333	1.08395255602853	0.0012803081696843017
76	False	0	-0.541582793368901	0.027451263200200523	1.08465422760689	0.001319355688068484
77	False	0.0666666666666666	-0.538068837246666	0.027928996505111228	1.08533308600703	0.0014722875576216124
78	False	0.133333333333333	-0.539899649627222	0.028667300131255437	1.0847670005127	0.0013648663517290983
79	False	0.2	-0.545739192889056	0.028997668791014564	1.0851853696771	0.0013303065357879035
80	False	0.266666666666666	-0.534061498344284	0.029283088500736493	1.08451680432958	0.0012618220825744316
81	False	0.333333333333333	-0.536855340546319	0.028984693345520174	1.08521402879277	0.0012811395522843297
82	False	0.4	-0.534287642546462	0.03084283401873	1.08503761903931	0.001256045959510714
83	False	0.466666666666666	-0.529357863162918	0.029385584645200177	1.08384872083448	0.001250464375881593
84	False	0.533333333333333	-0.520731068711433	0.0305829659659193	1.08202939123946	0.0011499522332083104
85	False	0.6	-0.518038234060957	0.029913506622518772	1.08180402564805	0.0011967973577055246
86	False	0.666666666666666	-0.496054455415048	0.02969071011940842	1.08088450124987	0.001099447560175393
87	False	0.733333333333333	-0.493449683182181	0.029523964743715613	1.08102799379451	0.0011209678890286754
88	False	0.8	-0.47128231418502	0.028328455414011754	1.0809224477552	0.0011244593194270245
89	False	0.866666666666666	-0.469161918856879	0.027804559531468945	1.08027512694721	0.0011342700663716139
90	False	0.933333333333333	-0.478535041845364	0.027665735445980524	1.08038311080869	0.0011502541305849054
91	False	1	-0.475667088062508	0.02804389082819807	1.08016134092251	0.0011746730840154508
92	False	1.06666666666666	-0.474554523963544	0.028569878286383858	1.08107309036518	0.0012052260389896615
93	False	1.13333333333333	-0.464238295739411	0.02740499013701561	1.08050575956815	0.0012277650355656054
94	False	1.2	-0.463885571699495	0.027929923123652983	1.08058447968633	0.0012501336426932177
95	False	1.26666666666666	-0.465047872652834	0.027671481864720703	1.0803939939838	0.0012565268884323175
96	False	1.33333333333333	-0.454647839408956	0.027267631572757543	1.07998050248525	0.0012350026745165089
97	False	1.4	-0.438567142351398	0.027021653353641754	1.07969251200383	0.0012316534701967983
98	False	1.46666666666666	-0.422828237784135	0.024766894739399473	1.07929339863321	0.0012461763123866858
99	False	1.53333333333333	-0.422106652137905	0.02471574440334263	1.07841018856456	0.0011899144391514245
100	False	1.6	-0.403699778783613	0.024044559386082104	1.07953394870832	0.0011971088161720684
101	False	1.66666666666666	-0.399886455563997	0.02360865115672684	1.07900658558282	0.001179848980280721
102	False	1.73333333333333	-0.394341265774094	0.02140520470389386	1.0791357057142	0.0011868568369171612
103	False	1.8	-0.384467755955279	0.02056363993941228	1.07917034774811	0.0011751964682004702
104	False	1.86666666666666	-0.392608869523247	0.020739694060924213	1.07851087154	0.0010960480618789333
105	False	1.93333333333333	-0.400271941083429	0.0199154409492886	1.07835787963405	0.001095143829419935
106	False	2	-0.393458005777458	0.01991334243562579	1.07880676019682	0.001086278859631279
107	False	2.06666666666666	-0.400604148346946	0.020178733426671404	1.07889328853038	0.001057322516201314
108	False	2.13333333333333	-0.404141102633249	0.020560800897530176	1.07824713561608	0.0010293653168075877
109	False	2.2	-0.407727119029525	0.02037153979076	1.0826478778236	0.0011489689729083
110	False	2.26666666666666	-0.401069654518707	0.020321881463209474	1.08248343740785	0.0010763176900776368
111	False	2.33333333333333	-0.404248301170261	0.020111628481737018	1.08169954133184	0.0010909706755629404
112	False	2.4	-0.409445319399135	0.019786310305713685	1.0814384487384	0.001107186279868879
113	False	2.46666666666666	-0.417342927975687	0.019606181185957895	1.08218593715912	0.0010989853554343666
114	False	2.53333333333333	-0.432265232349068	0.019597674124637542	1.08193964989053	0.0010962073853268508
115	False	2.6	-0.445397862036283	0.020056711300675264	1.08153862652023	0.001111582213097563
116	False	2.66666666666666	-0.438316354393549	0.019543118357752454	1.0813785764775	0.0011014915617910104
117	False	2.73333333333333	-0.453217147910769	0.019433799024374036	1.08175200443497	0.0011134824020500754
118	False	2.8	-0.445958002999393	0.019556298798156842	1.08108630502814	0.0010749515811783509
119	False	2.86666666666666	-0.445590287978623	0.018851712843574033	1.08121959602445	0.0011015451478477406
120	False	2.93333333333333	-0.445113300716673	0.019009183676648597	1.08115245086224	0.0010698067585249106
121	False	3	-0.451606496466288	0.01955244752660193	1.08077457481133	0.0010878327885754297
122	False	3.06666666666666	-0.465876408005403	0.019851552797608772	1.08164023593521	0.0011247755260087684
123	False	3.13333333333333	-0.473194294438067	0.020330159101347195	1.08147769959045	0.0011069963234027877
124	False	3.2	-0.476720904549038	0.020691139228087015	1.08159144460755	0.0011124483167788387
125	False	3.26666666666666	-0.483825943467538	0.021246612148557543	1.08137413783259	0.0010786219518932124
126	False	3.33333333333333	-0.500800372248529	0.0216566037552307	1.08143094326618	0.001105287081796049
127	False	3.4	-0.508586274018838	0.022586035762793333	1.08071548889333	0.0010480482070883773
128	False	3.46666666666666	-0.525410160271003	0.023404386917521402	1.08178488703296	0.00113633648381907
129	False	3.53333333333333	-0.531664196020882	0.02381841812535579	1.08139975742352	0.0011138899119147684
130	False	3.6	-0.542636310079391	0.02420982507641737	1.08139697563348	0.0010711255751355896
131	False	3.66666666666666	-0.545748401283092	0.024651486961472457	1.08191159385419	0.0010732350956027263
132	False	3.73333333333333	-0.544857627690536	0.0246417838604193	1.08219177830399	0.0011117586288905438
133	False	3.8	-0.537493932468533	0.02490882613617895	1.08136498254742	0.0011179123097989684
134	False	3.86666666666666	-0.548271717338534	0.0251709721628507	1.08120350493767	0.0011071307677092876
135	False	3.93333333333333	-0.557959156808037	0.02581666187876544	1.0821581101466	0.001051682437753149
136	False	4	-0.576656287412152	0.026504225329573507	1.08173191034257	0.0010848381576506157
137	False	4.06666666666666	-0.579657801678002	0.026493897619865262	1.08255366609588	0.0010875707601933245
138	False	4.13333333333333	-0.563594386561257	0.02626790824161246	1.0824065253256	0.0011032017002007403
139	False	4.2	-0.573229993052488	0.026412839400231404	1.08267463961274	0.0010805560134723737
140	False	4.26666666666666	-0.579853046700571	0.02716672158533702	1.08282257521662	0.0011080445189841244
141	False	4.33333333333333	-0.566396416897818	0.027137372781768424	1.08195248199138	0.0011052795047955578
142	False	4.4	-0.56075928873389	0.02762882244414544	1.08054631455005	0.001061561841729886
143	False	4.46666666666666	-0.538537254945095	0.025408230503841226	1.08013896512285	0.0010692179381176648
144	False	4.53333333333333	-0.558868320137263	0.025707663550350705	1.07919783756621	0.001031400176255151
145	False	4.6	-0.549980408962176	0.02494101114234842	1.07938102889106	0.0010363477070364545
146	False	4.66666666666666	-0.536933351704274	0.02442083319089228	1.079340049562	0.001004883476451193
147	False	4.73333333333333	-0.569758783532815	0.024607372543108245	1.07994862200119	0.001045473593289428
148	False	4.8	-0.533213924117719	0.02401223697063474	1.08033086995251	0.0010445444754232053
149	False	4.86666666666666	-0.545741320856987	0.024288182463277196	1.079600039952	0.0010664224341370683
150	False	4.93333333333333	-0.549161661486764	0.02387333570985737	1.07976729239077	0.0010339067250051597
151	True	-4.93333333333333	-0.809688355542963	0.07569415964978018	1.23188433970542	0.007355378468553441
152	True	-4.86666666666666	-0.795820485189554	0.07609037294578105	1.23348025903168	0.007545435872522033
153	True	-4.8	-0.78429282392435	0.07655510810345385	1.23188511022271	0.007578436399793946
154	True	-4.73333333333333	-0.771194265449413	0.07100316759423879	1.23022197926739	0.007391282036756279
155	True	-4.66666666666666	-0.756767203968509	0.06592006648184615	1.23734261053707	0.007617151807261211
156	True	-4.6	-0.761953760524544	0.07295296516926789	1.23009963096115	0.007543458738851903
157	True	-4.53333333333333	-0.73588689156639	0.07131185391251191	1.22631020299237	0.007614143028135883
158	True	-4.46666666666666	-0.699250741006321	0.07466278341049777	1.22038465804389	0.007656264342539396
159	True	-4.4	-0.70539225810265	0.07365045983226694	1.2209860130256	0.007297529002514048
160	True	-4.33333333333333	-0.676351820152655	0.07794400927433366	1.22032191891987	0.007396334121222197
161	True	-4.26666666666666	-0.716181111234097	0.0794779678803285	1.22222567154541	0.007270623212578899
162	True	-4.2	-0.770676049532627	0.08898538392446301	1.21983448826097	0.007401996402595654
163	True	-4.13333333333333	-0.803842791241985	0.10204916520353913	1.22310680886597	0.007990771438925782
164	True	-4.06666666666666	-0.797547060358394	0.10936910846501283	1.22440021162099	0.007894512089947858
165	True	-4	-0.794269487517928	0.12441348716017535	1.22353411725136	0.0076190874048371274
166	True	-3.93333333333333	-0.793537958367573	0.11830172150063731	1.2235564475587	0.007239540352333041
167	True	-3.86666666666666	-0.802331498999306	0.12030787833613443	1.22617365049407	0.007290443420324535
168	True	-3.8	-0.775505014398583	0.11162732936761552	1.22600293026988	0.007225344275278581
169	True	-3.73333333333333	-0.823041715102994	0.11898672818655519	1.22795884735898	0.007813318027651938
170	True	-3.66666666666666	-0.779716794642538	0.11832091662215675	1.22724188246727	0.007641239219744939
171	True	-3.6	-0.757598051713492	0.11542446699611278	1.22161088373442	0.007666647400102902
172	True	-3.53333333333333	-0.790642736732553	0.11968750945559203	1.22362530809223	0.007552519473290514
173	True	-3.46666666666666	-0.805064580858087	0.12186513906557754	1.22536329281344	0.008077623523440184
174	True	-3.4	-0.829813243143629	0.1251726839109069	1.22558683599012	0.008271606525934304
175	True	-3.33333333333333	-0.773608219318648	0.10607844543719538	1.22484037919684	0.007662646503750104
176	True	-3.26666666666666	-0.759013485391348	0.10395609102361122	1.22333875500143	0.007545162846360215
177	True	-3.2	-0.757559264214805	0.09261392717909724	1.22867221572889	0.007803441690963316
178	True	-3.13333333333333	-0.719251309941987	0.08838974530231061	1.22590746302341	0.008054637456517886
179	True	-3.06666666666666	-0.732511030811319	0.08804603362182638	1.22773537956607	0.008012145442379407
180	True	-3	-0.786700911218956	0.08610618031093463	1.22453985428911	0.007737404846751589
181	True	-2.93333333333333	-0.714517005326086	0.08943400758381516	1.22395639937089	0.008133040527008825
182	True	-2.86666666666666	-0.771009610492256	0.1019700594264383	1.22383591380844	0.008865892207244834
183	True	-2.8	-0.748557405767148	0.10103985355630288	1.22127939380505	0.008127156939045962
184	True	-2.73333333333333	-0.761444343114209	0.10734988758471554	1.22211478509609	0.007896672972809134
185	True	-2.66666666666666	-0.731425514423743	0.1125618716129166	1.22071444074279	0.007653952666817728
186	True	-2.6	-0.791148660848842	0.11242890769669345	1.22166987117908	0.008067147527792567
187	True	-2.53333333333333	-0.78612374249052	0.11989688535533138	1.21933512425611	0.008109548024728632
188	True	-2.46666666666666	-0.748697797370926	0.10921050545960552	1.21930134850863	0.007676052449957698
189	True	-2.4	-0.760929784895263	0.11025302831824825	1.22139014261692	0.008192967355519658
190	True	-2.33333333333333	-0.725441108808304	0.09290569382759346	1.21504530287361	0.007622569462597104
191	True	-2.26666666666666	-0.695074005236471	0.09152445356859146	1.2156531530609	0.007738525347667876
192	True	-2.2	-0.735572760022628	0.09042276634758571	1.2161116711863	0.008133146375011533
193	True	-2.13333333333333	-0.745850708909669	0.0888718755890718	1.21785755777172	0.008126984695271068
194	True	-2.06666666666666	-0.743554207575684	0.0877816260445757	1.21334565123414	0.00798900848652324
195	True	-2	-0.751728395369119	0.08536806606475607	1.21839463410441	0.007997085660808416
196	True	-1.93333333333333	-0.728212335407159	0.08170511930536624	1.21520845679435	0.008098812811028875
197	True	-1.86666666666666	-0.708343359828097	0.08077549928984655	1.21808008230677	0.008423543733038354
198	True	-1.8	-0.748854530861147	0.0908066689257796	1.21835144213414	0.008366925090200181
199	True	-1.73333333333333	-0.717495392046145	0.08495695549512204	1.21766003451351	0.008120298917558597
200	True	-1.66666666666666	-0.719663242289761	0.08196151172338996	1.21855104179707	0.008101824894104943
201	True	-1.6	-0.705739280014855	0.08127369212178423	1.21887610861996	0.008382783926249625
202	True	-1.53333333333333	-0.745518723397668	0.08419044868735806	1.22301495082424	0.008969593104965338
203	True	-1.46666666666666	-0.700801618317138	0.08499657080076453	1.21894926488922	0.008672379612102422
204	True	-1.4	-0.694001155268371	0.07677629275584495	1.21629165936394	0.008482386437817456
205	True	-1.33333333333333	-0.702913923125139	0.07697926507292674	1.21642322082506	0.00819753699580378
206	True	-1.26666666666666	-0.667432763625664	0.07848012392768715	1.21289107816979	0.008982136530843971
207	True	-1.2	-0.641375817272369	0.07721467318764529	1.22060030195987	0.008770892235500429
208	True	-1.13333333333333	-0.63825271004506	0.07642833910851828	1.2149556990289	0.008182590760166657
209	True	-1.06666666666666	-0.624789702657355	0.07333321420521419	1.21278962955044	0.0076340209592934555
210	True	-1	-0.660944911011235	0.06783942583364988	1.21991577135341	0.007303886568896281
211	True	-0.933333333333333	-0.636456742531287	0.06962731498320383	1.21948720521436	0.007690221884989636
212	True	-0.866666666666666	-0.662847413159082	0.07095780255942086	1.21786624933892	0.008195396852114782
213	True	-0.8	-0.648722979622142	0.06771146994066628	1.21775336548135	0.008064442265697594
214	True	-0.733333333333333	-0.651590128480067	0.06864309417155484	1.21945344046849	0.008183865307107465
215	True	-0.666666666666666	-0.624360825880463	0.06576362319474158	1.21840365116423	0.007939359595329754
216	True	-0.6	-0.673075061893837	0.0666338187544551	1.22219438368256	0.008065822509392688
217	True	-0.533333333333333	-0.67789129465339	0.06843605444931139	1.22333851112791	0.008414323486315397
218	True	-0.466666666666666	-0.65732393127508	0.06832641164049652	1.2229607264842	0.008171867412622238
219	True	-0.4	-0.696374931079636	0.0720840172414375	1.22214993576487	0.008354571233014547
220	True	-0.333333333333333	-0.684216844199973	0.0709989703580825	1.221800327723	0.008242834713084672
221	True	-0.266666666666666	-0.712634378393937	0.07253137507906351	1.22251262944641	0.008882776944181586
222	True	-0.2	-0.684700786888198	0.07492666369846333	1.21973972995853	0.009327997662175359
223	True	-0.133333333333333	-0.701656745907238	0.0786536223242141	1.21642774022924	0.009242013369337844
224	True	-0.0666666666666666	-0.627485966161353	0.08078533374214317	1.21767440053979	0.00896285385408337
225	True	0	-0.708574803909607	0.07957177449669209	1.21803649366356	0.009803453204950885
226	True	0.0666666666666666	-0.675480731233773	0.07420813692310257	1.21656509802682	0.010905119364956405
227	True	0.133333333333333	-0.659987688661123	0.07105941239020483	1.21908261750184	0.010399712131347124
228	True	0.2	-0.635909704665431	0.06793302272731022	1.22537225325534	0.010153197244101055
229	True	0.266666666666666	-0.606789147525199	0.0589860461491266	1.22727070710252	0.00992829565252136
230	True	0.333333333333333	-0.621040269004174	0.05890292847631249	1.2276259164759	0.009867214422034162
231	True	0.4	-0.621016406682692	0.06077039924161213	1.22728628207857	0.009442366954626557
232	True	0.466666666666666	-0.593814006705769	0.06556832730091074	1.22808897921607	0.009017271829494541
233	True	0.533333333333333	-0.553511732670336	0.057424684787807975	1.22485332549006	0.008501929931168401
234	True	0.6	-0.505864729606699	0.0566851686277481	1.22429806049618	0.008756722465244155
235	True	0.666666666666666	-0.531106993584351	0.05355161579054285	1.22548870485241	0.008320653744199272
236	True	0.733333333333333	-0.490552360317602	0.05277099651006796	1.22097486163527	0.008360966346533279
237	True	0.8	-0.49074905187382	0.052463761906555675	1.2199810764236	0.008690776566892747
238	True	0.866666666666666	-0.426531275606363	0.056748474648432884	1.22274526747598	0.00902377248874938
239	True	0.933333333333333	-0.461161125759469	0.059083754496008056	1.22618236391103	0.009834522188996308
240	True	1	-0.473003812305281	0.0634880962207537	1.23238893847748	0.010222743829224468
241	True	1.06666666666666	-0.436197944835317	0.06328431689335502	1.23180872137322	0.010822974518345707
242	True	1.13333333333333	-0.496393590527874	0.07087185250597228	1.23039986180108	0.01061626722535605
243	True	1.2	-0.540158748471171	0.06903705915769867	1.23009344655736	0.011123452558694538
244	True	1.26666666666666	-0.475586161324163	0.06742568389788799	1.23282572061748	0.01106846890297945
245	True	1.33333333333333	-0.476995517014604	0.06458719842786576	1.23261459183415	0.011147395399073994
246	True	1.4	-0.453230614573963	0.06075330273751987	1.23058105954889	0.01088469358038836
247	True	1.46666666666666	-0.437032192841091	0.055266910702932624	1.22982566140548	0.011122901233196496
248	True	1.53333333333333	-0.408999953359525	0.05287468266679402	1.22862726163961	0.01086477855932093
249	True	1.6	-0.406645078004448	0.049595283544113425	1.22991152836264	0.010562669147559463
250	True	1.66666666666666	-0.394580152550038	0.045770747476428786	1.22838755766609	0.01029430165499041
251	True	1.73333333333333	-0.381523673353684	0.04642348961207252	1.22858357382397	0.010336837421519656
252	True	1.8	-0.386771303078857	0.04773003136308145	1.22487682397402	0.010498007869922766
253	True	1.86666666666666	-0.407833798587672	0.04892190280166867	1.22619220355767	0.00985218030895643
254	True	1.93333333333333	-0.394485952719531	0.05384560061388321	1.22616422253703	0.009613889967231512
255	True	2	-0.416514679474353	0.06194951149752697	1.22891135893807	0.009771966223964602
256	True	2.06666666666666	-0.447814999793943	0.06590028046811441	1.22590134189378	0.009267916811924537
257	True	2.13333333333333	-0.463774031323773	0.072980997743532	1.22823607292883	0.008830472333539974
258	True	2.2	-0.489440324045102	0.07371119553647927	1.22633498359784	0.008931159960431827
259	True	2.26666666666666	-0.527042788878146	0.07640899688333067	1.22555737009027	0.008804344972931139
260	True	2.33333333333333	-0.528167454033209	0.07714770078001201	1.22533216448324	0.008620390982685208
261	True	2.4	-0.462661841217544	0.07272784241032278	1.22347011232589	0.008389677717476896
262	True	2.46666666666666	-0.477078804538154	0.071832711036362	1.22430876048929	0.008642130768774032
263	True	2.53333333333333	-0.464299776617397	0.07460286314099318	1.22034672219419	0.008051242490550834
264	True	2.6	-0.448153986499016	0.07362676981110758	1.22214223840772	0.008295859271904711
265	True	2.66666666666666	-0.472582076893155	0.06886552196276001	1.22158764273777	0.008223597529536077
266	True	2.73333333333333	-0.43021607548374	0.0627918157317692	1.21818054086673	0.008195687580652528
267	True	2.8	-0.43326343388395	0.06112366288427603	1.21438601600473	0.007920532006169035
268	True	2.86666666666666	-0.441435789769062	0.06806261023572642	1.21636615509228	0.007988810263224077
269	True	2.93333333333333	-0.418523469349003	0.06950110004325948	1.21529338255902	0.008115684196675643
270	True	3	-0.455920913237201	0.07164304501114482	1.21840176726192	0.008123468073461006
271	True	3.06666666666666	-0.43318537803651	0.06681661901291461	1.21688482237089	0.008202138990435053
272	True	3.13333333333333	-0.448980805616715	0.06444133042076808	1.21825430882877	0.0081246469316428
273	True	3.2	-0.482396357950537	0.06446005957383849	1.22067380644111	0.008109046486593555
274	True	3.26666666666666	-0.485073652407988	0.06616818647305832	1.21795874356187	0.007889625893556317
275	True	3.33333333333333	-0.493566930653427	0.06371359980429063	1.22118549209952	0.007967084942834123
276	True	3.4	-0.485041254313571	0.06547531282713125	1.22053207627403	0.0076362608061379695
277	True	3.46666666666666	-0.514872848822999	0.06424616492526795	1.21968393138439	0.007808291150988015
278	True	3.53333333333333	-0.507181985820377	0.06392212749471396	1.22181032573969	0.008038423087033062
279	True	3.6	-0.484477077780236	0.06239828034231042	1.22012820191732	0.007929049397891543
280	True	3.66666666666666	-0.497279585965764	0.0664938443495333	1.21993029432775	0.007710934810264183
281	True	3.73333333333333	-0.497625697410014	0.06471981992037172	1.21913024337691	0.007787499916415684
282	True	3.8	-0.434217687134068	0.06258095462210879	1.20808618625046	0.007966485982183994
283	True	3.86666666666666	-0.422172819142473	0.06069785742054657	1.20342451150267	0.007958389799773914
284	True	3.93333333333333	-0.48565033263237	0.06099037499496293	1.21241347881967	0.007889455266684471
285	True	4	-0.49874475447161	0.06245942321975557	1.2129011367539	0.008068772262726015
286	True	4.06666666666666	-0.456030169025458	0.061565233449794206	1.21380185485543	0.007676469501134473
287	True	4.13333333333333	-0.522913338769197	0.0640460830445914	1.2138304022901	0.007805095200741015
288	True	4.2	-0.541875478254016	0.06161241461359412	1.21759359249129	0.0076768994478582115
289	True	4.26666666666666	-0.511846040520381	0.0642820488696444	1.2150260020084	0.007898948122674436
290	True	4.33333333333333	-0.506033341718699	0.06123084712513962	1.20950130087563	0.007836878260335162
291	True	4.4	-0.525381673450958	0.0622734203715099	1.21157538961282	0.007949236250836244
292	True	4.46666666666666	-0.511637480161876	0.06217288104989374	1.20292968773854	0.008427662451608805
293	True	4.53333333333333	-0.563007322120836	0.05915004378756672	1.21003282221624	0.007589611858930073
294	True	4.6	-0.498523190070855	0.05648144315760856	1.20773093772418	0.007736013704596906
295	True	4.66666666666666	-0.596627604048801	0.06289196463363925	1.20977744371806	0.007675491501364947
296	True	4.73333333333333	-0.579739534379817	0.06333894813169691	1.21155118665109	0.007778828935179648
297	True	4.8	-0.567397356891705	0.06597291613279589	1.20183137327305	0.00823082707115625
298	True	4.86666666666666	-0.592084095027291	0.06438508923262283	1.21193845861703	0.007779027813516447
299	True	4.93333333333333	-0.609117028482715	0.06647961403000455	1.21166153335139	0.007668890213874412
