# Supplementary material for: A hippocampus-accumbens code guides goal-directed appetitive behavior
Source: Nat Commun. 2024 Apr 12;15:3196. doi: 10.1038/s41467-024-47361-x (PMC11015045; doi:10.1038/s41467-024-47361-x)
Supplement: Supplementary file 8 — Source Data [file 41467_2024_47361_MOESM8_ESM.zip › S7i.csv]

	Figure S7i	Unnamed: 1	Unnamed: 2	Unnamed: 3	Unnamed: 4	Unnamed: 5	Unnamed: 6	Unnamed: 7	Unnamed: 8	Unnamed: 9
0
1	dHPC-->NAc	ExpCellID	Time [s]	Calcium (deconvolved)			dHPC-->NAc	ExpCellID	Time [s]	mCherry static (deconvolved)
2	False	103_24	-4.93333333333333	-0.109935428228565			False	103_24	-4.93333333333333	0.28308344
3	False	103_24	-4.86666666666666	-0.0942708399952209			False	103_24	-4.86666666666666	0.28186655
4	False	103_24	-4.8	-0.103225206579077			False	103_24	-4.8	0.27362418
5	False	103_24	-4.73333333333333	-0.114916708849275			False	103_24	-4.73333333333333	0.26523048
6	False	103_24	-4.66666666666666	-0.126247941445073			False	103_24	-4.66666666666666	0.25964168
7	False	103_24	-4.6	-0.136826930725081			False	103_24	-4.6	0.24672808
8	False	103_24	-4.53333333333333	-0.146647976940937			False	103_24	-4.53333333333333	0.24846667
9	False	103_24	-4.46666666666666	-0.155757388977782			False	103_24	-4.46666666666666	0.25179604
10	False	103_24	-4.4	-0.164205606218466			False	103_24	-4.4	0.23927265
11	False	103_24	-4.33333333333333	-0.172040452448936			False	103_24	-4.33333333333333	0.2534957
12	False	103_24	-4.26666666666666	-0.179306422344218			False	103_24	-4.26666666666666	0.25872052
13	False	103_24	-4.2	-0.186044827682661			False	103_24	-4.2	0.27524418
14	False	103_24	-4.13333333333333	-0.192293973157463			False	103_24	-4.13333333333333	0.27070066
15	False	103_24	-4.06666666666666	-0.198089392370324			False	103_24	-4.06666666666666	0.2896093
16	False	103_24	-4	-0.203464010003253			False	103_24	-4	0.27520522
17	False	103_24	-3.93333333333333	-0.208448406130725			False	103_24	-3.93333333333333	0.27471703
18	False	103_24	-3.86666666666666	-0.213070905777325			False	103_24	-3.86666666666666	0.2635495
19	False	103_24	-3.8	-0.217357750530928			False	103_24	-3.8	0.26555896
20	False	103_24	-3.73333333333333	-0.221333349608942			False	103_24	-3.73333333333333	0.25235108
21	False	103_24	-3.66666666666666	-0.225020295544306			False	103_24	-3.66666666666666	0.2528614
22	False	103_24	-3.6	-0.228439526332778			False	103_24	-3.6	0.24817352
23	False	103_24	-3.53333333333333	-0.231610508943703			False	103_24	-3.53333333333333	0.25119615
24	False	103_24	-3.46666666666666	-0.234551236187286			False	103_24	-3.46666666666666	0.2387026
25	False	103_24	-3.4	-0.237278444058352			False	103_24	-3.4	0.23242448
26	False	103_24	-3.33333333333333	-0.239807635702439			False	103_24	-3.33333333333333	0.22406942
27	False	103_24	-3.26666666666666	-0.242153188617705			False	103_24	-3.26666666666666	0.21292505
28	False	103_24	-3.2	-0.244328459447912			False	103_24	-3.2	0.20881908
29	False	103_24	-3.13333333333333	-0.246345774422122			False	103_24	-3.13333333333333	0.20748693
30	False	103_24	-3.06666666666666	-0.248216608276008			False	103_24	-3.06666666666666	0.19980875
31	False	103_24	-3	-0.250756132579426			False	103_24	-3	0.21970743
32	False	103_24	-2.93333333333333	-0.253052865999953			False	103_24	-2.93333333333333	0.24404415
33	False	103_24	-2.86666666666666	-0.254436730356043			False	103_24	-2.86666666666666	0.23452891
34	False	103_24	-2.8	-0.255720117851118			False	103_24	-2.8	0.24428746
35	False	103_24	-2.73333333333333	-0.256910302409466			False	103_24	-2.73333333333333	0.2443246
36	False	103_24	-2.66666666666666	-0.25801411199886			False	103_24	-2.66666666666666	0.27154508
37	False	103_24	-2.6	-0.259037737659486			False	103_24	-2.6	0.28176704
38	False	103_24	-2.53333333333333	-0.259987092963415			False	103_24	-2.53333333333333	0.27368787
39	False	103_24	-2.46666666666666	-0.260867546546891			False	103_24	-2.46666666666666	0.28992134
40	False	103_24	-2.4	-0.220111515690121			False	103_24	-2.4	0.27930003
41	False	103_24	-2.33333333333333	-0.205245488795672			False	103_24	-2.33333333333333	0.27027693
42	False	103_24	-2.26666666666666	-0.173354642654565			False	103_24	-2.26666666666666	0.28398973
43	False	103_24	-2.2	-0.175224482840398			False	103_24	-2.2	0.27595514
44	False	103_24	-2.13333333333333	-0.181494629159204			False	103_24	-2.13333333333333	0.27186194
45	False	103_24	-2.06666666666666	-0.187963851593549			False	103_24	-2.06666666666666	0.30304664
46	False	103_24	-2	-0.194057761061854			False	103_24	-2	0.29991597
47	False	103_24	-1.93333333333333	-0.199722810796142			False	103_24	-1.93333333333333	0.29125664
48	False	103_24	-1.86666666666666	-0.204978498611045			False	103_24	-1.86666666666666	0.27677062
49	False	103_24	-1.8	-0.209852866484201			False	103_24	-1.8	0.2737657
50	False	103_24	-1.73333333333333	-0.214373358704029			False	103_24	-1.73333333333333	0.26266453
51	False	103_24	-1.66666666666666	-0.195451775673185			False	103_24	-1.66666666666666	0.2506324
52	False	103_24	-1.6	-0.197683656350241			False	103_24	-1.6	0.23990037
53	False	103_24	-1.53333333333333	-0.171600839233358			False	103_24	-1.53333333333333	0.23548865
54	False	103_24	-1.46666666666666	-0.162541163665862			False	103_24	-1.46666666666666	0.24071386
55	False	103_24	-1.4	-0.156910366601763			False	103_24	-1.4	0.2609976
56	False	103_24	-1.33333333333333	-0.163315003134759			False	103_24	-1.33333333333333	0.2843751
57	False	103_24	-1.26666666666666	-0.170931787327083			False	103_24	-1.26666666666666	0.28297588
58	False	103_24	-1.2	-0.178237472148041			False	103_24	-1.2	0.28178775
59	False	103_24	-1.13333333333333	-0.185047632978578			False	103_24	-1.13333333333333	0.26777267
60	False	103_24	-1.06666666666666	-0.191368333797877			False	103_24	-1.06666666666666	0.27012837
61	False	103_24	-1	-0.197230838120508			False	103_24	-1	0.2566932
62	False	103_24	-0.933333333333333	-0.202667775723244			False	103_24	-0.933333333333333	0.2560957
63	False	103_24	-0.866666666666666	-0.207709965031415			False	103_24	-0.866666666666666	0.2780688
64	False	103_24	-0.8	-0.212386054869206			False	103_24	-0.8	0.2713736
65	False	103_24	-0.733333333333333	-0.216722625003019			False	103_24	-0.733333333333333	0.2578765
66	False	103_24	-0.666666666666666	-0.220744340862021			False	103_24	-0.666666666666666	0.26131588
67	False	103_24	-0.6	-0.2244740395684			False	103_24	-0.6	0.28359264
68	False	103_24	-0.533333333333333	-0.227932940709313			False	103_24	-0.533333333333333	0.27176097
69	False	103_24	-0.466666666666666	-0.231140687637716			False	103_24	-0.466666666666666	0.26487455
70	False	103_24	-0.4	-0.234115543342278			False	103_24	-0.4	0.26253664
71	False	103_24	-0.333333333333333	-0.236874390154424			False	103_24	-0.333333333333333	0.2877698
72	False	103_24	-0.266666666666666	-0.239432928466867			False	103_24	-0.266666666666666	0.29050657
73	False	103_24	-0.2	-0.241805688003894			False	103_24	-0.2	0.2874757
74	False	103_24	-0.133333333333333	-0.244006166983932			False	103_24	-0.133333333333333	0.31798702
75	False	103_24	-0.0666666666666666	-0.246046874297937			False	103_24	-0.0666666666666666	0.3182274
76	False	103_24	0	-0.247115849925228			False	103_24	0	0.30389053
77	False	103_24	0.0666666666666666	-0.244677987114255			False	103_24	0.0666666666666666	0.2998397
78	False	103_24	0.133333333333333	-0.206443761508301			False	103_24	0.133333333333333	0.31824595
79	False	103_24	0.2	-0.205409036513587			False	103_24	0.2	0.33213446
80	False	103_24	0.266666666666666	-0.130922594502582			False	103_24	0.266666666666666	0.3388266
81	False	103_24	0.333333333333333	-0.111618069436169			False	103_24	0.333333333333333	0.33429706
82	False	103_24	0.4	-0.105196136394184			False	103_24	0.4	0.32215524
83	False	103_24	0.466666666666666	-0.0336773641468679			False	103_24	0.466666666666666	0.31365198
84	False	103_24	0.533333333333333	0.0211526910396331			False	103_24	0.533333333333333	0.3421929
85	False	103_24	0.6	0.0503162207316257			False	103_24	0.6	0.3251735
86	False	103_24	0.666666666666666	0.133116813282371			False	103_24	0.666666666666666	0.30900058
87	False	103_24	0.733333333333333	0.181759176935018			False	103_24	0.733333333333333	0.31385982
88	False	103_24	0.8	0.306675744371805			False	103_24	0.8	0.32360005
89	False	103_24	0.866666666666666	0.348067571209567			False	103_24	0.866666666666666	0.31906682
90	False	103_24	0.933333333333333	0.566143479237732			False	103_24	0.933333333333333	0.33403918
91	False	103_24	1	0.634449542599843			False	103_24	1	0.3218751
92	False	103_24	1.06666666666666	0.796571856988257			False	103_24	1.06666666666666	0.34286124
93	False	103_24	1.13333333333333	0.809386095089539			False	103_24	1.13333333333333	0.3386618
94	False	103_24	1.2	0.860677036499548			False	103_24	1.2	0.32528645
95	False	103_24	1.26666666666666	0.870975004046911			False	103_24	1.26666666666666	0.31848878
96	False	103_24	1.33333333333333	0.869884913943547			False	103_24	1.33333333333333	0.30264834
97	False	103_24	1.4	0.829601770462984			False	103_24	1.4	0.29304197
98	False	103_24	1.46666666666666	0.75575906370676			False	103_24	1.46666666666666	0.2890635
99	False	103_24	1.53333333333333	0.682886780058608			False	103_24	1.53333333333333	0.2879368
100	False	103_24	1.6	0.613800270664887			False	103_24	1.6	0.2736159
101	False	103_24	1.66666666666666	0.549512824850035			False	103_24	1.66666666666666	0.26800376
102	False	103_24	1.73333333333333	0.533045814080244			False	103_24	1.73333333333333	0.25467426
103	False	103_24	1.8	0.503464407979498			False	103_24	1.8	0.27641532
104	False	103_24	1.86666666666666	0.487211201987421			False	103_24	1.86666666666666	0.26973546
105	False	103_24	1.93333333333333	0.523968000696388			False	103_24	1.93333333333333	0.28499776
106	False	103_24	2	0.479421812829717			False	103_24	2	0.28343356
107	False	103_24	2.06666666666666	0.446441643548531			False	103_24	2.06666666666666	0.29044122
108	False	103_24	2.13333333333333	0.441568652530507			False	103_24	2.13333333333333	0.27599573
109	False	103_24	2.2	0.537836874021768			False	103_24	2.2	0.26226875
110	False	103_24	2.26666666666666	0.751032242226382			False	103_24	2.26666666666666	0.28075647
111	False	103_24	2.33333333333333	0.715981537763726			False	103_24	2.33333333333333	0.2753828
112	False	103_24	2.4	0.665145880086744			False	103_24	2.4	0.26577938
113	False	103_24	2.46666666666666	0.600109732547281			False	103_24	2.46666666666666	0.26783556
114	False	103_24	2.53333333333333	0.570919543711829			False	103_24	2.53333333333333	0.25876385
115	False	103_24	2.6	0.514633748894055			False	103_24	2.6	0.2458939
116	False	103_24	2.66666666666666	0.458220366456618			False	103_24	2.66666666666666	0.23900183
117	False	103_24	2.73333333333333	0.405295028416163			False	103_24	2.73333333333333	0.24162683
118	False	103_24	2.8	0.356124852936779			False	103_24	2.8	0.23325622
119	False	103_24	2.86666666666666	0.310512147774086			False	103_24	2.86666666666666	0.2220871
120	False	103_24	2.93333333333333	0.268209461641998			False	103_24	2.93333333333333	0.23166855
121	False	103_24	3	0.210786520420434			False	103_24	3	0.22943841
122	False	103_24	3.06666666666666	0.158853724027572			False	103_24	3.06666666666666	0.23425062
123	False	103_24	3.13333333333333	0.127562296186286			False	103_24	3.13333333333333	0.2633193
124	False	103_24	3.2	0.0985428616085958			False	103_24	3.2	0.2757396
125	False	103_24	3.26666666666666	0.0787885419350996			False	103_24	3.26666666666666	0.27015603
126	False	103_24	3.33333333333333	0.0813900222829513			False	103_24	3.33333333333333	0.27587065
127	False	103_24	3.4	0.0597736232175471			False	103_24	3.4	0.2626329
128	False	103_24	3.46666666666666	0.0362604779817917			False	103_24	3.46666666666666	0.25233266
129	False	103_24	3.53333333333333	0.0139545490035653			False	103_24	3.53333333333333	0.24012774
130	False	103_24	3.6	-0.00680392769056901			False	103_24	3.6	0.23266035
131	False	103_24	3.66666666666666	-0.0260655845187675			False	103_24	3.66666666666666	0.24252126
132	False	103_24	3.73333333333333	-0.0439301984028191			False	103_24	3.73333333333333	0.26443452
133	False	103_24	3.8	-0.0604979204304935			False	103_24	3.8	0.26025945
134	False	103_24	3.86666666666666	-0.0758627582754821			False	103_24	3.86666666666666	0.25284162
135	False	103_24	3.93333333333333	-0.0901119788418903			False	103_24	3.93333333333333	0.24978603
136	False	103_24	4	-0.103326585481479			False	103_24	4	0.2394538
137	False	103_24	4.06666666666666	-0.115581729590935			False	103_24	4.06666666666666	0.26213443
138	False	103_24	4.13333333333333	-0.126947036913673			False	103_24	4.13333333333333	0.25782913
139	False	103_24	4.2	-0.137487157229073			False	103_24	4.2	0.24500567
140	False	103_24	4.26666666666666	-0.147261977188442			False	103_24	4.26666666666666	0.23703438
141	False	103_24	4.33333333333333	-0.156327055342952			False	103_24	4.33333333333333	0.2408477
142	False	103_24	4.4	-0.164733939234948			False	103_24	4.4	0.22886887
143	False	103_24	4.46666666666666	-0.172530418820543			False	103_24	4.46666666666666	0.21748577
144	False	103_24	4.53333333333333	-0.179760814138179			False	103_24	4.53333333333333	0.22704892
145	False	103_24	4.6	-0.155916457291981			False	103_24	4.6	0.23200582
146	False	103_24	4.66666666666666	-0.159946251745179			False	103_24	4.66666666666666	0.25587964
147	False	103_24	4.73333333333333	-0.158252353367775			False	103_24	4.73333333333333	0.29262412
148	False	103_24	4.8	-0.165100282763988			False	103_24	4.8	0.2790286
149	False	103_24	4.86666666666666	-0.159284340017519			False	103_24	4.86666666666666	0.28584507
150	False	103_24	4.93333333333333	-0.165516703930591			False	103_24	4.93333333333333	0.2716282
151	False	103_50	-4.93333333333333	0.186041408902779			False	103_50	-4.93333333333333	0.22865203
152	False	103_50	-4.86666666666666	0.147064047835593			False	103_50	-4.86666666666666	0.22547138
153	False	103_50	-4.8	0.154508455680369			False	103_50	-4.8	0.22562009
154	False	103_50	-4.73333333333333	0.140642385774109			False	103_50	-4.73333333333333	0.22248161
155	False	103_50	-4.66666666666666	0.139682173326262			False	103_50	-4.66666666666666	0.21938679
156	False	103_50	-4.6	0.152099913193124			False	103_50	-4.6	0.21633498
157	False	103_50	-4.53333333333333	0.140714931690912			False	103_50	-4.53333333333333	0.21516727
158	False	103_50	-4.46666666666666	0.118688258512492			False	103_50	-4.46666666666666	0.21217418
159	False	103_50	-4.4	0.0928153153843472			False	103_50	-4.4	0.20922273
160	False	103_50	-4.33333333333333	0.0665160743947676			False	103_50	-4.33333333333333	0.20918864
161	False	103_50	-4.26666666666666	0.0414304986280426			False	103_50	-4.26666666666666	0.20627871
162	False	103_50	-4.2	0.0182686811870712			False	103_50	-4.2	0.20340925
163	False	103_50	-4.13333333333333	-0.00273715555063954			False	103_50	-4.13333333333333	0.20414789
164	False	103_50	-4.06666666666666	-0.0215932313445721			False	103_50	-4.06666666666666	0.20130809
165	False	103_50	-4	-0.0384181708900001			False	103_50	-4	0.19907454
166	False	103_50	-3.93333333333333	-0.022135043004978			False	103_50	-3.93333333333333	0.20747824
167	False	103_50	-3.86666666666666	-0.0209466712095318			False	103_50	-3.86666666666666	0.2045921
168	False	103_50	-3.8	0.399900831394019			False	103_50	-3.8	0.21281128
169	False	103_50	-3.73333333333333	0.597199064389822			False	103_50	-3.73333333333333	0.21731737
170	False	103_50	-3.66666666666666	0.649276960087951			False	103_50	-3.66666666666666	0.23163109
171	False	103_50	-3.6	0.629889687409266			False	103_50	-3.6	0.22840896
172	False	103_50	-3.53333333333333	0.577755702614176			False	103_50	-3.53333333333333	0.22787881
173	False	103_50	-3.46666666666666	0.512943953334048			False	103_50	-3.46666666666666	0.22470888
174	False	103_50	-3.4	0.445625612444808			False	103_50	-3.4	0.22158308
175	False	103_50	-3.33333333333333	0.380744675191476			False	103_50	-3.33333333333333	0.22225647
176	False	103_50	-3.26666666666666	0.320507586844878			False	103_50	-3.26666666666666	0.21916476
177	False	103_50	-3.2	0.265707696692795			False	103_50	-3.2	0.21611607
178	False	103_50	-3.13333333333333	0.216427525326243			False	103_50	-3.13333333333333	0.2176915
179	False	103_50	-3.06666666666666	0.172409060391513			False	103_50	-3.06666666666666	0.21521753
180	False	103_50	-3	0.115868049666935			False	103_50	-3	0.21074766
181	False	103_50	-2.93333333333333	0.0676832640201963			False	103_50	-2.93333333333333	0.2063605
182	False	103_50	-2.86666666666666	0.0404041593378832			False	103_50	-2.86666666666666	0.20902488
183	False	103_50	-2.8	0.0162604326668603			False	103_50	-2.8	0.20611721
184	False	103_50	-2.73333333333333	-0.00510159927054795			False	103_50	-2.73333333333333	0.20325002
185	False	103_50	-2.66666666666666	-0.0239988539320881			False	103_50	-2.66666666666666	0.20628253
186	False	103_50	-2.6	-0.0407138111472407			False	103_50	-2.6	0.20341301
187	False	103_50	-2.53333333333333	-0.0554974671000219			False	103_50	-2.53333333333333	0.20095596
188	False	103_50	-2.46666666666666	-0.0685724252358177			False	103_50	-2.46666666666666	0.19816056
189	False	103_50	-2.4	-0.0801358855790671			False	103_50	-2.4	0.19540402
190	False	103_50	-2.33333333333333	-0.0903624251553275			False	103_50	-2.33333333333333	0.1958444
191	False	103_50	-2.26666666666666	-0.0994065300225195			False	103_50	-2.26666666666666	0.19312009
192	False	103_50	-2.2	-0.107404873603841			False	103_50	-2.2	0.19164577
193	False	103_50	-2.13333333333333	-0.114478352464998			False	103_50	-2.13333333333333	0.18897988
194	False	103_50	-2.06666666666666	-0.120733897856686			False	103_50	-2.06666666666666	0.18973273
195	False	103_50	-2	-0.126266083751439			False	103_50	-2	0.18881528
196	False	103_50	-1.93333333333333	-0.131158552127023			False	103_50	-1.93333333333333	0.18624778
197	False	103_50	-1.86666666666666	-0.13548527514282			False	103_50	-1.86666666666666	0.18365699
198	False	103_50	-1.8	-0.139311672275554			False	103_50	-1.8	0.1811022
199	False	103_50	-1.73333333333333	-0.142695598761437			False	103_50	-1.73333333333333	0.18441227
200	False	103_50	-1.66666666666666	-0.145688219999245			False	103_50	-1.66666666666666	0.18184698
201	False	103_50	-1.6	-0.148334784979957			False	103_50	-1.6	0.17931738
202	False	103_50	-1.53333333333333	-0.150675310354235			False	103_50	-1.53333333333333	0.17682299
203	False	103_50	-1.46666666666666	-0.152745185436561			False	103_50	-1.46666666666666	0.18116312
204	False	103_50	-1.4	-0.154575707270094			False	103_50	-1.4	0.18099822
205	False	103_50	-1.33333333333333	-0.156194553829849			False	103_50	-1.33333333333333	0.17848043
206	False	103_50	-1.26666666666666	-0.157626202512376			False	103_50	-1.26666666666666	0.17599767
207	False	103_50	-1.2	-0.15889230023598			False	103_50	-1.2	0.17354944
208	False	103_50	-1.13333333333333	-0.160011990745554			False	103_50	-1.13333333333333	0.17966476
209	False	103_50	-1.06666666666666	-0.161002204069941			False	103_50	-1.06666666666666	0.17716552
210	False	103_50	-1	-0.161877912510029			False	103_50	-1	0.17496741
211	False	103_50	-0.933333333333333	-0.162652357014981			False	103_50	-0.933333333333333	0.17253351
212	False	103_50	-0.866666666666666	-0.163337247403687			False	103_50	-0.866666666666666	0.17013347
213	False	103_50	-0.8	-0.163942939405511			False	103_50	-0.8	0.17449035
214	False	103_50	-0.733333333333333	-0.164478591252738			False	103_50	-0.733333333333333	0.18769535
215	False	103_50	-0.666666666666666	-0.164952302150749			False	103_50	-0.666666666666666	0.1850844
216	False	103_50	-0.6	-0.16537123473912			False	103_50	-0.6	0.18250978
217	False	103_50	-0.533333333333333	-0.165741723392845			False	103_50	-0.533333333333333	0.17997096
218	False	103_50	-0.466666666666666	-0.166069370002655			False	103_50	-0.466666666666666	0.17746748
219	False	103_50	-0.4	-0.166359128677416			False	103_50	-0.4	0.17499882
220	False	103_50	-0.333333333333333	-0.166615380650417			False	103_50	-0.333333333333333	0.17256448
221	False	103_50	-0.266666666666666	-0.166842000519632			False	103_50	-0.266666666666666	0.17541666
222	False	103_50	-0.2	-0.167042414839927			False	103_50	-0.2	0.17297652
223	False	103_50	-0.133333333333333	-0.167219653932633			False	103_50	-0.133333333333333	0.17057033
224	False	103_50	-0.0666666666666666	-0.167376397701926			False	103_50	-0.0666666666666666	0.1681976
225	False	103_50	0	-0.167632879986079			False	103_50	0	0.16790693
226	False	103_50	0.0666666666666666	-0.167841895315903			False	103_50	0.0666666666666666	0.16947502
227	False	103_50	0.133333333333333	-0.167926685216574			False	103_50	0.133333333333333	0.18576416
228	False	103_50	0.2	-0.168001670302687			False	103_50	0.2	0.1831801
229	False	103_50	0.266666666666666	-0.168067984369514			False	103_50	0.266666666666666	0.18846314
230	False	103_50	0.333333333333333	-0.168126630104114			False	103_50	0.333333333333333	0.1891172
231	False	103_50	0.4	-0.168178494246239			False	103_50	0.4	0.22631106
232	False	103_50	0.466666666666666	-0.158602031132462			False	103_50	0.466666666666666	0.235347
233	False	103_50	0.533333333333333	-0.138032227947336			False	103_50	0.533333333333333	0.278637
234	False	103_50	0.6	-0.118905254411772			False	103_50	0.6	0.27899936
235	False	103_50	0.666666666666666	-0.112534542682097			False	103_50	0.666666666666666	0.3007239
236	False	103_50	0.733333333333333	-0.112538039446972			False	103_50	0.733333333333333	0.3057806
237	False	103_50	0.8	-0.115555185931979			False	103_50	0.8	0.31168675
238	False	103_50	0.866666666666666	-0.119834878993813			False	103_50	0.866666666666666	0.33808962
239	False	103_50	0.933333333333333	-0.124481225553914			False	103_50	0.933333333333333	0.3333866
240	False	103_50	1	-0.129050901087556			False	103_50	1	0.33426064
241	False	103_50	1.06666666666666	-0.133338419817071			False	103_50	1.06666666666666	0.34410673
242	False	103_50	1.13333333333333	-0.137261807998898			False	103_50	1.13333333333333	0.33932
243	False	103_50	1.2	-0.140801901758832			False	103_50	1.2	0.33459988
244	False	103_50	1.26666666666666	-0.143970266088484			False	103_50	1.26666666666666	0.32994545
245	False	103_50	1.33333333333333	-0.146792372787271			False	103_50	1.33333333333333	0.3253557
246	False	103_50	1.4	-0.149298898338247			False	103_50	1.4	0.32689795
247	False	103_50	1.46666666666666	-0.151521329313999			False	103_50	1.46666666666666	0.32235062
248	False	103_50	1.53333333333333	-0.153489840942371			False	103_50	1.53333333333333	0.32285795
249	False	103_50	1.6	-0.155232364621687			False	103_50	1.6	0.31836683
250	False	103_50	1.66666666666666	-0.156774267771483			False	103_50	1.66666666666666	0.31393817
251	False	103_50	1.73333333333333	-0.158138340434271			False	103_50	1.73333333333333	0.30957112
252	False	103_50	1.8	-0.159344927637403			False	103_50	1.8	0.30526483
253	False	103_50	1.86666666666666	-0.160412123539945			False	103_50	1.86666666666666	0.30101842
254	False	103_50	1.93333333333333	-0.1613559843701			False	103_50	1.93333333333333	0.2968311
255	False	103_50	2	-0.162190738751968			False	103_50	2	0.29324925
256	False	103_50	2.06666666666666	-0.162928985515528			False	103_50	2.06666666666666	0.28917
257	False	103_50	2.13333333333333	-0.163581874918961			False	103_50	2.13333333333333	0.2851475
258	False	103_50	2.2	-0.164159272289125			False	103_50	2.2	0.28118092
259	False	103_50	2.26666666666666	-0.16466990453634			False	103_50	2.26666666666666	0.27726954
260	False	103_50	2.33333333333333	-0.165121490691531			False	103_50	2.33333333333333	0.2734126
261	False	103_50	2.4	-0.165520857862616			False	103_50	2.4	0.26960927
262	False	103_50	2.46666666666666	-0.165874044057987			False	103_50	2.46666666666666	0.26585886
263	False	103_50	2.53333333333333	-0.166186389265215			False	103_50	2.53333333333333	0.2621606
264	False	103_50	2.6	-0.166462616074631			False	103_50	2.6	0.2585138
265	False	103_50	2.66666666666666	-0.166706901032382			False	103_50	2.66666666666666	0.25491777
266	False	103_50	2.73333333333333	-0.154766196630957			False	103_50	2.73333333333333	0.25377706
267	False	103_50	2.8	-0.145288762380685			False	103_50	2.8	0.25024688
268	False	103_50	2.86666666666666	-0.125908033633248			False	103_50	2.86666666666666	0.2467658
269	False	103_50	2.93333333333333	-0.11904050533071			False	103_50	2.93333333333333	0.24334055
270	False	103_50	3	-0.118218022412911			False	103_50	3	0.23828661
271	False	103_50	3.06666666666666	-0.120471981086002			False	103_50	3.06666666666666	0.23332618
272	False	103_50	3.13333333333333	-0.0630475405780491			False	103_50	3.13333333333333	0.24381706
273	False	103_50	3.2	-0.0157639832701636			False	103_50	3.2	0.24042545
274	False	103_50	3.26666666666666	0.0434812936747811			False	103_50	3.26666666666666	0.24271613
275	False	103_50	3.33333333333333	0.0942929153180729			False	103_50	3.33333333333333	0.23933983
276	False	103_50	3.4	0.104171972067055			False	103_50	3.4	0.23601049
277	False	103_50	3.46666666666666	0.115639054012289			False	103_50	3.46666666666666	0.23272744
278	False	103_50	3.53333333333333	0.105766632551407			False	103_50	3.53333333333333	0.2294901
279	False	103_50	3.6	0.0863357776440111			False	103_50	3.6	0.22629775
280	False	103_50	3.66666666666666	0.0634311490137537			False	103_50	3.66666666666666	0.22314984
281	False	103_50	3.73333333333333	0.040116613041515			False	103_50	3.73333333333333	0.2200457
282	False	103_50	3.8	0.0295889998847664			False	103_50	3.8	0.22398864
283	False	103_50	3.86666666666666	0.0139476631703821			False	103_50	3.86666666666666	0.22087285
284	False	103_50	3.93333333333333	0.0255621662117223			False	103_50	3.93333333333333	0.21940807
285	False	103_50	4	0.0206067052332525			False	103_50	4	0.21635598
286	False	103_50	4.06666666666666	0.00808333927456256			False	103_50	4.06666666666666	0.21725583
287	False	103_50	4.13333333333333	-0.00734435237789028			False	103_50	4.13333333333333	0.21423367
288	False	103_50	4.2	-0.0220513449710572			False	103_50	4.2	0.21125357
289	False	103_50	4.26666666666666	-0.00599960224522124			False	103_50	4.26666666666666	0.20831491
290	False	103_50	4.33333333333333	0.0174788354086125			False	103_50	4.33333333333333	0.20541714
291	False	103_50	4.4	0.0185678351462596			False	103_50	4.4	0.2067115
292	False	103_50	4.46666666666666	0.00901211310363578			False	103_50	4.46666666666666	0.20383604
293	False	103_50	4.53333333333333	-0.0050624038953433			False	103_50	4.53333333333333	0.20511556
294	False	103_50	4.6	-0.0205161025157332			False	103_50	4.6	0.20226228
295	False	103_50	4.66666666666666	-0.0357903012234725			False	103_50	4.66666666666666	0.20496976
296	False	103_50	4.73333333333333	-0.0501576872999346			False	103_50	4.73333333333333	0.2111503
297	False	103_50	4.8	-0.0633231723004559			False	103_50	4.8	0.20821309
298	False	103_50	4.86666666666666	-0.0752119104519007			False	103_50	4.86666666666666	0.20791289
299	False	103_50	4.93333333333333	-0.0858572182165524			False	103_50	4.93333333333333	0.2050207
300	False	103_54	-4.93333333333333	-0.236355681043408			False	103_54	-4.93333333333333	0.3756474
301	False	103_54	-4.86666666666666	-0.233545324130548			False	103_54	-4.86666666666666	0.37689143
302	False	103_54	-4.8	-0.23653236608227			False	103_54	-4.8	0.38021556
303	False	103_54	-4.73333333333333	-0.215990276813321			False	103_54	-4.73333333333333	0.38494924
304	False	103_54	-4.66666666666666	-0.208442051287545			False	103_54	-4.66666666666666	0.38498753
305	False	103_54	-4.6	-0.201545975302627			False	103_54	-4.6	0.3778302
306	False	103_54	-4.53333333333333	-0.178583016889762			False	103_54	-4.53333333333333	0.37922674
307	False	103_54	-4.46666666666666	-0.164787089704847			False	103_54	-4.46666666666666	0.36704558
308	False	103_54	-4.4	-0.169345092861511			False	103_54	-4.4	0.37026262
309	False	103_54	-4.33333333333333	-0.146696813427166			False	103_54	-4.33333333333333	0.38374478
310	False	103_54	-4.26666666666666	-0.135861458045792			False	103_54	-4.26666666666666	0.37444335
311	False	103_54	-4.2	-0.149910863228719			False	103_54	-4.2	0.36241582
312	False	103_54	-4.13333333333333	-0.171746247064694			False	103_54	-4.13333333333333	0.3563038
313	False	103_54	-4.06666666666666	-0.194994459911576			False	103_54	-4.06666666666666	0.35605872
314	False	103_54	-4	-0.217367445796096			False	103_54	-4	0.34462172
315	False	103_54	-3.93333333333333	-0.238124873039989			False	103_54	-3.93333333333333	0.34116608
316	False	103_54	-3.86666666666666	-0.241660734766296			False	103_54	-3.86666666666666	0.33379918
317	False	103_54	-3.8	-0.246487468451246			False	103_54	-3.8	0.33753103
318	False	103_54	-3.73333333333333	-0.23085611917434			False	103_54	-3.73333333333333	0.33905572
319	False	103_54	-3.66666666666666	-0.218077395610618			False	103_54	-3.66666666666666	0.3609799
320	False	103_54	-3.6	-0.174280158822407			False	103_54	-3.6	0.3598724
321	False	103_54	-3.53333333333333	-0.121953301281763			False	103_54	-3.53333333333333	0.36243364
322	False	103_54	-3.46666666666666	-0.077339348149499			False	103_54	-3.46666666666666	0.35079187
323	False	103_54	-3.4	-0.0774182400729749			False	103_54	-3.4	0.35713398
324	False	103_54	-3.33333333333333	-0.098673185095919			False	103_54	-3.33333333333333	0.34566242
325	False	103_54	-3.26666666666666	-0.0904412541758372			False	103_54	-3.26666666666666	0.33847827
326	False	103_54	-3.2	-0.100656169922668			False	103_54	-3.2	0.34312814
327	False	103_54	-3.13333333333333	-0.124054784110875			False	103_54	-3.13333333333333	0.33571213
328	False	103_54	-3.06666666666666	-0.150642158634124			False	103_54	-3.06666666666666	0.32492867
329	False	103_54	-3	-0.145623361331879			False	103_54	-3	0.33529335
330	False	103_54	-2.93333333333333	-0.105315995054925			False	103_54	-2.93333333333333	0.3444032
331	False	103_54	-2.86666666666666	0.0474624464329091			False	103_54	-2.86666666666666	0.33974776
332	False	103_54	-2.8	0.0902082085594617			False	103_54	-2.8	0.36454272
333	False	103_54	-2.73333333333333	0.0930462606613073			False	103_54	-2.73333333333333	0.3612026
334	False	103_54	-2.66666666666666	0.0801858859456128			False	103_54	-2.66666666666666	0.34960037
335	False	103_54	-2.6	0.074468858916935			False	103_54	-2.6	0.3442937
336	False	103_54	-2.53333333333333	0.0468880729259698			False	103_54	-2.53333333333333	0.35778815
337	False	103_54	-2.46666666666666	0.0325234352348807			False	103_54	-2.46666666666666	0.36147672
338	False	103_54	-2.4	0.111388639838881			False	103_54	-2.4	0.3807596
339	False	103_54	-2.33333333333333	0.106370818739297			False	103_54	-2.33333333333333	0.37274805
340	False	103_54	-2.26666666666666	0.0726232387024895			False	103_54	-2.26666666666666	0.40095428
341	False	103_54	-2.2	0.0361332488876246			False	103_54	-2.2	0.3930055
342	False	103_54	-2.13333333333333	0.0195958502283447			False	103_54	-2.13333333333333	0.3803817
343	False	103_54	-2.06666666666666	0.0178077010523568			False	103_54	-2.06666666666666	0.38617718
344	False	103_54	-2	0.0206427906447033			False	103_54	-2	0.3965376
345	False	103_54	-1.93333333333333	0.0116412393356794			False	103_54	-1.93333333333333	0.38380036
346	False	103_54	-1.86666666666666	0.00212604644562981			False	103_54	-1.86666666666666	0.38028976
347	False	103_54	-1.8	-0.0270611514303206			False	103_54	-1.8	0.3917033
348	False	103_54	-1.73333333333333	-0.0512431157340373			False	103_54	-1.73333333333333	0.38685516
349	False	103_54	-1.66666666666666	-0.073515841487886			False	103_54	-1.66666666666666	0.38547075
350	False	103_54	-1.6	-0.083036019114555			False	103_54	-1.6	0.39578098
351	False	103_54	-1.53333333333333	0.0574456216600439			False	103_54	-1.53333333333333	0.38566482
352	False	103_54	-1.46666666666666	0.0825801085163477			False	103_54	-1.46666666666666	0.41698137
353	False	103_54	-1.4	0.0606613682877983			False	103_54	-1.4	0.4219752
354	False	103_54	-1.33333333333333	0.0237479173873151			False	103_54	-1.33333333333333	0.4084209
355	False	103_54	-1.26666666666666	0.0161898888117672			False	103_54	-1.26666666666666	0.39530194
356	False	103_54	-1.2	-0.00784684877214031			False	103_54	-1.2	0.38260442
357	False	103_54	-1.13333333333333	-0.0143985925144947			False	103_54	-1.13333333333333	0.37031472
358	False	103_54	-1.06666666666666	-0.00236716533020888			False	103_54	-1.06666666666666	0.39636046
359	False	103_54	-1	-0.0195228374809035			False	103_54	-1	0.39106184
360	False	103_54	-0.933333333333333	0.00382820828634925			False	103_54	-0.933333333333333	0.38568828
361	False	103_54	-0.866666666666666	0.00913303715360933			False	103_54	-0.866666666666666	0.3748114
362	False	103_54	-0.8	-0.00403385486076165			False	103_54	-0.8	0.38636702
363	False	103_54	-0.733333333333333	-0.0341231398469462			False	103_54	-0.733333333333333	0.37898123
364	False	103_54	-0.666666666666666	-0.052585979196568			False	103_54	-0.666666666666666	0.3718505
365	False	103_54	-0.6	-0.0779560407371423			False	103_54	-0.6	0.38304675
366	False	103_54	-0.533333333333333	-0.0602090616127846			False	103_54	-0.533333333333333	0.40931994
367	False	103_54	-0.466666666666666	-0.0523430703070082			False	103_54	-0.466666666666666	0.3961721
368	False	103_54	-0.4	-0.0346787996676144			False	103_54	-0.4	0.41076362
369	False	103_54	-0.333333333333333	-0.033013250102178			False	103_54	-0.333333333333333	0.41239715
370	False	103_54	-0.266666666666666	-0.031931765431772			False	103_54	-0.266666666666666	0.41343892
371	False	103_54	-0.2	0.00811558483647949			False	103_54	-0.2	0.4383213
372	False	103_54	-0.133333333333333	-0.00427402173817887			False	103_54	-0.133333333333333	0.42988816
373	False	103_54	-0.0666666666666666	-0.0265517179774315			False	103_54	-0.0666666666666666	0.41607967
374	False	103_54	0	-0.0868450347762843			False	103_54	0	0.40181413
375	False	103_54	0.0666666666666666	-0.122522852607983			False	103_54	0.0666666666666666	0.37628156
376	False	103_54	0.133333333333333	-0.133299751475472			False	103_54	0.133333333333333	0.364195
377	False	103_54	0.2	-0.123592861790684			False	103_54	0.2	0.35249662
378	False	103_54	0.266666666666666	-0.103971537166562			False	103_54	0.266666666666666	0.34117407
379	False	103_54	0.333333333333333	-0.0868402788870827			False	103_54	0.333333333333333	0.33021516
380	False	103_54	0.4	-0.0596727408489274			False	103_54	0.4	0.31960827
381	False	103_54	0.466666666666666	-0.00982133420309944			False	103_54	0.466666666666666	0.30934212
382	False	103_54	0.533333333333333	0.0308154110119853			False	103_54	0.533333333333333	0.2994057
383	False	103_54	0.6	0.134120366872811			False	103_54	0.6	0.28978842
384	False	103_54	0.666666666666666	0.446166862237891			False	103_54	0.666666666666666	0.2804801
385	False	103_54	0.733333333333333	0.619530806599496			False	103_54	0.733333333333333	0.2714708
386	False	103_54	0.8	0.683404080449255			False	103_54	0.8	0.26275083
387	False	103_54	0.866666666666666	0.701444794237148			False	103_54	0.866666666666666	0.25431097
388	False	103_54	0.933333333333333	0.802156587810136			False	103_54	0.933333333333333	0.24614222
389	False	103_54	1	0.900176637722024			False	103_54	1	0.23823586
390	False	103_54	1.06666666666666	0.985472961340674			False	103_54	1.06666666666666	0.23058346
391	False	103_54	1.13333333333333	0.957038261981438			False	103_54	1.13333333333333	0.22317687
392	False	103_54	1.2	0.934974868349101			False	103_54	1.2	0.21600817
393	False	103_54	1.26666666666666	1.11263699276973			False	103_54	1.26666666666666	0.20906974
394	False	103_54	1.33333333333333	1.19883800265048			False	103_54	1.33333333333333	0.2023542
395	False	103_54	1.4	1.20611615449105			False	103_54	1.4	0.19585435
396	False	103_54	1.46666666666666	1.25020971740339			False	103_54	1.46666666666666	0.18956327
397	False	103_54	1.53333333333333	1.22200681534865			False	103_54	1.53333333333333	0.1834743
398	False	103_54	1.6	1.28843877495546			False	103_54	1.6	0.1775809
399	False	103_54	1.66666666666666	1.29054819816372			False	103_54	1.66666666666666	0.1718768
400	False	103_54	1.73333333333333	1.28057893688347			False	103_54	1.73333333333333	0.16635594
401	False	103_54	1.8	1.30877779476324			False	103_54	1.8	0.16101238
402	False	103_54	1.86666666666666	1.31754749514501			False	103_54	1.86666666666666	0.16105933
403	False	103_54	1.93333333333333	1.3169737859024			False	103_54	1.93333333333333	0.16873614
404	False	103_54	2	1.21373240295697			False	103_54	2	0.16331615
405	False	103_54	2.06666666666666	1.13036374186754			False	103_54	2.06666666666666	0.16753882
406	False	103_54	2.13333333333333	1.06166012754333			False	103_54	2.13333333333333	0.1821799
407	False	103_54	2.2	0.990447367128025			False	103_54	2.2	0.17685993
408	False	103_54	2.26666666666666	0.907105026871855			False	103_54	2.26666666666666	0.171179
409	False	103_54	2.33333333333333	0.835127639339642			False	103_54	2.33333333333333	0.1665625
410	False	103_54	2.4	0.75878687898046			False	103_54	2.4	0.16121234
411	False	103_54	2.46666666666666	0.684062200120406			False	103_54	2.46666666666666	0.15603402
412	False	103_54	2.53333333333333	0.609889292093545			False	103_54	2.53333333333333	0.15102203
413	False	103_54	2.6	0.547356266133412			False	103_54	2.6	0.14784327
414	False	103_54	2.66666666666666	0.490586745331738			False	103_54	2.66666666666666	0.15912522
415	False	103_54	2.73333333333333	0.42271377466652			False	103_54	2.73333333333333	0.16643374
416	False	103_54	2.8	0.356448287131023			False	103_54	2.8	0.16108769
417	False	103_54	2.86666666666666	0.30340646304851			False	103_54	2.86666666666666	0.16797516
418	False	103_54	2.93333333333333	0.241481241636676			False	103_54	2.93333333333333	0.16257963
419	False	103_54	3	0.166481051985383			False	103_54	3	0.17922321
420	False	103_54	3.06666666666666	0.0880363912655154			False	103_54	3.06666666666666	0.18485093
421	False	103_54	3.13333333333333	0.0561966090532751			False	103_54	3.13333333333333	0.1789133
422	False	103_54	3.2	0.0161123683420284			False	103_54	3.2	0.18024966
423	False	103_54	3.26666666666666	-0.0125312738330631			False	103_54	3.26666666666666	0.17718291
424	False	103_54	3.33333333333333	-0.0474770526977107			False	103_54	3.33333333333333	0.17597413
425	False	103_54	3.4	-0.0825529943206128			False	103_54	3.4	0.18543082
426	False	103_54	3.46666666666666	-0.11561591061807			False	103_54	3.46666666666666	0.18207529
427	False	103_54	3.53333333333333	-0.146042355078264			False	103_54	3.53333333333333	0.17622684
428	False	103_54	3.6	-0.173771304047736			False	103_54	3.6	0.17233337
429	False	103_54	3.66666666666666	-0.198939916998211			False	103_54	3.66666666666666	0.17978506
430	False	103_54	3.73333333333333	-0.22174587862112			False	103_54	3.73333333333333	0.1791619
431	False	103_54	3.8	-0.242396216723676			False	103_54	3.8	0.17340702
432	False	103_54	3.86666666666666	-0.24014113212653			False	103_54	3.86666666666666	0.17566293
433	False	103_54	3.93333333333333	-0.251040821873342			False	103_54	3.93333333333333	0.17742157
434	False	103_54	4	-0.265852632072109			False	103_54	4	0.17172259
435	False	103_54	4.06666666666666	-0.281148991051516			False	103_54	4.06666666666666	0.18645921
436	False	103_54	4.13333333333333	-0.295715501390603			False	103_54	4.13333333333333	0.18046993
437	False	103_54	4.2	-0.309174796173557			False	103_54	4.2	0.17467304
438	False	103_54	4.26666666666666	-0.321461268623089			False	103_54	4.26666666666666	0.19381331
439	False	103_54	4.33333333333333	-0.332621033080312			False	103_54	4.33333333333333	0.2082943
440	False	103_54	4.4	-0.342736154458892			False	103_54	4.4	0.2076355
441	False	103_54	4.46666666666666	-0.351896321744794			False	103_54	4.46666666666666	0.20381519
442	False	103_54	4.53333333333333	-0.360188599457466			False	103_54	4.53333333333333	0.2013846
443	False	103_54	4.6	-0.367694035565171			False	103_54	4.6	0.20095372
444	False	103_54	4.66666666666666	-0.374486840815411			False	103_54	4.66666666666666	0.19966596
445	False	103_54	4.73333333333333	-0.380634505947263			False	103_54	4.73333333333333	0.20336281
446	False	103_54	4.8	-0.38619823654076			False	103_54	4.8	0.21250826
447	False	103_54	4.86666666666666	-0.39123347225659			False	103_54	4.86666666666666	0.20781997
448	False	103_54	4.93333333333333	-0.39579040487347			False	103_54	4.93333333333333	0.21582477
449	False	103_69	-4.93333333333333	-0.0809831028740228			False	103_69	-4.93333333333333	0.12848783
450	False	103_69	-4.86666666666666	-0.0809831404830293			False	103_69	-4.86666666666666	0.12209731
451	False	103_69	-4.8	-0.0809831665637075			False	103_69	-4.8	0.11634046
452	False	103_69	-4.73333333333333	-0.0809831846414534			False	103_69	-4.73333333333333	0.110554114
453	False	103_69	-4.66666666666666	-0.0809831971664167			False	103_69	-4.66666666666666	0.10723242
454	False	103_69	-4.6	-0.0809832058404952			False	103_69	-4.6	0.12444727
455	False	103_69	-4.53333333333333	-0.0809832118452095			False	103_69	-4.53333333333333	0.12728131
456	False	103_69	-4.46666666666666	-0.0809832160003953			False	103_69	-4.46666666666666	0.120950826
457	False	103_69	-4.4	-0.0809832188746434			False	103_69	-4.4	0.13417813
458	False	103_69	-4.33333333333333	-0.0809832208621105			False	103_69	-4.33333333333333	0.13028476
459	False	103_69	-4.26666666666666	-0.0809832222359102			False	103_69	-4.26666666666666	0.12423673
460	False	103_69	-4.2	-0.080983223185203			False	103_69	-4.2	0.12387307
461	False	103_69	-4.13333333333333	-0.0809832238409488			False	103_69	-4.13333333333333	0.11771208
462	False	103_69	-4.06666666666666	-0.080983224293778			False	103_69	-4.06666666666666	0.13087487
463	False	103_69	-4	-0.080983224606387			False	103_69	-4	0.13207904
464	False	103_69	-3.93333333333333	-0.0809832248221323			False	103_69	-3.93333333333333	0.12550992
465	False	103_69	-3.86666666666666	-0.0809832249709854			False	103_69	-3.86666666666666	0.11926752
466	False	103_69	-3.8	-0.0809832250736584			False	103_69	-3.8	0.11333561
467	False	103_69	-3.73333333333333	-0.0809832251444592			False	103_69	-3.73333333333333	0.10905325
468	False	103_69	-3.66666666666666	-0.0809832251932693			False	103_69	-3.66666666666666	0.10362935
469	False	103_69	-3.6	-0.0809832252269106			False	103_69	-3.6	0.113898054
470	False	103_69	-3.53333333333333	-0.0809832252500916			False	103_69	-3.53333333333333	0.1095591
471	False	103_69	-3.46666666666666	-0.080983225266061			False	103_69	-3.46666666666666	0.10777772
472	False	103_69	-3.4	-0.0809832252770598			False	103_69	-3.4	0.12043673
473	False	103_69	-3.33333333333333	-0.0809832252846335			False	103_69	-3.33333333333333	0.114446655
474	False	103_69	-3.26666666666666	-0.0809832252898476			False	103_69	-3.26666666666666	0.13346186
475	False	103_69	-3.2	-0.0809832252934365			False	103_69	-3.2	0.13840038
476	False	103_69	-3.13333333333333	-0.0809832252959062			False	103_69	-3.13333333333333	0.13151686
477	False	103_69	-3.06666666666666	-0.0809832252976055			False	103_69	-3.06666666666666	0.13211529
478	False	103_69	-3	-0.0809832252991764			False	103_69	-3	0.13776767
479	False	103_69	-2.93333333333333	-0.0809832253001312			False	103_69	-2.93333333333333	0.1366232
480	False	103_69	-2.86666666666666	-0.0809832253005113			False	103_69	-2.86666666666666	0.12982808
481	False	103_69	-2.8	-0.0809832253007726			False	103_69	-2.8	0.1233709
482	False	103_69	-2.73333333333333	-0.0809832253009521			False	103_69	-2.73333333333333	0.13413982
483	False	103_69	-2.66666666666666	-0.0809832253010755			False	103_69	-2.66666666666666	0.13067165
484	False	103_69	-2.6	-0.0809832253011603			False	103_69	-2.6	0.12417252
485	False	103_69	-2.53333333333333	-0.0809832253012186			False	103_69	-2.53333333333333	0.118789196
486	False	103_69	-2.46666666666666	-0.0809832253012586			False	103_69	-2.46666666666666	0.14170048
487	False	103_69	-2.4	-0.0809832253012861			False	103_69	-2.4	0.14037454
488	False	103_69	-2.33333333333333	-0.0809832253013049			False	103_69	-2.33333333333333	0.1344798
489	False	103_69	-2.26666666666666	-0.0809832253013179			False	103_69	-2.26666666666666	0.13249354
490	False	103_69	-2.2	-0.0809832253013268			False	103_69	-2.2	0.12915961
491	False	103_69	-2.13333333333333	-0.0809832253013329			False	103_69	-2.13333333333333	0.1274232
492	False	103_69	-2.06666666666666	-0.080983225301337			False	103_69	-2.06666666666666	0.12373009
493	False	103_69	-2	-0.0809832253013399			False	103_69	-2	0.1224802
494	False	103_69	-1.93333333333333	-0.0809832253013419			False	103_69	-1.93333333333333	0.11983403
495	False	103_69	-1.86666666666666	-0.0809832253013432			False	103_69	-1.86666666666666	0.11387392
496	False	103_69	-1.8	-0.0809832253013442			False	103_69	-1.8	0.116424106
497	False	103_69	-1.73333333333333	-0.0809832253013448			False	103_69	-1.73333333333333	0.11419914
498	False	103_69	-1.66666666666666	-0.0809832253013453			False	103_69	-1.66666666666666	0.1168547
499	False	103_69	-1.6	-0.0809832253013456			False	103_69	-1.6	0.115550734
500	False	103_69	-1.53333333333333	-0.0809832253013458			False	103_69	-1.53333333333333	0.116902165
501	False	103_69	-1.46666666666666	-0.0809832253013459			False	103_69	-1.46666666666666	0.11370747
502	False	103_69	-1.4	-0.080983225301346			False	103_69	-1.4	0.10895982
503	False	103_69	-1.33333333333333	-0.0809832253013461			False	103_69	-1.33333333333333	0.10354056
504	False	103_69	-1.26666666666666	-0.0809832253013461			False	103_69	-1.26666666666666	0.09839085
505	False	103_69	-1.2	-0.0809832253013461			False	103_69	-1.2	0.110117346
506	False	103_69	-1.13333333333333	-0.0809832253013461			False	103_69	-1.13333333333333	0.112909034
507	False	103_69	-1.06666666666666	-0.0809832253013462			False	103_69	-1.06666666666666	0.10729335
508	False	103_69	-1	-0.0809832253013462			False	103_69	-1	0.11201029
509	False	103_69	-0.933333333333333	-0.0809832253013462			False	103_69	-0.933333333333333	0.11716628
510	False	103_69	-0.866666666666666	-0.0809832253013462			False	103_69	-0.866666666666666	0.12517005
511	False	103_69	-0.8	-0.0809832253013462			False	103_69	-0.8	0.1438123
512	False	103_69	-0.733333333333333	-0.0809832253013462			False	103_69	-0.733333333333333	0.15678391
513	False	103_69	-0.666666666666666	-0.0809832253013462			False	103_69	-0.666666666666666	0.14898607
514	False	103_69	-0.6	-0.0809832253013462			False	103_69	-0.6	0.15493383
515	False	103_69	-0.533333333333333	-0.0809832253013462			False	103_69	-0.533333333333333	0.16324395
516	False	103_69	-0.466666666666666	-0.0809832253013462			False	103_69	-0.466666666666666	0.16591632
517	False	103_69	-0.4	-0.0809832253013462			False	103_69	-0.4	0.15810591
518	False	103_69	-0.333333333333333	-0.0809832253013462			False	103_69	-0.333333333333333	0.15706019
519	False	103_69	-0.266666666666666	-0.0809832253013462			False	103_69	-0.266666666666666	0.15273005
520	False	103_69	-0.2	-0.0809832253013462			False	103_69	-0.2	0.1751815
521	False	103_69	-0.133333333333333	-0.0809832253013462			False	103_69	-0.133333333333333	0.2084117
522	False	103_69	-0.0666666666666666	-0.0809832253013462			False	103_69	-0.0666666666666666	0.20263806
523	False	103_69	0	-0.0561230636251825			False	103_69	0	0.20992525
524	False	103_69	0.0666666666666666	0.707351115775148			False	103_69	0.0666666666666666	0.261105
525	False	103_69	0.133333333333333	1.15657291147915			False	103_69	0.133333333333333	0.25886002
526	False	103_69	0.2	1.24396333380169			False	103_69	0.2	0.26944798
527	False	103_69	0.266666666666666	1.14727306394779			False	103_69	0.266666666666666	0.28039318
528	False	103_69	0.333333333333333	0.991136949771175			False	103_69	0.333333333333333	0.27486265
529	False	103_69	0.4	0.911156133653805			False	103_69	0.4	0.2966488
530	False	103_69	0.466666666666666	1.24326781366448			False	103_69	0.466666666666666	0.3312707
531	False	103_69	0.533333333333333	1.32617608137209			False	103_69	0.533333333333333	0.3685318
532	False	103_69	0.6	1.22565416623423			False	103_69	0.6	0.41864485
533	False	103_69	0.666666666666666	1.05225565541945			False	103_69	0.666666666666666	0.4415127
534	False	103_69	0.733333333333333	0.987361617123992			False	103_69	0.733333333333333	0.43453532
535	False	103_69	0.8	0.889172857889903			False	103_69	0.8	0.4510061
536	False	103_69	0.866666666666666	0.74370706453368			False	103_69	0.866666666666666	0.45530203
537	False	103_69	0.933333333333333	0.591507841982728			False	103_69	0.933333333333333	0.46811926
538	False	103_69	1	0.451937376938495			False	103_69	1	0.47604817
539	False	103_69	1.06666666666666	0.332604942522583			False	103_69	1.06666666666666	0.51255244
540	False	103_69	1.13333333333333	0.234922384259068			False	103_69	1.13333333333333	0.48706
541	False	103_69	1.2	0.157302338471008			False	103_69	1.2	0.50139433
542	False	103_69	1.26666666666666	0.096940645729851			False	103_69	1.26666666666666	0.49718297
543	False	103_69	1.33333333333333	0.0507627245733741			False	103_69	1.33333333333333	0.47462106
544	False	103_69	1.4	0.0158872296326233			False	103_69	1.4	0.45101517
545	False	103_69	1.46666666666666	-0.0101804492986802			False	103_69	1.46666666666666	0.4291445
546	False	103_69	1.53333333333333	-0.0294990666973314			False	103_69	1.53333333333333	0.4223371
547	False	103_69	1.6	-0.0437139490991384			False	103_69	1.6	0.40645036
548	False	103_69	1.66666666666666	-0.0541100460725502			False	103_69	1.66666666666666	0.386235
549	False	103_69	1.73333333333333	-0.0616735976608006			False	103_69	1.73333333333333	0.3822475
550	False	103_69	1.8	-0.0671513959132554			False	103_69	1.8	0.36323598
551	False	103_69	1.86666666666666	-0.0711028144238794			False	103_69	1.86666666666666	0.34916043
552	False	103_69	1.93333333333333	-0.0739431313235027			False	103_69	1.93333333333333	0.3462911
553	False	103_69	2	-0.07597836660666			False	103_69	2	0.3479975
554	False	103_69	2.06666666666666	-0.0774326124272221			False	103_69	2.06666666666666	0.33068937
555	False	103_69	2.13333333333333	-0.0784690827319901			False	103_69	2.13333333333333	0.31424212
556	False	103_69	2.2	-0.0792060959213437			False	103_69	2.2	0.2986129
557	False	103_69	2.26666666666666	-0.0797290729609409			False	103_69	2.26666666666666	0.283761
558	False	103_69	2.33333333333333	-0.0800994610720927			False	103_69	2.33333333333333	0.26964778
559	False	103_69	2.4	-0.0803613197469707			False	103_69	2.4	0.25623652
560	False	103_69	2.46666666666666	-0.0805461498716445			False	103_69	2.46666666666666	0.24349226
561	False	103_69	2.53333333333333	-0.0806764149140129			False	103_69	2.53333333333333	0.24545334
562	False	103_69	2.6	-0.0807680960439599			False	103_69	2.6	0.24512935
563	False	103_69	2.66666666666666	-0.0808325384189604			False	103_69	2.66666666666666	0.23293753
564	False	103_69	2.73333333333333	-0.0808777803192659			False	103_69	2.73333333333333	0.2224485
565	False	103_69	2.8	-0.080909506828555			False	103_69	2.8	0.21148543
566	False	103_69	2.86666666666666	-0.0809317320978951			False	103_69	2.86666666666666	0.2043998
567	False	103_69	2.93333333333333	-0.0809472861413949			False	103_69	2.93333333333333	0.20485038
568	False	103_69	3	-0.0809619599086776			False	103_69	3	0.19165373
569	False	103_69	3.06666666666666	-0.0809710613132068			False	103_69	3.06666666666666	0.1975749
570	False	103_69	3.13333333333333	-0.0809747598135639			False	103_69	3.13333333333333	0.18774825
571	False	103_69	3.2	-0.0809773374631667			False	103_69	3.2	0.17841035
572	False	103_69	3.26666666666666	-0.080979132687656			False	103_69	3.26666666666666	0.16953689
573	False	103_69	3.33333333333333	-0.0809803821573798			False	103_69	3.33333333333333	0.16566038
574	False	103_69	3.4	-0.0809812512360167			False	103_69	3.4	0.18218216
575	False	103_69	3.46666666666666	-0.0809818553682596			False	103_69	3.46666666666666	0.17312112
576	False	103_69	3.53333333333333	-0.0809822750855485			False	103_69	3.53333333333333	0.16451071
577	False	103_69	3.6	-0.0809825665227952			False	103_69	3.6	0.1854622
578	False	103_69	3.66666666666666	-0.0809827687815267			False	103_69	3.66666666666666	0.19450946
579	False	103_69	3.73333333333333	-0.0809829090801785			False	103_69	3.73333333333333	0.18483528
580	False	103_69	3.8	-0.0809830063533406			False	103_69	3.8	0.19314659
581	False	103_69	3.86666666666666	-0.0809830737649383			False	103_69	3.86666666666666	0.1876563
582	False	103_69	3.93333333333333	-0.0809831204616658			False	103_69	3.93333333333333	0.17832299
583	False	103_69	4	-0.0809831527954253			False	103_69	4	0.16945386
584	False	103_69	4.06666666666666	-0.0809831751749638			False	103_69	4.06666666666666	0.16612926
585	False	103_69	4.13333333333333	-0.0809831906587806			False	103_69	4.13333333333333	0.15786661
586	False	103_69	4.2	-0.0809832013676425			False	103_69	4.2	0.15001492
587	False	103_69	4.26666666666666	-0.0809832087714151			False	103_69	4.26666666666666	0.14286351
588	False	103_69	4.33333333333333	-0.0809832138883867			False	103_69	4.33333333333333	0.13575803
589	False	103_69	4.4	-0.080983217423705			False	103_69	4.4	0.14166367
590	False	103_69	4.46666666666666	-0.0809832198654752			False	103_69	4.46666666666666	0.13980664
591	False	103_69	4.53333333333333	-0.0809832215514326			False	103_69	4.53333333333333	0.15009132
592	False	103_69	4.6	-0.0809832227151797			False	103_69	4.6	0.14262633
593	False	103_69	4.66666666666666	-0.0809832235182345			False	103_69	4.66666666666666	0.13553263
594	False	103_69	4.73333333333333	-0.0809832240722354			False	103_69	4.73333333333333	0.12879175
595	False	103_69	4.8	-0.0809832244543191			False	103_69	4.8	0.12953168
596	False	103_69	4.86666666666666	-0.0809832247177659			False	103_69	4.86666666666666	0.12308928
597	False	103_69	4.93333333333333	-0.0809832248993665			False	103_69	4.93333333333333	0.11696727
598	False	103_73	-4.93333333333333	-0.162343424548972			False	103_73	-4.93333333333333	0.18224625
599	False	103_73	-4.86666666666666	-0.174522345574406			False	103_73	-4.86666666666666	0.1767136
600	False	103_73	-4.8	-0.185312651196013			False	103_73	-4.8	0.17134891
601	False	103_73	-4.73333333333333	-0.194865049292205			False	103_73	-4.73333333333333	0.16614708
602	False	103_73	-4.66666666666666	-0.203318142109479			False	103_73	-4.66666666666666	0.16110319
603	False	103_73	-4.6	-0.210796907133867			False	103_73	-4.6	0.15621242
604	False	103_73	-4.53333333333333	-0.21741296045653			False	103_73	-4.53333333333333	0.1514701
605	False	103_73	-4.46666666666666	-0.223265511312613			False	103_73	-4.46666666666666	0.15866804
606	False	103_73	-4.4	-0.228442530424923			False	103_73	-4.4	0.17667048
607	False	103_73	-4.33333333333333	-0.233021928935039			False	103_73	-4.33333333333333	0.19079
608	False	103_73	-4.26666666666666	-0.23707266655358			False	103_73	-4.26666666666666	0.21121448
609	False	103_73	-4.2	-0.240655761093167			False	103_73	-4.2	0.20571111
610	False	103_73	-4.13333333333333	-0.243825194631391			False	103_73	-4.13333333333333	0.2123187
611	False	103_73	-4.06666666666666	-0.246628720963131			False	103_73	-4.06666666666666	0.20831853
612	False	103_73	-4	-0.249108582493893			False	103_73	-4	0.2126257
613	False	103_73	-3.93333333333333	-0.25130214553981			False	103_73	-3.93333333333333	0.2061708
614	False	103_73	-3.86666666666666	-0.253242462863262			False	103_73	-3.86666666666666	0.20117663
615	False	103_73	-3.8	-0.254958771443528			False	103_73	-3.8	0.19506928
616	False	103_73	-3.73333333333333	-0.256476932947295			False	103_73	-3.73333333333333	0.19263923
617	False	103_73	-3.66666666666666	-0.251344970058428			False	103_73	-3.66666666666666	0.18679109
618	False	103_73	-3.6	-0.225400233124616			False	103_73	-3.6	0.18246593
619	False	103_73	-3.53333333333333	-0.217812628002183			False	103_73	-3.53333333333333	0.17692658
620	False	103_73	-3.46666666666666	-0.217998532304941			False	103_73	-3.46666666666666	0.17330104
621	False	103_73	-3.4	-0.221259991356578			False	103_73	-3.4	0.16803996
622	False	103_73	-3.33333333333333	-0.225535490213966			False	103_73	-3.33333333333333	0.17069837
623	False	103_73	-3.26666666666666	-0.229941758058206			False	103_73	-3.26666666666666	0.16551629
624	False	103_73	-3.2	-0.234119670465942			False	103_73	-3.2	0.16049154
625	False	103_73	-3.13333333333333	-0.226741713240545			False	103_73	-3.13333333333333	0.15561932
626	False	103_73	-3.06666666666666	-0.2041733637755			False	103_73	-3.06666666666666	0.15586549
627	False	103_73	-3	-0.177235958991741			False	103_73	-3	0.15061851
628	False	103_73	-2.93333333333333	-0.146681253018777			False	103_73	-2.93333333333333	0.14554644
629	False	103_73	-2.86666666666666	-0.109197064477168			False	103_73	-2.86666666666666	0.14813653
630	False	103_73	-2.8	-0.104418314674567			False	103_73	-2.8	0.14888698
631	False	103_73	-2.73333333333333	-0.110779021244525			False	103_73	-2.73333333333333	0.14436704
632	False	103_73	-2.66666666666666	-0.123313380135932			False	103_73	-2.66666666666666	0.14925626
633	False	103_73	-2.6	-0.133196422029153			False	103_73	-2.6	0.14472511
634	False	103_73	-2.53333333333333	-0.108340042723627			False	103_73	-2.53333333333333	0.14119354
635	False	103_73	-2.46666666666666	-0.108631157679065			False	103_73	-2.46666666666666	0.13690718
636	False	103_73	-2.4	-0.115055490938092			False	103_73	-2.4	0.15020369
637	False	103_73	-2.33333333333333	-0.127343084444368			False	103_73	-2.33333333333333	0.1502171
638	False	103_73	-2.26666666666666	-0.141177729472141			False	103_73	-2.26666666666666	0.1456568
639	False	103_73	-2.2	-0.154746759438335			False	103_73	-2.2	0.14123493
640	False	103_73	-2.13333333333333	-0.167347139551252			False	103_73	-2.13333333333333	0.13694732
641	False	103_73	-2.06666666666666	-0.17876126566683			False	103_73	-2.06666666666666	0.13278987
642	False	103_73	-2	-0.188978172889481			False	103_73	-2	0.12875861
643	False	103_73	-1.93333333333333	-0.198069664097617			False	103_73	-1.93333333333333	0.13118371
644	False	103_73	-1.86666666666666	-0.206135847246254			False	103_73	-1.86666666666666	0.12720121
645	False	103_73	-1.8	-0.213281704038367			False	103_73	-1.8	0.13201825
646	False	103_73	-1.73333333333333	-0.219607473748356			False	103_73	-1.73333333333333	0.12871987
647	False	103_73	-1.66666666666666	-0.225205135668216			False	103_73	-1.66666666666666	0.12481218
648	False	103_73	-1.6	-0.23015753749218			False	103_73	-1.6	0.12102313
649	False	103_73	-1.53333333333333	-0.23453863001899			False	103_73	-1.53333333333333	0.117349096
650	False	103_73	-1.46666666666666	-0.238414126318847			False	103_73	-1.46666666666666	0.11378661
651	False	103_73	-1.4	-0.241842287553803			False	103_73	-1.4	0.110332265
652	False	103_73	-1.33333333333333	-0.244874709111957			False	103_73	-1.33333333333333	0.10698279
653	False	103_73	-1.26666666666666	-0.247557056858711			False	103_73	-1.26666666666666	0.10447659
654	False	103_73	-1.2	-0.249929736742095			False	103_73	-1.2	0.10130489
655	False	103_73	-1.13333333333333	-0.252028495331924			False	103_73	-1.13333333333333	0.09822946
656	False	103_73	-1.06666666666666	-0.253884954725943			False	103_73	-1.06666666666666	0.0952474
657	False	103_73	-1	-0.255527087370045			False	103_73	-1	0.09235588
658	False	103_73	-0.933333333333333	-0.256979636796732			False	103_73	-0.933333333333333	0.09583676
659	False	103_73	-0.866666666666666	-0.258264490130153			False	103_73	-0.866666666666666	0.09292734
660	False	103_73	-0.8	-0.259401007734739			False	103_73	-0.8	0.09010625
661	False	103_73	-0.733333333333333	-0.260406314873557			False	103_73	-0.733333333333333	0.08737079
662	False	103_73	-0.666666666666666	-0.261295559725146			False	103_73	-0.666666666666666	0.08634719
663	False	103_73	-0.6	-0.26208214162603			False	103_73	-0.6	0.083725855
664	False	103_73	-0.533333333333333	-0.262777912968835			False	103_73	-0.533333333333333	0.082795374
665	False	103_73	-0.466666666666666	-0.263393357794099			False	103_73	-0.466666666666666	0.08028186
666	False	103_73	-0.4	-0.26393774976496			False	103_73	-0.4	0.08559287
667	False	103_73	-0.333333333333333	-0.264419291904281			False	103_73	-0.333333333333333	0.08598228
668	False	103_73	-0.266666666666666	-0.264845240199436			False	103_73	-0.266666666666666	0.08337203
669	False	103_73	-0.2	-0.265222012937078			False	103_73	-0.2	0.085206665
670	False	103_73	-0.133333333333333	-0.26555528741531			False	103_73	-0.133333333333333	0.08261996
671	False	103_73	-0.0666666666666666	-0.265850085490489			False	103_73	-0.0666666666666666	0.08011177
672	False	103_73	0	-0.266273196822419			False	103_73	0	0.08034643
673	False	103_73	0.0666666666666666	-0.231960327456685			False	103_73	0.0666666666666666	0.09338943
674	False	103_73	0.133333333333333	-0.192121212469735			False	103_73	0.133333333333333	0.09055431
675	False	103_73	0.2	-0.175318861781608			False	103_73	0.2	0.12573296
676	False	103_73	0.266666666666666	-0.14512504656831			False	103_73	0.266666666666666	0.15263227
677	False	103_73	0.333333333333333	-0.0966452003234635			False	103_73	0.333333333333333	0.164489
678	False	103_73	0.4	-0.0635570156929127			False	103_73	0.4	0.17419237
679	False	103_73	0.466666666666666	-0.0609726249569388			False	103_73	0.466666666666666	0.2245948
680	False	103_73	0.533333333333333	-0.0258965867596824			False	103_73	0.533333333333333	0.24764928
681	False	103_73	0.6	0.0179655045516645			False	103_73	0.6	0.2558299
682	False	103_73	0.666666666666666	0.237063128827218			False	103_73	0.666666666666666	0.32910836
683	False	103_73	0.733333333333333	0.49302830532866			False	103_73	0.733333333333333	0.40417504
684	False	103_73	0.8	0.820357143383302			False	103_73	0.8	0.4524108
685	False	103_73	0.866666666666666	1.08041012837518			False	103_73	0.866666666666666	0.48310912
686	False	103_73	0.933333333333333	1.36974407710936			False	103_73	0.933333333333333	0.5416118
687	False	103_73	1	1.65105578322397			False	103_73	1	0.53924674
688	False	103_73	1.06666666666666	1.81395145344251			False	103_73	1.06666666666666	0.54476607
689	False	103_73	1.13333333333333	1.92553232873803			False	103_73	1.13333333333333	0.55144745
690	False	103_73	1.2	1.95665959091551			False	103_73	1.2	0.56322604
691	False	103_73	1.26666666666666	1.90238744169623			False	103_73	1.26666666666666	0.55313957
692	False	103_73	1.33333333333333	1.87225801347537			False	103_73	1.33333333333333	0.5439944
693	False	103_73	1.4	1.773840058927			False	103_73	1.4	0.5303733
694	False	103_73	1.46666666666666	1.63105172112761			False	103_73	1.46666666666666	0.51427215
695	False	103_73	1.53333333333333	1.47588292308918			False	103_73	1.53333333333333	0.49865985
696	False	103_73	1.6	1.35192088099069			False	103_73	1.6	0.48352152
697	False	103_73	1.66666666666666	1.20016772113923			False	103_73	1.66666666666666	0.46908936
698	False	103_73	1.73333333333333	1.13831512854798			False	103_73	1.73333333333333	0.46230468
699	False	103_73	1.8	1.06464542227346			False	103_73	1.8	0.44826996
700	False	103_73	1.86666666666666	0.963070234642501			False	103_73	1.86666666666666	0.44113004
701	False	103_73	1.93333333333333	0.886168272196943			False	103_73	1.93333333333333	0.4277382
702	False	103_73	2	0.782199215762513			False	103_73	2	0.41532284
703	False	103_73	2.06666666666666	0.678333318123954			False	103_73	2.06666666666666	0.4043734
704	False	103_73	2.13333333333333	0.599311606155595			False	103_73	2.13333333333333	0.3920974
705	False	103_73	2.2	0.512748249351706			False	103_73	2.2	0.3817103
706	False	103_73	2.26666666666666	0.42869608962721			False	103_73	2.26666666666666	0.3701223
707	False	103_73	2.33333333333333	0.39614814817041			False	103_73	2.33333333333333	0.35888612
708	False	103_73	2.4	0.340966315968668			False	103_73	2.4	0.347991
709	False	103_73	2.46666666666666	0.307652513830465			False	103_73	2.46666666666666	0.35143903
710	False	103_73	2.53333333333333	0.26631648561314			False	103_73	2.53333333333333	0.34130913
711	False	103_73	2.6	0.215903198712932			False	103_73	2.6	0.33094764
712	False	103_73	2.66666666666666	0.165091627144555			False	103_73	2.66666666666666	0.3209007
713	False	103_73	2.73333333333333	0.117354107777538			False	103_73	2.73333333333333	0.31115878
714	False	103_73	2.8	0.094347703140964			False	103_73	2.8	0.30171257
715	False	103_73	2.86666666666666	0.0621536545577399			False	103_73	2.86666666666666	0.2981129
716	False	103_73	2.93333333333333	0.0542813161002623			False	103_73	2.93333333333333	0.28906277
717	False	103_73	3	0.0427055276682702			False	103_73	3	0.27873242
718	False	103_73	3.06666666666666	0.0120176812850682			False	103_73	3.06666666666666	0.2687629
719	False	103_73	3.13333333333333	-0.0154849170841535			False	103_73	3.13333333333333	0.26060376
720	False	103_73	3.2	-0.0424780063728355			False	103_73	3.2	0.2625794
721	False	103_73	3.26666666666666	-0.0562569098523368			False	103_73	3.26666666666666	0.2601087
722	False	103_73	3.33333333333333	-0.0474289074400523			False	103_73	3.33333333333333	0.25221235
723	False	103_73	3.4	-0.0579606564592601			False	103_73	3.4	0.25023884
724	False	103_73	3.46666666666666	-0.0755115095838397			False	103_73	3.46666666666666	0.24841669
725	False	103_73	3.53333333333333	-0.0947336694229939			False	103_73	3.53333333333333	0.25221
726	False	103_73	3.6	-0.113396852380026			False	103_73	3.6	0.2445534
727	False	103_73	3.66666666666666	-0.1306508214277			False	103_73	3.66666666666666	0.24226962
728	False	103_73	3.73333333333333	-0.146247533823017			False	103_73	3.73333333333333	0.23912418
729	False	103_73	3.8	-0.160193897002416			False	103_73	3.8	0.23186484
730	False	103_73	3.86666666666666	-0.172597636776912			False	103_73	3.86666666666666	0.23254979
731	False	103_73	3.93333333333333	-0.183599667992137			False	103_73	3.93333333333333	0.22549002
732	False	103_73	4	-0.193345123176039			False	103_73	4	0.21864459
733	False	103_73	4.06666666666666	-0.201971577773102			False	103_73	4.06666666666666	0.21200696
734	False	103_73	4.13333333333333	-0.209604854324785			False	103_73	4.13333333333333	0.20557083
735	False	103_73	4.2	-0.216358103654351			False	103_73	4.2	0.2008962
736	False	103_73	4.26666666666666	-0.222332246021307			False	103_73	4.26666666666666	0.19814368
737	False	103_73	4.33333333333333	-0.227616924346953			False	103_73	4.33333333333333	0.19212842
738	False	103_73	4.4	-0.232291600180617			False	103_73	4.4	0.18629578
739	False	103_73	4.46666666666666	-0.236426636640979			False	103_73	4.46666666666666	0.18727028
740	False	103_73	4.53333333333333	-0.240084307296032			False	103_73	4.53333333333333	0.18491906
741	False	103_73	4.6	-0.243319711451198			False	103_73	4.6	0.18384358
742	False	103_73	4.66666666666666	-0.246181594042345			False	103_73	4.66666666666666	0.17826244
743	False	103_73	4.73333333333333	-0.248713075485804			False	103_73	4.73333333333333	0.17285073
744	False	103_73	4.8	-0.250952299338885			False	103_73	4.8	0.16760331
745	False	103_73	4.86666666666666	-0.252933006118326			False	103_73	4.86666666666666	0.16251521
746	False	103_73	4.93333333333333	-0.25468504128923			False	103_73	4.93333333333333	0.15758157
747	False	103_121	-4.93333333333333	-0.0606931775644847			False	103_121	-4.93333333333333	0.09432934
748	False	103_121	-4.86666666666666	-0.0728866702183257			False	103_121	-4.86666666666666	0.08769622
749	False	103_121	-4.8	-0.0836963503460929			False	103_121	-4.8	0.062062267
750	False	103_121	-4.73333333333333	-0.0932565066984414			False	103_121	-4.73333333333333	0.05326025
751	False	103_121	-4.66666666666666	-0.101695367898565			False	103_121	-4.66666666666666	0.04671364
752	False	103_121	-4.6	-0.109132878249692			False	103_121	-4.6	0.03305906
753	False	103_121	-4.53333333333333	-0.115679581453411			False	103_121	-4.53333333333333	0.024217136
754	False	103_121	-4.46666666666666	-0.121436242647008			False	103_121	-4.46666666666666	0.01713837
755	False	103_121	-4.4	-0.126493949735911			False	103_121	-4.4	0.012128756
756	False	103_121	-4.33333333333333	-0.130934513818846			False	103_121	-4.33333333333333	0.08781452
757	False	103_121	-4.26666666666666	-0.134831044533515			False	103_121	-4.26666666666666	0.07763608
758	False	103_121	-4.2	-0.138248615836599			False	103_121	-4.2	0.056493532
759	False	103_121	-4.13333333333333	-0.141244965736708			False	103_121	-4.13333333333333	0.0868721
760	False	103_121	-4.06666666666666	-0.143871193136238			False	103_121	-4.06666666666666	0.08555489
761	False	103_121	-4	-0.146172428621107			False	103_121	-4	0.060554054
762	False	103_121	-3.93333333333333	-0.148188465480439			False	103_121	-3.93333333333333	0.05524715
763	False	103_121	-3.86666666666666	-0.149954343677896			False	103_121	-3.86666666666666	0.06794211
764	False	103_121	-3.8	-0.151500883814983			False	103_121	-3.8	0.04808236
765	False	103_121	-3.73333333333333	-0.152855170956305			False	103_121	-3.73333333333333	0.035607766
766	False	103_121	-3.66666666666666	-0.154040989977795			False	103_121	-3.66666666666666	0.05561548
767	False	103_121	-3.6	-0.15507921517207			False	103_121	-3.6	0.050724596
768	False	103_121	-3.53333333333333	-0.143424769140995			False	103_121	-3.53333333333333	0.19661544
769	False	103_121	-3.46666666666666	-0.124721824866245			False	103_121	-3.46666666666666	0.14898582
770	False	103_121	-3.4	-0.114222106584335			False	103_121	-3.4	0.10628161
771	False	103_121	-3.33333333333333	-0.109266746389572			False	103_121	-3.33333333333333	0.09390786
772	False	103_121	-3.26666666666666	-0.102263481898864			False	103_121	-3.26666666666666	0.066458225
773	False	103_121	-3.2	-0.099931460623671			False	103_121	-3.2	0.055560928
774	False	103_121	-3.13333333333333	-0.100629824962377			False	103_121	-3.13333333333333	0.05649818
775	False	103_121	-3.06666666666666	-0.103217220664249			False	103_121	-3.06666666666666	0.04780799
776	False	103_121	-3	-0.109036385213606			False	103_121	-3	0.031552356
777	False	103_121	-2.93333333333333	-0.115634040383723			False	103_121	-2.93333333333333	0.01850737
778	False	103_121	-2.86666666666666	-0.120080233344119			False	103_121	-2.86666666666666	0.013097592
779	False	103_121	-2.8	-0.12435768703345			False	103_121	-2.8	0.072485775
780	False	103_121	-2.73333333333333	-0.128379889327368			False	103_121	-2.73333333333333	0.2896212
781	False	103_121	-2.66666666666666	-0.132101092873564			False	103_121	-2.66666666666666	0.20990297
782	False	103_121	-2.6	-0.135502878689173			False	103_121	-2.6	0.1485475
783	False	103_121	-2.53333333333333	-0.138584722624682			False	103_121	-2.53333333333333	0.14306347
784	False	103_121	-2.46666666666666	-0.141357417113268			False	103_121	-2.46666666666666	0.11090607
785	False	103_121	-2.4	-0.143838524382755			False	103_121	-2.4	0.100899726
786	False	103_121	-2.33333333333333	-0.146049270359635			False	103_121	-2.33333333333333	0.071406335
787	False	103_121	-2.26666666666666	-0.148012456183014			False	103_121	-2.26666666666666	0.05053398
788	False	103_121	-2.2	-0.149751084817255			False	103_121	-2.2	0.083703935
789	False	103_121	-2.13333333333333	-0.151287486915995			False	103_121	-2.13333333333333	0.06635007
790	False	103_121	-2.06666666666666	-0.15264279228399			False	103_121	-2.06666666666666	0.06225454
791	False	103_121	-2	-0.153836637924829			False	103_121	-2	0.047399245
792	False	103_121	-1.93333333333333	-0.154887035604966			False	103_121	-1.93333333333333	0.06006351
793	False	103_121	-1.86666666666666	-0.155810344746485			False	103_121	-1.86666666666666	0.09953189
794	False	103_121	-1.8	-0.156621312754107			False	103_121	-1.8	0.18176971
795	False	103_121	-1.73333333333333	-0.157333156524914			False	103_121	-1.73333333333333	0.14951321
796	False	103_121	-1.66666666666666	-0.15795766712051			False	103_121	-1.66666666666666	0.10630565
797	False	103_121	-1.6	-0.158505325427095			False	103_121	-1.6	0.077826545
798	False	103_121	-1.53333333333333	-0.15898542073091			False	103_121	-1.53333333333333	0.055077538
799	False	103_121	-1.46666666666666	-0.159406167012089			False	103_121	-1.46666666666666	0.038978152
800	False	103_121	-1.4	-0.159774813754324			False	103_121	-1.4	0.03692384
801	False	103_121	-1.33333333333333	-0.160097749440957			False	103_121	-1.33333333333333	0.16160382
802	False	103_121	-1.26666666666666	-0.160380596832394			False	103_121	-1.26666666666666	0.11688463
803	False	103_121	-1.2	-0.160628299745573			False	103_121	-1.2	0.08271879
804	False	103_121	-1.13333333333333	-0.160845201447958			False	103_121	-1.13333333333333	0.05940053
805	False	103_121	-1.06666666666666	-0.161035115033029			False	103_121	-1.06666666666666	0.04210784
806	False	103_121	-1	-0.16120138628623			False	103_121	-1	0.02979955
807	False	103_121	-0.933333333333333	-0.161346949624093			False	103_121	-0.933333333333333	0.021089023
808	False	103_121	-0.866666666666666	-0.161474377714393			False	103_121	-0.866666666666666	0.03258194
809	False	103_121	-0.8	-0.161585925380561			False	103_121	-0.8	0.023058109
810	False	103_121	-0.733333333333333	-0.161683568374898			False	103_121	-0.733333333333333	0.016318131
811	False	103_121	-0.666666666666666	-0.161769037562165			False	103_121	-0.666666666666666	0.011548277
812	False	103_121	-0.6	-0.161843849012086			False	103_121	-0.6	0.009850956
813	False	103_121	-0.533333333333333	-0.161909330469821			False	103_121	-0.533333333333333	0.0069714817
814	False	103_121	-0.466666666666666	-0.16196664461551			False	103_121	-0.466666666666666	0.0049336897
815	False	103_121	-0.4	-0.162016809488563			False	103_121	-0.4	0.0034915528
816	False	103_121	-0.333333333333333	-0.162060716411763			False	103_121	-0.333333333333333	0.008751537
817	False	103_121	-0.266666666666666	-0.162099145713635			False	103_121	-0.266666666666666	0.044304196
818	False	103_121	-0.2	-0.162132780514096			False	103_121	-0.2	0.13387811
819	False	103_121	-0.133333333333333	-0.162162218808001			False	103_121	-0.133333333333333	0.17209025
820	False	103_121	-0.0666666666666666	-0.162187984053938			False	103_121	-0.0666666666666666	0.14179438
821	False	103_121	0	-0.162229450154315			False	103_121	0	0.11666448
822	False	103_121	0.0666666666666666	-0.162262663359583			False	103_121	0.0666666666666666	0.10556328
823	False	103_121	0.133333333333333	-0.162275895243702			False	103_121	0.133333333333333	0.07470671
824	False	103_121	0.2	-0.162287475988756			False	103_121	0.2	0.067283124
825	False	103_121	0.266666666666666	-0.16229761161911			False	103_121	0.266666666666666	0.108002484
826	False	103_121	0.333333333333333	-0.162306482455579			False	103_121	0.333333333333333	0.1163844
827	False	103_121	0.4	-0.162314246321195			False	103_121	0.4	0.15214404
828	False	103_121	0.466666666666666	-0.16232104134744			False	103_121	0.466666666666666	0.13508868
829	False	103_121	0.533333333333333	-0.16232698843063			False	103_121	0.533333333333333	0.12901756
830	False	103_121	0.6	-0.162332193382042			False	103_121	0.6	0.14481378
831	False	103_121	0.666666666666666	-0.162336748809903			False	103_121	0.666666666666666	0.11549227
832	False	103_121	0.733333333333333	-0.162340735766662			False	103_121	0.733333333333333	0.08296634
833	False	103_121	0.8	-0.162344225190794			False	103_121	0.8	0.05871495
834	False	103_121	0.866666666666666	-0.162347279168753			False	103_121	0.866666666666666	0.041552335
835	False	103_121	0.933333333333333	-0.162349952039496			False	103_121	0.933333333333333	0.02940642
836	False	103_121	1	-0.162352291361202			False	103_121	1	0.020810809
837	False	103_121	1.06666666666666	-0.162354338757386			False	103_121	1.06666666666666	0.014727726
838	False	103_121	1.13333333333333	-0.162356130657447			False	103_121	1.13333333333333	0.010422753
839	False	103_121	1.2	-0.162357698944807			False	103_121	1.2	0.0073761414
840	False	103_121	1.26666666666666	-0.162359071524185			False	103_121	1.26666666666666	0.008033976
841	False	103_121	1.33333333333333	-0.162360272818087			False	103_121	1.33333333333333	0.005685613
842	False	103_121	1.4	-0.162361324201339			False	103_121	1.4	0.0040236856
843	False	103_121	1.46666666666666	-0.162362244381403			False	103_121	1.46666666666666	0.0028475465
844	False	103_121	1.53333333333333	-0.162363049731233			False	103_121	1.53333333333333	0.0020151972
845	False	103_121	1.6	-0.151835610442217			False	103_121	1.6	0.0014261471
846	False	103_121	1.66666666666666	-0.127342533076416			False	103_121	1.66666666666666	0.0010092786
847	False	103_121	1.73333333333333	-0.083282307272764			False	103_121	1.73333333333333	0.0007142624
848	False	103_121	1.8	-0.058213343348978			False	103_121	1.8	0.0013203234
849	False	103_121	1.86666666666666	-0.0460065658927564			False	103_121	1.86666666666666	0.0009343876
850	False	103_121	1.93333333333333	-0.0423450491580208			False	103_121	1.93333333333333	0.020901997
851	False	103_121	2	-0.0442061002010355			False	103_121	2	0.016989268
852	False	103_121	2.06666666666666	-0.0469826130755758			False	103_121	2.06666666666666	0.027891379
853	False	103_121	2.13333333333333	-0.0277447571701441			False	103_121	2.13333333333333	0.03162675
854	False	103_121	2.2	0.0308987431130845			False	103_121	2.2	0.03499855
855	False	103_121	2.26666666666666	0.0612055151285274			False	103_121	2.26666666666666	0.06878161
856	False	103_121	2.33333333333333	0.0959652392639891			False	103_121	2.33333333333333	0.089676954
857	False	103_121	2.4	0.108930223257617			False	103_121	2.4	0.096662685
858	False	103_121	2.46666666666666	0.145527711068139			False	103_121	2.46666666666666	0.11391228
859	False	103_121	2.53333333333333	0.24316998377547			False	103_121	2.53333333333333	0.10073553
860	False	103_121	2.6	0.417399399539587			False	103_121	2.6	0.123594716
861	False	103_121	2.66666666666666	0.507246882030294			False	103_121	2.66666666666666	0.19372118
862	False	103_121	2.73333333333333	0.579826482010938			False	103_121	2.73333333333333	0.1370957
863	False	103_121	2.8	0.599847682986032			False	103_121	2.8	0.1329726
864	False	103_121	2.86666666666666	0.62417028734309			False	103_121	2.86666666666666	0.21668124
865	False	103_121	2.93333333333333	0.62470762697765			False	103_121	2.93333333333333	0.16368105
866	False	103_121	3	0.642278045716448			False	103_121	3	0.14741027
867	False	103_121	3.06666666666666	0.817155577301807			False	103_121	3.06666666666666	0.14750326
868	False	103_121	3.13333333333333	0.897923639824754			False	103_121	3.13333333333333	0.13823399
869	False	103_121	3.2	0.922478619883722			False	103_121	3.2	0.18615061
870	False	103_121	3.26666666666666	0.900265319351937			False	103_121	3.26666666666666	0.13275452
871	False	103_121	3.33333333333333	0.854044270777136			False	103_121	3.33333333333333	0.14608668
872	False	103_121	3.4	0.789523964655947			False	103_121	3.4	0.14412831
873	False	103_121	3.46666666666666	0.715693122532028			False	103_121	3.46666666666666	0.17178896
874	False	103_121	3.53333333333333	0.638550701041575			False	103_121	3.53333333333333	0.14453787
875	False	103_121	3.6	0.575066504027786			False	103_121	3.6	0.10228887
876	False	103_121	3.66666666666666	0.513557615426031			False	103_121	3.66666666666666	0.10325881
877	False	103_121	3.73333333333333	0.451222586669947			False	103_121	3.73333333333333	0.12069757
878	False	103_121	3.8	0.390533145254318			False	103_121	3.8	0.091725685
879	False	103_121	3.86666666666666	0.347091437478667			False	103_121	3.86666666666666	0.08745996
880	False	103_121	3.93333333333333	0.301951087437931			False	103_121	3.93333333333333	0.08135779
881	False	103_121	4	0.257307643611747			False	103_121	4	0.05757659
882	False	103_121	4.06666666666666	0.214530045699485			False	103_121	4.06666666666666	0.040746722
883	False	103_121	4.13333333333333	0.181671275682768			False	103_121	4.13333333333333	0.028836291
884	False	103_121	4.2	0.181122727794493			False	103_121	4.2	0.020407328
885	False	103_121	4.26666666666666	0.249069699444335			False	103_121	4.26666666666666	0.025083885
886	False	103_121	4.33333333333333	0.277665340646289			False	103_121	4.33333333333333	0.0540383
887	False	103_121	4.4	0.280421335127309			False	103_121	4.4	0.09319928
888	False	103_121	4.46666666666666	0.266766992070877			False	103_121	4.46666666666666	0.087832764
889	False	103_121	4.53333333333333	0.243226282029337			False	103_121	4.53333333333333	0.08182926
890	False	103_121	4.6	0.214261998031985			False	103_121	4.6	0.06576886
891	False	103_121	4.66666666666666	0.182880398866675			False	103_121	4.66666666666666	0.046544358
892	False	103_121	4.73333333333333	0.160326784801215			False	103_121	4.73333333333333	0.037000496
893	False	103_121	4.8	0.141897450625785			False	103_121	4.8	0.026185103
894	False	103_121	4.86666666666666	0.126790484384023			False	103_121	4.86666666666666	0.033104524
895	False	103_121	4.93333333333333	0.107199164557695			False	103_121	4.93333333333333	0.043106835
896	False	103_124	-4.93333333333333	-0.0541091338931435			False	103_124	-4.93333333333333	0.15002653
897	False	103_124	-4.86666666666666	-0.0669609855104043			False	103_124	-4.86666666666666	0.15830101
898	False	103_124	-4.8	-0.0777147454816894			False	103_124	-4.8	0.15288025
899	False	103_124	-4.73333333333333	-0.0867083463265473			False	103_124	-4.73333333333333	0.14764509
900	False	103_124	-4.66666666666666	-0.0942277197632066			False	103_124	-4.66666666666666	0.14258921
901	False	103_124	-4.6	-0.100513494537455			False	103_124	-4.6	0.13974747
902	False	103_124	-4.53333333333333	-0.105767564364108			False	103_124	-4.53333333333333	0.13496204
903	False	103_124	-4.46666666666666	-0.110159036511195			False	103_124	-4.46666666666666	0.15024632
904	False	103_124	-4.4	-0.113829420898146			False	103_124	-4.4	0.14891034
905	False	103_124	-4.33333333333333	-0.116897069934025			False	103_124	-4.33333333333333	0.1643664
906	False	103_124	-4.26666666666666	-0.119460937934281			False	103_124	-4.26666666666666	0.16367367
907	False	103_124	-4.2	-0.121603746195091			False	103_124	-4.2	0.16011766
908	False	103_124	-4.13333333333333	-0.123394639183038			False	103_124	-4.13333333333333	0.16121969
909	False	103_124	-4.06666666666666	-0.124891409662009			False	103_124	-4.06666666666666	0.15569898
910	False	103_124	-4	-0.126142360828069			False	103_124	-4	0.15036732
911	False	103_124	-3.93333333333333	-0.127187863778063			False	103_124	-3.93333333333333	0.14657784
912	False	103_124	-3.86666666666666	-0.128061659737788			False	103_124	-3.86666666666666	0.1415585
913	False	103_124	-3.8	-0.128791948679794			False	103_124	-3.8	0.13671106
914	False	103_124	-3.73333333333333	-0.129402299276015			False	103_124	-3.73333333333333	0.14806135
915	False	103_124	-3.66666666666666	-0.128929352183047			False	103_124	-3.66666666666666	0.15633683
916	False	103_124	-3.6	-0.0719747637712695			False	103_124	-3.6	0.15098333
917	False	103_124	-3.53333333333333	-0.0546719585648161			False	103_124	-3.53333333333333	0.14581314
918	False	103_124	-3.46666666666666	-0.0545559527580229			False	103_124	-3.46666666666666	0.14082
919	False	103_124	-3.4	-0.0612509409462951			False	103_124	-3.4	0.13921016
920	False	103_124	-3.33333333333333	-0.0700621512620222			False	103_124	-3.33333333333333	0.14219421
921	False	103_124	-3.26666666666666	-0.078948823281103			False	103_124	-3.26666666666666	0.14441945
922	False	103_124	-3.2	-0.087096885260631			False	103_124	-3.2	0.13947403
923	False	103_124	-3.13333333333333	-0.0942480730636122			False	103_124	-3.13333333333333	0.13517582
924	False	103_124	-3.06666666666666	-0.100386393614256			False	103_124	-3.06666666666666	0.13054693
925	False	103_124	-3	-0.107787014782672			False	103_124	-3	0.13459206
926	False	103_124	-2.93333333333333	-0.113665264811447			False	103_124	-2.93333333333333	0.15461157
927	False	103_124	-2.86666666666666	-0.116752631837672			False	103_124	-2.86666666666666	0.16495773
928	False	103_124	-2.8	-0.119336792632083			False	103_124	-2.8	0.15930901
929	False	103_124	-2.73333333333333	-0.10533434549024			False	103_124	-2.73333333333333	0.15833504
930	False	103_124	-2.66666666666666	-0.0970846181212005			False	103_124	-2.66666666666666	0.16116253
931	False	103_124	-2.6	-0.0821719030696644			False	103_124	-2.6	0.15564376
932	False	103_124	-2.53333333333333	-0.0806236311750504			False	103_124	-2.53333333333333	0.1764828
933	False	103_124	-2.46666666666666	-0.0844976690080002			False	103_124	-2.46666666666666	0.17043942
934	False	103_124	-2.4	-0.0836161384981922			False	103_124	-2.4	0.16865902
935	False	103_124	-2.33333333333333	-0.0874952358633995			False	103_124	-2.33333333333333	0.16288355
936	False	103_124	-2.26666666666666	-0.0508489658811344			False	103_124	-2.26666666666666	0.15972698
937	False	103_124	-2.2	-0.0101949379943341			False	103_124	-2.2	0.15425739
938	False	103_124	-2.13333333333333	0.0869992549939075			False	103_124	-2.13333333333333	0.14897509
939	False	103_124	-2.06666666666666	0.130996749917685			False	103_124	-2.06666666666666	0.14762828
940	False	103_124	-2	0.12562045491036			False	103_124	-2	0.14257297
941	False	103_124	-1.93333333333333	0.112959112368823			False	103_124	-1.93333333333333	0.1376908
942	False	103_124	-1.86666666666666	0.103053713426847			False	103_124	-1.86666666666666	0.13297579
943	False	103_124	-1.8	0.458131314843311			False	103_124	-1.8	0.12842225
944	False	103_124	-1.73333333333333	0.555139518109296			False	103_124	-1.73333333333333	0.12906836
945	False	103_124	-1.66666666666666	0.53406245964282			False	103_124	-1.66666666666666	0.12464861
946	False	103_124	-1.6	0.468080689449192			False	103_124	-1.6	0.13343272
947	False	103_124	-1.53333333333333	0.390035486798982			False	103_124	-1.53333333333333	0.12886351
948	False	103_124	-1.46666666666666	0.324266127680097			False	103_124	-1.46666666666666	0.124450795
949	False	103_124	-1.4	0.258741275990847			False	103_124	-1.4	0.12018918
950	False	103_124	-1.33333333333333	0.20906038281903			False	103_124	-1.33333333333333	0.11607349
951	False	103_124	-1.26666666666666	0.196948793972039			False	103_124	-1.26666666666666	0.11433019
952	False	103_124	-1.2	0.164903228127277			False	103_124	-1.2	0.114872605
953	False	103_124	-1.13333333333333	0.126504001222188			False	103_124	-1.13333333333333	0.11093898
954	False	103_124	-1.06666666666666	0.0889111321785897			False	103_124	-1.06666666666666	0.10714006
955	False	103_124	-1	0.054888171850428			False	103_124	-1	0.10347122
956	False	103_124	-0.933333333333333	0.0252199745598983			False	103_124	-0.933333333333333	0.09992801
957	False	103_124	-0.866666666666666	-0.000159462305055261			False	103_124	-0.866666666666666	0.09650613
958	False	103_124	-0.8	-0.0216471251240119			False	103_124	-0.8	0.09320143
959	False	103_124	-0.733333333333333	-0.0397366441489459			False	103_124	-0.733333333333333	0.10629311
960	False	103_124	-0.666666666666666	-0.0549172059836478			False	103_124	-0.666666666666666	0.10265328
961	False	103_124	-0.6	-0.0676339366559846			False	103_124	-0.6	0.09913808
962	False	103_124	-0.533333333333333	-0.0782760349812698			False	103_124	-0.533333333333333	0.095743254
963	False	103_124	-0.466666666666666	-0.0871769131133822			False	103_124	-0.466666666666666	0.092464685
964	False	103_124	-0.4	-0.0946190762879306			False	103_124	-0.4	0.08929838
965	False	103_124	-0.333333333333333	-0.100840455930403			False	103_124	-0.333333333333333	0.08802354
966	False	103_124	-0.266666666666666	-0.106040770220567			False	103_124	-0.266666666666666	0.08500932
967	False	103_124	-0.2	0.131817001346047			False	103_124	-0.2	0.0850348
968	False	103_124	-0.133333333333333	0.305034059479772			False	103_124	-0.133333333333333	0.09331104
969	False	103_124	-0.0666666666666666	0.400128598392383			False	103_124	-0.0666666666666666	0.09955147
970	False	103_124	0	0.800273884759987			False	103_124	0	0.099362545
971	False	103_124	0.0666666666666666	0.797659076514909			False	103_124	0.0666666666666666	0.09581622
972	False	103_124	0.133333333333333	0.691069046276906			False	103_124	0.133333333333333	0.13634557
973	False	103_124	0.2	0.651490454018768			False	103_124	0.2	0.15406299
974	False	103_124	0.266666666666666	0.568032938003383			False	103_124	0.266666666666666	0.18587273
975	False	103_124	0.333333333333333	0.474429109624154			False	103_124	0.333333333333333	0.1968118
976	False	103_124	0.4	0.384904647310656			False	103_124	0.4	0.21644923
977	False	103_124	0.466666666666666	0.304736011495397			False	103_124	0.466666666666666	0.23956236
978	False	103_124	0.533333333333333	0.235202101576978			False	103_124	0.533333333333333	0.2507027
979	False	103_124	0.6	0.175889355874365			False	103_124	0.6	0.30735332
980	False	103_124	0.666666666666666	0.12575025404373			False	103_124	0.666666666666666	0.3595072
981	False	103_124	0.733333333333333	0.0835769967558042			False	103_124	0.733333333333333	0.3709372
982	False	103_124	0.8	0.0482028048175211			False	103_124	0.8	0.44452924
983	False	103_124	0.866666666666666	0.0185780277461641			False	103_124	0.866666666666666	0.47578198
984	False	103_124	0.933333333333333	-0.00620986807301633			False	103_124	0.933333333333333	0.4791689
985	False	103_124	1	-0.0269402470212269			False	103_124	1	0.47157946
986	False	103_124	1.06666666666666	-0.0442723821068226			False	103_124	1.06666666666666	0.48602244
987	False	103_124	1.13333333333333	-0.0587610148320625			False	103_124	1.13333333333333	0.5021564
988	False	103_124	1.2	-0.0708715516784151			False	103_124	1.2	0.49259084
989	False	103_124	1.26666666666666	-0.0809938026896614			False	103_124	1.26666666666666	0.48969766
990	False	103_124	1.33333333333333	-0.0894539551130604			False	103_124	1.33333333333333	0.5009891
991	False	103_124	1.4	-0.0965248132228928			False	103_124	1.4	0.5129293
992	False	103_124	1.46666666666666	-0.102434466573617			False	103_124	1.46666666666666	0.5191616
993	False	103_124	1.53333333333333	-0.107373586786078			False	103_124	1.53333333333333	0.5182449
994	False	103_124	1.6	-0.111501550646359			False	103_124	1.6	0.51705194
995	False	103_124	1.66666666666666	-0.114951569274437			False	103_124	1.66666666666666	0.50558066
996	False	103_124	1.73333333333333	-0.117834980443709			False	103_124	1.73333333333333	0.50201476
997	False	103_124	1.8	-0.120244838575861			False	103_124	1.8	0.48482412
998	False	103_124	1.86666666666666	-0.122258916376748			False	103_124	1.86666666666666	0.47955602
999	False	103_124	1.93333333333333	-0.123942214088547			False	103_124	1.93333333333333	0.46491143
1000	False	103_124	2	-0.125349056915063			False	103_124	2	0.4489913
1001	False	103_124	2.06666666666666	-0.126524848109764			False	103_124	2.06666666666666	0.45531648
1002	False	103_124	2.13333333333333	-0.0441751720869377			False	103_124	2.13333333333333	0.4397249
1003	False	103_124	2.2	0.0233791465603504			False	103_124	2.2	0.42992783
1004	False	103_124	2.26666666666666	0.0366306694705674			False	103_124	2.26666666666666	0.41520566
1005	False	103_124	2.33333333333333	0.0272481957020513			False	103_124	2.33333333333333	0.40098757
1006	False	103_124	2.4	0.0097206023792901			False	103_124	2.4	0.4008103
1007	False	103_124	2.46666666666666	-0.0095143933344491			False	103_124	2.46666666666666	0.40189177
1008	False	103_124	2.53333333333333	-0.0277616852618817			False	103_124	2.53333333333333	0.38812965
1009	False	103_124	2.6	-0.0440402082366874			False	103_124	2.6	0.3825013
1010	False	103_124	2.66666666666666	-0.0581319948326905			False	103_124	2.66666666666666	0.37433535
1011	False	103_124	2.73333333333333	-0.0701398905114863			False	103_124	2.73333333333333	0.36151683
1012	False	103_124	2.8	-0.0802847956042121			False	103_124	2.8	0.35068852
1013	False	103_124	2.86666666666666	-0.0888152235016703			False	103_124	2.86666666666666	0.33867973
1014	False	103_124	2.93333333333333	-0.0959691242356304			False	103_124	2.93333333333333	0.32708222
1015	False	103_124	3	-0.104465788407818			False	103_124	3	0.31753618
1016	False	103_124	3.06666666666666	-0.111163502469871			False	103_124	3.06666666666666	0.311108
1017	False	103_124	3.13333333333333	-0.114667941691648			False	103_124	3.13333333333333	0.31238085
1018	False	103_124	3.2	-0.117597414116697			False	103_124	3.2	0.3028627
1019	False	103_124	3.26666666666666	-0.120046042517724			False	103_124	3.26666666666666	0.29889536
1020	False	103_124	3.33333333333333	-0.122092652840892			False	103_124	3.33333333333333	0.28866017
1021	False	103_124	3.4	-0.123803201510779			False	103_124	3.4	0.27877545
1022	False	103_124	3.46666666666666	-0.125232848821522			False	103_124	3.46666666666666	0.28231663
1023	False	103_124	3.53333333333333	-0.126427712985701			False	103_124	3.53333333333333	0.2851771
1024	False	103_124	3.6	-0.127426346136236			False	103_124	3.6	0.29158932
1025	False	103_124	3.66666666666666	-0.128260972666112			False	103_124	3.66666666666666	0.28471065
1026	False	103_124	3.73333333333333	-0.128958526438339			False	103_124	3.73333333333333	0.27496117
1027	False	103_124	3.8	-0.129541518714873			False	103_124	3.8	0.2655456
1028	False	103_124	3.86666666666666	-0.13002876404586			False	103_124	3.86666666666666	0.25999832
1029	False	103_124	3.93333333333333	-0.130435987181623			False	103_124	3.93333333333333	0.25381824
1030	False	103_124	4	-0.130776330421909			False	103_124	4	0.25932685
1031	False	103_124	4.06666666666666	-0.131060777694518			False	103_124	4.06666666666666	0.2504466
1032	False	103_124	4.13333333333333	-0.131298509011041			False	103_124	4.13333333333333	0.2535775
1033	False	103_124	4.2	-0.131497196720826			False	103_124	4.2	0.25072715
1034	False	103_124	4.26666666666666	-0.13166325311559			False	103_124	4.26666666666666	0.2640079
1035	False	103_124	4.33333333333333	-0.131802037371571			False	103_124	4.33333333333333	0.2645082
1036	False	103_124	4.4	-0.131918028505966			False	103_124	4.4	0.27809793
1037	False	103_124	4.46666666666666	-0.132014969928618			False	103_124	4.46666666666666	0.2773102
1038	False	103_124	4.53333333333333	-0.132095990253647			False	103_124	4.53333333333333	0.26781413
1039	False	103_124	4.6	-0.132163704269821			False	103_124	4.6	0.26210448
1040	False	103_124	4.66666666666666	-0.132220297328194			False	103_124	4.66666666666666	0.25709915
1041	False	103_124	4.73333333333333	-0.132267595870444			False	103_124	4.73333333333333	0.2528175
1042	False	103_124	4.8	-0.13230712637406			False	103_124	4.8	0.2542406
1043	False	103_124	4.86666666666666	-0.132340164616711			False	103_124	4.86666666666666	0.24553455
1044	False	103_124	4.93333333333333	-0.132367776849737			False	103_124	4.93333333333333	0.25214133
1045	False	103_148	-4.93333333333333	0.000451303467659841			False	103_148	-4.93333333333333	0.20917994
1046	False	103_148	-4.86666666666666	0.127899964365793			False	103_148	-4.86666666666666	0.22055897
1047	False	103_148	-4.8	0.302461198732607			False	103_148	-4.8	0.21332942
1048	False	103_148	-4.73333333333333	0.33835587579999			False	103_148	-4.73333333333333	0.20954677
1049	False	103_148	-4.66666666666666	0.319982343926107			False	103_148	-4.66666666666666	0.20198561
1050	False	103_148	-4.6	0.28244112913604			False	103_148	-4.6	0.19469728
1051	False	103_148	-4.53333333333333	0.240112960361506			False	103_148	-4.53333333333333	0.19499427
1052	False	103_148	-4.46666666666666	0.198693824268094			False	103_148	-4.46666666666666	0.18795823
1053	False	103_148	-4.4	0.160260666967076			False	103_148	-4.4	0.19298798
1054	False	103_148	-4.33333333333333	0.125401280330815			False	103_148	-4.33333333333333	0.18602432
1055	False	103_148	-4.26666666666666	0.0941077435023635			False	103_148	-4.26666666666666	0.18003465
1056	False	103_148	-4.2	0.0661493531030805			False	103_148	-4.2	0.2071512
1057	False	103_148	-4.13333333333333	0.0412266350929808			False	103_148	-4.13333333333333	0.20714271
1058	False	103_148	-4.06666666666666	0.0190334644745305			False	103_148	-4.06666666666666	0.21351169
1059	False	103_148	-4	-0.000719225909631547			False	103_148	-4	0.20580745
1060	False	103_148	-3.93333333333333	-0.0182956481060535			False	103_148	-3.93333333333333	0.20617127
1061	False	103_148	-3.86666666666666	-0.0339338238189844			False	103_148	-3.86666666666666	0.19873193
1062	False	103_148	-3.8	-0.0478467565876985			False	103_148	-3.8	0.20562272
1063	False	103_148	-3.73333333333333	-0.0602244689439189			False	103_148	-3.73333333333333	0.19820312
1064	False	103_148	-3.66666666666666	-0.0712362336820682			False	103_148	-3.66666666666666	0.20748776
1065	False	103_148	-3.6	-0.0810327353869984			False	103_148	-3.6	0.20000088
1066	False	103_148	-3.53333333333333	-0.0897480677735866			False	103_148	-3.53333333333333	0.21383561
1067	False	103_148	-3.46666666666666	-0.0975015419234998			False	103_148	-3.46666666666666	0.22267017
1068	False	103_148	-3.4	-0.104399308157593			False	103_148	-3.4	0.23806871
1069	False	103_148	-3.33333333333333	-0.110535804472621			False	103_148	-3.33333333333333	0.23869805
1070	False	103_148	-3.26666666666666	-0.115995047464812			False	103_148	-3.26666666666666	0.25743282
1071	False	103_148	-3.2	-0.120851781768107			False	103_148	-3.2	0.26212588
1072	False	103_148	-3.13333333333333	-0.12517250305074			False	103_148	-3.13333333333333	0.26098847
1073	False	103_148	-3.06666666666666	-0.129016368284144			False	103_148	-3.06666666666666	0.25431836
1074	False	103_148	-3	-0.133957120281736			False	103_148	-3	0.24261391
1075	False	103_148	-2.93333333333333	-0.138184708835781			False	103_148	-2.93333333333333	0.2295628
1076	False	103_148	-2.86666666666666	-0.140592482933614			False	103_148	-2.86666666666666	0.24970758
1077	False	103_148	-2.8	-0.142734523214245			False	103_148	-2.8	0.24069726
1078	False	103_148	-2.73333333333333	-0.144640157371219			False	103_148	-2.73333333333333	0.23213169
1079	False	103_148	-2.66666666666666	-0.146335476349479			False	103_148	-2.66666666666666	0.22375557
1080	False	103_148	-2.6	-0.147843691568768			False	103_148	-2.6	0.21999347
1081	False	103_148	-2.53333333333333	-0.14918545272217			False	103_148	-2.53333333333333	0.21205534
1082	False	103_148	-2.46666666666666	-0.150379130500872			False	103_148	-2.46666666666666	0.20440364
1083	False	103_148	-2.4	-0.151441068116035			False	103_148	-2.4	0.20651057
1084	False	103_148	-2.33333333333333	-0.152385805061479			False	103_148	-2.33333333333333	0.20066717
1085	False	103_148	-2.26666666666666	-0.153226276183129			False	103_148	-2.26666666666666	0.1934264
1086	False	103_148	-2.2	-0.153973988766628			False	103_148	-2.2	0.18644692
1087	False	103_148	-2.13333333333333	-0.154639180113756			False	103_148	-2.13333333333333	0.17971927
1088	False	103_148	-2.06666666666666	-0.155230957656675			False	103_148	-2.06666666666666	0.18073973
1089	False	103_148	-2	-0.155757423711262			False	103_148	-2	0.17421803
1090	False	103_148	-1.93333333333333	-0.156225786383917			False	103_148	-1.93333333333333	0.16793163
1091	False	103_148	-1.86666666666666	0.0722557522627596			False	103_148	-1.86666666666666	0.16187209
1092	False	103_148	-1.8	0.146329277441457			False	103_148	-1.8	0.15603118
1093	False	103_148	-1.73333333333333	0.154530013677756			False	103_148	-1.73333333333333	0.15096352
1094	False	103_148	-1.66666666666666	0.137516196431482			False	103_148	-1.66666666666666	0.14551622
1095	False	103_148	-1.6	0.112137912446034			False	103_148	-1.6	0.14733794
1096	False	103_148	-1.53333333333333	0.0852452063818135			False	103_148	-1.53333333333333	0.14202149
1097	False	103_148	-1.46666666666666	0.0595023697255042			False	103_148	-1.46666666666666	0.15040784
1098	False	103_148	-1.4	0.0397847243065824			False	103_148	-1.4	0.1533017
1099	False	103_148	-1.33333333333333	0.0198676326971648			False	103_148	-1.33333333333333	0.15294865
1100	False	103_148	-1.26666666666666	0.0416341931171507			False	103_148	-1.26666666666666	0.14742973
1101	False	103_148	-1.2	0.0369153321967684			False	103_148	-1.2	0.14210995
1102	False	103_148	-1.13333333333333	0.0225704283118929			False	103_148	-1.13333333333333	0.13698213
1103	False	103_148	-1.06666666666666	0.00553357987236703			False	103_148	-1.06666666666666	0.13467504
1104	False	103_148	-1	-0.011424213127014			False	103_148	-1	0.12981549
1105	False	103_148	-0.933333333333333	-0.0272693577555255			False	103_148	-0.933333333333333	0.12513131
1106	False	103_148	-0.866666666666666	-0.0416854966333426			False	103_148	-0.866666666666666	0.12061613
1107	False	103_148	-0.8	-0.0546453149162122			False	103_148	-0.8	0.11626388
1108	False	103_148	-0.733333333333333	-0.0662315828286987			False	103_148	-0.733333333333333	0.112068675
1109	False	103_148	-0.666666666666666	-0.0765630471218419			False	103_148	-0.666666666666666	0.10802485
1110	False	103_148	-0.6	-0.0857643556647352			False	103_148	-0.6	0.11196474
1111	False	103_148	-0.533333333333333	-0.0939544075359537			False	103_148	-0.533333333333333	0.10792467
1112	False	103_148	-0.466666666666666	-0.101242353477219			False	103_148	-0.466666666666666	0.10403037
1113	False	103_148	-0.4	-0.10772671934805			False	103_148	-0.4	0.100276604
1114	False	103_148	-0.333333333333333	-0.113495756135513			False	103_148	-0.333333333333333	0.09665827
1115	False	103_148	-0.266666666666666	-0.118628227355771			False	103_148	-0.266666666666666	0.09317051
1116	False	103_148	-0.2	-0.123194310113576			False	103_148	-0.2	0.0898086
1117	False	103_148	-0.133333333333333	-0.127256481217126			False	103_148	-0.133333333333333	0.08656799
1118	False	103_148	-0.0666666666666666	-0.13087034109922			False	103_148	-0.0666666666666666	0.08344431
1119	False	103_148	0	-0.1368403371952			False	103_148	0	0.08057682
1120	False	103_148	0.0666666666666666	-0.141753796478817			False	103_148	0.0666666666666666	0.07483306
1121	False	103_148	0.133333333333333	-0.143767668376008			False	103_148	0.133333333333333	0.09732954
1122	False	103_148	0.2	-0.145559279499797			False	103_148	0.2	0.097455435
1123	False	103_148	0.266666666666666	-0.14715315961232			False	103_148	0.266666666666666	0.16244236
1124	False	103_148	0.333333333333333	-0.148571131268993			False	103_148	0.333333333333333	0.16048843
1125	False	103_148	0.4	-0.149832608588345			False	103_148	0.4	0.17055589
1126	False	103_148	0.466666666666666	-0.150954863056037			False	103_148	0.466666666666666	0.24791329
1127	False	103_148	0.533333333333333	-0.151953259999791			False	103_148	0.533333333333333	0.26625234
1128	False	103_148	0.6	-0.152841468927335			False	103_148	0.6	0.32369465
1129	False	103_148	0.666666666666666	-0.153631650736282			False	103_148	0.666666666666666	0.39816767
1130	False	103_148	0.733333333333333	-0.154334624185879			False	103_148	0.733333333333333	0.47863275
1131	False	103_148	0.8	-0.1549600140205			False	103_148	0.8	0.53293526
1132	False	103_148	0.866666666666666	-0.155516382750305			False	103_148	0.866666666666666	0.6433747
1133	False	103_148	0.933333333333333	-0.156011347884637			False	103_148	0.933333333333333	0.6593776
1134	False	103_148	1	-0.156451686226959			False	103_148	1	0.6539985
1135	False	103_148	1.06666666666666	-0.156843426659304			False	103_148	1.06666666666666	0.6446204
1136	False	103_148	1.13333333333333	-0.157191932686566			False	103_148	1.13333333333333	0.6358219
1137	False	103_148	1.2	-0.1575019758708			False	103_148	1.2	0.64153546
1138	False	103_148	1.26666666666666	-0.157777801160956			False	103_148	1.26666666666666	0.62010384
1139	False	103_148	1.33333333333333	-0.158023185012489			False	103_148	1.33333333333333	0.61592984
1140	False	103_148	1.4	-0.15824148709262			False	103_148	1.4	0.62549233
1141	False	103_148	1.46666666666666	-0.158435696279131			False	103_148	1.46666666666666	0.6208103
1142	False	103_148	1.53333333333333	-0.158608471582521			False	103_148	1.53333333333333	0.605158
1143	False	103_148	1.6	-0.158762178551784			False	103_148	1.6	0.5951016
1144	False	103_148	1.66666666666666	-0.158898921662265			False	103_148	1.66666666666666	0.637964
1145	False	103_148	1.73333333333333	-0.159020573129038			False	103_148	1.73333333333333	0.6158553
1146	False	103_148	1.8	-0.159128798540293			False	103_148	1.8	0.59363306
1147	False	103_148	1.86666666666666	-0.159225079661697			False	103_148	1.86666666666666	0.5738585
1148	False	103_148	1.93333333333333	-0.159310734723952			False	103_148	1.93333333333333	0.5531517
1149	False	103_148	2	-0.153548531203974			False	103_148	2	0.5400558
1150	False	103_148	2.06666666666666	-0.0635125797967061			False	103_148	2.06666666666666	0.52534944
1151	False	103_148	2.13333333333333	0.00273463572829196			False	103_148	2.13333333333333	0.50674886
1152	False	103_148	2.2	0.0171726008182585			False	103_148	2.2	0.49530193
1153	False	103_148	2.26666666666666	0.0112690440495361			False	103_148	2.26666666666666	0.48873982
1154	False	103_148	2.33333333333333	-0.00188200355936972			False	103_148	2.33333333333333	0.47292733
1155	False	103_148	2.4	0.00108223036051567			False	103_148	2.4	0.4592587
1156	False	103_148	2.46666666666666	-0.0080943569380705			False	103_148	2.46666666666666	0.44268706
1157	False	103_148	2.53333333333333	-0.0212355688006089			False	103_148	2.53333333333333	0.42671335
1158	False	103_148	2.6	-0.0350235547378688			False	103_148	2.6	0.4154077
1159	False	103_148	2.66666666666666	-0.0481733928345821			False	103_148	2.66666666666666	0.40669024
1160	False	103_148	2.73333333333333	-0.0602442169866666			False	103_148	2.73333333333333	0.40366352
1161	False	103_148	2.8	-0.0711396909412147			False	103_148	2.8	0.40592614
1162	False	103_148	2.86666666666666	-0.080898769620552			False	103_148	2.86666666666666	0.4038868
1163	False	103_148	2.93333333333333	-0.0896086306760241			False	103_148	2.93333333333333	0.38931316
1164	False	103_148	3	-0.100823360683225			False	103_148	3	0.3932136
1165	False	103_148	3.06666666666666	-0.110426157852179			False	103_148	3.06666666666666	0.38742584
1166	False	103_148	3.13333333333333	-0.11589686367391			False	103_148	3.13333333333333	0.37344617
1167	False	103_148	3.2	-0.120764165087448			False	103_148	3.2	0.35997093
1168	False	103_148	3.26666666666666	-0.125094442868963			False	103_148	3.26666666666666	0.36443067
1169	False	103_148	3.33333333333333	-0.128946875470992			False	103_148	3.33333333333333	0.35359454
1170	False	103_148	3.4	-0.1323741622722			False	103_148	3.4	0.34690052
1171	False	103_148	3.46666666666666	-0.117944719715189			False	103_148	3.46666666666666	0.3343832
1172	False	103_148	3.53333333333333	-0.115222148160156			False	103_148	3.53333333333333	0.33204716
1173	False	103_148	3.6	-0.0415778418404924			False	103_148	3.6	0.32006577
1174	False	103_148	3.66666666666666	-0.00866477170350474			False	103_148	3.66666666666666	0.3105115
1175	False	103_148	3.73333333333333	-0.00599327110844082			False	103_148	3.73333333333333	0.29930717
1176	False	103_148	3.8	0.037484896534303			False	103_148	3.8	0.30195832
1177	False	103_148	3.86666666666666	0.0411690991537957			False	103_148	3.86666666666666	0.2910626
1178	False	103_148	3.93333333333333	0.0331838521313683			False	103_148	3.93333333333333	0.28056008
1179	False	103_148	4	0.0178529354893584			False	103_148	4	0.2851965
1180	False	103_148	4.06666666666666	0.000747788792634429			False	103_148	4.06666666666666	0.27851832
1181	False	103_148	4.13333333333333	-0.0159299576452907			False	103_148	4.13333333333333	0.2850331
1182	False	103_148	4.2	-0.0313823724301763			False	103_148	4.2	0.27474812
1183	False	103_148	4.26666666666666	-0.0453886267241804			False	103_148	4.26666666666666	0.28216296
1184	False	103_148	4.33333333333333	-0.0579583078469388			False	103_148	4.33333333333333	0.31201455
1185	False	103_148	4.4	-0.0691867567031553			False	103_148	4.4	0.30271894
1186	False	103_148	4.46666666666666	-0.0791953678539708			False	103_148	4.46666666666666	0.33456782
1187	False	103_148	4.53333333333333	-0.088107548528609			False	103_148	4.53333333333333	0.3273579
1188	False	103_148	4.6	-0.096039578893834			False	103_148	4.6	0.3155457
1189	False	103_148	4.66666666666666	-0.103097641447266			False	103_148	4.66666666666666	0.3041597
1190	False	103_148	4.73333333333333	-0.109377352404716			False	103_148	4.73333333333333	0.29471606
1191	False	103_148	4.8	-0.114964260937742			False	103_148	4.8	0.28643045
1192	False	103_148	4.86666666666666	-0.119934679157654			False	103_148	4.86666666666666	0.28394747
1193	False	103_148	4.93333333333333	-0.124356583220492			False	103_148	4.93333333333333	0.28178385
1194	False	125_2	-4.93333333333333	-0.265229278271282			True	126_13	-4.93333333333333	0.235252
1195	False	125_2	-4.86666666666666	-0.272916806552721			True	126_13	-4.86666666666666	0.23586251
1196	False	125_2	-4.8	-0.280082946564941			True	126_13	-4.8	0.22904304
1197	False	125_2	-4.73333333333333	-0.286633584475247			True	126_13	-4.73333333333333	0.22431837
1198	False	125_2	-4.66666666666666	-0.292542060456368			True	126_13	-4.66666666666666	0.22312579
1199	False	125_2	-4.6	-0.297821514992472			True	126_13	-4.6	0.22096324
1200	False	125_2	-4.53333333333333	-0.302507295158853			True	126_13	-4.53333333333333	0.22345695
1201	False	125_2	-4.46666666666666	-0.30664589900368			True	126_13	-4.46666666666666	0.21699616
1202	False	125_2	-4.4	-0.31028815236748297			True	126_13	-4.4	0.22096005
1203	False	125_2	-4.33333333333333	-0.313485110812414			True	126_13	-4.33333333333333	0.22427723
1204	False	125_2	-4.26666666666666	-0.316285703093487			True	126_13	-4.26666666666666	0.24373837
1205	False	125_2	-4.2	-0.310739063904037			True	126_13	-4.2	0.23669118
1206	False	125_2	-4.13333333333333	-0.306428740981159			True	126_13	-4.13333333333333	0.2416353
1207	False	125_2	-4.06666666666666	-0.305243131866125			True	126_13	-4.06666666666666	0.2385544
1208	False	125_2	-4	-0.305899033499216			True	126_13	-4	0.24789636
1209	False	125_2	-3.93333333333333	-0.307580287310982			True	126_13	-3.93333333333333	0.25035042
1210	False	125_2	-3.86666666666666	-0.30977424404191			True	126_13	-3.86666666666666	0.255105
1211	False	125_2	-3.8	-0.312164705903576			True	126_13	-3.8	0.25323677
1212	False	125_2	-3.73333333333333	-0.312317926349443			True	126_13	-3.73333333333333	0.24852477
1213	False	125_2	-3.66666666666666	-0.307717304021045			True	126_13	-3.66666666666666	0.25140122
1214	False	125_2	-3.6	-0.3063084859109			True	126_13	-3.6	0.24720159
1215	False	125_2	-3.53333333333333	-0.306789464620275			True	126_13	-3.53333333333333	0.2406929
1216	False	125_2	-3.46666666666666	-0.30833117924511			True	126_13	-3.46666666666666	0.23496729
1217	False	125_2	-3.4	-0.310412028115794			True	126_13	-3.4	0.24640694
1218	False	125_2	-3.33333333333333	-0.312709518570272			True	126_13	-3.33333333333333	0.25281924
1219	False	125_2	-3.26666666666666	-0.315029423416013			True	126_13	-3.26666666666666	0.25936118
1220	False	125_2	-3.2	-0.317259545616249			True	126_13	-3.2	0.26089346
1221	False	125_2	-3.13333333333333	-0.305805781358947			True	126_13	-3.13333333333333	0.25335023
1222	False	125_2	-3.06666666666666	-0.300557720633495			True	126_13	-3.06666666666666	0.24602512
1223	False	125_2	-3	-0.299479466096372			True	126_13	-3	0.24728554
1224	False	125_2	-2.93333333333333	-0.301877066262115			True	126_13	-2.93333333333333	0.24645048
1225	False	125_2	-2.86666666666666	-0.281566131225423			True	126_13	-2.86666666666666	0.24643876
1226	False	125_2	-2.8	-0.272319050494824			True	126_13	-2.8	0.2536605
1227	False	125_2	-2.73333333333333	-0.26981565047324			True	126_13	-2.73333333333333	0.26350844
1228	False	125_2	-2.66666666666666	-0.271284105385781			True	126_13	-2.66666666666666	0.25588962
1229	False	125_2	-2.6	-0.235015799413139			True	126_13	-2.6	0.273552
1230	False	125_2	-2.53333333333333	-0.218691315626158			True	126_13	-2.53333333333333	0.28027096
1231	False	125_2	-2.46666666666666	-0.195360621932524			True	126_13	-2.46666666666666	0.29784176
1232	False	125_2	-2.4	-0.188197684767245			True	126_13	-2.4	0.28923023
1233	False	125_2	-2.33333333333333	-0.190608500967587			True	126_13	-2.33333333333333	0.29610476
1234	False	125_2	-2.26666666666666	-0.198394171930191			True	126_13	-2.26666666666666	0.2901143
1235	False	125_2	-2.2	-0.208912855508638			True	126_13	-2.2	0.28172624
1236	False	125_2	-2.13333333333333	-0.220531064993817			True	126_13	-2.13333333333333	0.2816752
1237	False	125_2	-2.06666666666666	-0.232264905597051			True	126_13	-2.06666666666666	0.27964073
1238	False	125_2	-2	-0.243545929584356			True	126_13	-2	0.28034064
1239	False	125_2	-1.93333333333333	-0.254068699239799			True	126_13	-1.93333333333333	0.27707624
1240	False	125_2	-1.86666666666666	-0.263691874715457			True	126_13	-1.86666666666666	0.27534506
1241	False	125_2	-1.8	-0.272374322947449			True	126_13	-1.8	0.2722168
1242	False	125_2	-1.73333333333333	-0.280134104115245			True	126_13	-1.73333333333333	0.28563893
1243	False	125_2	-1.66666666666666	-0.287022370880981			True	126_13	-1.66666666666666	0.30073094
1244	False	125_2	-1.6	-0.289253705449061			True	126_13	-1.6	0.30110437
1245	False	125_2	-1.53333333333333	-0.292573250891073			True	126_13	-1.53333333333333	0.297666
1246	False	125_2	-1.46666666666666	-0.283256024268316			True	126_13	-1.46666666666666	0.2902182
1247	False	125_2	-1.4	-0.280228687958033			True	126_13	-1.4	0.29646334
1248	False	125_2	-1.33333333333333	-0.280936562227781			True	126_13	-1.33333333333333	0.30010992
1249	False	125_2	-1.26666666666666	-0.283751735456544			True	126_13	-1.26666666666666	0.29143286
1250	False	125_2	-1.2	-0.284602573657595			True	126_13	-1.2	0.29599842
1251	False	125_2	-1.13333333333333	-0.280195565981241			True	126_13	-1.13333333333333	0.29906252
1252	False	125_2	-1.06666666666666	-0.268936034486844			True	126_13	-1.06666666666666	0.29102123
1253	False	125_2	-1	-0.265430038025487			True	126_13	-1	0.28588787
1254	False	125_2	-0.933333333333333	-0.243868158093344			True	126_13	-0.933333333333333	0.28376347
1255	False	125_2	-0.866666666666666	-0.229133522827003			True	126_13	-0.866666666666666	0.29633301
1256	False	125_2	-0.8	-0.225398421467585			True	126_13	-0.8	0.2909733
1257	False	125_2	-0.733333333333333	-0.228126363124166			True	126_13	-0.733333333333333	0.2908435
1258	False	125_2	-0.666666666666666	-0.212318031206504			True	126_13	-0.666666666666666	0.28958082
1259	False	125_2	-0.6	-0.188171190360924			True	126_13	-0.6	0.28765735
1260	False	125_2	-0.533333333333333	-0.166813246820605			True	126_13	-0.533333333333333	0.2793403
1261	False	125_2	-0.466666666666666	-0.162042548853399			True	126_13	-0.466666666666666	0.27983224
1262	False	125_2	-0.4	-0.166979968785989			True	126_13	-0.4	0.2892143
1263	False	125_2	-0.333333333333333	-0.177257415463992			True	126_13	-0.333333333333333	0.2931714
1264	False	125_2	-0.266666666666666	-0.190137715389177			True	126_13	-0.266666666666666	0.2898165
1265	False	125_2	-0.2	-0.203938556817368			True	126_13	-0.2	0.29109526
1266	False	125_2	-0.133333333333333	-0.217656006981476			True	126_13	-0.133333333333333	0.2826788
1267	False	125_2	-0.0666666666666666	-0.23071894865533			True	126_13	-0.0666666666666666	0.27674732
1268	False	125_2	0	-0.249913275237397			True	126_13	0	0.26569667
1269	False	125_2	0.0666666666666666	-0.224595849110977			True	126_13	0.0666666666666666	0.25426942
1270	False	125_2	0.133333333333333	-0.199062648666816			True	126_13	0.133333333333333	0.24691772
1271	False	125_2	0.2	-0.166020905188685			True	126_13	0.2	0.2416414
1272	False	125_2	0.266666666666666	-0.15069392437905			True	126_13	0.266666666666666	0.23465481
1273	False	125_2	0.333333333333333	-0.120817536973846			True	126_13	0.333333333333333	0.22787023
1274	False	125_2	0.4	-0.113204091914966			True	126_13	0.4	0.22128181
1275	False	125_2	0.466666666666666	-0.0766308692285574			True	126_13	0.466666666666666	0.21488388
1276	False	125_2	0.533333333333333	-0.0216646958196071			True	126_13	0.533333333333333	0.21272114
1277	False	125_2	0.6	-0.00320311112485413			True	126_13	0.6	0.20657073
1278	False	125_2	0.666666666666666	0.0228547304855555			True	126_13	0.666666666666666	0.20059815
1279	False	125_2	0.733333333333333	0.0447135738058496			True	126_13	0.733333333333333	0.19479825
1280	False	125_2	0.8	0.137608522276176			True	126_13	0.8	0.18916604
1281	False	125_2	0.866666666666666	0.186115014008445			True	126_13	0.866666666666666	0.18369669
1282	False	125_2	0.933333333333333	0.217050272573094			True	126_13	0.933333333333333	0.1795514
1283	False	125_2	1	0.229379343743397			True	126_13	1	0.17436004
1284	False	125_2	1.06666666666666	0.222703334703952			True	126_13	1.06666666666666	0.1700943
1285	False	125_2	1.13333333333333	0.256175436819132			True	126_13	1.13333333333333	0.16517635
1286	False	125_2	1.2	0.337921294185914			True	126_13	1.2	0.16632791
1287	False	125_2	1.26666666666666	0.402069953076108			True	126_13	1.26666666666666	0.16151889
1288	False	125_2	1.33333333333333	0.450965506464333			True	126_13	1.33333333333333	0.15684886
1289	False	125_2	1.4	0.453886633635242			True	126_13	1.4	0.15704733
1290	False	125_2	1.46666666666666	0.502741604954872			True	126_13	1.46666666666666	0.1525066
1291	False	125_2	1.53333333333333	0.539998865176358			True	126_13	1.53333333333333	0.14809717
1292	False	125_2	1.6	0.569646330747558			True	126_13	1.6	0.14381525
1293	False	125_2	1.66666666666666	0.58534481697423			True	126_13	1.66666666666666	0.13965711
1294	False	125_2	1.73333333333333	0.694512936886566			True	126_13	1.73333333333333	0.13561921
1295	False	125_2	1.8	0.786681826661444			True	126_13	1.8	0.13169806
1296	False	125_2	1.86666666666666	0.860283267653731			True	126_13	1.86666666666666	0.12789026
1297	False	125_2	1.93333333333333	0.906105390936715			True	126_13	1.93333333333333	0.124192566
1298	False	125_2	2	0.92257919829745			True	126_13	2	0.12060177
1299	False	125_2	2.06666666666666	0.914488612460839			True	126_13	2.06666666666666	0.11711483
1300	False	125_2	2.13333333333333	1.00407280109598			True	126_13	2.13333333333333	0.11372867
1301	False	125_2	2.2	1.09396712955629			True	126_13	2.2	0.11044044
1302	False	125_2	2.26666666666666	1.08884828460186			True	126_13	2.26666666666666	0.10812028
1303	False	125_2	2.33333333333333	1.11657326679426			True	126_13	2.33333333333333	0.10674289
1304	False	125_2	2.4	1.12257127443356			True	126_13	2.4	0.12157978
1305	False	125_2	2.46666666666666	1.17726660557801			True	126_13	2.46666666666666	0.11806454
1306	False	125_2	2.53333333333333	1.14800287813027			True	126_13	2.53333333333333	0.11465094
1307	False	125_2	2.6	1.08221809847478			True	126_13	2.6	0.11133604
1308	False	125_2	2.66666666666666	0.981846602195647			True	126_13	2.66666666666666	0.108116984
1309	False	125_2	2.73333333333333	0.866112059543271			True	126_13	2.73333333333333	0.104991
1310	False	125_2	2.8	0.810818327225206			True	126_13	2.8	0.10195538
1311	False	125_2	2.86666666666666	0.72845832001533			True	126_13	2.86666666666666	0.09900755
1312	False	125_2	2.93333333333333	0.651999778274149			True	126_13	2.93333333333333	0.09614494
1313	False	125_2	3	0.587524131572488			True	126_13	3	0.092015356
1314	False	125_2	3.06666666666666	0.575724303282229			True	126_13	3.06666666666666	0.10825899
1315	False	125_2	3.13333333333333	0.562440617520314			True	126_13	3.13333333333333	0.1051289
1316	False	125_2	3.2	0.515120100558631			True	126_13	3.2	0.1020893
1317	False	125_2	3.26666666666666	0.495011894730555			True	126_13	3.26666666666666	0.101457894
1318	False	125_2	3.33333333333333	0.456334662160652			True	126_13	3.33333333333333	0.09852445
1319	False	125_2	3.4	0.432408239183633			True	126_13	3.4	0.0975215
1320	False	125_2	3.46666666666666	0.384745886966156			True	126_13	3.46666666666666	0.09470185
1321	False	125_2	3.53333333333333	0.325601673803304			True	126_13	3.53333333333333	0.10455218
1322	False	125_2	3.6	0.262499593140691			True	126_13	3.6	0.10197874
1323	False	125_2	3.66666666666666	0.235818405408114			True	126_13	3.66666666666666	0.10850555
1324	False	125_2	3.73333333333333	0.205269118078411			True	126_13	3.73333333333333	0.111709565
1325	False	125_2	3.8	0.163861837417796			True	126_13	3.8	0.1084797
1326	False	125_2	3.86666666666666	0.142674408603621			True	126_13	3.86666666666666	0.107979305
1327	False	125_2	3.93333333333333	0.121119220315672			True	126_13	3.93333333333333	0.1048573
1328	False	125_2	4	0.124164626390559			True	126_13	4	0.104326844
1329	False	125_2	4.06666666666666	0.13590415994774			True	126_13	4.06666666666666	0.101310454
1330	False	125_2	4.13333333333333	0.121777731420549			True	126_13	4.13333333333333	0.11604718
1331	False	125_2	4.2	0.13497800354116			True	126_13	4.2	0.11808259
1332	False	125_2	4.26666666666666	0.129386462168191			True	126_13	4.26666666666666	0.12977193
1333	False	125_2	4.33333333333333	0.11574133816974			True	126_13	4.33333333333333	0.13067317
1334	False	125_2	4.4	0.0963027052363231			True	126_13	4.4	0.13175602
1335	False	125_2	4.46666666666666	0.0824349568403116			True	126_13	4.46666666666666	0.13317926
1336	False	125_2	4.53333333333333	0.102007077037763			True	126_13	4.53333333333333	0.13367121
1337	False	125_2	4.6	0.108913428032613			True	126_13	4.6	0.14478685
1338	False	125_2	4.66666666666666	0.0932136189166902			True	126_13	4.66666666666666	0.14847293
1339	False	125_2	4.73333333333333	0.0652650071662717			True	126_13	4.73333333333333	0.15849333
1340	False	125_2	4.8	0.0315395406425149			True	126_13	4.8	0.17587365
1341	False	125_2	4.86666666666666	0.0149788207800878			True	126_13	4.86666666666666	0.1707886
1342	False	125_2	4.93333333333333	0.0158639023319164			True	126_13	4.93333333333333	0.17344145
1343	True	125_15	-4.93333333333333	-0.374922151892195			False	136_19	-4.93333333333333	0.15013626
1344	True	125_15	-4.86666666666666	-0.374421277558061			False	136_19	-4.86666666666666	0.14639635
1345	True	125_15	-4.8	-0.367299749970012			False	136_19	-4.8	0.1594074
1346	True	125_15	-4.73333333333333	-0.366245564871649			False	136_19	-4.73333333333333	0.15543655
1347	True	125_15	-4.66666666666666	-0.363840176890844			False	136_19	-4.66666666666666	0.1515646
1348	True	125_15	-4.6	-0.356354238273418			False	136_19	-4.6	0.1477891
1349	True	125_15	-4.53333333333333	-0.34622516134956			False	136_19	-4.53333333333333	0.14410765
1350	True	125_15	-4.46666666666666	-0.340162126140827			False	136_19	-4.46666666666666	0.1405179
1351	True	125_15	-4.4	-0.346174322190345			False	136_19	-4.4	0.1376731
1352	True	125_15	-4.33333333333333	-0.354712263822292			False	136_19	-4.33333333333333	0.13424364
1353	True	125_15	-4.26666666666666	-0.363254799001665			False	136_19	-4.26666666666666	0.1308996
1354	True	125_15	-4.2	-0.371183957276228			False	136_19	-4.2	0.12763886
1355	True	125_15	-4.13333333333333	-0.378392469144138			False	136_19	-4.13333333333333	0.12885457
1356	True	125_15	-4.06666666666666	-0.384905894650035			False	136_19	-4.06666666666666	0.13301525
1357	True	125_15	-4	-0.39078049620558			False	136_19	-4	0.12970181
1358	True	125_15	-3.93333333333333	-0.396076010584541			False	136_19	-3.93333333333333	0.12934107
1359	True	125_15	-3.86666666666666	-0.400848728591487			False	136_19	-3.86666666666666	0.12611917
1360	True	125_15	-3.8	-0.405150047580323			False	136_19	-3.8	0.12297751
1361	True	125_15	-3.73333333333333	-0.409026468865332			False	136_19	-3.73333333333333	0.11991413
1362	True	125_15	-3.66666666666666	-0.412519949267098			False	136_19	-3.66666666666666	0.11692704
1363	True	125_15	-3.6	-0.4156683140619			False	136_19	-3.6	0.11401437
1364	True	125_15	-3.53333333333333	-0.418505655553741			False	136_19	-3.53333333333333	0.11117426
1365	True	125_15	-3.46666666666666	-0.421062699073278			False	136_19	-3.46666666666666	0.1084049
1366	True	125_15	-3.4	-0.423367134837781			False	136_19	-3.4	0.1154102
1367	True	125_15	-3.33333333333333	-0.425443917706865			False	136_19	-3.33333333333333	0.112535305
1368	True	125_15	-3.26666666666666	-0.427315537275073			False	136_19	-3.26666666666666	0.11092383
1369	True	125_15	-3.2	-0.429002261417794			False	136_19	-3.2	0.1081607
1370	True	125_15	-3.13333333333333	-0.430522355775155			False	136_19	-3.13333333333333	0.12477469
1371	True	125_15	-3.06666666666666	-0.431892281534372			False	136_19	-3.06666666666666	0.1331725
1372	True	125_15	-3	-0.433683187752418			False	136_19	-3	0.13370162
1373	True	125_15	-2.93333333333333	-0.43524221439028			False	136_19	-2.93333333333333	0.12951104
1374	True	125_15	-2.86666666666666	-0.436145870024709			False	136_19	-2.86666666666666	0.13606738
1375	True	125_15	-2.8	-0.436960254422322			False	136_19	-2.8	0.14458753
1376	True	125_15	-2.73333333333333	-0.437694186604238			False	136_19	-2.73333333333333	0.14868739
1377	True	125_15	-2.66666666666666	-0.438355614364858			False	136_19	-2.66666666666666	0.16406918
1378	True	125_15	-2.6	-0.438951700384861			False	136_19	-2.6	0.15998217
1379	True	125_15	-2.53333333333333	-0.439488899605949			False	136_19	-2.53333333333333	0.15599701
1380	True	125_15	-2.46666666666666	-0.439973029459969			False	136_19	-2.46666666666666	0.15211108
1381	True	125_15	-2.4	-0.440409332612397			False	136_19	-2.4	0.15397449
1382	True	125_15	-2.33333333333333	-0.440802533818706			False	136_19	-2.33333333333333	0.1576847
1383	True	125_15	-2.26666666666666	-0.441156891054989			False	136_19	-2.26666666666666	0.15375675
1384	True	125_15	-2.2	-0.441476241694121			False	136_19	-2.2	0.14992666
1385	True	125_15	-2.13333333333333	-0.441764044002841			False	136_19	-2.13333333333333	0.14955392
1386	True	125_15	-2.06666666666666	-0.426276064709353			False	136_19	-2.06666666666666	0.15114501
1387	True	125_15	-2	-0.423784751775737			False	136_19	-2	0.14852054
1388	True	125_15	-1.93333333333333	-0.424656615555635			False	136_19	-1.93333333333333	0.14482085
1389	True	125_15	-1.86666666666666	-0.42628968426627			False	136_19	-1.86666666666666	0.14121336
1390	True	125_15	-1.8	-0.427991761640988			False	136_19	-1.8	0.14713253
1391	True	125_15	-1.73333333333333	-0.429588306973156			False	136_19	-1.73333333333333	0.14346743
1392	True	125_15	-1.66666666666666	-0.431044152181346			False	136_19	-1.66666666666666	0.13989364
1393	True	125_15	-1.6	-0.432360802848975			False	136_19	-1.6	0.14282744
1394	True	125_15	-1.53333333333333	-0.412799272139602			False	136_19	-1.53333333333333	0.13926958
1395	True	125_15	-1.46666666666666	-0.393771143492501			False	136_19	-1.46666666666666	0.14267175
1396	True	125_15	-1.4	-0.39275077567147			False	136_19	-1.4	0.13911778
1397	True	125_15	-1.33333333333333	-0.396215407157942			False	136_19	-1.33333333333333	0.13565233
1398	True	125_15	-1.26666666666666	-0.400529562115419			False	136_19	-1.26666666666666	0.14279969
1399	True	125_15	-1.2	-0.396983650301043			False	136_19	-1.2	0.13924251
1400	True	125_15	-1.13333333333333	-0.391897026150269			False	136_19	-1.13333333333333	0.13577397
1401	True	125_15	-1.06666666666666	-0.381252942064022			False	136_19	-1.06666666666666	0.13488686
1402	True	125_15	-1	-0.383187014178107			False	136_19	-1	0.13152681
1403	True	125_15	-0.933333333333333	-0.376937887222738			False	136_19	-0.933333333333333	0.12825045
1404	True	125_15	-0.866666666666666	-0.380259051146112			False	136_19	-0.866666666666666	0.12505572
1405	True	125_15	-0.8	-0.385685870044761			False	136_19	-0.8	0.12194056
1406	True	125_15	-0.733333333333333	-0.391238164112096			False	136_19	-0.733333333333333	0.118902996
1407	True	125_15	-0.666666666666666	-0.396421796554844			False	136_19	-0.666666666666666	0.11594111
1408	True	125_15	-0.6	-0.401142231471541			False	136_19	-0.6	0.11387401
1409	True	125_15	-0.533333333333333	-0.40540962904911			False	136_19	-0.533333333333333	0.1121186
1410	True	125_15	-0.466666666666666	-0.409259067308059			False	136_19	-0.466666666666666	0.10932571
1411	True	125_15	-0.4	-0.412729205448759			False	136_19	-0.4	0.10899026
1412	True	125_15	-0.333333333333333	-0.415856799159788			False	136_19	-0.333333333333333	0.10708852
1413	True	125_15	-0.266666666666666	-0.418675493562743			False	136_19	-0.266666666666666	0.1125474
1414	True	125_15	-0.2	-0.421215751736409			False	136_19	-0.2	0.1195732
1415	True	125_15	-0.133333333333333	-0.42350506562532			False	136_19	-0.133333333333333	0.12100078
1416	True	125_15	-0.0666666666666666	-0.425568222058768			False	136_19	-0.0666666666666666	0.117986634
1417	True	125_15	0	-0.429048040238178			False	136_19	0	0.11305165
1418	True	125_15	0.0666666666666666	-0.428952770471121			False	136_19	0.0666666666666666	0.10762089
1419	True	125_15	0.133333333333333	-0.391443670626744			False	136_19	0.133333333333333	0.10494002
1420	True	125_15	0.2	-0.376015917547173			False	136_19	0.2	0.10380007
1421	True	125_15	0.266666666666666	-0.31935351653124			False	136_19	0.266666666666666	0.108106025
1422	True	125_15	0.333333333333333	-0.166043589222334			False	136_19	0.333333333333333	0.10541308
1423	True	125_15	0.4	-0.0831861987304018			False	136_19	0.4	0.10278722
1424	True	125_15	0.466666666666666	-0.0684937996051085			False	136_19	0.466666666666666	0.10344318
1425	True	125_15	0.533333333333333	0.0274580146018304			False	136_19	0.533333333333333	0.10086639
1426	True	125_15	0.6	0.174492626320492			False	136_19	0.6	0.101450525
1427	True	125_15	0.666666666666666	0.311909002152567			False	136_19	0.666666666666666	0.09892338
1428	True	125_15	0.733333333333333	0.611211641148033			False	136_19	0.733333333333333	0.09743949
1429	True	125_15	0.8	0.796417064767746			False	136_19	0.8	0.09501226
1430	True	125_15	0.866666666666666	0.858939659424024			False	136_19	0.866666666666666	0.0926455
1431	True	125_15	0.933333333333333	1.02280536759545			False	136_19	0.933333333333333	0.09406274
1432	True	125_15	1	1.19822046667613			False	136_19	1	0.092623875
1433	True	125_15	1.06666666666666	1.51891658033554			False	136_19	1.06666666666666	0.11246777
1434	True	125_15	1.13333333333333	1.87877572963249			False	136_19	1.13333333333333	0.109666176
1435	True	125_15	1.2	2.01419533022906			False	136_19	1.2	0.1168543
1436	True	125_15	1.26666666666666	2.0913742033614			False	136_19	1.26666666666666	0.11988044
1437	True	125_15	1.33333333333333	2.13990252892169			False	136_19	1.33333333333333	0.11689419
1438	True	125_15	1.4	1.99507388554696			False	136_19	1.4	0.113982335
1439	True	125_15	1.46666666666666	2.0187535769676			False	136_19	1.46666666666666	0.111143015
1440	True	125_15	1.53333333333333	1.93661610431239			False	136_19	1.53333333333333	0.10837443
1441	True	125_15	1.6	1.84987993675411			False	136_19	1.6	0.10988474
1442	True	125_15	1.66666666666666	1.80884610815094			False	136_19	1.66666666666666	0.10714749
1443	True	125_15	1.73333333333333	1.82822432697638			False	136_19	1.73333333333333	0.1091798
1444	True	125_15	1.8	1.82272145695521			False	136_19	1.8	0.12157244
1445	True	125_15	1.86666666666666	1.78577972930021			False	136_19	1.86666666666666	0.11854405
1446	True	125_15	1.93333333333333	1.63133867276476			False	136_19	1.93333333333333	0.12532888
1447	True	125_15	2	1.5966409357615			False	136_19	2	0.1298064
1448	True	125_15	2.06666666666666	1.59357465186314			False	136_19	2.06666666666666	0.12657288
1449	True	125_15	2.13333333333333	1.62940134535969			False	136_19	2.13333333333333	0.12341995
1450	True	125_15	2.2	1.58971261993056			False	136_19	2.2	0.47785696
1451	True	125_15	2.26666666666666	1.50617075463073			False	136_19	2.26666666666666	0.4732821
1452	True	125_15	2.33333333333333	1.36763994218591			False	136_19	2.33333333333333	0.46149257
1453	True	125_15	2.4	1.24449054357276			False	136_19	2.4	0.44999668
1454	True	125_15	2.46666666666666	1.16349109409927			False	136_19	2.46666666666666	0.45429555
1455	True	125_15	2.53333333333333	1.12849500808011			False	136_19	2.53333333333333	0.44297895
1456	True	125_15	2.6	1.05563933196932			False	136_19	2.6	0.4319443
1457	True	125_15	2.66666666666666	0.966870390788667			False	136_19	2.66666666666666	0.43721572
1458	True	125_15	2.73333333333333	0.862899837492633			False	136_19	2.73333333333333	0.42632458
1459	True	125_15	2.8	0.799174105582069			False	136_19	2.8	0.4555447
1460	True	125_15	2.86666666666666	0.717513550581119			False	136_19	2.86666666666666	0.44826108
1461	True	125_15	2.93333333333333	0.631342938979391			False	136_19	2.93333333333333	0.43709487
1462	True	125_15	3	0.503575903398764			False	136_19	3	0.42534217
1463	True	125_15	3.06666666666666	0.398909491250021			False	136_19	3.06666666666666	0.40951595
1464	True	125_15	3.13333333333333	0.329127267847044			False	136_19	3.13333333333333	0.39931485
1465	True	125_15	3.2	0.256389314797143			False	136_19	3.2	0.40085006
1466	True	125_15	3.26666666666666	0.188159619289712			False	136_19	3.26666666666666	0.39086485
1467	True	125_15	3.33333333333333	0.125942434509803			False	136_19	3.33333333333333	0.38183132
1468	True	125_15	3.4	0.069673770632952			False	136_19	3.4	0.37231985
1469	True	125_15	3.46666666666666	0.0189100481435435			False	136_19	3.46666666666666	0.36304525
1470	True	125_15	3.53333333333333	0.0150381160809826			False	136_19	3.53333333333333	0.3540018
1471	True	125_15	3.6	-0.0189591012929254			False	136_19	3.6	0.34518352
1472	True	125_15	3.66666666666666	-0.0578909390371925			False	136_19	3.66666666666666	0.33658496
1473	True	125_15	3.73333333333333	-0.095231137150502			False	136_19	3.73333333333333	0.32820058
1474	True	125_15	3.8	-0.129495365044536			False	136_19	3.8	0.33121753
1475	True	125_15	3.86666666666666	-0.160541254634261			False	136_19	3.86666666666666	0.32296687
1476	True	125_15	3.93333333333333	-0.188565437513636			False	136_19	3.93333333333333	0.3149217
1477	True	125_15	4	-0.21383344971357			False	136_19	4	0.30707696
1478	True	125_15	4.06666666666666	-0.206306113727113			False	136_19	4.06666666666666	0.29942766
1479	True	125_15	4.13333333333333	-0.19236360009375			False	136_19	4.13333333333333	0.29196885
1480	True	125_15	4.2	-0.148308844047704			False	136_19	4.2	0.28469583
1481	True	125_15	4.26666666666666	-0.153360433574298			False	136_19	4.26666666666666	0.27760404
1482	True	125_15	4.33333333333333	-0.175532996495938			False	136_19	4.33333333333333	0.27068886
1483	True	125_15	4.4	-0.200304940760116			False	136_19	4.4	0.263946
1484	True	125_15	4.46666666666666	-0.223931734720463			False	136_19	4.46666666666666	0.25737104
1485	True	125_15	4.53333333333333	-0.245578406436701			False	136_19	4.53333333333333	0.2509599
1486	True	125_15	4.6	-0.265182840864721			False	136_19	4.6	0.24470845
1487	True	125_15	4.66666666666666	-0.282876727850056			False	136_19	4.66666666666666	0.24504782
1488	True	125_15	4.73333333333333	-0.298829763308011			False	136_19	4.73333333333333	0.23894365
1489	True	125_15	4.8	-0.31320874709393			False	136_19	4.8	0.23299149
1490	True	125_15	4.86666666666666	-0.326167770835363			False	136_19	4.86666666666666	0.22904244
1491	True	125_15	4.93333333333333	-0.337846728451409			False	136_19	4.93333333333333	0.22412471
1492	False	125_17	-4.93333333333333	-0.377726799114703			False	136_28	-4.93333333333333	0.12824304
1493	False	125_17	-4.86666666666666	-0.390587051303376			False	136_28	-4.86666666666666	0.12295438
1494	False	125_17	-4.8	-0.402425508232242			False	136_28	-4.8	0.12705743
1495	False	125_17	-4.73333333333333	-0.40847295409414			False	136_28	-4.73333333333333	0.12181766
1496	False	125_17	-4.66666666666666	-0.403943660206943			False	136_28	-4.66666666666666	0.14408146
1497	False	125_17	-4.6	-0.424202818326617			False	136_28	-4.6	0.1662635
1498	False	125_17	-4.53333333333333	-0.398223363948628			False	136_28	-4.53333333333333	0.16867916
1499	False	125_17	-4.46666666666666	-0.410195312896081			False	136_28	-4.46666666666666	0.16172293
1500	False	125_17	-4.4	-0.351042543266524			False	136_28	-4.4	0.17405118
1501	False	125_17	-4.33333333333333	-0.344649005071336			False	136_28	-4.33333333333333	0.17959306
1502	False	125_17	-4.26666666666666	-0.333099733960692			False	136_28	-4.26666666666666	0.17218673
1503	False	125_17	-4.2	-0.332007627011503			False	136_28	-4.2	0.16508587
1504	False	125_17	-4.13333333333333	-0.354992562450455			False	136_28	-4.13333333333333	0.1806406
1505	False	125_17	-4.06666666666666	-0.367121852395321			False	136_28	-4.06666666666666	0.18652487
1506	False	125_17	-4	-0.393945122494732			False	136_28	-4	0.1788327
1507	False	125_17	-3.93333333333333	-0.422841879597198			False	136_28	-3.93333333333333	0.17930314
1508	False	125_17	-3.86666666666666	-0.450457477760737			False	136_28	-3.86666666666666	0.18546799
1509	False	125_17	-3.8	-0.476015049808162			False	136_28	-3.8	0.18610255
1510	False	125_17	-3.73333333333333	-0.468185864618821			False	136_28	-3.73333333333333	0.17842782
1511	False	125_17	-3.66666666666666	-0.465922598894056			False	136_28	-3.66666666666666	0.20015149
1512	False	125_17	-3.6	-0.445199396313154			False	136_28	-3.6	0.20308515
1513	False	125_17	-3.53333333333333	-0.413666148055266			False	136_28	-3.53333333333333	0.22639926
1514	False	125_17	-3.46666666666666	-0.390130367278257			False	136_28	-3.46666666666666	0.25501916
1515	False	125_17	-3.4	-0.399154228010369			False	136_28	-3.4	0.25210384
1516	False	125_17	-3.33333333333333	-0.393087195818217			False	136_28	-3.33333333333333	0.24708223
1517	False	125_17	-3.26666666666666	-0.413633817691577			False	136_28	-3.26666666666666	0.23908724
1518	False	125_17	-3.2	-0.427450859266239			False	136_28	-3.2	0.23281081
1519	False	125_17	-3.13333333333333	-0.430642960672295			False	136_28	-3.13333333333333	0.22320983
1520	False	125_17	-3.06666666666666	-0.438732972681662			False	136_28	-3.06666666666666	0.22705638
1521	False	125_17	-3	-0.471708476764301			False	136_28	-3	0.21438706
1522	False	125_17	-2.93333333333333	-0.489972557434059			False	136_28	-2.93333333333333	0.22102782
1523	False	125_17	-2.86666666666666	-0.491050705559934			False	136_28	-2.86666666666666	0.23185967
1524	False	125_17	-2.8	-0.501101445765147			False	136_28	-2.8	0.2513972
1525	False	125_17	-2.73333333333333	-0.518997106243803			False	136_28	-2.73333333333333	0.24102974
1526	False	125_17	-2.66666666666666	-0.510441950301806			False	136_28	-2.66666666666666	0.23108983
1527	False	125_17	-2.6	-0.522998191104185			False	136_28	-2.6	0.22155984
1528	False	125_17	-2.53333333333333	-0.529523402640621			False	136_28	-2.53333333333333	0.22144571
1529	False	125_17	-2.46666666666666	-0.544737038730471			False	136_28	-2.46666666666666	0.21583621
1530	False	125_17	-2.4	-0.544170606631743			False	136_28	-2.4	0.2287075
1531	False	125_17	-2.33333333333333	-0.553948742099474			False	136_28	-2.33333333333333	0.2265083
1532	False	125_17	-2.26666666666666	-0.568462803265225			False	136_28	-2.26666666666666	0.22204068
1533	False	125_17	-2.2	-0.583277357544665			False	136_28	-2.2	0.23040657
1534	False	125_17	-2.13333333333333	-0.577875053430404			False	136_28	-2.13333333333333	0.25200292
1535	False	125_17	-2.06666666666666	-0.5870108507519189			False	136_28	-2.06666666666666	0.2416105
1536	False	125_17	-2	-0.581280748617679			False	136_28	-2	0.24106868
1537	False	125_17	-1.93333333333333	-0.59011935312441			False	136_28	-1.93333333333333	0.264191
1538	False	125_17	-1.86666666666666	-0.590752160845324			False	136_28	-1.86666666666666	0.26399535
1539	False	125_17	-1.8	-0.60062299770918			False	136_28	-1.8	0.25310835
1540	False	125_17	-1.73333333333333	-0.583688057983075			False	136_28	-1.73333333333333	0.24385278
1541	False	125_17	-1.66666666666666	-0.574641317633315			False	136_28	-1.66666666666666	0.23379645
1542	False	125_17	-1.6	-0.556420108249383			False	136_28	-1.6	0.22415482
1543	False	125_17	-1.53333333333333	-0.563625090687005			False	136_28	-1.53333333333333	0.21491082
1544	False	125_17	-1.46666666666666	-0.57687526020951			False	136_28	-1.46666666666666	0.20706156
1545	False	125_17	-1.4	-0.590839664797056			False	136_28	-1.4	0.21912315
1546	False	125_17	-1.33333333333333	-0.604111414609672			False	136_28	-1.33333333333333	0.2313557
1547	False	125_17	-1.26666666666666	-0.616374440802492			False	136_28	-1.26666666666666	0.22508195
1548	False	125_17	-1.2	-0.608640329622768			False	136_28	-1.2	0.22628753
1549	False	125_17	-1.13333333333333	-0.59687597931652			False	136_28	-1.13333333333333	0.21695559
1550	False	125_17	-1.06666666666666	-0.578423230348204			False	136_28	-1.06666666666666	0.21509077
1551	False	125_17	-1	-0.584190113656736			False	136_28	-1	0.20622058
1552	False	125_17	-0.933333333333333	-0.595784018141437			False	136_28	-0.933333333333333	0.19771616
1553	False	125_17	-0.866666666666666	-0.608140211294562			False	136_28	-0.866666666666666	0.1898853
1554	False	125_17	-0.8	-0.619916815453854			False	136_28	-0.8	0.19329216
1555	False	125_17	-0.733333333333333	-0.630807286712688			False	136_28	-0.733333333333333	0.18532093
1556	False	125_17	-0.666666666666666	-0.629722376084708			False	136_28	-0.666666666666666	0.18601595
1557	False	125_17	-0.6	-0.633695202552066			False	136_28	-0.6	0.17834477
1558	False	125_17	-0.533333333333333	-0.641728213737866			False	136_28	-0.533333333333333	0.1791278
1559	False	125_17	-0.466666666666666	-0.650295225268744			False	136_28	-0.466666666666666	0.17174068
1560	False	125_17	-0.4	-0.658461785773772			False	136_28	-0.4	0.1646582
1561	False	125_17	-0.333333333333333	-0.666014226760537			False	136_28	-0.333333333333333	0.16490957
1562	False	125_17	-0.266666666666666	-0.660821055985688			False	136_28	-0.266666666666666	0.15810882
1563	False	125_17	-0.2	-0.664812055334402			False	136_28	-0.2	0.15158851
1564	False	125_17	-0.133333333333333	-0.67059408324938			False	136_28	-0.133333333333333	0.14533707
1565	False	125_17	-0.0666666666666666	-0.66920378693048			False	136_28	-0.0666666666666666	0.15655074
1566	False	125_17	0	-0.674540705862183			False	136_28	0	0.14419721
1567	False	125_17	0.0666666666666666	-0.658080850701368			False	136_28	0.0666666666666666	0.15605822
1568	False	125_17	0.133333333333333	-0.658786389614604			False	136_28	0.133333333333333	0.15394269
1569	False	125_17	0.2	-0.6334659500807			False	136_28	0.2	0.14759418
1570	False	125_17	0.266666666666666	-0.591196737118692			False	136_28	0.266666666666666	0.1582233
1571	False	125_17	0.333333333333333	-0.471663034033658			False	136_28	0.333333333333333	0.15169826
1572	False	125_17	0.4	-0.409404344506171			False	136_28	0.4	0.14544232
1573	False	125_17	0.466666666666666	-0.315780727781757			False	136_28	0.466666666666666	0.14768806
1574	False	125_17	0.533333333333333	-0.199890134746966			False	136_28	0.533333333333333	0.1415975
1575	False	125_17	0.6	-0.0491394036711632			False	136_28	0.6	0.1357581
1576	False	125_17	0.666666666666666	0.129389543370017			False	136_28	0.666666666666666	0.13015953
1577	False	125_17	0.733333333333333	0.150779363752032			False	136_28	0.733333333333333	0.13955817
1578	False	125_17	0.8	0.173537155163336			False	136_28	0.8	0.13380288
1579	False	125_17	0.866666666666666	0.397475632642559			False	136_28	0.866666666666666	0.12828492
1580	False	125_17	0.933333333333333	0.551769646307752			False	136_28	0.933333333333333	0.122994535
1581	False	125_17	1	0.743579142857045			False	136_28	1	0.11792232
1582	False	125_17	1.06666666666666	0.800089194149115			False	136_28	1.06666666666666	0.11305927
1583	False	125_17	1.13333333333333	0.862934368132178			False	136_28	1.13333333333333	0.12050615
1584	False	125_17	1.2	0.86579507738321			False	136_28	1.2	0.11553655
1585	False	125_17	1.26666666666666	0.926618616641403			False	136_28	1.26666666666666	0.110771894
1586	False	125_17	1.33333333333333	0.991339969144475			False	136_28	1.33333333333333	0.11090349
1587	False	125_17	1.4	0.963437191629453			False	136_28	1.4	0.11062904
1588	False	125_17	1.46666666666666	1.01321161228091			False	136_28	1.46666666666666	0.10606676
1589	False	125_17	1.53333333333333	1.06463597234583			False	136_28	1.53333333333333	0.10169263
1590	False	125_17	1.6	1.07113056847466			False	136_28	1.6	0.0974989
1591	False	125_17	1.66666666666666	1.05123548248047			False	136_28	1.66666666666666	0.11189373
1592	False	125_17	1.73333333333333	1.00703783104657			False	136_28	1.73333333333333	0.12713051
1593	False	125_17	1.8	1.01281050552097			False	136_28	1.8	0.12188772
1594	False	125_17	1.86666666666666	1.05470282417735			False	136_28	1.86666666666666	0.14269708
1595	False	125_17	1.93333333333333	1.18142305827638			False	136_28	1.93333333333333	0.1418926
1596	False	125_17	2	1.15213017109107			False	136_28	2	0.13780682
1597	False	125_17	2.06666666666666	1.18115103606504			False	136_28	2.06666666666666	0.13722683
1598	False	125_17	2.13333333333333	1.12874752542626			False	136_28	2.13333333333333	0.13231409
1599	False	125_17	2.2	1.25151906193976			False	136_28	2.2	0.1962498
1600	False	125_17	2.26666666666666	1.3198926368134			False	136_28	2.26666666666666	0.18815656
1601	False	125_17	2.33333333333333	1.4441578927225			False	136_28	2.33333333333333	0.2157845
1602	False	125_17	2.4	1.41313849774931			False	136_28	2.4	0.2068857
1603	False	125_17	2.46666666666666	1.33418491130586			False	136_28	2.46666666666666	0.20034473
1604	False	125_17	2.53333333333333	1.21637959060609			False	136_28	2.53333333333333	0.19208264
1605	False	125_17	2.6	1.15024492808819			False	136_28	2.6	0.22130074
1606	False	125_17	2.66666666666666	1.13233419547367			False	136_28	2.66666666666666	0.21217443
1607	False	125_17	2.73333333333333	1.14121294095228			False	136_28	2.73333333333333	0.20342447
1608	False	125_17	2.8	1.0988350288895			False	136_28	2.8	0.20971394
1609	False	125_17	2.86666666666666	1.03186719943406			False	136_28	2.86666666666666	0.20862016
1610	False	125_17	2.93333333333333	1.00537961702037			False	136_28	2.93333333333333	0.20130624
1611	False	125_17	3	0.886155817359529			False	136_28	3	0.1958366
1612	False	125_17	3.06666666666666	0.821973681573304			False	136_28	3.06666666666666	0.19143936
1613	False	125_17	3.13333333333333	0.822947436348993			False	136_28	3.13333333333333	0.18736191
1614	False	125_17	3.2	0.764719504689492			False	136_28	3.2	0.19392355
1615	False	125_17	3.26666666666666	0.744625718762919			False	136_28	3.26666666666666	0.19597326
1616	False	125_17	3.33333333333333	0.761128738340296			False	136_28	3.33333333333333	0.18789144
1617	False	125_17	3.4	0.746046735160142			False	136_28	3.4	0.19017972
1618	False	125_17	3.46666666666666	0.69621513139671			False	136_28	3.46666666666666	0.20070614
1619	False	125_17	3.53333333333333	0.691289828593662			False	136_28	3.53333333333333	0.19721074
1620	False	125_17	3.6	0.704107905620967			False	136_28	3.6	0.1948134
1621	False	125_17	3.66666666666666	0.647530294444376			False	136_28	3.66666666666666	0.1867794
1622	False	125_17	3.73333333333333	0.617934791166324			False	136_28	3.73333333333333	0.19521077
1623	False	125_17	3.8	0.586421319724728			False	136_28	3.8	0.1871604
1624	False	125_17	3.86666666666666	0.618240996801093			False	136_28	3.86666666666666	0.17944203
1625	False	125_17	3.93333333333333	0.628000265174696			False	136_28	3.93333333333333	0.18558681
1626	False	125_17	4	0.600729051980509			False	136_28	4	0.18606839
1627	False	125_17	4.06666666666666	0.62822270711771			False	136_28	4.06666666666666	0.17839503
1628	False	125_17	4.13333333333333	0.585353177400859			False	136_28	4.13333333333333	0.17323507
1629	False	125_17	4.2	0.52732485843689			False	136_28	4.2	0.16609097
1630	False	125_17	4.26666666666666	0.541312654630418			False	136_28	4.26666666666666	0.20468508
1631	False	125_17	4.33333333333333	0.493372660329009			False	136_28	4.33333333333333	0.21350834
1632	False	125_17	4.4	0.46480648544885			False	136_28	4.4	0.2082372
1633	False	125_17	4.46666666666666	0.478153092247953			False	136_28	4.46666666666666	0.20389053
1634	False	125_17	4.53333333333333	0.456053039409573			False	136_28	4.53333333333333	0.20656477
1635	False	125_17	4.6	0.44784071729573			False	136_28	4.6	0.20030262
1636	False	125_17	4.66666666666666	0.39528053088512			False	136_28	4.66666666666666	0.19283685
1637	False	125_17	4.73333333333333	0.324635644386599			False	136_28	4.73333333333333	0.20230778
1638	False	125_17	4.8	0.287534212691164			False	136_28	4.8	0.19470872
1639	False	125_17	4.86666666666666	0.23604577347729			False	136_28	4.86666666666666	0.20314577
1640	False	125_17	4.93333333333333	0.193151271469531			False	136_28	4.93333333333333	0.19997104
1641	False	125_26	-4.93333333333333	-0.0205632169389231			False	136_47	-4.93333333333333	0.08141875
1642	False	125_26	-4.86666666666666	-0.0419737551345873			False	136_47	-4.86666666666666	0.08090454
1643	False	125_26	-4.8	-0.0609220977436286			False	136_47	-4.8	0.09195892
1644	False	125_26	-4.73333333333333	-0.0776913567736479			False	136_47	-4.73333333333333	0.09137815
1645	False	125_26	-4.66666666666666	-0.0925321240472896			False	136_47	-4.66666666666666	0.090801045
1646	False	125_26	-4.6	-0.0635575676557855			False	136_47	-4.6	0.09022759
1647	False	125_26	-4.53333333333333	-0.0739494427431249			False	136_47	-4.53333333333333	0.08965774
1648	False	125_26	-4.46666666666666	-0.0883442991191792			False	136_47	-4.46666666666666	0.0890915
1649	False	125_26	-4.4	-0.101833560330355			False	136_47	-4.4	0.09000323
1650	False	125_26	-4.33333333333333	-0.113879700379296			False	136_47	-4.33333333333333	0.08943479
1651	False	125_26	-4.26666666666666	-0.124556117526406			False	136_47	-4.26666666666666	0.08886997
1652	False	125_26	-4.2	-0.134006979675389			False	136_47	-4.2	0.08830869
1653	False	125_26	-4.13333333333333	-0.1423713015573			False	136_47	-4.13333333333333	0.08925826
1654	False	125_26	-4.06666666666666	-0.149773759268071			False	136_47	-4.06666666666666	0.08869455
1655	False	125_26	-4	-0.156324928715321			False	136_47	-4	0.088134386
1656	False	125_26	-3.93333333333333	-0.162122703692829			False	136_47	-3.93333333333333	0.08757777
1657	False	125_26	-3.86666666666666	-0.167253724988472			False	136_47	-3.86666666666666	0.08702465
1658	False	125_26	-3.8	-0.171794670271941			False	136_47	-3.8	0.08647505
1659	False	125_26	-3.73333333333333	-0.175813399254392			False	136_47	-3.73333333333333	0.08592891
1660	False	125_26	-3.66666666666666	-0.179369967681532			False	136_47	-3.66666666666666	0.08927422
1661	False	125_26	-3.6	-0.182517524789987			False	136_47	-3.6	0.08871039
1662	False	125_26	-3.53333333333333	-0.18530310756557			False	136_47	-3.53333333333333	0.088150136
1663	False	125_26	-3.46666666666666	-0.187768343662086			False	136_47	-3.46666666666666	0.087593414
1664	False	125_26	-3.4	-0.18995007348352			False	136_47	-3.4	0.08704021
1665	False	125_26	-3.33333333333333	-0.168387877619649			False	136_47	-3.33333333333333	0.0864905
1666	False	125_26	-3.26666666666666	-0.141520984793735			False	136_47	-3.26666666666666	0.08594426
1667	False	125_26	-3.2	-0.144509372031037			False	136_47	-3.2	0.08540147
1668	False	125_26	-3.13333333333333	-0.151015104825798			False	136_47	-3.13333333333333	0.08486211
1669	False	125_26	-3.06666666666666	-0.157329631239414			False	136_47	-3.06666666666666	0.084326155
1670	False	125_26	-3	-0.145117546426983			False	136_47	-3	0.08352898
1671	False	125_26	-2.93333333333333	-0.0829545643375008			False	136_47	-2.93333333333333	0.08273852
1672	False	125_26	-2.86666666666666	-0.0894833025139996			False	136_47	-2.86666666666666	0.08221597
1673	False	125_26	-2.8	-0.0947447847245814			False	136_47	-2.8	0.081696734
1674	False	125_26	-2.73333333333333	-0.100692461043127			False	136_47	-2.73333333333333	0.081180766
1675	False	125_26	-2.66666666666666	-0.0759886919420887			False	136_47	-2.66666666666666	0.08066807
1676	False	125_26	-2.6	-0.0857024164253937			False	136_47	-2.6	0.0801586
1677	False	125_26	-2.53333333333333	-0.0988540601597081			False	136_47	-2.53333333333333	0.079652354
1678	False	125_26	-2.46666666666666	-0.111150318171022			False	136_47	-2.46666666666666	0.0791493
1679	False	125_26	-2.4	-0.122127271161433			False	136_47	-2.4	0.07864942
1680	False	125_26	-2.33333333333333	-0.131855529260428			False	136_47	-2.33333333333333	0.07815271
1681	False	125_26	-2.26666666666666	-0.050684582756074			False	136_47	-2.26666666666666	0.07765913
1682	False	125_26	-2.2	-0.0556797265415012			False	136_47	-2.2	0.07716866
1683	False	125_26	-2.13333333333333	-0.0248284206273205			False	136_47	-2.13333333333333	0.0766813
1684	False	125_26	-2.06666666666666	-0.0387921276362719			False	136_47	-2.06666666666666	0.076197006
1685	False	125_26	-2	-0.0571028905131854			False	136_47	-2	0.07571578
1686	False	125_26	-1.93333333333333	-0.0741666106874852			False	136_47	-1.93333333333333	0.07523759
1687	False	125_26	-1.86666666666666	-0.0893918484190364			False	136_47	-1.86666666666666	0.07476242
1688	False	125_26	-1.8	-0.102884027551276			False	136_47	-1.8	0.07429025
1689	False	125_26	-1.73333333333333	-0.114827161203449			False	136_47	-1.73333333333333	0.07382107
1690	False	125_26	-1.66666666666666	-0.1253971863466			False	136_47	-1.66666666666666	0.07335484
1691	False	125_26	-1.6	-0.134751694555291			False	136_47	-1.6	0.072891556
1692	False	125_26	-1.53333333333333	-0.143030426410224			False	136_47	-1.53333333333333	0.07243121
1693	False	125_26	-1.46666666666666	-0.150357091371345			False	136_47	-1.46666666666666	0.07197376
1694	False	125_26	-1.4	-0.156841177762684			False	136_47	-1.4	0.0715192
1695	False	125_26	-1.33333333333333	-0.1625795833956			False	136_47	-1.33333333333333	0.07106753
1696	False	125_26	-1.26666666666666	-0.167658062784266			False	136_47	-1.26666666666666	0.0707439
1697	False	125_26	-1.2	-0.172152508548157			False	136_47	-1.2	0.070297115
1698	False	125_26	-1.13333333333333	-0.176130085530714			False	136_47	-1.13333333333333	0.06985314
1699	False	125_26	-1.06666666666666	-0.179650234506375			False	136_47	-1.06666666666666	0.069411986
1700	False	125_26	-1	-0.182765560461137			False	136_47	-1	0.06927649
1701	False	125_26	-0.933333333333333	-0.185522618719612			False	136_47	-0.933333333333333	0.06883897
1702	False	125_26	-0.866666666666666	-0.187962610666203			False	136_47	-0.866666666666666	0.068404205
1703	False	125_26	-0.8	-0.190121999457183			False	136_47	-0.8	0.06797219
1704	False	125_26	-0.733333333333333	-0.192033054924855			False	136_47	-0.733333333333333	0.0675429
1705	False	125_26	-0.666666666666666	-0.193724335816825			False	136_47	-0.666666666666666	0.067116335
1706	False	125_26	-0.6	-0.19522111657695			False	136_47	-0.6	0.07119445
1707	False	125_26	-0.533333333333333	-0.196545765045764			False	136_47	-0.533333333333333	0.07074481
1708	False	125_26	-0.466666666666666	-0.197718076724718			False	136_47	-0.466666666666666	0.07029802
1709	False	125_26	-0.4	-0.198755570599485			False	136_47	-0.4	0.07247526
1710	False	125_26	-0.333333333333333	-0.199673750943077			False	136_47	-0.333333333333333	0.07866587
1711	False	125_26	-0.266666666666666	-0.200486339011173			False	136_47	-0.266666666666666	0.078169055
1712	False	125_26	-0.2	-0.201205478092095			False	136_47	-0.2	0.07767538
1713	False	125_26	-0.133333333333333	-0.201841914975696			False	136_47	-0.133333333333333	0.077184804
1714	False	125_26	-0.0666666666666666	-0.202405160553016			False	136_47	-0.0666666666666666	0.076697335
1715	False	125_26	0	-0.0706689901955106			False	136_47	0	0.08042741
1716	False	125_26	0.0666666666666666	-0.0384719376273765			False	136_47	0.0666666666666666	0.07941365
1717	False	125_26	0.133333333333333	0.382627209595178			False	136_47	0.133333333333333	0.07891212
1718	False	125_26	0.2	0.683592324001739			False	136_47	0.2	0.07841374
1719	False	125_26	0.266666666666666	0.684247019641923			False	136_47	0.266666666666666	0.07875873
1720	False	125_26	0.333333333333333	0.614996669979197			False	136_47	0.333333333333333	0.07826132
1721	False	125_26	0.4	0.666260642739049			False	136_47	0.4	0.078664705
1722	False	125_26	0.466666666666666	0.64631618307429			False	136_47	0.466666666666666	0.07816789
1723	False	125_26	0.533333333333333	0.666605471482901			False	136_47	0.533333333333333	0.07767421
1724	False	125_26	0.6	0.616611438268358			False	136_47	0.6	0.07718366
1725	False	125_26	0.666666666666666	0.583175805213715			False	136_47	0.666666666666666	0.076696195
1726	False	125_26	0.733333333333333	0.517322314216343			False	136_47	0.733333333333333	0.07621181
1727	False	125_26	0.8	0.437658593367938			False	136_47	0.8	0.07573049
1728	False	125_26	0.866666666666666	0.364071696656413			False	136_47	0.866666666666666	0.07525221
1729	False	125_26	0.933333333333333	0.338889784179511			False	136_47	0.933333333333333	0.07477695
1730	False	125_26	1	0.281978311309679			False	136_47	1	0.074304685
1731	False	125_26	1.06666666666666	0.27677092813364			False	136_47	1.06666666666666	0.07383541
1732	False	125_26	1.13333333333333	0.243230241194844			False	136_47	1.13333333333333	0.073369086
1733	False	125_26	1.2	0.194665732051261			False	136_47	1.2	0.07290572
1734	False	125_26	1.26666666666666	0.148962569805196			False	136_47	1.26666666666666	0.074727096
1735	False	125_26	1.33333333333333	0.146206873117093			False	136_47	1.33333333333333	0.074255146
1736	False	125_26	1.4	0.175192286245425			False	136_47	1.4	0.07378618
1737	False	125_26	1.46666666666666	0.320831263636795			False	136_47	1.46666666666666	0.07332019
1738	False	125_26	1.53333333333333	0.329969162768886			False	136_47	1.53333333333333	0.074351385
1739	False	125_26	1.6	0.39469528382666			False	136_47	1.6	0.07388181
1740	False	125_26	1.66666666666666	0.359654903778897			False	136_47	1.66666666666666	0.07341521
1741	False	125_26	1.73333333333333	0.370860040271054			False	136_47	1.73333333333333	0.07363241
1742	False	125_26	1.8	0.315447610878086			False	136_47	1.8	0.0756407
1743	False	125_26	1.86666666666666	0.262808668441098			False	136_47	1.86666666666666	0.08762635
1744	False	125_26	1.93333333333333	0.209879244360381			False	136_47	1.93333333333333	0.08707296
1745	False	125_26	2	0.162121643370512			False	136_47	2	0.08652303
1746	False	125_26	2.06666666666666	0.11972423318172			False	136_47	2.06666666666666	0.08597659
1747	False	125_26	2.13333333333333	0.0981708390345695			False	136_47	2.13333333333333	0.08712647
1748	False	125_26	2.2	0.143465305733339			False	136_47	2.2	0.17018591
1749	False	125_26	2.26666666666666	0.114783293058278			False	136_47	2.26666666666666	0.1691111
1750	False	125_26	2.33333333333333	0.0794798222891505			False	136_47	2.33333333333333	0.16804305
1751	False	125_26	2.4	0.0468053270006674			False	136_47	2.4	0.16698174
1752	False	125_26	2.46666666666666	0.0176820295004549			False	136_47	2.46666666666666	0.16592717
1753	False	125_26	2.53333333333333	-0.00812181736736722			False	136_47	2.53333333333333	0.16998826
1754	False	125_26	2.6	-0.0309624741489416			False	136_47	2.6	0.16891469
1755	False	125_26	2.66666666666666	-0.0511770368280039			False	136_47	2.66666666666666	0.16784787
1756	False	125_26	2.73333333333333	-0.0690669803731855			False	136_47	2.73333333333333	0.16678783
1757	False	125_26	2.8	-0.0848995633695103			False	136_47	2.8	0.17187808
1758	False	125_26	2.86666666666666	-0.0945702056446036			False	136_47	2.86666666666666	0.17079256
1759	False	125_26	2.93333333333333	0.188554074173401			False	136_47	2.93333333333333	0.1697139
1760	False	125_26	3	0.329010475828204			False	136_47	3	0.16810954
1761	False	125_26	3.06666666666666	0.373196177860915			False	136_47	3.06666666666666	0.16651867
1762	False	125_26	3.13333333333333	0.368640944937064			False	136_47	3.13333333333333	0.165467
1763	False	125_26	3.2	0.368174590531287			False	136_47	3.2	0.16442196
1764	False	125_26	3.26666666666666	0.311536415130551			False	136_47	3.26666666666666	0.16338356
1765	False	125_26	3.33333333333333	0.253301023319607			False	136_47	3.33333333333333	0.16235168
1766	False	125_26	3.4	0.200592804383338			False	136_47	3.4	0.16132633
1767	False	125_26	3.46666666666666	0.153777343326996			False	136_47	3.46666666666666	0.16030748
1768	False	125_26	3.53333333333333	0.124230329662499			False	136_47	3.53333333333333	0.15929504
1769	False	125_26	3.6	0.118873756601852			False	136_47	3.6	0.15828899
1770	False	125_26	3.66666666666666	0.0861455490115143			False	136_47	3.66666666666666	0.1572893
1771	False	125_26	3.73333333333333	0.0531438321177445			False	136_47	3.73333333333333	0.15629591
1772	False	125_26	3.8	0.0233549732952403			False	136_47	3.8	0.1573259
1773	False	125_26	3.86666666666666	-0.00309212920893453			False	136_47	3.86666666666666	0.15633227
1774	False	125_26	3.93333333333333	-0.0265098897231617			False	136_47	3.93333333333333	0.15534496
1775	False	125_26	4	-0.0472363168139069			False	136_47	4	0.15436386
1776	False	125_26	4.06666666666666	-0.0655794223028843			False	136_47	4.06666666666666	0.15338896
1777	False	125_26	4.13333333333333	-0.0818130763526928			False	136_47	4.13333333333333	0.15242021
1778	False	125_26	4.2	-0.0961798382827804			False	136_47	4.2	0.1514576
1779	False	125_26	4.26666666666666	-0.108894399311538			False	136_47	4.26666666666666	0.15050104
1780	False	125_26	4.33333333333333	-0.120146764661223			False	136_47	4.33333333333333	0.14955056
1781	False	125_26	4.4	-0.130105089186218			False	136_47	4.4	0.14860605
1782	False	125_26	4.46666666666666	-0.138918189734275			False	136_47	4.46666666666666	0.1476675
1783	False	125_26	4.53333333333333	-0.146717768976591			False	136_47	4.53333333333333	0.14673488
1784	False	125_26	4.6	-0.101709741582232			False	136_47	4.6	0.14580818
1785	False	125_26	4.66666666666666	-0.106300078501615			False	136_47	4.66666666666666	0.14488731
1786	False	125_26	4.73333333333333	-0.114390366569875			False	136_47	4.73333333333333	0.15164156
1787	False	125_26	4.8	-0.124511508627832			False	136_47	4.8	0.15068386
1788	False	125_26	4.86666666666666	-0.133895872292462			False	136_47	4.86666666666666	0.14973222
1789	False	125_26	4.93333333333333	-0.142262639057164			False	136_47	4.93333333333333	0.14878654
1790	False	125_52	-4.93333333333333	-0.0662883007852049			False	136_105	-4.93333333333333	0.21266854
1791	False	125_52	-4.86666666666666	0.0344055298879138			False	136_105	-4.86666666666666	0.2418452
1792	False	125_52	-4.8	0.0630445221838896			False	136_105	-4.8	0.24315682
1793	False	125_52	-4.73333333333333	0.0582501532185386			False	136_105	-4.73333333333333	0.239519
1794	False	125_52	-4.66666666666666	0.0734738393411189			False	136_105	-4.66666666666666	0.24038853
1795	False	125_52	-4.6	0.222229368536014			False	136_105	-4.6	0.25116
1796	False	125_52	-4.53333333333333	0.257778198483568			False	136_105	-4.53333333333333	0.25117466
1797	False	125_52	-4.46666666666666	0.241501855706682			False	136_105	-4.46666666666666	0.2362338
1798	False	125_52	-4.4	0.276033683144474			False	136_105	-4.4	0.22156961
1799	False	125_52	-4.33333333333333	0.264515907306131			False	136_105	-4.33333333333333	0.21205297
1800	False	125_52	-4.26666666666666	0.227290974170873			False	136_105	-4.26666666666666	0.1990622
1801	False	125_52	-4.2	0.206378216486262			False	136_105	-4.2	0.18670546
1802	False	125_52	-4.13333333333333	0.169395912517404			False	136_105	-4.13333333333333	0.18031795
1803	False	125_52	-4.06666666666666	0.12818307201454			False	136_105	-4.06666666666666	0.16912472
1804	False	125_52	-4	0.088197651637934			False	136_105	-4	0.17490225
1805	False	125_52	-3.93333333333333	0.0517194945312439			False	136_105	-3.93333333333333	0.17100944
1806	False	125_52	-3.86666666666666	0.019478185434554			False	136_105	-3.86666666666666	0.16039404
1807	False	125_52	-3.8	-0.00852444474438209			False	136_105	-3.8	0.1504376
1808	False	125_52	-3.73333333333333	-0.0326028641508563			False	136_105	-3.73333333333333	0.14109921
1809	False	125_52	-3.66666666666666	-0.0426908314181567			False	136_105	-3.66666666666666	0.1323405
1810	False	125_52	-3.6	-0.0501625766355819			False	136_105	-3.6	0.12921248
1811	False	125_52	-3.53333333333333	-0.0595146950383306			False	136_105	-3.53333333333333	0.121191636
1812	False	125_52	-3.46666666666666	-0.0716981082106739			False	136_105	-3.46666666666666	0.12647294
1813	False	125_52	-3.4	-0.084205364041369			False	136_105	-3.4	0.1218665
1814	False	125_52	-3.33333333333333	-0.0959230469510916			False	136_105	-3.33333333333333	0.12450792
1815	False	125_52	-3.26666666666666	-0.106426175188224			False	136_105	-3.26666666666666	0.13431878
1816	False	125_52	-3.2	-0.115620457029919			False	136_105	-3.2	0.14003314
1817	False	125_52	-3.13333333333333	-0.12356227780279			False	136_105	-3.13333333333333	0.13598214
1818	False	125_52	-3.06666666666666	-0.130369288637235			False	136_105	-3.06666666666666	0.12978648
1819	False	125_52	-3	-0.138647817519453			False	136_105	-3	0.12002815
1820	False	125_52	-2.93333333333333	-0.145316441474953			False	136_105	-2.93333333333333	0.12356114
1821	False	125_52	-2.86666666666666	-0.148878891696523			False	136_105	-2.86666666666666	0.11992286
1822	False	125_52	-2.8	-0.151900350116363			False	136_105	-2.8	0.13010888
1823	False	125_52	-2.73333333333333	-0.154462052525448			False	136_105	-2.73333333333333	0.12203239
1824	False	125_52	-2.66666666666666	-0.156633486356392			False	136_105	-2.66666666666666	0.12563074
1825	False	125_52	-2.6	-0.158473866803904			False	136_105	-2.6	0.12459246
1826	False	125_52	-2.53333333333333	-0.1600335421318			False	136_105	-2.53333333333333	0.11685841
1827	False	125_52	-2.46666666666666	-0.161355263692459			False	136_105	-2.46666666666666	0.12296296
1828	False	125_52	-2.4	-0.162475302711166			False	136_105	-2.4	0.14073698
1829	False	125_52	-2.33333333333333	-0.163424417435585			False	136_105	-2.33333333333333	0.13200076
1830	False	125_52	-2.26666666666666	-0.164228683343928			False	136_105	-2.26666666666666	0.12380683
1831	False	125_52	-2.2	-0.164910202111765			False	136_105	-2.2	0.11612154
1832	False	125_52	-2.13333333333333	-0.165487705175781			False	136_105	-2.13333333333333	0.11374599
1833	False	125_52	-2.06666666666666	-0.165977066614848			False	136_105	-2.06666666666666	0.117533006
1834	False	125_52	-2	-0.166391738488268			False	136_105	-2	0.12091068
1835	False	125_52	-1.93333333333333	-0.16674312010708			False	136_105	-1.93333333333333	0.15533264
1836	False	125_52	-1.86666666666666	-0.167040871137889			False	136_105	-1.86666666666666	0.15574357
1837	False	125_52	-1.8	-0.167293177017526			False	136_105	-1.8	0.15775466
1838	False	125_52	-1.73333333333333	-0.167506973908822			False	136_105	-1.73333333333333	0.14796208
1839	False	125_52	-1.66666666666666	-0.167688139347864			False	136_105	-1.66666666666666	0.13947347
1840	False	125_52	-1.6	-0.167841653806445			False	136_105	-1.6	0.14650045
1841	False	125_52	-1.53333333333333	-0.167971737602357			False	136_105	-1.53333333333333	0.13740648
1842	False	125_52	-1.46666666666666	-0.168081966916802			False	136_105	-1.46666666666666	0.1299902
1843	False	125_52	-1.4	-0.16817537210605			False	136_105	-1.4	0.16059332
1844	False	125_52	-1.33333333333333	-0.168254521008869			False	136_105	-1.33333333333333	0.15450211
1845	False	125_52	-1.26666666666666	-0.168321589539349			False	136_105	-1.26666666666666	0.14528091
1846	False	125_52	-1.2	-0.168378421505494			False	136_105	-1.2	0.13626261
1847	False	125_52	-1.13333333333333	-0.135793384051353			False	136_105	-1.13333333333333	0.13231583
1848	False	125_52	-1.06666666666666	-0.124084323239977			False	136_105	-1.06666666666666	0.12732473
1849	False	125_52	-1	-0.122315444019727			False	136_105	-1	0.11942107
1850	False	125_52	-0.933333333333333	-0.124996508455279			False	136_105	-0.933333333333333	0.11200803
1851	False	125_52	-0.866666666666666	-0.129411379481506			False	136_105	-0.866666666666666	0.13127108
1852	False	125_52	-0.8	-0.13425111114749			False	136_105	-0.8	0.14720087
1853	False	125_52	-0.733333333333333	-0.138915449277914			False	136_105	-0.733333333333333	0.1380634
1854	False	125_52	-0.666666666666666	-0.14315666689454			False	136_105	-0.666666666666666	0.12949313
1855	False	125_52	-0.6	-0.146898613107725			False	136_105	-0.6	0.12557472
1856	False	125_52	-0.533333333333333	-0.15014533988885			False	136_105	-0.533333333333333	0.12542471
1857	False	125_52	-0.466666666666666	-0.152935440887974			False	136_105	-0.466666666666666	0.11763898
1858	False	125_52	-0.4	-0.155319645413054			False	136_105	-0.4	0.114579245
1859	False	125_52	-0.333333333333333	-0.157350181811897			False	136_105	-0.333333333333333	0.10746676
1860	False	125_52	-0.266666666666666	-0.159076045041087			False	136_105	-0.266666666666666	0.10079576
1861	False	125_52	-0.2	-0.160541181217381			False	136_105	-0.2	0.09453888
1862	False	125_52	-0.133333333333333	-0.161784074441994			False	136_105	-0.133333333333333	0.09515427
1863	False	125_52	-0.0666666666666666	-0.162837973554583			False	136_105	-0.0666666666666666	0.09037184
1864	False	125_52	0	-0.164450119690947			False	136_105	0	0.08751676
1865	False	125_52	0.0666666666666666	-0.165674218042501			False	136_105	0.0666666666666666	0.111522116
1866	False	125_52	0.133333333333333	-0.166135087832333			False	136_105	0.133333333333333	0.10459941
1867	False	125_52	0.2	-0.166525628623076			False	136_105	0.2	0.09810641
1868	False	125_52	0.266666666666666	-0.166856568365295			False	136_105	0.266666666666666	0.092016466
1869	False	125_52	0.333333333333333	-0.167137000667072			False	136_105	0.333333333333333	0.10960699
1870	False	125_52	0.4	-0.167374632755914			False	136_105	0.4	0.104182534
1871	False	125_52	0.466666666666666	-0.167575996318384			False	136_105	0.466666666666666	0.0977154
1872	False	125_52	0.533333333333333	-0.167746626530684			False	136_105	0.533333333333333	0.09930283
1873	False	125_52	0.6	-0.167891213954323			False	136_105	0.6	0.093138635
1874	False	125_52	0.666666666666666	-0.168013733345718			False	136_105	0.666666666666666	0.09710824
1875	False	125_52	0.733333333333333	-0.168117552855794			False	136_105	0.733333333333333	0.10185347
1876	False	125_52	0.8	-0.16820552658826			False	136_105	0.8	0.1286646
1877	False	125_52	0.866666666666666	-0.168280073043997			False	136_105	0.866666666666666	0.13357575
1878	False	125_52	0.933333333333333	-0.168343241599351			False	136_105	0.933333333333333	0.12528406
1879	False	125_52	1	-0.168396768841392			False	136_105	1	0.11750708
1880	False	125_52	1.06666666666666	-0.113022837287352			False	136_105	1.06666666666666	0.11021285
1881	False	125_52	1.13333333333333	-0.0931070705130921			False	136_105	1.13333333333333	0.10337139
1882	False	125_52	1.2	-0.0565292412014375			False	136_105	1.2	0.1115522
1883	False	125_52	1.26666666666666	-0.0442078377693763			False	136_105	1.26666666666666	0.11120898
1884	False	125_52	1.33333333333333	-0.048113970763982			False	136_105	1.33333333333333	0.1190422
1885	False	125_52	1.4	-0.0587794093933739			False	136_105	1.4	0.1226467
1886	False	125_52	1.46666666666666	-0.0715880658113268			False	136_105	1.46666666666666	0.16602814
1887	False	125_52	1.53333333333333	-0.0843751348793184			False	136_105	1.53333333333333	0.18430278
1888	False	125_52	1.6	-0.0962017517110878			False	136_105	1.6	0.19095644
1889	False	125_52	1.66666666666666	-0.106731475383659			False	136_105	1.66666666666666	0.17910282
1890	False	125_52	1.73333333333333	-0.115914603701968			False	136_105	1.73333333333333	0.2202466
1891	False	125_52	1.8	-0.123829700997885			False	136_105	1.8	0.21051781
1892	False	125_52	1.86666666666666	-0.0435286481198473			False	136_105	1.86666666666666	0.20728742
1893	False	125_52	1.93333333333333	-0.0112943972347664			False	136_105	1.93333333333333	0.19442007
1894	False	125_52	2	0.0609412013983193			False	136_105	2	0.22764166
1895	False	125_52	2.06666666666666	0.125624241789823			False	136_105	2.06666666666666	0.22096479
1896	False	125_52	2.13333333333333	0.131834184154937			False	136_105	2.13333333333333	0.22212888
1897	False	125_52	2.2	0.122979840269325			False	136_105	2.2	0.23239498
1898	False	125_52	2.26666666666666	0.097439138834975			False	136_105	2.26666666666666	0.22967705
1899	False	125_52	2.33333333333333	0.0665489344218181			False	136_105	2.33333333333333	0.21871544
1900	False	125_52	2.4	0.0356322553672284			False	136_105	2.4	0.21546862
1901	False	125_52	2.46666666666666	0.0712944953550095			False	136_105	2.46666666666666	0.20319161
1902	False	125_52	2.53333333333333	0.0979641731070521			False	136_105	2.53333333333333	0.21160474
1903	False	125_52	2.6	0.0897170155327242			False	136_105	2.6	0.23632713
1904	False	125_52	2.66666666666666	0.0669141133330257			False	136_105	2.66666666666666	0.24800457
1905	False	125_52	2.73333333333333	0.0394836928627673			False	136_105	2.73333333333333	0.23260973
1906	False	125_52	2.8	0.0120831232329396			False	136_105	2.8	0.22480665
1907	False	125_52	2.86666666666666	-0.0132664843631874			False	136_105	2.86666666666666	0.22479917
1908	False	125_52	2.93333333333333	-0.035839631341543			False	136_105	2.93333333333333	0.24522571
1909	False	125_52	3	-0.0640127669478132			False	136_105	3	0.25711903
1910	False	125_52	3.06666666666666	-0.087025239223591			False	136_105	3.06666666666666	0.25390697
1911	False	125_52	3.13333333333333	-0.0994107874863106			False	136_105	3.13333333333333	0.2941559
1912	False	125_52	3.2	-0.109944650429105			False	136_105	3.2	0.27716982
1913	False	125_52	3.26666666666666	-0.11889058814797			False	136_105	3.26666666666666	0.30252263
1914	False	125_52	3.33333333333333	-0.126481294037067			False	136_105	3.33333333333333	0.28374353
1915	False	125_52	3.4	-0.132918657759607			False	136_105	3.4	0.27747226
1916	False	125_52	3.46666666666666	-0.138376170605372			False	136_105	3.46666666666666	0.2684253
1917	False	125_52	3.53333333333333	-0.133658493176791			False	136_105	3.53333333333333	0.25176284
1918	False	125_52	3.6	-0.134214820955069			False	136_105	3.6	0.23913169
1919	False	125_52	3.66666666666666	-0.115300694739887			False	136_105	3.66666666666666	0.22712289
1920	False	125_52	3.73333333333333	-0.11105497851541			False	136_105	3.73333333333333	0.23845856
1921	False	125_52	3.8	-0.113497542900942			False	136_105	3.8	0.23657334
1922	False	125_52	3.86666666666666	-0.118664068398034			False	136_105	3.86666666666666	0.23609161
1923	False	125_52	3.93333333333333	-0.0798366401158103			False	136_105	3.93333333333333	0.2379633
1924	False	125_52	4	-0.0132232914691623			False	136_105	4	0.23427832
1925	False	125_52	4.06666666666666	0.112664275106204			False	136_105	4.06666666666666	0.22773357
1926	False	125_52	4.13333333333333	0.159963688918324			False	136_105	4.13333333333333	0.23011813
1927	False	125_52	4.2	0.197036540111489			False	136_105	4.2	0.21802795
1928	False	125_52	4.26666666666666	0.266828032680555			False	136_105	4.26666666666666	0.20449391
1929	False	125_52	4.33333333333333	0.533132471744687			False	136_105	4.33333333333333	0.22789814
1930	False	125_52	4.4	0.614977398275399			False	136_105	4.4	0.22100176
1931	False	125_52	4.46666666666666	0.712755996962998			False	136_105	4.46666666666666	0.21551357
1932	False	125_52	4.53333333333333	0.689674299203706			False	136_105	4.53333333333333	0.22327149
1933	False	125_52	4.6	0.674523591464178			False	136_105	4.6	0.22361164
1934	False	125_52	4.66666666666666	0.778635343774296			False	136_105	4.66666666666666	0.209731
1935	False	125_52	4.73333333333333	0.829569292738261			False	136_105	4.73333333333333	0.20099099
1936	False	125_52	4.8	0.963548707671547			False	136_105	4.8	0.19283165
1937	False	125_52	4.86666666666666	0.937540561258178			False	136_105	4.86666666666666	0.18086167
1938	False	125_52	4.93333333333333	0.844004780302888			False	136_105	4.93333333333333	0.17087887
1939	False	125_54	-4.93333333333333	0.322605222358258			False	136_135	-4.93333333333333	0.15707694
1940	False	125_54	-4.86666666666666	0.303195294420172			False	136_135	-4.86666666666666	0.15393019
1941	False	125_54	-4.8	0.25742207010015			False	136_135	-4.8	0.15201156
1942	False	125_54	-4.73333333333333	0.266826987713504			False	136_135	-4.73333333333333	0.15419735
1943	False	125_54	-4.66666666666666	0.252055870678004			False	136_135	-4.66666666666666	0.17540203
1944	False	125_54	-4.6	0.262111675180895			False	136_135	-4.6	0.17314003
1945	False	125_54	-4.53333333333333	0.325641711843451			False	136_135	-4.53333333333333	0.16967149
1946	False	125_54	-4.46666666666666	0.362402608999717			False	136_135	-4.46666666666666	0.16627242
1947	False	125_54	-4.4	0.341875171616315			False	136_135	-4.4	0.16294146
1948	False	125_54	-4.33333333333333	0.344188825159163			False	136_135	-4.33333333333333	0.15967722
1949	False	125_54	-4.26666666666666	0.344464931030576			False	136_135	-4.26666666666666	0.15647838
1950	False	125_54	-4.2	0.394735855696206			False	136_135	-4.2	0.1533436
1951	False	125_54	-4.13333333333333	0.568703078556407			False	136_135	-4.13333333333333	0.15722159
1952	False	125_54	-4.06666666666666	0.917742138963047			False	136_135	-4.06666666666666	0.15956935
1953	False	125_54	-4	1.05663065555176			False	136_135	-4	0.15637267
1954	False	125_54	-3.93333333333333	1.04322403051243			False	136_135	-3.93333333333333	0.15324004
1955	False	125_54	-3.86666666666666	0.995981667376258			False	136_135	-3.86666666666666	0.16234492
1956	False	125_54	-3.8	0.890822483643015			False	136_135	-3.8	0.16408697
1957	False	125_54	-3.73333333333333	0.79978625120521			False	136_135	-3.73333333333333	0.16079979
1958	False	125_54	-3.66666666666666	0.731676852015576			False	136_135	-3.66666666666666	0.15757847
1959	False	125_54	-3.6	0.644019604526793			False	136_135	-3.6	0.15442167
1960	False	125_54	-3.53333333333333	0.588078667700569			False	136_135	-3.53333333333333	0.1513281
1961	False	125_54	-3.46666666666666	0.529744265930361			False	136_135	-3.46666666666666	0.14829652
1962	False	125_54	-3.4	0.521677929790035			False	136_135	-3.4	0.14583704
1963	False	125_54	-3.33333333333333	0.480668085895158			False	136_135	-3.33333333333333	0.14291546
1964	False	125_54	-3.26666666666666	0.486891325815201			False	136_135	-3.26666666666666	0.1400524
1965	False	125_54	-3.2	0.46642082816833			False	136_135	-3.2	0.13724671
1966	False	125_54	-3.13333333333333	0.403376780903979			False	136_135	-3.13333333333333	0.13449721
1967	False	125_54	-3.06666666666666	0.374834170402545			False	136_135	-3.06666666666666	0.13929464
1968	False	125_54	-3	0.284262673039362			False	136_135	-3	0.13579044
1969	False	125_54	-2.93333333333333	0.230384313985799			False	136_135	-2.93333333333333	0.13237074
1970	False	125_54	-2.86666666666666	0.183884262438852			False	136_135	-2.86666666666666	0.12971894
1971	False	125_54	-2.8	0.151762554133192			False	136_135	-2.8	0.12712026
1972	False	125_54	-2.73333333333333	0.107532920668365			False	136_135	-2.73333333333333	0.12457364
1973	False	125_54	-2.66666666666666	0.0725704361302633			False	136_135	-2.66666666666666	0.122078024
1974	False	125_54	-2.6	0.0388075560031062			False	136_135	-2.6	0.119632415
1975	False	125_54	-2.53333333333333	0.00999461694392675			False	136_135	-2.53333333333333	0.1201192
1976	False	125_54	-2.46666666666666	-0.0226142174963062			False	136_135	-2.46666666666666	0.12636265
1977	False	125_54	-2.4	-0.0542241947495846			False	136_135	-2.4	0.13254157
1978	False	125_54	-2.33333333333333	-0.0831471623424489			False	136_135	-2.33333333333333	0.14051276
1979	False	125_54	-2.26666666666666	-0.108960154455315			False	136_135	-2.26666666666666	0.13769785
1980	False	125_54	-2.2	-0.131736045422596			False	136_135	-2.2	0.13493931
1981	False	125_54	-2.13333333333333	-0.151724519390989			False	136_135	-2.13333333333333	0.13223605
1982	False	125_54	-2.06666666666666	-0.169221889845003			False	136_135	-2.06666666666666	0.13356857
1983	False	125_54	-2	-0.184519852331474			False	136_135	-2	0.13089277
1984	False	125_54	-1.93333333333333	-0.197886996509668			False	136_135	-1.93333333333333	0.15494157
1985	False	125_54	-1.86666666666666	-0.209563710055501			False	136_135	-1.86666666666666	0.1518376
1986	False	125_54	-1.8	-0.219762376413841			False	136_135	-1.8	0.14879581
1987	False	125_54	-1.73333333333333	-0.22866950285408			False	136_135	-1.73333333333333	0.14581497
1988	False	125_54	-1.66666666666666	-0.23644840147807			False	136_135	-1.66666666666666	0.14289382
1989	False	125_54	-1.6	-0.243241876590514			False	136_135	-1.6	0.1400312
1990	False	125_54	-1.53333333333333	-0.249174717165352			False	136_135	-1.53333333333333	0.14559849
1991	False	125_54	-1.46666666666666	-0.254355934769982			False	136_135	-1.46666666666666	0.14268167
1992	False	125_54	-1.4	-0.24730228841388			False	136_135	-1.4	0.1398233
1993	False	125_54	-1.33333333333333	-0.238748030093738			False	136_135	-1.33333333333333	0.14602104
1994	False	125_54	-1.26666666666666	-0.228497671176762			False	136_135	-1.26666666666666	0.14309578
1995	False	125_54	-1.2	-0.181553206583596			False	136_135	-1.2	0.1528113
1996	False	125_54	-1.13333333333333	-0.172271874873005			False	136_135	-1.13333333333333	0.16596138
1997	False	125_54	-1.06666666666666	-0.177508194792159			False	136_135	-1.06666666666666	0.16869059
1998	False	125_54	-1	-0.187693588233789			False	136_135	-1	0.17243496
[truncated: 20,055 more rows]
