# Supplementary material for: A hippocampus-accumbens code guides goal-directed appetitive behavior
Source: Nat Commun. 2024 Apr 12;15:3196. doi: 10.1038/s41467-024-47361-x (PMC11015045; doi:10.1038/s41467-024-47361-x)
Supplement: Supplementary file 8 — Source Data [file 41467_2024_47361_MOESM8_ESM.zip › S7j.csv]

	Figure S7j	Unnamed: 1	Unnamed: 2	Unnamed: 3	Unnamed: 4
0
1	dHPC-->NAc	ExpCellID	Time [s]	Calcium (deconvolved)	mCherry static (deconvolved)
2	False	103_24	-4.93333333333333	-0.286426046082811	1.1090864699541
3	False	103_24	-4.86666666666666	-0.160769304203115	1.09649569986858
4	False	103_24	-4.8	-0.231906617746208	1.11134264166819
5	False	103_24	-4.73333333333333	-0.00918189323898706	1.09833063820537
6	False	103_24	-4.66666666666666	-0.0581777380976877	1.11229701823287
7	False	103_24	-4.6	0.065963535325101	1.10021132354098
8	False	103_24	-4.53333333333333	-0.103463632817367	1.10235260411219
9	False	103_24	-4.46666666666666	0.0367170095308593	1.12848550546506
10	False	103_24	-4.4	-0.0432819999205817	1.09704355194013
11	False	103_24	-4.33333333333333	-0.12821171028397	1.11388081564813
12	False	103_24	-4.26666666666666	0.0604039940875888	1.08203135510589
13	False	103_24	-4.2	0.0678906415180132	1.10884368751557
14	False	103_24	-4.13333333333333	-0.0788527063692365	1.11654035766435
15	False	103_24	-4.06666666666666	0.0603641223371635	1.12109824321166
16	False	103_24	-4	0.101984925745745	1.10703018707139
17	False	103_24	-3.93333333333333	-0.170799824801419	1.12864074327359
18	False	103_24	-3.86666666666666	-0.0834778204308203	1.11424972602594
19	False	103_24	-3.8	-0.0755240203792591	1.11299440640088
20	False	103_24	-3.73333333333333	0.070883817529113	1.11150114682971
21	False	103_24	-3.66666666666666	-0.0640770090666998	1.10913697410295
22	False	103_24	-3.6	0.0635999346708395	1.10976393567273
23	False	103_24	-3.53333333333333	-0.0944671343691878	1.12008350595914
24	False	103_24	-3.46666666666666	0.0155567332704559	1.10737256886125
25	False	103_24	-3.4	0.0356695239174892	1.10069664441704
26	False	103_24	-3.33333333333333	-0.109007079505123	1.11986080506328
27	False	103_24	-3.26666666666666	-0.0154388298794613	1.08305136388108
28	False	103_24	-3.2	-0.0897875205719096	1.09372518985136
29	False	103_24	-3.13333333333333	-0.166388301995582	1.11989938822767
30	False	103_24	-3.06666666666666	0.0969234521365955	1.09497359225108
31	False	103_24	-3	-0.0298611102129442	1.11085074508125
32	False	103_24	-2.93333333333333	0.104147284953519	1.11238869972296
33	False	103_24	-2.86666666666666	0.0101475605023429	1.10093527927334
34	False	103_24	-2.8	-0.0772717347818375	1.11496410674777
35	False	103_24	-2.73333333333333	-0.0233311086192796	1.11269478665467
36	False	103_24	-2.66666666666666	-0.0459648968835935	1.10046795767255
37	False	103_24	-2.6	0.20098033571574	1.11423024043108
38	False	103_24	-2.53333333333333	0.125600886397216	1.09418303960594
39	False	103_24	-2.46666666666666	-0.146498396943035	1.11849073918903
40	False	103_24	-2.4	-0.250388714669362	1.11730234668949
41	False	103_24	-2.33333333333333	-0.0251395280808182	1.11082838073831
42	False	103_24	-2.26666666666666	-0.207558776207437	1.13239515209221
43	False	103_24	-2.2	-0.232959380121479	1.0956924735162
44	False	103_24	-2.13333333333333	0.0919822226301811	1.10294420205564
45	False	103_24	-2.06666666666666	-0.142916008715316	1.0963959979325
46	False	103_24	-2	-0.0514663305036353	1.11511632047984
47	False	103_24	-1.93333333333333	0.084799126961763	1.106863725362
48	False	103_24	-1.86666666666666	0.0662892511948079	1.10404040955947
49	False	103_24	-1.8	0.0809579205852064	1.1089807613047
50	False	103_24	-1.73333333333333	-0.203670651479645	1.12496038223661
51	False	103_24	-1.66666666666666	-0.0549118123923535	1.10740822531776
52	False	103_24	-1.6	0.148134736627114	1.10138703740689
53	False	103_24	-1.53333333333333	-0.00533143637815071	1.09064234798387
54	False	103_24	-1.46666666666666	-0.212452076651554	1.1018193877535
55	False	103_24	-1.4	-0.247180014180028	1.12850884276922
56	False	103_24	-1.33333333333333	-0.180216915522502	1.11749809721185
57	False	103_24	-1.26666666666666	-0.312525773928602	1.10639313206141
58	False	103_24	-1.2	-0.0528713596535927	1.15174573370022
59	False	103_24	-1.13333333333333	-0.109444822205774	1.1230377869772
60	False	103_24	-1.06666666666666	-0.352935774043754	1.12247177494327
61	False	103_24	-1	-0.37014123273169	1.10397085015005
62	False	103_24	-0.933333333333333	0.0741574085330589	1.10823284290697
63	False	103_24	-0.866666666666666	0.126452572210385	1.1200845422389
64	False	103_24	-0.8	0.0458503354716334	1.10982280134735
65	False	103_24	-0.733333333333333	0.0827388417843043	1.11670166811283
66	False	103_24	-0.666666666666666	0.0784128383053506	1.10591898611214
67	False	103_24	-0.6	0.156963225311273	1.10787757354676
68	False	103_24	-0.533333333333333	-0.0860501087539566	1.11191933004968
69	False	103_24	-0.466666666666666	0.0981991764926696	1.09279417160042
70	False	103_24	-0.4	0.0117333668969733	1.10531600792753
71	False	103_24	-0.333333333333333	-0.213637663556627	1.10953500202937
72	False	103_24	-0.266666666666666	0.0204379640137433	1.10973959077777
73	False	103_24	-0.2	0.223471679395066	1.11922820017358
74	False	103_24	-0.133333333333333	0.203780044192407	1.13616404854233
75	False	103_24	-0.0666666666666666	0.0361518965943344	1.11171973216485
76	False	103_24	0	0.222554707093762	1.12591055867094
77	False	103_24	0.0666666666666666	0.192786987292593	1.10856912728006
78	False	103_24	0.133333333333333	0.203067192051969	1.10683522969716
79	False	103_24	0.2	0.0633267183065364	1.11561127258518
80	False	103_24	0.266666666666666	-0.0846496858289397	1.11453080256592
81	False	103_24	0.333333333333333	-0.0325015548365047	1.1311361660769
82	False	103_24	0.4	-0.00226827385337941	1.09737797008234
83	False	103_24	0.466666666666666	-0.383709320945137	1.10572786305995
84	False	103_24	0.533333333333333	-0.161477386122215	1.09893508039595
85	False	103_24	0.6	-0.308470020878896	1.11952601802171
86	False	103_24	0.666666666666666	-0.372018357112792	1.10791861874494
87	False	103_24	0.733333333333333	-0.662805560915713	1.11071105987293
88	False	103_24	0.8	-0.667700440588384	1.13238954412636
89	False	103_24	0.866666666666666	-0.942688882940639	1.12999975998879
90	False	103_24	0.933333333333333	-1.05993547725396	1.13977454111163
91	False	103_24	1	-1.15634892743657	1.11229755535382
92	False	103_24	1.06666666666666	-1.40779819796549	1.12613616666575
93	False	103_24	1.13333333333333	-1.22594198800993	1.13450510794904
94	False	103_24	1.2	-1.25048598253135	1.13180302934377
95	False	103_24	1.26666666666666	-1.2511867578181	1.12052599075086
96	False	103_24	1.33333333333333	-1.36744413833673	1.10568428801773
97	False	103_24	1.4	-1.22081938749691	1.11088862116437
98	False	103_24	1.46666666666666	-1.23323711766381	1.13441734423977
99	False	103_24	1.53333333333333	-1.29931722160263	1.14270038369785
100	False	103_24	1.6	-1.02441356261913	1.10913987023827
101	False	103_24	1.66666666666666	-1.24186921224214	1.12315265653093
102	False	103_24	1.73333333333333	-1.13288922051888	1.10559524011558
103	False	103_24	1.8	-0.612754757361898	1.1012501951579
104	False	103_24	1.86666666666666	-0.966871843471724	1.10887481720303
105	False	103_24	1.93333333333333	-1.11004459535906	1.11010199716708
106	False	103_24	2	-0.699986488752453	1.12577831428551
107	False	103_24	2.06666666666666	-0.749342510809843	1.12075229602246
108	False	103_24	2.13333333333333	-0.576477545327731	1.12122960456657
109	False	103_24	2.2	-0.690729832053937	1.10950185411753
110	False	103_24	2.26666666666666	-1.17269695862832	1.11299073827191
111	False	103_24	2.33333333333333	-0.972192264088366	1.11542486292513
112	False	103_24	2.4	-0.655048943512857	1.0938791228921
113	False	103_24	2.46666666666666	-0.594912248517622	1.12106337932371
114	False	103_24	2.53333333333333	-0.672877626346311	1.09155149757322
115	False	103_24	2.6	-0.579590105290551	1.10634340946919
116	False	103_24	2.66666666666666	-0.697808875018266	1.11784001563166
117	False	103_24	2.73333333333333	-0.0105983826820921	1.09816835508546
118	False	103_24	2.8	-0.490659215832219	1.10477343042142
119	False	103_24	2.86666666666666	-0.370422283519413	1.1126999947139
120	False	103_24	2.93333333333333	-0.106816874302039	1.09170099773604
121	False	103_24	3	-0.245276514689568	1.10665094388899
122	False	103_24	3.06666666666666	0.0182148671558384	1.11186933404305
123	False	103_24	3.13333333333333	-0.0295006612398198	1.10979437653553
124	False	103_24	3.2	0.00151493180383065	1.12372148776163
125	False	103_24	3.26666666666666	0.131071768049626	1.08692576554984
126	False	103_24	3.33333333333333	-0.458878829642685	1.10759089527135
127	False	103_24	3.4	0.166798326933735	1.10731421799396
128	False	103_24	3.46666666666666	-0.019278112626455	1.08759540860238
129	False	103_24	3.53333333333333	-0.0785532919198553	1.10740426392394
130	False	103_24	3.6	-0.123423358025182	1.11100030131792
131	False	103_24	3.66666666666666	0.00218698599927481	1.10789648130554
132	False	103_24	3.73333333333333	0.154073013970342	1.11409728104352
133	False	103_24	3.8	-0.0169861469761791	1.10848164727265
134	False	103_24	3.86666666666666	-0.00172820657085313	1.10596917642123
135	False	103_24	3.93333333333333	0.0681048532481177	1.11402079296216
136	False	103_24	4	-0.109694261627039	1.08643217501062
137	False	103_24	4.06666666666666	0.141176292521939	1.10580412032565
138	False	103_24	4.13333333333333	-0.0833673058566814	1.12136560237506
139	False	103_24	4.2	0.12705748108606	1.11112786979039
140	False	103_24	4.26666666666666	0.220528099378517	1.09466659741543
141	False	103_24	4.33333333333333	0.280962442410446	1.13837683241686
142	False	103_24	4.4	-0.0422815188124466	1.08853647131944
143	False	103_24	4.46666666666666	0.307279809864218	1.08050485329708
144	False	103_24	4.53333333333333	0.102528415892775	1.11082919562049
145	False	103_24	4.6	0.0970776749551684	1.08818864935063
146	False	103_24	4.66666666666666	-0.0183898211545229	1.10931309471631
147	False	103_24	4.73333333333333	0.0520643825112581	1.12194138633007
148	False	103_24	4.8	0.154408747621558	1.09657449610662
149	False	103_24	4.86666666666666	-0.128205842270812	1.12921136973727
150	False	103_24	4.93333333333333	0.0334998952242918	1.10184490686702
151	False	103_50	-4.93333333333333	-0.840703118498743	1.15099514470759
152	False	103_50	-4.86666666666666	-1.04845212364056	1.14760523252873
153	False	103_50	-4.8	-0.596233938314645	1.1552280261138
154	False	103_50	-4.73333333333333	-0.581004990821546	1.12368913196431
155	False	103_50	-4.66666666666666	-0.802880328748611	1.14657240003685
156	False	103_50	-4.6	-0.985420243582521	1.15069016370977
157	False	103_50	-4.53333333333333	-1.04150872073139	1.1560153546048
158	False	103_50	-4.46666666666666	-0.708592413630366	1.16252523074638
159	False	103_50	-4.4	-0.728687022848209	1.16180659490812
160	False	103_50	-4.33333333333333	-0.711827501023539	1.16128620646065
161	False	103_50	-4.26666666666666	-0.477864433900785	1.12828027473619
162	False	103_50	-4.2	-0.586821020963401	1.10976873841338
163	False	103_50	-4.13333333333333	-0.287681836905532	1.16044237552409
164	False	103_50	-4.06666666666666	-0.375029322918626	1.15915431693937
165	False	103_50	-4	-0.275996136629235	1.13839662818813
166	False	103_50	-3.93333333333333	-0.318028181796981	1.17202573504765
167	False	103_50	-3.86666666666666	-0.308961738690481	1.14591888320686
168	False	103_50	-3.8	-1.37786658791016	1.17456278330063
169	False	103_50	-3.73333333333333	-1.48069408563598	1.16887356301521
170	False	103_50	-3.66666666666666	-1.85708371854045	1.1424717156789
171	False	103_50	-3.6	-1.70045819332768	1.13922491791434
172	False	103_50	-3.53333333333333	-1.54557652133933	1.16845776991812
173	False	103_50	-3.46666666666666	-1.44984845195483	1.14498799607787
174	False	103_50	-3.4	-0.818126619110859	1.14712499761298
175	False	103_50	-3.33333333333333	-0.982636965310336	1.14239779294096
176	False	103_50	-3.26666666666666	-0.597887153249657	1.14161552537012
177	False	103_50	-3.2	-0.808678359327562	1.16640938835927
178	False	103_50	-3.13333333333333	-0.760402416046125	1.15999331171494
179	False	103_50	-3.06666666666666	-0.775996557019065	1.16173537775181
180	False	103_50	-3	-0.613714065113581	1.14148646343443
181	False	103_50	-2.93333333333333	-0.371530746273275	1.13210660279191
182	False	103_50	-2.86666666666666	-0.491952541735557	1.15961498854087
183	False	103_50	-2.8	-0.518828248734946	1.1440087595168
184	False	103_50	-2.73333333333333	-0.207076571227941	1.16356564548519
185	False	103_50	-2.66666666666666	-0.440300173277378	1.145617227533
186	False	103_50	-2.6	-0.287007292620499	1.15314780022974
187	False	103_50	-2.53333333333333	-0.150252850499695	1.15407204624123
188	False	103_50	-2.46666666666666	-0.113614129033117	1.15665373685589
189	False	103_50	-2.4	0.111318545586217	1.14627822654045
190	False	103_50	-2.33333333333333	-0.00200181061667156	1.15610471080635
191	False	103_50	-2.26666666666666	-0.0951132526621803	1.14863466054118
192	False	103_50	-2.2	-0.0955846577840463	1.15866059885551
193	False	103_50	-2.13333333333333	0.136353870476505	1.11912121060129
194	False	103_50	-2.06666666666666	0.0253265529978796	1.16653956416332
195	False	103_50	-2	-0.284093649778423	1.14175700240454
196	False	103_50	-1.93333333333333	-0.330047168422859	1.15390549571878
197	False	103_50	-1.86666666666666	-0.0410504217637735	1.13430477165065
198	False	103_50	-1.8	-0.026923160556282	1.12213391704836
199	False	103_50	-1.73333333333333	0.136581426868555	1.14268589476272
200	False	103_50	-1.66666666666666	0.0166365737580489	1.15270025943538
201	False	103_50	-1.6	-0.0898517323396309	1.14285023025566
202	False	103_50	-1.53333333333333	-0.00945649395694682	1.12587474872446
203	False	103_50	-1.46666666666666	0.0406904851935701	1.13595024709954
204	False	103_50	-1.4	-0.0510843101942356	1.12421960280674
205	False	103_50	-1.33333333333333	0.118081750644877	1.12321296812825
206	False	103_50	-1.26666666666666	-0.259275305815972	1.15121486493908
207	False	103_50	-1.2	0.0171071158565792	1.12701417795588
208	False	103_50	-1.13333333333333	-0.164180863722096	1.14398072894982
209	False	103_50	-1.06666666666666	-0.170115334240953	1.11912672527555
210	False	103_50	-1	-0.0229360655569752	1.17439516590011
211	False	103_50	-0.933333333333333	-0.123891544687657	1.11997964003037
212	False	103_50	-0.866666666666666	-0.0034769158124794	1.17559280722935
213	False	103_50	-0.8	-0.0139927279990177	1.13936404358124
214	False	103_50	-0.733333333333333	0.175302215038576	1.16496953737923
215	False	103_50	-0.666666666666666	-0.170534335071588	1.16877147601961
216	False	103_50	-0.6	-0.0286108755479467	1.14256565389678
217	False	103_50	-0.533333333333333	-0.145117595971863	1.15729832129548
218	False	103_50	-0.466666666666666	0.344612998128646	1.13970269345108
219	False	103_50	-0.4	0.0387806413085796	1.13006017444061
220	False	103_50	-0.333333333333333	-0.00389042316067242	1.11053759270588
221	False	103_50	-0.266666666666666	0.0578816105451923	1.15843310735701
222	False	103_50	-0.2	0.191959074616829	1.12166967550866
223	False	103_50	-0.133333333333333	0.156170027385252	1.14622070248634
224	False	103_50	-0.0666666666666666	0.0709715527550244	1.10925747720055
225	False	103_50	0	0.193853121253527	1.11593833312938
226	False	103_50	0.0666666666666666	0.310849841619223	1.11001636875786
227	False	103_50	0.133333333333333	0.0338760805816592	1.12477167753319
228	False	103_50	0.2	0.100479415861788	1.10496968492969
229	False	103_50	0.266666666666666	-0.0605896506887939	1.13698653437032
230	False	103_50	0.333333333333333	0.0709143191978013	1.14921186514401
231	False	103_50	0.4	-0.432876160378112	1.14617423028314
232	False	103_50	0.466666666666666	-0.35591936592177	1.14733647561565
233	False	103_50	0.533333333333333	0.00685040491325328	1.15229394646338
234	False	103_50	0.6	-0.295970984384615	1.14859043751817
235	False	103_50	0.666666666666666	-0.37445482639785	1.1574560334081
236	False	103_50	0.733333333333333	-0.115393149517938	1.15098612151343
237	False	103_50	0.8	0.01495557691652	1.15352432400671
238	False	103_50	0.866666666666666	-0.272223802647163	1.17315184524604
239	False	103_50	0.933333333333333	0.165267343732532	1.21897129060189
240	False	103_50	1	0.0135670811815703	1.19126508103655
241	False	103_50	1.06666666666666	0.0986234566532173	1.18448773670707
242	False	103_50	1.13333333333333	0.172878411792888	1.1970637908101
243	False	103_50	1.2	0.141181341591072	1.1667949080628
244	False	103_50	1.26666666666666	0.162109660228307	1.24574582916083
245	False	103_50	1.33333333333333	0.0795344995993655	1.18050609370524
246	False	103_50	1.4	0.00878050664057934	1.17617058074558
247	False	103_50	1.46666666666666	0.245729355640306	1.2145570849268
248	False	103_50	1.53333333333333	0.305897545585501	1.21897489892651
249	False	103_50	1.6	0.261742618223317	1.18104125828176
250	False	103_50	1.66666666666666	-0.0270639328439398	1.17980134396027
251	False	103_50	1.73333333333333	0.0405521879709582	1.18707222926655
252	False	103_50	1.8	0.284002084611171	1.17822302597156
253	False	103_50	1.86666666666666	0.210466530874433	1.22051715140615
254	False	103_50	1.93333333333333	0.344580243979517	1.16116815282714
255	False	103_50	2	0.1622231171	1.19595565763973
256	False	103_50	2.06666666666666	0.313697025988938	1.21512490338513
257	False	103_50	2.13333333333333	0.1934433200699	1.16523393412309
258	False	103_50	2.2	0.295465088355137	1.20043767731537
259	False	103_50	2.26666666666666	0.0302550322766847	1.17575068056499
260	False	103_50	2.33333333333333	-0.178139636945934	1.14900657847575
261	False	103_50	2.4	-0.126905429793446	1.14390393649516
262	False	103_50	2.46666666666666	-0.243016858077125	1.16661165070613
263	False	103_50	2.53333333333333	-0.313861636005358	1.13329064288166
264	False	103_50	2.6	0.0508159165880173	1.16007719136392
265	False	103_50	2.66666666666666	-0.167071760877076	1.15895102001197
266	False	103_50	2.73333333333333	-0.0753785468223762	1.15253603936647
267	False	103_50	2.8	-0.227636897652782	1.17544548089687
268	False	103_50	2.86666666666666	-0.328832711123935	1.1528790965282
269	False	103_50	2.93333333333333	-0.312723749626699	1.16475195513965
270	False	103_50	3	-0.261363406566896	1.16527762648675
271	False	103_50	3.06666666666666	-0.316985651196936	1.15790767281448
272	False	103_50	3.13333333333333	-0.348897426283158	1.15143135276824
273	False	103_50	3.2	-0.274753204867237	1.12612994410816
274	False	103_50	3.26666666666666	-0.577595714149436	1.17367063761214
275	False	103_50	3.33333333333333	-0.828485512820593	1.16015748121966
276	False	103_50	3.4	-0.504509217442925	1.14227313498798
277	False	103_50	3.46666666666666	-0.601569199509958	1.17044347490473
278	False	103_50	3.53333333333333	-0.777282721250074	1.16644132163509
279	False	103_50	3.6	-0.876303743266378	1.17143224241982
280	False	103_50	3.66666666666666	-0.576430363517836	1.15473858613162
281	False	103_50	3.73333333333333	-0.631259115346304	1.14445220222861
282	False	103_50	3.8	-0.604862682587139	1.13948167522872
283	False	103_50	3.86666666666666	-0.475863424176125	1.15219366071802
284	False	103_50	3.93333333333333	-0.705693000761869	1.19853179069321
285	False	103_50	4	-0.469461999163737	1.16385301002271
286	False	103_50	4.06666666666666	-0.293266564713816	1.14179657669824
287	False	103_50	4.13333333333333	-0.684634275357527	1.13656298112505
288	False	103_50	4.2	-0.476222991449552	1.17218549355421
289	False	103_50	4.26666666666666	-0.215376900766126	1.16171733427555
290	False	103_50	4.33333333333333	-0.547021145756188	1.14426222539317
291	False	103_50	4.4	-0.452598135267829	1.16180325555325
292	False	103_50	4.46666666666666	-0.191359411837019	1.16123735747547
293	False	103_50	4.53333333333333	-0.787738059999716	1.14610475692979
294	False	103_50	4.6	-0.470694238476633	1.1196543571104
295	False	103_50	4.66666666666666	-0.488137555925051	1.15447957090082
296	False	103_50	4.73333333333333	-0.317377209860575	1.16929360297536
297	False	103_50	4.8	-0.415275086079927	1.1635725902526
298	False	103_50	4.86666666666666	-0.149288248859274	1.14243539523098
299	False	103_50	4.93333333333333	-0.147979022391396	1.17756039832045
300	False	103_54	-4.93333333333333	-1.0514617781177	1.15655178838962
301	False	103_54	-4.86666666666666	-1.39381786524774	1.12963612225098
302	False	103_54	-4.8	-0.772677851492149	1.14586872473612
303	False	103_54	-4.73333333333333	-1.44449465247836	1.15041940627088
304	False	103_54	-4.66666666666666	-1.26440535161977	1.1359638244277
305	False	103_54	-4.6	-1.03900655760821	1.14728436242409
306	False	103_54	-4.53333333333333	-1.13156572150232	1.14034187928367
307	False	103_54	-4.46666666666666	-1.12657733907491	1.13420954394317
308	False	103_54	-4.4	-0.960600730551468	1.13574143082148
309	False	103_54	-4.33333333333333	-1.51945815620186	1.14037396996693
310	False	103_54	-4.26666666666666	-1.42118662347386	1.13409647648219
311	False	103_54	-4.2	-0.795578951805046	1.13111304604232
312	False	103_54	-4.13333333333333	-1.43322825246384	1.12978139727343
313	False	103_54	-4.06666666666666	-1.12551405135833	1.14196150084546
314	False	103_54	-4	-0.928926155001843	1.13296117797109
315	False	103_54	-3.93333333333333	-1.10480931918362	1.1414498028167
316	False	103_54	-3.86666666666666	-1.37130508921879	1.13825547246791
317	False	103_54	-3.8	-1.59450283024947	1.11891640912509
318	False	103_54	-3.73333333333333	-1.41355307016142	1.14051561044126
319	False	103_54	-3.66666666666666	-1.27258584927116	1.13848957317189
320	False	103_54	-3.6	-1.44813147458168	1.1315161392814
321	False	103_54	-3.53333333333333	-1.66436101664801	1.15656630447366
322	False	103_54	-3.46666666666666	-1.8087068264292	1.15678011636188
323	False	103_54	-3.4	-1.97413230346252	1.14433037585477
324	False	103_54	-3.33333333333333	-1.70369829633536	1.15700113317793
325	False	103_54	-3.26666666666666	-1.78614609396366	1.12224532411761
326	False	103_54	-3.2	-1.17551959199968	1.12316524845503
327	False	103_54	-3.13333333333333	-1.62688097613402	1.14661258480054
328	False	103_54	-3.06666666666666	-1.51312858633693	1.14953992880158
329	False	103_54	-3	-1.35868220738619	1.13834203843678
330	False	103_54	-2.93333333333333	-1.58727842404759	1.12485178272045
331	False	103_54	-2.86666666666666	-2.24947081607187	1.12630412474752
332	False	103_54	-2.8	-2.02301420326611	1.12976165308045
333	False	103_54	-2.73333333333333	-2.23096154305371	1.14475874889195
334	False	103_54	-2.66666666666666	-2.4897449714924	1.14627870677916
335	False	103_54	-2.6	-1.9281634386549	1.15357077383703
336	False	103_54	-2.53333333333333	-2.0129624147261	1.15902974864294
337	False	103_54	-2.46666666666666	-1.5185019981248	1.14693010283932
338	False	103_54	-2.4	-1.82648148582581	1.14266012055257
339	False	103_54	-2.33333333333333	-2.47514070119183	1.12872147266594
340	False	103_54	-2.26666666666666	-1.89073992395711	1.1521605111983
341	False	103_54	-2.2	-2.1409077219473	1.14928095447485
342	False	103_54	-2.13333333333333	-2.40750413669241	1.14195282085271
343	False	103_54	-2.06666666666666	-1.71264698594662	1.16337975650488
344	False	103_54	-2	-1.80781092202795	1.14283756053729
345	False	103_54	-1.93333333333333	-1.26086321296027	1.14178404872807
346	False	103_54	-1.86666666666666	-1.97774100208117	1.13644186813967
347	False	103_54	-1.8	-1.45921422673841	1.14926968995049
348	False	103_54	-1.73333333333333	-1.27242709400089	1.15645808402048
349	False	103_54	-1.66666666666666	-1.10187776029126	1.18372501688002
350	False	103_54	-1.6	-1.16889049952829	1.15276149837717
351	False	103_54	-1.53333333333333	-1.89210896529085	1.15617012457353
352	False	103_54	-1.46666666666666	-1.43890646440675	1.14055301065726
353	False	103_54	-1.4	-1.63391581686168	1.15558874260099
354	False	103_54	-1.33333333333333	-1.22233271336914	1.15176792621285
355	False	103_54	-1.26666666666666	-1.27877563372562	1.14251398788407
356	False	103_54	-1.2	-1.41665983172922	1.13412785497681
357	False	103_54	-1.13333333333333	-1.92418548834987	1.13774745212571
358	False	103_54	-1.06666666666666	-1.41314514845306	1.14351010103713
359	False	103_54	-1	-1.54469154220793	1.13643024287014
360	False	103_54	-0.933333333333333	-2.0557824055486	1.15298630989278
361	False	103_54	-0.866666666666666	-1.85597508174526	1.12412312005776
362	False	103_54	-0.8	-1.17209763367682	1.12951326196038
363	False	103_54	-0.733333333333333	-1.43183961829123	1.14510190693477
364	False	103_54	-0.666666666666666	-1.17958120987087	1.13124538506079
365	False	103_54	-0.6	-1.16800608103281	1.13254991282916
366	False	103_54	-0.533333333333333	-1.24145480369023	1.17283244978969
367	False	103_54	-0.466666666666666	-1.49776649520244	1.13421674684888
368	False	103_54	-0.4	-1.6802917510654	1.16872772276652
369	False	103_54	-0.333333333333333	-1.78095985353583	1.15307778521799
370	False	103_54	-0.266666666666666	-1.12325709956888	1.16207443916831
371	False	103_54	-0.2	-1.73417803788356	1.19335735088387
372	False	103_54	-0.133333333333333	-2.11625112139739	1.21155704129022
373	False	103_54	-0.0666666666666666	-2.27545413012001	1.18294556099953
374	False	103_54	0	-1.77899751701249	1.21686980878915
375	False	103_54	0.0666666666666666	-1.4367179194799	1.23272319161014
376	False	103_54	0.133333333333333	-1.38469394622308	1.19875169878409
377	False	103_54	0.2	-1.44182817432799	1.19300537156991
378	False	103_54	0.266666666666666	-1.7571219044559	1.1790257162851
379	False	103_54	0.333333333333333	-1.8456834873309	1.17595648214602
380	False	103_54	0.4	-1.80572262173833	1.15375200892573
381	False	103_54	0.466666666666666	-1.83538461768297	1.1583941285788
382	False	103_54	0.533333333333333	-1.82547078995869	1.13513746372027
383	False	103_54	0.6	-2.79704202428416	1.15197963698958
384	False	103_54	0.666666666666666	-3.72051336092286	1.13144883833184
385	False	103_54	0.733333333333333	-4.12494416037953	1.1150730240548
386	False	103_54	0.8	-4.46316585027161	1.0993397917116
387	False	103_54	0.866666666666666	-4.02736326316814	1.09822079615948
388	False	103_54	0.933333333333333	-4.36046276594875	1.07430191976061
389	False	103_54	1	-4.1219325809693	1.07881580569152
390	False	103_54	1.06666666666666	-5.09336152363889	1.06756954439955
391	False	103_54	1.13333333333333	-4.45614515373265	1.08045923670476
392	False	103_54	1.2	-4.35830441306657	1.05416542488541
393	False	103_54	1.26666666666666	-4.90514354235087	1.05163633520409
394	False	103_54	1.33333333333333	-5.5223870205766	1.02518408695998
395	False	103_54	1.4	-5.0270371413857	1.06994174039446
396	False	103_54	1.46666666666666	-5.80708021820144	1.05870940809937
397	False	103_54	1.53333333333333	-5.61149802065575	1.05691642906669
398	False	103_54	1.6	-5.40809857475983	1.05558370143246
399	False	103_54	1.66666666666666	-5.50413591612408	1.07065090165269
400	False	103_54	1.73333333333333	-5.19357771144955	1.02768629775527
401	False	103_54	1.8	-5.55172592290638	1.05106162620852
402	False	103_54	1.86666666666666	-5.55117662099609	1.06165213836761
403	False	103_54	1.93333333333333	-6.03172093668806	1.07697609559891
404	False	103_54	2	-5.51254221764561	1.06563161550039
405	False	103_54	2.06666666666666	-4.85148410551732	1.05678045954433
406	False	103_54	2.13333333333333	-4.72316202282085	1.0789635328645
407	False	103_54	2.2	-4.54521835825819	1.08532909063735
408	False	103_54	2.26666666666666	-4.29242257548434	1.08914605098846
409	False	103_54	2.33333333333333	-4.77674714526141	1.09589433337853
410	False	103_54	2.4	-3.99522457853137	1.08469416523685
411	False	103_54	2.46666666666666	-3.24696045886535	1.08951612404576
412	False	103_54	2.53333333333333	-2.64587031705245	1.08398932051848
413	False	103_54	2.6	-3.00261662143989	1.10060410326768
414	False	103_54	2.66666666666666	-2.65625027715647	1.09769374138639
415	False	103_54	2.73333333333333	-1.98355154072622	1.09279405237156
416	False	103_54	2.8	-2.14462548086738	1.12221788254459
417	False	103_54	2.86666666666666	-1.87666673585043	1.11886676743394
418	False	103_54	2.93333333333333	-2.07144642910142	1.10502043202781
419	False	103_54	3	-1.83603466986693	1.09923523384653
420	False	103_54	3.06666666666666	-1.1994882516892	1.10280259358364
421	False	103_54	3.13333333333333	-1.72095324834125	1.10321806054413
422	False	103_54	3.2	-1.85867468969651	1.116260083972
423	False	103_54	3.26666666666666	-1.15261470921081	1.10389983428718
424	False	103_54	3.33333333333333	-1.0475135228999	1.1106486114212
425	False	103_54	3.4	-1.45264569838548	1.11887649528628
426	False	103_54	3.46666666666666	-1.16190239168394	1.11110037411891
427	False	103_54	3.53333333333333	-0.712373190972385	1.09390578341089
428	False	103_54	3.6	-0.730839950374767	1.10705432736789
429	False	103_54	3.66666666666666	-1.06528320226148	1.10417283318939
430	False	103_54	3.73333333333333	-0.728711098998249	1.10214384565536
431	False	103_54	3.8	-0.274359366492065	1.10858278163988
432	False	103_54	3.86666666666666	-0.809369125467111	1.10586746453943
433	False	103_54	3.93333333333333	-0.926139830187765	1.11752491494183
434	False	103_54	4	-1.4084110852676	1.09982028892217
435	False	103_54	4.06666666666666	-0.449921093175271	1.13644168736266
436	False	103_54	4.13333333333333	-0.934522989656777	1.10859735286024
437	False	103_54	4.2	-0.903161850735787	1.08918956001156
438	False	103_54	4.26666666666666	-0.222198369251276	1.09256233964968
439	False	103_54	4.33333333333333	-0.200423388073224	1.11166425644526
440	False	103_54	4.4	-0.612854304890533	1.12149765412036
441	False	103_54	4.46666666666666	-0.28651100671318	1.09003509373211
442	False	103_54	4.53333333333333	-0.204329420919494	1.12688820570332
443	False	103_54	4.6	-0.378293004093287	1.12443929554749
444	False	103_54	4.66666666666666	-0.469991208381083	1.12695242980386
445	False	103_54	4.73333333333333	-0.182299702137408	1.10977531110646
446	False	103_54	4.8	-0.467616981541651	1.12342949456838
447	False	103_54	4.86666666666666	-0.591204503883962	1.09800888667633
448	False	103_54	4.93333333333333	-0.651740854022903	1.10627140046091
449	False	103_69	-4.93333333333333	-0.208733292501257	1.14523896138041
450	False	103_69	-4.86666666666666	0.0340288817995479	1.08464891108567
451	False	103_69	-4.8	-0.296662282509395	1.1088070548776
452	False	103_69	-4.73333333333333	-0.262204693325638	1.12923075988468
453	False	103_69	-4.66666666666666	-0.0418374840495326	1.13524016085176
454	False	103_69	-4.6	-0.282166235644036	1.10517121252426
455	False	103_69	-4.53333333333333	-0.345448252323183	1.10746774535801
456	False	103_69	-4.46666666666666	-0.106221689939453	1.12283221148229
457	False	103_69	-4.4	-0.0839596983627108	1.14039611655811
458	False	103_69	-4.33333333333333	-0.0836238038792075	1.14152224086689
459	False	103_69	-4.26666666666666	-0.124779396997464	1.12402398690776
460	False	103_69	-4.2	0.00447742025878356	1.15118450005857
461	False	103_69	-4.13333333333333	-0.207395756625959	1.11313888640034
462	False	103_69	-4.06666666666666	-0.154491530016805	1.11101206277979
463	False	103_69	-4	-0.413646906867979	1.13627665744276
464	False	103_69	-3.93333333333333	-0.246277152280116	1.11531614363063
465	False	103_69	-3.86666666666666	0.224986555387826	1.12957779907688
466	False	103_69	-3.8	-0.349987070138689	1.11621290295183
467	False	103_69	-3.73333333333333	-0.171233042783841	1.10656727798791
468	False	103_69	-3.66666666666666	-0.285555015605671	1.09926869722664
469	False	103_69	-3.6	-0.0654075065974625	1.12237118376024
470	False	103_69	-3.53333333333333	-0.219933924260639	1.12440104682623
471	False	103_69	-3.46666666666666	-0.387309235772789	1.12691766618087
472	False	103_69	-3.4	-0.331172912306346	1.12319964026688
473	False	103_69	-3.33333333333333	-0.174255916190747	1.09546524240687
474	False	103_69	-3.26666666666666	-0.012097944139062	1.13038229071969
475	False	103_69	-3.2	-0.116965913374541	1.13507925107939
476	False	103_69	-3.13333333333333	-0.0948525105021097	1.12664819341497
477	False	103_69	-3.06666666666666	-0.400585716094709	1.14688494592869
478	False	103_69	-3	-0.216408546247885	1.12195937291859
479	False	103_69	-2.93333333333333	-0.0862025481266717	1.15382391582002
480	False	103_69	-2.86666666666666	-0.125989801745423	1.11868353655815
481	False	103_69	-2.8	-0.34159267380131	1.09958186899761
482	False	103_69	-2.73333333333333	-0.274387783125883	1.12704130308365
483	False	103_69	-2.66666666666666	-0.276398855349259	1.12252064991308
484	False	103_69	-2.6	-0.475363577175629	1.12996009912005
485	False	103_69	-2.53333333333333	-0.296110474526111	1.11044519125117
486	False	103_69	-2.46666666666666	-0.232080765048628	1.13793378301001
487	False	103_69	-2.4	-0.331654625157061	1.13518712469383
488	False	103_69	-2.33333333333333	-0.0883887151286659	1.14511029635672
489	False	103_69	-2.26666666666666	-0.193205489725377	1.14256854483368
490	False	103_69	-2.2	-0.532820568557543	1.12601036939127
491	False	103_69	-2.13333333333333	-0.50073728184634	1.14218627541735
492	False	103_69	-2.06666666666666	-0.260624559768605	1.10140330813501
493	False	103_69	-2	-0.300454756799879	1.13185241317676
494	False	103_69	-1.93333333333333	-0.47196021874168	1.11199960245179
495	False	103_69	-1.86666666666666	-0.248677325696124	1.08793989113688
496	False	103_69	-1.8	-0.246787645435504	1.14626174778201
497	False	103_69	-1.73333333333333	-0.586038229565257	1.12955692935828
498	False	103_69	-1.66666666666666	-0.669712802450999	1.15982069504273
499	False	103_69	-1.6	-0.375536130614176	1.12366523083855
500	False	103_69	-1.53333333333333	-0.394581057194839	1.10015928789792
501	False	103_69	-1.46666666666666	-0.301596773482322	1.13305984918978
502	False	103_69	-1.4	-0.563109169190873	1.12265564002201
503	False	103_69	-1.33333333333333	-0.320140267878677	1.11933691920218
504	False	103_69	-1.26666666666666	-0.232174664540123	1.1263202411656
505	False	103_69	-1.2	-0.355313231588705	1.12306151209846
506	False	103_69	-1.13333333333333	-0.291658481283719	1.11493673974989
507	False	103_69	-1.06666666666666	-0.27824304065057	1.1223135620118
508	False	103_69	-1	-0.439753824067879	1.11553005691673
509	False	103_69	-0.933333333333333	0.0383903396146491	1.11764139454109
510	False	103_69	-0.866666666666666	-0.370328955012566	1.11879103366414
511	False	103_69	-0.8	-0.233695604131839	1.13024092289136
512	False	103_69	-0.733333333333333	0.0930231368511425	1.10731833550721
513	False	103_69	-0.666666666666666	-0.566008205489309	1.13769441423138
514	False	103_69	-0.6	-0.292179393506863	1.13130495411581
515	False	103_69	-0.533333333333333	-0.406105593838232	1.14986480694109
516	False	103_69	-0.466666666666666	-0.611405355072695	1.11955983347943
517	False	103_69	-0.4	-0.42352692651977	1.13519400179585
518	False	103_69	-0.333333333333333	-0.40349558248067	1.09246902739316
519	False	103_69	-0.266666666666666	-0.528394869873811	1.11481382321983
520	False	103_69	-0.2	-1.25177547994983	1.15373238153534
521	False	103_69	-0.133333333333333	-0.712024692253317	1.1667207118061
522	False	103_69	-0.0666666666666666	-0.968636515156709	1.13479413129713
523	False	103_69	0	-0.853783037443837	1.14205564874733
524	False	103_69	0.0666666666666666	-2.29876143034235	1.16815776167273
525	False	103_69	0.133333333333333	-2.43594237121522	1.16634477077612
526	False	103_69	0.2	-3.23083879419628	1.13937432562065
527	False	103_69	0.266666666666666	-2.84495492276452	1.15108177890636
528	False	103_69	0.333333333333333	-2.4599057776726	1.1270805705494
529	False	103_69	0.4	-2.46841354743822	1.13094294903359
530	False	103_69	0.466666666666666	-2.9757602702765	1.15348820544252
531	False	103_69	0.533333333333333	-2.66682182255232	1.15350106669981
532	False	103_69	0.6	-3.10519031111686	1.15673230478134
533	False	103_69	0.666666666666666	-2.1110364373288	1.13900817124289
534	False	103_69	0.733333333333333	-1.770941230794	1.16170773284607
535	False	103_69	0.8	-1.61988139748151	1.16419261417042
536	False	103_69	0.866666666666666	-1.12907770670731	1.14911722492674
537	False	103_69	0.933333333333333	-0.682362474946612	1.19799884407748
538	False	103_69	1	-0.511969725703009	1.17394196895508
539	False	103_69	1.06666666666666	-0.252860292367734	1.18474871920904
540	False	103_69	1.13333333333333	-0.238056147868628	1.18610205949124
541	False	103_69	1.2	-0.180110504467016	1.22248020341139
542	False	103_69	1.26666666666666	0.0271441433199092	1.19483846624371
543	False	103_69	1.33333333333333	-0.0600777817546623	1.19802815983615
544	False	103_69	1.4	0.0749774467748571	1.19794908297457
545	False	103_69	1.46666666666666	0.319920825568338	1.19352961081106
546	False	103_69	1.53333333333333	0.236505232778392	1.1795852958711
547	False	103_69	1.6	0.077738930971573	1.15929597448808
548	False	103_69	1.66666666666666	0.14993146992213	1.18178479754349
549	False	103_69	1.73333333333333	0.13914430471687	1.16507311082066
550	False	103_69	1.8	0.30014954546487	1.16412629916644
551	False	103_69	1.86666666666666	0.27490488265275	1.15364760294567
552	False	103_69	1.93333333333333	0.225596199719378	1.14687379298909
553	False	103_69	2	0.117405136181811	1.19049217793347
554	False	103_69	2.06666666666666	0.220253539130549	1.15745326253145
555	False	103_69	2.13333333333333	0.0276519975950568	1.17409920075521
556	False	103_69	2.2	0.0131062026733334	1.15939724260743
557	False	103_69	2.26666666666666	0.132662052544627	1.1459555416925
558	False	103_69	2.33333333333333	0.034771461805818	1.13771834241636
559	False	103_69	2.4	-0.0566255786226329	1.13898110738256
560	False	103_69	2.46666666666666	0.106480449794454	1.15619774659086
561	False	103_69	2.53333333333333	-0.132365030853386	1.10860631865374
562	False	103_69	2.6	0.0901649585874904	1.12544156892163
563	False	103_69	2.66666666666666	0.169845449206135	1.12989258618464
564	False	103_69	2.73333333333333	-0.0845266650205429	1.11325999961447
565	False	103_69	2.8	0.208295899003896	1.11357203562468
566	False	103_69	2.86666666666666	-0.00613743290273602	1.14561610162558
567	False	103_69	2.93333333333333	-0.156698107931593	1.12670489654148
568	False	103_69	3	0.0721038736988263	1.12731170960151
569	False	103_69	3.06666666666666	-0.117564487445563	1.11460546623015
570	False	103_69	3.13333333333333	0.0589131940950276	1.12789386841863
571	False	103_69	3.2	0.00674091502887421	1.11009789145569
572	False	103_69	3.26666666666666	0.0783400303593945	1.13532524882757
573	False	103_69	3.33333333333333	-0.0675208010940214	1.1163597335455
574	False	103_69	3.4	-0.0833700291530301	1.12837117183263
575	False	103_69	3.46666666666666	-0.277923063566076	1.10767589107748
576	False	103_69	3.53333333333333	0.168407819660452	1.13873268204433
577	False	103_69	3.6	-0.354512848317415	1.1400708097712
578	False	103_69	3.66666666666666	0.0138595805514443	1.14370045431493
579	False	103_69	3.73333333333333	-7.93224051398866e-05	1.09919344505272
580	False	103_69	3.8	-0.0824608163702431	1.1104254965397
581	False	103_69	3.86666666666666	-0.093518178553845	1.13360410343572
582	False	103_69	3.93333333333333	0.145634208299398	1.15081562631046
583	False	103_69	4	-0.135439242108937	1.11890734158141
584	False	103_69	4.06666666666666	-0.0443848259386125	1.12078202906391
585	False	103_69	4.13333333333333	0.0403255015102046	1.10689189741307
586	False	103_69	4.2	0.0294950016414185	1.12228814888336
587	False	103_69	4.26666666666666	0.289071692333497	1.12377771333458
588	False	103_69	4.33333333333333	0.0542333728215253	1.11936794602946
589	False	103_69	4.4	-0.202695823125024	1.11383220406529
590	False	103_69	4.46666666666666	0.0230702080188435	1.11155104719117
591	False	103_69	4.53333333333333	0.0631519680612093	1.1250629435496
592	False	103_69	4.6	0.0968959605464913	1.12146190704602
593	False	103_69	4.66666666666666	-0.0725121266176711	1.11453015115199
594	False	103_69	4.73333333333333	-0.144705647336367	1.12553419201813
595	False	103_69	4.8	-0.175974984039337	1.14524520668914
596	False	103_69	4.86666666666666	-0.188220299342625	1.10618839439674
597	False	103_69	4.93333333333333	-0.0251857612739389	1.1182256751383
598	False	103_73	-4.93333333333333	-0.646560086130461	1.10054207856371
599	False	103_73	-4.86666666666666	-0.47119493495391	1.10774491066684
600	False	103_73	-4.8	-0.389334249863258	1.10351400957109
601	False	103_73	-4.73333333333333	-0.131931481945203	1.07470048961603
602	False	103_73	-4.66666666666666	-0.158894599598708	1.08538618978812
603	False	103_73	-4.6	-0.237010280557855	1.090117188604
604	False	103_73	-4.53333333333333	-0.0869661261156351	1.07910810184291
605	False	103_73	-4.46666666666666	-0.144679456360334	1.08444719524495
606	False	103_73	-4.4	-0.452374289858784	1.10378744684641
607	False	103_73	-4.33333333333333	-0.205600663777025	1.12115739510576
608	False	103_73	-4.26666666666666	-0.243270562060849	1.07958178928411
609	False	103_73	-4.2	-0.437822115753518	1.0900944795076
610	False	103_73	-4.13333333333333	-0.156415218163987	1.09649525297434
611	False	103_73	-4.06666666666666	-0.0992976668278726	1.09071627281355
612	False	103_73	-4	-0.386072471583419	1.09258410417391
613	False	103_73	-3.93333333333333	-0.438549978487446	1.08920485945514
614	False	103_73	-3.86666666666666	-0.314053525989264	1.09087563026169
615	False	103_73	-3.8	-0.330205268147589	1.09234400969392
616	False	103_73	-3.73333333333333	-0.436336545634988	1.10663603923307
617	False	103_73	-3.66666666666666	-0.216441342373688	1.10391987278027
618	False	103_73	-3.6	-0.254400079382006	1.08248286529642
619	False	103_73	-3.53333333333333	-0.433281398139489	1.09705607801091
620	False	103_73	-3.46666666666666	-0.603998890401625	1.11431798969196
621	False	103_73	-3.4	-0.0872317893477071	1.1024064752443
622	False	103_73	-3.33333333333333	-0.17692960496672	1.08686468283223
623	False	103_73	-3.26666666666666	-0.484089404699959	1.09454108247425
624	False	103_73	-3.2	-0.685458829221818	1.09818342597982
625	False	103_73	-3.13333333333333	-0.0827281600701817	1.07761416417501
626	False	103_73	-3.06666666666666	-0.248399642218146	1.09369813724441
627	False	103_73	-3	-0.161477840124023	1.09535884142396
628	False	103_73	-2.93333333333333	-0.195392043616044	1.08606920686159
629	False	103_73	-2.86666666666666	-0.440832396348654	1.09086390959517
630	False	103_73	-2.8	-0.50571991889369	1.10099871901541
631	False	103_73	-2.73333333333333	-0.513991751869922	1.10770570385411
632	False	103_73	-2.66666666666666	-0.547887077248451	1.10661848258696
633	False	103_73	-2.6	-0.213224699557396	1.08535024282553
634	False	103_73	-2.53333333333333	-0.138438405448196	1.08819245790188
635	False	103_73	-2.46666666666666	-0.151556873996211	1.07537375211472
636	False	103_73	-2.4	-0.235590174946015	1.09484543014511
637	False	103_73	-2.33333333333333	-0.349748088211383	1.10766804160901
638	False	103_73	-2.26666666666666	-0.391669074674432	1.0876988693559
639	False	103_73	-2.2	-0.200378872461187	1.10425792974755
640	False	103_73	-2.13333333333333	-0.288065967076916	1.07648238623186
641	False	103_73	-2.06666666666666	0.259111431464668	1.08507650689489
642	False	103_73	-2	-0.198936613792732	1.09500691770141
643	False	103_73	-1.93333333333333	-0.185252507557013	1.10016599562532
644	False	103_73	-1.86666666666666	0.00392755981710586	1.08577184213691
645	False	103_73	-1.8	0.0374303820233972	1.08537061339619
646	False	103_73	-1.73333333333333	-0.170278404902494	1.09021081011078
647	False	103_73	-1.66666666666666	-0.126892941850681	1.07945475876301
648	False	103_73	-1.6	0.0173337755445707	1.08201860688517
649	False	103_73	-1.53333333333333	0.0697274242027383	1.07460831507086
650	False	103_73	-1.46666666666666	-0.245560720018924	1.07694319761904
651	False	103_73	-1.4	-0.149460312077627	1.0867983840294
652	False	103_73	-1.33333333333333	-0.0138549499557125	1.08817379237466
653	False	103_73	-1.26666666666666	0.0825551069605972	1.07366134353103
654	False	103_73	-1.2	-0.169688034052262	1.0792817416375
655	False	103_73	-1.13333333333333	-0.230234360957377	1.09652517132896
656	False	103_73	-1.06666666666666	-0.12219362743265	1.09518740455928
657	False	103_73	-1	-0.12147179436263	1.08292855875295
658	False	103_73	-0.933333333333333	0.0425879107119353	1.07291050586184
659	False	103_73	-0.866666666666666	0.0829745149291456	1.08222584229385
660	False	103_73	-0.8	-0.13158103954886	1.08636346560917
661	False	103_73	-0.733333333333333	0.109125033413173	1.07926011606377
662	False	103_73	-0.666666666666666	-0.0212382175378521	1.08140869663539
663	False	103_73	-0.6	-0.27277922985172	1.0711578270381
664	False	103_73	-0.533333333333333	0.103179096135894	1.08102588538772
665	False	103_73	-0.466666666666666	0.0631626908912029	1.0939291979032
666	False	103_73	-0.4	0.00305911470127127	1.07868266115994
667	False	103_73	-0.333333333333333	-0.166448336374782	1.07399420670901
668	False	103_73	-0.266666666666666	0.208908465564855	1.08187075297796
669	False	103_73	-0.2	0.110844067032343	1.06774177671072
670	False	103_73	-0.133333333333333	0.201303251271123	1.0673512910451
671	False	103_73	-0.0666666666666666	0.252060981860214	1.05702540058895
672	False	103_73	0	0.131752649832089	1.06623597767689
673	False	103_73	0.0666666666666666	-0.203668418401772	1.0601274330712
674	False	103_73	0.133333333333333	-0.164929930405917	1.03576904828553
675	False	103_73	0.2	0.165611949979449	1.04791261696399
676	False	103_73	0.266666666666666	-0.141437001746379	1.08252355476395
677	False	103_73	0.333333333333333	-0.113202779007587	1.06875194901871
678	False	103_73	0.4	-0.556052346015641	1.0905011094983
679	False	103_73	0.466666666666666	-0.545262160351261	1.10319131215724
680	False	103_73	0.533333333333333	-0.602271784268128	1.07220791715181
681	False	103_73	0.6	-0.764211738232705	1.08636096612916
682	False	103_73	0.666666666666666	-1.11359616330213	1.10887845355675
683	False	103_73	0.733333333333333	-1.53842620107477	1.11912887780258
684	False	103_73	0.8	-1.91194042433578	1.1414885837367
685	False	103_73	0.866666666666666	-2.38822986254956	1.12347961843843
686	False	103_73	0.933333333333333	-2.99511403393769	1.15268974701957
687	False	103_73	1	-3.33866569279693	1.13700250276566
688	False	103_73	1.06666666666666	-3.65171604094341	1.16671424904168
689	False	103_73	1.13333333333333	-3.5563747844024	1.17466097146531
690	False	103_73	1.2	-3.69205031981028	1.17104412083764
691	False	103_73	1.26666666666666	-3.54904041325668	1.18625605174435
692	False	103_73	1.33333333333333	-3.63655111156248	1.16938629498348
693	False	103_73	1.4	-3.49987219891323	1.18752362609168
694	False	103_73	1.46666666666666	-3.63396310546278	1.17273842838235
695	False	103_73	1.53333333333333	-3.11060942402393	1.15541388989488
696	False	103_73	1.6	-3.21503062818754	1.15289022809071
697	False	103_73	1.66666666666666	-3.05507235660893	1.14691196167147
698	False	103_73	1.73333333333333	-3.07962094534025	1.15249374874477
699	False	103_73	1.8	-3.20567698524296	1.15117315719214
700	False	103_73	1.86666666666666	-2.78245678135023	1.14417683668197
701	False	103_73	1.93333333333333	-2.77519560505601	1.13748689270848
702	False	103_73	2	-2.511610392788	1.11994006911021
703	False	103_73	2.06666666666666	-2.31324304301551	1.12821491584317
704	False	103_73	2.13333333333333	-1.7680239665609	1.12336539516866
705	False	103_73	2.2	-1.94573635239045	1.13267020316315
706	False	103_73	2.26666666666666	-1.61270331139211	1.13768254572586
707	False	103_73	2.33333333333333	-1.42438643336172	1.1107347883617
708	False	103_73	2.4	-0.948096516185576	1.121689638799
709	False	103_73	2.46666666666666	-1.08319616421469	1.10945463087414
710	False	103_73	2.53333333333333	-1.0875279090513	1.12735501989017
711	False	103_73	2.6	-0.633333364696757	1.09049611924628
712	False	103_73	2.66666666666666	-0.416600222630626	1.11144888424897
713	False	103_73	2.73333333333333	-0.523916596755909	1.11047695130567
714	False	103_73	2.8	-0.728124857335811	1.08664291637309
715	False	103_73	2.86666666666666	-0.661340680998351	1.09173967944713
716	False	103_73	2.93333333333333	-0.35108659122794	1.09280646622124
717	False	103_73	3	-0.806423319189784	1.09275359135807
718	False	103_73	3.06666666666666	-0.33666760350032	1.11018015001661
719	False	103_73	3.13333333333333	-0.501272669824723	1.10538533312224
720	False	103_73	3.2	-0.223506402188765	1.09429652175267
721	False	103_73	3.26666666666666	-0.633263300563902	1.09313462459699
722	False	103_73	3.33333333333333	-0.675934401412044	1.11735310586969
723	False	103_73	3.4	-0.485060704966099	1.09505265177412
724	False	103_73	3.46666666666666	-0.32651936991878	1.08051021539042
725	False	103_73	3.53333333333333	-0.552453103917272	1.10779321732839
726	False	103_73	3.6	-0.37485547589978	1.10493848743605
727	False	103_73	3.66666666666666	-0.311145253279427	1.08742322465314
728	False	103_73	3.73333333333333	-0.413617829600703	1.09330969585105
729	False	103_73	3.8	-0.433566166244069	1.10876551887801
730	False	103_73	3.86666666666666	-0.237482713710246	1.09025266951103
731	False	103_73	3.93333333333333	-0.806399663152785	1.11643404219156
732	False	103_73	4	-0.186686611959487	1.08047537003633
733	False	103_73	4.06666666666666	-0.518224871576252	1.08686034778463
734	False	103_73	4.13333333333333	-0.213001147197014	1.07988550988406
735	False	103_73	4.2	-0.433085863816614	1.0963959824705
736	False	103_73	4.26666666666666	-0.269392908445051	1.11043281309161
737	False	103_73	4.33333333333333	-0.388391319533763	1.10209099952864
738	False	103_73	4.4	-0.326623775676575	1.10718616607418
739	False	103_73	4.46666666666666	-0.522425600195858	1.09607936572118
740	False	103_73	4.53333333333333	-0.0596396620875074	1.09195422411237
741	False	103_73	4.6	-0.0995586363890277	1.09397695251651
742	False	103_73	4.66666666666666	-0.209629939720092	1.09501236220426
743	False	103_73	4.73333333333333	-0.327774631776698	1.10987271684676
744	False	103_73	4.8	-0.20248790606534	1.06756613455705
745	False	103_73	4.86666666666666	-0.227187701399696	1.08827558216679
746	False	103_73	4.93333333333333	-0.101727484338297	1.09126936726085
747	False	103_121	-4.93333333333333	-0.37735778917495	1.23402051201929
748	False	103_121	-4.86666666666666	-0.255987695432705	1.26410247809718
749	False	103_121	-4.8	-0.0388874881463375	1.21378370584416
750	False	103_121	-4.73333333333333	-0.250584494655872	1.2187902685419
751	False	103_121	-4.66666666666666	-0.328589529951962	1.23574545573362
752	False	103_121	-4.6	-0.22047522355835	1.22732193430465
753	False	103_121	-4.53333333333333	-0.48985652265823	1.25357958717255
754	False	103_121	-4.46666666666666	-0.0528319274825222	1.23672718355065
755	False	103_121	-4.4	-0.331125741221826	1.19487068821129
756	False	103_121	-4.33333333333333	-0.605064301126632	1.26159056278782
757	False	103_121	-4.26666666666666	-0.676059293825451	1.27633679544245
758	False	103_121	-4.2	-0.453692500527069	1.2114863123532
759	False	103_121	-4.13333333333333	-0.24280091417776	1.2587215857401
760	False	103_121	-4.06666666666666	-0.535173804116509	1.21150708928748
761	False	103_121	-4	-0.323212770121048	1.17326880143618
762	False	103_121	-3.93333333333333	-0.274190446697246	1.22420096207892
763	False	103_121	-3.86666666666666	-0.448939009183317	1.240901868858
764	False	103_121	-3.8	-0.291265332710078	1.2171854350388
765	False	103_121	-3.73333333333333	-0.729065919544221	1.23041160143417
766	False	103_121	-3.66666666666666	-0.277104374125132	1.23854757526906
767	False	103_121	-3.6	-0.165593298513345	1.23211154931954
768	False	103_121	-3.53333333333333	-0.605131768370381	1.297930819664
769	False	103_121	-3.46666666666666	-0.34999510309859	1.28738808085956
770	False	103_121	-3.4	-0.383811319927935	1.27316368283981
771	False	103_121	-3.33333333333333	-0.241279020637404	1.23452090023216
772	False	103_121	-3.26666666666666	-0.271113105790239	1.21561678940409
773	False	103_121	-3.2	0.0244037616545445	1.16132372111295
774	False	103_121	-3.13333333333333	-0.460858626226463	1.28490030675378
775	False	103_121	-3.06666666666666	-0.195062831801814	1.21490424988296
776	False	103_121	-3	-0.429869333425081	1.23470595729756
777	False	103_121	-2.93333333333333	-0.345002477806519	1.19493231736108
778	False	103_121	-2.86666666666666	-0.213032034234195	1.22831025377061
779	False	103_121	-2.8	-0.312750173861476	1.24435094130692
780	False	103_121	-2.73333333333333	-0.246217115911669	1.33833321871763
781	False	103_121	-2.66666666666666	0.0595535487611939	1.26594127549169
782	False	103_121	-2.6	-0.0230402641186062	1.19055911248791
783	False	103_121	-2.53333333333333	0.0626857126197095	1.24385891383623
784	False	103_121	-2.46666666666666	-0.222823537601937	1.17587758787855
785	False	103_121	-2.4	-0.320087851524397	1.33426231111325
786	False	103_121	-2.33333333333333	-0.107539188973509	1.19532585308967
787	False	103_121	-2.26666666666666	0.0833525576060681	1.1919036357007
788	False	103_121	-2.2	-0.28682069839475	1.27772872698821
789	False	103_121	-2.13333333333333	-0.145726420971371	1.19452549772447
790	False	103_121	-2.06666666666666	-0.297541760307252	1.24567281675997
791	False	103_121	-2	0.51081762953501	1.23191641384584
792	False	103_121	-1.93333333333333	0.0828765717685268	1.25170402031558
793	False	103_121	-1.86666666666666	0.0328942114086226	1.33340254039593
794	False	103_121	-1.8	0.148387369562627	1.29108434837174
795	False	103_121	-1.73333333333333	0.127550682662736	1.31456023263485
796	False	103_121	-1.66666666666666	-0.151004066277479	1.25185077090188
797	False	103_121	-1.6	-0.000299413765293743	1.22739338921528
798	False	103_121	-1.53333333333333	-0.118012404834781	1.19975592626951
799	False	103_121	-1.46666666666666	0.0242152858297478	1.21552884377664
800	False	103_121	-1.4	-0.138874100061951	1.19912441533342
801	False	103_121	-1.33333333333333	0.128441949481826	1.25796621620957
802	False	103_121	-1.26666666666666	-0.159329959345744	1.27114865608042
803	False	103_121	-1.2	0.0342284911420312	1.26150118767319
804	False	103_121	-1.13333333333333	-0.087184413376531	1.23652070643134
805	False	103_121	-1.06666666666666	-0.304578065337395	1.21089201221785
806	False	103_121	-1	0.120445279667578	1.20396365696713
807	False	103_121	-0.933333333333333	-0.361675793701433	1.19997895544417
808	False	103_121	-0.866666666666666	-0.435316780125479	1.26565936842516
809	False	103_121	-0.8	-0.0238059896176048	1.19505958024448
810	False	103_121	-0.733333333333333	-0.170367736117857	1.18603862704849
811	False	103_121	-0.666666666666666	0.0118980345213224	1.20209518144378
812	False	103_121	-0.6	-0.143046331313591	1.21986535286841
813	False	103_121	-0.533333333333333	-0.00785238386705181	1.24950458372459
814	False	103_121	-0.466666666666666	0.0452474373752923	1.19913612725436
815	False	103_121	-0.4	0.156549189563023	1.2163376608682
816	False	103_121	-0.333333333333333	0.308804278340776	1.18481084154929
817	False	103_121	-0.266666666666666	0.371484137632388	1.20287612241311
818	False	103_121	-0.2	0.626363959706739	1.26347650483438
819	False	103_121	-0.133333333333333	0.48290244211515	1.32572047175526
820	False	103_121	-0.0666666666666666	0.340343040369242	1.24538826877009
821	False	103_121	0	0.549189786282972	1.28082373480954
822	False	103_121	0.0666666666666666	0.653869378953509	1.28741910806226
823	False	103_121	0.133333333333333	0.565488486746604	1.23745120347713
824	False	103_121	0.2	0.295861882864854	1.2635790396839
825	False	103_121	0.266666666666666	0.0482351152302025	1.25258098826497
826	False	103_121	0.333333333333333	0.124956190699602	1.28374430567286
827	False	103_121	0.4	-0.233348381346185	1.27116774657887
828	False	103_121	0.466666666666666	0.0402099395268934	1.29872160846109
829	False	103_121	0.533333333333333	-0.254922204590361	1.27756533607891
830	False	103_121	0.6	-0.395701942307656	1.26712631737906
831	False	103_121	0.666666666666666	-0.229682329464102	1.20777650548042
832	False	103_121	0.733333333333333	-0.501792461612006	1.19035207845954
833	False	103_121	0.8	-0.561242424261509	1.20364179569627
834	False	103_121	0.866666666666666	-0.807770461526641	1.21011124254761
835	False	103_121	0.933333333333333	-0.601998998439098	1.1795555937106
836	False	103_121	1	-0.610603521012295	1.15917436257747
837	False	103_121	1.06666666666666	-0.928290761752512	1.11082781961378
838	False	103_121	1.13333333333333	-0.77428752487114	1.18444584918656
839	False	103_121	1.2	-0.685471413511927	1.13495684338052
840	False	103_121	1.26666666666666	-0.95703069573199	1.23531872725267
841	False	103_121	1.33333333333333	-0.840954402510244	1.16157366967822
842	False	103_121	1.4	-0.862195949001065	1.16736791198231
843	False	103_121	1.46666666666666	-0.812848301763884	1.16946441726737
844	False	103_121	1.53333333333333	-0.733466660969307	1.17234925668588
845	False	103_121	1.6	-0.735487423773116	1.12488366568454
846	False	103_121	1.66666666666666	-0.770282631703253	1.14137139672696
847	False	103_121	1.73333333333333	-1.10797909913652	1.1728030193802
848	False	103_121	1.8	-1.11996906505179	1.15231181273346
849	False	103_121	1.86666666666666	-1.31652291180138	1.16376381647256
850	False	103_121	1.93333333333333	-1.06042615339554	1.15796122988298
851	False	103_121	2	-1.26242666027243	1.18785137052422
852	False	103_121	2.06666666666666	-1.20158965477333	1.22096056970052
853	False	103_121	2.13333333333333	-1.09411173853303	1.17072555671961
854	False	103_121	2.2	-1.22548304054044	1.24668824075421
855	False	103_121	2.26666666666666	-1.21618353367302	1.20913780777596
856	False	103_121	2.33333333333333	-1.3969171927555	1.19614071427149
857	False	103_121	2.4	-1.33513689057921	1.23223538883919
858	False	103_121	2.46666666666666	-1.16403404647206	1.23786503403403
859	False	103_121	2.53333333333333	-1.19083125687535	1.22100689638071
860	False	103_121	2.6	-2.45585491158617	1.29440829393971
861	False	103_121	2.66666666666666	-2.10666979048402	1.27474132728713
862	False	103_121	2.73333333333333	-2.84196320179003	1.26002274821551
863	False	103_121	2.8	-3.04294951385722	1.23507680805186
864	False	103_121	2.86666666666666	-2.56522470173643	1.27736973345987
865	False	103_121	2.93333333333333	-2.76555063345365	1.24471848557732
866	False	103_121	3	-2.46623842727758	1.25896285153585
867	False	103_121	3.06666666666666	-3.58683810386857	1.31494052223097
868	False	103_121	3.13333333333333	-3.67802140983353	1.29304517879111
869	False	103_121	3.2	-3.62364112526763	1.26770666823284
870	False	103_121	3.26666666666666	-3.40698234161148	1.25207407198579
871	False	103_121	3.33333333333333	-3.19318310353781	1.24436864009375
872	False	103_121	3.4	-3.48513657687396	1.25733740080309
873	False	103_121	3.46666666666666	-2.44959385767289	1.28703096414093
874	False	103_121	3.53333333333333	-2.55158585842201	1.27489551741546
875	False	103_121	3.6	-2.28024373515059	1.21400821836424
876	False	103_121	3.66666666666666	-2.53952307430429	1.21690544255755
877	False	103_121	3.73333333333333	-1.98958040008381	1.26192028362011
878	False	103_121	3.8	-2.17986164101807	1.23119903830447
879	False	103_121	3.86666666666666	-2.07033286960614	1.26232143542604
880	False	103_121	3.93333333333333	-1.82394286761401	1.23661489662134
881	False	103_121	4	-1.93375152017632	1.2452952066108
882	False	103_121	4.06666666666666	-1.61749809163942	1.15320742834697
883	False	103_121	4.13333333333333	-1.3887652996124	1.23489739656322
884	False	103_121	4.2	-1.20792756082279	1.18370230228556
885	False	103_121	4.26666666666666	-1.52870087222559	1.21353277249611
886	False	103_121	4.33333333333333	-1.8263320386857	1.27608750364837
887	False	103_121	4.4	-1.67118020409068	1.26505835807797
888	False	103_121	4.46666666666666	-1.70588038706638	1.23403412468693
889	False	103_121	4.53333333333333	-1.10990225160573	1.21648941353761
890	False	103_121	4.6	-1.62128939914446	1.22586552959534
891	False	103_121	4.66666666666666	-1.01325772211863	1.21154061715772
892	False	103_121	4.73333333333333	-0.937227247378251	1.24759321086904
893	False	103_121	4.8	-0.959050014426062	1.20657315516097
894	False	103_121	4.86666666666666	-1.10425467050337	1.22777222837935
895	False	103_121	4.93333333333333	-1.04057121728891	1.22467005978219
896	False	103_124	-4.93333333333333	-0.276619583842132	1.08410726372172
897	False	103_124	-4.86666666666666	-0.139713746721467	1.10540325476847
898	False	103_124	-4.8	-0.144000924170205	1.06953310018124
899	False	103_124	-4.73333333333333	-0.0600264135773956	1.09095748294912
900	False	103_124	-4.66666666666666	-0.229067912351415	1.07118812858416
901	False	103_124	-4.6	0.012562171729022	1.08842308143939
902	False	103_124	-4.53333333333333	-0.108098844302828	1.09442362568026
903	False	103_124	-4.46666666666666	-0.00925315363611499	1.08742070188644
904	False	103_124	-4.4	-0.103507657054018	1.07609825104929
905	False	103_124	-4.33333333333333	0.111506791781028	1.09509268121077
906	False	103_124	-4.26666666666666	-0.204984952890196	1.06814359035333
907	False	103_124	-4.2	0.0514265411988235	1.07197232778779
908	False	103_124	-4.13333333333333	-0.0323918497070516	1.09481060803296
909	False	103_124	-4.06666666666666	-0.0606428972522907	1.08210258403419
910	False	103_124	-4	0.306324420410427	1.09603811619914
911	False	103_124	-3.93333333333333	0.0601451251239099	1.10205511628007
912	False	103_124	-3.86666666666666	-0.22100295272568	1.08740281891168
913	False	103_124	-3.8	-0.112616261035579	1.08131127577774
914	False	103_124	-3.73333333333333	-0.134120191075102	1.0869450471107
915	False	103_124	-3.66666666666666	-0.282576535083603	1.0960690467682
916	False	103_124	-3.6	-0.142895596266054	1.07840388383389
917	False	103_124	-3.53333333333333	-0.263375399793408	1.09809986752064
918	False	103_124	-3.46666666666666	-0.0851584722393027	1.08487970386074
919	False	103_124	-3.4	-0.31794933626408	1.08835748657331
920	False	103_124	-3.33333333333333	-0.0783968941651614	1.10461823999591
921	False	103_124	-3.26666666666666	0.0641474599275637	1.08498754911926
922	False	103_124	-3.2	0.106825717201182	1.07759833422309
923	False	103_124	-3.13333333333333	-0.114736427131612	1.10824741043855
924	False	103_124	-3.06666666666666	-0.247159582897634	1.06389026654737
925	False	103_124	-3	-0.328441075829128	1.08017055844051
926	False	103_124	-2.93333333333333	-0.146711438517368	1.08180296339093
927	False	103_124	-2.86666666666666	-0.347135502498152	1.09472748983751
928	False	103_124	-2.8	0.0317957755698582	1.10184472594058
929	False	103_124	-2.73333333333333	0.0165277164872055	1.09361588598604
930	False	103_124	-2.66666666666666	-0.120402006189259	1.09107530563882
931	False	103_124	-2.6	-0.390024652014997	1.07623003016333
932	False	103_124	-2.53333333333333	-0.351877291399504	1.10484122963743
933	False	103_124	-2.46666666666666	-0.0783762495175626	1.06494000899451
934	False	103_124	-2.4	-0.104586719717608	1.11146105068783
935	False	103_124	-2.33333333333333	-0.181521859115841	1.09699509116391
936	False	103_124	-2.26666666666666	-0.121525246099496	1.10560244365787
937	False	103_124	-2.2	-0.19476675177228	1.08414883715025
938	False	103_124	-2.13333333333333	-0.435502370249672	1.07793361397821
939	False	103_124	-2.06666666666666	-0.54855846881169	1.06497723659689
940	False	103_124	-2	-0.501681783094213	1.06762798885014
941	False	103_124	-1.93333333333333	-0.240007093867727	1.08061958832048
942	False	103_124	-1.86666666666666	-0.450211301244108	1.08799889783878
943	False	103_124	-1.8	-1.05044805153336	1.08344328067321
944	False	103_124	-1.73333333333333	-1.21056686842776	1.09405437758145
945	False	103_124	-1.66666666666666	-1.16842012965942	1.07105096943052
946	False	103_124	-1.6	-0.684446710937485	1.08738968666362
947	False	103_124	-1.53333333333333	-0.522053745914433	1.09289461594225
948	False	103_124	-1.46666666666666	-0.783812099737978	1.08399533742409
949	False	103_124	-1.4	-0.643416337068258	1.10201263384403
950	False	103_124	-1.33333333333333	-0.450902333469938	1.09330704269664
951	False	103_124	-1.26666666666666	-0.385758676036466	1.08546766179421
952	False	103_124	-1.2	-0.482720461924507	1.06186671545919
953	False	103_124	-1.13333333333333	-0.355879739008216	1.08751468478036
954	False	103_124	-1.06666666666666	-0.305527777268619	1.07423133098922
955	False	103_124	-1	-0.260266730340202	1.07269758605324
956	False	103_124	-0.933333333333333	-0.0238956949695891	1.09236201216515
957	False	103_124	-0.866666666666666	-0.259100765654723	1.10093527492512
958	False	103_124	-0.8	-0.221506301608217	1.09061611744015
959	False	103_124	-0.733333333333333	-0.0308693287791202	1.0818024187318
960	False	103_124	-0.666666666666666	0.0658085274763665	1.08835901948085
961	False	103_124	-0.6	0.112366480634024	1.06821842871842
962	False	103_124	-0.533333333333333	0.0181899073446378	1.0877462066163
963	False	103_124	-0.466666666666666	-0.00327198471003343	1.0698777394128
964	False	103_124	-0.4	-0.134675277481984	1.07851319944135
965	False	103_124	-0.333333333333333	0.286787916272703	1.07508842684547
966	False	103_124	-0.266666666666666	0.274921708854932	1.04896078790622
967	False	103_124	-0.2	0.186813873699804	1.0464137353616
968	False	103_124	-0.133333333333333	-1.14217028072989	1.0585765975433
969	False	103_124	-0.0666666666666666	-0.941687837186395	1.07242929821753
970	False	103_124	0	-1.46248873943759	1.04978969219526
971	False	103_124	0.0666666666666666	-1.3462950989906	1.02941256204225
972	False	103_124	0.133333333333333	-1.41202141433114	1.0325090694324
973	False	103_124	0.2	-1.51099111497429	1.06595507179338
974	False	103_124	0.266666666666666	-1.28481034320339	1.08385220893772
975	False	103_124	0.333333333333333	-0.931760860291834	1.09251534577826
976	False	103_124	0.4	-0.90816211130696	1.06475182757916
977	False	103_124	0.466666666666666	-0.960494612758773	1.09519727111497
978	False	103_124	0.533333333333333	-0.682020142673495	1.08162744055299
979	False	103_124	0.6	-0.725931974065397	1.1084385777182
980	False	103_124	0.666666666666666	-0.429141165646504	1.11540013971791
981	False	103_124	0.733333333333333	-0.566013201150908	1.11940855751949
982	False	103_124	0.8	-0.106459118281366	1.11973452110115
983	False	103_124	0.866666666666666	-0.391074035334497	1.11890402409677
984	False	103_124	0.933333333333333	0.00133288635626971	1.13860357477727
985	False	103_124	1	-0.0392041695496451	1.1308819015632
986	False	103_124	1.06666666666666	0.0101045165445253	1.12662440487679
987	False	103_124	1.13333333333333	-0.300540446568532	1.1484759335059
988	False	103_124	1.2	0.04295267776009	1.13973287002335
989	False	103_124	1.26666666666666	-0.099662308045472	1.15340233504978
990	False	103_124	1.33333333333333	-0.00585649033093022	1.13829964664165
991	False	103_124	1.4	-0.0683655319551325	1.15304837902361
992	False	103_124	1.46666666666666	-0.13817719417021	1.14523567044614
993	False	103_124	1.53333333333333	-0.383510094311541	1.13273342519757
994	False	103_124	1.6	-0.0508742725280202	1.14652985587528
995	False	103_124	1.66666666666666	-0.0538658294040874	1.14173725226914
996	False	103_124	1.73333333333333	-0.226609106990005	1.13904398386032
997	False	103_124	1.8	-0.0715324423616459	1.14992423439755
998	False	103_124	1.86666666666666	-0.206631920821925	1.14086678182789
999	False	103_124	1.93333333333333	-0.211789650014689	1.15301498817122
1000	False	103_124	2	-0.212010266444566	1.13637733418016
1001	False	103_124	2.06666666666666	-0.148151326866032	1.14100495558441
1002	False	103_124	2.13333333333333	-0.130075496272418	1.12482666167287
1003	False	103_124	2.2	-0.266127748711143	1.13113789658965
1004	False	103_124	2.26666666666666	-0.284496179910048	1.13295010263199
1005	False	103_124	2.33333333333333	-0.411290352553196	1.11346557286967
1006	False	103_124	2.4	-0.532080005009676	1.13948013762754
1007	False	103_124	2.46666666666666	-0.351192876653076	1.12342292921382
1008	False	103_124	2.53333333333333	-0.250868827900064	1.11024737152167
1009	False	103_124	2.6	-0.0761179425652363	1.10929810164676
1010	False	103_124	2.66666666666666	-0.0552638815706454	1.10699001860596
1011	False	103_124	2.73333333333333	0.00784193294671731	1.11708230471046
1012	False	103_124	2.8	-0.0466800308015619	1.11123237593371
1013	False	103_124	2.86666666666666	-0.0684138609429735	1.11308083180082
1014	False	103_124	2.93333333333333	-0.0597883979721842	1.10706649653878
1015	False	103_124	3	-0.0280490115727271	1.10346659327196
1016	False	103_124	3.06666666666666	-0.112718435496739	1.11115639110464
1017	False	103_124	3.13333333333333	-0.119738059697586	1.1134456535903
1018	False	103_124	3.2	-0.193639525210545	1.12093761694944
1019	False	103_124	3.26666666666666	-0.109357965217548	1.10227158722674
1020	False	103_124	3.33333333333333	-0.181428956593512	1.09905893593575
1021	False	103_124	3.4	-0.00278340564044433	1.10140894086979
1022	False	103_124	3.46666666666666	-0.0242673819176049	1.09452114104979
1023	False	103_124	3.53333333333333	-0.292226781252282	1.10816604690091
1024	False	103_124	3.6	-0.331348517220057	1.10768679442889
1025	False	103_124	3.66666666666666	-0.111422577026513	1.11911180064034
1026	False	103_124	3.73333333333333	0.0318797599983472	1.10443240847679
1027	False	103_124	3.8	0.153406998356902	1.10972341982079
1028	False	103_124	3.86666666666666	0.260735841827195	1.09970113217539
1029	False	103_124	3.93333333333333	0.110518945233805	1.10174694755872
1030	False	103_124	4	-0.117687280000712	1.11033950418954
1031	False	103_124	4.06666666666666	0.12718951646346	1.09509904204498
1032	False	103_124	4.13333333333333	0.0598057620781761	1.10253661225433
1033	False	103_124	4.2	0.100400328886467	1.11000758582779
1034	False	103_124	4.26666666666666	0.291724139533815	1.1072553542969
1035	False	103_124	4.33333333333333	0.17969494447252	1.09355270623686
1036	False	103_124	4.4	0.0639031380797403	1.10939474518899
1037	False	103_124	4.46666666666666	-0.0156852848841618	1.10061014270732
1038	False	103_124	4.53333333333333	0.145428097514601	1.10523009992882
1039	False	103_124	4.6	0.173940208779837	1.12078283650233
1040	False	103_124	4.66666666666666	-0.0138473100165422	1.10739113165973
1041	False	103_124	4.73333333333333	-0.00945453975799833	1.09666024151026
1042	False	103_124	4.8	-0.0251177459919146	1.09004834011241
1043	False	103_124	4.86666666666666	0.0703402144302007	1.10557766255482
1044	False	103_124	4.93333333333333	0.0697663377021144	1.12128683555925
1045	False	103_148	-4.93333333333333	-0.975426283214606	1.14003304209357
1046	False	103_148	-4.86666666666666	-1.12134989575941	1.17483000073536
1047	False	103_148	-4.8	-1.97415238487599	1.14944787889599
1048	False	103_148	-4.73333333333333	-1.85416756378743	1.17396554865442
1049	False	103_148	-4.66666666666666	-1.56969068373639	1.12130128855941
1050	False	103_148	-4.6	-1.47206549878214	1.12656524964546
1051	False	103_148	-4.53333333333333	-1.55124889960066	1.153136436984
1052	False	103_148	-4.46666666666666	-1.18884624614864	1.15234289958419
1053	False	103_148	-4.4	-1.09487747024525	1.15580302006321
1054	False	103_148	-4.33333333333333	-1.26165359444513	1.16276358638102
1055	False	103_148	-4.26666666666666	-1.07043474789588	1.16040727894099
1056	False	103_148	-4.2	-0.909673946697267	1.20227489265143
1057	False	103_148	-4.13333333333333	-1.23383708597426	1.15276457815473
1058	False	103_148	-4.06666666666666	-0.881603791000677	1.18117694551517
1059	False	103_148	-4	-0.945030846733863	1.16572429409549
1060	False	103_148	-3.93333333333333	-0.873343004126469	1.19046841486059
1061	False	103_148	-3.86666666666666	-0.589492105967219	1.16976255483423
1062	False	103_148	-3.8	-0.81336718131516	1.21678007155087
1063	False	103_148	-3.73333333333333	-0.627531427003551	1.16963243295214
1064	False	103_148	-3.66666666666666	-0.705923855319366	1.19248871635415
1065	False	103_148	-3.6	-0.436163173872512	1.16884044865404
1066	False	103_148	-3.53333333333333	-0.329697568468464	1.12030045704984
1067	False	103_148	-3.46666666666666	-0.22266284882844	1.16945357228759
1068	False	103_148	-3.4	-0.511062076591319	1.16595980712293
1069	False	103_148	-3.33333333333333	-0.21283620261567	1.17289413337412
1070	False	103_148	-3.26666666666666	-0.541680949171379	1.15662908881696
1071	False	103_148	-3.2	-0.451815210012828	1.16332846252519
1072	False	103_148	-3.13333333333333	-0.300933183385923	1.1955204974226
1073	False	103_148	-3.06666666666666	-0.498499892587512	1.13344874826362
1074	False	103_148	-3	-0.254236325759104	1.17470219545409
1075	False	103_148	-2.93333333333333	-0.401108135866772	1.12478990187196
1076	False	103_148	-2.86666666666666	-0.277992351984857	1.22964863769053
1077	False	103_148	-2.8	-0.329136228574904	1.18000183627347
1078	False	103_148	-2.73333333333333	-0.372930971078545	1.195890647783
1079	False	103_148	-2.66666666666666	-0.395982863428944	1.11077772339331
1080	False	103_148	-2.6	-0.260709151293013	1.1786509143222
1081	False	103_148	-2.53333333333333	-0.546469559100852	1.17192883911149
1082	False	103_148	-2.46666666666666	-0.482132762116137	1.11395930382907
1083	False	103_148	-2.4	-0.36624003012512	1.19432133624936
1084	False	103_148	-2.33333333333333	-0.490764229517994	1.1744464585916
1085	False	103_148	-2.26666666666666	-0.173777590359263	1.14089152376656
1086	False	103_148	-2.2	-0.437031775029773	1.13909550554866
1087	False	103_148	-2.13333333333333	-0.14685787419357	1.12643994802114
1088	False	103_148	-2.06666666666666	-0.160665778993146	1.16508532377176
1089	False	103_148	-2	-0.278716397759131	1.13025273897152
1090	False	103_148	-1.93333333333333	-0.269851197682554	1.16696993535686
1091	False	103_148	-1.86666666666666	-0.799798183424408	1.12681800580655
1092	False	103_148	-1.8	-1.08306931054941	1.11407871153213
1093	False	103_148	-1.73333333333333	-1.05306438363763	1.14859848671514
1094	False	103_148	-1.66666666666666	-0.936615670621928	1.08166378881384
1095	False	103_148	-1.6	-0.806207754054411	1.13755152684226
1096	False	103_148	-1.53333333333333	-0.5401616685519	1.14305122904797
1097	False	103_148	-1.46666666666666	-0.542817923701945	1.1660904676036
1098	False	103_148	-1.4	-0.741516622346302	1.1155893638105
1099	False	103_148	-1.33333333333333	-0.386721252254954	1.17577659462749
1100	False	103_148	-1.26666666666666	-0.265972771469582	1.13438467699205
1101	False	103_148	-1.2	-0.557328304097943	1.11916573608991
1102	False	103_148	-1.13333333333333	-0.527550052530738	1.14947275166316
1103	False	103_148	-1.06666666666666	-0.540389028789572	1.14507131943368
1104	False	103_148	-1	-0.514140910328962	1.15030255139468
1105	False	103_148	-0.933333333333333	-0.622176341413301	1.15760631660019
1106	False	103_148	-0.866666666666666	-0.490610879935209	1.12921227059644
1107	False	103_148	-0.8	-0.276565294824264	1.12220431706512
1108	False	103_148	-0.733333333333333	-0.535832250114914	1.13091842093485
1109	False	103_148	-0.666666666666666	-0.670556940886698	1.1383179103247
1110	False	103_148	-0.6	-0.781007751481564	1.12895850004621
1111	False	103_148	-0.533333333333333	-0.273585999153914	1.12778115958155
1112	False	103_148	-0.466666666666666	-0.677571921546552	1.13029040416728
1113	False	103_148	-0.4	-0.36853047605487	1.11595810458149
1114	False	103_148	-0.333333333333333	-0.493236198445302	1.11597906319038
1115	False	103_148	-0.266666666666666	-0.395459811303516	1.10274661255806
1116	False	103_148	-0.2	-0.199352524369799	1.11362964308676
1117	False	103_148	-0.133333333333333	-0.189571895696439	1.0856711933827
1118	False	103_148	-0.0666666666666666	0.0600041324116981	1.09134617642476
1119	False	103_148	0	0.136402718019747	1.08473854199335
1120	False	103_148	0.0666666666666666	0.514625985991206	1.07585048932609
1121	False	103_148	0.133333333333333	0.537630315226808	1.05777110177466
1122	False	103_148	0.2	0.241345546576389	1.06643576480295
1123	False	103_148	0.266666666666666	-0.197165612987415	1.10169065705168
1124	False	103_148	0.333333333333333	0.150889950944695	1.09567767906705
1125	False	103_148	0.4	-0.39267174801595	1.09101901090421
1126	False	103_148	0.466666666666666	-0.62430404382769	1.16399886751356
1127	False	103_148	0.533333333333333	-0.657528538003017	1.13060133957547
1128	False	103_148	0.6	-0.64404164901915	1.16209771781751
1129	False	103_148	0.666666666666666	-0.627640475758914	1.18644579080688
1130	False	103_148	0.733333333333333	-0.806026601863082	1.22752429308691
1131	False	103_148	0.8	-1.55307980430825	1.25794227683703
1132	False	103_148	0.866666666666666	-1.18605730482505	1.29271838641347
1133	False	103_148	0.933333333333333	-1.24171732566525	1.26781125836215
1134	False	103_148	1	-1.26424644863665	1.32320187537721
1135	False	103_148	1.06666666666666	-1.01054706526436	1.27579771133928
1136	False	103_148	1.13333333333333	-0.893516020039382	1.30351905672784
1137	False	103_148	1.2	-1.00228461002258	1.27211271529717
1138	False	103_148	1.26666666666666	-0.96609965769474	1.30351378587109
1139	False	103_148	1.33333333333333	-1.1368940072633	1.27319535383188
1140	False	103_148	1.4	-0.931940149650768	1.27645068442804
1141	False	103_148	1.46666666666666	-1.25751723151557	1.23842960575213
1142	False	103_148	1.53333333333333	-0.820716087768678	1.30317452530737
1143	False	103_148	1.6	-0.887401766971965	1.26686253823103
1144	False	103_148	1.66666666666666	-1.10034770742503	1.31735061831162
1145	False	103_148	1.73333333333333	-0.921640311410993	1.35377885741632
1146	False	103_148	1.8	-0.848268100107456	1.29937955039993
1147	False	103_148	1.86666666666666	-0.932165701192575	1.28172746643996
1148	False	103_148	1.93333333333333	-0.894642919249104	1.25838033404775
1149	False	103_148	2	-0.831118160008426	1.30196984250132
1150	False	103_148	2.06666666666666	-0.770400296139009	1.24243019787543
1151	False	103_148	2.13333333333333	-1.06177488321242	1.26400278748529
1152	False	103_148	2.2	-1.03221511511482	1.26850718528571
1153	False	103_148	2.26666666666666	-0.618847314944175	1.213491589272
1154	False	103_148	2.33333333333333	-0.795920364319121	1.2233868878064
1155	False	103_148	2.4	-1.07473799161491	1.23015423938017
1156	False	103_148	2.46666666666666	-0.848374254576564	1.20263943007375
1157	False	103_148	2.53333333333333	-1.06211869221271	1.19962863223583
1158	False	103_148	2.6	-0.783997568885644	1.20942126989219
1159	False	103_148	2.66666666666666	-0.658692442134048	1.18680092834469
1160	False	103_148	2.73333333333333	-0.657175550203287	1.21340100850457
1161	False	103_148	2.8	-0.611511072878238	1.19705109175492
1162	False	103_148	2.86666666666666	-0.901438710777374	1.22848153743814
1163	False	103_148	2.93333333333333	-0.579477389444978	1.22265548142838
1164	False	103_148	3	-0.544566013873621	1.23080457453279
1165	False	103_148	3.06666666666666	-0.692973523548251	1.24259408846332
1166	False	103_148	3.13333333333333	-0.655847641495194	1.15510070427765
1167	False	103_148	3.2	-0.591290382906815	1.2098858105363
1168	False	103_148	3.26666666666666	-0.419318126287472	1.20730589828384
1169	False	103_148	3.33333333333333	-0.454292470229651	1.20437821868788
1170	False	103_148	3.4	-0.59806282285749	1.1990171129991
1171	False	103_148	3.46666666666666	-0.75370023496183	1.21942925533135
1172	False	103_148	3.53333333333333	-0.749497188300468	1.223054787697
1173	False	103_148	3.6	-0.920423511318312	1.17376381846742
1174	False	103_148	3.66666666666666	-1.06739390636504	1.16966632613406
1175	False	103_148	3.73333333333333	-0.791332331164447	1.16147236337975
1176	False	103_148	3.8	-1.12390337262012	1.21556405138731
1177	False	103_148	3.86666666666666	-0.971248534828696	1.14174419928992
1178	False	103_148	3.93333333333333	-0.864766352697513	1.14221443448832
1179	False	103_148	4	-0.842682596917407	1.20818240482784
1180	False	103_148	4.06666666666666	-0.873506840656297	1.18016152066296
1181	False	103_148	4.13333333333333	-0.546461711010701	1.20400253130615
1182	False	103_148	4.2	-0.979312027934533	1.16446418978104
1183	False	103_148	4.26666666666666	-1.05250821229376	1.18180784141983
1184	False	103_148	4.33333333333333	-0.796784398745948	1.17195307285567
1185	False	103_148	4.4	-0.972767562702821	1.16410887464819
1186	False	103_148	4.46666666666666	-0.903134399426255	1.24075795029403
1187	False	103_148	4.53333333333333	-0.665878091426849	1.19722311147665
1188	False	103_148	4.6	-0.472873301829453	1.22716848859879
1189	False	103_148	4.66666666666666	-0.577720191885616	1.18475208819398
1190	False	103_148	4.73333333333333	-0.431184297673107	1.1671431708865
1191	False	103_148	4.8	-0.216560591640401	1.17049187304563
1192	False	103_148	4.86666666666666	-0.467326959087977	1.26323602567297
1193	False	103_148	4.93333333333333	-0.491605951741494	1.20067574777225
1194	True	126_13	-4.93333333333333	-0.312596230582408	1.02616039780983
1195	True	126_13	-4.86666666666666	-0.0682688152892733	1.02399494282539
1196	True	126_13	-4.8	-0.202711049852422	1.02662064668737
1197	True	126_13	-4.73333333333333	-0.253413169681677	1.02544967865979
1198	True	126_13	-4.66666666666666	-0.271340112862833	1.02474558397541
1199	True	126_13	-4.6	-0.151572924530015	1.03106243855531
1200	True	126_13	-4.53333333333333	-0.191133846614234	1.02561899604695
1201	True	126_13	-4.46666666666666	-0.118329828628734	1.02321912830456
1202	True	126_13	-4.4	-0.357197601084644	1.0283046684098
1203	True	126_13	-4.33333333333333	0.0412589470742003	1.02051361456975
1204	True	126_13	-4.26666666666666	0.00358818066965845	1.02823091814559
1205	True	126_13	-4.2	-0.0238411743899527	1.02629678888857
1206	True	126_13	-4.13333333333333	0.226755597948948	1.02283250431431
1207	True	126_13	-4.06666666666666	-0.151763847749117	1.02370100647709
1208	True	126_13	-4	0.129362080399244	1.02281399759427
1209	True	126_13	-3.93333333333333	-0.178850823906834	1.02644761627687
1210	True	126_13	-3.86666666666666	0.0463167491401128	1.0240600548218
1211	True	126_13	-3.8	0.129138943941111	1.02768049069336
1212	True	126_13	-3.73333333333333	0.151951305860649	1.02647152191229
1213	True	126_13	-3.66666666666666	0.196590901307708	1.02897446133418
1214	True	126_13	-3.6	0.0608810491339289	1.02413184194105
1215	True	126_13	-3.53333333333333	0.0274704454364069	1.02724549788476
1216	True	126_13	-3.46666666666666	-0.0217274375995886	1.02684966395379
1217	True	126_13	-3.4	-0.0902956710101028	1.02396857803141
1218	True	126_13	-3.33333333333333	0.0221542306008849	1.02835382837835
1219	True	126_13	-3.26666666666666	-0.222188858056725	1.02851028643744
1220	True	126_13	-3.2	0.0606590461010799	1.0291616801191
1221	True	126_13	-3.13333333333333	-0.10124588882374	1.02914374432351
1222	True	126_13	-3.06666666666666	0.0836727497017622	1.02672026178259
1223	True	126_13	-3	0.101528144230502	1.02520411132889
1224	True	126_13	-2.93333333333333	0.0590825739975839	1.02568806791894
1225	True	126_13	-2.86666666666666	0.211832854765847	1.03131883267645
1226	True	126_13	-2.8	-0.00874583808615734	1.02717218805616
1227	True	126_13	-2.73333333333333	0.10380245221139	1.02945697731583
1228	True	126_13	-2.66666666666666	-0.112178963786692	1.02837791121039
1229	True	126_13	-2.6	0.110673865530379	1.03025738851822
1230	True	126_13	-2.53333333333333	-0.0884980615425297	1.03046208589417
1231	True	126_13	-2.46666666666666	0.0323965393451499	1.02937628241537
1232	True	126_13	-2.4	-0.00391374972371234	1.0275191506419
1233	True	126_13	-2.33333333333333	0.0576401744934666	1.02609881530202
1234	True	126_13	-2.26666666666666	-0.109394472194552	1.02608650358431
1235	True	126_13	-2.2	-0.0497485601563317	1.0247443131028
1236	True	126_13	-2.13333333333333	0.0511744024931884	1.02344809432458
1237	True	126_13	-2.06666666666666	-0.0612471691660588	1.03091413658918
1238	True	126_13	-2	-0.166254265118055	1.02501520138874
1239	True	126_13	-1.93333333333333	0.143669782490128	1.02816490326971
1240	True	126_13	-1.86666666666666	0.247443174877456	1.02881009849334
1241	True	126_13	-1.8	0.0250949840897298	1.02593640552567
1242	True	126_13	-1.73333333333333	0.13207640306062	1.02771853251722
1243	True	126_13	-1.66666666666666	0.221180812875217	1.02996907591337
1244	True	126_13	-1.6	0.192747756228447	1.03102210093076
1245	True	126_13	-1.53333333333333	0.0876560412714841	1.02602695287381
1246	True	126_13	-1.46666666666666	0.242868960807977	1.027750678584
1247	True	126_13	-1.4	0.156891235364998	1.02836208588123
1248	True	126_13	-1.33333333333333	0.351685248842391	1.02662659115879
1249	True	126_13	-1.26666666666666	-0.123882310844426	1.02707365028203
1250	True	126_13	-1.2	0.235381107287993	1.02927100811189
1251	True	126_13	-1.13333333333333	0.03458475605947	1.03082855504627
1252	True	126_13	-1.06666666666666	-0.0014160975883571	1.03032379740855
1253	True	126_13	-1	-0.209796487368669	1.0278959582385
1254	True	126_13	-0.933333333333333	-0.0816813917870131	1.02844478273569
1255	True	126_13	-0.866666666666666	-0.0671545566368929	1.03089183981694
1256	True	126_13	-0.8	-0.0121042299508984	1.03125551395385
1257	True	126_13	-0.733333333333333	-0.0354642899494778	1.02833758274267
1258	True	126_13	-0.666666666666666	-0.118642300731623	1.03304693458751
1259	True	126_13	-0.6	0.0313270551417705	1.02946846730748
1260	True	126_13	-0.533333333333333	0.181824420544825	1.02936438506417
1261	True	126_13	-0.466666666666666	0.185856389420423	1.03146500591026
1262	True	126_13	-0.4	0.251368773687777	1.03232278918212
1263	True	126_13	-0.333333333333333	0.372864867514124	1.03522699982944
1264	True	126_13	-0.266666666666666	0.0129086761708106	1.03503176424686
1265	True	126_13	-0.2	0.223885617088926	1.03246453025489
1266	True	126_13	-0.133333333333333	0.139436072387676	1.03441022414367
1267	True	126_13	-0.0666666666666666	0.0823259197316437	1.03245731991129
1268	True	126_13	0	-0.0527912361895496	1.02794816763352
1269	True	126_13	0.0666666666666666	0.266064646058748	1.02953111995423
1270	True	126_13	0.133333333333333	0.209760307669517	1.03385106999254
1271	True	126_13	0.2	0.135127553034551	1.03116508706183
1272	True	126_13	0.266666666666666	-0.021316960344824	1.02909120355737
1273	True	126_13	0.333333333333333	0.0401125982278211	1.02824239773827
1274	True	126_13	0.4	0.0453241697085217	1.02655389354796
1275	True	126_13	0.466666666666666	0.118383392105213	1.0252438928153
1276	True	126_13	0.533333333333333	0.200645690515319	1.02380130430563
1277	True	126_13	0.6	0.24900823023955	1.02581490517417
1278	True	126_13	0.666666666666666	0.137643972174085	1.02283091752307
1279	True	126_13	0.733333333333333	0.0776210563779453	1.02397795441943
1280	True	126_13	0.8	-0.0689742302331456	1.0238298284874
1281	True	126_13	0.866666666666666	0.0484530861034353	1.01847549056095
1282	True	126_13	0.933333333333333	0.162520211560612	1.02089913481948
1283	True	126_13	1	0.153803775733786	1.02146998135212
1284	True	126_13	1.06666666666666	0.0324620331984602	1.02308919946428
1285	True	126_13	1.13333333333333	0.144192196798007	1.02401569462524
1286	True	126_13	1.2	0.0642230927117952	1.02101240136438
1287	True	126_13	1.26666666666666	0.125899654123706	1.01975536723031
1288	True	126_13	1.33333333333333	0.0444960015020641	1.02275292384
1289	True	126_13	1.4	0.0741317513160693	1.02248517184037
1290	True	126_13	1.46666666666666	0.200735613148433	1.02314458841894
1291	True	126_13	1.53333333333333	0.057107195911428	1.02182213680065
1292	True	126_13	1.6	0.0411679478193792	1.02248116296379
1293	True	126_13	1.66666666666666	0.089090793652873	1.02051282974174
1294	True	126_13	1.73333333333333	0.159113232571	1.01983697284531
1295	True	126_13	1.8	0.0728069313451892	1.01937261149956
1296	True	126_13	1.86666666666666	0.156283937427123	1.01833732130524
1297	True	126_13	1.93333333333333	0.264209773463571	1.01565884971511
1298	True	126_13	2	0.0974102819147106	1.01829296778122
1299	True	126_13	2.06666666666666	-0.132579883112815	1.0170111488604
1300	True	126_13	2.13333333333333	0.314646896400441	1.01849631123609
1301	True	126_13	2.2	0.0574528798456563	1.01830532291027
1302	True	126_13	2.26666666666666	-0.00286467922669105	1.01958451421869
1303	True	126_13	2.33333333333333	0.0152782665135482	1.01765499759989
1304	True	126_13	2.4	-0.0811258809550403	1.01949841201041
1305	True	126_13	2.46666666666666	0.0773296710274162	1.01936951034363
1306	True	126_13	2.53333333333333	0.0696317278288462	1.0171971777191
1307	True	126_13	2.6	0.056476897574506	1.0166554546231
1308	True	126_13	2.66666666666666	0.0639371122367706	1.01415445864704
1309	True	126_13	2.73333333333333	0.0219412075048736	1.014825200458
1310	True	126_13	2.8	0.180590312511103	1.01621405614137
1311	True	126_13	2.86666666666666	0.0143879688851267	1.01844030648056
1312	True	126_13	2.93333333333333	-0.0686884925247818	1.01881133861696
1313	True	126_13	3	0.0441481507073047	1.01562984256225
1314	True	126_13	3.06666666666666	0.0902539069846572	1.01833364175608
1315	True	126_13	3.13333333333333	0.17128374849644	1.01935212967495
1316	True	126_13	3.2	0.194138350399601	1.01471958435789
1317	True	126_13	3.26666666666666	0.0600473631488006	1.01836544553255
1318	True	126_13	3.33333333333333	-0.076361688736013	1.01623786154532
1319	True	126_13	3.4	-0.00690857719056017	1.01547253874638
1320	True	126_13	3.46666666666666	0.0515203516355393	1.0186824632263
1321	True	126_13	3.53333333333333	-0.329272688683746	1.01716403790523
1322	True	126_13	3.6	0.207335409013945	1.01728340772489
1323	True	126_13	3.66666666666666	0.221758775685916	1.0216765832534
1324	True	126_13	3.73333333333333	0.051669393779504	1.02489781288438
1325	True	126_13	3.8	0.0479791227053749	1.02093112662152
1326	True	126_13	3.86666666666666	0.135920898601925	1.01916554916097
1327	True	126_13	3.93333333333333	0.256269625863749	1.01857931759144
1328	True	126_13	4	0.183400076971337	1.02015880112406
1329	True	126_13	4.06666666666666	-0.0302539858115535	1.02433778469381
1330	True	126_13	4.13333333333333	0.0782716189441623	1.02302076637283
1331	True	126_13	4.2	0.0836874610277829	1.01877925209347
1332	True	126_13	4.26666666666666	0.0465225433417152	1.02250416280548
1333	True	126_13	4.33333333333333	0.000185545814396546	1.02469851080885
1334	True	126_13	4.4	0.135196951741248	1.02290676838026
1335	True	126_13	4.46666666666666	0.134089296111471	1.02151829287259
1336	True	126_13	4.53333333333333	0.0558737178230682	1.02177793604443
1337	True	126_13	4.6	0.0770466951503442	1.02025186039004
1338	True	126_13	4.66666666666666	-0.0933710711432925	1.01923238409079
1339	True	126_13	4.73333333333333	0.166735220794769	1.01897307411612
1340	True	126_13	4.8	-0.0449393703010494	1.02126382401101
1341	True	126_13	4.86666666666666	-0.112202062396653	1.02696830079699
1342	True	126_13	4.93333333333333	-0.147097050089786	1.021063845811
1343	False	136_19	-4.93333333333333	-0.441542247043965	1.08478928348146
1344	False	136_19	-4.86666666666666	-0.517365359924127	1.10041055956917
1345	False	136_19	-4.8	-0.577683868066289	1.11109896182244
1346	False	136_19	-4.73333333333333	-0.178398945747312	1.10016937309579
1347	False	136_19	-4.66666666666666	-0.159607170212535	1.11073551539072
1348	False	136_19	-4.6	-0.420200660183699	1.10850963390289
1349	False	136_19	-4.53333333333333	-0.284420404127538	1.10033017392739
1350	False	136_19	-4.46666666666666	-0.437640772314544	1.09666779468748
1351	False	136_19	-4.4	-0.162250089562223	1.11894795185648
1352	False	136_19	-4.33333333333333	-0.413333636532435	1.10444196483417
1353	False	136_19	-4.26666666666666	-0.45798270321801	1.09787886679332
1354	False	136_19	-4.2	-0.398571101407414	1.10109429233975
1355	False	136_19	-4.13333333333333	-0.230929357622993	1.09315423984588
1356	False	136_19	-4.06666666666666	-0.478238121857258	1.08892266316194
1357	False	136_19	-4	-0.669541904851379	1.12984350136067
1358	False	136_19	-3.93333333333333	-0.217175403946678	1.11269042672448
1359	False	136_19	-3.86666666666666	-0.283865509432626	1.10357091628813
1360	False	136_19	-3.8	0.0862938924295509	1.08340803383994
1361	False	136_19	-3.73333333333333	-0.466656482459628	1.12142849123243
1362	False	136_19	-3.66666666666666	-0.165951279394165	1.09194955173841
1363	False	136_19	-3.6	-0.506973316108129	1.10332531992497
1364	False	136_19	-3.53333333333333	0.0440764273713753	1.10947547494417
1365	False	136_19	-3.46666666666666	-0.268583544286462	1.10170946180319
1366	False	136_19	-3.4	-0.386078902881189	1.10289983818444
1367	False	136_19	-3.33333333333333	-0.411545065715254	1.10235416360193
1368	False	136_19	-3.26666666666666	-0.315188091327012	1.08708356719596
1369	False	136_19	-3.2	-0.339852697808287	1.11881990309962
1370	False	136_19	-3.13333333333333	-0.0481544947510884	1.09648747406867
1371	False	136_19	-3.06666666666666	-0.151234897533238	1.11643939794224
1372	False	136_19	-3	-0.268778621236743	1.11055767518686
1373	False	136_19	-2.93333333333333	-0.36143176110292	1.10686367717062
1374	False	136_19	-2.86666666666666	-0.576812736039912	1.09898217817866
1375	False	136_19	-2.8	-0.244756520762714	1.11313146046103
1376	False	136_19	-2.73333333333333	-0.153059016407381	1.13729922176023
1377	False	136_19	-2.66666666666666	-0.292280632812172	1.10141660377939
1378	False	136_19	-2.6	-0.100443089204203	1.11947029034107
1379	False	136_19	-2.53333333333333	-0.451591772648345	1.11550162193275
1380	False	136_19	-2.46666666666666	-0.452985076206083	1.10100546256506
1381	False	136_19	-2.4	-0.430376708304928	1.12128325062542
1382	False	136_19	-2.33333333333333	-0.250431611931272	1.11963777376836
1383	False	136_19	-2.26666666666666	-0.767898890529373	1.1241498853208
1384	False	136_19	-2.2	-0.351853999064601	1.08200966977162
1385	False	136_19	-2.13333333333333	-0.5240351157343	1.11779807686747
1386	False	136_19	-2.06666666666666	-0.266535762180879	1.12209787175733
1387	False	136_19	-2	-0.847031253250286	1.08608604728486
1388	False	136_19	-1.93333333333333	-0.314329967683494	1.10118534856581
1389	False	136_19	-1.86666666666666	-0.733286830836727	1.11385780475318
1390	False	136_19	-1.8	-0.113274049425002	1.09890182545116
1391	False	136_19	-1.73333333333333	-0.654979129365153	1.10726834312426
1392	False	136_19	-1.66666666666666	-0.643222031561385	1.09874538488857
1393	False	136_19	-1.6	-0.318635766051615	1.11089568947962
1394	False	136_19	-1.53333333333333	-0.618634775791461	1.1135635594674
1395	False	136_19	-1.46666666666666	-0.314573693141987	1.11535236665663
1396	False	136_19	-1.4	-0.556210420167923	1.1208658940984
1397	False	136_19	-1.33333333333333	-0.385844375252851	1.11452782623376
1398	False	136_19	-1.26666666666666	-0.430207208888142	1.11281969006805
1399	False	136_19	-1.2	-0.329081647269104	1.09737334575898
1400	False	136_19	-1.13333333333333	-0.613197779829033	1.11624082498524
1401	False	136_19	-1.06666666666666	-0.186960421320541	1.09512874801619
1402	False	136_19	-1	-0.440899168002435	1.11407704426074
1403	False	136_19	-0.933333333333333	-0.1282568551721	1.12246334852619
1404	False	136_19	-0.866666666666666	-0.521859674828213	1.0986344379663
1405	False	136_19	-0.8	-0.438851313809501	1.09757628983174
1406	False	136_19	-0.733333333333333	-0.539188091432837	1.11424769219632
1407	False	136_19	-0.666666666666666	-0.103828933760305	1.11790517855436
1408	False	136_19	-0.6	-0.663944666782406	1.10520920898079
1409	False	136_19	-0.533333333333333	-0.0198657497091128	1.09257282559458
1410	False	136_19	-0.466666666666666	-0.278956638319063	1.10425766557741
1411	False	136_19	-0.4	-0.0941260675003758	1.12479427979495
1412	False	136_19	-0.333333333333333	-0.635773160629794	1.11838579058728
1413	False	136_19	-0.266666666666666	-0.177530293104167	1.14343145458142
1414	False	136_19	-0.2	-0.399888370668986	1.10706110286558
1415	False	136_19	-0.133333333333333	-0.396424719916755	1.12946773551392
1416	False	136_19	-0.0666666666666666	-0.544564074410013	1.08971125919921
1417	False	136_19	0	-0.162626763139524	1.10354926060535
1418	False	136_19	0.0666666666666666	-0.213523272072531	1.10777521813228
1419	False	136_19	0.133333333333333	-0.36703910303596	1.11345398447205
1420	False	136_19	0.2	-0.208154721748995	1.11137303314974
1421	False	136_19	0.266666666666666	-0.956136991400049	1.1264720709918
1422	False	136_19	0.333333333333333	-0.40421713999802	1.09586108008862
1423	False	136_19	0.4	-0.51387835732447	1.10933761636124
1424	False	136_19	0.466666666666666	-0.475987426725208	1.11399962614028
1425	False	136_19	0.533333333333333	-0.569365401885526	1.10830822333622
1426	False	136_19	0.6	-0.649643489462774	1.11873945524487
1427	False	136_19	0.666666666666666	-0.655676043591523	1.10763746776752
1428	False	136_19	0.733333333333333	-0.412482557411473	1.11292768181185
1429	False	136_19	0.8	-0.894388439121104	1.09108509514912
1430	False	136_19	0.866666666666666	-0.767211073590596	1.10297391774991
1431	False	136_19	0.933333333333333	-0.460562816982855	1.11766658358162
1432	False	136_19	1	-0.644283265526072	1.1018623174524
1433	False	136_19	1.06666666666666	-0.524857474941338	1.12036075157825
1434	False	136_19	1.13333333333333	-0.947732742216429	1.11842974885136
1435	False	136_19	1.2	-0.558391855041909	1.11353516766167
1436	False	136_19	1.26666666666666	-0.839435284778548	1.11237117868146
1437	False	136_19	1.33333333333333	-0.885947556662937	1.13725310000579
1438	False	136_19	1.4	-1.03417217565558	1.09719217809622
1439	False	136_19	1.46666666666666	-0.886566699643619	1.1067931422484
1440	False	136_19	1.53333333333333	-1.30614116672752	1.12454032794302
1441	False	136_19	1.6	-0.930720697604738	1.09925041171005
1442	False	136_19	1.66666666666666	-1.52710610097871	1.10302003140045
1443	False	136_19	1.73333333333333	-1.2167489514922	1.11609055672238
1444	False	136_19	1.8	-1.53723340147059	1.1230503280332
1445	False	136_19	1.86666666666666	-1.18143605070151	1.09161529590702
1446	False	136_19	1.93333333333333	-1.44264132740647	1.09052704355159
1447	False	136_19	2	-1.74208523115665	1.10132269747613
1448	False	136_19	2.06666666666666	-1.86577429592594	1.11422361403105
1449	False	136_19	2.13333333333333	-1.3967129534375	1.08641776759482
1450	False	136_19	2.2	-1.84670909748283	1.13178306628797
1451	False	136_19	2.26666666666666	-1.42192100034877	1.14345595901151
1452	False	136_19	2.33333333333333	-1.48224590943114	1.14048058950758
1453	False	136_19	2.4	-1.26715284096969	1.14294340678936
1454	False	136_19	2.46666666666666	-1.38887508745453	1.1440110003241
1455	False	136_19	2.53333333333333	-1.43444374178673	1.1299242818491
1456	False	136_19	2.6	-1.09062977651996	1.12535814313125
1457	False	136_19	2.66666666666666	-1.20296842879206	1.12176686546277
1458	False	136_19	2.73333333333333	-0.826681847272345	1.13376801863223
1459	False	136_19	2.8	-0.620656214846543	1.1336631036253
1460	False	136_19	2.86666666666666	-0.555032825749722	1.14976730621806
1461	False	136_19	2.93333333333333	-0.910449355206238	1.11737697783751
1462	False	136_19	3	-0.764912517007347	1.14278638517757
1463	False	136_19	3.06666666666666	-0.192971124128991	1.13082721984153
1464	False	136_19	3.13333333333333	-0.411881780843772	1.14468061299439
1465	False	136_19	3.2	-0.203176795047104	1.1424410270737
1466	False	136_19	3.26666666666666	-0.51099373190204	1.13649959382968
1467	False	136_19	3.33333333333333	-0.242837456451191	1.14598517972566
1468	False	136_19	3.4	-0.420855492460318	1.12633517926577
1469	False	136_19	3.46666666666666	-0.299938330361191	1.11795690770476
1470	False	136_19	3.53333333333333	-0.539680084274247	1.14104339684415
1471	False	136_19	3.6	-0.330362328265984	1.15295280570461
1472	False	136_19	3.66666666666666	-0.221873348400329	1.13340970570569
1473	False	136_19	3.73333333333333	-0.292391756859731	1.1117914380713
1474	False	136_19	3.8	-0.304291260081273	1.12782659922717
1475	False	136_19	3.86666666666666	-0.242988774324824	1.16022636689881
1476	False	136_19	3.93333333333333	-0.300269833697986	1.13172785458261
1477	False	136_19	4	-0.324686814958174	1.11930986116652
1478	False	136_19	4.06666666666666	-0.208689314871196	1.137991499152
1479	False	136_19	4.13333333333333	-0.541616764537903	1.09812169598835
1480	False	136_19	4.2	-0.367079946054639	1.1495325059872
1481	False	136_19	4.26666666666666	-0.523214264198252	1.1329101761919
1482	False	136_19	4.33333333333333	-0.298774789694237	1.12474842983265
1483	False	136_19	4.4	-0.159333514369995	1.10286075858924
1484	False	136_19	4.46666666666666	-0.415295961332869	1.0822083811182
1485	False	136_19	4.53333333333333	-0.37409454345435	1.0797092349522
1486	False	136_19	4.6	0.0227596208192699	1.08800900459043
1487	False	136_19	4.66666666666666	-0.542608127405278	1.11002163339149
1488	False	136_19	4.73333333333333	-0.217104008854814	1.12615846176292
1489	False	136_19	4.8	-0.26737486884875	1.10487508792339
1490	False	136_19	4.86666666666666	-0.362639999169679	1.09667138346579
1491	False	136_19	4.93333333333333	-0.111481432991726	1.09489864916595
1492	False	136_28	-4.93333333333333	-0.759746948170787	1.08482776386444
1493	False	136_28	-4.86666666666666	-0.442312216758953	1.09058925938794
1494	False	136_28	-4.8	-0.0509728937688234	1.07196605830619
1495	False	136_28	-4.73333333333333	-0.474623019798312	1.0647854300034
1496	False	136_28	-4.66666666666666	-0.622991804306095	1.07150723998794
1497	False	136_28	-4.6	-0.484938146600622	1.0826666484277
1498	False	136_28	-4.53333333333333	-0.40252222320218	1.08802390314203
1499	False	136_28	-4.46666666666666	-0.551084343343683	1.0707406690404
1500	False	136_28	-4.4	-0.441105931798503	1.09956848389791
1501	False	136_28	-4.33333333333333	-0.789270124416335	1.08745803536155
1502	False	136_28	-4.26666666666666	-0.996763231181491	1.094942660212
1503	False	136_28	-4.2	-0.366729376290012	1.07096167518773
1504	False	136_28	-4.13333333333333	-0.48107374123577	1.11490567363173
1505	False	136_28	-4.06666666666666	-0.470739661972832	1.10505783442328
1506	False	136_28	-4	-0.640000680900672	1.09287956953398
1507	False	136_28	-3.93333333333333	-0.857783322410378	1.07984782594821
1508	False	136_28	-3.86666666666666	-0.761257224648349	1.09597456489998
1509	False	136_28	-3.8	-0.532888676845485	1.08711568566952
1510	False	136_28	-3.73333333333333	-0.398070066944587	1.08638998113242
1511	False	136_28	-3.66666666666666	-0.744060336105182	1.07496106967133
1512	False	136_28	-3.6	-0.704844450137531	1.07868573888545
1513	False	136_28	-3.53333333333333	-0.589434724147636	1.0967711243094
1514	False	136_28	-3.46666666666666	-0.599136105934565	1.09861896410204
1515	False	136_28	-3.4	-0.557535494349368	1.08000902836342
1516	False	136_28	-3.33333333333333	-0.965511149476004	1.07692965298958
1517	False	136_28	-3.26666666666666	-0.708496572892967	1.07132867638952
1518	False	136_28	-3.2	-0.533508375669785	1.07493150690123
1519	False	136_28	-3.13333333333333	-0.665071293833516	1.0954272785939
1520	False	136_28	-3.06666666666666	-0.595433829862985	1.0881681255849
1521	False	136_28	-3	-0.830301000243488	1.10247208651921
1522	False	136_28	-2.93333333333333	-1.02563042279501	1.08298706619175
1523	False	136_28	-2.86666666666666	-1.27703001970325	1.08318663481169
1524	False	136_28	-2.8	-0.823838936700433	1.0941763718602
1525	False	136_28	-2.73333333333333	-1.33269913119124	1.0634525918936
1526	False	136_28	-2.66666666666666	-1.2325223002112	1.06942429889926
1527	False	136_28	-2.6	-0.840695981769314	1.08965840718907
1528	False	136_28	-2.53333333333333	-0.977878636808003	1.07547251212422
1529	False	136_28	-2.46666666666666	-1.05379616523636	1.09588810328512
1530	False	136_28	-2.4	-0.588201256497731	1.0996246778622
1531	False	136_28	-2.33333333333333	-0.628001375233737	1.05796722420786
1532	False	136_28	-2.26666666666666	-0.487676556701332	1.07858926925506
1533	False	136_28	-2.2	-0.415914438135962	1.0913655478055
1534	False	136_28	-2.13333333333333	-0.521983584902535	1.09490555177599
1535	False	136_28	-2.06666666666666	-0.216497728358479	1.06942604368663
1536	False	136_28	-2	-0.565857054957985	1.08038323452628
1537	False	136_28	-1.93333333333333	-0.293383970171624	1.09983239027433
1538	False	136_28	-1.86666666666666	-0.446460255571663	1.09644794816106
1539	False	136_28	-1.8	-0.394807364015761	1.07587066415925
1540	False	136_28	-1.73333333333333	-0.114259707584048	1.10127337378028
1541	False	136_28	-1.66666666666666	-0.467750372718267	1.10071093860112
1542	False	136_28	-1.6	-0.577441298286351	1.10977961554664
1543	False	136_28	-1.53333333333333	-0.271487323359692	1.07192319044406
1544	False	136_28	-1.46666666666666	-0.319277679517443	1.08247622319011
1545	False	136_28	-1.4	-0.272898316800702	1.08855784706783
1546	False	136_28	-1.33333333333333	-0.362660232322044	1.09151958576567
1547	False	136_28	-1.26666666666666	-0.65949788328892	1.08807193892881
1548	False	136_28	-1.2	-0.499609829067789	1.09056113420301
1549	False	136_28	-1.13333333333333	-0.431036500736433	1.07680059740144
1550	False	136_28	-1.06666666666666	-0.207543291955964	1.05845889782997
1551	False	136_28	-1	-0.556584313343399	1.0944791420597
1552	False	136_28	-0.933333333333333	-0.541748611366852	1.08955819794445
1553	False	136_28	-0.866666666666666	-0.419211873900185	1.07942429443073
1554	False	136_28	-0.8	-0.310522960086036	1.10523836521362
1555	False	136_28	-0.733333333333333	-0.668762519557461	1.06889397004115
1556	False	136_28	-0.666666666666666	-0.698143075013855	1.09543148024176
1557	False	136_28	-0.6	-0.554824105064601	1.08246684907487
1558	False	136_28	-0.533333333333333	-0.874943635932224	1.08606349238659
1559	False	136_28	-0.466666666666666	-0.773267312840195	1.0764574714702
1560	False	136_28	-0.4	-0.245689389065411	1.07417982399828
1561	False	136_28	-0.333333333333333	-0.57638205971767	1.0815833860807
1562	False	136_28	-0.266666666666666	-0.313947302775863	1.08818063323831
1563	False	136_28	-0.2	-0.271315528913868	1.09895267408705
1564	False	136_28	-0.133333333333333	-0.383782676792049	1.0585495919454
1565	False	136_28	-0.0666666666666666	-0.303348673887526	1.09771063173629
1566	False	136_28	0	-0.441676184048829	1.08340132309242
1567	False	136_28	0.0666666666666666	-0.44226957530763	1.10621061191544
1568	False	136_28	0.133333333333333	-0.89095862667478	1.09693158398805
1569	False	136_28	0.2	-0.164470005109068	1.09480207763255
1570	False	136_28	0.266666666666666	-0.199117257966065	1.06993404653483
1571	False	136_28	0.333333333333333	-0.573556819711991	1.07031553318166
1572	False	136_28	0.4	-0.309043550088488	1.10255842689992
1573	False	136_28	0.466666666666666	-0.663111519843984	1.07162529573089
1574	False	136_28	0.533333333333333	-0.557613771206531	1.08833595433078
1575	False	136_28	0.6	-0.326668073574233	1.0905350914818
1576	False	136_28	0.666666666666666	-0.921034530888383	1.08107011025718
1577	False	136_28	0.733333333333333	-0.511921005427404	1.10316820737072
1578	False	136_28	0.8	-0.346011429726906	1.08147803673565
1579	False	136_28	0.866666666666666	-0.472660050952759	1.07440331047688
1580	False	136_28	0.933333333333333	-0.425563124378656	1.05014749267182
1581	False	136_28	1	-0.187836282006901	1.05055521472738
1582	False	136_28	1.06666666666666	-0.065829916138042	1.07738468172356
1583	False	136_28	1.13333333333333	-0.00414660668604828	1.07171264374619
1584	False	136_28	1.2	-0.463644678646026	1.07746254640878
1585	False	136_28	1.26666666666666	-0.503653453070094	1.06194545505291
1586	False	136_28	1.33333333333333	-0.485252856241608	1.06491316100682
1587	False	136_28	1.4	-0.195870452130127	1.08415615795684
1588	False	136_28	1.46666666666666	0.028985927224489	1.08381966535965
1589	False	136_28	1.53333333333333	-0.295542564109569	1.0690911011072
1590	False	136_28	1.6	-0.0946518700039117	1.09309218468882
1591	False	136_28	1.66666666666666	-0.455465611742078	1.07854332520674
1592	False	136_28	1.73333333333333	-0.159580686629017	1.10385578438576
1593	False	136_28	1.8	-0.372186565102637	1.06334336324533
1594	False	136_28	1.86666666666666	-0.56988049644852	1.08901150389696
1595	False	136_28	1.93333333333333	-0.528051299088267	1.06698902906293
1596	False	136_28	2	-0.404779781996533	1.08648459997838
1597	False	136_28	2.06666666666666	-0.617899941532361	1.08168902256422
1598	False	136_28	2.13333333333333	-0.159818547938684	1.09775946723305
1599	False	136_28	2.2	-0.550039256601289	1.09228704708854
1600	False	136_28	2.26666666666666	-0.610353945993269	1.05204492016181
1601	False	136_28	2.33333333333333	-0.429298930234251	1.08565147688215
1602	False	136_28	2.4	-0.503622095998653	1.08339783528431
1603	False	136_28	2.46666666666666	-0.466872725402675	1.0935869715961
1604	False	136_28	2.53333333333333	-0.186554715795701	1.07438654287723
1605	False	136_28	2.6	-0.487385130202374	1.08823671212007
1606	False	136_28	2.66666666666666	-0.55203047578558	1.08014548727856
1607	False	136_28	2.73333333333333	-0.556095120790578	1.07080102187516
1608	False	136_28	2.8	-0.359763568887957	1.07604851114181
1609	False	136_28	2.86666666666666	-0.335521462035944	1.08525578057192
1610	False	136_28	2.93333333333333	-0.374397297227955	1.09156699181633
1611	False	136_28	3	-0.284196617924581	1.09422255941784
1612	False	136_28	3.06666666666666	-0.297525299782706	1.07503087309064
1613	False	136_28	3.13333333333333	-0.637171217526821	1.07011053921563
1614	False	136_28	3.2	-0.461722880989114	1.08006295720833
1615	False	136_28	3.26666666666666	-0.309294769633729	1.08539886600701
1616	False	136_28	3.33333333333333	-0.437400915863587	1.08301577360341
1617	False	136_28	3.4	-0.545884537964882	1.07624078034973
1618	False	136_28	3.46666666666666	-0.332235477678829	1.06124706804098
1619	False	136_28	3.53333333333333	-0.504980561432718	1.09539446549958
1620	False	136_28	3.6	-0.418562826343459	1.09193267657246
1621	False	136_28	3.66666666666666	-0.442936673785517	1.06501051135924
1622	False	136_28	3.73333333333333	-0.404726349387072	1.086114830739
1623	False	136_28	3.8	-0.792548074213716	1.0816445070156
1624	False	136_28	3.86666666666666	-0.546924898473749	1.06123397286099
1625	False	136_28	3.93333333333333	-0.681063592982061	1.08762884205706
1626	False	136_28	4	-0.57246597832781	1.08072437036266
1627	False	136_28	4.06666666666666	-0.490347803926695	1.0625271090138
1628	False	136_28	4.13333333333333	-0.675542005245601	1.087543686856
1629	False	136_28	4.2	-0.577576814177451	1.07473411462813
1630	False	136_28	4.26666666666666	-0.662172528114401	1.09219660225548
1631	False	136_28	4.33333333333333	-0.764020851376825	1.10163031056096
1632	False	136_28	4.4	-0.308424223935096	1.04932761144794
1633	False	136_28	4.46666666666666	-0.527338753361037	1.07350704057688
1634	False	136_28	4.53333333333333	-0.321278824328326	1.0946482227066
1635	False	136_28	4.6	-0.0981344152661855	1.08562763757488
1636	False	136_28	4.66666666666666	-0.327310894600561	1.08329470317068
1637	False	136_28	4.73333333333333	-0.442497854154426	1.07333859666947
1638	False	136_28	4.8	-0.622394725196365	1.08195559400964
1639	False	136_28	4.86666666666666	-0.364635984287405	1.07726923275123
1640	False	136_28	4.93333333333333	-0.599609857337882	1.09187152762404
1641	False	136_47	-4.93333333333333	-0.502253691360257	1.08010519877036
1642	False	136_47	-4.86666666666666	-0.587471734815018	1.07520192944502
1643	False	136_47	-4.8	-0.517381183118445	1.08119491255404
1644	False	136_47	-4.73333333333333	-0.437060143427885	1.06574617604612
1645	False	136_47	-4.66666666666666	-0.252286318329469	1.10857709989656
1646	False	136_47	-4.6	-0.266668215092035	1.06728430544629
1647	False	136_47	-4.53333333333333	-0.376558102368029	1.07940542062252
1648	False	136_47	-4.46666666666666	-0.283287178838055	1.07481342726703
1649	False	136_47	-4.4	0.0355248049609647	1.08344224031847
1650	False	136_47	-4.33333333333333	0.173037522745777	1.08868837759082
1651	False	136_47	-4.26666666666666	-0.170256772820399	1.06512678089299
1652	False	136_47	-4.2	-0.0125976008799158	1.08956865481811
1653	False	136_47	-4.13333333333333	-0.28624201020156	1.07825201761091
1654	False	136_47	-4.06666666666666	-0.0436478816010203	1.08979455576241
1655	False	136_47	-4	-0.205976894911528	1.07675334308189
1656	False	136_47	-3.93333333333333	-0.074606090323189	1.07955348755805
1657	False	136_47	-3.86666666666666	0.0537016488421209	1.09344489416148
1658	False	136_47	-3.8	0.075439392678554	1.08801573325527
1659	False	136_47	-3.73333333333333	-0.188950849588999	1.10269622895996
1660	False	136_47	-3.66666666666666	-0.358650963717994	1.09591054088532
1661	False	136_47	-3.6	-0.422402936080169	1.07371971258257
1662	False	136_47	-3.53333333333333	0.000848948178999061	1.08210003076518
1663	False	136_47	-3.46666666666666	-0.207308984773563	1.06414329715424
1664	False	136_47	-3.4	-0.40582937924649	1.07952481370676
1665	False	136_47	-3.33333333333333	0.00334589153592619	1.08753727039489
1666	False	136_47	-3.26666666666666	-0.131749193004418	1.07525260979757
1667	False	136_47	-3.2	-0.265662722678332	1.08871193565338
1668	False	136_47	-3.13333333333333	-0.170836010770925	1.08326873345353
1669	False	136_47	-3.06666666666666	-0.0356566315643088	1.0648071203256
1670	False	136_47	-3	-0.0911304584112074	1.09382920900168
1671	False	136_47	-2.93333333333333	-0.241042802874826	1.07732187886027
1672	False	136_47	-2.86666666666666	-0.50246413084147	1.08662530133063
1673	False	136_47	-2.8	-0.110397398291729	1.08578581865373
1674	False	136_47	-2.73333333333333	-0.120870115116295	1.08387576081853
1675	False	136_47	-2.66666666666666	-0.0144887156627773	1.09603479200046
1676	False	136_47	-2.6	-0.0816616741171083	1.07622662178967
1677	False	136_47	-2.53333333333333	-0.288911999809747	1.06950354443556
1678	False	136_47	-2.46666666666666	-0.141851421780513	1.09505846626913
1679	False	136_47	-2.4	-0.17603956704336	1.08151387111542
1680	False	136_47	-2.33333333333333	-0.133272990292269	1.07658094160969
1681	False	136_47	-2.26666666666666	0.0694308498931601	1.0578491918774
1682	False	136_47	-2.2	-0.0292862894270881	1.08066191374917
1683	False	136_47	-2.13333333333333	0.11724418641574	1.05996136652282
1684	False	136_47	-2.06666666666666	-0.060059396742853	1.08025326965334
1685	False	136_47	-2	-0.200038342913613	1.09789530058762
1686	False	136_47	-1.93333333333333	-0.10616872955233	1.06697088985176
1687	False	136_47	-1.86666666666666	0.0509388889978318	1.07046305061516
1688	False	136_47	-1.8	0.034423452305114	1.06198885502609
1689	False	136_47	-1.73333333333333	-0.164969169610334	1.08327388007505
1690	False	136_47	-1.66666666666666	-0.0363589128621819	1.10200622619238
1691	False	136_47	-1.6	0.025120171692298	1.09191451702001
1692	False	136_47	-1.53333333333333	0.194385195230414	1.09259635603389
1693	False	136_47	-1.46666666666666	0.103526022824285	1.08343816622983
1694	False	136_47	-1.4	0.0411954054952394	1.08786995765453
1695	False	136_47	-1.33333333333333	0.0224284667629095	1.09862871986601
1696	False	136_47	-1.26666666666666	-0.15802464762135	1.06853025952111
1697	False	136_47	-1.2	-0.101017436270459	1.05659000328241
1698	False	136_47	-1.13333333333333	-0.123612001766028	1.07812332561432
1699	False	136_47	-1.06666666666666	0.0589715451319317	1.07124743126188
1700	False	136_47	-1	0.0991292236006512	1.08213282564776
1701	False	136_47	-0.933333333333333	-0.286023522119176	1.06792301696674
1702	False	136_47	-0.866666666666666	0.0208462324663616	1.06162476163951
1703	False	136_47	-0.8	-0.0755415020301261	1.09495089985229
1704	False	136_47	-0.733333333333333	-0.0650783495409595	1.07931518404537
1705	False	136_47	-0.666666666666666	-0.143283688872188	1.07063540365108
1706	False	136_47	-0.6	-0.289554348072746	1.08378036129662
1707	False	136_47	-0.533333333333333	-0.00618352060203309	1.07643815252172
1708	False	136_47	-0.466666666666666	0.0890629495030391	1.07475334579517
1709	False	136_47	-0.4	-0.11539677334785	1.08110164454853
1710	False	136_47	-0.333333333333333	-0.256478936832667	1.09658022367305
1711	False	136_47	-0.266666666666666	-0.0965060965233499	1.08323873283223
1712	False	136_47	-0.2	-0.18374776377634	1.09307946269599
1713	False	136_47	-0.133333333333333	-0.0329691340725502	1.08441294338714
1714	False	136_47	-0.0666666666666666	0.0790194008055357	1.10762612607716
1715	False	136_47	0	0.00308082893852177	1.07506293933331
1716	False	136_47	0.0666666666666666	-0.0936904892805204	1.10301514772678
1717	False	136_47	0.133333333333333	0.121143934930709	1.10742446023646
1718	False	136_47	0.2	-0.0600304584161826	1.05986245611739
1719	False	136_47	0.266666666666666	-0.147004971578081	1.07997810869173
1720	False	136_47	0.333333333333333	-0.270551440402723	1.0647790353912
1721	False	136_47	0.4	0.0715471216261392	1.07932269742999
1722	False	136_47	0.466666666666666	0.125761980280343	1.08606137372023
1723	False	136_47	0.533333333333333	0.205842018013428	1.09435619941399
1724	False	136_47	0.6	-0.0447034763812519	1.07081572776247
1725	False	136_47	0.666666666666666	-0.0509994419638708	1.08635495743179
1726	False	136_47	0.733333333333333	0.0570004778435858	1.05902433456398
1727	False	136_47	0.8	-0.162054036476676	1.09917072611204
1728	False	136_47	0.866666666666666	-0.110686303311817	1.10562784753158
1729	False	136_47	0.933333333333333	-0.341060814196562	1.07517580617998
1730	False	136_47	1	-0.172661638481402	1.07346012324501
1731	False	136_47	1.06666666666666	-0.180042588719725	1.08114008289792
1732	False	136_47	1.13333333333333	-0.0487517422965083	1.08895829719211
1733	False	136_47	1.2	-0.127647847746156	1.05341014002495
1734	False	136_47	1.26666666666666	-0.0757374163960249	1.07420715130451
1735	False	136_47	1.33333333333333	-0.0233363461686989	1.07710913295369
1736	False	136_47	1.4	-0.0873264507691004	1.08464320124955
1737	False	136_47	1.46666666666666	0.00548182620899063	1.05843174643827
1738	False	136_47	1.53333333333333	-0.154117234235031	1.08274364373849
1739	False	136_47	1.6	-0.139477564878834	1.07728761051189
1740	False	136_47	1.66666666666666	-0.229709648190653	1.07469954386304
1741	False	136_47	1.73333333333333	-0.0850887046187224	1.06441431073267
1742	False	136_47	1.8	0.0911458433073944	1.10062208906382
1743	False	136_47	1.86666666666666	0.0186276386148482	1.07173364222012
1744	False	136_47	1.93333333333333	-0.074461771571631	1.07885020855535
1745	False	136_47	2	-0.107737473741795	1.07769666183522
1746	False	136_47	2.06666666666666	0.0321289156447069	1.08209824993172
1747	False	136_47	2.13333333333333	-0.127188093728909	1.0784148741486
1748	False	136_47	2.2	0.0574580977616964	1.10776596556634
1749	False	136_47	2.26666666666666	-0.078589038903904	1.08618913838609
1750	False	136_47	2.33333333333333	0.252789306758483	1.09632547113551
1751	False	136_47	2.4	0.118271730253186	1.10496302640214
1752	False	136_47	2.46666666666666	-0.0729468693424588	1.10444210039352
1753	False	136_47	2.53333333333333	0.0208689968810987	1.11927689275025
1754	False	136_47	2.6	-0.0765156150911504	1.12014912966166
1755	False	136_47	2.66666666666666	-0.0237636171812517	1.09940323786182
1756	False	136_47	2.73333333333333	0.0553899015275362	1.08085001231032
1757	False	136_47	2.8	0.0127490124518622	1.07235946307532
1758	False	136_47	2.86666666666666	0.326560770621922	1.10487031445367
1759	False	136_47	2.93333333333333	0.180193224275162	1.0714307158542
1760	False	136_47	3	0.0708435352900515	1.09347856985889
1761	False	136_47	3.06666666666666	0.129504982428224	1.08080057583132
1762	False	136_47	3.13333333333333	0.278508739782807	1.0916951108048
1763	False	136_47	3.2	-0.204128003492868	1.08904060163486
1764	False	136_47	3.26666666666666	0.045705540824636	1.08771837631478
1765	False	136_47	3.33333333333333	0.239461303365195	1.10316083434986
1766	False	136_47	3.4	0.179495861038774	1.09069410433474
1767	False	136_47	3.46666666666666	0.00692439057056843	1.0803934323
1768	False	136_47	3.53333333333333	0.220766944550555	1.08663556086031
1769	False	136_47	3.6	0.0620089503946328	1.06795630368027
1770	False	136_47	3.66666666666666	-0.0403239586906758	1.09141913592164
1771	False	136_47	3.73333333333333	-0.0320151552675691	1.07902930714349
1772	False	136_47	3.8	0.1942849677185	1.12151576528979
1773	False	136_47	3.86666666666666	0.0981137581508782	1.08009657647231
1774	False	136_47	3.93333333333333	0.0942767438227964	1.08995273638534
1775	False	136_47	4	0.14714901824771	1.097414094036
1776	False	136_47	4.06666666666666	-0.0256324770205342	1.07779592484396
1777	False	136_47	4.13333333333333	0.120863322234948	1.08171004093192
1778	False	136_47	4.2	-0.0698856630769001	1.09745563305415
1779	False	136_47	4.26666666666666	0.137969467110329	1.07662446427489
1780	False	136_47	4.33333333333333	-0.0283156354382941	1.07616549114957
1781	False	136_47	4.4	-0.0496809816350536	1.06199487958186
1782	False	136_47	4.46666666666666	0.15332978011634	1.07005419783791
1783	False	136_47	4.53333333333333	0.108485535184844	1.06970387497123
1784	False	136_47	4.6	-0.013362026464165	1.08702681697158
1785	False	136_47	4.66666666666666	-0.0484292785558238	1.04452885275485
1786	False	136_47	4.73333333333333	0.0930118933887177	1.06872832496719
1787	False	136_47	4.8	0.00878512997968447	1.09171084182048
1788	False	136_47	4.86666666666666	-0.0668876367524837	1.08907608665139
1789	False	136_47	4.93333333333333	0.0662383338298367	1.0656628709781
1790	False	136_105	-4.93333333333333	-0.0628165329722786	1.09050471106567
1791	False	136_105	-4.86666666666666	0.0740028495375497	1.11480373781041
1792	False	136_105	-4.8	-0.0328466326180493	1.09884276376967
1793	False	136_105	-4.73333333333333	-0.0758082988473352	1.09611707936588
1794	False	136_105	-4.66666666666666	-0.28605447421378	1.10302221081724
1795	False	136_105	-4.6	-0.161477722316734	1.12719700549304
1796	False	136_105	-4.53333333333333	-0.344200055100628	1.11365074431344
1797	False	136_105	-4.46666666666666	-0.0376159805584919	1.07349765746145
1798	False	136_105	-4.4	-0.287484898959255	1.1073415984358
1799	False	136_105	-4.33333333333333	-0.0495448707004076	1.10203686672337
1800	False	136_105	-4.26666666666666	0.0942237401939254	1.10545329892526
1801	False	136_105	-4.2	-0.00685907023839367	1.10719599976418
1802	False	136_105	-4.13333333333333	0.288289103482516	1.09746136186238
1803	False	136_105	-4.06666666666666	-0.207218848217616	1.06811532797343
1804	False	136_105	-4	-0.0776203212241234	1.10991408336921
1805	False	136_105	-3.93333333333333	-0.24937795755973	1.11483957357588
1806	False	136_105	-3.86666666666666	0.133444737761886	1.094839337665
1807	False	136_105	-3.8	0.0160686398173247	1.0845821187339
1808	False	136_105	-3.73333333333333	0.0128399480917749	1.06281254649732
1809	False	136_105	-3.66666666666666	0.171664732598501	1.08946373516157
1810	False	136_105	-3.6	0.0544058849734717	1.09839724776623
1811	False	136_105	-3.53333333333333	0.0733237088435122	1.0796778322128
1812	False	136_105	-3.46666666666666	0.115405574044823	1.08220132047777
1813	False	136_105	-3.4	0.0729053260536562	1.09682773151246
1814	False	136_105	-3.33333333333333	0.0845603625954693	1.08331159123055
1815	False	136_105	-3.26666666666666	-0.0298516951386893	1.08033317069135
1816	False	136_105	-3.2	0.0199685531563771	1.09257363165845
1817	False	136_105	-3.13333333333333	0.187430028190144	1.09016744494683
1818	False	136_105	-3.06666666666666	0.0563302661966803	1.09156789754156
1819	False	136_105	-3	0.0184444956731038	1.09113380596618
1820	False	136_105	-2.93333333333333	0.0276315854449873	1.1032224899493
1821	False	136_105	-2.86666666666666	0.0287036483655982	1.08510701537076
1822	False	136_105	-2.8	0.229955464458575	1.0857977016326399
1823	False	136_105	-2.73333333333333	-0.113627411332721	1.09890180699352
1824	False	136_105	-2.66666666666666	-0.0798230264548761	1.09544216268074
1825	False	136_105	-2.6	-0.0652221925339967	1.09010737591437
1826	False	136_105	-2.53333333333333	-0.124772907530309	1.09430660193041
1827	False	136_105	-2.46666666666666	0.174496126299002	1.08249823391952
1828	False	136_105	-2.4	-0.0805756525160885	1.10101009860701
1829	False	136_105	-2.33333333333333	0.134382478105517	1.10152775104745
1830	False	136_105	-2.26666666666666	0.367763479289542	1.09136351302128
1831	False	136_105	-2.2	0.0338227370870596	1.08622728991129
1832	False	136_105	-2.13333333333333	0.222071688171086	1.0726865774517
1833	False	136_105	-2.06666666666666	0.243312579734975	1.11273347434369
1834	False	136_105	-2	0.128957687665608	1.08682162231475
1835	False	136_105	-1.93333333333333	-0.0187887536577608	1.08275586249126
1836	False	136_105	-1.86666666666666	0.187954579429211	1.0974328829046
1837	False	136_105	-1.8	0.0983421583260917	1.07984560222688
1838	False	136_105	-1.73333333333333	-0.142566591830683	1.08767106953579
1839	False	136_105	-1.66666666666666	-0.23515358451672	1.11142934160863
1840	False	136_105	-1.6	-0.141179149079027	1.07867734375009
1841	False	136_105	-1.53333333333333	0.128712122121585	1.07770385752996
1842	False	136_105	-1.46666666666666	0.0347822231786509	1.09847666670595
1843	False	136_105	-1.4	0.0121732338017034	1.11862937719066
1844	False	136_105	-1.33333333333333	-0.162410574031632	1.10775169419703
1845	False	136_105	-1.26666666666666	0.000638671163166594	1.08496301817899
1846	False	136_105	-1.2	-0.253419388144488	1.09102540170261
1847	False	136_105	-1.13333333333333	-0.00873504673534497	1.08756857313293
1848	False	136_105	-1.06666666666666	0.0666323362150488	1.09410968821365
1849	False	136_105	-1	-0.0575117951117929	1.06337837132867
1850	False	136_105	-0.933333333333333	0.0484259637609725	1.08981020802039
1851	False	136_105	-0.866666666666666	0.330166001389352	1.0892501203637
1852	False	136_105	-0.8	-0.0712356374918958	1.12374363556602
1853	False	136_105	-0.733333333333333	0.145080881133474	1.0854802920179
1854	False	136_105	-0.666666666666666	-0.0564229979025226	1.06623150799126
1855	False	136_105	-0.6	0.102682538883475	1.08627305500568
1856	False	136_105	-0.533333333333333	-0.0228029417867285	1.10972005108547
1857	False	136_105	-0.466666666666666	0.151683271160849	1.10598357736516
1858	False	136_105	-0.4	0.0596879032634752	1.07718854469621
1859	False	136_105	-0.333333333333333	0.323351516079769	1.07130084754895
1860	False	136_105	-0.266666666666666	0.245606924734451	1.09676644437073
1861	False	136_105	-0.2	0.125731288134486	1.08265949001814
1862	False	136_105	-0.133333333333333	-0.0912834863847232	1.0875530290864
1863	False	136_105	-0.0666666666666666	0.0501904935526667	1.08394732858028
1864	False	136_105	0	-0.128607557711836	1.09149352139166
1865	False	136_105	0.0666666666666666	0.112192978685695	1.10629624484576
1866	False	136_105	0.133333333333333	0.305624700177247	1.07395439505422
1867	False	136_105	0.2	0.245913839459469	1.0904279324908699
1868	False	136_105	0.266666666666666	0.236519707546213	1.04718351230881
1869	False	136_105	0.333333333333333	0.194787261162744	1.0901032259124
1870	False	136_105	0.4	0.16257735906812	1.08902809325831
1871	False	136_105	0.466666666666666	0.0367552777929255	1.08471907633714
1872	False	136_105	0.533333333333333	0.0605019280194919	1.08365424238308
1873	False	136_105	0.6	0.163541694660436	1.09760430386199
1874	False	136_105	0.666666666666666	0.0672723667816821	1.06310570007667
1875	False	136_105	0.733333333333333	0.0677135183468637	1.07374989899957
1876	False	136_105	0.8	0.380463230217252	1.08841694316262
1877	False	136_105	0.866666666666666	0.202283204714409	1.0999563147101
1878	False	136_105	0.933333333333333	-0.0193543899856087	1.10811902336952
1879	False	136_105	1	0.283211229167028	1.10649014051912
1880	False	136_105	1.06666666666666	-0.0575550252523208	1.09065535324502
1881	False	136_105	1.13333333333333	0.0785214578125164	1.06495320400326
1882	False	136_105	1.2	-0.00454485109460662	1.08436771427263
1883	False	136_105	1.26666666666666	-0.102231645265357	1.07609063133735
1884	False	136_105	1.33333333333333	-0.0960148911680047	1.09108703544704
1885	False	136_105	1.4	-0.0193961791447071	1.06935640163161
1886	False	136_105	1.46666666666666	-0.0735792089440205	1.08425534146198
1887	False	136_105	1.53333333333333	-0.196028502003488	1.09824905703562
1888	False	136_105	1.6	-0.118407876380343	1.09119734279481
1889	False	136_105	1.66666666666666	-0.178257187791672	1.09211245622809
1890	False	136_105	1.73333333333333	-0.217191200791295	1.10915730044931
1891	False	136_105	1.8	-0.125529911758624	1.09159828566023
1892	False	136_105	1.86666666666666	-0.149667216530762	1.09375813800217
1893	False	136_105	1.93333333333333	0.187792705226455	1.06269246104586
1894	False	136_105	2	-0.219119390737231	1.09785955344387
1895	False	136_105	2.06666666666666	-0.128459233307601	1.10668372881911
1896	False	136_105	2.13333333333333	-0.290296418764034	1.10576913659752
1897	False	136_105	2.2	-0.362507519764171	1.11044398120767
1898	False	136_105	2.26666666666666	-0.31599487582857	1.10593256538586
1899	False	136_105	2.33333333333333	-0.437430556098619	1.10159451983473
1900	False	136_105	2.4	-0.680916411343885	1.10766378002975
1901	False	136_105	2.46666666666666	-0.244312007649863	1.09355477006008
1902	False	136_105	2.53333333333333	-0.5792653222491	1.10279414716353
1903	False	136_105	2.6	-0.257469875510316	1.09055460031683
1904	False	136_105	2.66666666666666	-0.587924245285968	1.10501467113127
1905	False	136_105	2.73333333333333	-0.410245250929048	1.09943701832983
1906	False	136_105	2.8	-0.39767444335697	1.09802683747574
1907	False	136_105	2.86666666666666	-0.355454833177054	1.1121163078528
1908	False	136_105	2.93333333333333	-0.391059113004878	1.10510802894549
1909	False	136_105	3	-0.289446073241111	1.11952302933242
1910	False	136_105	3.06666666666666	-0.164777419714794	1.11118166451885
1911	False	136_105	3.13333333333333	-0.100094438801213	1.09616870501503
1912	False	136_105	3.2	-0.183067711845941	1.1043499079207
1913	False	136_105	3.26666666666666	-0.238119253049374	1.11044901102359
1914	False	136_105	3.33333333333333	-0.241238284581312	1.09765608289015
1915	False	136_105	3.4	-0.0715918399903787	1.11622531655507
1916	False	136_105	3.46666666666666	0.193472973837296	1.08986193612733
1917	False	136_105	3.53333333333333	-0.321278120183069	1.109819634518
1918	False	136_105	3.6	-0.376229216318379	1.10669697818039
1919	False	136_105	3.66666666666666	-0.0781312521373727	1.11459405302257
1920	False	136_105	3.73333333333333	-0.403203006867436	1.11324909162784
1921	False	136_105	3.8	-0.144727269652455	1.09732121299131
1922	False	136_105	3.86666666666666	-0.224341904815443	1.09523447289681
1923	False	136_105	3.93333333333333	-0.087783501880655	1.10108916694417
1924	False	136_105	4	-0.276121881125326	1.10470453371193
1925	False	136_105	4.06666666666666	-0.273960031622242	1.09507832922648
1926	False	136_105	4.13333333333333	-0.220049661203566	1.10858747468746
1927	False	136_105	4.2	-0.115417389068676	1.09623740480856
1928	False	136_105	4.26666666666666	-0.0837780677032759	1.08336723996324
1929	False	136_105	4.33333333333333	-0.381051346539347	1.0906174315559
1930	False	136_105	4.4	-0.197480158291645	1.0884765931335
1931	False	136_105	4.46666666666666	-0.0832000157250129	1.09189723948885
1932	False	136_105	4.53333333333333	-0.158337641836893	1.09340933615166
1933	False	136_105	4.6	-0.181774504661086	1.12308942627691
1934	False	136_105	4.66666666666666	-0.300291806250596	1.10178960008012
1935	False	136_105	4.73333333333333	-0.114980412988253	1.0955494602925
1936	False	136_105	4.8	-0.2443797767606	1.09781351882088
1937	False	136_105	4.86666666666666	-0.173063341228512	1.10301758960174
1938	False	136_105	4.93333333333333	-0.115282009908945	1.11617954146104
1939	False	136_135	-4.93333333333333	-0.243991470579137	1.0654154630697
1940	False	136_135	-4.86666666666666	0.230161174203626	1.08480090025596
1941	False	136_135	-4.8	-0.050961721245825	1.0720805037715
1942	False	136_135	-4.73333333333333	0.0799188522899967	1.06674073977223
1943	False	136_135	-4.66666666666666	-0.0929885890472734	1.06755230930988
1944	False	136_135	-4.6	0.0528868355476131	1.0829122812449
1945	False	136_135	-4.53333333333333	0.110415609356406	1.07035584988786
1946	False	136_135	-4.46666666666666	0.155335238526078	1.05192995142118
1947	False	136_135	-4.4	-0.0909500671957904	1.07000172443166
1948	False	136_135	-4.33333333333333	0.322491436006739	1.08094494634368
1949	False	136_135	-4.26666666666666	0.108788311802309	1.06516495416929
1950	False	136_135	-4.2	0.0426019034592981	1.07094601135566
1951	False	136_135	-4.13333333333333	-0.185513041648446	1.06854037287485
1952	False	136_135	-4.06666666666666	0.0548733230429665	1.07366599485441
1953	False	136_135	-4	0.104564054254328	1.06955281585708
1954	False	136_135	-3.93333333333333	-0.0580887468370204	1.0688260213445
1955	False	136_135	-3.86666666666666	0.162548123906419	1.07755329089232
1956	False	136_135	-3.8	-0.155367778815502	1.06437360550891
1957	False	136_135	-3.73333333333333	0.197694090626793	1.08930134253519
1958	False	136_135	-3.66666666666666	0.062285267871799	1.09123773813617
1959	False	136_135	-3.6	0.0955244709334135	1.06469051639243
1960	False	136_135	-3.53333333333333	-0.00488104241672213	1.07639282024513
1961	False	136_135	-3.46666666666666	0.223284036371864	1.05650088554236
1962	False	136_135	-3.4	-0.0997221731233546	1.08095735328249
1963	False	136_135	-3.33333333333333	0.0745282624522604	1.07609677865144
1964	False	136_135	-3.26666666666666	0.146572061646971	1.0656756511223
1965	False	136_135	-3.2	0.124469291747959	1.05541882338513
1966	False	136_135	-3.13333333333333	0.0789480324047983	1.06069600261674
1967	False	136_135	-3.06666666666666	-0.0423956804563966	1.08254573688273
1968	False	136_135	-3	-0.00253429939151858	1.06878196425547
1969	False	136_135	-2.93333333333333	0.0962148977861885	1.06650913473588
1970	False	136_135	-2.86666666666666	-0.073427035214049	1.06071970718961
1971	False	136_135	-2.8	0.0282207544365084	1.05716647525821
1972	False	136_135	-2.73333333333333	-0.14232368846343	1.06486071662421
1973	False	136_135	-2.66666666666666	-0.0301343951201307	1.07427958179982
1974	False	136_135	-2.6	-0.156682694970442	1.07867618399732
1975	False	136_135	-2.53333333333333	0.16370918742633	1.06810871367688
1976	False	136_135	-2.46666666666666	-0.0928857304517946	1.06876799710972
1977	False	136_135	-2.4	0.177046759820357	1.06661902885347
1978	False	136_135	-2.33333333333333	-0.0941931533155227	1.05791394696151
1979	False	136_135	-2.26666666666666	0.000932250402264851	1.07740145048659
1980	False	136_135	-2.2	-0.082937682002539	1.05766948626946
1981	False	136_135	-2.13333333333333	0.0742959136820613	1.08247590302708
1982	False	136_135	-2.06666666666666	-0.0389114609457963	1.0737540411838
1983	False	136_135	-2	0.0808350141280325	1.07552408800497
1984	False	136_135	-1.93333333333333	-0.027845718758469	1.0652702797412
1985	False	136_135	-1.86666666666666	0.0904840717567797	1.064790885162
1986	False	136_135	-1.8	0.265390537837151	1.06366012587922
1987	False	136_135	-1.73333333333333	0.0809479675745225	1.06993202481646
1988	False	136_135	-1.66666666666666	0.184694300911214	1.06796030056494
1989	False	136_135	-1.6	-0.0491067617872901	1.06804891590731
1990	False	136_135	-1.53333333333333	0.221797509213613	1.07565528181431
1991	False	136_135	-1.46666666666666	0.0290968360162807	1.06337179301696
1992	False	136_135	-1.4	-0.094384754145904	1.04940364378988
1993	False	136_135	-1.33333333333333	0.0673540799312979	1.06225716912325
1994	False	136_135	-1.26666666666666	0.225100129109406	1.06663965859175
1995	False	136_135	-1.2	-0.0562863302678247	1.06591200192253
1996	False	136_135	-1.13333333333333	0.185955590212238	1.09242944310039
1997	False	136_135	-1.06666666666666	-0.145515672138532	1.0750563870171
1998	False	136_135	-1	0.070676351157329	1.07193695547078
[truncated: 8,135 more rows]
