# Supplementary material for: A hippocampus-accumbens code guides goal-directed appetitive behavior
Source: Nat Commun. 2024 Apr 12;15:3196. doi: 10.1038/s41467-024-47361-x (PMC11015045; doi:10.1038/s41467-024-47361-x)
Supplement: Supplementary file 8 — Source Data [file 41467_2024_47361_MOESM8_ESM.zip › S8a,d.csv]

	Figure S8a,d	Unnamed: 1	Unnamed: 2
0
1	Cell	dHPC-->NAc	Lick modulation [∆F]
2	0	False	0.192815934003544
3	4	False	0.0801950297126206
4	6	False	0.374897479521006
5	7	False	1.15705033442565
6	8	False	0.205297738592506
7	11	False	-2.09525285286281
8	14	False	0.240507967767859
9	15	False	-0.916963532651294
10	16	False	-0.142877067917396
11	18	False	0.415734159953859
12	19	False	-0.84034457619402
13	20	True	1.51057456359972
14	22	False	-1.48617289805293
15	23	True	0.110591917260006
16	25	False	-1.14149394286124
17	26	False	-1.2252444923139
18	27	False	0.161046439664409
19	29	False	-0.982253936574856
20	30	False	-0.564293414955281
21	31	False	0.621030833537634
22	32	False	-1.84921400413926
23	34	False	-0.0362018243743378
24	35	False	0.248547551600362
25	36	False	0.0264182852458167
26	37	False	0.450809433415927
27	38	False	1.42875686943659
28	39	False	-1.14563402355061
29	41	False	0.984778577318006
30	42	True	0.323675191956036
31	43	False	-0.0277636704718275
32	44	True	-0.11061479694132
33	45	False	0.109139593231669
34	46	True	-0.0518816442745304
35	47	False	-0.423776870699377
36	48	True	0.223096756742798
37	49	False	0.254818469956143
38	50	False	1.02775457523014
39	51	False	-1.03371958327297
40	52	False	-0.387868250999864
41	53	False	-1.76253523718455
42	54	False	-0.623303400708332
43	57	False	-1.10244695046113
44	59	False	0.271252453647679
45	60	False	0.251694120945299
46	61	False	-1.85695067662254
47	62	True	1.31952819486876
48	63	False	0.581084856135893
49	65	False	1.26851589005345
50	68	False	0.0382838196861143
51	69	False	2.47918275017142
52	70	False	-0.238987836823014
53	71	False	0.0282903950962083
54	74	False	-0.913409106181505
55	77	False	0.0398862599262082
56	80	False	0.487784598844199
57	81	False	-0.112192290746356
58	82	False	0.847297675583164
59	83	False	-1.70957959496962
60	85	False	-0.220589725722199
61	87	False	-1.62591090591607
62	89	True	0.98490817884253
63	90	False	-0.854831381485282
64	92	False	-2.53146577745165
65	93	True	0.206037942215223
66	94	False	-1.08294788138942
67	95	False	0.417190043285913
68	98	False	2.05960781057405
69	100	False	-0.811762270273514
70	101	False	-2.59376771813953
71	102	True	-1.63661595017361
72	105	False	-0.82022070701617
73	108	False	-1.26726780756395
74	109	True	-0.954060323986583
75	112	False	0.0510228520988826
76	121	False	-1.37370398151399
77	122	False	-0.346706265092749
78	124	True	0.0657768443096413
79	127	True	-0.431800827504233
80	129	False	0.190972664944701
81	130	False	-0.10936526083381
82	131	True	-0.808455608616414
83	132	True	0.513930081906587
84	133	True	0.475076578977135
85	134	False	-0.877526242370446
86	137	False	-0.573257024538482
87	138	False	0.55288402679805
88	139	True	-0.707736896029544
89	142	True	1.28300424347642
90	144	False	-1.0270373640593
91	145	False	0.207645103362001
92	146	False	-0.620396112010484
93	148	False	0.8141791134714
94	150	False	-0.7721323364634
95	151	False	0.822278108815721
96	153	False	-0.598865476933353
97	158	False	-0.294258729996685
98	160	False	-0.0545546972710795
99	162	False	1.1214299206436
100	163	False	0.310489175816954
101	166	False	-1.77056466039477
102	169	False	-0.774790816272573
103	170	True	-0.655552345858522
104	171	True	-0.254978750654276
105	172	False	0.360771947219836
106	176	False	-0.288620763386368
107	179	True	0.555371775399176
108	180	False	-0.641165930044561
109	182	False	0.124852760839468
110	183	True	0.539939990265347
111	184	False	0.607627447291965
112	187	False	0.342706600601889
113	189	False	-0.517433730703872
114	190	False	-0.838366780261516
115	191	False	0.451657112071404
116	194	False	-0.57740204024318
117	197	False	-0.481853066630668
118	202	False	0.280440956570914
119	203	False	-0.718864013567142
120	204	False	0.826988002618336
121	206	False	-0.452173450895878
122	210	False	0.172434585535007
123	212	True	-0.685635112820222
124	213	False	0.436492323964886
125	214	False	-1.09829621408204
126	215	True	0.625956073538452
127	217	False	0.996339075521926
128	218	False	-3.75499645970127
129	222	False	0.16737077561608
130	223	False	-2.05952566359144
131	224	False	0.172129330059634
132	225	False	0.150892948097309
133	228	False	1.81389111801185
134	240	True	0.418611494120114
135	242	False	0.309780533675108
136	244	False	1.2375174678819
137	245	False	1.63385658872825
138	246	False	-0.764623564542498
139	247	False	0.4781781752509
140	251	False	0.695960220768559
141	253	False	-1.26323016757466
142	255	False	-3.24097288096693
143	259	True	-0.0898600985336934
144	262	False	0.315410447597488
145	265	False	0.0186456939959924
146	267	False	-0.839567820400169
147	268	False	1.16884908060933
148	269	True	0.0769878811803295
149	270	False	0.421764483029675
150	272	False	0.508227723271446
151	274	False	-1.11059178188238
152	275	True	-0.404414709265765
153	276	False	-0.298699357796842
154	277	False	-0.00169757566096162
155	280	False	-1.14238098182509
156	281	False	-1.44149400281682
157	282	False	-0.27108084630106
158	284	True	-0.974506791521052
159	285	True	-1.26497698790723
160	286	False	-0.294757091762084
161	287	False	0.11995080325347
162	289	True	0.648767667122581
163	290	False	-0.865440234186532
164	292	False	-0.2688422193835
165	293	True	-0.4607021229143
166	294	True	0.477525690625748
167	295	False	-1.38237471320314
168	297	False	-0.163699656388978
169	298	False	-0.640304856107894
170	300	True	0.0365057175840526
171	301	True	-0.0144501711667786
172	302	False	-0.632932676463568
173	303	False	-0.208141726450335
174	304	False	0.339886126730782
175	306	False	0.132454809212741
176	309	False	0.144080819108751
177	310	False	-0.969666687175952
178	311	False	-0.699630820834062
179	312	False	0.172990687119096
180	313	True	-0.634459905970798
181	315	False	0.594595387674758
182	316	False	-0.422809489364865
183	317	True	1.52959179149491
184	322	False	0.29676795887012
185	323	False	0.533701285447762
186	325	False	1.46168337155496
187	327	False	-0.71240281028721
188	329	False	0.752287676920413
189	330	True	1.22959831759289
190	331	False	-0.234525103222772
191	332	False	1.06513721799159
192	333	False	0.0165021773568421
193	334	True	-0.0380985411156586
194	336	False	-1.153388174019
195	337	True	0.24542379690375
196	338	False	-1.12721354471261
197	339	True	0.51043743209136
198	340	False	-0.117964776976251
199	342	False	-0.194824153563186
200	343	False	-0.0153569279895631
201	344	False	0.104688322767029
202	345	False	-19.8817736236879
203	347	False	-2.87035412756636
204	348	True	-0.139107366166601
205	349	True	-0.794711815046923
206	351	False	-0.11148977907493
207	354	True	-0.793938036760247
208	356	False	-0.823522780150071
209	357	False	0.308166347356104
210	358	False	-0.13683633283829
211	359	True	0.0994793786302921
212	362	False	0.397473509771398
213	363	False	0.0200432812390722
214	364	False	-1.25729735076021
215	365	False	-0.0966384474113741
216	366	False	-0.289011825952567
217	368	False	-1.30712485718908
218	369	False	-0.0664380088086052
219	370	False	1.10241547622181
220	371	True	-0.104945068285015
221	372	True	-0.70817883814852
222	373	False	-0.063196223981885
223	377	False	-1.94267708524431
224	378	False	-1.35956226776639
225	379	False	-1.18334026420046
226	382	False	-0.878253493027177
227	383	False	0.0210996028911409
228	385	False	0.754506510818764
229	386	False	-0.843782801865264
230	387	False	-0.200226795680126
231	388	False	0.0881982737724058
232	390	False	-3.30026498823981
233	391	False	-2.43392309010874
234	392	False	-3.43845183727573
235	394	False	0.0489976037570434
236	399	False	0.567693415940733
237	400	False	0.189583687935327
238	401	True	-0.0932988265012149
239	402	False	0.206296301788539
240	403	False	-1.52005107346179
241	405	False	-0.630433184499405
242	406	False	-0.569371591191238
243	407	False	-0.459777652856342
244	408	False	0.260654997030176
245	409	False	0.406678218919295
246	410	False	-0.054361017377472
247	411	False	0.482757405090048
248	412	False	-0.357684519334022
249	413	False	0.34336019824415
250	414	False	-0.0965482313080201
251	415	False	-0.669020238525913
252	416	False	-0.511601254609473
253	417	False	0.200707284797349
254	418	False	0.241218224362775
255	419	False	-0.400413314547893
256	420	False	0.254359624269969
257	421	False	0.49727750941922
258	422	True	0.0647583422081332
259	423	False	0.000965452376051168
260	424	False	0.116119919000512
261	425	False	0.103767139503503
262	426	False	0.119829312382375
263	427	False	0.299249742824796
264	428	False	0.114213517542333
265	429	False	0.153030612208709
266	430	False	0.239118518733372
267	431	False	0.389680494378502
268	433	False	0.146510033618902
269	434	False	-0.659331305061321
270	435	False	0.00146890131599253
271	436	False	-0.187000666723189
272	437	False	-3.20241556277776
273	439	False	-1.06350496730851
274	440	False	-1.25997871200113
275	441	False	0.0601212181743804
276	442	False	-0.472819168334211
277	443	False	-0.388175914465611
278	444	False	-0.578523977841932
279	445	False	0.166654732532114
280	446	False	0.166922905739305
281	447	False	-0.223253770292776
282	448	False	-0.15696191870225
283	449	False	-0.360540214698758
284	450	False	-0.018804535890653
285	451	False	0.11685288395467
286	452	False	0.197283812375547
287	453	False	-0.0993776715360041
288	454	False	0.469119416356397
289	455	False	-0.117475891733134
290	456	False	0.0941675003032997
291	457	False	0.264717569494798
292	458	False	1.09218385524274
293	459	False	-2.2970085341932
294	460	False	-0.281250244028208
295	461	False	-0.0194721072208494
296	462	False	0.0923968032857782
297	463	False	-0.524941541532122
298	464	False	0.348461933993832
299	465	False	0.259780061259128
300	466	False	-0.492099354455623
301	467	False	0.00140594049954323
302	468	False	-0.586267273590666
303	469	False	-0.68459915146713
304	470	False	-2.18312927394427
305	471	False	0.158029928977862
306	472	False	0.129752792902166
307	473	False	-0.188318760247073
308	474	False	-0.342955163413263
309	475	False	0.310657930933221
310	476	False	-0.364633591920153
311	477	False	0.162511098118304
312	478	False	-0.912589210050937
313	480	False	0.284831294410041
314	481	False	0.133145494800168
315	483	False	-3.19318094001295
316	484	False	0.30042929336507
317	486	False	0.224721372227939
318	488	False	0.473979276443342
319	489	False	-0.151974147239023
320	490	False	1.15242937414096
321	491	False	-3.38176686526903
322	492	False	0.19381075053965
323	494	False	1.33669066598203
324	495	False	-0.54446296271728
325	497	False	1.00627756830282
326	498	False	-0.244964621543193
327	500	False	-0.191399435335211
328	501	False	0.433306458435069
329	502	False	0.0480982815627069
330	504	False	0.180692567258795
331	505	False	-0.922396219723534
332	506	False	-0.0834881240929381
333	509	False	-2.29164925022485
334	510	False	0.278396278564191
335	511	False	0.0584454965899752
336	513	False	0.071182516988197
337	514	False	0.15599360660737
338	515	False	0.35827713831577
339	516	False	-0.556370433806123
340	517	False	0.268807757964419
341	519	False	-0.355869597905908
342	520	False	-1.53110887570418
343	521	False	0.283046036774958
344	522	False	-0.0268254162474086
345	524	False	0.0658936389854494
346	526	False	1.99003228194607
347	527	False	0.694997299512671
348	528	False	0.11986623963721
349	529	False	-1.36539295793734
350	530	False	-0.364018293335468
351	531	False	0.513419588628101
352	532	False	0.422449778882974
353	533	False	-1.00126819446967
354	534	False	2.36782613774911
355	535	False	-0.506145305985976
356	536	False	-0.0212309918265631
357	537	False	0.0110618002579583
358	538	False	-0.0878086388235193
359	539	False	-1.65951720744947
360	541	False	0.395060031394628
361	542	False	-2.02429937309387
362	543	False	-0.50511234713901
363	546	False	-0.52125343215909
364	547	False	0.390209176636837
365	548	False	0.294164242292393
366	553	False	0.0033489714232644
367	554	False	0.350608240263906
368	555	False	0.440820133435399
369	557	False	0.70607122889575
370	558	False	1.48038667840978
371	559	False	-0.946928962641117
372	561	False	-0.186113172973443
373	562	False	0.626005884721844
374	564	False	-1.09969366997172
375	565	False	-0.0059199474828171
376	566	False	-0.0388818824961494
377	567	False	-2.53731022538952
378	569	False	-0.89271150489615
379	570	False	0.784043527101197
380	571	False	0.280150091314377
381	572	False	0.815404658576572
382	573	False	-0.938337359622892
383	574	False	0.51380095172751
384	575	False	0.179906061900839
385	576	False	-0.305665589228153
386	579	False	0.139755131396341
387	581	False	0.529060714752926
388	583	False	0.66465712880549
389	584	False	-0.392673588977644
390	585	False	-0.00290090515509522
391	586	False	1.55997312625765
392	587	False	1.02403183412717
393	588	False	-0.767231499539617
394	589	False	-0.93417501366711
395	590	False	-1.02364459166908
396	592	False	-0.895930690198119
397	593	False	0.232816646318867
398	594	False	1.49250710275976
399	595	False	0.0642827689352731
400	596	False	-0.273200904494109
401	597	False	-0.0797733254785399
402	598	False	0.964340195031289
403	599	False	-0.112558359880297
404	600	False	0.28216032059336
405	602	False	0.230908849148536
406	604	False	0.568922661988239
407	605	False	0.851455462710511
408	606	False	-1.04636808531516
409	607	False	1.02231100897432
410	609	False	-0.206745788607554
411	610	False	0.881935303175192
412	612	False	0.208658144297673
413	613	False	0.448773315994894
414	615	False	0.0450719083101374
415	616	False	0.588560510919961
416	617	False	0.28286066149535
417	618	False	-0.330548931763853
418	619	False	1.00259087885706
419	620	False	-0.321274226983476
420	621	False	0.0291007377339624
421	622	False	-0.0430440632531272
422	623	False	0.879154521238898
423	625	False	-0.321406550370573
424	626	False	-0.753107461491898
425	627	False	-1.12252438549766
426	628	False	0.305715076326734
427	629	False	-0.5913341661818
428	632	False	0.247388460521678
429	633	False	-0.754087481942228
430	635	False	0.34873294331678
431	636	False	0.185294929361771
432	637	False	-0.575832385082383
433	638	False	0.72848818642845
434	639	False	-0.589636724672757
435	640	False	-1.20832649401218
436	641	False	-1.81920982075066
437	643	False	-0.695989377822025
438	645	False	-1.18364562995977
439	646	False	0.21264248552425
440	647	False	0.623239584121014
441	648	False	-0.166727823698704
442	649	False	0.868170835366903
443	650	False	-0.388782117350983
444	651	False	-0.592519574153543
445	652	False	0.14990315479324
446	653	False	0.711096472759506
447	654	False	0.0604684028435729
448	656	False	1.41535683366663
449	657	False	0.447567838253725
450	662	False	0.131562592621165
451	663	False	-0.11041895797032
452	665	False	0.843468991041183
453	667	False	0.093433044377587
454	668	False	-1.10577046831262
455	669	False	-1.30764050291263
456	670	False	-1.34772435923433
457	671	False	0.0580157441704738
458	672	False	-0.0500244450096389
459	673	False	0.528166970114547
460	675	False	-0.0767573766924423
461	677	False	0.271709815003717
462	678	False	0.442244984537061
463	681	False	1.57252911555184
464	682	False	0.494863431417053
465	684	False	0.205594671700972
466	685	False	0.283791726351985
467	686	False	1.14632354107884
468	687	False	1.00317777688346
469	688	False	0.516975023334465
470	689	False	-1.34459646802193
471	690	False	-1.64605123197655
472	691	False	-0.238996839633102
473	692	False	0.162528022103287
474	694	False	1.56973019818506
475	696	False	0.874010349481182
476	697	False	0.0261939179303523
477	699	False	0.121616251068924
478	702	False	1.59819673809088
479	703	False	0.61327732457742
480	704	False	0.411301145958805
481	706	False	-1.54790257948012
482	707	False	-0.64578109942547
483	708	False	-0.674896143615824
484	709	False	-0.259403308140627
485	710	False	-0.0904589589841462
486	711	False	1.50358598667647
487	712	False	-0.529616572292892
488	713	False	0.551396435158045
489	714	False	0.45645305805
490	715	False	-0.146560531447204
491	716	False	-0.129723410131944
492	717	False	-0.773769294690512
493	718	False	-0.450684898699276
494	719	False	-0.136532640655206
495	720	False	0.31211061864833
496	721	False	1.17494583802685
497	722	False	0.852431708413126
498	723	False	0.747411756389303
499	725	False	-1.34363298351566
500	726	False	1.80093753749924
501	727	False	0.0396300664342827
502	728	False	0.362753719050857
503	730	False	-0.0496964378817352
504	731	False	0.642342140861036
505	732	False	0.17030550750024
506	733	False	0.317681292066899
507	734	False	-0.586679030897622
508	735	False	0.335307283858479
509	736	False	-0.061204934920684
510	740	False	0.0206563621261897
511	741	False	0.146060129698936
512	742	False	-1.44184519938854
513	744	False	-0.166652966264294
514	746	False	0.119079820084245
515	747	False	-1.02891742864717
516	749	False	-0.347266333718081
517	750	False	-2.74591624642177
518	752	False	0.147283266331669
519	753	False	-0.195707330397596
520	754	False	0.176423934863067
521	756	False	1.19756019263043
522	758	False	0.212493613531876
523	759	False	-0.101169872077694
524	760	False	-3.08060007928912
525	763	False	-0.500571510710561
526	765	False	-1.58904979031656
527	766	False	0.550528270366912
528	767	False	-0.321524543446622
529	768	False	0.723721424359129
530	769	False	-1.53349768215748
531	770	False	-3.39486429224734
532	771	False	-0.535122475399968
533	773	False	0.174397385542446
534	775	False	0.0247365143510869
535	779	False	-0.206288055209613
536	780	False	-0.887437801753964
537	781	False	1.36566194864508
538	783	False	0.543599958076566
539	785	False	-0.811869171818787
540	786	False	0.363467183568662
541	787	False	-0.0463466686143068
542	789	False	-1.13140910323136
543	791	False	-0.61606317504861
544	792	False	0.171501383150097
545	793	False	1.34611716109202
546	794	False	9.11508649306114e-05
547	795	False	-0.350402210523104
548	796	False	-0.255971744788859
549	797	False	0.335137599709358
550	798	False	-0.0138208011529892
551	799	False	0.210973385830426
552	800	False	0.133445463236637
553	801	False	1.63961026919396
554	802	False	-0.415557253713528
555	804	False	0.369180055410663
556	805	False	-0.22349573859375
557	806	False	0.109019781806952
558	808	False	0.478404160752729
559	809	False	-0.638322371689781
560	812	False	0.243102111267312
561	813	False	0.665705736131089
562	817	False	-0.634775261112796
563	820	False	-4.71532620215634
564	822	False	0.55076382190003
565	823	False	0.194063043643948
566	825	False	-0.410449791965544
567	827	False	-0.651165762573578
568	828	False	-0.0879242038894765
569	829	False	0.209179492537193
570	830	False	-0.324607751575138
571	834	False	1.57673007415912
572	835	False	0.3002004687743
573	836	False	-0.0253945022735564
574	837	False	-0.388947975468018
575	840	False	-0.976517039880263
576	841	False	-1.14554988273025
577	842	False	-0.0327326659912259
578	843	False	0.310612315070836
579	844	False	-0.30668226694079
580	846	False	0.968154684843887
581	847	False	0.158615381520371
582	848	False	-0.221873830600535
583	849	False	0.264516673471227
584	850	False	-0.126319600202137
585	851	False	0.291827834476357
586	852	False	1.55638147327987
587	853	False	0.402219971704578
588	854	False	0.282967519889019
589	858	False	0.270262318471309
590	861	False	-0.1361967630845
591	862	False	1.26925280325325
592	863	False	-2.26521603312951
593	867	False	-0.252456794748865
594	868	False	0.120061781886481
595	870	False	-0.588938465040266
596	871	False	0.130299339690239
597	873	False	-1.79452812243762
598	874	False	-3.30863070275146
599	875	False	0.271656915940927
600	876	False	-5.20162315329753
601	877	False	0.467496329359178
602	878	False	-0.305189926980818
603	881	False	-0.279477657978519
604	883	False	0.555522943581524
605	885	False	1.92848215378735
606	887	False	-0.196248303644796
607	889	False	-0.730168356068539
608	890	False	-0.0177290605035338
609	891	False	-0.736459225260048
610	892	False	0.393903264108527
611	893	False	-0.93853902537164
612	894	False	0.0477469847573246
613	895	False	0.959621874121169
614	896	False	-0.798205771123219
615	898	False	0.608416262193008
616	899	False	-0.705402808207778
617	901	False	0.571555448830796
618	902	False	-0.0672712301762352
619	906	False	0.12214225125292
620	907	False	0.815915997342136
621	909	False	0.16422671063178
622	910	False	-0.152914044002148
623	911	False	-0.63317897477242
624	913	False	0.0896471990161047
625	914	False	0.258986824148248
626	916	False	0.234886483038289
627	917	False	0.454214636956386
628	918	False	-0.0957104276081883
629	919	False	0.0232578839582835
630	920	False	-0.738533791498255
631	921	False	-1.48396605478367
632	922	False	-0.508904807106675
633	923	False	1.3625088417567
634	926	False	0.408608400841802
635	927	False	0.399215672334245
636	928	False	-0.968382803959432
637	929	False	0.988091538532045
638	931	False	0.352494527043527
639	933	False	-0.14778429619422
640	935	False	1.13553171733169
641	938	False	-0.783320814442492
642	939	False	-0.271002553624361
643	941	False	0.183460689260653
644	943	False	0.0600843018416901
645	944	False	0.0913386176912567
646	946	False	0.542879145714654
647	947	False	0.322325561230536
648	950	False	0.886463513945654
649	952	False	0.0389230550681389
650	954	False	0.268817685839833
651	955	False	0.364724475318569
652	956	False	0.364979087795664
653	957	False	0.685965355204311
654	959	False	2.21999766991628
655	960	False	-2.1116603397971
656	962	False	-0.343910465750804
657	964	False	-0.00404100923248051
658	965	False	-1.29308969893405
659	966	False	-0.211512366825314
660	967	False	0.0380316471075405
661	968	False	-0.698091364921148
662	969	False	-1.05186722852164
663	970	False	-0.208648302340259
664	971	False	0.781320796468935
665	973	False	-0.265867425309647
666	974	False	0.322347081912309
667	975	False	-1.00977985582258
668	976	False	0.741961826981327
669	977	False	-0.336980401988405
670	978	False	-0.766754725882733
671	982	False	0.259824605617317
672	984	False	-0.897813980872438
673	985	False	1.80626098647031
674	986	False	-1.53780906003576
675	988	False	0.190483152581517
676	990	False	-0.947017718911827
677	991	False	-0.937268195947266
678	992	True	0.67965461807106
679	993	False	0.29691139690628
680	995	False	-3.28597933755745
681	996	False	0.647871054794385
682	997	False	-0.443950400694866
683	998	False	0.228083090236543
684	999	False	-1.03554091720948
685	1000	False	-0.0451551206645755
686	1001	False	1.12062395152112
687	1005	False	0.810719191906763
688	1008	False	-0.570572532769038
689	1009	False	-0.457619860024675
690	1010	False	0.493478332075554
691	1011	False	-1.55230840740883
692	1014	False	0.997821030590391
693	1015	False	0.428416428109372
694	1016	False	0.894161732990992
695	1018	False	0.371580067466365
696	1019	False	-0.602072086172476
697	1020	False	-1.34330976761643
698	1021	False	-0.349414779073882
699	1023	False	0.313637945706531
700	1024	False	0.759403394361186
701	1025	False	-0.585866528310038
702	1026	False	0.296439440156251
703	1029	False	1.02692164154447
704	1030	False	-2.579743231536
705	1032	False	0.731411939402072
706	1033	False	-1.20542815606106
707	1034	False	0.161007719344015
708	1038	False	0.672696687377964
709	1042	False	0.434357079792405
710	1043	False	-0.573106871801904
711	1044	False	-0.1764891333058
712	1045	False	-1.03454673929432
713	1047	False	-0.402885110574642
714	1050	False	-0.488699876492532
715	1051	False	-0.915495405051682
716	1052	False	-1.04296347427449
717	1053	False	-0.918585237933513
718	1056	False	-1.41399978045061
719	1059	False	0.425893389892933
720	1060	False	-0.50019873350719
721	1061	False	-1.08432276642244
722	1062	False	0.198053535158758
723	1063	False	-0.984101868998894
724	1064	False	-0.0305941656881403
725	1065	False	0.497980066867299
726	1066	False	-0.100924149176947
727	1067	False	0.458499837720284
728	1068	False	-0.228318878960189
729	1069	False	-0.582905330309557
730	1070	False	2.38732739963229
731	1072	False	0.10239444863783
732	1073	False	0.0616714388012056
733	1074	False	0.622877198683851
734	1075	False	-0.61799415364256
735	1076	False	-1.22444223659388
736	1077	False	0.197756886035842
737	1080	False	-0.265584165344032
738	1081	False	-0.0712182653971735
739	1082	False	0.793073892663681
740	1083	False	-2.01093156243852
741	1084	False	-0.0321124606640825
742	1085	False	0.197573416907879
743	1088	False	0.493482218472959
744	1089	False	0.122374839049335
745	1090	False	0.413281800553689
746	1091	False	-0.883270318464942
747	1092	False	0.611497205417649
748	1093	False	-0.995647101687255
749	1094	False	0.548947938013704
750	1096	False	0.0217758006395953
751	1097	False	-0.968042682945634
752	1098	False	-0.38959418028034
753	1099	False	-2.16210501850097
754	1103	False	0.678418900475216
755	1104	False	-1.14044047260557
756	1105	False	-0.161411784877179
757	1106	False	1.30133970625249
758	1107	False	0.869811010838539
759	1108	False	0.19210195002176
760	1109	False	-0.423709830495111
761	1110	False	1.65874124625725
762	1111	False	-1.10818959904075
763	1112	False	-2.95340497990568
764	1113	False	-0.728467369758051
765	1115	False	-1.2775188109622
766	1116	False	0.188316427945137
767	1117	False	1.06870199423193
768	1124	False	0.761299180334281
769	1125	False	0.254629131972944
770	1126	False	1.06666307541476
771	1127	False	-0.88277344893985
772	1128	False	-0.276689158516624
773	1131	False	-0.592774651453371
774	1132	False	0.78785745193304
775	1133	False	0.0374613067901208
776	1134	False	-0.0972861923549803
777	1135	False	0.737311658296776
778	1136	False	0.0661869005071418
779	1137	False	1.29892786867696
780	1138	False	-1.53395638944808
781	1139	False	0.299803757576782
782	1140	False	-0.972685443815845
783	1141	False	-1.01064154118058
784	1142	False	0.588153784923122
785	1143	False	-2.73952771591707
786	1144	False	-0.416350284326515
787	1145	False	0.278592069062155
788	1147	False	1.8514004199837
789	1148	False	-1.88914761633676
790	1149	False	0.593318032820765
791	1151	False	0.529808198644533
792	1152	False	0.285787921178311
793	1153	False	0.317212288091134
794	1154	False	0.849007937269071
795	1156	False	-0.373934156733358
796	1157	False	-0.78684246042384
797	1158	False	0.638143817945206
798	1159	False	-0.131700008087078
799	1160	False	-0.799868587870884
800	1161	False	0.305339981147347
801	1162	False	-1.06264041602013
802	1164	False	-0.0573320092465614
803	1165	False	0.730498197181695
804	1167	False	-1.27053875743934
805	1168	False	0.222786111586455
806	1169	False	-3.28305052245873
807	1170	False	0.919193291689339
808	1171	False	-0.0507305461609206
809	1173	False	-0.910231244914283
810	1174	False	-0.365611670894857
811	1175	False	0.217960214912623
812	1176	False	0.199566010023039
813	1178	False	0.716364046836991
814	1179	False	-0.508351715062264
815	1180	False	-0.317123592780619
816	1182	False	0.168326468431814
817	1183	False	1.37832768241798
818	1184	False	0.176402263982112
819	1187	False	0.139235504524692
820	1188	False	0.119880577462595
821	1190	False	-0.579296061120141
822	1192	False	0.749513254794557
823	1193	False	-2.17501265228397
824	1194	False	-0.743617330374307
825	1195	False	-1.32034749338269
826	1196	False	-0.932557765997778
827	1197	False	-1.57443725024046
828	1198	False	-0.201956649012817
829	1199	False	-0.0943856307043078
830	1200	False	-0.0343037612964742
831	1201	False	-1.45645897637189
832	1204	False	-0.966098193943227
833	1205	False	-2.68423662757368
834	1206	False	-0.402968601450326
835	1208	False	0.141567122443198
836	1209	False	-0.365461230040841
837	1211	False	-2.00756165309221
838	1213	False	-0.0745832549667397
839	1214	False	-0.174708305540727
840	1215	False	-1.38129261978819
841	1216	False	0.227872660176229
842	1217	False	-1.95124698147496
843	1218	False	-0.476609604402811
844	1219	False	-0.00638045627352523
845	1221	False	-0.450260220432072
846	1222	False	0.640966630101231
847	1223	False	-2.96402035349689
848	1224	False	0.25120377740599
849	1225	False	2.15157484887119
850	1227	False	0.47421805937361
851	1229	False	0.496195144749933
852	1230	False	-0.294399439633393
853	1231	False	0.647562941370432
854	1232	False	0.488137401305194
855	1233	False	0.319122082457214
856	1234	False	-1.09840741857642
857	1235	False	-0.268896636565102
858	1236	False	-0.519614503212951
859	1237	False	0.0733275425959405
860	1238	False	-0.945907239533176
861	1243	False	0.0826858944640411
862	1244	False	-0.234378541012283
863	1245	False	-0.90056146920944
864	1246	False	-0.210129019362197
865	1247	True	-0.124816835334702
866	1248	False	0.878169762221043
867	1251	False	1.19724196576011
868	1252	False	-0.64748192130439
869	1254	False	-0.107031843971414
870	1255	False	0.205337407042158
871	1256	False	-0.0282173455448351
872	1258	False	-0.233861216260058
873	1259	False	0.0119927966194595
874	1260	False	-0.546156738336961
875	1261	False	-0.686823202799248
876	1262	False	-0.964000667450695
877	1266	False	-0.398033829243669
878	1267	False	-0.580828560248531
879	1268	False	-0.124927626373018
880	1269	False	-1.28351538531283
881	1270	False	1.65881640933574
882	1271	False	-0.618009045424766
883	1274	False	0.48496919022218
884	1275	False	-0.370795937895162
885	1278	False	-0.203804944951611
886	1280	False	-0.725379566166878
887	1281	False	0.362466138633902
888	1283	False	-1.13124676369477
889	1285	False	0.162163118161846
890	1286	False	0.0231313104400667
891	1287	False	-0.700317317456732
892	1288	False	0.950737190547439
893	1289	False	-1.12083739764487
894	1290	False	-0.642871310658101
895	1294	False	0.835774467391851
896	1295	False	-2.15436316273125
897	1298	False	0.193950994333115
898	1301	False	1.28765303186409
899	1302	False	-0.658600083625525
900	1303	False	-1.11820867949153
901	1304	False	-0.0355187005290478
902	1305	False	-0.115479033109684
903	1306	False	0.270000553501724
904	1307	False	-0.788860054436671
905	1308	False	-0.000286673747964982
906	1309	False	-2.49460760458093
907	1311	False	0.324079436204819
908	1312	True	0.541594334166273
909	1313	False	0.257600323961772
910	1314	False	1.55299193401327
911	1315	False	-0.430986571361195
912	1318	False	-2.96223290082594
913	1319	False	0.314852009708495
914	1320	False	0.0345529678764826
915	1321	False	-0.368839486075311
916	1323	False	-0.014015472757233
917	1326	False	0.495671099898919
918	1327	False	-0.337540725584929
919	1329	False	0.281514846243855
920	1332	False	0.297685153322455
921	1335	False	0.0646701786056036
922	1336	False	-1.30910248699252
923	1337	False	0.790069139158093
924	1338	False	0.60941037974323
925	1340	False	-1.49375459939727
926	1342	False	0.570329163843647
927	1343	False	0.211882864867894
928	1344	True	0.321255550940906
929	1345	False	-0.634638841978922
930	1346	False	-1.01921647864947
931	1347	False	-0.040857338715714
932	1349	False	1.09505473327983
933	1350	False	-0.144182468464357
934	1351	False	0.399068548608645
935	1352	False	1.86673675400829
936	1353	True	-1.88261401923055
937	1354	False	0.514549718146009
938	1359	False	0.249043280558265
939	1360	False	-0.151355385650276
940	1362	False	0.401133592064332
941	1363	True	-0.371252175279946
942	1364	False	-0.366050827083166
943	1365	False	-0.755673983687248
944	1366	False	0.289204038094024
945	1367	False	0.0881275570422155
946	1368	False	-1.20232335147865
947	1369	False	-0.5673506167667
948	1370	False	0.662513576340888
949	1374	False	-0.326042668282618
950	1375	False	-0.373585339371945
951	1378	False	0.732036644223983
952	1379	False	-2.97257626734303
953	1380	False	-1.83974777127895
954	1381	False	-0.797878345786917
955	1382	False	-0.423188389450336
956	1383	False	-0.42342470780719
957	1384	True	1.21412061915486
958	1385	False	-0.941178888110301
959	1386	False	1.0466041331781
960	1390	False	0.214219962698511
961	1392	False	-0.630265586955372
962	1394	False	1.32362757174493
963	1395	False	1.06831913009913
964	1396	False	0.431502530261699
965	1398	False	-0.831789417140245
966	1400	False	-0.382729041006077
967	1401	False	0.476869408574687
968	1402	False	-0.0631860978940737
969	1403	True	0.612502727880638
970	1405	False	0.847096515441874
971	1407	False	-1.08265602408401
972	1410	False	-0.333887124537573
973	1412	False	0.211614775632591
974	1413	False	-0.342247834454862
975	1414	False	0.103798846555296
976	1416	False	-0.00174214276223683
977	1418	False	-1.15088020472964
978	1420	False	0.29656072743436
979	1422	False	0.470267211501841
980	1423	True	0.80108458424451
981	1424	False	0.661628489577277
982	1427	False	-0.204779961985439
983	1429	False	-0.464967037480841
984	1431	False	0.372403732766176
985	1433	False	-2.24415943973175
986	1437	False	-1.16011021922389
987	1440	False	-2.29474908322947
988	1441	False	1.40539814461711
989	1442	False	1.22318450251124
990	1445	False	0.364474134224193
991	1447	False	1.8150064700432
992	1448	False	-0.262116817817849
993	1449	False	-1.9528956667209
994	1451	False	-0.139729050149855
995	1455	False	-0.267096741053094
996	1457	False	1.5602186219982
997	1459	False	-3.0950365330953
998	1460	False	0.60595499092608
999	1463	False	0.372452331458014
1000	1464	False	2.16732534319993
1001	1465	True	1.65043868726925
1002	1467	False	2.06552585049439
1003	1468	False	-0.692352145806901
1004	1469	True	1.65542425669404
1005	1470	False	0.814314417821183
1006	1472	False	0.567869606178028
1007	1473	False	0.158596922826007
1008	1474	False	0.443675782275612
1009	1478	False	0.631287139085873
1010	1479	True	1.27823034065441
1011	1480	False	0.0377067874262984
1012	1483	False	0.552218179339151
1013	1490	False	1.03230636134595
1014	1491	False	-0.644057162310954
1015	1492	False	0.453378448548563
1016	1494	False	0.0923400515525281
1017	1495	True	-0.29521855347415
1018	1498	False	0.349449659589557
1019	1501	False	-0.831375937386394
1020	1502	False	0.219721815206654
1021	1503	False	-2.41295291578446
1022	1507	False	-2.8304458710151
1023	1511	False	0.602265835942732
1024	1515	False	0.129037020677027
1025	1516	False	-0.527585464788519
1026	1517	False	-1.9933233253275
1027	1518	False	0.0194218878373515
1028	1520	False	0.359664214588028
1029	1523	False	0.164630786347356
1030	1524	False	0.242796729930844
1031	1525	False	0.169484641937461
1032	1526	False	-0.0521203918126786
1033	1527	True	-0.180973812986918
1034	1528	False	0.611699097656942
1035	1529	False	-0.215670411162569
1036	1531	False	-0.217307508922703
1037	1532	False	0.717835218508527
1038	1533	False	-0.183698544422921
1039	1535	False	0.243525285498202
1040	1536	False	0.431603330074331
1041	1537	False	0.0845941269787129
1042	1538	True	-0.982854455113217
1043	1540	False	0.181782161041134
1044	1541	False	-0.207419302618918
1045	1542	False	0.301066644205555
1046	1545	False	1.20681633469169
1047	1546	False	0.125889931295427
1048	1548	False	-0.328155755545054
1049	1549	False	0.0433539276239018
1050	1550	False	-0.648146061727715
1051	1551	True	0.841796792580805
1052	1552	False	0.68774396677471
1053	1553	False	0.544176859567064
1054	1554	False	-0.666372436903668
1055	1555	False	0.0875164755569226
1056	1556	False	-0.189654984793456
1057	1557	False	0.620383550411415
1058	1558	False	1.79109933635637
1059	1559	False	0.332849497997059
1060	1560	False	1.14913690990741
1061	1561	True	-0.795002426942909
1062	1563	False	0.131373441808147
1063	1564	False	-0.139792616684185
1064	1566	False	-1.16433528444346
1065	1567	False	1.00887380956735
1066	1568	True	-0.0102183895484841
1067	1569	True	0.140501803132268
1068	1571	False	0.427777773317473
1069	1572	False	-0.657544572923853
1070	1573	False	-0.0318097156094259
1071	1574	False	-0.835713826143297
1072	1575	False	0.231402642213697
1073	1576	False	0.59728035921212
1074	1578	False	0.01980070929595
1075	1579	False	-0.819281940079995
1076	1580	False	-1.66841733034426
1077	1581	False	-1.65106929589954
1078	1582	False	-0.446970238461285
1079	1583	False	-1.08904610670709
1080	1584	False	-0.341052457443077
1081	1586	False	-0.0568687022764891
1082	1587	True	-1.60595695052053
1083	1589	False	-0.425664279351829
1084	1590	False	-6.87405327317596
1085	1591	False	0.767675751646148
1086	1592	False	-0.113847970148873
1087	1593	False	0.14118082503153
1088	1594	False	0.028676868844593
1089	1596	False	-1.5248450818984
1090	1597	False	0.359644429204219
1091	1598	False	0.216826824451068
1092	1599	False	0.133650816744952
1093	1600	False	-0.755415329433724
1094	1601	False	0.403120890137032
1095	1602	False	-1.01940267992437
1096	1603	True	-0.197910457817973
1097	1605	True	0.176529592156245
1098	1606	False	-2.63082900160865
1099	1607	False	0.103413340142097
1100	1608	True	0.125549555533935
1101	1609	False	-0.016826954289451
1102	1610	False	0.0220531875336922
1103	1611	False	-0.260740184106112
1104	1612	False	0.399661102846351
1105	1614	False	0.0799992189424605
1106	1616	False	-0.124315424661083
1107	1617	False	0.139512110279113
1108	1618	True	0.387009191466557
1109	1619	True	-0.260548208559644
1110	1620	False	-0.274971268535949
1111	1621	False	1.95062762243647
1112	1622	False	-0.763401776378015
1113	1623	False	0.396394334512684
1114	1625	False	0.186561261346547
1115	1626	False	0.945462001621804
1116	1627	True	-0.405562490068507
1117	1629	False	0.739549862201892
1118	1630	False	0.0295208325324018
1119	1631	False	-0.00578992264627187
1120	1632	True	-0.17508041193641
1121	1633	True	0.180959041703043
1122	1634	False	-0.234429972872603
1123	1635	True	-1.10102960475127
1124	1636	False	-0.925295691876653
1125	1637	False	0.83284291549563
1126	1638	False	0.164649027048099
1127	1639	False	0.302931396087609
1128	1641	False	-0.420513304143824
1129	1642	False	0.349337656302057
1130	1644	False	0.316120117880068
1131	1646	False	-0.668427401867925
1132	1647	True	-0.577718898057978
1133	1648	False	0.128486074349756
1134	1650	False	0.432931078480447
1135	1651	False	0.397331798877224
1136	1653	True	0.134743832344231
1137	1654	False	-0.255696108112521
1138	1655	True	0.0605544140427101
1139	1656	False	0.82523905216783
1140	1657	False	1.96276871018443
1141	1658	False	-0.105075800633956
1142	1659	False	-0.0334943069003377
1143	1660	True	-0.11789878425013
1144	1662	False	-0.0959992642523728
1145	1663	False	0.673569744431014
1146	1664	False	0.0206454634044614
1147	1665	False	-1.06903120840559
1148	1666	True	-1.31294289726912
1149	1667	False	-0.149228150038781
1150	1668	True	-0.635240808249318
1151	1669	False	0.889473241966852
1152	1670	False	-1.35776774464811
1153	1671	True	-0.833385408918817
1154	1672	False	-0.841245908357239
1155	1673	False	-0.796092679964933
1156	1674	True	-0.611410206188484
1157	1675	False	-0.464766393127446
1158	1676	False	-2.5569115910527
1159	1678	False	-0.386962428800115
1160	1679	False	-0.216898277373795
1161	1680	True	-0.106939788502005
1162	1681	True	-0.209244490591064
1163	1682	True	0.0610231902114648
1164	1683	True	0.402014495147129
1165	1684	True	-0.141613450071135
1166	1685	True	-0.0242582972603875
1167	1686	False	-1.90151815461881
1168	1687	False	0.0275223514804849
1169	1688	True	0.334344728626771
1170	1689	False	-0.365476088658263
1171	1690	False	1.08004143420533
1172	1691	True	-0.0216673482441338
1173	1692	True	-1.29448801641669
1174	1693	True	0.47547112186222
1175	1694	False	0.189609880258599
1176	1695	False	-0.551660658923959
1177	1696	False	-0.00930685701119671
1178	1698	True	0.0947615542984943
1179	1700	False	-1.09622723536405
1180	1701	False	-0.0959631519147734
1181	1702	False	-0.915065311364959
1182	1703	False	0.795725105711524
1183	1704	False	0.165535118094068
1184	1705	False	-0.311559099075106
1185	1707	True	1.81387979461207
1186	1708	False	0.00122572728020742
1187	1709	True	0.518661506000695
1188	1710	False	-0.381479568944019
1189	1712	False	0.28546561416913
1190	1713	False	-0.557099991003241
1191	1714	False	-0.207103162716053
1192	1715	True	-0.14368450084588
1193	1716	True	-1.07434534000872
1194	1717	True	-0.455239135415569
1195	1718	False	0.622623609126852
1196	1719	False	0.117587888517441
1197	1720	False	-3.01905323899603
1198	1722	False	-1.32718030102402
1199	1723	False	-1.13040899497826
1200	1724	False	0.299482148661749
1201	1725	True	-1.4663318730877
1202	1727	False	0.342781817836287
1203	1728	False	-0.33191831309643
1204	1729	False	0.130064683274361
1205	1730	True	0.800144646726209
1206	1731	True	-0.0848470838221402
1207	1732	True	-0.12543006353681
1208	1733	True	-0.170510367522986
1209	1734	False	-0.431955340454782
1210	1735	False	0.473296893607681
1211	1736	False	-0.559279960138988
1212	1738	False	-0.043912902632063
1213	1739	True	-0.0436819300011199
1214	1740	True	0.545592750401746
1215	1741	True	-0.986169815608707
1216	1742	False	-0.078825238373831
1217	1743	False	0.657345089920117
1218	1744	False	1.14543677568959
1219	1745	False	-0.861681527420839
1220	1746	True	0.133503374918766
1221	1747	False	-0.485176427375983
1222	1748	False	-0.26755721953905
1223	1749	False	-1.4616484372772
1224	1750	False	-0.134092060978069
1225	1751	True	0.342173538821391
1226	1752	True	-0.389998376782257
1227	1753	False	-0.431089795302694
1228	1756	True	0.0380291861726469
1229	1757	False	-2.81617732848722
1230	1759	True	0.460861235227744
1231	1760	False	-0.349809672299241
1232	1761	True	-0.478901175190671
1233	1763	True	0.0118372768077401
1234	1765	False	-0.682733379337342
1235	1766	True	0.0612562976491801
1236	1767	False	-0.691286219055596
1237	1768	False	0.441218374339207
1238	1769	False	1.99983559111982
1239	1770	False	-0.147534210920034
1240	1771	True	0.164727259865474
1241	1773	False	-0.515248939262117
1242	1774	True	0.857069346465199
1243	1775	True	0.135317432680636
1244	1776	False	-0.0656411395282692
1245	1777	True	0.133944061524918
1246	1778	True	0.0613368990565064
1247	1779	False	-1.27510668453167
1248	1780	True	0.396921198023298
1249	1781	True	0.22681656345189
1250	1782	False	-0.358342001446369
1251	1783	False	-1.22438032066765
1252	1784	False	-0.799246353089614
1253	1785	False	0.264293069137809
1254	1786	False	-0.0674120582288022
1255	1787	True	-0.783858718316558
1256	1788	False	0.223740626695466
1257	1789	False	-0.103467652979961
1258	1790	False	0.192368103434041
1259	1791	True	-1.1242962871719
1260	1792	False	-0.118953633022464
1261	1793	False	0.597655389924861
1262	1794	True	0.107881207927462
1263	1795	True	0.37067352502126
1264	1796	False	0.277424459769549
1265	1797	False	-0.69144236466287
1266	1798	True	-0.0704732106237742
1267	1799	True	0.369296063735786
1268	1800	False	-0.691345266349523
1269	1801	False	-0.539547761445913
1270	1803	False	0.168436727734189
1271	1804	False	0.0508881358105881
1272	1805	False	-0.335725411804897
1273	1806	False	1.15880858975415
1274	1807	False	-0.366906533778973
1275	1808	True	0.274051521564118
1276	1809	False	0.684758437327649
1277	1810	False	-0.773920246316336
1278	1812	False	0.675659104296082
1279	1816	False	-0.116158436681767
1280	1821	False	1.36190898448192
1281	1823	False	-1.59259311922093
1282	1825	False	-2.93202792311181
1283	1826	False	-0.34583277298906
1284	1827	False	0.92690882351768
1285	1831	False	0.667527858013739
1286	1838	False	0.752065676872408
1287	1840	False	0.404760951217751
1288	1842	False	-3.02971565645793
1289	1843	False	-1.25434698448184
1290	1847	False	-0.755439419426587
1291	1848	False	-0.0298969210851973
1292	1851	False	0.39281841410701
1293	1852	False	-0.902688757475323
1294	1853	False	0.506480527392266
1295	1855	False	0.0494590216707164
1296	1858	False	-0.298244843322197
1297	1859	False	0.142221255805922
1298	1860	False	0.186254900708393
1299	1865	False	-0.188043705179993
1300	1866	False	1.05579266969999
1301	1869	False	-0.115736633091529
1302	1870	False	-1.2664711434959
1303	1876	False	-1.7963070050884
1304	1877	True	-1.08896368609007
1305	1881	False	0.625722155101277
1306	1884	False	0.168397009465969
1307	1890	True	0.344676785679021
1308	1893	False	0.342528383331301
1309	1894	False	-3.47740116115655
1310	1897	False	-0.400652756907894
1311	1902	False	-3.00392403779329
1312	1904	False	0.520852523236951
1313	1906	False	-1.26724302493203
1314	1910	False	0.420087863091907
1315	1912	False	-0.119259162370057
1316	1919	False	-0.353919112110912
1317	1924	False	-0.571423263451784
1318	1925	False	-0.675915625424302
1319	1927	False	0.568484819620541
1320	1929	False	-0.573121515116062
1321	1932	False	0.989365072101892
1322	1935	True	0.955362771836902
1323	1936	False	-0.0801983374647532
1324	1938	False	-0.365445355550866
1325	1940	False	-0.952573283168794
1326	1942	True	0.358415429026544
1327	1948	False	-0.277628604700282
1328	1950	False	-0.514987376050043
1329	1953	False	-1.65708209629589
1330	1955	False	-2.08622882998087
1331	1956	True	-0.0341995986716909
1332	1957	False	-1.27065065822253
1333	1959	False	-0.622542219067924
1334	1960	False	0.0387147067223008
1335	1961	False	-0.618061228203145
1336	1963	False	0.616043884974773
1337	1964	False	1.04886822419651
1338	1967	False	1.9450495223682
1339	1968	True	-0.230615658526009
1340	1969	False	0.498464257043889
1341	1971	False	0.162885648641339
1342	1973	True	0.178107389737924
1343	1978	False	-1.43064850961356
1344	1979	False	-0.166474870828771
1345	1980	False	0.380467612370222
1346	1981	False	0.569010699556211
1347	1982	False	0.555123577310118
1348	1984	False	0.567692363402727
1349	1987	True	0.817360827495498
1350	1990	False	-2.48828769948562
1351	1991	False	0.0860675582351255
1352	1992	False	1.20587894724202
1353	2003	False	-0.570238710778991
1354	2009	False	0.218242877261808
1355	2011	False	-0.338679109100833
1356	2013	False	-0.324164833886421
1357	2014	False	-1.95535144690822
1358	2016	False	-1.01257232417854
1359	2018	False	0.513451473978621
1360	2020	False	-0.14221327361901
1361	2023	False	-0.091502689263863
1362	2024	False	0.345931604147097
1363	2025	True	0.987484016723675
1364	2026	False	-0.122212717218175
1365	2027	False	0.723726685278798
1366	2028	False	1.78874637195265
1367	2030	False	-1.91239564083458
1368	2034	False	0.32981303615057
1369	2036	True	0.466063486323978
1370	2038	False	-2.20586313814834
1371	2039	False	0.169369792015125
1372	2040	True	1.02769743404018
1373	2041	False	0.0132853136741113
1374	2042	False	0.12316749480195
1375	2043	False	-0.544539729488695
1376	2045	False	-0.778768076127562
1377	2048	True	1.2027501635586
1378	2049	True	0.899720199664294
1379	2050	False	-2.6338695506058
1380	2051	True	-1.12941835422035
1381	2055	False	0.653832606250517
1382	2057	False	0.853619816178004
1383	2058	False	1.90214225342918
1384	2059	False	-1.77602052746067
1385	2060	False	0.0178953929872403
1386	2061	False	0.973536390651936
1387	2062	False	0.187907314691904
1388	2064	False	-2.41419379198066
1389	2065	False	1.37189468109722
1390	2066	False	0.200688250527028
1391	2067	False	-1.37661323480379
1392	2069	False	-0.425417843154093
1393	2072	False	0.176755496974791
1394	2073	False	0.278070774504089
1395	2075	False	0.0442857523093334
1396	2077	False	-0.643478426312877
1397	2078	False	-0.130592742896887
1398	2082	False	-0.146895927022062
1399	2084	False	-0.781578401472188
1400	2085	False	-0.33139859865134
1401	2086	False	0.6682468687753
1402	2087	False	0.224235762654991
1403	2088	False	0.536211341004523
1404	2089	False	-1.31107766193788
1405	2091	False	0.0732188692981146
1406	2092	False	-1.75830715948539
1407	2093	False	0.096219132856782
1408	2095	False	-0.453220423566126
1409	2097	False	-0.156055963094985
1410	2098	False	-0.0277920699255673
1411	2099	True	-0.592405268506877
1412	2100	False	0.500127165389225
1413	2101	False	0.618621581671749
1414	2102	False	-0.165592695464931
1415	2103	False	0.446032345209381
1416	2104	False	0.425493456069768
1417	2105	False	0.418239774638505
1418	2106	False	-0.0209884847902106
1419	2109	False	0.157580549060389
1420	2110	False	0.48511077719133
1421	2112	True	-0.33702802342197
1422	2113	False	0.883947908562607
1423	2114	False	0.331858258842205
1424	2117	False	0.558276187487788
1425	2118	False	0.288977544416866
1426	2121	False	-0.481811521110619
1427	2122	False	-0.35940562391972
1428	2123	False	0.383579305860686
1429	2124	False	0.369848026793312
1430	2126	True	0.131992557396086
1431	2130	False	-0.496050428039643
1432	2132	False	0.0510004358315012
1433	2133	False	-0.250823093561635
1434	2134	False	0.784250523750079
1435	2135	False	0.187372846003135
1436	2136	False	0.395839741617322
1437	2141	False	-0.940464661044518
1438	2143	True	-0.116280887929354
1439	2145	False	0.916699822559304
1440	2146	False	-0.144588392343898
1441	2147	False	-0.860931886356345
1442	2149	False	-1.37580830901504
1443	2150	False	0.221825430985129
1444	2151	False	-1.35496349434129
1445	2154	False	0.072627876878704
1446	2155	False	-0.481058992141161
1447	2156	True	-0.436813424748127
1448	2157	False	0.0198603780639894
1449	2158	True	-0.557884892573232
1450	2160	True	0.00529328558928909
1451	2162	False	-0.281428233469992
1452	2163	False	0.793204049324258
1453	2165	False	0.254304366701814
1454	2167	False	-2.0996417052184
1455	2169	False	0.181937036812602
1456	2170	True	-1.24218094952167
1457	2171	True	0.538715970972034
1458	2172	True	-0.130237590233479
1459	2173	False	0.498345501503434
1460	2174	True	-0.332778374674184
1461	2176	False	-0.0978651521024147
1462	2177	False	0.700761787282398
1463	2179	True	-0.0914836925215203
1464	2181	False	0.626423977533527
1465	2183	False	-0.174360452010539
1466	2184	False	-2.16382918479758
1467	2186	False	-0.171930889946502
1468	2187	False	1.07219806342063
1469	2189	False	-0.939458162143681
1470	2190	False	0.775050032649801
1471	2194	False	-0.848275303272158
1472	2195	True	-1.30432168590807
1473	2196	False	-0.24019424437165
1474	2201	False	-0.368586291221225
1475	2203	False	-0.837301262349153
1476	2209	True	-0.549594751074935
1477	2210	True	-0.0198051113968134
1478	2211	True	0.22342607035279
1479	2214	True	0.314068506469856
1480	2215	False	-1.76524832322524
1481	2216	False	-0.493647736874828
1482	2217	True	-0.220239452881761
1483	2218	True	-0.373101739249731
1484	2219	True	-3.51777423686321
1485	2220	True	-0.578062490204315
1486	2221	False	0.357754300844179
1487	2222	True	1.86264669334585
1488	2223	False	0.774866421574081
1489	2225	True	0.0691124868561487
1490	2229	False	-0.135809922206921
1491	2230	False	-0.296709431140479
1492	2231	True	0.0421001294312217
1493	2232	False	0.368600031059104
1494	2234	False	0.203267030578842
1495	2236	True	-0.493049829718691
1496	2237	True	-0.135812506354743
1497	2239	False	-0.526710421301601
1498	2241	True	-0.293470785887251
1499	2242	False	0.570181011852985
1500	2245	True	0.201039331222408
1501	2247	True	1.2463478338328
1502	2248	False	-0.743590196340264
1503	2250	True	0.847411693398125
1504	2251	False	-0.013168707298881
1505	2255	True	-1.28077020940219
1506	2256	False	0.278124175000355
1507	2257	False	-1.6545194839242
1508	2258	False	0.123654275618224
1509	2259	False	-0.0980199699815504
1510	2260	False	-0.5849101222219
1511	2261	False	1.67663619234266
1512	2263	True	0.226622108781053
1513	2264	True	-0.817393261703939
1514	2265	False	0.699727808791862
1515	2268	False	-0.0473402763057304
1516	2270	False	0.670438513929606
1517	2271	True	0.260180310894897
1518	2273	True	1.24630447132644
1519	2274	False	-0.887462743295093
1520	2276	True	-0.456358472244255
1521	2277	False	0.393908350910807
1522	2278	False	-0.215921717743881
1523	2279	False	0.190382499500963
1524	2280	False	0.0777261057268017
1525	2281	False	0.277204538257862
1526	2283	False	-0.462157599496109
1527	2284	True	-0.082021242982929
1528	2286	True	0.156059547110089
1529	2287	False	-0.220318663870085
1530	2289	False	-0.594453369710452
1531	2290	True	-0.556726504417548
1532	2291	True	0.410377095828321
1533	2293	True	0.478647506401684
1534	2294	True	0.401839462907168
1535	2295	False	0.495474634134312
1536	2296	False	-0.526278542552488
1537	2297	False	0.222912641290466
1538	2298	False	-0.124632057830377
1539	2300	False	0.0801750373412097
1540	2301	False	0.143980025029961
1541	2304	False	-1.14933383023342
1542	2307	False	0.0585285372912016
1543	2308	False	-1.20784018279595
1544	2313	False	0.486730931756768
1545	2316	False	-0.622952633505274
1546	2319	False	0.136824400539149
1547	2327	True	-0.666330665085337
1548	2336	False	-1.15211903115128
1549	2341	False	0.326683710547413
1550	2345	False	0.0145044343769642
1551	2347	True	0.130033309885162
1552	2358	False	-1.16289824936834
1553	2359	True	-0.268072217569095
1554	2360	False	-1.56035850383399
1555	2361	False	0.502595388981954
1556	2362	True	-1.07301981040398
1557	2364	False	-0.719581001924982
1558	2369	False	0.390920809013007
1559	2371	False	-0.303859619027421
1560	2373	False	-1.0342089803904
1561	2375	True	0.411289366320259
1562	2376	False	0.851289056136725
1563	2377	True	0.208583466839109
1564	2379	False	0.0089245757743166
1565	2381	True	-0.486584049257281
1566	2382	False	-0.779449360192246
1567	2384	False	0.652920767395503
1568	2385	False	0.837031181523833
1569	2388	False	-1.02532796724428
1570	2394	True	0.728365717365103
1571	2397	False	-0.912573474644953
1572	2403	False	-1.1685093532312
1573	2404	True	-3.76985495759018
1574	2406	False	0.395692553002957
1575	2408	False	0.0339689630114756
1576	2409	False	0.367362151663785
1577	2410	False	0.0168840814159807
1578	2411	False	0.0658144388315378
1579	2417	False	0.0220726085685827
1580	2418	True	-0.293633590148944
1581	2419	False	-0.20671067813021
1582	2420	True	-1.17691685238555
1583	2426	True	0.755783501054018
1584	2427	False	0.105624015522082
1585	2428	False	-1.19577500056597
1586	2430	True	-0.00210048830081088
1587	2431	True	-0.0362670035773726
1588	2432	False	0.0895687901785375
1589	2433	False	0.243495474274848
1590	2434	False	0.815046247419172
1591	2441	False	-0.371119558112657
1592	2446	False	-0.486303046325807
1593	2448	False	-1.32873250870714
1594	2452	False	-0.533476529702971
1595	2453	False	1.78700997418251
1596	2455	False	-0.940990654129251
1597	2456	False	0.406208837338064
1598	2463	False	-1.05021520022246
1599	2464	False	-0.768544882962221
1600	2466	True	-0.114666113551051
1601	2471	False	-1.50121881831369
1602	2472	True	-1.64237584038276
1603	2473	False	-1.56584470848164
1604	2484	False	-0.500604650001149
1605	2487	False	-1.50199128182767
1606	2491	True	0.0776198318839362
1607	2492	False	-0.0355532003046779
1608	2498	False	0.0691683285102779
1609	2500	False	-1.78347787664338
1610	2501	False	0.462658165559531
1611	2503	False	-0.752772620981574
1612	2512	False	0.557681201303977
1613	2521	False	-1.68877652130018
1614	2524	False	0.653941243342043
1615	2531	True	-0.192377188102923
1616	2533	False	0.00585133031779072
1617	2534	False	0.505600838105564
1618	2538	False	-0.64878123809235
1619	2542	True	-1.04516519498128
1620	2545	False	0.205352969322817
1621	2550	False	0.779451426497034
1622	2551	True	-1.24156978724534
1623	2552	False	-1.58652474007273
1624	2555	False	1.40543099870034
1625	2556	True	0.181721123734334
1626	2558	False	-0.152384457844973
1627	2559	False	0.905157594521702
1628	2560	False	-1.76516575715173
1629	2562	False	-0.875739494795084
1630	2563	False	0.566045604515657
1631	2564	False	-2.2769624650574
1632	2565	False	0.614398185874805
1633	2571	False	0.0324737717381964
1634	2574	False	0.283929832658951
1635	2575	False	0.0335790667002129
1636	2578	False	0.25494966410298
1637	2581	True	0.386824869288585
1638	2583	False	0.0836627272524666
1639	2587	False	-0.30087352634792
1640	2589	False	0.184956507333336
1641	2590	False	0.318203811506066
1642	2596	False	0.55664541119819
1643	2598	False	-0.708289888744379
1644	2600	False	0.633761602261136
1645	2607	False	-0.0207621885518274
1646	2612	False	0.434880931946
1647	2613	False	0.249293629681462
1648	2615	False	-0.525074021854994
1649	2616	False	0.634932813888
1650	2617	False	1.33517655276655
1651	2620	False	1.97646373494176
1652	2621	False	-0.0599286300671702
1653	2624	False	0.922455076222187
1654	2630	False	-0.350737486318274
1655	2631	False	0.451102188743784
1656	2648	True	0.596115723136666
1657	2649	False	-0.298629871579695
1658	2650	False	0.232877864415598
1659	2651	False	-0.388405991321533
1660	2655	False	0.844815878200684
1661	2664	False	0.511985462726283
1662	2667	False	-1.14013831400527
1663	2668	False	0.42140508590406
1664	2669	False	0.61434432038997
1665	2672	True	0.133208802789312
1666	2673	False	-3.1233690252818
1667	2675	False	-0.928310341961715
1668	2677	False	0.7849852683612
1669	2679	True	0.436967357864543
1670	2680	True	0.421191686555038
1671	2691	False	-4.12386006017406
1672	2692	False	-0.0060913148782733
1673	2700	True	0.676978020053327
1674	2703	False	-1.14106890319185
1675	2707	False	2.08588166475192
1676	2709	False	-3.0664305497068
1677	2711	True	0.149889586598526
1678	2714	False	-0.406372650531672
1679	2716	False	-0.931910158542963
1680	2718	False	-0.185476039336592
1681	2722	False	-0.506478169897749
1682	2725	False	0.245219253267911
1683	2726	False	0.336917287076361
1684	2728	True	0.427216048543214
1685	2736	False	-3.09104195216347
1686	2738	False	-1.31500918423194
1687	2743	False	0.743103959393964
1688	2745	False	0.881682966422486
1689	2748	False	0.121665751152938
1690	2750	False	0.996466676226404
1691	2751	False	-1.06277684583746
1692	2752	False	0.819551756512642
1693	2753	False	0.571648877531528
1694	2754	False	-4.68005213592701
1695	2757	False	0.271410862214829
1696	2762	False	0.344146525678395
1697	2764	False	-2.12406608572701
1698	2768	False	0.729843690023663
1699	2771	False	-0.0489344123802109
1700	2773	False	-1.15341321194147
1701	2774	False	-0.321252197314096
1702	2776	False	0.257015065378654
1703	2777	False	0.394716076363927
1704	2779	False	0.821761300382604
1705	2780	True	-1.14902327875701
1706	2783	False	-0.206844272491598
1707	2784	False	-0.0242281950048361
1708	2786	False	0.395259227735681
1709	2787	False	0.215643112399952
1710	2789	False	0.984292262867712
1711	2790	False	-0.13589141232353
1712	2793	False	1.89169688335597
1713	2794	False	-0.160519380707583
1714	2795	False	-0.0131939492422681
1715	2796	False	-0.724352410158289
1716	2797	False	0.606897162200397
1717	2799	False	-0.766134616536271
1718	2800	False	-0.164211511099406
1719	2802	False	-1.82385661716575
1720	2803	False	-0.0793206763839351
1721	2805	False	1.23250736653066
1722	2807	False	-0.108951368566356
1723	2812	False	-0.293873187276432
1724	2813	False	1.44678009964516
1725	2814	False	-4.09380571421539
1726	2815	False	-0.0185205997934474
1727	2819	False	0.0722006394647092
1728	2823	False	0.309357318618838
1729	2826	False	-1.95038566538087
1730	2827	False	-38.2162614199447
1731	2830	False	0.0953839626049952
1732	2833	False	-0.152915461961503
1733	2834	False	0.405878289894632
1734	2835	False	1.08686710177493
1735	2837	False	0.564544560325778
1736	2838	False	-0.610114551515126
1737	2840	False	0.340111463221145
1738	2844	False	0.720871507016232
1739	2846	False	0.401301646906454
1740	2847	False	0.68331708670933
1741	2848	False	0.483221201487498
1742	2849	False	-0.00616164118411344
1743	2851	False	-0.029917048862313
1744	2853	False	-0.888285253493398
1745	2854	False	0.334152766665704
1746	2855	False	-0.432149713406033
1747	2856	False	-1.09038789361633
1748	2857	False	-0.506974503051237
1749	2859	False	-0.176555669067609
1750	2861	False	-0.528945513489032
1751	2862	False	-0.279881646345707
1752	2864	False	-0.0564936614946276
1753	2865	False	-0.322671560632043
1754	2866	False	-0.312781962320897
1755	2867	False	-0.503930610133812
1756	2868	False	0.500982008173122
1757	2869	True	0.0528559821510317
1758	2870	False	1.21556927989356
1759	2872	False	1.04402585586512
1760	2875	False	-0.496112584944112
1761	2876	False	0.128642013260165
1762	2878	False	0.00405757179815324
1763	2879	False	0.794784673655181
1764	2880	False	0.348226827476209
1765	2882	False	1.15394067934456
1766	2884	False	-0.544158253839806
1767	2885	False	-0.644559371783858
1768	2886	False	0.515859957955844
1769	2887	False	-0.0191746613500516
1770	2888	False	0.0856505710695278
1771	2889	False	-0.13276095599874
1772	2890	False	0.79813024169487
1773	2892	False	0.0328070945585978
1774	2898	False	1.00321937061015
1775	2902	False	0.310084208331275
1776	2905	False	-0.14632490831829
1777	2908	False	0.886179530099013
1778	2909	False	0.473919195412637
1779	2910	False	-1.43985229879612
1780	2911	False	0.280210244610628
1781	2915	False	-1.13374317701972
1782	2916	False	0.263760707868133
1783	2919	False	0.149577466909617
1784	2921	False	0.0974635053827608
1785	2922	False	-0.17960964345611
1786	2923	False	-0.433418386992436
1787	2925	False	0.160955333506263
1788	2926	True	0.515427570414998
1789	2927	False	-1.45873432942552
1790	2928	False	-0.0785424133128831
1791	2929	False	-0.133447707465566
1792	2932	False	1.23992004353875
1793	2933	False	1.11711464647156
1794	2934	False	-2.15977822102429
1795	2935	False	0.0877149716875966
1796	2936	False	0.217841408805451
1797	2937	False	-0.161499951877923
1798	2938	False	-0.691007027322855
1799	2940	True	0.335639590975612
1800	2942	False	0.516627417130711
1801	2943	False	-0.0396112724108905
1802	2944	False	0.0207412804232527
1803	2945	False	-0.519866387511817
1804	2947	False	1.00098784832668
1805	2949	False	-0.364525079696413
1806	2950	False	0.0881187602175783
1807	2951	False	0.386165722300301
1808	2952	False	0.06683179386392
1809	2954	False	-0.0444805226675146
1810	2955	False	0.593329616722505
1811	2956	False	1.22803537796853
1812	2962	False	-1.4611673742587
1813	2965	False	-1.21583683081559
1814	2966	False	0.33079099724666
1815	2967	False	-0.183509663745652
1816	2970	False	-0.162553659164856
1817	2971	False	-0.273817572720726
1818	2972	False	0.550235057645936
1819	2976	False	0.263608522503679
1820	2977	False	0.44068536339617
1821	2982	False	0.279122019712169
1822	2984	False	0.201415057172376
1823	2986	False	0.732523308743982
1824	2989	False	-0.0968628199222152
1825	2990	True	-0.0956711697856045
1826	2991	False	-0.07969957106046
1827	2993	False	0.0528191247327676
1828	2994	False	0.346208096960369
1829	2995	False	-0.850388584797649
1830	2998	False	0.11948904165474
1831	2999	False	0.10830254367788
1832	3000	False	-2.01767766635396
1833	3005	False	-2.74747929857411
1834	3006	False	-0.267360449118002
1835	3007	False	-0.223579328500177
1836	3008	False	0.839142807646684
1837	3009	False	0.0977082065096803
1838	3011	False	-0.244101267332236
1839	3012	False	-0.598151893399452
1840	3014	False	0.126498344545617
1841	3015	False	0.165698178196362
1842	3016	False	0.0205941025145026
1843	3018	False	0.316376705676073
1844	3019	False	2.17703174317585
1845	3023	False	-0.121620121912605
1846	3024	False	-0.40188218397569
1847	3026	False	0.832977531127163
1848	3027	False	-0.245715898586541
1849	3028	False	0.0939147869303713
1850	3029	False	-1.23689638682457
1851	3032	False	-0.296877586301048
1852	3033	False	0.155092507404035
1853	3037	False	0.0282431251734092
1854	3039	False	-1.04846575579435
1855	3041	False	-0.38074389047851
1856	3042	False	0.751860604733992
1857	3043	False	-0.562296921354637
1858	3046	False	0.769398271614341
1859	3049	False	0.687689534350803
1860	3050	False	0.0764705742334745
1861	3052	False	-1.21977302299719
1862	3053	False	1.54277614255738
1863	3054	False	-2.8170464523067
1864	3055	False	-0.701952251373775
1865	3056	False	-0.245656010880324
1866	3057	False	-0.309834064791418
1867	3058	False	-0.0125693427063069
1868	3060	False	-0.173987616253889
1869	3061	False	0.0716436875354142
1870	3063	False	-0.0952231944988852
1871	3065	False	-0.0179491840872234
1872	3066	False	0.0387953805348288
1873	3068	False	-0.29192887259775
1874	3071	False	0.330056075437475
1875	3074	False	-1.45038512808214
1876	3075	False	-0.462612337456192
1877	3076	False	0.740799543247142
1878	3077	False	0.912562015552472
1879	3080	False	-1.12648613771204
1880	3082	False	0.0626126580019552
1881	3083	False	-1.21780470023678
1882	3084	False	-0.569723376540774
1883	3085	False	-0.055844142510681
1884	3086	True	0.828097685062855
1885	3087	False	0.170140282956974
1886	3088	False	0.0835562993718062
1887	3090	True	-0.583817189688208
1888	3092	False	-0.27561671261607
1889	3094	False	0.498850707452125
1890	3095	False	0.201475512970753
1891	3096	False	-0.370651163249866
1892	3097	False	-1.06780303630799
1893	3099	False	-1.58594624158575
1894	3100	False	-0.366742283518939
1895	3101	False	0.538379951666216
1896	3105	True	0.0764941828866483
1897	3106	False	0.189760151931829
1898	3107	False	1.2177448168284
1899	3108	False	-0.162586141361141
1900	3109	False	-0.158150783113045
1901	3110	False	0.10383235396284
1902	3111	False	0.661119263258787
1903	3112	False	0.058029585396909
1904	3115	False	0.138613774453993
1905	3116	False	-0.333863316476544
1906	3119	False	-2.90351547890016
1907	3121	False	0.0620760951177432
1908	3122	False	0.193111663494776
1909	3123	False	0.262754548896667
1910	3124	False	-1.37748503889374
1911	3125	False	-0.0959851608501081
1912	3126	False	-0.0159461737754789
1913	3129	False	-1.98997502003351
1914	3130	False	-0.176993771565613
1915	3132	False	0.616195610979476
1916	3133	False	0.480057490171377
1917	3134	False	-0.284889349191331
1918	3136	False	0.577549908466925
1919	3137	False	-0.143856555057215
1920	3138	False	-1.82115911783125
1921	3139	False	0.246322448095774
1922	3143	False	-0.273152626960005
1923	3144	False	1.17619775719416
1924	3145	False	0.295551546592086
1925	3147	False	-0.392846833862631
1926	3148	True	-0.166500351091816
1927	3149	False	-1.25517722013821
1928	3150	False	0.110061727261852
1929	3154	False	-1.0438003306402
1930	3155	False	0.0862945325839277
1931	3156	False	-0.70799025304931
1932	3157	False	-0.887956185490516
1933	3162	False	-0.264336845486599
1934	3164	False	0.0503774090710837
1935	3165	False	-0.694746717336634
1936	3171	True	1.5758714962465
1937	3172	False	-2.33650349186868
1938	3174	False	-0.289641381006006
1939	3175	False	0.134578374260952
1940	3176	False	-0.287832626531239
1941	3177	False	-0.424218854439961
1942	3178	False	-0.49682732530185
1943	3179	False	0.327689643039949
1944	3180	False	0.932783694092747
1945	3181	False	0.385476281056166
1946	3182	False	-0.505634338165789
1947	3183	True	0.900323870095197
1948	3187	False	-0.314763744225055
1949	3189	False	-0.13696863918516
1950	3190	False	0.84755908385813
1951	3193	False	0.109730413281484
1952	3198	False	0.346547298144597
1953	3200	False	0.419566829243307
1954	3201	False	-0.142672472751463
1955	3202	False	-1.37481207053232
1956	3203	False	1.04062598706855
1957	3205	False	0.509997886636012
1958	3206	False	-0.297619464490273
1959	3207	False	-0.103247757853922
1960	3208	False	0.831819625151584
1961	3209	False	-0.328632758511222
1962	3210	False	-0.79550876669941
1963	3213	False	0.913088887759835
1964	3214	False	0.300541153769664
1965	3216	False	0.365945271979966
1966	3217	False	-1.08033959842291
1967	3219	False	-0.208130323537869
1968	3220	False	-0.0294405542985636
1969	3221	False	0.0998934976124004
1970	3224	False	-1.66440911180622
1971	3226	True	0.436774630078145
1972	3228	False	-0.282780566878638
1973	3229	False	0.428007791043375
1974	3230	False	-0.236733135722015
1975	3231	False	-0.831812067874775
1976	3232	False	0.933143067042872
1977	3233	True	-0.370645970314745
1978	3234	False	-1.89343019470771
1979	3235	False	-0.0896346219179875
1980	3237	False	0.21480473218892
1981	3240	False	-0.489076413572421
1982	3241	False	0.129432409619879
1983	3244	False	0.312070345324115
1984	3246	False	-0.383309500160105
1985	3247	False	-0.281100823132997
1986	3248	False	-0.0585682175494688
1987	3249	False	-0.0379528873081831
1988	3250	False	0.0370806727234889
1989	3251	True	-0.422426210676409
1990	3252	False	-0.272960834040574
1991	3253	False	-0.0983856050507476
1992	3254	False	0.168290549118738
1993	3255	False	0.316265185654695
1994	3256	False	-0.870852122247969
1995	3257	True	-0.243558750260661
1996	3258	False	0.0346341804896326
1997	3259	False	-0.804527200648381
1998	3260	False	0.253390839385078
[truncated: 910 more rows]
