# Supplementary material for: A hippocampus-accumbens code guides goal-directed appetitive behavior
Source: Nat Commun. 2024 Apr 12;15:3196. doi: 10.1038/s41467-024-47361-x (PMC11015045; doi:10.1038/s41467-024-47361-x)
Supplement: Supplementary file 8 — Source Data [file 41467_2024_47361_MOESM8_ESM.zip › S8f.csv]

	Figure S8f	Unnamed: 1	Unnamed: 2	Unnamed: 3	Unnamed: 4	Unnamed: 5	Unnamed: 6	Unnamed: 7	Unnamed: 8	Unnamed: 9
0
1	Cell 11 ∆F/F	Cell 118 ∆F/F	Cell 11 mCherry static	Cell 118 mCherry static	Cell 11 TMAC	Cell 118 TMAC	Time [s]	Reward	Position	Licking
2	0.802845587490787	-0.0901831680872811	0.808741883661522	-0.290115742399066	1.57478258041905	0.634588938287039	2235	False	86.9174450896238	7.12657589729495e-05
3	1.14045698605913	0.796950849719845	0.722656155140332	3.48378363316821	1.56033412581824	0.644219303692049	2235.033	False	87.4324665488513	0.000247469890469688
4	1.72972151284799	1.1379981043039	-1.01751741416787	3.15505000873109	1.53961361250437	0.639966356196827	2235.066	False	87.9474880080787	0.000559075018794232
5	0.109372405336425	0.729681744922074	0.163449440551284	1.28698099060774	1.51317911800104	0.622004350965908	2235.099	False	88.4019187073971	0.000853253492402066
6	1.59218829401521	1.26396555239316	-1.79122414166576	1.29346690654744	1.4816382492594	0.591041335059895	2235.132	False	88.7957586468063	0.00106359283550685
7	2.82561827359165	-0.635614587044095	0.095724799254182	0.00210602846203128	1.44562949350109	0.548283508653972	2235.164	False	89.1895985862156	0.00126679710538024
8	1.17186494881999	-0.421413193383847	0.904782471592177	1.75615797108754	1.40580245158707	0.495378943694072	2235.197	False	89.5834385256248	0.00134717002757584
9	1.94137919219012	0.878233694676748	1.63840107506705	1.93318550669705	1.36279776153508	0.434343511943729	2235.23	False	89.977278465034	0.0013275538074923
10	0.293144290165187	0.892303683894114	-0.836155785574434	0.971626735263547	1.31722758818339	0.367472353733169	2235.263	False	90.3408230244887	0.00121628263639911
11	-0.259971692986804	-0.045937023579439	-0.19731724024373	2.1935134438315	1.26965757781419	0.297240571804624	2235.296	False	90.734662963898	0.00103546321781629
12	1.06070658290591	0.8815297358	0.19131555563715	0.418030410057615	1.22059114923367	0.226197086860817	2235.329	False	91.1285029033072	0.000816582865893015
13	0.773367440744448	0.0234943703041074	-0.309416260928031	1.95877622104376	1.1704569138976	0.156855762373535	2235.362	False	91.5223428427164	0.000594086985885827
14	0.504124629056716	1.4098584130801	1.70822876751996	0.931589549957617	1.11959988907182	0.0915880050640695	2235.395	False	91.9161827821257	0.000398690471997702
15	0.64496802000189	1.52062667266647	-1.63899183339488	2.25557164849275	1.06827699499182	0.032521070745165	2235.428	False	92.2797273415804	0.000252050737364697
16	-0.129989557160208	-0.359739330090409	-0.255353683519739	0.681365009426084	1.01665711793655	-0.0185537627215403	2235.461	False	92.6129765210805	0.000163903157899653
17	0.203295756761331	-0.773266927127819	-0.271869078264141	0.416808054564209	0.964825787135737	-0.0602591774705061	2235.494	False	92.9462257005806	0.000131984186607131
18	-0.230219550954807	-0.964035489754569	-1.82134872947508	1.59627930856122	0.912794267584476	-0.0916923032870805	2235.527	False	93.2491795001262	0.000139242297661991
19	1.14356991177234	0.172584536907976	2.17547813441522	-0.530855431862243	0.860512627451393	-0.112464560852194	2235.559	False	93.5521332996718	0.000179981799628365
20	-0.0381269858340379	-0.493753351839156	0.219416054890682	1.61514174908343	0.80788611244754	-0.122718398035165	2235.592	False	93.8247917192628	0.000222665131696468
21	1.46580575798438	-0.126861776774769	1.78825936307342	0.934952946889237	0.754793964245159	-0.123119334596846	2235.625	False	94.0368593789447	0.000253742166216792
22	0.911545853786112	0.733297765252768	-0.675457469130747	1.61831069476048	0.701109668219646	-0.114822782240131	2235.658	False	94.218631658672	0.000261221574896815
23	1.83472045975058	-0.910507820158073	-0.816176590958381	2.08698593280116	0.646721517484406	-0.099416294543012	2235.691	False	94.3095177985357	0.000240077028913313
24	0.263598447254823	-0.0480117690189509	0.760724093328518	0.859234607409811	0.591552342401734	-0.0788391672791378	2235.724	False	94.3398131784902	0.000192245263285431
25	1.64188409736806	-0.451079325646551	0.375464107465954	1.06621302954387	0.535577280960844	-0.0552825798834336	2235.757	False	94.3398131784902	0.000125373860686399
26	-0.627122296471327	0.0363112782690975	0.0413954500031387	-0.0342840271493348	0.478838555308051	-0.0310746586974361	2235.79	False	94.3095177985357	5.09214524496446e-05
27	0.483113093383881	-0.537269098133906	-0.177714658202489	0.145492315907505	0.42145636917814	-0.00855586438782087	2235.823	False	94.2792224185811	2.23070426410974e-05
28	0.590606348258714	1.15358179400203	0.12486250183598	0.7194071429327	0.363635242305818	0.0100491230268052	2235.856	False	94.2489270386266	7.62537171540523e-05
29	-0.262532041507473	0.0254199388101068	0.635986724378131	1.80310693829753	0.305665340240114	0.0227563972211178	2235.889	False	94.2792224185811	0.000108228089240188
30	-0.16083420743967	0.602543181764449	-0.6418774882544	0.516079507705128	0.247918627979151	0.0279379910112436	2235.922	False	94.2792224185811	0.000113662790268349
31	0.893568135984545	0.5640098478546	-0.0410409398545401	-1.5261206124459	0.190839958400704	0.0244208209907266	2235.955	False	94.3398131784902	9.12650652004597e-05
32	-0.267621768215617	0.911892262284057	-1.5609374873834	-0.865017326471286	0.134933485666005	0.0115637208458036	2235.987	False	94.4004039383993	5.46488147815931e-05
33	1.10626610313232	2.08291867562754	0.0480642797089833	-0.473453761618781	0.0807450538083879	-0.0106920657361382	2236.02	False	94.5215854582176	7.38242412020183e-06
34	-0.559496053280701	-0.917693765147065	-0.482596853616634	-1.23002128619302	0.0288414368108404	-0.0418021987641634	2236.053	False	94.6730623579904	5.5076757292489e-05
35	0.396957046399094	-1.20670333100358	-0.527561378416294	-0.348797757002149	-0.0202125142414036	-0.0806300427001895	2236.086	False	94.8548346377177	0.000104944995843573
36	-0.194931654450291	-1.0169218028827	1.19052178376959	-0.812373966442232	-0.0658776390877178	-0.125488920172887	2236.119	False	95.0971976773542	0.000141456169519518
37	-0.138477654981229	-0.465958756094892	-1.55785098735816	-0.402933615258797	-0.10766391517758	-0.174214043871858	2236.152	False	95.3395607169906	0.000159510017259336
38	-0.445333079923421	-0.0559320998283839	-0.392791549726953	0.242172186138123	-0.145152356412044	-0.224260689296474	2236.185	False	95.6425145165362	0.000157235913344981
39	-0.307695169648983	1.10987928877558	-1.21341631023949	-1.30883176278374	-0.178014212418933	-0.272823685679444	2236.218	False	95.9757636960363	0.000135925621860944
40	0.342516198550151	-0.889763774025	0.719403679018993	0.303812123866813	-0.206026455247576	-0.316972082158858	2236.251	False	96.339308255491	9.96039387787665e-05
41	-0.671155271786899	-0.698703543951219	-0.295328788179447	0.0456059815591527	-0.229082733124682	-0.353791963002858	2236.284	False	96.7331481949002	5.4310940248663e-05
42	-0.226274985554956	0.412828290857274	0.414739176890325	0.30044445781621	-0.247199207256681	-0.3805298915519	2236.317	False	97.0966927543549	8.71677842004192e-06
43	-0.906808174252565	0.39264682243485	-0.90118634666835	0.857963704918341	-0.260514954201294	-0.394729387547642	2236.35	False	97.4602373138096	3.51845861789882e-05
44	0.472360659146104	-0.723544232774323	1.50681873851291	1.59330526951144	-0.269286898022405	-0.394353193291188	2236.382	False	97.7631911133552	6.8145746467351e-05
45	-0.294434423765024	0.114719210446684	-0.319555984130444	1.75361798759537	-0.273879517488444	-0.377884843693224	2236.415	False	98.0055541529916	8.64995808934844e-05
46	-0.387384632190388	-1.00429652775608	-0.042631347745688	-0.469791320017463	-0.274749838349289	-0.34440418409776	2236.448	False	98.2176218126735	8.90984565775576e-05
47	-0.603148063543257	0.255135132842651	0.486248046178977	-0.539798339621037	-0.272428454700213	-0.293632917169952	2236.481	False	98.3690987124463	7.68772051707134e-05
48	0.330788296266595	-0.750971988596209	0.562262570023666	-0.666007584913219	-0.267497514037066	-0.225947927240605	2236.514	False	98.4902802322645	5.29652237875887e-05
49	-0.318489163197625	0.198318642700245	1.41950404560891	1.16608817880048	-0.260566737941524	-0.142361933716268	2236.547	False	98.5508709921737	2.21614476084947e-05
50	-0.610001028242739	-1.69823113756564	0.00413797687229361	0.163323828231604	-0.252248627792964	-0.0444728607667752	2236.58	False	98.6114617520828	1.17573099213233e-05
51	-0.205552876306466	0.377541127335586	1.11009500067287	-0.316910789441864	-0.243134019506799	0.0656149299637963	2236.613	False	98.6720525119919	4.0280084771464e-05
52	0.161418530914444	0.13792614677974	-0.377090952305652	0.553132287117343	-0.233769103851024	0.185392820420523	2236.646	False	98.7023478919464	6.10945700709001e-05
53	-0.0460838158573327	-0.244400272207762	1.38571472916086	0.0143891945275469	-0.224634923877449	0.31206751328433	2236.679	False	98.732643271901	7.0518088124309e-05
54	-0.456512451411824	0.982576993284988	0.238361421173037	-0.123059936647771	-0.216130206251785	0.442691058973032	2236.712	False	98.7629386518555	6.69323486552901e-05
55	1.13892213710945	0.424060957662176	0.158436174540684	1.03310563470892	-0.208558189399619	0.57429388635919	2236.745	False	98.7629386518555	4.94372127196965e-05
56	3.19426762691409	2.3685064432748	-0.328218981531213	1.7070445818977	-0.202117891083585	0.704013355728288	2236.777	False	98.7932340318101	2.47549286499356e-05
57	-0.273978825353905	0.971146438293945	-0.435119639230522	0.330652032234941	-0.196900025161046	0.829210787057717	2236.81	False	98.7932340318101	1.04068710126152e-05
58	-1.00604888468018	1.12946592484908	0.962091499222444	0.992934434642852	-0.192887545960417	0.947570794069029	2236.843	False	98.7932340318101	4.53031330333185e-05
59	-1.08751343318461	0.867368352020973	0.0818305971031757	0.520321496439081	-0.189960582378684	1.05717801587948	2236.876	False	98.8538247917192	7.72883061567403e-05
60	-0.493407749848401	0.867578150517405	-0.997595140369181	-0.0940887062023203	-0.187905334276382	1.15656789621928	2236.909	False	98.9144155516283	0.000100366342175998
61	-0.0187828403346072	0.972987571473185	0.38990072646998297	-0.133864863343106	-0.186426350516288	1.24474990529249	2236.942	False	99.0355970714466	0.000110262891858832
62	-0.314008523807197	2.29392114368552	-0.378797337282599	0.226878579668282	-0.185161497617939	1.32120340712743	2236.975	False	99.2173693511739	0.000104589352250287
63	-0.304547214649461	1.48392692439866	0.133002559170515	0.599084877532204	-0.183698863761773	1.38584811645234	2237.008	False	99.4597323908104	8.32566751393617e-05
64	0.356534574373216	1.86655456528854	-0.0572327401204983	0.831276446014727	-0.181594824673178	1.43899263992104	2237.041	False	99.7626861903559	4.85628679952395e-05
65	-0.428001474085733	0.940149521515159	-1.22712934268251	0.399006269538637	-0.17839252242442	1.48126584860006	2237.074	False	100.095935369856	7.32223732293214e-06
66	-0.558820869604149	0.85424820605231	0.544574137624505	-0.0164296465778701	-0.173640069269651	1.51353669815954	2237.107	False	100.429184549356	4.43130677182466e-05
67	-0.670829844419833	0.83618225522091	-0.313357321848631	0.474282876161473	-0.166907877931733	1.53682854763558	2237.14	False	100.79272910881	8.97913834871771e-05
68	-0.135619562854994	2.23972062214397	0.873734067999113	-0.342087114639073	-0.157804627522392	1.55223400982072	2237.173	False	101.156273668265	0.000123248641426495
69	0.19263832277041	1.70921520045324	0.00581676053009237	-0.0423913615947748	-0.145991490183034	1.56083591551023	2237.205	False	101.51981822772	0.000152208183138434
70	-0.316286701821508	0.0422437298067534	1.20182186691996	0.483225107976434	-0.131194357613654	1.56363914323799	2237.238	False	101.822772027265	0.000162435820900747
71	-0.782798054799224	1.30533946721815	0.863690820550291	1.22804120660034	-0.113213910136151	1.56151693770427	2237.271	False	102.065135066902	0.000156065845669643
72	0.426850031785368	1.07695033328757	-0.960386463523327	0.479844221887375	-0.0919334569533216	1.55517401660052	2237.304	False	102.216611966675	0.00013392282839623
73	0.242152741577733	1.56714021701609	-0.951497181941816	1.19548738842418	-0.0673245404017835	1.545127361057	2237.337	False	102.277202726584	9.86268590589235e-05
74	2.4450942670041	2.05668020381624	2.74502573415519	1.49929259540354	-0.0394503375933633	1.53170421459793	2237.37	False	102.277202726584	5.42541931409218e-05
75	0.395199006166269	3.05789798743776	-0.826130566732914	0.355855352494539	-0.00846691103036655	1.51505558542568	2237.403	False	102.216611966675	8.08791157773224e-06
76	-0.779550971153193	1.09821439068517	0.452987082061172	0.731936829274008	0.0253776407165812	1.49518254542149	2237.436	False	102.156021206765	4.35251157142853e-05
77	-0.533214431476	0.990630587492913	-0.415873579341908	-0.1048105985334	0.0617460945203729	1.47197191020733	2237.469	False	102.095430446856	8.56795218158034e-05
78	0.417498539206985	1.26750863353975	1.53701335439118	-0.0894380773991234	0.100217057525522	1.44523750292036	2237.502	False	102.034839686947	0.000118163373259103
79	-0.407034445718848	0.915233954538257	-0.31558216735357	1.35844988462538	0.140291962849985	1.41476315481431	2237.535	False	101.943953547084	0.000137740379636384
80	0.609816063879873	1.69372092241257	-2.32836362000422	-0.926117626214662	0.181404109934011	1.38034385459376	2237.568	False	101.913658167129	0.000138326089976453
81	0.117285112447447	1.11697001009038	-0.564631128213348	0.514670228836959	0.222929742607572	1.34182197713296	2237.6	False	101.883362787174	0.000132502513625039
82	-0.788634673014213	0.818400284508044	0.116273913860738	-0.464088623761965	0.264201125470989	1.29911623412217	2237.633	False	101.85306740722	0.000107881728244654
83	0.779334484587735	1.67287484437485	-0.35718091439631	0.584049374881001	0.30452152253463	1.25224181641398	2237.666	False	101.883362787174	7.09424426452274e-05
84	0.488811591861048	1.99316524588293	2.74505861273856	-0.904241287301744	0.343181901704193	1.20132105955576	2237.699	False	101.883362787174	2.54984736244558e-05
85	0.30758428336998	1.41470634267116	0.482562711664383	0.726944016353754	0.379479088082952	1.14658478393344	2237.732	False	101.883362787174	2.66226420952425e-05
86	0.554773823943066	0.234738123106738	-1.92869530372839	0.085742025430382	0.412734974496565	1.08836517408862	2237.765	False	101.883362787174	7.58174632712262e-05
87	-0.630322684018725	0.931304473157713	0.170274735004937	-1.07422639173585	0.442316277867052	1.02708161931161	2237.798	False	101.883362787174	0.000119374061543892
88	-0.206802669912704	1.61775802201368	-0.288160262915372	-0.934294675373126	0.467654215576531	0.963221310032646	2237.831	False	101.883362787174	0.000152067650076748
89	-0.498786060877921	-0.423214425540729	-0.158453159247839	-0.511391671700574	0.488263378185526	0.897316562457695	2237.864	False	101.883362787174	0.000170129421852024
90	1.83633378143371	0.499236836986695	-0.199259518931384	0.111055823374118	0.503759005149259	0.829920836926977	2237.897	False	101.883362787174	0.000171487545935764
91	-0.480656032183242	1.51787185783889	-0.619140935355346	-0.504775967428536	0.513871838751412	0.761585249244456	2237.93	False	101.883362787174	0.000156053605750475
92	1.40518405036005	-0.484616072871574	0.240946212916014	0.138110710343933	0.518459746503257	0.692837086121216	2237.963	False	101.883362787174	0.000122538228277785
93	0.0975590432650015	1.52205119653674	2.23782971073617	0.452124939045098	0.517515368944766	0.624161469986901	2237.995	False	101.883362787174	8.56075366336874e-05
94	1.45463812971865	0.460407643259706	0.124892152697273	-0.477255547263782	0.511169169738921	0.555986920328418	2238.028	False	101.913658167129	3.80641563026267e-05
95	1.37731057606424	1.07081174629128	0.773102689740542	-0.717092367867999	0.499687435784663	0.488675170632877	2238.061	False	101.913658167129	1.28981727928798e-05
96	0.174931761417248	-0.376186063545246	-0.891333583912504	0.179409591074717	0.483464990327669	0.4225152568256	2238.094	False	101.913658167129	5.59724527794147e-05
97	0.0712901280722549	0.742993661707194	0.442084008725465	-1.33826885372324	0.463012631428774	0.357721619577726	2238.127	False	101.913658167129	9.08405633539417e-05
98	0.72746346213324	1.34996954482659	-0.351004956623342	0.0297890522537234	0.438939578090696	0.294435772292576	2238.16	False	101.913658167129	0.000112826707101939
99	0.752138393077094	0.370287697111813	1.9211563520541	0.305109793734315	0.411931480842039	0.232730980777936	2238.193	False	101.913658167129	0.000119842485655347
100	0.745909709000401	-0.175540174943658	-0.380932297477866	0.5085522184562	0.382724815258207	0.172619371209701	2238.226	False	101.913658167129	0.000111689584930026
101	0.26682770645186	-0.268584262939848	-0.528242587318321	-0.702871740418277	0.352078708223292	0.114060913750998	2238.259	False	101.913658167129	9.00323709110684e-05
102	-0.172768085849627	-0.918526084914464	0.940161619114111	1.05044555798188	0.320745431270881	0.0569737989453981	2238.292	False	101.913658167129	5.81755194546584e-05
103	1.11955970625947	0.565760697306597	-0.615166750397236	-0.186079312102929	0.28944091898258	0.00124580988179913	2238.325	False	101.913658167129	2.08176711474241e-05
104	-0.570862460075796	0.469742563286327	-0.171909250286812	-0.541216405759116	0.258816722494922	-0.053253626345386	2238.358	False	101.913658167129	1.79484356987688e-05
105	0.479851091070855	-0.689893115881412	0.320333424051944	-0.701622887926367	0.229434782293045	-0.106660966616904	2238.39	False	101.913658167129	5.2389193364637e-05
106	-1.17351806591425	-0.0490797635320068	0.664842166960318	-0.241010685106451	0.201746299163135	-0.159105894431124	2238.423	False	101.913658167129	7.9380194629525e-05
107	0.0111728526868482	0.604546621002952	-0.438693881196891	-0.643153688904694	0.17607580107509	-0.210698727492365	2238.456	False	101.913658167129	9.58933622557933e-05
108	-0.779801578586123	-0.474118477609537	-1.83014095848573	1.479898158619	0.152611255524513	-0.261518191251156	2238.489	False	101.913658167129	0.00010070435220047
109	0.393303665380549	0.210161986903395	-1.20463553166493	4.02811694057874e-06	0.131400774666407	-0.311599936262366	2238.522	False	101.913658167129	9.41679480549532e-05
110	0.41674501772153	-0.773425775910842	-0.0689781875530189	0.45130875464713	0.112356121339414	-0.360926265503389	2238.555	False	101.913658167129	7.79958288672437e-05
111	-0.69336079308987	-0.593025323033196	1.03355559767417	0.0685722905857563	0.0952628673804927	-0.409417619507988	2238.588	False	101.913658167129	5.49051234381915e-05
112	-0.714760234778084	-0.57869508518563	0.340974792600718	-0.435630641031301	0.0797967024181978	-0.456926423348298	2238.621	False	101.913658167129	2.82246122872964e-05
113	0.202384201440815	0.352297365276742	0.395295465047553	-0.146687404131595	0.0655450625675298	-0.50323391251973	2238.654	False	101.913658167129	3.49605386458569e-06
114	0.0290923176907745	-0.120534978039242	2.05682240748072	0.0748587817472654	0.0520329637160655	-0.548050510600966	2238.687	False	101.913658167129	2.3323842538058e-05
115	-0.14510433341989	-0.035261247959627	3.28424208596437	0.135384635955208	0.038751700316712	-0.591020221565892	2238.72	False	101.913658167129	4.18215280947998e-05
116	0.45220642285085	-0.931026593628681	-0.232208204007063	-0.0904017242820307	0.0251889209554388	-0.631729322019026	2238.753	False	101.913658167129	5.31955393387291e-05
117	0.992971919163613	-1.39653437013216	0.919851748667403	-0.000816404054419401	0.0108585250167255	-0.669719399163439	2238.786	False	101.913658167129	5.50038561945498e-05
118	1.15492528700445	-0.591750815850116	1.13839733687381	-0.966444492589329	-0.00467115601378455	-0.704504492322125	2238.818	False	101.913658167129	5.28122040808589e-05
119	0.0158180713853467	-0.650949607449853	-0.556650812439518	0.153734163176959	-0.0217523255091787	-0.735591779522532	2238.851	False	101.913658167129	4.2556417050471e-05
120	0.584230752134197	-0.978074553627362	-0.562539858856749	-0.61355723175348	-0.0406370888271543	-0.762504931668394	2238.884	False	101.913658167129	2.78501759852708e-05
121	0.906949069613124	-0.273606157881787	1.63333212778256	-0.48107314999462	-0.0614622255460667	-0.784808964201609	2238.917	False	101.913658167129	1.106706894757e-05
122	0.507160407024777	-0.611662071348331	-0.768981354299607	-0.885186601236426	-0.0842400740530086	-0.802135179772432	2238.95	False	101.913658167129	6.29162095920646e-06
123	-0.435563955641628	0.715941513701523	-0.249461262107954	-0.285899375494231	-0.108855905202936	-0.814204643138254	2238.983	False	101.913658167129	2.06160220285319e-05
124	-0.718268196514975	-1.41378214196012	0.169339751057371	0.110869312680853	-0.135071817857795	-0.820848584204777	2239.016	False	101.913658167129	3.14620525765992e-05
125	-0.806855590177601	-0.3544792055189	-1.30546670960146	-0.8173751326053	-0.162536851507336	-0.82202420206103	2239.049	False	101.913658167129	3.77195301061859e-05
126	0.368171049598421	-1.00819413382892	-0.258335067805306	-1.21292395560638	-0.190802698588848	-0.817824547434495	2239.082	False	101.913658167129	3.91003458091975e-05
127	0.387182951484026	-0.625336081679275	0.0277539919902144	-0.520922985013885	-0.219344128193819	-0.808481487302722	2239.115	False	101.913658167129	3.59179607539332e-05
128	-0.753179397092113	-0.909122125659577	-0.220035813626311	-0.837861645602226	-0.247583017182723	-0.794361185809706	2239.148	False	101.913658167129	2.89883116500491e-05
129	-0.424145080689535	-0.871476258644426	-0.837983645810139	-0.242051524775808	-0.274914734204749	-0.775952041485457	2239.181	False	101.913658167129	1.90819987393346e-05
130	-0.678868796826133	-1.33063044740308	0.296830501933553	0.24841241428023	-0.300735542458391	-0.753845564240671	2239.213	False	101.913658167129	9.28304850917308e-06
131	0.000967666598339907	-0.913549460189725	-1.05980334692121	-0.182111094854294	-0.324469679647157	-0.728711212698888	2239.246	False	101.913658167129	1.63891312167593e-06
132	-0.280989635464413	-0.372207702754782	-0.90940172160877	-1.41299773949548	-0.345594835724693	-0.701266696758291	2239.279	False	101.913658167129	9.6502336401282e-06
133	-0.191574695651795	-1.0453022510781	0.111739455260199	0.404827746914698	-0.363664874140996	-0.672245637431943	2239.312	False	101.913658167129	1.53768508999047e-05
134	-0.854637698810965	0.407764611285757	-2.03137759868134	-0.426503769820237	-0.378328820662119	-0.642364727975402	2239.345	False	101.913658167129	1.7808021588185e-05
135	-0.974889324865273	-0.0522019493981331	-1.34537243664573	0.773895267542399	-0.389345363274629	-0.612292629475258	2239.378	False	101.913658167129	1.69367148213788e-05
136	0.000466017254125607	0.224090830740989	-0.453446375146339	-1.34714238118333	-0.396592353462956	-0.58262274645224	2239.411	False	101.913658167129	1.3299778083662e-05
137	1.6913706008367	-1.1257737841635	0.499140832216782	0.0861958683544901	-0.400071058841444	-0.553851765190948	2239.444	False	101.913658167129	7.83863505193494e-06
138	-0.633175987577901	-0.608334449937911	1.50458845619854	1.28540912945822	-0.399905175503019	-0.526365416987869	2239.477	False	101.913658167129	1.79752625632968e-06
139	0.238676499293964	0.00131778531525234	-1.18123047211609	1.43329866148913	-0.396334852268226	-0.500432382640778	2239.51	False	101.913658167129	4.20536334339195e-06
140	-1.1000971199376	0.161309690187819	-0.289613093755538	0.646570145699497	-0.389706196699062	-0.476206627667939	2239.543	False	101.913658167129	8.56809375275472e-06
141	-0.0471902062440184	-0.428812390809624	1.91738934267115	0.513944983788574	-0.380456914885464	-0.453737802356422	2239.576	False	101.913658167129	1.06322215426395e-05
142	-0.966856835801259	-0.514441582788686	-1.64056902358006	-0.215805109328993	-0.369098876762785	-0.432988712342032	2239.608	False	101.913658167129	1.11712615707063e-05
143	-0.859183468673203	-0.923997882019963	0.440485390393008	-0.607828024269093	-0.356198491940052	-0.413858317453509	2239.641	False	101.913658167129	9.26159040753494e-06
144	-0.0724084623916805	-0.23599152545152	-0.851160446844723	-0.71297473145488	-0.342355826300917	-0.396208295296585	2239.674	False	101.913658167129	5.64629804900892e-06
145	-1.15397691030835	-0.103465076349736	0.344722079742713	-1.05844822603081	-0.328183388152057	-0.379890946359215	2239.707	False	101.913658167129	1.16124248734607e-06
146	2.30240072810014	-0.420599180505358	-0.301393481586295	-0.446019115169639	-0.314285467908769	-0.364776139610257	2239.74	False	101.913658167129	3.82376848938197e-06
147	-0.212358120292685	-0.243353610562644	-0.185280242372034	-0.566183167020553	-0.301238832620023	-0.350775105840813	2239.773	False	101.913658167129	7.72480209795631e-06
148	0.739236591218633	-0.366383575486985	-0.118095060205443	-0.849725754948166	-0.289575462916072	-0.337859168463488	2239.806	False	101.913658167129	1.00000364121877e-05
149	-0.383569031354758	-0.70976614677566	0.683888353534719	-1.38968649988528	-0.279767883073353	-0.326071931723356	2239.839	False	101.943953547084	1.00815969701795e-05
150	-0.0359673389713482	-0.10934564932167	-0.676775668369736	-0.0185855943565311	-0.272217483198456	-0.315533986238129	2239.872	False	101.943953547084	7.81011544988698e-06
151	-1.15432875327227	-0.223101885845458	1.23627892910991	0.813001607029617	-0.267246074433814	-0.306439795627147	2239.905	False	101.943953547084	3.49539653721371e-06
152	0.572395459176948	-0.328847348711202	-0.993709269814173	-0.357960488812687	-0.265090761591683	-0.299047046378407	2239.938	False	101.943953547084	2.47592131595456e-06
153	-0.306319356865206	-0.367349266166733	-0.906788776274815	0.887093817742019	-0.265902069987858	-0.293659327557101	2239.971	False	101.943953547084	8.61039452111277e-06
154	-1.07738359967753	0.708487377861659	0.253632498377552	-0.216234305206158	-0.269745130691227	-0.290603513760719	2240.004	False	101.943953547084	1.37299482064641e-05
155	-0.330238324621328	-0.0471945225778822	0.175393362209364	-0.416487377862245	-0.276603615900385	-0.290203618091233	2240.036	False	101.943953547084	1.8209192740045e-05
156	0.140625970081704	-0.536776263430926	2.27817498479924	0.698912468803317	-0.286386027299657	-0.292753136199242	2240.069	False	101.943953547084	2.00976161446174e-05
157	0.491737312482956	0.52950397250077	0.0152529262301258	-0.769985784426404	-0.298933877204457	-0.298488003319658	2240.102	False	101.943953547084	1.93543902414295e-05
158	0.743496009117856	-0.78110740589675	-0.766716610222606	-0.288422709422349	-0.314031265847714	-0.307562230809314	2240.135	False	101.943953547084	1.59767570421513e-05
159	0.467668144003323	-0.03292605982905	1.04309151594068	-0.399763808642752	-0.331415347734798	-0.320028084983645	2240.168	False	101.943953547084	1.03337384035073e-05
160	-1.61898160455054	-0.62051269626968	-0.286397668938109	-1.21106191532424	-0.350787193872991	-0.335822336533708	2240.201	False	101.943953547084	3.18298772272815e-06
161	-1.14927817741183	-0.0945116142841509	-0.491349073600863	-0.208870943011055	-0.371822592128705	-0.354759668819917	2240.234	False	101.943953547084	5.09356910703953e-06
162	-0.0773543519414372	-1.2493891570436	-0.558085050127842	-0.285902413683907	-0.394182381450803	-0.376533819144161	2240.267	False	101.943953547084	1.27715185899296e-05
163	0.62211602109206	-0.401542810062937	-0.351517845342129	-0.134508425914909	-0.4175219831189	-0.400726473917062	2240.3	False	101.943953547084	1.92904868051304e-05
164	-0.484061333265992	-0.372670119441167	-1.24826665134102	-0.331594836872613	-0.44149986908755	-0.426823383702217	2240.333	False	101.943953547084	2.38185631703657e-05
165	-0.585649457920388	0.949556887441389	-0.311115380462157	-0.331573839922403	-0.465784789344202	-0.454236644799882	2240.366	False	101.943953547084	2.58338841524787e-05
166	0.334549887068219	-0.849373451518294	0.435602534172203	-1.35218115116946	-0.49006166252648	-0.482331645950977	2240.399	False	101.943953547084	2.44468978857446e-05
167	-0.825303617773133	0.520890011916681	-1.33330397155202	-0.445170108361878	-0.514036112698262	-0.510456833897765	2240.431	False	101.943953547084	2.21372508517183e-05
168	-0.417448119384122	-0.947713774497882	-0.775844350510668	-0.250919722952373	-0.537437706479148	-0.537974236401553	2240.464	False	101.943953547084	1.7056396866179e-05
169	0.00780990559280745	-0.985117433214495	0.409620696958386	-0.679150693846298	-0.560022005583239	-0.564288614936938	2240.497	False	101.943953547084	1.07184124249737e-05
170	-0.316693372428603	-0.114906508941419	-1.26811805025395	-0.0668825358860655	-0.581571597890006	-0.588873211487726	2240.53	False	101.943953547084	3.99180138001819e-06
171	-0.530281803046713	0.190694453920915	0.935634941410137	-0.199621021560448	-0.60189630386536	-0.611290303762322	2240.563	False	101.943953547084	2.62973519382724e-06
172	-0.585156430481257	-0.850889499713723	-0.299932882122279	-0.983331974632255	-0.620832773710852	-0.631205178078839	2240.596	False	101.943953547084	7.89986240133031e-06
173	0.371858173923989	-1.2494327509796	-0.0805480739048662	-0.469459310633991	-0.638243694086558	-0.648392644471098	2240.629	False	101.943953547084	1.17360176188017e-05
174	-0.847128899087648	-0.590297584187637	0.878616703311184	-0.459351545299313	-0.654016812435897	-0.662735818229172	2240.662	False	101.943953547084	1.38477586253143e-05
175	-1.07361808484847	-0.377939076900869	2.22934779713445	-0.7862260182248	-0.668063963335873	-0.674217530575331	2240.695	False	101.943953547084	1.42303186421801e-05
176	-0.570852207369397	-1.59046627927374	-0.0489734779780983	-0.488550426514641	-0.680320246988554	-0.682905356378283	2240.728	False	101.943953547084	1.30709329792835e-05
177	-0.0326665123635461	-0.485130695204482	-1.57212894479972	-0.581118053652471	-0.690743467505786	-0.688931804047181	2240.761	False	101.943953547084	1.06903555432626e-05
178	0.766177495433016	-0.325174507071104	0.213516674853753	-0.29100687829602	-0.699313890887645	-0.692471649550194	2240.794	False	101.943953547084	7.3114105161412e-06
179	-1.31900081370183	-0.5235789674043	-2.43570859880556	0.794578821726077	-0.706034332594952	-0.693718667741017	2240.826	False	101.943953547084	3.98284584072268e-06
180	-0.26218068781032	-0.581591108929893	-0.087000597141166	-1.26101886107994	-0.710930535425714	-0.692864087026249	2240.859	False	101.943953547084	5.45752898152721e-07
181	0.196388287105783	0.290335626877976	0.407493542205083	0.39160024461448	-0.714051752953937	-0.690078951559273	2240.892	False	101.943953547084	3.09444645912809e-06
182	-0.446023966374271	-0.564413265559835	0.732312296849454	-0.624012610101515	-0.715471414741923	-0.685502221707493	2240.925	False	101.943953547084	5.88740638767988e-06
183	-0.90233372753806	-0.542264580292844	0.263454272546984	-0.626575611260213	-0.715287719175242	-0.679235902146384	2240.958	False	101.943953547084	7.96862341167104e-06
184	-0.896465373079786	-0.797338807854783	-1.37183133854516	-0.296053140585965	-0.713623979893419	-0.671347800797419	2240.991	False	101.943953547084	9.24221593389234e-06
185	-0.726417073609139	-0.166958385184257	0.919457279303213	0.621524099783309	-0.710628543645964	-0.661881750632328	2241.024	False	101.943953547084	9.69403564348609e-06
186	-1.02776535242814	-0.669955253225146	-0.728601164383721	0.23555117392814	-0.70647410163999	-0.650874341201127	2241.057	False	101.943953547084	9.3705739509794e-06
187	0.489840289379579	-0.0736726791436775	0.949494681798513	0.7357659728565	-0.701356233091861	-0.638376483490673	2241.09	False	101.943953547084	8.36075371678327e-06
188	-0.827836709931721	-0.727582586534921	-0.3316253328591	-0.0890017947844358	-0.695491048169808	-0.624477543561667	2241.123	False	101.943953547084	6.78050726362007e-06
189	-0.00220038934781043	-0.266255650162454	1.57356646002095	-1.18058717943942	-0.689111836657827	-0.60932939019936	2241.156	False	101.943953547084	4.76380670731897e-06
190	-0.241066928123287	-0.728592088956372	1.45032810410903	0.825322312881407	-0.682464676799023	-0.593167555198119	2241.189	False	101.943953547084	2.46351301114698e-06
191	-0.473551953110796	-1.19983249636859	0.0844788878347025	-0.198297495062289	-0.675803013752209	-0.576326824980957	2241.222	False	101.943953547084	2.99309350571323e-07
192	-0.332342030453537	-0.0852700605157741	1.37590197543145	0.413382520605759	-0.669381276416546	-0.559248966423271	2241.254	False	101.943953547084	2.33168057488216e-06
193	-0.833890338538959	-0.752131434327299	0.707159235572559	-0.0474578239327145	-0.663447662275836	-0.542480909155646	2241.287	False	101.974248927038	4.49088305641243e-06
194	-1.05101790761297	-0.952585403789629	-1.12124538061723	-0.0928023068089424	-0.658236279456639	-0.526662508407901	2241.32	False	101.974248927038	6.28221856734407e-06
195	0.935093765662101	-0.833056473607227	0.222782262192365	-0.883760124933947	-0.653958890403076	-0.512503924599024	2241.353	False	101.974248927038	7.59771707767707e-06
196	-0.607043350957424	-0.274540551343125	1.24823770074405	0.40981491748269	-0.650796549531585	-0.500753594143721	2241.386	False	101.974248927038	8.40516460515107e-06
197	0.160774537542495	0.196596283298083	1.43240689526685	-0.287094942266003	-0.648891465204757	-0.492158642278308	2241.419	False	101.974248927038	8.74808839522814e-06
198	-0.942642644680496	-0.537744012757586	-0.580589452491984	-1.02786227248123	-0.648339441909371	-0.487420320120865	2241.452	False	101.974248927038	8.72950559056132e-06
199	-1.12719625366179	0.141571259789789	1.18572300786782	-0.488502320658881	-0.649183269591754	-0.487147565215065	2241.485	False	101.974248927038	8.48234086733458e-06
200	-0.0308449634243738	-0.914880348571659	-1.52179822774012	-1.92706778621003	-0.65140742214413	-0.491812038623566	2241.518	False	101.974248927038	8.13735480069342e-06
201	-1.05102618571893	0.0199026376091636	0.464721545420483	0.177740159210797	-0.654934405087407	-0.501707958961245	2241.551	False	101.974248927038	7.79920532433305e-06
202	-0.0279942180773532	0.125118692963706	-0.455445378288024	-0.851765717879197	-0.659623053263935	-0.516919739145561	2241.584	False	101.974248927038	7.53514701290007e-06
203	-0.00129612026338322	-0.235810536767973	0.521602378286364	-1.21185644817375	-0.665269023269689	-0.537299866811938	2241.617	False	101.974248927038	7.15448683780096e-06
204	-0.209490061102098	0.253323513803094	-1.76967752593969	0.0703122767561069	-0.671607653616165	-0.562458709671074	2241.649	False	101.974248927038	7.30361792401328e-06
205	-0.484439664373988	-1.22015073388371	-1.22349370036056	-1.03623247792817	-0.678319280194302	-0.591767045637848	2241.682	False	101.974248927038	7.27416767588714e-06
206	0.798122814708704	-0.753271781115361	-0.256089346424923	-0.665381625342029	-0.685036998254581	-0.624371197340575	2241.715	False	101.974248927038	7.19991883081409e-06
207	-0.688633250841536	-0.411970077522863	0.453022623822075	-0.593163934969597	-0.691356758269645	-0.659219775876864	2241.748	False	101.974248927038	6.95840306577668e-06
208	-1.27503725385753	-0.367593323304556	0.487456331049668	-0.695931490605786	-0.696849575783152	-0.695100286248042	2241.781	False	101.974248927038	6.40879961645541e-06
209	-0.298650271189648	-1.04077242935195	-1.85220630473935	-0.671689298448904	-0.701075529245222	-0.730683278468437	2241.814	False	101.974248927038	5.41956344834218e-06
210	-1.03001565440323	-0.66157682148688	0.178117019637601	0.555669787405302	-0.703599119800369	-0.764571384519203	2241.847	False	101.974248927038	3.90449745881738e-06
211	0.240681989661847	-1.16016239315225	0.231151831429707	-1.17950015501784	-0.704005478076108	-0.795350478086256	2241.88	False	101.974248927038	1.86465248392607e-06
212	-0.546641864508961	-0.902644329732108	-0.481020596157216	-0.10680283982938	-0.701916830178144	-0.821640321951879	2241.913	False	101.974248927038	7.41159651044625e-07
213	-0.482918131005616	0.053334873643246	-1.43548433731396	-0.790542140209923	-0.697008582952267	-0.842142394126711	2241.946	False	101.974248927038	3.40662095019766e-06
214	-0.281734122244572	-1.41408709644427	-0.729108702202043	0.37955313948325	-0.689024361148633	-0.855683056512369	2241.979	False	101.974248927038	6.05458043002491e-06
215	-1.22679045358692	-0.621626108470264	1.16821637108472	1.5604964853191	-0.677789329592846	-0.861250784841307	2242.012	False	101.974248927038	7.99483075884134e-06
216	0.684126180778415	-0.219037923443401	-1.03996768161927	-0.489067907772421	-0.66322116390971	-0.858026746913101	2242.044	False	101.974248927038	9.64956406036344e-06
217	-0.351433402707804	-1.23398459315612	-0.576379386095874	-1.38650695967796	-0.645338094540328	-0.845408532183776	2242.077	False	101.974248927038	9.99002016236873e-06
218	-0.638399988598543	-0.587506970855204	-1.3575322843194	-1.45121702720958	-0.624263540064651	-0.823027244936534	2242.11	False	101.974248927038	9.06176887744662e-06
219	-0.895488654407137	-0.735828222694889	-2.10031755711051	0.127493525271167	-0.600226964961125	-0.790758438002352	2242.143	False	101.974248927038	6.87520107275872e-06
220	-0.941874827953988	-0.632549198045188	-0.566603953669938	0.270705931500375	-0.573560740102827	-0.748727467873227	2242.176	False	101.974248927038	3.64604768210346e-06
221	-0.101927573032636	-0.407331335071597	-1.75653285485332	-0.915695575455506	-0.544692946201956	-0.69730980129944	2242.209	False	101.974248927038	6.10243003931146e-07
222	-0.12189590683706	-0.610020926160977	-0.817708801670606	-1.67153150110926	-0.51413623442048	-0.637126625847464	2242.242	False	101.974248927038	4.41088705810167e-06
223	-1.00166406338662	-0.321001244616414	1.1776634104036	0.415207127829598	-0.4824730367152	-0.569035857985988	2242.275	False	101.974248927038	8.04218060774239e-06
224	0.507687183406941	-0.302685953184	0.138593182432374	-1.16748518923737	-0.450337592665287	-0.494118359576331	2242.308	False	102.004544306993	1.07017118138502e-05
225	-0.367866345972286	0.306135252778353	-0.0484024043530752	-0.741596178751487	-0.418395420666192	-0.41365892927223	2242.341	False	102.004544306993	1.19295358846232e-05
226	-0.395973495077867	-0.515507720932233	-0.786717858894025	0.875982503492319	-0.387321000695063	-0.329121487960699	2242.374	False	102.004544306993	1.14527049959584e-05
227	0.0746497390340161	-0.0903687888790939	0.476966712956651	0.392932771838497	-0.35777454518632	-0.242117874490277	2242.407	False	102.004544306993	9.24066328952392e-06
228	-0.532500248306657	-0.357238439381367	-0.176053424516396	-0.409831792903684	-0.330378806824168	-0.154369839221069	2242.44	False	102.004544306993	5.43559533781041e-06
229	-0.88371044154863	-0.66551159688867	2.15636365022364	0.411426260867627	-0.305696901751716	-0.067664175585558	2242.472	False	102.004544306993	1.13166267303522e-06
230	-0.0323629019886074	-0.256118690761701	0.29636455632093	-0.552800532051614	-0.284212110285495	0.0161985536064828	2242.505	False	102.004544306993	4.17554721238133e-06
231	0.584888515572887	0.0258945014467031	1.45002029233241	-0.705456037365512	-0.266310553487274	0.0954605994490531	2242.538	False	102.004544306993	8.755262441517e-06
232	1.05274528540156	0.209563264450556	0.0352398649246113	-0.503460018616574	-0.252267534173487	0.168467124843707	2242.571	False	102.004544306993	1.21488774373919e-05
233	-0.518583561332489	0.278785262435475	-0.468443230974665	0.255537652133542	-0.242238179010877	0.233727338971268	2242.604	False	102.004544306993	1.37173054602594e-05
234	0.817990018453685	0.906042023378117	0.928034993659611	-1.3108930784249	-0.236252830627745	0.289973606513336	2242.637	False	102.004544306993	1.30764651077597e-05
235	-0.83607505345153	-0.117650995525566	0.867110340493308	-0.795696418325396	-0.23421742379245	0.336215065983811	2242.67	False	102.004544306993	1.01545342004284e-05
236	-0.271570350032219	-0.665266739979536	1.93449364328454	0.0959492398918184	-0.235918848163435	0.371782136509441	2242.703	False	102.004544306993	5.23007688454972e-06
237	-0.284525511094802	2.16251427117719	0.719919955005045	0.759030408692232	-0.241035063715648	0.396358434880802	2242.736	False	102.004544306993	1.53520602336866e-06
238	-1.19785214775083	0.294016321448615	1.78801644937404	-1.21380833206494	-0.249149506200691	0.40999708661058	2242.769	False	102.004544306993	8.37166427915229e-06
239	2.05369061144376	1.31221740704919	1.58685186224413	-0.0743053740238308	-0.259769111377945	0.413119187178179	2242.802	False	102.004544306993	1.5099997430572e-05
240	-0.820058676975771	-0.0674304194312932	1.72440379099477	-0.792774889439132	-0.272345109963217	0.406493211876646	2242.835	False	102.004544306993	1.9884761219341e-05
241	1.67439324830629	0.917933786008519	0.124315298627041	-1.39391411591865	-0.286295610481311	0.391195414442848	2242.867	False	102.004544306993	2.38557377770946e-05
242	-0.362021510957084	0.331252309606241	0.887281062982477	-0.945722601717156	-0.301028902519657	0.368552601570146	2242.9	False	102.004544306993	2.46205056862352e-05
243	-0.451013868081733	-0.186964891183336	-0.132514742873135	-1.18348889249839	-0.315966383595178	0.340070012085537	2242.933	False	102.004544306993	2.24860192098816e-05
244	-0.72367166917011	0.742818235982002	1.41552433793242	-0.341129273757983	-0.330564041200466	0.307348249612107	2242.966	False	102.004544306993	1.7610837625191e-05
245	-1.11215543599349	-0.275554051117414	0.221715088912418	-0.506649633944709	-0.344331506518348	0.271994204425139	2242.999	False	102.004544306993	1.05381220836826e-05
246	-0.129654035033967	0.624289837657165	1.19792276638628	-0.38554394251925	-0.356847833411882	0.235531558098689	2243.032	False	102.004544306993	2.30681730558509e-06
247	-0.940857517889943	0.302295878690034	1.1657068233114	-0.624944893190287	-0.367773338141607	0.199316722751107	2243.065	False	102.004544306993	6.91122906508636e-06
248	-0.840354955539632	0.757512112788491	-0.795933864494364	-0.822083970845863	-0.376857051684655	0.164465887018906	2243.098	False	102.004544306993	1.49396563464583e-05
249	-0.266728047259722	-0.531183795666599	-0.477597897582958	-0.409902204906139	-0.383939575291484	0.131798221895127	2243.131	False	102.004544306993	2.12909299148848e-05
250	-0.317236559309041	-1.12724601306412	0.917363997222579	-0.231631765110511	-0.388951377418467	0.101799277536787	2243.164	False	102.004544306993	2.51943529820126e-05
251	-0.76768501535532	-0.44279393607249	1.23408153765163	1.09284069866166	-0.391906812288786	0.0746072484375771	2243.197	False	102.004544306993	2.62377013298089e-05
252	-0.148201928515516	0.230515410763193	0.315769633680505	-0.566203594754895	-0.39289436326556	0.0500231995358181	2243.23	False	102.004544306993	2.37086798907498e-05
253	0.289711463047365	0.323822500563968	2.05945392142111	-0.318619233938115	-0.392063805357205	0.0275446510566749	2243.262	False	102.004544306993	2.01305941330927e-05
254	-0.0456572720297662	-0.166699890100347	0.172410861107425	-0.777797404114941	-0.389611129859396	0.00642024651574592	2243.295	False	102.034839686947	1.38064363128108e-05
255	0.346276584604874	0.42400693246443	0.929349830176742	-1.43109049344068	-0.385762172316924	-0.0142782934356454	2243.328	False	102.034839686947	6.34243769821224e-06
256	0.330897380901319	-0.123588302976911	2.56553129982496	-2.08629814032728	-0.3807559276905	-0.0355719807201168	2243.361	False	102.034839686947	1.81908151770207e-06
257	-0.128948610039781	0.0305939258537012	0.685186388715301	0.290779990681753	-0.374828522226295	-0.0584840688490913	2243.394	False	102.034839686947	8.77468973644353e-06
258	0.809938287886376	1.22017078564481	0.0591117905391587	-1.42377525844693	-0.368198741861941	-0.0839496512452659	2243.427	False	102.034839686947	1.46258279042197e-05
259	-0.60125146276115	-0.465424762520147	0.722729877294239	-0.581129729692895	-0.361055897142458	-0.112731729245836	2243.46	False	102.034839686947	1.86432092714242e-05
260	-0.0274757121348097	-0.250185020710832	1.63153898703634	0.179588830035308	-0.353550642554411	-0.145349661280745	2243.493	False	102.034839686947	2.05437073821277e-05
261	-0.740140604075247	-0.137575508736505	-0.724664349819924	0.289925327291332	-0.345789174281858	-0.182025016310406	2243.526	False	102.034839686947	2.03145185393436e-05
262	-0.247371336399336	0.673525453076864	0.0881690332506252	0.183604043168774	-0.337831016708225	-0.222648617273379	2243.559	False	102.034839686947	1.81787098418301e-05
263	-0.418020021900898	-0.299207347836649	0.3061295692182	-0.991650274707543	-0.329690387530631	-0.266771068982065	2243.592	False	102.034839686947	1.45397395757393e-05
264	0.118385569782347	-0.218074398183596	-1.07185493704211	-1.56689131777585	-0.321340917237415	-0.3136174307021	2243.625	False	102.034839686947	9.68978212829669e-06
265	-0.325119569180776	0.146417870915534	-0.0326511574679566	-0.092781388125913	-0.312723303371489	-0.362125034754983	2243.657	False	102.034839686947	5.02120143345186e-06
266	-0.401890732510696	-0.521620252372429	2.09837508277955	-0.624462553896953	-0.303755314497324	-0.411001885135847	2243.69	False	102.034839686947	6.14879781078442e-07
267	-0.242160121031171	-1.50362727689171	0.136296688861093	0.0387316469437946	-0.294343432103372	-0.458801700287803	2243.723	False	102.034839686947	4.44715289188471e-06
268	-0.847996625372974	-0.553303186357625	1.06711124177156	-0.0585569996541045	-0.284395337270627	-0.50401058046011	2243.756	False	102.034839686947	7.9177045444543e-06
269	0.989502679905504	-0.638940848132968	-1.12984458448445	-0.847685934321086	-0.273832416437352	-0.545139548565384	2243.789	False	102.034839686947	1.02386685642988e-05
270	-0.141024106845381	0.123294735896035	2.22242954919426	0.368582450012916	-0.262601477615167	-0.580816874343319	2243.822	False	102.034839686947	1.13025261855367e-05
271	0.951374470807968	-0.904077014943766	-0.154351289040987	-0.435705514263101	-0.250684932641911	-0.609874157987821	2243.855	False	102.034839686947	1.1147060288561e-05
272	-0.462332639646157	0.138030761923837	-0.200066056722323	-0.67688759118111	-0.238108807445764	-0.631420607688582	2243.888	False	102.034839686947	9.93293665026929e-06
273	-1.73230175024149	-0.643883306354714	-0.0818810740290913	-1.42995232497366	-0.224948083447487	-0.644900757892663	2243.921	False	102.034839686947	7.91526637381855e-06
274	0.523362028083849	-0.444022168725861	0.229422913761796	0.55346005584262	-0.211329039905103	-0.650131982721715	2243.954	False	102.034839686947	5.40820498620747e-06
275	-0.811198786635637	-0.726018598906539	0.0133211407073877	-0.741590614666407	-0.197428448727266	-0.647319486594235	2243.987	False	102.034839686947	2.74800133199542e-06
276	-0.284692840486336	-1.28817320911585	-0.53149870843381	-0.805510624808256	-0.183469658983834	-0.637047914871584	2244.02	False	102.034839686947	3.68275401909427e-07
277	-0.0843549224373485	-0.0694090127645228	-0.137721537208171	-0.707752851840285	-0.169715787050353	-0.620250228164272	2244.053	False	102.034839686947	1.83293507959073e-06
278	0.165307520839635	-0.93388771850818	1.21555809478013	-0.202352617343063	-0.156460389803764	-0.598155930710834	2244.085	False	102.034839686947	3.40849944085254e-06
279	-0.0849249074672754	-0.733508165250047	-0.909510911887315	-0.349269224272464	-0.144016133635515	-0.572222046055441	2244.118	False	102.034839686947	4.33018890735437e-06
280	0.0518603357685706	-0.0503346231322922	-0.125758543762657	-0.124703334001089	-0.132702074185177	-0.544051311210854	2244.151	False	102.034839686947	4.65277554601771e-06
281	0.699842157740667	-0.807713854883034	-0.58878699518841	-1.58505334529178	-0.122830225738646	-0.515302846174604	2244.184	False	102.034839686947	4.48212381510064e-06
282	-0.708373053412758	-0.00988217210752602	-1.41001375654883	-0.349903956883171	-0.114692122723579	-0.48760099898676	2244.217	False	102.034839686947	3.96391235526988e-06
283	-0.469739851084713	-0.883960409403085	2.09831364560583	-0.176668807741695	-0.108546058720673	-0.462448137908204	2244.25	False	102.034839686947	3.24652713532402e-06
284	0.721346214444386	0.476545245306822	0.697507180675032	-0.529493582905994	-0.104605633372982	-0.441146854976638	2244.283	False	102.034839686947	2.45400249691776e-06
285	-0.00936618960055015	-0.440379426370236	-1.56829874324591	-0.782929319162127	-0.103030149204506	-0.424736376347864	2244.316	False	102.034839686947	1.6739312875395e-06
286	2.53655459910994	0.117485128680278	0.72785038222291	-0.634107013093767	-0.10391728519453	-0.413946985486029	2244.349	False	102.034839686947	9.58742947913051e-07
287	-0.915684271482624	-0.110588214292604	-1.7763166556934	0.639786010453089	-0.107298339927364	-0.409175018726464	2244.382	False	102.034839686947	3.35925394283852e-07
288	-1.2743667064019	-0.635129143931739	-1.51745739564568	-0.907725535876628	-0.113136193031495	-0.410479571408025	2244.415	False	102.034839686947	2.14574167099001e-07
289	-0.552738029066576	-0.0721320384899717	-1.71412136002963	-1.37911465997134	-0.121325988491104	-0.417600553465424	2244.448	False	102.034839686947	6.27186213134265e-07
290	0.546752842646891	-0.0461025160227267	0.442943822339644	-2.0417421921884	-0.131698405993959	-0.429996261164337	2244.48	False	102.034839686947	1.01319835622372e-06
291	0.649531120563726	-0.454912970281784	-0.510463152793106	-0.259229164605756	-0.144025264643012	-0.446897292669526	2244.513	False	102.034839686947	1.32617558850987e-06
292	-0.397362096397822	-1.03080644978975	-0.255911122166723	0.304280730827412	-0.158027103624144	-0.467372528637064	2244.546	False	102.034839686947	1.58241888021717e-06
293	0.0749410205942015	-0.0503105985500148	-0.486148501528509	-0.229074605529623	-0.173382311577696	-0.490402109531987	2244.579	False	102.034839686947	1.77122664419545e-06
294	-0.309574722973474	-0.165676452838599	0.232974402128478	-0.679942458883671	-0.189737333266547	-0.514951931361292	2244.612	False	102.034839686947	1.87109754839208e-06
295	0.867984904988108	-0.206869166255929	1.51986692157296	1.18122526513793	-0.206717469365279	-0.540044185462349	2244.645	False	102.034839686947	1.8611898259171e-06
296	-1.0808108262587	-0.458372483122866	2.11304533731608	-0.893503136742527	-0.223937801438425	-0.564818888461859	2244.678	False	102.034839686947	1.73609166544932e-06
297	-0.533349115887361	-1.25711962310172	-0.600802000368279	-1.08294144238402	-0.241013816159512	-0.588582154757204	2244.711	False	102.034839686947	1.51647305598386e-06
298	-0.948578412341521	-0.70898257223675	-0.427237271935189	-0.743172316135189	-0.25757136568148	-0.610838093219386	2244.744	False	102.034839686947	1.25021454717541e-06
299	-0.395187231385654	-0.193026170119757	0.482721900953273	-1.89429617181365	-0.273255678753326	-0.631302572077453	2244.777	False	102.034839686947	1.00332314869517e-06
300	0.535314253619947	-1.08233545575847	-1.08312106161083	0.166246481319202	-0.287739222935988	-0.649898580381408	2244.81	False	102.034839686947	8.44157946118215e-07
301	-0.223537507203507	-1.33710263206058	-0.332771088285121	0.89749445175427	-0.300728305170485	-0.666734398924192	2244.843	False	102.034839686947	8.00186405752482e-07
302	-0.301112529247496	-0.59159140124266	1.09047160411971	-1.22773375705203	-0.311968379402489	-0.682067155015927	2244.875	False	102.034839686947	9.64785347149066e-07
303	0.356274048665509	-0.717059513463397	-0.612301011834361	-1.0212389407166	-0.321248100203573	-0.696255461040453	2244.908	False	102.034839686947	1.25205041684401e-06
304	-0.254475389108407	-0.869891143531285	-2.48031452736501	-0.0423071318771959	-0.328402215819112	-0.70970563353305	2244.941	False	102.034839686947	1.62542326361535e-06
305	0.295566164579742	0.331619968570395	-0.446193217291408	-1.07793361639533	-0.333313429827958	-0.722816393649193	2244.974	False	102.034839686947	1.98511028233035e-06
306	-0.294165399306858	-0.152826128522786	-0.482241816461611	0.411383306415436	-0.335913376358914	-0.735926932163349	2245.007	False	102.034839686947	2.20480713447814e-06
307	0.219684027305967	-0.058848413964598	0.662835922921228	-0.287640898547414	-0.336182850089433	-0.749272790854716	2245.04	False	102.034839686947	2.15340574869113e-06
308	-0.718722424531284	0.141538359384367	-1.6542829028399	-0.103604536844116	-0.334151411256306	-0.762953212271224	2245.073	False	102.034839686947	1.72327122644628e-06
309	0.840799837355717	-0.656527411243064	-0.220674779869166	-0.382884594460259	-0.329896451309908	-0.776912518676356	2245.106	False	102.034839686947	8.6251832271471e-07
310	-0.937455692890471	-1.06466017909816	1.08981627835777	-0.107911914250522	-0.323541761456864	-0.790936800558751	2245.139	False	102.034839686947	4.8411245255715e-07
311	-0.859209907690412	-0.650513562569014	0.0481581168304641	0.068614298716569	-0.315255599700654	-0.804665842485817	2245.172	False	102.034839686947	2.08693280834127e-06
312	0.0985673756292708	-0.272464808617028	0.535795752227902	-0.787038822903572	-0.305248207902186	-0.817618910151959	2245.205	False	102.034839686947	3.88439559887862e-06
313	-0.187509688228541	-1.18248567520475	0.559636775164974	-0.85359352694227	-0.293768694409088	-0.829231880411901	2245.238	False	102.034839686947	5.64048716164334e-06
314	0.194543123820626	-1.22228016650848	-0.413675758338868	-0.338074100101894	-0.2811011748101	-0.838902310996022	2245.271	False	102.034839686947	6.87782300353988e-06
315	-0.426448134571463	-1.15988336066614	0.250986748096476	-0.487896198260574	-0.267560057111563	-0.84603848700592	2245.303	False	102.034839686947	8.01958970263293e-06
316	-0.329477652074798	-0.540810531710223	0.199973877136348	-1.28091753773821	-0.2534843704126	-0.850108283516124	2245.336	False	102.034839686947	8.22122833005514e-06
317	0.612751667264472	-1.55118364052728	1.71789784466277	-0.810663835643979	-0.239231068612903	-0.850683849507095	2245.369	False	102.034839686947	7.5225861385871e-06
318	-0.590181460187223	-0.527783259524946	-1.08407600098077	-1.91612331624546	-0.225167291698661	-0.847478616475948	2245.402	False	102.034839686947	5.87234364936962e-06
319	-0.036086201103202	-1.0831379048568	1.84970820812211	-1.66737212694287	-0.211661633873105	-0.840373905104211	2245.435	False	102.034839686947	3.34992151254206e-06
320	0.108039210622399	-0.16646477540842	0.577048433464789	-0.12111669060734	-0.199074545834553	-0.829433363237407	2245.468	False	102.034839686947	4.59811322626044e-07
321	-1.01378604149782	-0.327073591309372	-0.549452243587502	-0.569671094152969	-0.187748082211021	-0.814904523249092	2245.501	False	102.065135066902	3.4774656335348e-06
322	-0.110308000972019	-0.592971196899798	1.54158399293339	0.348171970025117	-0.177995288036192	-0.797207818643142	2245.534	False	102.065135066902	6.96095801601284e-06
323	0.377285341161412	-0.798366447299164	0.564748689198403	-1.14336054727173	-0.170089593316348	-0.776914356964029	2245.567	False	102.065135066902	9.95327252517719e-06
324	-0.0614530849933363	-0.431865521764601	-0.118871394863247	0.0986220783667991	-0.164254645445728	-0.754714531995297	2245.6	False	102.065135066902	1.20331499800196e-05
325	0.508350157141266	-0.886112094136164	1.82404149721857	-0.381246910611187	-0.160655049387934	-0.731380117232033	2245.633	False	102.065135066902	1.28677134451972e-05
326	0.175921554289233	-0.0453257927199009	-0.554810041315535	0.210839805594795	-0.159388500204906	-0.707722784088131	2245.666	False	102.065135066902	1.19112037338705e-05
327	-0.531700422120768	-0.689506910736946	2.48561731953805	-1.30721925962149	-0.160479778295196	-0.684552027671294	2245.698	False	102.065135066902	1.02462885051628e-05
328	-1.07950429774112	-0.338885056596182	-0.0748604717084128	-0.309439923715513	-0.163877033089514	-0.662635280108989	2245.731	False	102.065135066902	6.87027479382931e-06
329	0.249490379831463	-1.05625468596663	0.964262160723818	0.958602080151909	-0.169450706501158	-0.64266258674601	2245.764	False	102.065135066902	2.54991283807133e-06
330	0.258364069707047	-0.924595582406484	-0.181659437753443	-0.648731257282735	-0.176995345811429	-0.625217669320846	2245.797	False	102.065135066902	2.44401951362736e-06
331	0.340401862202337	0.424985406836105	-0.435909927956744	-0.442731217607277	-0.18623443156128	-0.610756565873381	2245.83	False	102.065135066902	7.04861280528673e-06
332	-0.00565059317007672	-0.518219398050134	0.257951988233657	0.0776035975683366	-0.196828205847921	-0.59959438423469	2245.863	False	102.065135066902	1.08544991931638e-05
333	1.02382869248426	-0.0591670881873218	0.345551579769372	-0.290732452212455	-0.208384337980641	-0.591900093800109	2245.896	False	102.065135066902	1.32279066741684e-05
334	-0.357518743556426	-1.15360103307147	-2.24434614951309	0.668503697922013	-0.220471116394142	-0.587698757528224	2245.929	False	102.065135066902	1.37377510190833e-05
335	0.449312790538265	-1.02364889710138	-0.336498444550167	-1.14803427200865	-0.232632717007058	-0.586880206932083	2245.962	False	102.065135066902	1.21973302444536e-05
336	-0.123429260309688	-0.674768113610146	0.384359684946388	-0.996095231588437	-0.24440597749615	-0.589212905030095	2245.995	False	102.065135066902	8.69726170570612e-06
337	-0.510570166950717	0.285210617158063	0.440728475910301	-0.963253945170214	-0.255338011973368	-0.594361627142608	2246.028	False	102.065135066902	3.62251720226681e-06
338	-0.889462196127921	-0.134576636715013	-1.01839752684025	-1.36862483694829	-0.265003937591527	-0.601907603617136	2246.061	False	102.065135066902	2.5894318276391e-06
339	0.262106602522381	-0.751253045587325	-0.111710184132847	-0.489279371466152	-0.273023958047893	-0.611369886919276	2246.093	False	102.065135066902	9.01987019896427e-06
340	-0.105558138680019	-0.75269149787997	0.672045681713449	-0.905436896764711	-0.279079060958418	-0.622226895306064	2246.126	False	102.065135066902	1.5150024789459e-05
341	-1.28239320174243	-1.09365518870121	-0.696052189118342	-1.60866495299857	-0.282924636396144	-0.633937310705099	2246.159	False	102.065135066902	2.01902703342634e-05
342	0.2361619858803	-0.311068203055847	-0.562392255003726	0.623568161068574	-0.28440140988543	-0.645959735081197	2246.192	False	102.065135066902	2.35433369886457e-05
343	-0.552498036201963	-0.0290723019208712	0.470263740578569	-0.641473271174577	-0.283443199952439	-0.657770708491122	2246.225	False	102.065135066902	2.48061642174338e-05
344	-0.609071663250846	-0.376703028284045	0.292887121471245	0.971996967492327	-0.280081151189505	-0.668880842631468	2246.258	False	102.065135066902	2.38074172015711e-05
345	-0.339852658650246	-1.06266564091652	0.995886792479025	-1.36450272507544	-0.274444250506152	-0.678848915647545	2246.291	False	102.065135066902	2.06208499742516e-05
346	0.805065935844584	-0.278492791728201	-0.278229826193815	-0.517686352455339	-0.266756097763549	-0.687293807700936	2246.324	False	102.065135066902	1.5553748496723e-05
347	-0.953374769201055	-0.713223068224847	1.07954432900485	-1.35940686985328	-0.257328063043635	-0.6939041425911	2246.357	False	102.065135066902	9.11793207338287e-06
348	0.16990965032664	-1.00049222738785	-1.09980405244875	0.618405551055883	-0.246549112522199	-0.698445456756408	2246.39	False	102.065135066902	2.10167197922633e-06
349	-0.52614111406098	-0.199140444764456	0.0914541915920195	-0.285229479573482	-0.234872715446113	-0.700764666322924	2246.423	False	102.065135066902	5.4029798625285e-06
350	0.747311730757503	-0.120968240285044	1.52508209816723	0.00167261327226737	-0.222801349745651	-0.700791570018061	2246.456	False	102.065135066902	1.18414370089587e-05
351	-0.781021946571541	-1.02277816573982	0.847467761698346	-1.70930793176544	-0.210869198965828	-0.698537132976449	2246.489	False	102.065135066902	1.63909723960793e-05
352	-0.129605977471408	-0.481707470314078	-0.571959873673714	-1.23076963429031	-0.199623676281057	-0.694088360386832	2246.521	False	102.065135066902	2.01795023604696e-05
353	1.2635465676156	-0.76469118589818	0.689675573297881	-1.03482860661072	-0.189606422425599	-0.687599698911578	2246.554	False	102.065135066902	2.14531303725666e-05
354	-0.507832609046642	0.104435024664476	0.475925594634714	-0.612756160036721	-0.181334405645398	-0.679281096208982	2246.587	False	102.065135066902	2.0641365900348e-05
355	0.739765386842497	-1.26724004189844	-0.466258284041775	-0.313377751952177	-0.17528170735992	-0.669383092579608	2246.62	False	102.065135066902	1.79824038257019e-05
356	0.0669045375044326	-0.493630880422808	-0.297835562320894	-1.42501008688298	-0.171862512700357	-0.658179591960156	2246.653	False	102.065135066902	1.39134939572849e-05
357	-0.798804666241657	-1.15673749946846	-1.41324723451898	-0.279857462159379	-0.171415747007998	-0.645949232828321	2246.686	False	102.065135066902	8.99997343342895e-06
358	-0.00724699558219264	-0.56934967459686	-0.0262047460399833	-0.0477404751855198	-0.174191714655671	-0.632956519213964	2246.719	False	102.065135066902	3.86516245050335e-06
359	-0.110921801855117	-0.651523761054375	0.990727824885077	-0.221470244452614	-0.180341011893617	-0.619434043473858	2246.752	False	102.065135066902	1.17487461089704e-06
360	0.69020513013409	-0.35722746530796	0.578289768736757	-0.359695608187392	-0.189905906724451	-0.60556720488894	2246.785	False	102.065135066902	5.05739692182113e-06
361	0.0762072781860605	-0.425290753304008	1.5048033267613	-0.175294521418806	-0.202814310704887	-0.591482778223921	2246.818	False	102.065135066902	7.9054647360228e-06
362	-1.45991107826499	0.0717711283299743	-0.606120697250234	-1.38068646419927	-0.218876413031847	-0.577242501986528	2246.851	False	102.065135066902	9.44885076437555e-06
363	0.281076958608272	0.311928731817198	0.542034803990084	-0.837248898954294	-0.237784007410844	-0.562842538631247	2246.884	False	102.065135066902	9.420267950965e-06
364	-0.729619493853773	-0.936848293127391	0.640947254564642	-1.44850335461151	-0.259112516229761	-0.548219224443721	2246.916	False	102.065135066902	8.90114502906742e-06
365	0.746607393202658	-0.413457493505861	-0.548502814663229	0.854175061044622	-0.28232570189622	-0.533261005657731	2246.949	False	102.065135066902	7.31054382081314e-06
366	-1.14486488537095	-0.321363069520946	0.502920580670102	-1.61148286325187	-0.306783047782028	-0.517825892112371	2246.982	False	102.065135066902	5.34442221929965e-06
367	-0.220860779871062	-0.14888495565017	-0.443446425809546	-0.94479944742782	-0.331749785945655	-0.501763201885931	2247.015	False	102.065135066902	3.41089922811979e-06
368	0.551459695766179	-1.27264395037631	-0.0542139486224859	-0.500450282616878	-0.356409540059668	-0.484937875452507	2247.048	False	102.065135066902	1.8524692657816e-06
369	-0.594787328562992	-0.189473334803555	-0.128766694823265	-1.47441945409206	-0.379879534238902	-0.467255260359321	2247.081	False	102.065135066902	8.92624529271898e-07
370	1.07439730665398	-1.29389975177184	0.77261195325878	-0.677796515073832	-0.401228286943347	-0.448684054649928	2247.114	False	102.065135066902	6.16004918861016e-07
371	-0.597845489518781	0.565467988136833	-1.1421973591199	-0.832436328237587	-0.41949566029761	-0.429275084382783	2247.147	False	102.065135066902	9.70257779059963e-07
372	-0.649353424873602	-0.14619367330486	-1.27354878468261	-1.19375532675535	-0.433715067269287	-0.409173795913526	2247.18	False	102.065135066902	1.77656631581782e-06
373	-0.831390755493735	-0.832182792213319	-0.484975377964779	-1.45688229040678	-0.442937552528527	-0.388624765458789	2247.213	False	102.065135066902	2.79516405379853e-06
374	-0.213779814592394	0.138861203987588	-0.528363301669217	-0.712978367321223	-0.446257360091705	-0.367967143858913	2247.246	False	102.065135066902	3.76310489521696e-06
375	0.980932239048803	-0.352384358281251	0.256824408687431	-1.67512624159868	-0.442838486906283	-0.3476207197839	2247.279	False	102.065135066902	4.29447351798581e-06
376	-0.289440294748434	-0.505234967278924	0.324606596709955	-0.0398676861371292	-0.431941603263948	-0.328063138387446	2247.311	False	102.065135066902	4.60853315239671e-06
377	-0.755192908402543	-0.58459453202171	-0.919414029562003	-1.09407739656546	-0.412950606855917	-0.309799679972199	2247.344	False	102.065135066902	4.17557401334516e-06
378	-1.09001507459335	-0.381307486977572	0.519394518208596	-1.43308152515295	-0.385397976970333	-0.293327803159157	2247.377	False	102.065135066902	3.07363702981573e-06
379	-0.336359124257141	-0.0339050091895767	-0.993255044637199	-0.287036277455951	-0.348988018679591	-0.279099308590609	2247.41	False	102.065135066902	1.35133386868026e-06
380	0.475580801760638	-0.871382463101549	0.603622048361164	-0.652902343065536	-0.30361704334044	-0.267483410129709	2247.443	False	102.065135066902	9.89405567863397e-07
381	0.563317517657459	0.602464751090412	-0.0888554450606326	-0.666437051167923	-0.249389529565275	-0.258734154779197	2247.476	False	102.065135066902	3.55025089452318e-06
382	0.344443151344488	-0.285561595835776	1.04101567337742	-1.35996729133285	-0.186629354271511	-0.252965476699217	2247.509	False	102.065135066902	6.22277897744584e-06
383	-0.178493115620275	-0.226420086419641	0.604598109060682	-0.912136766717543	-0.115885280103682	-0.250136698685922	2247.542	False	102.065135066902	8.67964614097346e-06
384	-0.245317026167241	0.146367856599736	4.75880327656399	-0.0405110067921911	-0.0379300339660789	-0.250050529893685	2247.575	False	102.065135066902	1.05831145730886e-05
385	-0.261747933404232	0.216522947634326	-0.304661237228471	-0.213978360430467	0.0462474912733731	-0.252364604319444	2247.608	False	102.065135066902	1.16001110128856e-05
386	-0.61760854299742	-0.662604292551384	-0.666423050510446	-0.224852560696532	0.135457139958554	-0.256616439431136	2247.641	False	102.065135066902	1.14529851501675e-05
387	-1.47131434206871	0.295929042926191	-1.27780858008947	-1.5803420380774	0.228329456849027	-0.262260467001447	2247.674	False	102.065135066902	9.97906686330819e-06
388	0.0857363478226403	0.308694831264142	0.666957159460498	-0.901784651242561	0.323344371937424	-0.268714608903701	2247.707	False	102.065135066902	7.01954331213421e-06
389	1.63972913613649	-1.12696917866949	-0.340063555622153	-0.889304465335887	0.418865968727428	-0.275412851095415	2247.739	False	102.065135066902	3.40864872451239e-06
390	-0.931363290944186	1.16246998154038	0.254566709144537	-1.1614525896971	0.51318240769705	-0.28185951193058	2247.772	False	102.065135066902	1.46736915660125e-06
391	-0.485235486630545	-0.663809247138799	1.91393818368822	-1.29857942373464	0.604549812297662	-0.287680489606903	2247.805	False	102.065135066902	6.30554420949127e-06
392	-0.0290567372337516	-0.621905941087089	1.22279910265464	0.348016581209255	0.691238701672502	-0.292666763018746	2247.838	False	102.065135066902	1.09232084550904e-05
393	2.59387418530849	-0.673538447286021	-0.0636181439195246	-0.905159176344332	0.771581386103385	-0.296805830833429	2247.871	False	102.065135066902	1.46653625548011e-05
394	2.15177031454127	-0.562355150220661	0.611279542837108	-0.480733342353802	0.844018639204213	-0.300297587371824	2247.904	False	102.065135066902	1.70471254950204e-05
395	0.836339982263234	-0.740764186227685	-0.99609805414579	0.463433636011074	0.907143932908875	-0.303552295056712	2247.937	False	102.065135066902	1.77470377554099e-05
396	0.670434999950842	-0.439957260637102	0.220284447127387	-0.814162577877823	0.959743571265099	-0.307169731997139	2247.97	False	102.065135066902	1.66533173958494e-05
397	-0.00774163540395007	-0.704218183145386	-1.50785071294777	-1.42188719076939	1.00083118662629	-0.311900153278592	2248.003	False	102.065135066902	1.38875625936643e-05
398	0.855721794740344	0.0761379063340568	0.479281971497683	-1.03005098574811	1.02967526243168	-0.318589272843341	2248.036	False	102.065135066902	9.79852794871849e-06
399	0.835386527171548	-0.0201369070875416	0.738990625630899	0.15183745053347	1.04581861172751	-0.328110912146253	2248.069	False	102.095430446856	4.92836974630808e-06
400	2.72892859029246	-0.778318734815093	-1.50744964086693	-1.11067070073432	1.04908905768074	-0.341292142981543	2248.102	False	102.095430446856	6.01693849381125e-07
401	1.4123498090272	-0.123739705493515	-1.33056507142107	-0.362944791955765	1.03960091646972	-0.358836566274104	2248.134	False	102.095430446856	4.60446451434029e-06
402	0.235175108595762	-0.0965976250769037	0.53770850278133	-1.09865710818712	1.01774725700051	-0.381251738152467	2248.167	False	102.095430446856	8.05737866117914e-06
403	0.620329548923393	0.315703910283917	-0.0292692901915176	-0.298779769960163	0.984183287771375	-0.408786639322195	2248.2	False	102.095430446856	1.00117566437999e-05
404	2.4416752889676	0.462531445297419	0.213553492976228	0.678639034650132	0.939801580773008	-0.441384485669819	2248.233	False	102.095430446856	1.02477325120024e-05
405	0.0462728139626052	0.191175016871261	0.530656592783841	-0.86914218481068	0.885700168461026	-0.47865514105098	2248.266	False	102.095430446856	8.79952792507648e-06
406	-1.09860939532419	-0.100975756279589	0.90093074370943	-0.323628191243329	0.823144827379223	-0.519869999088238	2248.299	False	102.095430446856	5.94123328602754e-06
407	0.600312908400658	-0.776093670686071	-0.179250820726513	-1.18898494916462	0.753527078453262	-0.563980561568945	2248.332	False	102.095430446856	2.16824044753444e-06
408	0.350853658197966	-0.885124423425297	2.00099476928096	-1.55410704252386	0.678319580099784	-0.609660188827755	2248.365	False	102.095430446856	2.14936183698926e-06
409	-0.401511149094005	-0.183730349915338	-1.49886791333518	-1.333846345293	0.599030660554127	-0.655366772690686	2248.398	False	102.095430446856	6.01891858465682e-06
410	0.294635697687377	-1.01009578382319	0.339012337581936	-0.77470210785559	0.517159728479852	-0.699422521437788	2248.431	False	102.095430446856	9.09624153227829e-06
411	1.52056206984209	-1.15813080649512	0.751995903305566	-0.4458098216114	0.434155218020137	-0.740105769444816	2248.464	False	102.095430446856	1.09335002337121e-05
412	-0.236677382112862	-1.06775259971521	-0.237453829188604	-0.935777660580577	0.351376571534427	-0.775748826901977	2248.497	False	102.095430446856	1.09920377457724e-05
413	0.599977743757141	-1.00252185231288	-0.722523179634663	0.819613796393699	0.270061548980074	-0.804835429936516	2248.529	False	102.095430446856	1.034784725252e-05
414	-0.167439784543373	-1.18624478625143	1.38046070944739	-1.32854529486683	0.191299888445465	-0.826091364723225	2248.562	False	102.095430446856	8.19055989989331e-06
415	-0.813829480332726	0.205755040581892	0.746149541365	1.49846141928274	0.116014040832727	-0.838562309757176	2248.595	False	102.095430446856	5.27521384561644e-06
416	0.248241722167046	-0.664229903170229	0.802767063291645	-1.00471232730149	0.0449473774753024	-0.841673822832072	2248.628	False	102.095430446856	2.1129461443996e-06
417	0.431621313064097	-0.74891640392037	-1.81592387367332	-1.32580434259843	-0.0213400625429334	-0.835269618616812	2248.661	False	102.095430446856	9.40541449915877e-07
418	0.171893089701878	-0.461487009882597	-1.45570176972783	0.209054837140736	-0.0824685436435374	-0.819625742379637	2248.694	False	102.095430446856	3.1722640905545e-06
419	-0.446023966374271	-0.985803860453044	-0.174251741965766	-1.12977295901552	-0.138228885880151	-0.795439835445843	2248.727	False	102.095430446856	4.50612778889277e-06
420	-0.170553102691019	-1.18073313049293	1.56713203902821	0.321993362418178	-0.188566830458718	-0.763796294229245	2248.76	False	102.095430446856	4.77749036499143e-06
421	0.382954124595584	-0.413802844536432	-0.37026987966338	-1.25854206054875	-0.233562576589052	-0.726109637381986	2248.793	False	102.095430446856	4.02707144012563e-06
422	-0.323213595210675	-0.844075852265356	-1.68968679214013	-0.963593895114998	-0.273406719321149	-0.684049716966568	2248.826	False	102.095430446856	2.44058804436386e-06
423	-0.165400241786979	-0.246816960061245	-0.0954362794537641	-0.909593645422919	-0.308373929576471	-0.639453459781971	2248.859	False	102.095430446856	4.0185249499601e-07
424	0.0441078755148114	-0.400015073812593	-0.667623210848791	0.83050564235157	-0.338795765160947	-0.59422854650599	2248.892	False	102.095430446856	2.17643680231037e-06
425	-1.2099294025706	-0.335778424362878	1.99019230760128	-0.166946899611293	-0.365033984079846	-0.550254796092986	2248.925	False	102.095430446856	4.37846390089651e-06
426	-0.0351846688048291	0.136789880093646	-0.203681915439795	-0.585135963446089	-0.387455650695707	-0.509289012793523	2248.957	False	102.095430446856	6.61390559547607e-06
427	0.114351136304244	-0.777096065503409	0.904309186900472	-1.10841747396438	-0.406411185645875	-0.472878688911525	2248.99	False	102.095430446856	8.36883930378043e-06
428	-0.655124516566778	-0.929044220587176	-0.385333940837922	-1.34790455411094	-0.422216319018326	-0.442289274883911	2249.023	False	102.095430446856	9.7012144350562e-06
429	-0.614300491906687	0.109671019323263	-1.43840559760552	-0.637355079776001	-0.435138672463041	-0.418448784011608	2249.056	False	102.095430446856	1.06432522568406e-05
430	0.00440292967748292	0.142837218526562	-0.522642796343979	-1.45860061791348	-0.445389431068538	-0.401912360125863	2249.089	False	102.095430446856	1.12725396339807e-05
431	0.0869959592405024	-0.282351711584046	-1.53788526817494	-0.571164709466689	-0.453120282876635	-0.392848179275094	2249.122	False	102.095430446856	1.16821667053335e-05
432	0.0352710806120011	-0.325016428831398	-0.66241248924734	-0.119122642050987	-0.45842551675837	-0.391044761666411	2249.155	False	102.095430446856	1.19563738182467e-05
433	-0.391338519217065	0.117813453980382	1.09847977893954	0.523266142604647	-0.461348892321958	-0.395938517194921	2249.188	False	102.095430446856	1.21540409766099e-05
434	2.15908532283422	-0.221493863019103	1.61700330273744	0.390856813119211	-0.46189464255787	-0.406659211136691	2249.221	False	102.095430446856	1.22998520467448e-05
435	-0.610443461734389	-0.600153119641435	-0.895194516325885	-0.550139056548331	-0.460041754021366	-0.422090080664413	2249.254	False	102.095430446856	1.23828358809693e-05
436	-0.317710251930666	-0.986601441867941	0.394205857258316	-1.22629578258908	-0.45576050176907	-0.440938609458423	2249.287	False	102.095430446856	1.23631244820783e-05
437	-0.0764737454880419	-0.275414001040955	0.174311412589584	-0.389686873462352	-0.449030105895965	-0.461813512738883	2249.32	False	102.095430446856	1.18280138675162e-05
438	-0.798943827112579	0.338958450344003	1.17784840919633	-0.888195632831491	-0.439856329329783	-0.483303316775069	2249.352	False	102.095430446856	1.18275949749827e-05
439	-0.879508647323039	-0.596312493008008	-0.140016840326842	-0.401358523809238	-0.428287855151976	-0.504052035031852	2249.385	False	102.095430446856	1.12500203315735e-05
440	-0.925367655102682	-0.6476788391784	0.829374342224652	-1.11080093732416	-0.414430365156738	-0.522827829003569	2249.418	False	102.095430446856	1.05007691338366e-05
441	-0.36765127451695	-0.554242683171879	0.764193563191026	-0.605951404945621	-0.398457385025904	-0.53858116002065	2249.451	False	102.095430446856	9.66774268015059e-06
442	-0.301501697916313	-0.972254273815107	2.79214308821222	0.191716714012942	-0.380617157324698	-0.550489739185683	2249.484	False	102.095430446856	8.87393727417955e-06
443	-0.860281047066635	-0.0396484182934992	0.103025832941039	0.254310472535681	-0.361235040388683	-0.557988505748771	2249.517	False	102.095430446856	8.25135714809475e-06
444	-0.936603225415173	-0.694728632645526	-0.880453313267319	0.32605145885184	-0.340711195496688	-0.560783843115757	2249.55	False	102.095430446856	7.91338153923021e-06
445	-0.159803863677944	-1.14460574177276	0.519216637586197	-0.726976452713446	-0.319513601247604	-0.558852208512497	2249.583	False	102.095430446856	7.93530962496893e-06
446	-0.712298546025361	-0.334007672786029	0.759171509921862	-0.95612576162481	-0.298166706741911	-0.552424243185109	2249.616	False	102.095430446856	8.34860993137583e-06
447	-0.232882151272276	-0.139944002997885	0.662835333831257	-0.123489808468776	-0.277236288164487	-0.541956189649534	2249.649	False	102.095430446856	9.1481941520075e-06
448	0.075766534615123	-0.407872448156642	-0.301977515190415	-0.278708236674181	-0.257311291994059	-0.528091028409877	2249.682	False	102.095430446856	1.03075883985098e-05
449	1.32335015495623	-0.82057065398708	-1.30751809265872	-1.26819616795447	-0.238983619724934	-0.511612131950177	2249.715	False	102.095430446856	1.14190697939902e-05
450	0.107124887593306	0.16465754501287	0.014382950814163	-0.6907747648621	-0.222826923939947	-0.493392409139236	2249.747	False	102.095430446856	1.35336851717391e-05
451	-0.296608329281679	0.126233138545669	-0.406122753694492	-0.919731173632118	-0.209375537546532	-0.4743418861846	2249.78	False	102.095430446856	1.56275662837197e-05
452	0.825201081221959	0.172281888391524	1.06691344254491	-1.01876423205372	-0.199104644549219	-0.455356464272013	2249.813	False	102.095430446856	1.80461762856827e-05
453	0.14488552464336	-0.815071481704678	-1.21891264228968	-1.07365947408023	-0.192412723419967	-0.437270244962403	2249.846	False	102.095430446856	2.08183306741833e-05
454	0.326693550887356	-0.649669951515647	0.159664157106887	-0.777498551555588	-0.18960715831814	-0.420813366652875	2249.879	False	102.095430446856	2.39588092829564e-05
455	-0.712335334807211	-0.377694176556514	-0.912830225173677	-0.317269957537275	-0.190893727939648	-0.406576796899467	2249.912	False	102.095430446856	2.74283386729084e-05
456	0.991329536468039	-0.0920348152130784	1.70300750366276	-0.0604548080381352	-0.196370458337451	-0.394985022706469	2249.945	False	102.095430446856	3.10835789067272e-05
457	-0.663552768891306	-0.408651068640016	-1.6430793813521	-1.80813091395698	-0.206026078443803	-0.386277114556592	2249.978	False	102.095430446856	3.4630486236497e-05
458	-0.474005760865269	-0.430733477986468	-0.14536679579477	-0.380977963230328	-0.219743060232564	-0.38049624079039	2250.011	False	102.095430446856	3.76005595677706e-05
459	1.11097683354456	0.163834105846526	0.215456940817377	-1.34268457425429	-0.237304974741504	-0.377487395544208	2250.044	False	102.095430446856	3.93703430780386e-05
460	-1.02988012859438	-0.995925112414037	2.35594795444607	-1.06972514652113	-0.258407665105726	-0.376902881294647	2250.077	False	102.095430446856	3.92381453579002e-05
461	-0.377121825251116	-0.376061169032844	-0.0931722962846337	-0.270175676632236	-0.282673541364641	-0.378214949132495	2250.11	False	102.095430446856	3.5532504051942e-05
462	-1.09245910865158	-0.00321294596228428	0.908141266178526	0.246364866547793	-0.309668149835293	-0.380734928854109	2250.142	False	102.095430446856	3.11467572671607e-05
463	0.120182215100391	-0.407729665769637	-1.16978868828503	-0.986727752831375	-0.338918070162066	-0.383638152421478	2250.175	False	102.095430446856	2.26960401503343e-05
464	0.0786336766880889	-0.318479556000729	-0.226391701563817	0.0705884318328589	-0.369929150367371	-0.385993960908666	2250.208	False	102.095430446856	1.2011829544304e-05
465	-1.23136161155134	-0.578266506549468	1.59147693024406	-0.673120257326317	-0.402204105517935	-0.386800060592705	2250.241	False	102.095430446856	1.49977885079791e-06
466	-0.0223264062866588	0.0660624856391263	-0.944966481558815	-1.95244329426869	-0.435258576766613	-0.385020437465814	2250.274	False	102.095430446856	9.8482605027387e-06
467	1.05964305491192	-0.588172692896819	0.176811068560697	0.592846883562365	-0.468634869144606	-0.379625938663644	2250.307	False	102.095430446856	1.55057262497591e-05
468	-0.40200662181582	-0.0510111004024141	1.34052827699164	-0.117898870633115	-0.501912750416924	-0.369636482078156	2250.34	False	102.095430446856	1.33888572167999e-05
469	-0.398929721375253	-0.0307133188819029	0.430767639692277	0.530028242081889	-0.534716889214355	-0.354163670778638	2250.373	False	102.095430446856	2.59867930958015e-06
470	0.0212718933947727	0.68046869936686	0.0606984184363886	0.215078983825408	-0.566720726589588	-0.33245238607822	2250.406	False	102.095430446856	2.80745809726139e-05
471	-1.40260986747505	-0.224086114720145	-0.931238893684715	0.21743415715671	-0.597646798325737	-0.303919739545644	2250.439	False	102.095430446856	7.13956828930302e-05
472	-0.213176554317955	-0.549270942583851	1.9040823404828	-0.584397854119161	-0.627263742830751	-0.268189612271727	2250.472	False	102.095430446856	0.00013033086893229
473	-1.24303280052593	-1.23596914117141	-2.08722888638844	-1.5200157794124	-0.655380428931387	-0.2251209325872	2250.505	False	102.095430446856	0.000202434603885827
474	-0.970238183076658	-0.0340069888493314	-1.09162990153279	-0.604380781840602	-0.681837808208047	-0.174827871441696	2250.538	False	102.095430446856	0.000273363092164965
475	-0.266884504164215	-0.0299325178753724	-0.479560487601508	0.0910000075611975	-0.706499228346777	-0.117690291066734	2250.57	False	102.095430446856	0.000363197006451124
476	-0.542940591122069	-0.50222373145329	2.89831554481251	-0.866750695507211	-0.729240030231725	-0.0543530803947285	2250.603	False	102.095430446856	0.000440591519309474
477	1.51225409110941	0.0618206484663478	-2.32208967693464	-1.6304281033368	-0.749937287642658	0.0142865495179867	2250.636	False	102.095430446856	0.000505459799815338
478	-1.07433788152694	0.133976615981549	0.0609015808362109	-0.0246901285516987	-0.768460532715118	0.0871041683034608	2250.669	False	102.095430446856	0.000552211301587309
479	-0.103788593188969	-0.0784039431373142	-0.94085017864794	-1.29980453280979	-0.784664243856263	0.162785315057545	2250.702	False	102.095430446856	0.000578283516002519
480	-0.294251066085206	0.0861240079460042	2.18085831756172	0.28415860136626	-0.798382759431133	0.239873727204562	2250.735	False	102.095430446856	0.000585034062990662
481	-0.775397521400338	0.734177806531686	-0.291217995714249	0.115231313464671	-0.809428126626372	0.316828815466526	2250.768	False	102.095430446856	0.000577795582384302
482	-1.25430877700474	1.36832883363269	0.095925286203767	-0.548120859008921	-0.817591209051799	0.392089883170831	2250.801	False	102.095430446856	0.000564836280431661
483	-1.24950690229037	1.11175123656846	1.17722016929983	-0.500202061808693	-0.822646169210223	0.464143977699366	2250.834	False	102.095430446856	0.000555225671787752
484	1.16340004703248	-0.383772809108346	-0.91059768468114	-0.998396265375809	-0.824358224544054	0.53159380356118	2250.867	False	102.095430446856	0.000555988288066009
485	-0.207829640001281	0.14881614936207	0.154487406359774	-1.25333584148563	-0.822494360586396	0.593221868344126	2250.9	False	102.125725826811	0.000569327795166244
486	-0.63160244985551	0.332982420907414	0.393953284938134	-1.43342660515572	-0.816836484043766	0.648047011598767	2250.933	False	102.171168896743	0.000572932416614264
487	-0.477790278045576	0.275211635543233	-0.737758985077847	-0.830164217731337	-0.80719632401693	0.695369704656871	2250.965	False	102.216611966675	0.000609579096948241
488	-1.09068787206009	1.46535154835854	0.203760154670066	-0.950530725434919	-0.793431251358512	0.734803010872001	2250.998	False	102.277202726584	0.000612049435443658
489	0.00228690838210952	1.23804198405329	1.13911505708064	-0.317587579989772	-0.775460092858694	0.766286845570668	2251.031	False	102.337793486493	0.000582507499260349
490	-0.946524398731488	0.154046540235114	1.36190754207835	0.0104652765035776	-0.753277974691173	0.790084137732543	2251.064	False	102.398384246402	0.000509997314941429
491	-0.549015926599043	1.0062316470148	2.35075672190412	-1.23736319606521	-0.726969241759825	0.806758616448728	2251.097	False	102.398384246402	0.000391488766946984
492	0.0937782532429041	0.160989412840338	0.95840237244124	-1.00140885457002	-0.69671756670318	0.817135153182632	2251.13	False	102.398384246402	0.000233798621873689
493	-0.802592952462831	0.500761525634347	0.770311274694246	-0.596229937957508	-0.662812481703732	0.822244801805711	2251.163	False	102.398384246402	5.58865528660695e-05
494	-1.00117859820151	2.31117883098662	-1.39195360838514	0.0662838649297879	-0.62565173227283	0.823257801290309	2251.196	False	102.428679626356	0.00013623684068762
495	-0.320765188814506	1.64720342330546	-1.57228423136762	-0.458328372667354	-0.585739056437516	0.821408749541286	2251.229	False	102.428679626356	0.00029850779099404
496	-1.16418117691793	0.492511376415972	-0.0788759665999474	0.248087555671059	-0.543677224487046	0.817918837136569	2251.262	False	102.428679626356	0.000420269309326917
497	-0.195207256846681	0.0970400231860892	0.0585689564140703	-0.210002280887704	-0.500156421091652	0.813920377713909	2251.295	False	102.428679626356	0.000487547200488022
498	-0.216743574885593	0.496543633137877	1.99562537384435	-0.559615355148321	-0.45593829951698	0.81038884057428	2251.328	False	102.428679626356	0.000482271983868758
499	-0.130510520314218	0.799210195028441	-1.14527855733551	-0.38454886780541	-0.41183627281279	0.808087162108118	2251.36	False	102.458975006311	0.000456850050859735
500	-0.115002162860829	1.18934712076288	1.02977885603418	0.461304704640384	-0.368692815713375	0.807526299342911	2251.393	False	102.489270386266	0.00038106707607989
501	-0.218491342059414	-0.229067157059362	0.335594867181072	0.667538001861986	-0.327354721294121	0.808944838196874	2251.426	False	102.489270386266	0.000292111346561805
502	-0.810698035378016	0.368580955649649	0.374347781992496	-0.129036077089453	-0.288647377974047	0.812309059666124	2251.459	False	102.489270386266	0.000213774975604404
503	0.113392978509365	0.558179087826176	-0.313704762197724	-0.235846929546832	-0.253349197732043	0.817333304926834	2251.492	False	102.489270386266	0.000166621906345947
504	0.180668378359116	-0.286058985148787	-1.33680477363676	0.224898932273311	-0.22216733112267	0.823518890118475	2251.525	False	102.489270386266	0.000163909951980576
505	0.642560230097916	1.63300871876205	-1.41720904858794	-0.956243511041613	-0.195715748080517	0.830208337172853	2251.558	False	102.489270386266	0.000208933643275954
506	-0.213331284802991	0.953942987473068	0.779560048423602	0.969551039806606	-0.174496648480616	0.836650439188718	2251.591	False	102.489270386266	0.000294874731646931
507	1.84728505134288	0.900804778571142	-0.196366228140189	-1.31905008406973	-0.158885999393466	0.842070782742336	2251.624	False	102.489270386266	0.00040704023774272
508	-1.36169458920324	0.637576599478761	-0.354967102055405	-0.03125542164373	-0.149123786532154	0.84574189318285	2251.657	False	102.489270386266	0.000525853455131076
509	0.545052073139328	1.58987240769837	0.0127450229996051	-0.435058173520998	-0.14530932774925	0.847047203509962	2251.69	False	102.489270386266	0.00063026622002278
510	-0.256715602376268	0.983188477321146	0.27387270893654	-0.0670645284283974	-0.1474017406914	0.845533580587641	2251.723	False	102.489270386266	0.000701211363039822
511	-0.481233445626559	0.115267872003555	0.577666217014513	0.405720732763206	-0.155225399945129	0.840948136053772	2251.756	False	102.489270386266	0.000703083543953335
512	-0.422029225347135	1.77394440623818	0.681057984914838	-0.321788286343132	-0.168479976329329	0.833256421366759	2251.788	False	102.489270386266	0.000695193517233653
513	0.923786987117735	1.19006506986938	-0.103623967166078	2.10004604294598	-0.186754436587585	0.822640737781076	2251.821	False	102.489270386266	0.000612197772838526
514	1.21874382230987	0.551532291441194	0.897534431456266	0.0296987817327881	-0.209544207916021	0.809479036849154	2251.854	False	102.489270386266	0.000484599564266918
515	0.139987232416195	1.50723084888061	0.954669481185132	-1.22835205355464	-0.23627058815588	0.794306586556682	2251.887	False	102.489270386266	0.000327976445684788
516	-1.20443283119595	1.08083057113666	-1.64964203986542	-0.570025694291066	-0.26630141538943	0.777764076104291	2251.92	False	102.489270386266	0.000162403137491251
517	-0.282495711289095	0.587791675483558	-0.607932467966421	-1.05581141892006	-0.298972002671981	0.760536990266312	2251.953	False	102.489270386266	1.94435615131916e-05
518	-0.593770754475462	0.368961735631136	0.112471939534155	0.052856752856227	-0.333605393386968	0.74329179565219	2251.986	False	102.489270386266	0.000117333476746687
519	-1.2612732884335	0.52021459160064	0.316754395729644	-0.415216432679587	-0.369531095121826	0.726614682224404	2252.019	False	102.489270386266	0.00019405683203628
520	-0.367829787853458	-0.755220989561409	-0.0398421786048667	0.651670006778295	-0.406101596531139	0.710958279471641	2252.052	False	102.489270386266	0.000217598201686061
521	-0.29890132975389	-0.15026298061648	1.23923433207371	-0.804317477203906	-0.442706151113892	0.696600953780262	2252.085	False	102.489270386266	0.00018771035853117
522	-0.30194069958585	1.03321711691425	-0.0832885326696538	0.400767537267128	-0.47878151097722	0.683622074782053	2252.118	False	102.489270386266	0.000112288086398517
523	-0.220419972375989	0.55561169355503	0.0754032697353558	0.00487426751593143	-0.513819498311971	0.671895135016944	2252.151	False	102.489270386266	1.52913302599711e-05
524	-0.5860327064465	0.0386896018880236	0.232635110857159	-1.56871886357659	-0.547371498353964	0.661098966015743	2252.183	False	102.489270386266	0.000115061589572893
525	-0.446023966374271	0.345525768798964	-0.989253319723476	0.229536426420435	-0.579050132031142	0.650745672256788	2252.216	False	102.489270386266	0.000230773355556422
526	-0.476509164306321	0.475096648294541	0.733671229204604	0.614295015610686	-0.60852850831717	0.640222454223841	2252.249	False	102.489270386266	0.000324314229709163
527	-0.342351607149331	2.16399147684523	-0.612955429415943	0.760986889001518	-0.635537557354534	0.628843344136196	2252.282	False	102.489270386266	0.000382115187880704
528	-0.839697163010172	1.03157937172376	-0.0415389540518492	-0.389462680678844	-0.659862000871095	0.615906130626541	2252.315	False	102.489270386266	0.000396821605023986
529	0.768936244959873	1.30495034452957	1.31751298636003	-0.134477581530245	-0.681335525145622	0.600749457311515	2252.348	False	102.489270386266	0.000367798359495476
530	-0.386818248988508	0.519080448292719	0.0273117081576289	2.00944156305825	-0.699835686288036	0.58280525410894	2252.381	False	102.489270386266	0.000300731935055731
531	-0.344652147086534	0.561768458695214	0.457312818725381	-0.774991988149877	-0.71527900376072	0.561642263107713	2252.414	False	102.489270386266	0.000206362916224211
532	0.129253254453865	1.2181962190906	0.452501905115894	-1.29077698265192	-0.7276165945582	0.536997376714758	2252.447	False	102.489270386266	9.8761480056048e-05
533	0.534034866525505	0.213143210289018	2.71954902930902	-1.10597171704341	-0.736830577994525	0.508792708262544	2252.48	False	102.489270386266	1.60427194851725e-05
534	-0.0848270666923032	0.417083884671232	-0.498694203125742	-1.69794989801439	-0.742931351432229	0.477137639745193	2252.513	False	102.489270386266	0.000101933604675832
535	-0.736867841119779	-0.127030208011352	-0.616096309808087	-0.656733820433078	-0.745955712425957	0.442316408771575	2252.546	False	102.489270386266	0.000162452540903722
536	0.0167774072536596	0.236997618163611	-1.08642201492677	-0.00252262149359344	-0.74596569363951	0.404762986745208	2252.578	False	102.489270386266	0.000202254508140395
537	-1.54227195962178	-0.141500837010496	-0.715549839510542	-1.75637368784046	-0.743047892697348	0.365025962429812	2252.611	False	102.489270386266	0.000204435453662832
538	-1.31884832294182	0.109101470103348	-0.947266423760887	0.63550659577604	-0.73731302645491	0.323726807954189	2252.644	False	102.489270386266	0.000176070388722311
539	-0.844403206072787	-0.396289008016787	1.51977437308577	-0.13155245235364	-0.72889542154049	0.281515230255351	2252.677	False	102.489270386266	0.000123992449969952
540	-1.21740981457247	0.262159213130693	-1.13256803327666	-0.0772123665599467	-0.717952170634404	0.239025297114447	2252.71	False	102.489270386266	5.775068624574e-05
541	-0.604584213686514	0.600795028639568	-1.11924420520633	-0.370537640641914	-0.704661733730611	0.196835702643124	2252.743	False	102.489270386266	1.65791233108485e-05
542	-0.338187767702455	0.595725281929938	-1.05958256091343	-0.462884155877106	-0.689221839545542	0.155436958018244	2252.776	False	102.489270386266	8.00036987151563e-05
543	-0.824851884809839	0.863335492646041	-0.740264004222112	0.658748697004276	-0.67184663590843	0.115207533424189	2252.809	False	102.489270386266	0.00013270359006955
544	-0.211198455067681	-0.161976416872325	0.421529567763861	-0.4142266089821	-0.652763139416579	0.0764001196320354	2252.842	False	102.489270386266	0.000168068008308868
545	0.0689573155432564	0.507595188151974	0.130602569856949	0.0283107915379551	-0.632207133233258	0.0391383054234873	2252.875	False	102.489270386266	0.00018414587381668
546	-0.502636413954963	-0.375281910864713	-0.805569793054239	-1.55613807588103	-0.610418747313829	0.00342315490588858	2252.908	False	102.489270386266	0.000181633102253585
547	-0.134801638011019	-0.151088654313406	0.600004729191491	-0.642914006334474	-0.587638018472678	-0.0308515231581856	2252.941	False	102.489270386266	0.000163196800349112
548	-0.279966420129005	-0.577972578081403	-1.97762360623021	-0.692900629582319	-0.564100761512043	-0.0638769519380502	2252.974	False	102.489270386266	0.000129324028750218
549	-0.313334056239396	0.39977229407417	0.846579671766115	-0.104919311648353	-0.540035082781157	-0.0959022935349784	2253.006	False	102.489270386266	9.61255004575197e-05
550	0.274313073459877	0.03581980255106	0.654633716595947	0.232536749012761	-0.515658832770743	-0.127204931438659	2253.039	False	102.489270386266	5.55588645765306e-05
551	-0.107517950483809	0.315947466226823	-0.795643921779864	-0.0918417834980876	-0.491178226648812	-0.158060361716802	2253.072	False	102.489270386266	1.67985414290387e-05
552	1.01225355587681	-0.479808323642558	0.938097484713775	-0.301676167965998	-0.46678776605839	-0.188713767869054	2253.105	False	102.489270386266	1.83412525492894e-05
553	-0.752457890446492	-0.757685047103075	0.726138376345929	-2.05358008202856	-0.442671479737794	-0.219355082285067	2253.138	False	102.489270386266	4.40497268836554e-05
554	0.637669689299417	0.646793854257295	0.825515667989457	-0.363508863532066	-0.419005374322235	-0.250098986971873	2253.171	False	102.489270386266	6.04324052666538e-05
555	-1.17071075756225	-0.132675807550213	-0.775420758011587	-0.0928802964976012	-0.395960860984477	-0.280970911343816	2253.204	False	102.489270386266	6.68623017405208e-05
556	-0.0463533227026777	-0.872910290622552	-0.623763511995669	0.0656731959197576	-0.373708809609554	-0.3118996744004	2253.237	False	102.489270386266	6.39929346824861e-05
557	-0.0271054246040076	0.165636401187354	2.03865327767451	-0.0537619465556292	-0.352423790567136	-0.342717015186027	2253.27	False	102.489270386266	5.33176046961591e-05
558	-1.00725903988202	-0.528355069362642	-0.279194829183887	-0.00772003905641352	-0.33228800390416	-0.373163874946724	2253.303	False	102.489270386266	3.68273011394578e-05
559	-0.519047346986842	0.359081460499489	0.463405457087187	-0.233131577761957	-0.313494373691206	-0.402902946879196	2253.336	False	102.489270386266	1.67686213398236e-05
560	-0.267702126268208	-0.588319996383874	-0.162386598817077	0.749674798085947	-0.296248305200126	-0.431536700533109	2253.369	False	102.489270386266	5.37479714663005e-06
561	-0.613157851648303	-0.973034368734715	0.97502865109783	0.262634706686357	-0.280767665217875	-0.458629821253041	2253.401	False	102.489270386266	2.57671382474411e-05
562	-1.28827486052351	0.0529531771352271	0.0140120082302279	0.339856231421222	-0.267280648430857	-0.483734783742869	2253.434	False	102.489270386266	4.42838963462282e-05
563	0.695125979505946	-0.764943517747667	-0.576341389793495	-0.545167902291729	-0.256021329592626	-0.506419107396768	2253.467	False	102.489270386266	5.84723963918501e-05
564	0.392357347176574	-0.530721935331887	0.116492773053444	0.364402121587511	-0.247222863492321	-0.526292726058192	2253.5	False	102.489270386266	6.6784823130814e-05
565	-0.518367921071326	0.887607086697177	1.38817831564464	-0.182584291117799	-0.241108471788283	-0.543033854947298	2253.533	False	102.489270386266	6.82331742492524e-05
566	0.159786398887196	-1.06724298780181	-0.514575602073817	-0.23298285588691	-0.237880535387072	-0.556411762287298	2253.566	False	102.489270386266	6.26026626238657e-05
567	0.168620265993813	0.0415394762262035	-0.556325622509119	1.26501855068008	-0.237708280536026	-0.56630496163971	2253.599	False	102.489270386266	5.05904618924355e-05
568	0.766406993558269	-0.75985919055996	1.46884034199858	-1.23164118204632	-0.240714693842662	-0.572713539262129	2253.632	False	102.489270386266	3.37814988500292e-05
569	-0.343530048910861	-1.21450779690799	-1.38743228158164	0.727889519480975	-0.246963414972486	-0.575764619951786	2253.665	False	102.489270386266	1.44839097286991e-05
570	-0.728953743601004	0.0418812874894506	-0.327440732331047	0.315590722759483	-0.256446426773621	-0.575710348775315	2253.698	False	102.489270386266	5.75763936456232e-06
571	-0.335549102251476	-0.513887224303949	-0.804560829225927	0.0881961213637678	-0.269073384656477	-0.572918210377812	2253.731	False	102.489270386266	2.23978795347073e-05
572	-0.623404768012507	-0.958978314442163	-0.29454464807967	1.51590003747144	-0.284663396947684	-0.567853999080973	2253.764	False	102.489270386266	3.38160720505227e-05
573	0.69227537656386	0.0875845688294883	0.717944441825502	-0.548246499180649	-0.302939985700953	-0.561058260702519	2253.796	False	102.489270386266	4.17450372231909e-05
574	-0.145792406734245	-0.875572638006693	0.00941861608832609	-0.894704018567447	-0.323529826485428	-0.553117514025144	2253.829	False	102.489270386266	4.24148516199911e-05
575	0.293411690208963	-0.144208615560697	-1.7192570831156	-0.482007482260502	-0.34596569251407	-0.544631986259859	2253.862	False	102.489270386266	3.68124340076143e-05
576	-0.26814101841493	-0.787230563353451	-0.188070540601944	-1.3045485130148	-0.369693822367555	-0.536181923641256	2253.895	False	102.489270386266	2.57686303473326e-05
577	-0.477572573784938	-0.237115997086068	1.42773895869965	-0.250358789178516	-0.394085702897723	-0.528294731287486	2253.928	False	102.489270386266	1.08310832560885e-05
578	1.51059182287526	-0.968150719720128	-0.0864420171323878	0.499686909050153	-0.418454022477511	-0.521415230280676	2253.961	False	102.489270386266	6.86774229936046e-06
579	-0.490844884516358	0.627113654001184	1.78008830487976	-0.533480420628601	-0.442072318070649	-0.515881181308138	2253.994	False	102.489270386266	2.3416377500159e-05
580	-0.631420541455041	-1.4475427368147	-0.681631696451964	-0.0726213702337679	-0.464197625934458	-0.51190591425797	2254.027	False	102.489270386266	3.75861163617578e-05
581	-1.11106847916233	1.26621587240745	-0.1685328198198	1.17446301624152	-0.484095262505738	-0.509569438254849	2254.06	False	102.489270386266	4.71744165829908e-05
582	0.658502106939322	-0.323523991542861	0.991365625220715	0.719179762540356	-0.50106471985118	-0.50881881773004	2254.093	False	102.489270386266	5.08227384570153e-05
583	-0.838173540322784	-0.872134661831534	-0.375934212806421	-0.338356360018792	-0.514465567414595	-0.509477930621996	2254.126	False	102.489270386266	4.80852850371862e-05
584	-0.805195048417453	-0.169163476655921	-1.30390607529868	-0.977636592800623	-0.523742214349041	-0.511266026907053	2254.159	False	102.489270386266	3.94845790226295e-05
585	-0.860054734919013	0.0166100433162175	1.87739053941328	0.900880795200436	-0.528446407127781	-0.513823835801312	2254.192	False	102.489270386266	2.58172572598992e-05
586	-0.280518584284528	-0.954179917780465	-1.20512483223991	-1.16573722692971	-0.528256414864803	-0.51674538367039	2254.224	False	102.489270386266	1.12809409590003e-05
587	-0.603378530752544	-0.420126256229026	-0.0287860646067387	0.15167393616114	-0.522991986215563	-0.519613231354567	2254.257	False	102.489270386266	5.49881190406083e-06
588	-0.437603357353574	-0.98688949627665	0.877921503522592	-0.429474571454792	-0.512624340361278	-0.522034557945805	2254.29	False	102.489270386266	1.98280330876757e-05
589	-0.187190965465255	-0.0475568446499021	0.649326470150077	0.597529623255535	-0.497280671392934	-0.523675432357977	2254.323	False	102.489270386266	3.11455481164535e-05
590	-0.0725895507181165	-1.0982713336646	0.0474665497632979	-0.34979123791157	-0.477242889399137	-0.524290732030227	2254.356	False	102.489270386266	3.79895928806679e-05
591	-0.607115312810514	-0.192021513676637	-0.616878142638844	0.645789850361788	-0.452940580335971	-0.523747480293131	2254.389	False	102.489270386266	3.97028060567174e-05
592	-0.925612366804484	-0.292388028609656	0.355630786251149	-0.379256277350022	-0.424938427216442	-0.522039854616896	2254.422	False	102.489270386266	3.62779526191227e-05
593	0.313003968974897	-0.544312312281031	-1.02721573717265	-0.610497525716068	-0.393918584189785	-0.519294727817588	2254.455	False	102.489270386266	2.83490591666042e-05
594	-0.0910248517084449	-0.345162146688828	1.30480519911495	-1.4636860920613	-0.360658720253353	-0.515767294109278	2254.488	False	102.489270386266	1.71330449039757e-05
595	0.187765263045275	-0.43564759717954	-0.371521622191293	0.0414030623791171	-0.326006639541429	-0.511827047125981	2254.521	False	102.489270386266	4.44421181904538e-06
596	-0.925000188858522	-0.234762028286062	2.49986144112507	-0.439089936605721	-0.29085253114597	-0.50793506271704	2254.554	False	102.489270386266	8.88060124686354e-06
597	0.243292036048519	-0.381532532302809	-2.63964552919434	0.0492156355042271	-0.256099996374119	-0.504614144699575	2254.587	False	102.489270386266	1.91023469774958e-05
598	-0.53082881773127	-0.722758144742244	0.0818145321290741	-1.18965496604373	-0.222637041050162	-0.502413874376588	2254.619	False	102.489270386266	2.75946374974842e-05
599	0.911490934174079	-0.306894420243524	-2.01774514883571	-0.568913731099415	-0.191308203610766	-0.501872933396651	2254.652	False	102.489270386266	3.18891647239777e-05
600	-1.09647802585612	0.386898288840426	-0.101912943105692	-1.37071967228868	-0.162888917915736	-0.503481226542772	2254.685	False	102.489270386266	3.23138237222885e-05
601	1.39322014805911	-0.689018755091558	-0.901414312210008	-0.340726667376895	-0.138063087287451	-0.507644312158637	2254.718	False	102.489270386266	2.93064344669356e-05
602	-0.140625943325007	-0.305378972420177	-0.912366537739222	0.266658906315276	-0.117404680215378	-0.514652462103668	2254.751	False	102.489270386266	2.36708474638382e-05
603	-0.357003660841486	-0.553890584107145	-0.451473819689303	-0.819174801059064	-0.101363957467463	-0.524656340693714	2254.784	False	102.489270386266	1.63745547886829e-05
604	0.482739624760583	-0.10294060726226	-0.66099786334559	-0.586089335982647	-0.090258715718995	-0.537650842218378	2254.817	False	102.489270386266	8.38961681983405e-06
605	-0.112174626128284	-1.29504868448845	-0.0883009764088713	-1.54624186673766	-0.0842706959674393	-0.553468094429647	2254.85	False	102.489270386266	1.07274771559134e-06
606	-0.527884985119011	-0.0427596228565621	-1.76782990664492	-0.69903965114368	-0.08344706808051	-0.571780058805922	2254.883	False	102.489270386266	6.65785256714008e-06
607	0.106678986828628	-1.09550170575922	-0.839525331052542	-0.493998313288313	-0.0877066777089316	-0.592110575274119	2254.916	False	102.489270386266	1.2346847380797e-05
608	1.33066355718194	0.123329460182173	0.767859384100709	-0.193178643519196	-0.0968505394874858	-0.613856144707194	2254.949	False	102.489270386266	1.64319028076871e-05
609	0.32567490180452	0.165816944177682	0.358153134458391	0.141380990675289	-0.110575890491003	-0.636314247666828	2254.982	False	102.489270386266	1.82260850531167e-05
610	-0.116750573612343	-0.731864253206156	-0.60304165903116	0.404778666276763	-0.128492987898997	-0.658717587441227	2255.014	False	102.489270386266	1.95911667551626e-05
611	0.145276360489127	-0.718819894826583	-0.749633430938805	0.201845881864122	-0.150143750023295	-0.680272337773287	2255.047	False	102.489270386266	1.91054176841655e-05
612	-1.05392812418799	-0.995844218514396	-0.914743257999375	-0.443656200502582	-0.17502130297766	-0.700198282355781	2255.08	False	102.489270386266	1.76647052648028e-05
613	-0.964892215753607	-1.06157408476396	-1.05066641437525	-0.174443757157055	-0.202589506382619	-0.71776865920696	2255.113	False	102.489270386266	1.5600772186226e-05
614	-0.286377479572564	-0.408107627363447	-0.310689775239042	0.40329569529971	-0.23230158809301	-0.732347567388807	2255.146	False	102.489270386266	1.31224715829336e-05
615	0.105021379159912	-0.379210580182312	-0.508603076700236	-0.726057176207183	-0.263617115143648	-0.743422949724344	2255.179	False	102.489270386266	1.02775793711556e-05
616	0.277597934255172	0.0778661747829886	-0.0302304886422735	-0.740052202064134	-0.296016659058786	-0.750633422013429	2255.212	False	102.489270386266	6.98871675936543e-06
617	-0.475492099385657	-0.965840795720959	0.746166440883209	-0.916104066105597	-0.329013669948772	-0.753787561502648	2255.245	False	102.489270386266	3.16138907803477e-06
618	-0.630211543813577	-0.723391086635312	0.129760293941799	-1.73104119827077	-0.362163246004651	-0.752874676432565	2255.278	False	102.489270386266	1.46585396148467e-06
619	-0.827382241443849	-1.10812081666079	-1.55055940365606	0.43366307707245	-0.395067663258998	-0.748066533073912	2255.311	False	102.489270386266	6.26377718215528e-06
620	-0.45882097245815	-0.552845765522801	-0.358660634738597	-1.15131878273662	-0.427378705135028	-0.73970999351793	2255.344	False	102.489270386266	1.12392089569909e-05
621	0.534803134433224	-0.826848248621612	-0.817070890880607	-0.0690643118345907	-0.458796993397448	-0.728310992209265	2255.377	False	102.489270386266	1.5259903835603e-05
622	0.379884994681548	-0.138825401873542	-0.145422808431768	-1.17065135998707	-0.489068663886835	-0.71451072723023	2255.409	False	102.489270386266	1.92145351438906e-05
623	-0.802940435769414	-1.12743375231557	0.698612239803006	-0.458365264970583	-0.517979845682643	-0.699055340030786	2255.442	False	102.489270386266	2.11368495176096e-05
624	-0.179669302498479	-0.396618307254957	0.302719744714096	-0.739658404298557	-0.545349486757008	-0.682760683204618	2255.475	False	102.489270386266	2.09506047949232e-05
625	0.291324054461451	0.0688824825024324	-1.05658244847623	-0.593946329290801	-0.571021120380417	-0.666474012092434	2255.508	False	102.489270386266	1.83814849552528e-05
626	-0.556065592296775	-0.765785160000367	2.44542747931538	-0.799048253059763	-0.594854184113261	-0.651034569276617	2255.541	False	102.489270386266	1.34280313242628e-05
627	-1.1045595180024	-1.04727065813419	1.58131684661991	-0.0962335471564323	-0.616715488590362	-0.637235054123823	2255.574	False	102.489270386266	6.42016524641883e-06
628	-0.430733061393207	-0.413006872049763	2.22420634269408	0.643076071035746	-0.636471389501072	-0.625785881820941	2255.607	False	102.489270386266	2.50621288474147e-06
629	0.413729042018506	0.199839901545459	-0.927792422876032	0.423330008983338	-0.653981147484033	-0.617283944264258	2255.64	False	102.489270386266	1.14466184584029e-05
630	0.486448299693445	-0.959066360695651	-0.834574729486394	-0.838309967132446	-0.669091872296752	-0.612187302000372	2255.673	False	102.489270386266	2.01135289276092e-05
631	-0.199820324302564	-0.211873517927883	-0.163132043070131	-1.53357964559746	-0.681635345303287	-0.610796881589685	2255.706	False	102.489270386266	2.71875423438245e-05
632	-1.32876626464661	-0.340431446949789	0.583441789978267	-0.855998108210625	-0.691426903901296	-0.613245850457521	2255.739	False	102.489270386266	3.16070625408686e-05
633	-0.674613870679632	-0.706159390776174	1.26638311967937	-0.29439857237131	-0.698266458631634	-0.619496918656667	2255.772	False	102.489270386266	3.25812993364084e-05
634	-0.636212278543708	-0.074759492115112	1.01463797998345	-0.439125092800563	-0.701941603548375	-0.629347401914445	2255.805	False	102.489270386266	2.89178321910162e-05
635	-1.0546869755869	-0.723606401047149	1.25245349849455	-1.21043151586931	-0.702232677462032	-0.642441499267103	2255.837	False	102.489270386266	2.34284831124491e-05
636	-0.868722923576223	-0.648824530235886	0.625008186164064	-0.956985220658889	-0.698919541590154	-0.658288914112875	2255.87	False	102.489270386266	1.39132936792381e-05
637	-0.274465218824407	-0.498294340059227	0.577887567566841	-0.0783683443683398	-0.691789760801682	-0.676288696579205	2255.903	False	102.489270386266	2.75165729291555e-06
638	0.386259265333047	-0.905062478106881	2.85574675069691	-0.288543568180819	-0.680647813051932	-0.695757017586486	2255.936	False	102.489270386266	1.00642324526865e-05
639	-0.722842083703968	-0.487503718347737	-0.494373976907183	-0.144717831857423	-0.665324906061842	-0.715957503084839	2255.969	False	102.489270386266	2.12964935119732e-05
640	0.198138428999571	-0.502308491423625	1.27531166165214	-1.59600381336852	-0.645688952452418	-0.736132755281965	2256.002	False	102.489270386266	3.02415129269344e-05
641	-1.39492172084952	-0.678027530599395	0.772402899959366	0.25723672591362	-0.621654244539252	-0.755535754341445	2256.035	False	102.489270386266	3.56954837682977e-05
642	0.254205422112864	-0.8346469592571	-0.448227725375859	0.164692066635926	-0.593190377544295	-0.773459952225117	2256.068	False	102.489270386266	3.69148981878281e-05
643	0.276599690226072	-0.131372191649433	-0.561873094931424	0.432999357143834	-0.560329994477118	-0.789267020691407	2256.101	False	102.489270386266	3.3687884989398e-05
644	-0.639959693645886	-1.13738181510572	-0.734657610531137	-0.482439139996285	-0.523174966463496	-0.802411378503957	2256.134	False	102.489270386266	2.63647729904959e-05
645	0.0704596053126103	-0.804587044940488	0.745916224922872	-1.01871784807594	-0.481900677647882	-0.812460781699858	2256.167	False	102.489270386266	1.58318048382244e-05
646	-0.208665167496311	-0.677282442284966	-0.672169316248718	-0.927390335966504	-0.436758152433515	-0.819112403056993	2256.2	False	102.489270386266	3.68363701073023e-06
647	-1.17952837784783	-0.539133296444116	-1.27274506961439	0.49248518281503	-0.388073842831677	-0.822203946700249	2256.232	False	102.489270386266	9.43314271058161e-06
648	-1.02914505348281	-0.590263145948943	-2.41713842146393	-0.668186194598497	-0.336246982708837	-0.82171944209875	2256.265	False	102.489270386266	2.10654235749826e-05
649	1.03956603214007	-0.607062372170209	-0.435700285567373	0.0252943459062549	-0.28174451089421	-0.8177894462356	2256.298	False	102.489270386266	3.00922369947477e-05
650	0.0232843735419586	-1.04060366706429	-0.0561787968192266	0.427431821195414	-0.225093663082773	-0.810685466582696	2256.331	False	102.489270386266	3.5337045817545e-05
651	-0.351197104181135	-0.21022504582325	-1.13399085734701	-0.522328834356479	-0.166872429413436	-0.800808516983892	2256.364	False	102.489270386266	3.61791794889588e-05
652	0.0291104049127556	-0.48044120526845	0.540002603174639	0.563489034586426	-0.107698166323228	-0.788671850258521	2256.397	False	102.489270386266	3.2602975001665e-05
653	-0.266833019860303	-0.524411454264325	-0.378984520617249	-0.175234725292216	-0.0482147333782971	-0.774878089028776	2256.43	False	102.489270386266	2.5191137796508e-05
654	-0.0917039269910237	-1.17499487622876	-0.863957665309282	-0.203435066692133	0.0109214061074466	-0.760091207717046	2256.463	False	102.489270386266	1.50391189535893e-05
655	-0.348851972677236	-0.491951780853316	-0.123959659389354	-0.29391912184849	0.0690556317930609	-0.745004103069582	2256.496	False	102.489270386266	3.75201625086944e-06
656	0.140294953502461	-0.427347498159632	1.82182459215537	-0.749162338328776	0.125549642918364	-0.730302816959771	2256.529	False	102.489270386266	8.00743945160657e-06
657	-1.02215263862233	-0.92275188972644	-0.0291996671219211	-0.784008730321517	0.17979544274756	-0.716628822032707	2256.562	False	102.489270386266	1.75678880606479e-05
658	1.39492303321494	-0.703391318876576	-0.200293494537556	-1.33218808429043	0.231228329454012	-0.70454111684011	2256.595	False	102.489270386266	2.35418183750883e-05
659	0.189501374994838	-0.303210915848828	-0.24055320328401	-1.53012057059419	0.27933843779245	-0.694480164279181	2256.627	False	102.489270386266	2.75001223973205e-05
660	1.43769976747592	-1.21529829019042	1.31406253919413	-1.09381609802278	0.323680444981091	-0.686735903895199	2256.66	False	102.489270386266	2.70404365237367e-05
661	0.591620363276373	-0.435649768853001	1.05469417042154	0.93094886192593	0.36388114328328103	-0.681422134863761	2256.693	False	102.489270386266	2.31295983447107e-05
662	-0.148266720675612	-0.113753890648885	1.80157332388693	-0.131108613398352	0.399644686009384	-0.678459468755345	2256.726	False	102.489270386266	1.65682193527443e-05
663	0.599401946677128	-0.678978353842634	-0.785076040631184	-0.661123719909462	0.430755426990108	-0.677568767641257	2256.759	False	102.489270386266	8.49838298292082e-06
664	0.235983617717267	-0.91256679178099	-1.62810748821082	-1.25650529945695	0.457078389067497	-0.678276507736308	2256.792	False	102.489270386266	1.04638324515578e-06
665	0.217277167043798	-0.168913910566473	-0.103595224485134	-0.905782432140165	0.478557507473023	-0.679932854363462	2256.825	False	102.489270386266	7.46487696321899e-06
666	1.6158441593237	0.467676504830308	-1.35553973662187	-0.672777959366091	0.495211891910267	-0.68174243315913	2256.858	False	102.489270386266	1.30382351275847e-05
667	0.676493254359573	-0.665306499142308	-1.16289801711858	0.0887931932298303	0.507130430222827	-0.682806886440417	2256.891	False	102.489270386266	1.62331974325692e-05
668	-0.0150357626071335	-0.562279825995193	-0.317848997790838	0.0459963213383586	0.514465111426649	-0.682177379307394	2256.924	False	102.489270386266	1.69057291069502e-05
669	-0.689239490320944	-0.807359358886887	-0.551829761573654	-0.281064754777966	0.517423473036944	-0.678914344293285	2256.957	False	102.489270386266	1.5317564445777e-05
670	0.106222369003173	-0.397642268630443	0.803880345133635	-1.10295478046303	0.516260575486434	-0.672151006429115	2256.99	False	102.489270386266	1.20304700965415e-05
671	0.781351444290535	-0.527035526761045	0.0961712926254478	-0.137823667184377	0.51127087572085	-0.661156688167661	2257.023	False	102.489270386266	7.60939917899938e-06
672	0.885059737212047	-0.723965415671696	-1.33686713126353	-0.694239325683266	0.502780315739531	-0.645395618981518	2257.055	False	102.489270386266	3.46326108202699e-06
673	0.181240312715328	-0.329250018514963	0.937780689315296	-0.119970873302138	0.491138864988707	-0.624577011240603	2257.088	False	102.489270386266	7.53513737312315e-07
674	-0.524511328774072	-1.04169751075662	0.029036440832281	-0.310623558299733	0.476713664922169	-0.598692530551397	2257.121	False	102.489270386266	3.63570982478846e-06
675	0.938850073489723	-1.04480671981534	1.50201197307855	-0.210329295401959	0.45988282776306	-0.568037974851281	2257.154	False	102.489270386266	5.36410032615446e-06
676	0.000481985810576369	-0.0689620602342499	0.105574088833801	0.0204819530695108	0.441029848179257	-0.533216942720691	2257.187	False	102.489270386266	5.74760935798614e-06
677	-0.459751680688953	-0.391764530910763	0.480837218081874	-0.350278942064428	0.420538504770402	-0.495125451246556	2257.22	False	102.489270386266	4.93610735282242e-06
678	-0.435647027473115	-0.459254621270573	-0.16862360103712	-1.22779695424341	0.398788065684681	-0.454917769267044	2257.253	False	102.489270386266	3.26259699012211e-06
679	-0.581635820168815	-1.06112647616805	-0.643981435317841	-0.92371123057074	0.376148575573259	-0.413955060695057	2257.286	False	102.489270386266	1.18159900680391e-06
680	1.92791473097252	-0.295786381126006	0.909520117137937	-0.877915914499291	0.352975993624472	-0.373739677613472	2257.319	False	102.489270386266	9.41563791293544e-07
681	1.70985508695416	-0.325775838618538	0.337519325897447	-0.305211816733465	0.329606976299294	-0.335839001643696	2257.352	False	102.489270386266	2.50631616840764e-06
682	-0.00474910722395104	0.303156010181927	1.60323218356987	-0.961174222511033	0.306353152622709	-0.301803516932115	2257.385	False	102.489270386266	3.31961219860074e-06
683	1.62601167892392	-0.215092103251803	-1.05151345210091	1.23234011692075	0.28349482078706	-0.27308424401753	2257.418	False	102.489270386266	3.12016431921039e-06
684	0.443665974218609	-0.380798792890965	1.48647427130377	-0.260666946958352	0.261274096235271	-0.250954734771723	2257.45	False	102.489270386266	2.2104348493936e-06
685	-0.971830417487312	0.58580047782168	0.82196003144764	0.415232173327643	0.239887655112364	-0.236442520589735	2257.483	False	102.489270386266	4.7689940616297e-07
686	-0.0991227495883863	0.431777557483261	0.894126165586022	0.451707148830819	0.219479333364513	-0.230274247225799	2257.516	False	102.489270386266	1.97626736463546e-06
687	0.699295591841913	0.494494391954488	-0.934283347414065	0.0583438514877686	0.200132950486701	-0.232837777297348	2257.549	False	102.489270386266	4.47347649312497e-06
688	0.793178185886206	-0.322466900248391	-0.488594329404544	-0.00594530225752028	0.181865817741089	-0.244163375746813	2257.582	False	102.489270386266	6.74907587737676e-06
689	-0.288442846498215	-0.0433651832171835	0.935804427500598	-0.469981950410542	0.164623454280196	-0.263924809720707	2257.615	False	102.489270386266	8.39637092374535e-06
690	-0.113080223980998	-0.472361225497653	-1.06352952500632	-1.01165996268982	0.148276063384849	-0.291459893466238	2257.648	False	102.489270386266	9.07356048307754e-06
691	-0.765072295236809	-0.252884721686482	-0.268389593872318	0.24778577165	0.132617309660536	-0.325808788447451	2257.681	False	102.489270386266	8.55582588849003e-06
692	-0.88726874435607	-0.850457136627299	-0.834752426018158	-1.37643380266786	0.117365884012566	-0.365767314326458	2257.714	False	102.489270386266	6.77947041528627e-06
693	0.431055963980833	-0.274633157912633	-0.924190763681134	-1.56865257127394	0.102170247080915	-0.409951704210642	2257.747	False	102.489270386266	3.8659127949855e-06
694	0.526892426049676	-1.07018965613165	0.0370854960407613	0.671382699267987	0.0866168071937596	-0.456870690765317	2257.78	False	102.489270386266	5.31643211140978e-07
695	-0.698556691351393	-0.0529491244654415	-1.26794331144469	-1.08075032418012	0.0702416223310274	-0.505000556494834	2257.813	False	102.489270386266	4.07823741059855e-06
696	0.957948088577894	-0.513609946707687	0.214192336492006	-0.36685911869241	0.0525455261123943	-0.552858815648815	2257.845	False	102.489270386266	8.40136402734345e-06
697	-0.669166327951912	-0.714261135241812	-1.51976583056136	-0.299480140275262	0.0330123763913076	-0.599072489937796	2257.878	False	102.489270386266	1.22237315395827e-05
698	-0.203063479059737	-1.26662080852394	0.0464741909082283	-0.170299595284651	0.0111299238006351	-0.642437452872635	2257.911	False	102.489270386266	1.51785752573183e-05
699	0.234326559401445	0.342898195936732	0.440414797779508	-1.80377025794564	-0.0135873908898925	-0.68196599558301	2257.944	False	102.489270386266	1.69285056544676e-05
700	0.0316101953931166	-0.574352533600094	0.673334524636116	-0.614157156814059	-0.0415745653440702	-0.716920554192716	2257.977	False	102.489270386266	1.7245416533608e-05
701	0.507624850418122	-0.30095744256988	-1.09206534946731	-0.781288931537696	-0.0731920726784672	-0.746832380673134	2258.01	False	102.489270386266	1.60268596137591e-05
702	0.395717963266373	-0.78458547829468	1.5570042939883	-1.11409548048174	-0.108702872377938	-0.771504786793573	2258.043	False	102.489270386266	1.33114088943728e-05
703	0.661272709142754	-0.45097207041955	-0.778357187369612	-0.129538637776387	-0.148251492046228	-0.791001403836948	2258.076	False	102.489270386266	9.29260970189292e-06
704	-0.686092767253905	-0.312830124297394	-1.34986945121568	-0.00216518239136952	-0.191846253257973	-0.805620647667285	2258.109	False	102.489270386266	4.33567696297654e-06
705	0.132865936130583	-0.987872014284126	1.11886285608644	-0.950226059758547	-0.239345635273866	-0.815858236289734	2258.142	False	102.489270386266	1.3802753602877e-06
706	0.0773431103953169	0.0754222713296443	0.0118460226304151	0.0110049785256781	-0.29044963745705	-0.822360158415875	2258.175	False	102.489270386266	6.55233578381234e-06
707	-0.611326649605027	-1.42410061507001	-0.669942114383944	-0.734294355906554	-0.34469682021859	-0.825868924013828	2258.208	False	102.489270386266	1.10857674991e-05
708	0.0842704194187614	-1.07238738180954	-1.1777317318462	0.82694422233583	-0.401467483153135	-0.827166230590826	2258.241	False	102.489270386266	1.37585757896874e-05
709	0.085520350782788	-0.601972914852729	0.839165434625349	-0.340200100010876	-0.459993187773688	-0.827015341719466	2258.273	False	102.489270386266	1.53866426370949e-05
710	0.0626286166574014	-1.41469195829727	-0.423107432227961	-0.119950651908549	-0.519372562574806	-0.826106486933199	2258.306	False	102.489270386266	1.43202795210585e-05
711	-0.302295077935691	-0.186233874247248	-0.306857769597224	-0.286039167795395	-0.578593052674624	-0.825008445549485	2258.339	False	102.489270386266	1.0817511571579e-05
712	0.447228790442865	-1.87738293758709	-0.341278455482184	-1.67673294587432	-0.636558007965088	-0.824129165422044	2258.372	False	102.489270386266	5.06572933882025e-06
713	-0.95646142115838	-0.71601226125945	0.841683916929738	-1.01038654141815	-0.692118255190409	-0.823687791393928	2258.405	False	102.489270386266	2.87193320324093e-06
714	-1.54866476542822	-0.27958838355467	-1.30005373378055	-0.265058966763836	-0.744107082433188	-0.823699846884383	2258.438	False	102.489270386266	1.14717380957132e-05
715	-0.529335567945489	-0.0879603337224129	-0.592072423529382	-0.382847011982794	-0.791377389446025	-0.823976547069873	2258.471	False	102.489270386266	2.03304964589594e-05
716	-0.917781044323892	0.481622812279157	0.0830997055121884	-0.207076660762411	-0.832839632577385	-0.824138358442092	2258.504	False	102.489270386266	2.82571991544921e-05
717	-1.13382044191496	0.388003609077084	-2.23172239349621	-1.12586005531855	-0.867499124926327	-0.823642005406264	2258.537	False	102.489270386266	3.41746305468189e-05
718	-0.262142597863478	-1.16742839290726	-0.1621169919789	-0.337015415515176	-0.894491244557426	-0.821819219522694	2258.57	False	102.489270386266	3.71695320570232e-05
719	-0.408164231017914	-0.586974756200426	0.351745210241126	-0.908548330293826	-0.91311315721613	-0.817924697648555	2258.603	False	102.489270386266	3.66253924618684e-05
720	0.346465633977604	-1.612147239645	0.333488551485094	-1.24748527717889	-0.922850773428122	-0.811190049642856	2258.636	False	102.489270386266	3.14627366655976e-05
721	-0.144871016614936	-0.763425274891279	0.0215183152225912	-0.872539144132718	-0.923399828947882	-0.800880037020385	2258.668	False	102.489270386266	2.48483700898878e-05
722	-0.927585331761445	-0.682520959091196	-0.299453031532059	-0.583527985549955	-0.914680195588015	-0.786347180954442	2258.701	False	102.489270386266	1.44568693673021e-05
723	-1.17249125995893	-0.828505694510974	2.15339858863903	0.199091574368513	-0.896842787658527	-0.767080882272578	2258.734	False	102.489270386266	2.87726843787447e-06
724	-0.97081594935955	-0.522781025050596	-2.12079877909922	-1.55446470219724	-0.87026871686829	-0.742747554611043	2258.767	False	102.489270386266	9.64643955978782e-06
725	-0.998707504593606	-1.23748218969063	-0.410332660545399	-1.11464845234869	-0.835560653460685	-0.713218905338188	2258.8	False	102.489270386266	1.96937776143728e-05
726	-1.4200945456378	-0.671904801949085	-0.890609248716349	-1.29750090909023	-0.793526660520163	-0.678586361798664	2258.833	False	102.489270386266	2.6217732918488e-05
727	-0.433267945075507	-0.519646586185021	0.889211793052378	-0.286020027911946	-0.745157068377462	-0.639160664673599	2258.866	False	102.489270386266	2.76814656439519e-05
728	0.549654310548517	-0.56138079861251	0.675668462237951	0.0163764480695156	-0.691595233665616	-0.595456750860381	2258.899	False	102.489270386266	2.31070524808626e-05
729	-0.851356040399564	-1.50672001905031	0.565188788489053	-0.0123875664555937	-0.63410327047648	-0.5481651317093	2258.932	False	102.489270386266	1.23170142010153e-05
730	-0.763219611481052	-0.30492956137178	-1.09011256534204	-0.765280019951514	-0.574024038304399	-0.498111945912979	2258.965	False	102.489270386266	5.00654477780278e-06
731	-0.751264147449278	-0.388890422993768	-0.727792969777268	-0.741294650877566	-0.512740814083303	-0.446210647231532	2258.998	False	102.489270386266	2.51818664490356e-05
732	-0.101682290573906	1.09433451560618	0.124973078930476	-0.561077343405564	-0.451636157122928	-0.393408811622604	2259.031	False	102.489270386266	4.57555637346056e-05
733	-0.604504661711842	-0.00420262184620713	-1.17116168516298	-0.740199237637186	-0.392051492451294	-0.340633777424911	2259.063	False	102.489270386266	6.81430886460553e-05
734	0.19632349116828	0.528035424577242	0.399163061541103	-0.37265742898277	-0.33524888936078	-0.288740756012638	2259.096	False	102.489270386266	8.54880586026054e-05
735	0.604707320754153	-0.181449214913282	0.365515813954985	-0.432057914965451	-0.282376400369831	-0.238466688075869	2259.129	False	102.489270386266	9.63536656435385e-05
736	0.970146253326608	0.0214254251414724	-0.825321868945452	0.371568535093428	-0.234438156952723	-0.190392518208226	2259.162	False	102.489270386266	9.92872077913122e-05
737	0.4147366482377	-1.13153512084248	-0.831139328659872	-0.908741771190239	-0.192270200666804	-0.144915784557379	2259.195	False	102.489270386266	9.44894385853348e-05
738	0.426078094496574	0.30874666260577	2.34761425833273	-0.812523705790636	-0.156522772519596	-0.102234550880251	2259.228	False	102.489270386266	8.42965029902189e-05
739	-0.386570266834309	-0.343399552615713	0.422999629485349	0.126533919820893	-0.127649502188902	-0.0623428296901696	2259.261	False	102.489270386266	7.34312900979777e-05
740	-0.222859055102318	0.71075951428075	-0.82555081630372	-0.29603945805962	-0.105903645799347	-0.0250368368008189	2259.294	False	102.489270386266	6.89225453270849e-05
741	0.605690326538191	0.173123927225628	0.492507335635813	-0.300777027470949	-0.0913412305131692	0.0100692538247394	2259.327	False	102.489270386266	7.95881978835739e-05
742	-0.138722005331146	-0.0749777410511703	1.39709541945402	-1.45052549397078	-0.0838306899528068	0.0435198727171124	2259.36	False	102.489270386266	0.000114913240721865
743	-0.25380919209048	-1.04922207956643	-0.0157893287364747	-0.820857659302196	-0.083068329012607	0.0759890298671102	2259.393	False	102.489270386266	0.000183494242586448
744	0.112096562315433	-0.477659814423729	-0.260067655012755	-1.36182207411272	-0.088598750654513	0.108247862879756	2259.426	False	102.51956576622	0.000291353917284758
745	-0.092764198290062	-0.468326786045911	0.907501183119299	-1.05153027524982	-0.0998392191086379	0.141130794713618	2259.459	False	102.549861146175	0.000424426890191899
746	0.150732038500121	0.226082940946527	0.901606945346802	-0.990380560454188	-0.116106828966182	0.175502060609045	2259.491	False	102.610451906084	0.000619380703150084
747	-0.592578622681167	1.4367328320905	0.667185652728587	-0.5819747875656	-0.136647300347871	0.212223984660278	2259.524	False	102.671042665993	0.000829453564968329
748	-0.623392551164092	1.64776325563954	0.0415552283819707	-0.942016010310333	-0.160664225956435	0.252127960019267	2259.557	False	102.731633425902	0.00104743613309356
749	-0.500262586296016	0.0257551073998402	-0.118875383493198	-0.592555955504527	-0.187347652764352	0.295988666287348	2259.59	False	102.792224185811	0.00125013672113308
750	0.0839601279954679	0.904834152372979	0.293062068916545	-0.221736552094902	-0.215900983181489	0.344501688990924	2259.623	False	102.822519565766	0.00141163348926382
751	-0.958867682570406	-0.230733514464563	-0.369473086402178	-1.66160266166645	-0.245565319582974	0.398264422791438	2259.656	False	102.883110325675	0.00150683980907038
752	0.552885145122107	0.439759054306961	0.26031551533325	1.07857501066105	-0.275640542430128	0.457759961196105	2259.689	False	102.943701085584	0.00151548314044946
753	0.753325092564822	-0.231946000428521	-0.442302695380265	0.206670897062675	-0.305502595532095	0.523343604691314	2259.722	False	102.973996465539	0.0014258156714774
754	-0.153354828324645	0.486296235444012	0.0242351490254698	-0.230103911462526	-0.334616641887535	0.595231646149046	2259.755	False	103.034587225448	0.00123728987474202
755	-0.408381199278223	0.290119977154643	0.97729079336085	0.831835366187452	-0.362545940253075	0.673492195730163	2259.788	False	103.095177985357	0.000961570918713063
756	-1.11440459093948	0.863300851116482	-1.21614228720945	-0.181811772691853	-0.388956467536917	0.758037958857662	2259.821	False	103.18606412522	0.000621715557725886
757	-0.491897666820184	0.606843968665777	-2.47989422395155	-0.0559129990778581	-0.41361746836594	0.848621048907502	2259.854	False	103.276950265084	0.000248474248177756
758	-0.699104832066359	1.62570810161286	-0.320591076553031	-0.036175204168542	-0.436398245684048	0.944830071236137	2259.886	False	103.428427164857	0.000123424296839159
759	1.33260166672761	0.87204926464243	-0.279571576758476	-1.10824614710431	-0.457261611987848	1.04608983215792	2259.919	False	103.640494824539	0.000450406739905194
760	-1.19409042561461	0.871491601504478	-2.06392155440934	0.722720705015363	-0.476254498739071	1.15166408806684	2259.952	False	103.852562484221	0.000714509582552838
761	-0.202745649998946	1.88891559867629	-0.0487702910328542	0.546601602349887	-0.493496272319539	1.26066174731387	2259.985	False	104.094925523857	0.000887448855298051
762	0.689156508796637	1.38584630538827	-1.28167531749349	0.753852572155158	-0.50916533076162	1.37204687063167	2260.018	False	104.306993183539	0.000957522277779339
763	0.303983402318716	0.0825628314013083	-0.400174663281528	0.291727315299747	-0.523484559574481	1.48465269235187	2260.051	False	104.519060843221	0.000926337399057393
764	-0.209986194680797	1.19976654100113	-0.466269599478088	0.632970618140515	-0.536706211059672	1.59719971758847	2260.084	False	104.700833122948	0.000808323569638769
765	-0.692905774284371	1.25837077024032	0.768995664996542	-0.822086219248525	-0.549096743479608	1.70831775652148	2260.117	False	104.852310022721	0.00062873453774542
766	-1.07979995030267	2.65726982665529	0.11858043423404	0.39962306473441	-0.560922117972087	1.8165715534463	2260.15	False	105.003786922494	0.000420163546503108
767	-0.868758422001068	1.5300027838932	0.654351260233028	-0.0152094256439545	-0.572434005296999	1.92048947177195	2260.183	False	105.124968442312	0.000217983133155488
768	0.0482077114568964	1.62358299554327	1.12468105216332	0.896714939088381	-0.58385730369992	2.01859452040094	2260.216	False	105.215854582176	5.59357034391915e-05
769	-1.1662019138195	3.01916290917193	1.67086971318919	1.38785689250644	-0.595379314879667	2.10943686210699	2260.249	False	105.24614996213	4.40328192813952e-05
770	-0.106869102465918	0.943814549978343	0.17335961503278	-1.2046464398478	-0.607140867947313	2.19162683712571	2260.281	False	105.24614996213	6.58056466702904e-05
771	-0.377920195219672	2.87502033227279	-0.16133069188261	-0.258996398008293	-0.619229621401241	2.2638674683814	2260.314	False	105.215854582176	1.45205466124437e-05
772	-0.74284162640373	3.0027808632385	0.313997135628292	-0.365158628987867	-0.631675710133806	2.32498538932463	2260.347	False	105.185559202221	0.000119734011870156
773	-0.928803595776157	0.859234421056913	-0.336905284803498	-0.247082048247103	-0.644449837814589	2.37395915054268	2260.38	False	105.155263822267	0.00028894023774048
774	1.27739068372921	2.25061153351703	1.50851285078236	0.123135551689593	-0.657463844319824	2.40994391591207	2260.413	False	105.155263822267	0.000471198231638262
775	-1.10312727355263	1.80437086670783	2.08106093114075	-0.919891692505961	-0.670573703311525	2.43229165202281	2260.446	False	105.155263822267	0.00063282707904533
776	0.527590944935306	1.05271653526825	0.164973735367175	-0.711930689946285	-0.683584827412821	2.4405660452267	2260.479	False	105.185559202221	0.000743753577597983
777	-0.309702132029468	3.18195500918853	-1.03007931573899	-0.664265108423461	-0.696259479306648	2.43455154838602	2260.512	False	105.185559202221	0.000782415140975052
778	-0.114770443164573	2.84980258167157	1.7180237380962	-0.672713680664576	-0.708326008998672	2.41425616311163	2260.545	False	105.185559202221	0.00073937591028094
779	-0.305415121305475	2.28259087510576	-0.891715903296297	0.287283062823483	-0.719489563718184	2.37990780034158	2260.578	False	105.185559202221	0.000618932667871195
780	-1.18760442034052	2.14016125571068	-0.219963502833771	-0.224501468351199	-0.729443851372238	2.33194432729763	2260.611	False	105.215854582176	0.000438461356842611
781	-1.06572611072475	1.74321464278585	-0.223824827973792	-0.532871871947672	-0.737883485327774	2.27099769343246	2260.644	False	105.185559202221	0.000225799663889778
782	0.732872511479903	1.99344060459841	-2.49166215498419	-0.66688054859369	-0.74451640174833	2.19787281917467	2260.677	False	105.185559202221	2.79481919324706e-05
783	-0.294754733128213	1.53587817463118	1.85583054643604	-0.944976829321652	-0.749075824502363	2.11352221231702	2260.709	False	105.185559202221	0.00016534774716408
784	-0.622183426526402	3.30638111742355	1.47027170787335	-0.358545913099112	-0.751331259713127	2.01901752773035	2260.742	False	105.185559202221	0.000284543550698299
785	-1.17567833542311	1.23596171041858	-0.216063530937862	0.759757994640861	-0.751098034080733	1.9155194848263	2260.775	False	105.185559202221	0.00032551438573776
786	-0.662229109550886	1.56937879673665	-0.394423525278383	1.09023183293466	-0.748244948460063	1.8042476821291	2260.808	False	105.185559202221	0.000282575558458324
787	-0.315435773289074	0.397855935436972	-1.61458753000206	-0.465049645136701	-0.742699699469842	1.68645188037437	2260.841	False	105.185559202221	0.00016451882041458
788	-1.20717624569588	1.65837409187032	-0.436919579056681	0.240656983312732	-0.734451824094235	1.5633862508525	2260.874	False	105.185559202221	2.70789573162446e-05
789	-0.904973656964787	2.42420974912294	0.131446735769078	0.729699369783519	-0.723553040670337	1.43628789795174	2260.907	False	105.185559202221	0.000212309100463681
790	-0.826522202486833	0.583576787643664	0.151140761753836	-1.07424155422345	-0.710114988300612	1.3063606671301	2260.94	False	105.185559202221	0.000403779742830683
791	-0.207711312904856	0.27568914294768	1.63958135361924	-0.72272931257592	-0.694304498518057	1.17476485536308	2260.973	False	105.185559202221	0.000556780367112736
792	0.118556210016708	1.81734358331846	-0.731178248866384	-0.537700110331052	-0.676336660298535	1.04261297434097	2261.006	False	105.185559202221	0.000646278049618157
793	-0.0259637138352114	1.10281075905315	0.31553853859843	0.15660417091227	-0.656466054512228	0.910971210347797	2261.039	False	105.155263822267	0.00065816829680064
794	0.209413679404732	0.0170705798739623	0.0341068485689767	-0.0460776391104279	-0.634976629345711	0.780865718701267	2261.072	False	105.155263822267	0.00057503186784614
795	-0.321915520250523	0.397408047251244	-0.742716717087055	0.866833994963206	-0.612170757806267	0.653292428288508	2261.104	False	105.155263822267	0.000461088937596004
796	-0.748795183401652	0.33164489115031	-0.642559691245757	0.0605801013945441	-0.588358057300464	0.529228656146954	2261.137	False	105.155263822267	0.000281175553536741
797	-0.741421931402446	1.29799020530004	1.04760297548738	0.922875595049992	-0.563844556465382	0.409644581703307	2261.17	False	105.155263822267	8.43765582175424e-05
798	-0.89756113775926	-0.449602323025053	-0.888068933265336	-0.714586010803032	-0.53892276503569	0.295512535106341	2261.203	False	105.155263822267	0.00011063275745353
799	-0.0226265811386365	0.874791145087056	-0.368066904123192	-0.557548596380461	-0.513863139891884	0.187812132010529	2261.236	False	105.155263822267	0.000259358833195728
800	0.18707822740569	-0.258388233172782	-0.930196830364282	-0.226379830898254	-0.488907348082991	0.087529541777562	2261.269	False	105.155263822267	0.000351099171124814
801	0.19021967178624	-0.21293914209853	-0.990772423184102	-1.22806697601922	-0.464263611079278	-0.00435040445956587	2261.302	False	105.155263822267	0.00037450056521192
802	-0.696284066896286	0.377915659978673	1.44435281737625	-1.3066063208632	-0.440104280983068	-0.0868600019058017	2261.335	False	105.155263822267	0.000330149490220153
803	1.0234131967538	0.569315232868221	-1.12667342732295	0.382495515900553	-0.416565657318489	-0.159072436809361	2261.368	False	105.155263822267	0.00022907518790504
804	-0.767992325025142	-0.47723432645765	-0.832562079093987	-0.644385941638947	-0.393749911415864	-0.220132904353279	2261.401	False	105.155263822267	9.10379000440561e-05
805	-0.50350558629888	0.4665384387467	1.0689312965653	-0.83390669108324	-0.371728853460877	-0.269295759863206	2261.434	False	105.155263822267	6.83160618397127e-05
806	0.798831599025158	-0.362965729832761	-0.165265640994874	-1.07739906577681	-0.350549163618475	-0.305965750876823	2261.467	False	105.155263822267	0.000202966485510422
807	-1.40324168339063	-0.840659975099454	2.47167079883502	-0.521772781608668	-0.33023862078146	-0.329740861398016	2261.499	False	105.155263822267	0.000323134982658658
808	-0.438280252786292	-0.349789937176742	-0.803674150655063	-0.534981898236454	-0.310812806327728	-0.340453943711704	2261.532	False	105.155263822267	0.000395227687053768
809	1.05138601738268	-0.5500667193518	-0.24890797163611	-0.607027728108945	-0.292281739662917	-0.338210149052802	2261.565	False	105.155263822267	0.0004162221211582
810	-0.301764809606157	-0.529118850423506	-1.04018074809404	0.0295488858500176	-0.274655918835418	-0.323417212887266	2261.598	False	105.155263822267	0.000387016989856707
811	-0.260924612392924	-0.617728955819993	-2.55811365015151	-0.114530628251448	-0.257951292262362	-0.29680590414323	2261.631	False	105.155263822267	0.000315617858896
812	-1.16568614466177	-0.034463775101938	-0.337573484635608	-0.0770045885389456	-0.242192773317508	-0.259438395128723	2261.664	False	105.155263822267	0.000215226639992254
813	-0.532112699571906	-0.0996853001128489	1.46829821969054	0.0555976126270371	-0.227416022705972	-0.212702920540279	2261.697	False	105.155263822267	0.000101972808316879
814	-0.242607379134482	0.717060226433095	1.48876666579074	-0.938791587432072	-0.213667356801735	-0.158293828867015	2261.73	False	105.155263822267	1.6891256508799e-05
815	-0.14064838625287	-0.935245249081719	1.02521523748066	0.371329805959786	-0.201001784638533	-0.098176938692149	2261.763	False	105.155263822267	0.000104918148419678
816	0.708095925057883	0.664520650574976	-0.642180795947361	0.412719014133099	-0.189479322335999	-0.0345409430826395	2261.796	False	105.155263822267	0.000171771449537444
817	-0.661077552545453	-0.93275271407268	-0.201601863337846	0.151615164623116	-0.179159871466942	0.0302635951704594	2261.829	False	105.155263822267	0.000206523545898749
818	0.436118675311793	1.50974839883003	-1.42100794246494	0.248691422551501	-0.170097067669501	0.0937953949182836	2261.862	False	105.155263822267	0.000202521979604091
819	-0.312800087618424	0.0362621695484108	-0.390347219121233	0.275490696022092	-0.162331599132153	0.153600893731232	2261.894	False	105.155263822267	0.000182750862124758
820	0.0586651213189275	-0.345258534515661	0.556225023845802	-1.06793621490162	-0.155884554465806	0.20729666518786	2261.927	False	105.155263822267	0.0001344857757282
821	0.55218427416362	-0.0692395658432959	-1.54796943283054	-0.526240457317763	-0.150751381025018	0.252652241686878	2261.96	False	105.155263822267	7.29202135954395e-05
822	0.233534878330272	0.637768987655645	-0.176191848384192	-1.04205766943775	-0.146897015472798	0.287669684886216	2261.993	False	105.155263822267	1.04167914798213e-05
823	0.429680762622744	0.646778266897728	-1.67317948510997	-0.294385309641661	-0.144252688458608	0.310656348493238	2262.026	False	105.155263822267	5.76205767741026e-05
824	-1.00578003028126	0.760931533334254	-1.24619969421797	-0.464374363010835	-0.142714807541461	0.320287556706212	2262.059	False	105.155263822267	0.000111161145425454
825	-0.355210310708807	0.51655608780907	3.27787208441324	0.28404137135893	-0.142146192350786	0.315656357988992	2262.092	False	105.155263822267	0.000151852692531365
826	0.19217381322541	-0.0442713946122351	0.374584743428751	0.405009148895571	-0.142379781131163	0.296308083286422	2262.125	False	105.155263822267	0.000177646381269651
827	-0.357089411535536	-0.178472038174087	-0.278743402184221	1.06788110952012	-0.143224757803866	0.262258110596156	2262.158	False	105.155263822267	0.000188136737068244
828	-0.324653736672327	0.327391598164627	-1.32760461210178	-0.859752485289299	-0.144474874320382	0.213991981075428	2262.191	False	105.155263822267	0.000183985618426084
829	0.810997247826713	0.700466536231189	0.194740622843949	-0.256975774186258	-0.145918575821016	0.152447790855778	2262.224	False	105.155263822267	0.000166579529063978
830	1.07059167001979	-0.521051317114153	0.111377238571301	-1.10519214034074	-0.14735038728333	0.0789815622435324	2262.257	False	105.155263822267	0.000137886397343379
831	-0.118221711987731	0.658903160156925	1.15564789134239	0.83033706907324	-0.148582900449461	-0.00468295657723323	2262.29	False	105.155263822267	9.80503432629641e-05
832	-1.07798630789162	0.216004452752095	-0.475408372930174	-0.318716562735774	-0.149458617814665	-0.0965179357314009	2262.322	False	105.155263822267	5.87782636894815e-05
833	0.358629972982859	0.55343038965031	-0.261821928094335	-0.606951189920741	-0.149860873128492	-0.194265842754048	2262.355	False	105.155263822267	1.44697529173269e-05
834	0.192503310065776	-0.984296570285654	0.313641509383313	-0.415190348362589	-0.149723059317168	-0.295521389829391	2262.388	False	105.155263822267	3.07756256469766e-05
835	-0.383306753573103	-0.1743398658305	0.114633875140482	-1.10216856528034	-0.149035456071958	-0.397817569802416	2262.421	False	105.155263822267	6.84833073313951e-05
836	-0.933477656289514	-0.250001831313753	0.560329814957034	-0.307926087008203	-0.14784905847328	-0.498712150001895	2262.454	False	105.155263822267	9.74096881305261e-05
837	-0.410319009279588	-1.46813501096914	-0.0245582641483115	-0.88561670074378	-0.14627595970656	-0.595871011190684	2262.487	False	105.155263822267	0.000114563078362492
838	0.253659401649261	0.0671208113811501	-0.795772944753737	0.0771532482065945	-0.144486027061466	-0.687144908210591	2262.52	False	105.155263822267	0.000118048358075317
839	-0.359493922459197	-0.131098175058097	1.37428966075741	-1.31860911253936	-0.142699820445754	-0.770636581812017	2262.553	False	105.155263822267	0.000107173542616648
840	0.464499644049942	-2.27158726727398	-1.12270018736332	0.796187582294029	-0.141177924236132	-0.844755651812022	2262.586	False	105.155263822267	8.2652694690056e-05
841	-0.769773185933901	-0.512399862212266	0.181939771657974	-1.24359891317159	-0.140207083035354	-0.908259345787139	2262.619	False	105.155263822267	4.67961476043716e-05
842	0.215575586534585	-0.383548110059637	-0.655894699752607	0.0492177416029276	-0.14008373622091	-0.960277833105636	2262.652	False	105.155263822267	6.53475019428638e-06
843	-0.783574026560255	-0.978682974787497	1.34738316094305	-1.20366020932545	-0.141095722166293	-1.0003237032351	2262.685	False	105.155263822267	4.21679202087037e-05
844	0.0143705938458468	-0.911265096728442	-0.543458253248514	-0.63250429332918	-0.143503059354165	-1.02828590777563	2262.717	False	105.155263822267	8.62277084707681e-05
845	-0.399303977715781	-0.816586972035849	1.10518785676394	-2.42934782836901	-0.14751879926795	-1.04440923372107	2262.75	False	105.155263822267	0.000121360148319547
846	-0.293784536237713	-0.310348296065733	-1.03865337282856	-0.932026129581234	-0.153290978874173	-1.04926104826128	2262.783	False	105.155263822267	0.000143371346953692
847	1.28671184891414	-1.23813251124595	-0.495456957434388	-0.384404066404635	-0.160886675995528	-1.04368761417583	2262.816	False	105.155263822267	0.000149265581773177
848	0.0153284967848695	-1.22827280488567	-0.644293198906257	-1.29311003483168	-0.170279089799663	-1.02876268741675	2262.849	False	105.155263822267	0.000138311456568423
849	0.455562927150023	-1.15519591473999	0.317180442770223	-0.176994577096249	-0.181338435393733	-1.00573135185967	2262.882	False	105.155263822267	0.000112146335332771
850	-0.0848180311555616	-0.775598057427203	0.298704912548774	-0.238341354424233	-0.193827263756879	-0.975952108441117	2262.915	False	105.155263822267	7.44812315365358e-05
851	0.786402741988661	-0.476944250035609	-0.223002887934935	0.348812899973542	-0.207400606314351	-0.940840117122166	2262.948	False	105.155263822267	3.06219105718334e-05
852	0.542348522513919	-0.500285965795416	0.55593101886512	0.0291843813558718	-0.221611109717037	-0.901814202785289	2262.981	False	105.155263822267	1.59069515984998e-05
853	-0.59413422400461	-0.580283085248263	0.626827295959324	-0.600972943380356	-0.235919084358164	-0.86024980435667	2263.014	False	105.155263822267	5.51670097812359e-05
854	-0.923528232755231	-1.08898453913996	-0.684585835326893	0.338321084694977	-0.249707153595255	-0.817439504200952	2263.047	False	105.155263822267	8.55300455598554e-05
855	0.865271594592561	-0.470361382654959	-2.01740747756177	-1.33758190978735	-0.262298972628521	-0.77456216372033	2263.08	False	105.155263822267	9.98519380867488e-05
856	0.0845160911739255	-0.551511011181983	-0.955798373191056	-0.0435794431779274	-0.272981298057668	-0.732661057058242	2263.112	False	105.155263822267	0.000106245431299656
857	-0.446456896857361	0.398519839373134	0.851619250461591	-0.0762942356006165	-0.281028540577902	-0.692630784674781	2263.145	False	105.155263822267	9.55406549854544e-05
858	-0.777770559057463	-0.580234493389847	-0.105852739937413	-0.547771374698403	-0.285728830566274	-0.655212206340121	2263.178	False	105.155263822267	7.27379756816354e-05
859	-0.250106420816013	-0.612072230909838	0.0985902309993613	-0.583171841413826	-0.286410572826583	-0.62099419650684	2263.211	False	105.155263822267	4.15481842957146e-05
860	-0.532794813146734	-1.02215204912574	-1.27794445123411	-0.503107026513292	-0.282468462704993	-0.590420722487244	2263.244	False	105.155263822267	7.69441529619858e-06
861	-1.58247475921097	-0.966341943853681	-0.9172170921939	0.0840631730438975	-0.273387978360087	-0.563801594209566	2263.277	False	105.155263822267	2.8002885808229e-05
862	-0.424712199696358	-0.437520342834287	0.824598675831074	0.217540757057775	-0.258767447767895	-0.541325237481412	2263.31	False	105.155263822267	5.59419780619684e-05
863	0.398479860322563	-0.284906937053185	0.523796456113614	-1.57011271669483	-0.238336906635139	-0.523071991426418	2263.343	False	105.155263822267	7.48696870755836e-05
864	-0.608199791186476	-0.135013747261847	-0.882467632747964	1.48139616401007	-0.211973106025764	-0.509026703593162	2263.376	False	105.155263822267	8.28251713014058e-05
865	0.0287397099602732	-0.54963194213873	-0.547393779178033	-0.0140638360250953	-0.179710186851808	-0.4990897613589	2263.409	False	105.155263822267	7.96164652708144e-05
866	-0.478535597981203	-0.398088023629175	-0.960218720157323	-0.813297056694781	-0.141745703294966	-0.493086116395922	2263.442	False	105.155263822267	6.65823248101001e-05
867	-0.650109490721495	-0.0473737937817944	0.984589200688294	-0.848875282409543	-0.0984418404181135	-0.490772286922879	2263.475	False	105.155263822267	4.62175661597622e-05
868	1.84789471473027	-0.501479287267727	0.450433119359414	0.362014026233636	-0.0503218257982671	-0.491841716952207	2263.508	False	105.155263822267	2.14658425543514e-05
869	0.476658074127678	0.147760250417887	0.249474578715583	0.440644104086446	0.00193832417696833	-0.495929193331926	2263.54	False	105.155263822267	4.5011127496505e-06
870	1.37556964503712	-0.670985937523923	0.763594655065433	0.274049818558229	0.0575224588770654	-0.502615238044281	2263.573	False	105.155263822267	2.64487245655232e-05
871	-0.260532265034708	-1.03977225109837	1.51656342780658	-1.31612482681956	0.115490978875031	-0.511431483285137	2263.606	False	105.155263822267	4.44801000560492e-05
872	-0.330915130386808	-0.448428506043415	-1.64744398568094	-2.0484518526541	0.174801094777033	-0.52186799098301	2263.639	False	105.155263822267	5.56277095490684e-05
873	-1.05111101778348	-0.460139303310165	0.629046901018168	-0.5752907631594	0.234330130849724	-0.533383300571058	2263.672	False	105.155263822267	5.8886920250586e-05
874	1.29750794509462	0.521877842150224	-0.251273155551212	-0.199833630801105	0.292901287832527	-0.545417695938757	2263.705	False	105.155263822267	5.43496078511881e-05
875	1.12640773247396	-0.404405320041059	-1.72261009725673	-2.00416178524562	0.349311233763188	-0.557409803043811	2263.738	False	105.155263822267	4.31378478722775e-05
876	-1.08217049732596	-0.781656521706489	3.63474096558158	-1.06853831721288	0.402358855249747	-0.56881620117098	2263.771	False	105.155263822267	2.72077788425339e-05
877	-0.253676500126535	-0.315783393261986	1.54428245449315	1.58112490383108	0.450874472828777	-0.579133296466442	2263.804	False	105.155263822267	9.13022297258273e-06
878	0.130866947639332	-0.31569002481925	-1.02805793945157	-0.570145656534545	0.493748802368373	-0.587920311085306	2263.837	False	105.155263822267	9.56054718771845e-06
879	1.02302444440374	-0.386058985964425	0.303888069649189	-0.728675227655196	0.529960930654811	-0.594821927594714	2263.87	False	105.155263822267	2.50530270963965e-05
880	-0.399619000698869	-0.331367980802142	1.09566450574988	0.0929830417905694	0.558604569321059	-0.599588932283435	2263.903	False	105.155263822267	3.54015270981137e-05
881	-0.334934524734737	-1.4314563053405	0.845225722130208	0.646752935144038	0.578911860143231	-0.602095148897379	2263.935	False	105.155263822267	4.30601376429741e-05
882	1.85672738040673	-0.912507749728611	-0.590410208026688	0.274792816026394	0.590274030131708	-0.602349059530538	2263.968	False	105.155263822267	4.44559168156818e-05
883	0.562665295088229	-0.397105384584256	-0.661844189254227	-1.13747640634418	0.592258240651058	-0.600498771103337	2264.001	False	105.155263822267	4.0804550503287e-05
884	-0.088887213456084	0.0308699257182926	-2.72838996797571	0.0867311447232407	0.584620044517161	-0.596829388464886	2264.034	False	105.155263822267	3.2852222049138e-05
885	2.48613044794569	-0.321068561241153	1.04253887592233	-0.130652678605946	0.567310961186019	-0.591752369241657	2264.067	False	105.155263822267	2.17136652768708e-05
886	-1.13235418227322	-0.0904199451076783	0.330047971576012	-0.359262086269654	0.540480803817115	-0.585787020074969	2264.1	False	105.155263822267	8.82469987423746e-06
887	0.955373113836134	-1.03056425428293	-0.986286454050881	-0.762328642808342	0.504474542284317	-0.579534899516013	2264.133	False	105.155263822267	4.93332565219745e-06
888	1.11473477286358	-0.245976901900021	0.171834608399851	-0.660740730130114	0.459823660024591	-0.573648466218279	2264.166	False	105.155263822267	1.6746145361074e-05
889	-0.02182091100455	-0.678803472933981	-0.717158447826902	0.0687336988593862	0.407232154557671	-0.568795799583395	2264.199	False	105.155263822267	2.61180368476275e-05
890	0.525060038580083	-0.474181298880478	0.371913613188579	-0.41230616003705	0.347557533989373	-0.565623576779028	2264.232	False	105.155263822267	3.18722490570634e-05
891	1.6057366742352	-0.401988846762204	0.308633999272513	-0.306743512588537	0.281787365383156	-0.564720678490818	2264.265	False	105.155263822267	3.34975542281117e-05
892	0.116680614464514	-1.15128656100591	-1.26781565074136	-0.784103049390293	0.211012124777428	-0.566584793535963	2264.298	False	105.155263822267	3.02017558666061e-05
893	-0.655805020653039	-0.0804415142164393	-0.288306467679724	0.136140198863585	0.136395271428754	-0.571594194112322	2264.33	False	105.155263822267	2.53677330309589e-05
894	-0.310392436605534	-0.294557458313216	0.398920417841279	-0.667604263874441	0.059141609319801	-0.579986471678828	2264.363	False	105.155263822267	1.69872394364862e-05
895	-0.1925992017663	-0.0515804269560619	-1.21749939093117	-1.22352379382567	-0.0195349031670195	-0.591845488615795	2264.396	False	105.155263822267	7.21969938576506e-06
896	0.0528844618966395	-0.18392463673144	-0.0112816860018251	-0.935966448137299	-0.0984426876701338	-0.60709715869005	2264.429	False	105.155263822267	3.29225156818604e-06
897	0.159121542928229	-0.0919068016619967	-0.441050658307367	0.631036557821109	-0.176442226671214	-0.625513977325858	2264.462	False	105.155263822267	1.24525819352856e-05
898	0.499798724939078	-1.06141048488366	-0.27329802641554	0.103788295785031	-0.252472762673889	-0.646727544522228	2264.495	False	105.155263822267	2.01350358829356e-05
899	-0.710704305258378	0.0894593114402343	0.803844165191941	-0.758746709675877	-0.325575016113936	-0.670247723022225	2264.528	False	105.155263822267	2.5490374052157e-05
900	-0.764124315497659	-0.864927647315516	-0.441450736298898	-0.882980028821798	-0.394909105057475	-0.695486609972451	2264.561	False	105.155263822267	2.80371410571065e-05
901	-0.751446673120685	-0.457623353640951	-1.06387647444712	0.355259084645886	-0.459767078592489	-0.72178521753419	2264.594	False	105.155263822267	2.75601290687917e-05
902	-1.16099542857036	-1.32247343564206	-0.574906047561491	-1.21334462036077	-0.519579739527126	-0.748440685093463	2264.627	False	105.155263822267	2.41420819388062e-05
903	-0.742500555460931	-0.635810897587817	0.760562093589628	-0.796725368498382	-0.573917716655606	-0.774731990314811	2264.66	False	105.155263822267	1.81834256461874e-05
904	-0.350588064700246	-0.332849070684429	-1.23786959400792	0.0907327393671335	-0.622487036712255	-0.799942473274272	2264.693	False	105.155263822267	1.03865603174328e-05
905	-0.605269090111953	-1.48303631765762	0.793184975099525	0.266570528437087	-0.665119724626627	-0.823378000557524	2264.726	False	105.155263822267	1.95609001359711e-06
906	0.550236961269462	-0.39127746654276	-2.1963968531606	-1.42508757850776	-0.701760211426265	-0.844380219170956	2264.758	False	105.155263822267	7.02712659270475e-06
907	-0.665606652786901	-1.09846306273719	0.509989463822038	-0.666336620143799	-0.732448536961594	-0.862335014655186	2264.791	False	105.155263822267	1.47521328030752e-05
908	-0.740910167877513	-0.252351004015012	-1.01320451475569	-0.431746745997827	-0.757301486647834	-0.876676918713839	2264.824	False	105.155263822267	2.07344521033368e-05
909	-0.808034988945154	-1.40589312884658	-0.922126666098917	-1.16599940775698	-0.776492887850587	-0.886890735241324	2264.857	False	105.155263822267	2.43728223244462e-05
910	0.654083547502273	-0.172724627764957	0.471376273785408	0.352990467702009	-0.790234306413772	-0.892512005720047	2264.89	False	105.155263822267	2.53598701425252e-05
911	-0.89051238968655	-0.449346762622863	0.0736249053289672	-0.772818657941741	-0.798757325434593	-0.893128068493942	2264.923	False	105.155263822267	2.36674865214348e-05
912	-0.151435111701385	-1.3499100796264	-0.365614878529864	-0.884169597481404	-0.802298459475447	-0.888381357352914	2264.956	False	105.155263822267	1.95338887887525e-05
913	-0.567437509289776	-0.138933407363323	-0.8526080617842	-0.430579241568174	-0.801087565066593	-0.877976235825091	2264.989	False	105.155263822267	1.34447759628811e-05
914	-0.204757635679706	-0.357736436129138	-0.294791881772093	-0.26254291168358	-0.795340363672342	-0.86169010485337	2265.022	False	105.155263822267	6.11884949362488e-06
915	0.0744992626088087	-0.972213881036674	-0.0151628438371399	-0.930223358901007	-0.785255410684794	-0.83938880900077	2265.055	False	105.155263822267	2.02789780950626e-06
916	-0.467810481700948	-0.0482417105610849	-0.757111216158964	0.392078763046317	-0.771015540374538	-0.811045576495494	2265.088	False	105.155263822267	9.12547008675623e-06
917	0.0408219677211863	-0.301760251124885	-0.550858241775882	1.24807714254918	-0.752793510432736	-0.776761951004329	2265.121	False	105.155263822267	1.45393849947479e-05
918	-1.11200303326269	-0.954651879024127	1.14911500641743	-0.169830938517664	-0.730761279488754	-0.736788501709705	2265.153	False	105.155263822267	1.88822004034222e-05
919	-0.910092352243704	-0.889633621493804	-0.891469626875057	-0.386958251832624	-0.705102094674177	-0.691542620671718	2265.186	False	105.155263822267	2.0405522919569e-05
920	0.314471149755806	-0.379732791533265	0.0383444794661034	-0.290582527868898	-0.67602435989768	-0.641620504236989	2265.219	False	105.155263822267	1.93847314108984e-05
921	-0.415907925920201	-0.510998219565057	0.538010399112924	-0.160032243167115	-0.643776112048813	-0.587800515524925	2265.252	False	105.155263822267	1.60710919309008e-05
922	-0.368495315950619	-0.561185817541547	1.08982315107398	-0.624488559946767	-0.608658861182952	-0.531035554019859	2265.285	False	105.185559202221	1.10076130624475e-05
923	-0.646645898174073	-1.31318000942971	0.792910827359573	-0.137585734952942	-0.571039556856037	-0.472432798082939	2265.318	False	105.155263822267	4.94791513931289e-06
924	-0.44335946439243	-0.455669826848687	1.17864321427892	0.190631262050185	-0.531359526542337	-0.4132201848191	2265.351	False	105.185559202221	1.64203983300982e-06
925	-0.880060220724031	0.215294039324734	-1.19946836590238	-0.364405271790968	-0.490139389179866	-0.354700166990167	2265.384	False	105.155263822267	7.22074414121376e-06
926	-0.724299931440146	-0.173414639600879	-1.77026394044906	0.498750449339979	-0.447979168636569	-0.298192533169302	2265.417	False	105.185559202221	1.1724060800251e-05
927	-0.0162025424968044	-0.36194093800954	0.385237048532272	-1.00836790985164	-0.4055531056865	-0.244969276252166	2265.45	False	105.185559202221	1.45286677218192e-05
928	-0.968903427242494	-1.03897778220098	-0.0962931230727153	1.0258054198988	-0.363598977224883	-0.196185525965321	2265.483	False	105.185559202221	1.53515112550628e-05
929	-0.857427978474689	0.248209868834418	-0.427816065093214	-0.173408730604716	-0.322902060067013	-0.152811312413341	2265.516	False	105.185559202221	1.37559173309994e-05
930	-0.874629639517119	0.182837360418163	-0.27880752708086	0.202340758136879	-0.284274204813011	-0.115569310758068	2265.548	False	105.185559202221	1.12060682638385e-05
931	1.0697917494793	1.20118507981453	-0.880006034442793	-0.927716532232956	-0.24852879400648	-0.0848836737066215	2265.581	False	105.185559202221	6.74852350822254e-06
932	0.374239876358947	-0.0365151140399117	-0.842692867765343	-0.354683868839637	-0.216452630415183	-0.0608445683474955	2265.614	False	105.185559202221	1.5288675418823e-06
933	0.17833784899502	0.533170785259426	0.340222745631021	2.28810824077381	-0.188776020147635	-0.043192117818625	2265.647	False	105.185559202221	4.27574217183153e-06
934	0.560411477355482	0.174189196923486	0.675615014596821	-0.986373152693273	-0.166142468988406	-0.0313221674022423	2265.68	False	105.185559202221	9.27768316804743e-06
935	-0.756962188338381	-0.00549618321653672	0.0309344027731696	-0.556233465816304	-0.149079490030507	-0.0243147455745013	2265.713	False	105.185559202221	1.31298085934552e-05
936	-0.0376976737663845	-0.0340861027427282	1.15023890415141	-1.02740759707892	-0.137972021836256	-0.020984397287038	2265.746	False	105.185559202221	1.53282547866834e-05
937	1.1613769244986	-0.0222410017297086	-1.86767524253405	0.333017209535066	-0.133039878769622	-0.0199498696759195	2265.779	False	105.185559202221	1.56181089916854e-05
938	-0.561397379019743	-0.154268296885174	0.612631074749649	-0.411692908210036	-0.134320502904413	-0.0197190735205596	2265.812	False	105.185559202221	1.40049293489947e-05
939	-0.452715032534159	-0.256516808933838	1.32218777109801	-0.93535125386115	-0.141658068076522	-0.0187839616964468	2265.845	False	105.185559202221	1.07388399403325e-05
940	0.49812592040398	0.849387076317287	0.0158242207638784	-0.86074579543396	-0.154699712680914	-0.0157190713695238	2265.878	False	105.185559202221	6.27314612373297e-06
941	1.53317778747007	-0.344533381646455	-1.88598653938384	-0.433306326315064	-0.172899362869188	-0.0092770504027179	2265.911	False	105.185559202221	1.31312460163688e-06
942	-0.448688446468584	-0.260193478314551	-0.649707635179363	0.0295178564701971	-0.195529267874226	0.00152542851669454	2265.944	False	105.185559202221	3.81744931636855e-06
943	0.317611607790631	0.0213004760368741	-0.0158935853866255	-0.269607492471309	-0.221699021189097	0.0173373723362363	2265.976	False	105.185559202221	8.26687980421719e-06
944	-0.460465883757329	-1.05534864935299	0.404968960365068	-0.164455776185905	-0.250381502169964	0.0384237448423948	2266.009	False	105.185559202221	1.1445137314393e-05
945	-0.166657074262052	0.312453563338224	-1.04785629572272	-1.23792595844503	-0.280444858349907	0.0646398406694727	2266.042	False	105.185559202221	1.29314450505092e-05
946	-0.0824447218805085	-0.533449482800236	-0.49378146286219	-0.168450810616966	-0.31068937371633	0.0954315873123306	2266.075	False	105.185559202221	1.24861875735249e-05
947	-0.634958009732992	0.769925189924429	0.160792509833686	0.721943084992225	-0.339887844491469	0.129861786702094	2266.108	False	105.185559202221	1.01436522336659e-05
948	-0.645356923643608	-0.020065387396962	-0.570769666501164	-1.87460258363142	-0.366827920854525	0.166660506167379	2266.141	False	105.185559202221	6.24044370466058e-06
949	-0.674020988564564	-0.176756141907464	-0.83437506480821	-0.265516644779834	-0.390354776763097	0.204296185500646	2266.174	False	105.185559202221	1.47801480802711e-06
950	-0.457247428051448	0.603847012852501	0.0717222429411006	-0.583180230232631	-0.409412443572341	0.241062667115331	2266.207	False	105.185559202221	3.79532854069922e-06
951	-1.00226523534773	1.17184694593687	0.00162504183169113	-0.690509730840309	-0.423082186352338	0.275176378317568	2266.24	False	105.185559202221	8.14100091539798e-06
952	0.194699428207813	0.252648590563494	0.969745078704717	-1.01917889869593	-0.430616411538621	0.304877362867173	2266.273	False	105.185559202221	1.10626706028035e-05
953	-0.88096469403935	0.805102265422412	1.95337271240103	-0.312090320855038	-0.431466765032152	0.328527799053159	2266.306	False	105.185559202221	1.19981724354908e-05
954	0.177774966845457	0.510457352397545	0.369252644750205	0.548394532710852	-0.425305303054235	0.344702039761724	2266.339	False	105.185559202221	1.04361851874627e-05
955	1.11212284189763	-0.43993834338894	-0.25080519721455	-0.548824836729564	-0.412037884123962	0.352263015886049	2266.371	False	105.185559202221	7.48232320533086e-06
956	-1.03797257264658	0.838077279814706	-0.67494567268293	-0.893220706060873	-0.391809228315843	0.350420976233834	2266.404	False	105.185559202221	2.57934119047966e-06
957	-0.143750987433329	-0.11727769180232	1.42387204947772	-0.810200714501277	-0.364999407503609	0.338771890381424	2266.437	False	105.185559202221	3.55689341306271e-06
958	-0.761678769230311	1.61454362161274	-0.268320891255777	0.168604450923433	-0.332211855273697	0.31731429852861	2266.47	False	105.185559202221	9.53444729449616e-06
959	0.135091384560814	-0.301182856287375	0.201685097560056	-0.756823813102606	-0.294253305342998	0.286444835193591	2266.503	False	105.185559202221	1.47474420525749e-05
960	-1.13992716000325	0.14366877542032	-0.268446612871319	0.104032610349342	-0.252106370847297	0.246933970946159	2266.536	False	105.185559202221	1.83499829028246e-05
961	0.305451668002337	0.724136871422431	-1.24521867534461	0.386593094569634	-0.206895752797928	0.19988461547503	2266.569	False	105.185559202221	1.97356153496463e-05
962	-0.396966126949134	-0.72927617035869	0.127673700486746	-1.52304509643784	-0.159849304468412	0.146677038267071	2266.602	False	105.185559202221	1.86086820016622e-05
963	0.121431630657017	0.84987374441918	1.05435145506484	0.303429760224912	-0.112255370987554	0.0889040517401219	2266.635	False	105.185559202221	1.50412633401928e-05
964	0.0926817369961393	-0.0440748764075726	-1.18913387483207	1.18441273879137	-0.0654179631127772	0.0283005586841744	2266.668	False	105.185559202221	9.4789610595906e-06
965	0.408828801330048	-0.768905218900886	-0.534566210307832	-0.28201085558185	-0.0206114059843902	-0.0333285860146216	2266.701	False	105.185559202221	2.75329698419492e-06
966	-0.60832018302374	0.027859119514364	0.294634620018301	-1.05859747443053	0.0209638754545583	-0.0941788618491449	2266.734	False	105.185559202221	4.43664364043032e-06
967	0.00281760530286041	0.368999990360479	-2.16838666876148	0.150595933811014	0.058222813712515	-0.15251158528132	2266.766	False	105.185559202221	1.09996782784566e-05
968	0.273262968184689	-1.08256134218509	1.02001125359562	-0.173755439987894	0.0902328797265862	-0.206712415819335	2266.799	False	105.185559202221	1.61293076102131e-05
969	0.940055308011088	0.245460252313218	0.399794136433042	-0.230528382848015	0.116245627571403	-0.255341404762828	2266.832	False	105.185559202221	1.92149137444585e-05
970	0.64118114910116	0.117187266642034	-1.19082478392486	-0.853746816774633	0.135721453518366	-0.297173834035089	2266.865	False	105.185559202221	1.99460183212777e-05
971	-0.43549945187447	-1.05382894286207	0.657130341208287	-0.160683867258605	0.148346674684116	-0.331231694466048	2266.898	False	105.185559202221	1.83298827747406e-05
972	0.0775212251258661	0.158398501670189	0.224056304229791	-0.770266037857375	0.154042321672297	-0.356806104719256	2266.931	False	105.185559202221	1.46534038294392e-05
973	0.166397961665835	-0.259456017860509	0.0865051241143091	-1.0273458229272	0.152964352338682	-0.373471252273449	2266.964	False	105.185559202221	9.42277379923032e-06
974	0.855772017699888	0.585991348576712	-0.0429285804484315	0.244460007002237	0.145495317988784	-0.381090548151664	2266.997	False	105.185559202221	3.32823434730159e-06
975	0.725625423743624	-1.02681109491138	-0.632540522849023	0.692763315199561	0.132227836190157	-0.379815650547554	2267.03	False	105.185559202221	3.25068944017559e-06
976	1.13025468029524	0.635663695655689	0.255627414707646	0.434582374924305	0.113940533072311	-0.370078869588419	2267.063	False	105.185559202221	9.04612509458968e-06
977	0.0912030399594809	-0.551384909866011	-0.126220942562826	-0.387709132940521	0.0915674000685414	-0.352579268088495	2267.096	False	105.185559202221	1.37596596690284e-05
978	0.056580860479809	-0.781611366470234	0.310589998847141	-0.197720794008986	0.0661617541207331	-0.328262577544192	2267.129	False	105.185559202221	1.63227484534286e-05
979	-0.955694819246692	-0.158467248974838	-0.0746057639371302	-0.950313797268886	0.0388561865783656	-0.298294908044368	2267.161	False	105.185559202221	1.80375795444844e-05
980	0.988005917652442	-0.0768922722488911	0.331992913441189	-0.84511689947423	0.0108200265759861	-0.264030188555561	2267.194	False	105.185559202221	1.73315403709794e-05
981	-0.0677586997327912	-0.346592460887676	-1.43976019769492	-0.970410838540807	-0.0167840758072445	-0.226971358063908	2267.227	False	105.185559202221	1.4857585904966e-05
982	-1.00163746310391	0.0563831163873185	-0.936919537256014	-0.743621904170708	-0.0428428255086734	-0.188725547064071	2267.26	False	105.185559202221	1.1004698812857e-05
983	-1.18422625533978	-0.380964304243181	0.712477306546425	-1.217860522884	-0.0663326442854568	-0.150953831215054	2267.293	False	105.185559202221	6.29996595388591e-06
984	0.527502266576306	-0.288289674194549	0.0651714644086306	-0.0850802816975038	-0.0863562536227314	-0.115316573735685	2267.326	False	105.185559202221	1.41288898821267e-06
985	-0.308311480728457	-0.55208320273245	-0.379955181325496	-0.874331576429802	-0.102174177782184	-0.0834158536873862	2267.359	False	105.185559202221	3.51784246799308e-06
986	-0.351328671028029	-0.0601463720863869	-0.739706001030584	-0.0573524535020626	-0.113230077250626	-0.056736946838115	2267.392	False	105.185559202221	7.44473237707301e-06
987	-0.640192547333845	0.0880587287245838	-0.842242459400392	-0.657607694858932	-0.119169071879215	-0.036591223957934	2267.425	False	105.185559202221	1.02278631273154e-05
988	-0.709770845178442	0.482099237226286	0.155234642428133	-0.0506631567339122	-0.11984848884492	-0.0240631015258575	2267.458	False	105.185559202221	1.15736384510868e-05
989	0.138541993325748	0.288682890166248	2.25317184691706	-1.32996769416068	-0.115340761429532	-0.0199637758942952	2267.491	False	105.185559202221	1.13464033117607e-05
990	0.674265018233038	0.144729737806011	0.134219913572039	0.0824357493107875	-0.105928498500828	-0.024794364246669	2267.524	False	105.185559202221	9.57998802419203e-06
991	-0.493796904228655	0.218590758997481	-0.968378855641318	-1.57019495415687	-0.0920920298476613	-0.0387207546902388	2267.557	False	105.185559202221	6.35574465216516e-06
992	0.849080823818403	0.0798484154627837	0.548240253079159	-0.374660350191412	-0.0744899983792094	-0.0615619458619999	2267.589	False	105.185559202221	2.64982428983214e-06
993	0.926979371945112	0.18782953051744	0.297395476022941	-0.789726347147864	-0.0539338071564498	-0.0927929667669047	2267.622	False	105.185559202221	1.88582904686453e-06
994	0.353098319113616	0.480652382857021	-1.60292633470647	0.237791515073944	-0.0313569294248074	-0.131562661249145	2267.655	False	105.185559202221	5.97920339495775e-06
995	-0.307442680362838	-0.107282440856876	-1.29087248448783	-0.69015034928894	-0.00778024727416296	-0.176725762137969	2267.688	False	105.185559202221	9.28554460543181e-06
996	0.0991509417430409	-0.100575787327331	1.38043617630512	0.320715970865851	0.0157253047237475	-0.226887837382851	2267.721	False	105.185559202221	1.12647990051164e-05
997	-0.645157880054799	-0.530649800623365	-0.197824262608337	-0.28668750466527	0.0380774525307516	-0.280460932998649	2267.754	False	105.185559202221	1.16085201346549e-05
998	-0.619920740633597	-0.920236862794487	-1.79471211877117	-1.8640036988487	0.058221300646847	-0.335727126000465	2267.787	False	105.185559202221	1.02476295409156e-05
999	-0.446023966374271	-0.476892553602171	-0.469008045518855	-1.4963920118317	0.075166737095882	-0.3909067814499	2267.82	False	105.185559202221	7.35740330408371e-06
1000	-0.486901800252077	-0.266734847621693	-2.04880581286356	0.820863225216674	0.0880232846256129	-0.444228109820177	2267.853	False	105.185559202221	3.3420943053826e-06
1001	0.576486757180203	-0.34764999650155	-0.81446291599318	-0.62917704872017	0.096031273488543	-0.493994652294224	2267.886	False	105.185559202221	1.49602248487433e-06
1002	2.24626555051423	-0.852414406076638	-0.489650960428759	-0.150995791896157	0.0985883604519275	-0.538647570153763	2267.919	False	105.185559202221	6.02531553442353e-06
1003	-0.940180130180917	-0.138479976086127	1.18574555283148	0.207984163444865	0.0952705946175329	-0.576820049720937	2267.952	False	105.185559202221	9.63937889062826e-06
1004	-0.615686124747527	-0.569497379750919	0.661068174406817	-1.00054949514871	0.0858474262494746	-0.607381711775672	2267.984	False	105.185559202221	1.26938393573105e-05
1005	1.22371445657597	-1.02880291977111	-0.673726882374636	-0.324929767354704	0.070290262956412	-0.629471580402496	2268.017	False	105.185559202221	1.393382258869e-05
1006	1.8111716128579	0.253647355009733	-2.18889304980056	0.0675196183416067	0.0487743911593532	-0.642518864085882	2268.05	False	105.185559202221	1.34406686574159e-05
1007	-0.582729464849413	-0.712621717968061	0.956719416062899	-0.191590310685591	0.0216742929915197	-0.646251477448574	2268.083	False	105.185559202221	1.13118199373972e-05
1008	0.404963687135377	-0.615711586852017	0.32923132107409	-0.496172888656148	-0.0104474067077587	-0.640692838820025	2268.116	False	105.185559202221	7.88891961392886e-06
1009	-1.49077708662293	-0.119067500951595	0.932152437932271	-0.896818121864858	-0.0468569375247474	-0.626147981744507	2268.149	False	105.185559202221	3.70403119100852e-06
1010	1.33946740514652	-1.11390294728206	0.945231130943168	0.695382939106394	-0.0866717261743259	-0.603180396102859	2268.182	False	105.185559202221	9.15655420531796e-07
1011	-0.012292511037208	-0.479215117680734	0.826349353009371	-1.39341580300512	-0.128887335907256	-0.572581259336511	2268.215	False	105.185559202221	4.75090489874807e-06
1012	0.32698840935417	-0.072887160393197	0.992202636144363	-1.35484019327492	-0.172408129145057	-0.53533283592619	2268.248	False	105.185559202221	7.89201234601028e-06
1013	-0.57173948164935	0.296224370293586	0.797692298743786	-0.898967103864379	-0.216080683318175	-0.492567829957005	2268.281	False	105.185559202221	9.93772699921458e-06
1014	-0.778000132264986	-0.485509079376641	-0.932221115283399	-0.0822702052775427	-0.25872892289464	-0.445526394707155	2268.314	False	105.185559202221	1.08076480715901e-05
1015	-0.83672001496437	-0.796261455650431	-0.741546735336453	-1.33195225815769	-0.299189893842426	-0.395512361653916	2268.347	False	105.185559202221	1.02830513275205e-05
1016	-0.141854929047551	0.0274958261030306	-0.146906456040447	-0.207176060082782	-0.336349100212057	-0.343850075891314	2268.379	False	105.185559202221	9.51584383698172e-06
1017	-1.4747121314069	-0.508457847744813	-1.15932991150596	-0.794770396611144	-0.369174345440081	-0.291843039235294	2268.412	False	105.185559202221	7.76027457854879e-06
1018	-0.469653026021006	-1.12263210492502	-1.37559336520886	0.159635216930897	-0.396747072071175	-0.240735384246891	2268.445	False	105.185559202221	5.58211512164981e-06
1019	1.27148272566524	-0.554564020558736	0.762912071620166	-0.991220516729709	-0.418290271103293	-0.191677043212855	2268.478	False	105.185559202221	3.19196161346804e-06
1020	-0.838351656688888	0.567239185730028	0.173419469027212	-1.35436814967354	-0.433192133891828	-0.145693339934956	2268.511	False	105.185559202221	7.91970807509404e-07
1021	0.259829722598904	0.585990477027419	1.22377089245197	-0.738047793779047	-0.441024742967209	-0.103659616828793	2268.544	False	105.185559202221	1.67298155411758e-06
1022	0.79630004803589	0.425092260441163	0.201698143448125	-0.359710749329398	-0.441557240372492	-0.0662814082851787	2268.577	False	105.185559202221	3.85135901973008e-06
1023	-0.305830146612489	-0.19838328818066	0.803183832165349	-0.346521661984848	-0.434763070060613	-0.0340805734906845	2268.61	False	105.185559202221	5.76366896970746e-06
1024	0.401826770291471	-0.226070786220319	0.69142098548466	-1.48867789170559	-0.420821061051314	-0.00738769699883551	2268.643	False	105.185559202221	7.28583222235801e-06
1025	-1.64268242409794	0.58680917415947	-1.38693286829567	-0.573874255249744	-0.400110296666072	0.0136590566414962	2268.676	False	105.185559202221	8.28066586110725e-06
1026	-0.609353580276497	-0.152668893312887	0.387523613483181	-0.397663480369268	-0.373198898132895	0.02910859426903	2268.709	False	105.185559202221	8.59839698790914e-06
1027	-0.828290498374943	-0.141822903033298	-0.651784349104882	-0.312608414019869	-0.340827033736894	0.0391851858710094	2268.742	False	105.185559202221	8.10074497073881e-06
1028	-0.573456815729618	0.563913641381194	0.646678400327284	-0.794369818061573	-0.303884642710141	0.0442707324243425	2268.775	False	105.185559202221	6.52679656846155e-06
1029	0.00821230705541051	0.299785453216278	1.0152726753241	-0.737828069340082	-0.263384531141509	0.0448815684473689	2268.807	False	105.185559202221	4.47531430218853e-06
1030	-0.336469083483529	-0.102250168825453	-1.12949931640459	-1.26850145976829	-0.220431650077407	0.041640592711265	2268.84	False	105.185559202221	1.44306946568541e-06
1031	-0.400430034828252	-0.446389352570505	-0.171825108604259	0.585143984103978	-0.176189498343765	0.0352457539676425	2268.873	False	105.185559202221	2.32303338417582e-06
1032	0.136216910613625	-1.06647504657157	0.888677697095038	-0.897530232257168	-0.131844699231571	0.0264361345747102	2268.906	False	105.185559202221	6.13405898958497e-06
1033	0.680239911307867	0.0730406451560783	0.206386526346012	-1.14814885516221	-0.0885708761830696	0.0159570560367161	2268.939	False	105.185559202221	9.72957702531408e-06
1034	0.0014297595181733	1.30720520055024	-0.411853101731145	0.767003201852851	-0.0474929937377548	0.00452575893330533	2268.972	False	105.185559202221	1.26265094205154e-05
1035	0.273325949324965	0.10024292774878	-0.148798625263416	-0.69444285593088	-0.00965333288973722	-0.00720073115040279	2269.005	False	105.185559202221	1.43934695753558e-05
1036	0.338720981531528	-0.183998438870315	-0.502293751414961	-0.539353333773228	0.0240197675010829	-0.0186539643503945	2269.038	False	105.185559202221	1.46990978774183e-05
1037	0.24866675531182	-0.22061083398348	1.02920924286136	-0.910543289595564	0.0527393502393456	-0.0293771842343805	2269.071	False	105.185559202221	1.33671288468985e-05
1038	0.0079732476328537	0.556247336689126	-0.97774240373112	-0.862152014766855	0.0758825260989379	-0.0390419483740454	2269.104	False	105.185559202221	1.04185739965652e-05
1039	0.631510060635623	0.174106689949369	2.40381979774158	0.134611384663829	0.0930076290496792	-0.047457308760582	2269.137	False	105.185559202221	6.09535027800022e-06
1040	0.120037004822272	0.023519301860146	-0.52082719654305	-1.18495823787068	0.103865251785892	-0.0545710056069441	2269.17	False	105.185559202221	1.06595188481865e-06
1041	-0.398239559039969	-0.0459132076670757	0.466490005751921	0.902918822797533	0.108402788754704	-0.0604625917663592	2269.202	False	105.185559202221	4.7863032935275e-06
1042	-0.274445519656623	-0.269842681416463	0.0782155852025228	0.16819956056369	0.106762348362943	-0.0653289094491175	2269.235	False	105.185559202221	1.01334171455147e-05
1043	0.0918190565476093	-1.18522677921103	0.998596655384048	-1.88408575551298	0.099272139968259	-0.0694628527927745	2269.268	False	105.185559202221	1.45677519263139e-05
1044	0.18108050589896	0.253063200358651	0.621561089447316	-0.577398711810272	0.0864316845211035	-0.0732268307408413	2269.301	False	105.185559202221	1.75232266710439e-05
1045	2.82782279690408	0.486955393868729	-0.386482506713943	0.36800863061493	0.0688914297995769	-0.0770227539794119	2269.334	False	105.185559202221	1.86263728289472e-05
1046	-0.759277871305707	0.28150958030957	1.49683757869128	0.235963976388403	0.047427561683002	-0.0812606680285064	2269.367	False	105.185559202221	1.77323841460748e-05
1047	-0.64594072162482	-0.867201398543396	-1.71244414727839	-1.02433980106103	0.0229129821589056	-0.0863283078977651	2269.4	False	105.185559202221	1.49406533241109e-05
1048	-0.732474463004724	-0.650782188350698	1.06630465488978	0.00252124297451669	-0.00371443567609239	-0.0925638331647319	2269.433	False	105.185559202221	1.05830128472556e-05
1049	1.27578751627597	-0.225032990553605	-0.0603009660842777	-1.57938379163001	-0.0314851121457045	-0.100233803922745	2269.466	False	105.185559202221	5.19530661597977e-06
1050	0.583170139871417	0.803091593875153	-0.812144442002793	-0.150524637694568	-0.0594312992044679	-0.10951808127635	2269.499	False	105.185559202221	1.00927859662897e-06
1051	0.0391234806493342	0.974963924668963	1.99713904049556	-0.389405922741941	-0.0866196569635393	-0.120502801249958	2269.532	False	105.185559202221	6.23729349065332e-06
1052	-1.15846312152483	-0.154467852082179	-0.893266523069752	-0.733836549816985	-0.112181695887559	-0.133181914894373	2269.565	False	105.185559202221	1.04039508935806e-05
1053	-0.786485513473781	0.634278441652044	0.672364796653654	-1.79156639788048	-0.135341023722583	-0.147467061090803	2269.597	False	105.185559202221	1.37985096709859e-05
1054	-0.911070563126989	-0.208097383250569	0.186275706942115	0.204716665156051	-0.155436491165313	-0.163204803500188	2269.63	False	105.185559202221	1.5163355704209e-05
1055	0.717031999704432	-0.0900428400040596	1.55760395074905	-1.1265244298454	-0.171940520569853	-0.180199585715883	2269.663	False	105.185559202221	1.46946154187751e-05
1056	-0.946722348655688	-0.862405909754109	-0.97489450968495	-1.21084466697429	-0.184472117964819	-0.198240204021967	2269.696	False	105.185559202221	1.25849310159458e-05
1057	-0.60643131472412	-0.0366864102778952	0.143161759159724	-0.173372798853256	-0.192804299486367	-0.217127222284816	2269.729	False	105.185559202221	9.23854593921026e-06
1058	0.300178453309079	-0.844495523658553	2.54443073565266	-1.11611468126412	-0.196865897612358	-0.236698601183528	2269.762	False	105.185559202221	5.19732381030423e-06
1059	-1.17495592105976	-0.329804173904948	1.3526911928422	-1.06224559313766	-0.196737938971379	-0.256850907605484	2269.795	False	105.185559202221	1.12014596719647e-06
1060	0.767282609175808	0.138720876818178	-0.737387158858961	0.133685355834379	-0.192644993366445	-0.277553810283625	2269.828	False	105.185559202221	2.8011986459702e-06
1061	0.795325850586486	-0.227072974274758	-0.435807806757713	-0.53584111535379	-0.184942073655757	-0.298856131533545	2269.861	False	105.185559202221	5.67104380040069e-06
1062	0.066715547020024	-0.643719376886438	-0.1891090571099	0.0955730308964475	-0.174097810718626	-0.320882466753865	2269.894	False	105.185559202221	7.39350914052579e-06
1063	-0.266241305686501	-0.221777264042009	-0.974222971676414	0.276394055829731	-0.160674731517118	-0.343820239040436	2269.927	False	105.185559202221	7.80032771662387e-06
1064	0.780118301538059	-0.755472804670057	2.17315513179577	-0.747404315130716	-0.145307528264462	-0.367897948897531	2269.96	False	105.185559202221	6.88890178515126e-06
1065	0.0529062602002727	-0.520075462457471	1.16940852961777	-1.06111542215353	-0.128680222448678	-0.393356226204197	2269.993	False	105.185559202221	4.70412970176675e-06
1066	-0.478333514730391	0.503083722177463	0.891057878258707	0.260582904065327	-0.111503100887872	-0.420414013502655	2270.025	False	105.185559202221	1.96695971347526e-06
1067	0.0949993765405608	-0.223681083199012	-0.567970838739548	0.542408957516211	-0.0944902362930411	-0.449232737048298	2270.058	False	105.185559202221	1.6013584674638e-06
1068	-0.515501085678283	0.368639075764506	-1.91073085813773	-0.263524937123723	-0.0783383080574105	-0.479881603150238	2270.091	False	105.185559202221	5.03520377391288e-06
1069	-0.649301610307155	-0.825784564718564	0.962842736193427	-0.65820589092632	-0.0637073177048508	-0.512307163189396	2270.124	False	105.185559202221	8.04211680870798e-06
1070	0.0449952591375314	-0.63240766741475	-1.60522361373102	-1.88293300088943	-0.0512036560821018	-0.546310018183254	2270.157	False	105.185559202221	1.01477996259978e-05
1071	1.4287112100588	-0.0485540052062693	0.629597577403328	-0.140833538372841	-0.0413658348317408	-0.581531005947911	2270.19	False	105.185559202221	1.10153468120721e-05
1072	-0.336382102363911	-0.981960266720269	0.169505395790402	0.0668828152081946	-0.0346530516344868	-0.61744847786483	2270.223	False	105.185559202221	1.04593440572795e-05
1073	-0.718222777079111	0.316254515804598	-1.45386233632897	0.656924822645867	-0.0314366251748609	-0.653387394454689	2270.256	False	105.185559202221	8.45972700040695e-06
1074	0.0587311642685653	-0.6713477431612	3.06343267413402	-0.27159367161833	-0.0319942186300496	-0.688540028716375	2270.289	False	105.185559202221	5.1594279401912e-06
1075	-0.187368337699889	-0.613874767257661	-0.256418709075879	-0.451154153788887	-0.0365066750525982	-0.721997147925781	2270.322	False	105.185559202221	9.91708919724241e-07
1076	0.654122076734534	-0.829996347329602	-0.114260661385663	-0.637706755567596	-0.0450572178697354	-0.752787729626463	2270.355	False	105.185559202221	4.27499477540556e-06
1077	1.2517285657397	-1.05938043852077	-0.275466675192865	-0.253504411235508	-0.057632726479432	-0.779924626294367	2270.388	False	105.185559202221	9.05640641409279e-06
1078	0.331362870716004	-0.69986043571339	-0.0752184665859474	-0.86552081213399	-0.0741267802605899	-0.802453178490958	2270.42	False	105.185559202221	1.40566651912742e-05
1079	-0.76191152385483	-0.0465405048244101	0.848907006651316	-0.764449918225652	-0.0943441720664932	-0.819499618742496	2270.453	False	105.185559202221	1.7939086951037e-05
1080	-0.330132480758571	-0.928741542338502	-0.0656753442401182	-0.118194450201246	-0.118006620656963	-0.830316213506285	2270.486	False	105.185559202221	2.03887742026745e-05
1081	-0.61661476259055	-1.07989629626175	0.67250938142061	-1.81658648755323	-0.144759455477404	-0.83432043907059	2270.519	False	105.185559202221	2.10036273619591e-05
1082	-0.329548926938835	-0.7932272747677	-0.529503914830806	-1.52596899468515	-0.17417910075949	-0.831126037227286	2270.552	False	105.185559202221	1.95638611695056e-05
1083	-0.23004965615949	-0.569588219924173	0.274921620427744	-0.390866815258635	-0.205781242718511	-0.820564488302823	2270.585	False	105.185559202221	1.60807043362619e-05
1084	-0.972472314479313	-0.620759601894427	-0.0192527972450307	-0.683182535198206	-0.239029617325732	-0.802696201322401	2270.618	False	105.185559202221	1.08146379983337e-05
1085	0.882425065357776	-0.882256008171229	-0.862950554659801	-0.213701109613176	-0.273345400928568	-0.777811478248404	2270.651	False	105.185559202221	4.28569470406559e-06
1086	-0.202543755936752	-1.10421375048252	-0.68226151952773	-0.806281734424944	-0.308117217011173	-0.746421989480989	2270.684	False	105.185559202221	3.22052340362834e-06
1087	1.0258760550243	-0.676957226157683	1.11834145010865	0.034904075820129	-0.342711786072609	-0.709244040084335	2270.717	False	105.185559202221	1.03081907731518e-05
1088	-0.557999150788637	0.388033351991088	-0.708749507743923	0.369521407157696	-0.376485239958762	-0.667175266394801	2270.75	False	105.185559202221	1.66516433478392e-05
1089	-0.90183485000023	-0.845894611126373	-0.690884556992901	-0.228202566824936	-0.408795096749621	-0.621266557918826	2270.783	False	105.185559202221	2.07993428050065e-05
1090	-0.799742721227763	0.0474140290690049	-0.260072441368672	0.146126045275244	-0.439012848958105	-0.572690950223609	2270.815	False	105.185559202221	2.42403468602606e-05
1091	-0.423947910644914	-0.318630740508735	1.19152711487649	-0.438993482977453	-0.466537059473697	-0.522711004343828	2270.848	False	105.185559202221	2.47169546564528e-05
1092	-0.0308369797625981	-0.419809540504693	0.594853812493653	-0.232710151681342	-0.490806790946381	-0.472645820781557	2270.881	False	105.185559202221	2.27007809859172e-05
1093	1.92849320265118	0.175456749989216	-0.936379881762176	-1.31708829582251	-0.511315120815652	-0.423838390473088	2270.914	False	105.185559202221	1.83535816479695e-05
1094	-1.23631679137872	-0.737849489018691	2.36704477701495	-1.31849087217387	-0.527622422291662	-0.377623528831096	2270.947	False	105.185559202221	1.21022727062468e-05
1095	-0.425752251559391	-0.221988404476914	-0.858654346129808	0.524275141761575	-0.539369027848549	-0.33529624088282	2270.98	False	105.185559202221	4.63856559806496e-06
1096	0.316687222954058	-0.596906587592126	-1.19862678953154	-0.626463525541255	-0.546286842468484	-0.298080087491062	2271.013	False	105.185559202221	3.64089481015233e-06
1097	-0.629005977577398	0.222725887032085	-0.248988824233067	-0.56983166994839	-0.548209444488744	-0.267095012324281	2271.046	False	105.185559202221	1.11625523690027e-05
1098	-1.17355423344248	-0.262335276368504	-0.241328887488308	-0.347998706001709	-0.545080206765747	-0.243324174054607	2271.079	False	105.185559202221	1.75622429502558e-05
1099	-0.318731146634014	-0.320470162263605	0.946236032505293	-0.244891726945407	-0.536957992743965	-0.22757961136777	2271.112	False	105.185559202221	2.2078120214888e-05
1100	-0.617487316750861	-0.0647232532949256	-1.32711160516914	-0.0393080046381813	-0.524020031878669	-0.22046702713616	2271.145	False	105.185559202221	2.42274968807281e-05
1101	-0.818536211823546	-0.58633996537279	0.317084826106162	-0.194425866630695	-0.506561655780566	-0.222350565331437	2271.178	False	105.185559202221	2.3800327424832e-05
1102	-0.315285105991436	-0.136027871383344	0.379692128833111	-0.0947525043981195	-0.484992677618569	-0.233319102107115	2271.211	False	105.185559202221	2.03180515014763e-05
1103	-1.09785328202775	0.155050930402361	0.32778309249923	1.30053619759645	-0.459830318204262	-0.253156198898199	2271.243	False	105.185559202221	1.60086667217268e-05
1104	-0.0581454583471105	-0.704893842893169	-0.599388933100384	-1.26653544509328	-0.431688716821892	-0.281316382337437	2271.276	False	105.185559202221	9.47745951121357e-06
1105	0.140909233406672	-0.12853347423838	1.47214885530233	0.119665889271233	-0.401265206244537	-0.316910738683194	2271.309	False	105.185559202221	2.29769821713663e-06
1106	-0.265835003027277	0.00752700343324955	-0.692942113222025	-0.835896790704536	-0.369323671885085	-0.358704867728407	2271.342	False	105.185559202221	5.29617076563365e-06
1107	0.283426427556758	-0.0386145238185087	-0.0363296806298889	-0.177367762132328	-0.336675446974288	-0.405131983092923	2271.375	False	105.185559202221	1.1712755454786e-05
1108	0.354529122554893	-0.847180888458422	1.15258483218847	-1.04237763279048	-0.304158311752212	-0.454323351596383	2271.408	False	105.185559202221	1.66794350943225e-05
1109	-0.608940930562023	0.0932130687153856	0.14374470049287	-1.01222505173947	-0.27261425849367	-0.504157346723086	2271.441	False	105.185559202221	1.97238046092022e-05
1110	-0.69054649742765	0.0837909004919954	-1.12044785099359	-1.12879826222964	-0.242866750622303	-0.552327197506108	2271.474	False	105.185559202221	2.06380692544271e-05
1111	-0.106494417435195	-0.0854782229926414	-0.527297306569192	-0.811065709159645	-0.215698239630376	-0.596426124684975	2271.507	False	105.185559202221	1.94487920321742e-05
1112	-0.230994222949455	-0.971463419131746	-1.17664745041202	-0.204234665562843	-0.191828706191945	-0.634047078119631	2271.54	False	105.185559202221	1.63772408177617e-05
1113	1.45260561554251	-0.336049483284704	-0.0265149019037244	0.0530326619040032	-0.171895961726328	-0.662892849123664	2271.573	False	105.185559202221	1.17899121905078e-05
1114	-0.137289590069679	-0.144408889268129	0.119463357356413	-2.00800580670777	-0.156438385472802	-0.680891062127246	2271.606	False	105.185559202221	6.05998352271782e-06
1115	0.447401327365275	-1.11773827571587	0.404091191779829	-0.926826698417295	-0.145880683180715	-0.68630758058522	2271.638	False	105.185559202221	8.18602132167899e-07
1116	-0.0898502328616433	-0.268550449721737	-0.46908035631139	-1.27006650455783	-0.140523141404954	-0.677851303549991	2271.671	False	105.185559202221	6.21038913990402e-06
1117	-0.52790865986486	-1.49633313840104	1.31957347576624	-0.5353947718487	-0.140534721688915	-0.654763264014897	2271.704	False	105.185559202221	1.19544613390819e-05
1118	-0.517510679301468	-0.270115496518464	0.953335842880126	-0.315732498371578	-0.145950197766582	-0.61688341172156	2271.737	False	105.185559202221	1.67752973428392e-05
1119	0.17891075485974	-0.287281337052777	-0.252268386219841	-1.23382867149908	-0.156671392677104	-0.564689470706849	2271.77	False	105.185559202221	2.02634679377664e-05
1120	0.112891758604691	-1.50201050740741	-0.218591905044491	-0.946884634559309	-0.17247242756053	-0.499303757721857	2271.803	False	105.185559202221	2.21156740451739e-05
1121	0.501227288597256	-0.0885045513704852	-0.410206202567403	-1.30708938590676	-0.193008755627182	-0.422465739425939	2271.836	False	105.185559202221	2.21401485926547e-05
1122	-0.765841375479446	-0.614600939880034	1.39457259261118	-0.671889299558153	-0.217829628388838	-0.336470263415495	2271.869	False	105.185559202221	2.02622324499375e-05
1123	-0.304526896054848	-0.770042035416136	-0.913965929252251	-1.57378734663085	-0.246393530851331	-0.244073662285546	2271.902	False	105.185559202221	1.65283528523498e-05
1124	0.351683739727271	-0.403864787812636	-0.943268073841727	-0.587876389189808	-0.27808603117137	-0.148372127980701	2271.935	False	105.185559202221	1.11150988437713e-05
1125	-0.673229442477751	-0.233833095532559	2.93282798145866	-0.078737665851741	-0.31223942047288	-0.052658712890817	2271.968	False	105.185559202221	4.37592443669062e-06
1126	-0.0505822358444857	0.299779901556137	0.269277929978688	-1.34831944132431	-0.348153471370636	0.0397331227679734	2272.001	False	105.185559202221	3.39857538156741e-06
1127	-0.402111294504742	0.380355838495066	0.439718125266033	-0.526176925712066	-0.3851166197076	0.125590458427787	2272.033	False	105.185559202221	1.13815299349874e-05
1128	0.555907992831876	0.592499036808251	0.412270423596688	-1.78265863920133	-0.422426872826722	0.20197696762354	2272.066	False	105.185559202221	1.91336161257896e-05
1129	-0.793461365837803	1.67590515624103	-2.21443519272306	-1.05523788413	-0.459411768559028	0.266374910438679	2272.099	False	105.185559202221	2.58281289406925e-05
1130	-0.767054314965569	0.221925523135433	-2.20580015254997	-1.41058941563282	-0.495446750775752	0.316804747078857	2272.132	False	105.185559202221	3.07346847455046e-05
1131	0.397793461652564	0.460175297826647	0.0990227334840861	-1.05417990394792	-0.529971388247665	0.351915475627337	2272.165	False	105.185559202221	3.32407120202429e-05
1132	-0.889896819988137	0.972316462013831	2.45904667463692	-0.434084010374982	-0.562502941834515	0.371040674648621	2272.198	False	105.185559202221	3.29324011856626e-05
1133	-0.373795673357234	-0.703522932815891	-1.15504893340597	-0.52169025953869	-0.592646878598573	0.374217422018627	2272.231	False	105.185559202221	2.96609184165977e-05
1134	0.713623304931518	1.8662865416242	-0.113417931380333	-1.52514438589238	-0.620104037942855	0.362167599186757	2272.264	False	105.185559202221	2.35805677831624e-05
1135	-0.249002127408493	0.0414523195740678	-1.2164726194043	-0.674928606322014	-0.644674271654432	0.336243402384968	2272.297	False	105.185559202221	1.51567453382605e-05
1136	-1.40019083409542	-0.461696486768655	0.304362814793096	-0.832335740679101	-0.666256503758041	0.298341004687115	2272.33	False	105.185559202221	5.20600116139257e-06
1137	-1.63535611444588	0.537831828268808	-0.592886815853114	-1.45048389852147	-0.684845283906128	0.250788102660657	2272.363	False	105.185559202221	5.92130908764279e-06
1138	-0.720008279047762	0.241150660225001	-1.33655244677073	-0.934573029046158	-0.700524035744802	0.196212428726269	2272.396	False	105.185559202221	1.62252020036459e-05
1139	-0.0557389187091477	-0.466813537730743	-0.0861279462749564	-0.614492588607919	-0.713455324950369	0.137399145397718	2272.429	False	105.185559202221	2.43295584652594e-05
1140	1.28443186095947	-0.124659823813413	-0.789432679972859	-0.903350898500614	-0.723868585694375	0.0771453337552246	2272.461	False	105.185559202221	3.16661918385837e-05
1141	-0.521703331904276	0.0304037625599089	-0.102079226019504	-1.08928589395095	-0.732045844179529	0.0181195615614272	2272.494	False	105.185559202221	3.53405169587028e-05
1142	-1.46609007703069	-0.750209286697805	-1.99715593929378	-1.13435930200201	-0.738306058555794	-0.0372661803889216	2272.527	False	105.185559202221	3.5593639492508e-05
1143	-0.235937199980316	-0.376215641524226	0.816273644249237	-0.814709202987872	-0.742988751151066	-0.0869659689020076	2272.56	False	105.185559202221	3.24275518377547e-05
1144	-0.752713377094136	-0.544189554677996	-2.15602653050153	-0.194688260913914	-0.746437637245638	-0.129386029359987	2272.593	False	105.185559202221	2.62345102093528e-05
1145	-0.706537414433123	0.0370599152927457	0.610885957107855	-0.662346566351555	-0.748984951185106	-0.163444111107249	2272.626	False	105.185559202221	1.77506071992057e-05
1146	0.142506459190202	0.460321504302384	0.112743190915126	-0.644997158519245	-0.75093713331465	-0.188600463963417	2272.659	False	105.185559202221	7.98538847193857e-06
1147	-1.04982725462508	0.351793998919415	0.710564985537764	-0.792329378412247	-0.752562469468711	-0.204860286466214	2272.692	False	105.185559202221	2.52075183188774e-06
1148	-1.43690358765444	0.651981200703905	-0.750995922379138	-0.961810605847745	-0.754081169869792	-0.212748957386028	2272.725	False	105.185559202221	1.14355139491361e-05
1149	-0.137077347495904	-0.253985147341011	0.391774719813138	-0.542499347166125	-0.755658239637394	-0.21326261626514	2272.758	False	105.185559202221	1.88117317334602e-05
1150	0.317434712569121	-0.0218000083968903	-1.18158387700102	-1.82024468849636	-0.75739933416016	-0.207797684035727	2272.791	False	105.185559202221	2.37385595266286e-05
1151	0.576808148019677	0.148215640691453	-0.0318305551542301	-0.658821327119214	-0.759349616857255	-0.198063689328389	2272.824	False	105.185559202221	2.50777869661086e-05
1152	-0.090588908568052	-1.1824521826292	-0.776810077590492	-1.36351262388522	-0.761495453666985	-0.185984285301569	2272.856	False	105.185559202221	2.52345211738231e-05
1153	-0.634480120138109	-0.291095270563749	0.261051902328181	-1.30981863367393	-0.763768598670988	-0.173591614115395	2272.889	False	105.185559202221	2.21708632036655e-05
1154	-0.554584618676178	-0.794713528448213	-1.24687471767543	-0.770036594057524	-0.766052360162029	-0.162919218419457	2272.922	False	105.185559202221	1.72476479681809e-05
1155	0.180675065987497	-0.764995994763076	0.748702215432456	-1.38593698248706	-0.768189097932927	-0.155898532644097	2272.955	False	105.185559202221	1.12271006994195e-05
1156	0.113919879079793	-0.265067443339246	0.897255521905819	0.176728121864188	-0.769988301740815	-0.154263633918827	2272.988	False	105.185559202221	4.92124860265281e-06
1157	-1.44538448090391	0.56600106032265	-0.992280640753181	-1.21036838982991	-0.771234447496486	-0.159468414956269	2273.021	False	105.185559202221	1.28711592323617e-06
1158	-1.72170507520774	0.244555795982736	-0.578485652701036	0.665729389603954	-0.771693829216193	-0.172619680143513	2273.054	False	105.185559202221	6.03811583273493e-06
1159	0.200392711301674	0.629149173640615	0.0790278298024479	-1.46701031271104	-0.771119625641912	-0.194428882155245	2273.087	False	105.185559202221	9.58659331225528e-06
1160	-1.2385318989326	0.366935313783093	0.207587999864037	-1.44285988526674	-0.769254581575096	-0.225184331956005	2273.12	False	105.185559202221	1.15861937352106e-05
1161	-0.0776390570433542	-0.547787019563019	3.28243311342549	0.49308618938575	-0.765830862240707	-0.264744755897981	2273.153	False	105.185559202221	1.20201242403915e-05
1162	-0.706409619693843	0.341886565580139	0.784037328479913	0.015031647128412	-0.760566867049128	-0.312554070755764	2273.186	False	105.185559202221	1.10337388558998e-05
1163	-0.79155243230411	-0.26755897954266	-1.10604766965811	-2.29248371591383	-0.753161055471695	-0.36767623814064	2273.219	False	105.185559202221	8.67375722543631e-06
1164	-0.378949087986163	-0.70794510836728	1.11455395757691	-0.466911358119712	-0.743283127166733	-0.428848086972884	2273.251	False	105.185559202221	6.08557158762105e-06
1165	-0.536284788122975	-0.153404507816308	-0.100391139649412	-0.0424997545258009	-0.730563192705608	-0.494547104275844	2273.284	False	105.185559202221	2.83069237199116e-06
1166	-0.0755931292952689	-0.742276312882032	-0.818598106600883	-1.01945262749006	-0.714579849880123	-0.563070440051732	2273.317	False	105.185559202221	5.76490704219593e-07
1167	-0.26470705564182	-0.829519242027586	1.01565377970984	-1.1291286493479	-0.694848322363497	-0.63262079911678	2273.35	False	105.185559202221	3.21544283834196e-06
1168	-1.01803545645283	-0.785421572938731	1.49796266687788	-0.751680592005309	-0.670810001678647	-0.701394543093532	2273.383	False	105.185559202221	5.2486471089578e-06
1169	-0.29168077667177	-0.891578359159702	1.68271375955369	-0.328768146464603	-0.641824841194222	-0.767667230390973	2273.416	False	105.185559202221	6.38300397048608e-06
1170	-0.562591736366745	-0.137877330857193	-0.142458041392141	-0.602995794259461	-0.607168066847025	-0.829871997737584	2273.449	False	105.185559202221	6.57989776767191e-06
1171	-0.446023966374271	-0.758801449667807	1.47563159196165	-0.181424563599902	-0.566032582898397	-0.886666633282003	2273.482	False	105.185559202221	5.93980605231849e-06
1172	-0.145506010873333	-0.645257556788398	2.15648538320924	-0.797497652122786	-0.51753825763108	-0.936985889418889	2273.515	False	105.185559202221	4.68004689454496e-06
1173	-0.709449928415257	-1.46740231613717	-0.547297990696068	-1.71763132632272	-0.460748975615597	-0.980076495850104	2273.548	False	105.185559202221	3.10188838890332e-06
1174	-0.51017112635634	-0.830659397444372	0.579536761726878	-0.511230754375633	-0.394697949364722	-1.01551340586853	2273.581	False	105.185559202221	1.54638922482604e-06
1175	-0.128742371112314	-1.07462440172862	0.164005185564635	0.663017524266247	-0.318421310377211	-1.04319697419004	2273.614	False	105.185559202221	3.46385680956022e-07
1176	0.93378510249271	-0.813826715239394	-1.17297599632961	-0.512279335380748	-0.230999470933375	-1.06333194710347	2273.646	False	105.185559202221	2.88190501559612e-07
1177	1.2526363815199	-0.811969218962963	-1.11759260559563	-1.02147030561999	-0.131605192367742	-1.07639026655383	2273.679	False	105.185559202221	2.20807410607932e-07
1178	1.04777353024895	-1.10512706159422	-2.10422137036387	-0.677581088214637	-0.0195567458811872	-1.08306067325875	2273.712	False	105.185559202221	5.3508847428653e-07
1179	-0.15734710944387	-0.820723433035148	0.668190431563636	-0.163254054767596	0.105625956487833	-1.08418887300831	2273.745	False	105.185559202221	1.70421011825289e-06
1180	-0.0799983715505176	-0.466179414856725	3.19399286597201	-0.031067075229302	0.244164814985691	-1.0807125516178	2273.778	False	105.185559202221	2.9780769961186e-06
1181	1.06194205296179	-1.08919499330703	1.72562752720418	-0.941169166522853	0.395969455780319	-1.07359575212196	2273.811	False	105.185559202221	3.96419080136427e-06
1182	0.556254152180031	-0.709581222801331	0.48351869421446	-1.26695878516224	0.560588665402723	-1.06376704774384	2273.844	False	105.185559202221	4.32076616652458e-06
1183	0.0533054828938429	-0.846800146420399	-0.0215565317137213	1.20112976202842	0.737170429964288	-1.05206556259633	2273.877	False	105.185559202221	3.83897572448813e-06
1184	-0.382836322891427	-1.26177499101937	1.05942069689432	0.201472568754476	0.924433513264579	-1.03919823677852	2273.91	False	105.185559202221	2.49595499251422e-06
1185	1.00558972221953	-0.440367586609675	0.716037312172116	-0.719317076923114	1.12065318107739	-1.02571085044461	2273.943	False	105.185559202221	5.23919530431476e-07
1186	0.0833304200809644	-0.845635539381404	0.559721211392523	-0.573712469870605	1.3236631823681	-1.01197427524085	2273.976	False	105.185559202221	2.03297344209031e-06
1187	-0.581423453340444	-0.561101525312867	0.1544782754654	-1.19323745416166	1.53087545001754	-0.998186285214702	2274.009	False	105.185559202221	4.42311475435644e-06
1188	0.0414605837295459	-0.940698221756827	-0.149873198985976	-1.53570198829452	1.73931821206885	-0.984388112980075	2274.042	False	105.185559202221	6.14227685371215e-06
1189	0.329236809213241	-0.0199611189128187	0.919695713464352	-0.401470566837001	1.94569234671957	-0.970493861148718	2274.074	False	105.185559202221	7.41348574910999e-06
1190	0.109013544143434	-1.12965796774999	0.0409179066819334	-2.53016303051094	2.14644491433228	-0.956329949311384	2274.107	False	105.185559202221	7.39520834244197e-06
1191	0.473963672898461	-0.919806809044971	-1.00131173346974	-0.390708352677115	2.33785790615967	-0.941681058403738	2274.14	False	105.185559202221	6.13138288757221e-06
1192	0.00479462445405359	-1.1510754895677	-1.2325021622045	-0.234045268837544	2.51614941238235	-0.9263385776225	2274.173	False	105.185559202221	3.6994398236596e-06
1193	2.26312677099794	-0.916452291769497	-0.438539195991667	-1.31894581795372	2.67758368007131	-0.910147396494474	2274.206	False	105.185559202221	5.74489809103059e-07
1194	4.72285718759355	-0.372159664055194	-0.512352278384606	-0.56481794546031	2.81858594890525	-0.893047028188334	2274.239	False	105.185559202221	3.52643597035121e-06
1195	4.40895946922174	-0.807608826562368	1.98091195619556	-0.337437830608351	2.93585755562278	-0.875103490415816	2274.272	False	105.185559202221	7.22047585459319e-06
1196	2.6465559196502	-0.863136760319734	-0.232594855656584	-0.00616775893263496	3.02648661419487	-0.856529077368286	2274.305	False	105.185559202221	1.02381590192033e-05
1197	2.97433713664136	-1.38004638836458	-0.921949804111255	0.167445833376475	3.08804962285356	-0.837688081452682	2274.338	False	105.185559202221	1.20601243033753e-05
1198	2.50050736177688	-0.920693459042952	0.0131217951195922	-1.23340131845828	3.11869962393308	-0.819087603001438	2274.371	False	105.185559202221	1.23506087793691e-05
1199	2.66820262638613	0.407591020633716	0.781005552457386	-0.827093561403729	3.11723703741179	-0.801353744233254	2274.404	False	105.185559202221	1.10225634049737e-05
1200	1.13547976051513	-0.959478357394344	-0.902673565634914	0.644333347922445	3.08315998095308	-0.785194638853395	2274.437	False	105.185559202221	8.06877657878894e-06
1201	4.01584444520135	-0.905048397056757	1.29724349312096	0.134842500535288	3.01669174372876	-0.771352838275351	2274.469	False	105.185559202221	4.65183254836785e-06
1202	2.67586535839567	-0.322798299194387	0.0385519495862409	-1.36691231544341	2.918784054724	-0.760550481683167	2274.502	False	105.185559202221	7.32876144095812e-07
1203	3.82407610468382	-0.569256823065325	-0.0758810577907204	-1.39009564513362	2.7910958282803	-0.753431352172648	2274.535	False	105.185559202221	3.28112925792195e-06
1204	2.62097748814757	-0.148123985721025	-0.35313440637295	0.745846977930335	2.63594812640951	-0.750504311818751	2274.568	False	105.185559202221	5.98388719748311e-06
1205	2.34785043450628	-0.420747252157315	-0.481940030584377	-0.425533384844533	2.45625709456022	-0.752092680004264	2274.601	False	105.185559202221	7.12549974151314e-06
1206	0.955633225203671	-1.45412152387377	-1.19527802174721	-0.34947187223549	2.2554475534629	-0.758293858152225	2274.634	False	105.185559202221	6.42691827681563e-06
1207	0.155613144468917	-1.07992816440955	-0.246676216596847	-0.789259148996534	2.03735071860308	-0.768952919077834	2274.667	False	105.185559202221	3.9728794475231e-06
1208	0.559378503196666	-0.790260420843725	0.330090447416649	-0.510044558320028	1.80609013327143	-0.783653001895766	2274.7	False	105.185559202221	5.66731489430148e-07
1209	1.72761339313732	0.765996376012837	1.04866263787033	-1.00430295436681	1.56596031383821	-0.801724236081108	2274.733	False	105.185559202221	4.20615896033618e-06
1210	-0.155936861375485	-0.30630638691432	-0.414792267902928	-1.71094602118082	1.32130280134827	-0.822271631190556	2274.766	False	105.185559202221	8.05856534912611e-06
1211	0.04880799200347	-0.652861081290759	0.991645737496506	-0.845329964087577	1.07638428837742	-0.84422099606799	2274.799	False	105.185559202221	1.04528387941973e-05
1212	-0.794488781111537	-0.491303053578385	1.06850004589673	-0.0235025308020268	0.835281252962063	-0.866380585938343	2274.832	False	105.185559202221	1.02501652599642e-05
1213	-0.191854656854484	-1.04034832861867	-1.23706132576521	-0.851081171765138	0.601775101997601	-0.887514913278468	2274.864	False	105.185559202221	8.00815406021946e-06
1214	-0.787047123693545	-1.02871574908717	1.12215310760144	0.541493480525849	0.379261233966163	-0.906426090888229	2274.897	False	105.185559202221	2.86537535075181e-06
1215	0.1979412077221	-1.00607493294826	-0.0392724427049695	0.152926645090529	0.17067471176685	-0.922037285524461	2274.93	False	105.185559202221	4.52007030303994e-06
1216	0.27552976031203	-1.05314725677569	0.550464399039768	-0.174204800337063	-0.0215655676928379	-0.933472414472902	2274.963	False	105.185559202221	1.21025431635969e-05
1217	0.00708225383517545	-0.623555711473713	0.97571554226344	-1.01624516724457	-0.195593165771044	-0.940126161395259	2274.996	False	105.185559202221	1.83082100726563e-05
1218	-0.557808612537914	-1.23947568290749	-0.80310378884709	-0.596251995072268	-0.350110657753451	-0.94171874283913	2275.029	False	105.185559202221	2.09225440027598e-05
1219	-0.883068312217686	-0.555060415946008	0.067270011480777	-1.06271696791039	-0.484387053135034	-0.938330616867774	2275.062	False	105.185559202221	1.7904820994289e-05
1220	-0.590575104217215	-0.280059635752733	-0.248010885809282	-1.75692369266971	-0.598237402397255	-0.930413456319564	2275.095	False	105.185559202221	7.93593587665201e-06
1221	-0.540888279918409	-1.07785300151366	1.35070332104622	-0.794008949433757	-0.691986524490321	-0.918775150339458	2275.128	False	105.185559202221	1.02948143190306e-05
1222	-0.555141312676276	-1.10938311482444	0.129000502893688	0.267037634090845	-0.766419271850217	-0.904538264243556	2275.161	False	105.185559202221	3.41497276061883e-05
1223	0.362427382604769	-0.866018914463316	0.227862426731514	-0.22325279373925	-0.822720089761057	-0.889073175557123	2275.194	False	105.185559202221	6.17471454778379e-05
1224	0.530197865982843	-0.824430855835312	-1.10651524754084	-1.52509361895245	-0.862404819844961	-0.873908896457815	2275.227	False	105.185559202221	8.85714905426084e-05
1225	-1.10721613624188	-0.65075620897087	-0.365297469496002	-0.507552573955646	-0.887247747153473	-0.860626267790494	2275.26	False	105.185559202221	0.000105581350480461
1226	0.565322003210221	-0.838897834996423	-0.756015263379956	-0.320697426829663	-0.899206807659752	-0.850739648143673	2275.292	False	105.185559202221	0.000117223628874098
1227	-0.483083214356385	-1.22787825394463	3.48632123525657	-0.656847364767685	-0.900349674722806	-0.845574315366891	2275.325	False	105.185559202221	0.000108524098474658
1228	-1.65062919670311	-0.221136174846693	-1.85838982250013	0.585795031864405	-0.892783150492633	-0.846147458871758	2275.358	False	105.185559202221	7.92494488245744e-05
1229	-0.741067109755693	-0.195245129331869	-0.847387301108027	0.739912703315495	-0.878587925126937	-0.853060806917302	2275.391	False	105.185559202221	2.99016167218697e-05
1230	-0.234255002862666	-0.599036674269915	-1.56552071772349	-1.0628410285081	-0.859760358000578	-0.866412573356303	2275.424	False	105.185559202221	3.90311723223976e-05
1231	-0.10433386712277	-0.193786816776736	-0.357791027503857	-0.494824651074268	-0.838162505170997	-0.885735527565294	2275.457	False	105.185559202221	0.000112798586619352
1232	-0.298384208175851	-1.03258236463102	-1.65203832282131	-1.16017030288834	-0.815481188669945	-0.909966629987891	2275.49	False	105.185559202221	0.000181356272193479
1233	-0.740089644869775	-0.539730446290035	1.82579037030884	-1.66809204270773	-0.79319649517676	-0.937451908640119	2275.523	False	105.185559202221	0.000227528460646417
1234	-1.4756653550842	-0.514858803468203	0.0925889752175422	-0.443933131135943	-0.77255971997483	-0.965988183820503	2275.556	False	105.185559202221	0.000233249850618333
1235	0.0124569720361782	-0.344114164212686	-0.352839579120875	-0.322827994695963	-0.754580448289717	-0.99290100732023	2275.589	False	105.185559202221	0.000182221689774591
1236	-0.322672656966608	-0.911962986621375	-1.6440414757105	-1.79058650699982	-0.740022197360021	-1.01515591173738	2275.622	False	105.185559202221	6.51144134430434e-05
1237	0.671934941879603	-0.892923301894938	-1.12912223746691	0.0184110105650373	-0.729405832037654	-1.02949791325307	2275.655	False	105.185559202221	0.00012572981644085
1238	-0.368281525326853	-0.936335180311407	0.783188695302266	0.0095559968509428	-0.723019813890357	-1.03261232029894	2275.687	False	105.185559202221	0.000379565547355055
1239	-1.5145490742541	-1.25087197485738	-0.837177439382294	-0.851978526345407	-0.720936245280086	-1.02129839829823	2275.72	False	105.185559202221	0.000679269031217285
1240	-0.0875400622122532	-0.58399126264712	-0.178881952230153	-1.22797717510137	-0.723031620135082	-0.992646429776704	2275.753	False	105.185559202221	0.000994162270936696
1241	-0.500423257133421	-0.530403162116812	1.06972037029348	-1.69012071090123	-0.729011185170868	-0.944208260195277	2275.786	False	105.185559202221	0.00128534562780692
1242	-1.08318694672801	-1.08159515006202	1.37603892657435	0.372659593832452	-0.738435841598974	-0.874151566272034	2275.819	False	105.185559202221	0.00151113280894155
1243	-0.257525640003536	-1.28544511020889	0.549508428762406	-0.0532506839811769	-0.750750570425868	-0.781388819298787	2275.852	False	105.185559202221	0.00163412105372215
1244	-0.844788326049003	-0.900944655447819	0.922413381811333	-0.643151412041236	-0.765313437441511	-0.665673196169864	2275.885	False	105.185559202221	0.00162902098237301
1245	0.185545877361028	-1.27071823599617	-0.571512840303331	0.807892759455349	-0.78142432106774	-0.527655435388419	2275.918	False	105.185559202221	0.00148966261894588
1246	0.078275350319856	-0.55044395903496	-0.323537557258479	-1.3949554323063	-0.798352602699375	-0.368897734840818	2275.951	False	105.185559202221	0.00123337106221933
1247	0.278385492561347	0.440948563482955	-0.647404084801279	-1.21498093809177	-0.815363161539086	-0.191843112154043	2275.984	False	105.185559202221	0.000901014154197817
1248	-1.53159340767377	0.0442058834754613	1.18630868601475	0.83632800912741	-0.831740121780224	0.000258945193094666	2276.017	False	105.185559202221	0.00055163326049947
1249	0.370763548073738	0.194697774499215	2.2643264371201	0.179332988849735	-0.84680790773482	0.203467368027396	2276.05	False	105.185559202221	0.000247693962449791
1250	-0.174957281539272	0.306447834041225	-0.0246035995297914	0.198946744506939	-0.859949271058046	0.413299612557448	2276.082	False	105.185559202221	6.46480623701089e-05
1251	-1.28606923611739	0.528981486525975	0.0967238099167194	0.762954355176983	-0.870620062695693	0.624909836284408	2276.115	False	105.185559202221	1.60192809073374e-05
1252	-0.715346752134263	1.51566804406131	0.466470848055535	-0.273303496463059	-0.878360629573997	0.833286574061638	2276.148	False	105.185559202221	0.000125718687180401
1253	-1.33178358830721	0.848300890327494	0.937153738053076	-0.583466958494065	-0.882803821007283	1.03346040601875	2276.181	False	105.185559202221	0.000361021283409674
1254	-0.740458303213291	1.07652213954548	-0.00358344613698606	-0.399605282024436	-0.883679690472492	1.22071168416037	2276.214	False	105.185559202221	0.000664493666253953
1255	-0.81345533025056	1.41801015122162	1.63786841501649	1.12821629775899	-0.8808170724221	1.39076847857156	2276.247	False	105.185559202221	0.000959221485173258
1256	-0.626531434233683	0.764743049219444	-1.20331717288075	0.345228903433573	-0.874142298372652	1.53998549229847	2276.28	False	105.185559202221	0.0011685739423038
1257	-1.75896971419709	2.27092149874775	-0.0170606216874221	-1.34469914304256	-0.863675388559633	1.66549572559458	2276.313	False	105.185559202221	0.00123658027102045
1258	-0.146589275501306	2.3753406939054	-0.44272760105904	-0.972452608732212	-0.849524111955442	1.76532807443187	2276.346	False	105.185559202221	0.00114533391465736
1259	0.28375674736355	1.59839607161256	-0.801044698529533	0.98526665580332	-0.831876345706903	1.83848573960765	2276.379	False	105.185559202221	0.000924740713226118
1260	-0.385021633664826	1.56813089399304	1.59941539608534	0.589310950186966	-0.810991183026672	1.88498220768853	2276.412	False	105.215854582176	0.000650846137828882
1261	-0.526081588803357	1.33579026933162	-1.11732788329503	0.700208310064853	-0.787189235194081	1.90583354707018	2276.445	False	105.215854582176	0.000431418415827594
1262	-0.738665628338264	1.80792493022065	0.655110278100566	-0.650813527182914	-0.760842548700242	1.90300774767268	2276.478	False	105.215854582176	0.000369460198768283
1263	0.570429433806831	2.54946742786378	-1.22618169330082	0.628405229413051	-0.732364514146527	1.87933373380992	2276.51	False	105.215854582176	0.000585556557491565
1264	-0.371284825653938	1.99516317561684	2.93771212631375	0.4049867289057	-0.702200082049241	1.83837441860321	2276.543	False	105.24614996213	0.00109114421829714
1265	0.123493036770594	1.47574454478919	0.272554460606731	0.745983874345788	-0.67081652621622	1.78426967838457	2276.576	False	105.24614996213	0.00186878323414842
1266	-0.374382009469179	0.968256636632438	0.466546104297876	-0.402217904576138	-0.638694912838158	1.72155635270991	2276.609	False	105.24614996213	0.00282065358890112
1267	-0.0352942464183267	0.995494587504409	-1.95029993254277	-0.272064263719258	-0.606322348533123	1.65497327855411	2276.642	False	105.24614996213	0.00379238846704151
1268	-0.741218782784192	1.18806080894641	-0.358413327409928	0.0620119425565547	-0.574184999202571	1.5892599174915	2276.675	False	105.24614996213	0.00460103261143665
1269	-0.362761600208822	0.463151178864821	-0.513097170365822	0.808092604030242	-0.542761799410731	1.52895731637953	2276.708	False	105.24614996213	0.00507064700788086
1270	-1.04476452308034	2.86815737007793	1.3446447394477	0.924933317516007	-0.512518714155231	1.47821995207581	2276.741	False	105.24614996213	0.00506746048281616
1271	-0.430874771160344	1.50408045777051	0.112706814610134	0.201413192424585	-0.483903375383244	1.44064645849719	2276.774	False	105.215854582176	0.00452679654475387
1272	-0.978942086107399	1.5952121193944	-1.50858344267586	0.0448789292503975	-0.4573398970903	1.41913634212806	2276.807	False	105.215854582176	0.00346651377627599
1273	-0.3869088070994	1.38485650768874	-1.42610182789106	0.083273108538921	-0.433223676412373	1.41577859504545	2276.84	False	105.24614996213	0.00198665564722932
1274	0.277781729477097	0.742614303242245	-0.950415625048694	-0.146769492174481	-0.411916013226068	1.43177666053664	2276.873	False	105.231002272153	0.00032964538315249
1275	0.843819560425779	1.53631075459997	1.41040575981882	1.7332334709662	-0.393738425245247	1.46741255544772	2276.905	False	105.215854582176	0.00155148279814379
1276	-0.59117148300585	-0.0399600501762147	1.46742612109617	-1.60772456569893	-0.378966595864658	1.52205117630024	2276.938	False	105.215854582176	0.00321814639449358
1277	0.33080780004154	0.293823829086076	1.0036662040312	0.54483494130108	-0.367823963343547	1.59418399228456	2276.971	False	105.24614996213	0.004571689302854
1278	-0.532050900852527	1.73379928432231	-1.16197793223791	-0.213166658607427	-0.36047503688367	1.6815095422095	2277.004	False	105.24614996213	0.00547415123039672
1279	-1.31845289085856	2.09037539502267	-0.219657482872473	0.555496937892796	-0.357018601944487	1.78104649044439	2277.037	False	105.276445342085	0.00586011044023678
1280	-0.811641799881843	1.25041388115915	-0.383300414570067	-0.132247742417146	-0.357481048062413	1.88927354159113	2277.07	False	105.306740722039	0.00573897222320728
1281	-0.0546245482076813	2.49598941797045	-0.0912190335237745	1.95218979581275	-0.36181011231355	2.00228933950471	2277.103	False	105.337036101994	0.00518754024160812
1282	-0.306554379868194	1.06077322602858	-1.50024291066444	0.59660994118297	-0.36986937604004	2.1159846445589	2277.136	False	105.397626861903	0.00433174411110487
1283	0.98539659998513	3.32952163111605	-0.351398517807188	-0.0543605410741296	-0.381433878310292	2.22621863742186	2277.169	False	105.458217621812	0.00332152402747702
1284	-0.896833512138952	2.25525234987463	-0.126458272180303	-0.450434017452889	-0.396187214819748	2.32899116093373	2277.202	False	105.549103761676	0.00230442453801435
1285	1.80250938877023	2.33492409382257	-0.710019254333731	2.05243395348403	-0.413720474878976	2.42060308409597	2277.235	False	105.63998990154	0.00140315973208748
1286	0.668172322957716	2.86676846209019	-0.408200424891199	1.7322601118376	-0.433533332341656	2.49779773076096	2277.268	False	105.700580661449	0.000687980238918831
1287	-0.623493821047465	1.81561123586999	-1.27448020954499	1.08420582206804	-0.4550375504616	2.55787741571798	2277.3	False	105.791466801312	0.000246115339989973
1288	0.00677791623646949	1.1076533557206	1.13434688931136	0.0855422946986645	-0.47756308829696	2.59879050906747	2277.333	False	105.852057561221	1.73559575948815e-05
1289	-1.43741204373879	3.5167488406745	-0.549327822878957	-1.52890415629136	-0.500366910618933	2.61918602801304	2277.366	False	105.912648321131	3.97830676290103e-05
1290	-0.0591953357760528	2.75228308003709	-1.88638297238125	0.494036516617419	-0.522644507954985	2.61843444591563	2277.399	False	105.942943701085	6.35387702040691e-05
1291	-1.46858807474157	2.64900550382441	1.37148436527896	2.46103133154787	-0.543544032200827	2.59661512010001	2277.432	False	106.003534460994	0.000242174240134955
1292	-0.988423401826583	3.02670682463182	-1.06130836131363	0.283962648804845	-0.562182849950961	2.55447238246472	2277.465	False	106.064125220903	0.000446192942064192
1293	0.234156408078828	1.63936285630213	-0.660238477296839	0.201849197546536	-0.577666213946581	2.49334382699517	2277.498	False	106.215602120676	0.000631854567825146
1294	-1.04613688892596	1.13922570818438	-0.248619759373371	-0.29518569829938	-0.589107656203839	2.41506559326239	2277.531	False	106.397374400403	0.00077231849199624
1295	-0.476779044591519	1.30338773216453	1.19475839603201	-0.320429596534937	-0.595650617579196	2.32186042652457	2277.564	False	106.63973744004	0.000856334379681381
1296	-0.429540796007483	1.22668274469539	-0.987602370566272	0.406436109031535	-0.596490750613114	2.21621495114998	2277.597	False	106.942691239585	0.000884852813995882
1297	-0.32069330076031	2.21060756670288	-0.0697878917024932	-0.421335624183269	-0.590898268118921	2.10075290035356	2277.63	False	107.245645039131	0.000866388153978542
1298	-0.190561073883642	3.57479086855484	0.615934777152065	1.66206448967246	-0.578239661635298	1.97811099515124	2277.663	False	107.518303458722	0.000812432385588156
1299	1.74899906709747	2.23590144615304	-0.0451414355181577	1.74913250254491	-0.557998083889276	1.85082376983088	2277.696	False	107.821257258268	0.000713305720089278
1300	-0.394636311364078	1.41774969137686	-0.751561669649094	1.97481785542697	-0.529791680035613	1.72122292725732	2277.728	False	108.093915677859	0.000642263287371549
1301	-0.393587099584446	0.602964999911648	0.744639605616866	0.116481240351528	-0.493389165672839	1.59135581687809	2277.761	False	108.36657409745	0.000537146734425904
1302	-0.427742154637228	2.55827808514887	0.547758426583028	-0.153579697507484	-0.448721987218315	1.46292641613031	2277.794	False	108.639232517041	0.000424766794005565
1303	-0.159181898287891	0.16590632503303	1.39697789600708	-0.460028101045673	-0.395892463437166	1.33726082740633	2277.827	False	108.881595556677	0.000308252372350969
1304	-0.796577871870812	0.625154621833857	-0.644972701901946	1.5295795398594	-0.335177396398358	1.21529785109748	2277.86	False	109.123958596314	0.000191944177877605
1305	-1.0520040705702	0.644217195866304	0.729043829390241	0.140633795240122	-0.267026755644032	1.09760373867187	2277.893	False	109.396617015905	8.25911319948529e-05
1306	-0.896249662878635	0.282073235408265	0.309811626919894	-0.042321362273815	-0.192057179587015	0.98440884782979	2277.926	False	109.669275435496	1.69000316606109e-05
1307	-0.161196615621393	0.167133654357209	-0.925258526051042	-0.559151472679403	-0.111040200501919	0.875662691610746	2277.959	False	109.941933855087	8.25944226533509e-05
1308	0.667859248689779	1.64021924442604	-0.595618180541665	-0.185190652294989	-0.0248852799444592	0.77110286533174	2277.992	False	110.244887654632	0.000117381758286726
1309	-0.430712695911434	0.132544694034226	-1.41243387310266	-0.367352180589594	0.065382065438038	0.670332608918031	2278.025	False	110.517546074223	0.000112475058563397
1310	-0.326474716347463	0.60219653930205	-0.58223495256707	-0.32483223933149	0.158646568814971	0.572901362058024	2278.058	False	110.820499873769	6.75749587698551e-05
1311	-0.379839537884704	1.92911682167342	1.79204867196588	0.505926767201951	0.25373327327285	0.4783826216773	2278.091	False	111.108305983337	1.56246254504335e-05
1312	2.42257812237238	0.418326374827083	1.03714887460985	-0.868597466573775	0.349440486257328	0.386443720402074	2278.123	False	111.42640747286	0.000111688388542486
1313	-0.317224689376619	0.404342186309955	-0.168650195994247	-1.33580705914528	0.444574603048267	0.296902793483612	2278.156	False	111.75965665236	0.000217344639075142
1314	1.54580048203695	-0.0804767389018602	-0.354317863556392	-1.37499767104127	0.537985639945624	0.209769150410212	2278.189	False	112.214087351678	0.000308972379671676
1315	-0.203638108800517	1.37213462097502	0.736534120499342	-0.91230420867934	0.628602223312928	0.125264456162421	2278.222	False	112.75940419086	0.000368482044405649
1316	-0.22793476563297	-0.429803540336945	0.139379457983242	-0.525669220736761	0.715464733471707	0.0438234789980095	2278.255	False	113.395607169906	0.000382640545489522
1317	0.386553225624853	-0.00524367182420333	-1.52570870507364	2.13100937238344	0.797755308824125	-0.0339254118262474	2278.288	False	114.031810148952	0.000345638395380146
1318	0.106682374651679	-0.89206340278549	0.763672316758442	1.2189588338395	0.874823479384237	-0.107198408297926	2278.321	False	114.698308507952	0.000260445749091347
1319	1.27095223495924	0.158028479341591	-0.689833780050164	-0.239849484742501	0.946206321277816	-0.175110202492636	2278.354	False	115.364806866952	0.000138762608459091
1320	1.11040223275783	-0.375744738149741	1.16989722883009	0.860040062088733	1.01164220284294	-0.236739724907335	2278.387	False	116.031305225953	1.88788728610758e-05
1321	0.269513090847276	0.196027733125431	0.938389906515181	0.871056160754662	1.07107742365345	-0.29120288339886	2278.42	False	116.758394344862	0.000143014527650535
1322	1.55954310720228	-0.547787019563019	-0.304293068276427	-0.514087570533277	1.12466532186449	-0.337727007746385	2278.453	False	117.485483463771	0.000256072231844937
1323	1.3487864315573	0.241387539169182	0.238838571767622	-0.425830935322592	1.17275773159447	-0.375721565754772	2278.486	False	118.288311032567	0.000316497148742435
1324	1.7017428935604	-1.01239179614484	-0.6441584568507011	0.335321936110366	1.21588899697458	-0.404839941729345	2278.518	False	119.060843221408	0.0003441525775729
1325	3.3918779148616	-0.769918167090728	0.274466192525427	-0.436445188933659	1.25475307751475	-0.425027639723984	2278.551	False	119.818227720272	0.000306494898377381
1326	-1.08899913112358	-0.576735766469764	0.986333618785762	0.125686812771077	1.29017459396316	-0.436553152140409	2278.584	False	120.545316839182	0.00021908960994418
1327	0.881013839474484	0.613575764724803	0.217063536409716	1.76312155875048	1.32307494809571	-0.440018859517297	2278.617	False	121.181519818227	9.72456578055483e-05
1328	-0.198230092260581	0.26843859810559	-0.0216408943050233	0.0345060658571467	1.35443488786668	-0.436350625151544	2278.65	False	121.726836657409	4.56096381870886e-05
1329	0.64878853180754	-0.644249081339699	-0.74354518620629	-0.383785648943654	1.38525506685532	-0.426766134232354	2278.683	False	122.272153496591	0.000172574936009915
1330	0.342193516397991	-1.25759294357415	0.955992810415847	-0.51619543380177	1.41651625244859	-0.412723413010876	2278.716	False	122.817470335773	0.000273283386035575
1331	1.47978765547394	-1.39641250528322	-0.141943508130551	-1.13149242495396	1.44914086274983	-0.395852262240216	2278.749	False	123.362787174955	0.000330040662049156
1332	1.24627777298737	0.0883147853551879	1.03019658217908	-1.0990403968048	1.48395745406792	-0.377872470509108	2278.782	False	123.938399394092	0.000334989317805673
1333	1.41317706803155	0.0762355267442331	1.67524587840849	-1.16876561897937	1.5216696399607	-0.360503568282918	2278.815	False	124.514011613228	0.000289360730659447
1334	0.825162343970103	1.43992226719238	-0.797804323297767	-0.0812297000225047	1.56283070497841	-0.345371488617905	2278.848	False	125.059328452411	0.000202897135231579
1335	-1.21583793828924	-0.993884075025642	0.961167953438271	0.289864791184122	1.60782489201147	-0.333917779546732	2278.881	False	125.574349911638	9.20986121734266e-05
1336	3.74028582699702	0.172515226772556	-0.585073102083488	-0.154730488336308	1.65685600634338	-0.32731694939509	2278.914	False	126.059075990911	2.74876182352571e-05
1337	-0.746335602145696	0.0716348327129048	0.0400998939094775	0.561380609217267	1.7099436105783	-0.326407123178745	2278.946	False	126.513506690229	0.000127329064867916
1338	2.92696927414589	-0.866475097946429	-0.336259359935499	-1.00303284166235	1.76692670356375	-0.331638468776283	2278.979	False	126.967937389548	0.000201972705668351
1339	0.565526383585724	-0.676791030297032	-0.479559113058268	-0.633469420173344	1.82747440561527	-0.343042857040065	2279.012	False	127.422368088866	0.000238184608795633
1340	1.17079249303757	-0.408452053978832	0.820538189193883	-0.0875601773399527	1.89110283406596	-0.360227007592764	2279.045	False	127.907094168139	0.000233099746264605
1341	0.917528828896822	0.021442097174699	-0.113276905698541	-0.66088186008856	1.95719706818002	-0.382390011766827	2279.078	False	128.391820247412	0.000190788465922523
1342	-0.633936282266785	-0.019891017482057	-0.365087225743959	-0.281163392772116	2.02503688857635	-0.408364694980157	2279.111	False	128.84625094673	0.000120706796115346
1343	1.71052142694127	-0.0742324605552643	-1.17841300211178	-0.445361784689107	2.0938248470028	-0.436680866433722	2279.144	False	129.330977026003	3.62291007804686e-05
1344	0.987198937852048	0.131590017425773	0.197061097285664	-0.653491104379971	2.16271518568827	-0.465647187909837	2279.177	False	129.845998485231	5.53021552581736e-05
1345	0.629170142640406	-0.745975036092773	-0.634466564744662	0.95673306697543	2.23084218352574	-0.493447254266911	2279.21	False	130.361019944458	0.000134423471355771
1346	1.44864675706089	0.187960176971321	1.65490186528954	0.535551080354538	2.2973466544279	-0.5182445849874	2279.243	False	130.876041403685	0.000197417459981463
1347	4.57591323554835	0.0992804760547355	0.655687573988266	-0.0981858081531169	2.3613995503314	-0.538290634016478	2279.276	False	131.421358242867	0.000239437972259642
1348	1.75200609246973	-0.497006910023795	0.548965189637977	-0.890333863766365	2.42222191061428	-0.552029671955159	2279.309	False	131.96667508205	0.000251659802612077
1349	2.54700175366795	-1.63083499130413	-0.452422647250914	0.570363568427342	2.47910072938739	-0.558194498407249	2279.341	False	132.542287301186	0.000259723848956795
1350	3.80478866211729	-1.20965855119315	-0.0116438413271964	0.43196581055274	2.53140065706561	-0.555887399719757	2279.374	False	133.148194900277	0.000243446023166928
1351	2.39836740620433	-1.1348541533031	0.0658704687365333	-0.146005583138483	2.57857178600524	-0.544641554146953	2279.407	False	133.754102499368	0.000214576955849099
1352	1.3217398585197	0.584522382526871	0.355542790938427	-0.12019665989006	2.62015406532171	-0.524459158479449	2279.44	False	134.390305478414	0.000177236874814195
1353	1.59219936233743	-0.566826049175016	0.535767304091939	-0.834413862418667	2.65577912315398	-0.495823846150276	2279.473	False	135.02650845746	0.000134953759779126
1354	0.977893502600542	-0.693504172430929	-0.310932001666804	-1.22743595042683	2.68517042582253	-0.459686412099834	2279.506	False	135.632416056551	9.04126908564397e-05
1355	1.30874666331414	-0.461212415864441	-1.39718709585899	-0.469945883470312	2.7081427587777	-0.41742437074068	2279.539	False	136.268619035597	4.54892784911471e-05
1356	2.43277297663795	-0.16089767673718	2.24636150062114	-0.296179421125552	2.72460196756079	-0.370777362892069	2279.572	False	136.874526634688	5.69927811974331e-06
1357	0.721160708601	0.533716275091801	-0.124097138258673	-0.0565600196360478	2.73454574997535	-0.321761809603357	2279.605	False	137.450138853824	4.29686485894918e-05
1358	2.78314247178195	-0.238208775519324	-1.36409823191834	-1.12221432020284	2.73806605343687	-0.272569405751092	2279.638	False	137.995455693006	8.39385389178189e-05
1359	0.344164868701419	0.363205022616085	-0.980863709154802	-0.528052883322097	2.73535332210005	-0.225454985391742	2279.671	False	138.540772532188	0.000121808139152482
1360	-0.748742925962861	-0.593557054628546	-0.598024073027515	-0.641814103403954	2.72670248173959	-0.182619919845652	2279.704	False	139.040646301439	0.000149704924033293
1361	0.740902908587198	0.49801408951248	0.0884164264882516	1.04059089448144	2.71252017649883	-0.146097491523642	2279.736	False	139.540520070689	0.000179955637552619
1362	2.3030537771037	-0.700965815645666	-1.00169543966948	0.349349414386803	2.69333241349131	-0.117646603953587	2279.769	False	140.025246149962	0.000196854057251433
1363	2.5019386603603	-0.296211682739188	-0.283633180212048	0.386843962231589	2.66979146226562	-0.0986597437480655	2279.802	False	140.509972229235	0.000202865865375395
1364	-0.305939562468461	-0.0443093723303964	-0.400853368551237	1.00303401749947	2.6426806275391	-0.0900903257214259	2279.835	False	140.964402928553	0.000197273034577025
1365	3.48199575043903	0.712889154559925	-0.432681027706494	0.505809053361132	2.61291539178675	-0.0924034692217981	2279.868	False	141.358242867962	0.000180542067998269
1366	3.42742991968286	0.0847669441404938	0.233376946934205	0.197515408524012	2.58153942851948	-0.105552930150594	2279.901	False	141.752082807371	0.00015422786297758
1367	4.07890491828184	-0.15052221906239	0.110417856481253	1.55177130974374	2.5497141276802	-0.128985421527919	2279.934	False	142.145922746781	0.000120610139670173
1368	0.839253765365938	0.656153155779836	-0.257413375199968	-0.671304971012268	2.51870055155753	-0.161671979127196	2279.967	False	142.570058066144	8.22306593926841e-05
1369	2.44527098586209	-1.12880129501224	0.934616318961026	-0.216117544801915	2.48983314225362	-0.202164457778753	2280	False	142.994193385508	4.15752019115322e-05
1370	0.145256409033348	0.409647336224279	-0.804070240016658	1.0283284478734	2.46448500890437	-0.248673770801004	2280.033	False	143.448624084827	5.22451969972383e-06
1371	2.61930751880153	-0.30575319953346	-0.597858636930526	-1.00620182291538	2.44402520410275	-0.299165199248586	2280.066	False	143.963645544054	3.93951972670475e-05
1372	4.18729480311977	-0.292357638148133	1.40859028274498	0.966827000364593	2.42976901647823	-0.351465080811503	2280.099	False	144.478667003282	7.17516057560182e-05
1373	1.70943646955368	0.128931722642748	0.281968572251412	1.6247372272551	2.42292291740775	-0.403372508491276	2280.131	False	145.054279222418	0.000102203931766264
1374	1.72520101927441	0.258447510126843	0.799375586485236	0.333571028110608	2.42452635973469	-0.452769376607697	2280.164	False	145.660186821509	0.000121311630865793
1375	1.5436369648649	-0.129733958607694	1.92358726859053	0.683360317372539	2.43539309181309	-0.497722233754163	2280.197	False	146.296389800555	0.000127560953726264
1376	1.77770922749311	-1.24266081749144	0.040235323236653	-0.214966625899525	2.45605498235712	-0.536569940892239	2280.23	False	147.023478919464	0.000118243722482369
1377	0.994817875016253	-1.08205068780503	0.647204629479116	-0.0475850507936725	2.48671151913803	-0.567992062434359	2280.263	False	147.841454178237	9.19970207287692e-05
1378	0.5361884584394	-0.754288966755287	-1.02302047166178	-1.73954127743244	2.52718812620988	-0.591054186328881	2280.296	False	148.750315576874	4.96778371423829e-05
1379	0.631046402351033	-1.28860590268452	-0.957183115050068	-0.474139289630215	2.57690623057508	-0.605227898239914	2280.329	False	149.780358495329	1.00760253539154e-05
1380	0.0827281093938519	-0.161268227664594	-1.25367713580231	-0.192165425049671	2.63486760338912	-0.610384826485217	2280.362	False	150.840696793738	6.96899895992389e-05
1381	-0.453850254417111	-0.445843960320425	0.929215419484286	-0.900462932004779	2.69965491929459	-0.6067659153023	2280.395	False	151.840444332239	0.000131474101314406
1382	2.0995692017878	-0.742945289615568	-0.237254704509552	-0.723360779310601	2.76944974877614	-0.594928754009982	2280.428	False	152.77960111083	0.000183676403888163
1383	2.13159188606237	0.0461103302404751	0.0788647746107113	-1.72220164588261	2.84206836153875	-0.575677270059496	2280.461	False	153.688462509467	0.000217567248289364
1384	0.66614933313804	-0.880054953037272	-0.275086331714993	1.32822456490207	2.91501482088281	-0.549979276777985	2280.494	False	154.476142388285	0.000226328649293735
1385	2.05667261860115	-0.0827899827589542	-0.809230434881362	0.532838745413746	2.98554994196049	-0.518878162982953	2280.527	False	155.218379197172	0.000200759060147951
1386	2.3131443100346	0.0893911685211416	1.79380440549966	-0.378326477465464	3.050773824371	-0.483405359448997	2280.559	False	155.930320626104	0.000160176585725672
1387	0.810196970966807	-0.374811626121207	-0.284161078452104	-0.453838355235569	3.10771890362642	-0.444500086531891	2280.592	False	156.56652360515	8.98903692126899e-05
1388	0.877686632552197	0.0969763531880023	0.184281355156569	0.231601000822419	3.15344984316299	-0.402942283546325	2280.625	False	157.172431204241	1.21820675425313e-05
1389	4.67302934568824	-0.339114460482277	-0.595909338254191	0.318082635971874	3.18516614703789	-0.359303584874704	2280.658	False	157.748043423377	8.41630299133115e-05
1390	1.97892276329892	-0.206491184612506	-0.785359429719884	0.487997314173131	3.2003031407254	-0.313919814477916	2280.691	False	158.293360262559	0.000161653292731363
1391	5.19800298408858	0.525652507831128	1.8244352179476	-0.962059893935682	3.19662695849235	-0.26688682149042	2280.724	False	158.838677101741	0.00021870942874766
1392	3.171061538721	-0.00642418675148302	-0.565283361252987	0.911858820440221	3.17231939230411	-0.218079697050742	2280.757	False	159.414289320878	0.000247742889533399
1393	3.8526006459039	-0.148560211689377	-0.0858316217525763	0.636223829111128	3.12604888733983	-0.167193629357864	2280.79	False	160.020196919969	0.000246440695416911
1394	1.39678812853561	-0.0411464430077011	0.221047772715255	-1.04726553211168	3.05702458876311	-0.113803003547854	2280.823	False	160.656399899015	0.000218253197644681
1395	3.63101336551664	-0.921834008335847	0.388015945416916	0.201187775826978	2.96503111840503	-0.0574339588549881	2280.856	False	161.383489017924	0.000171899336174431
1396	2.76340172288416	-0.17386547224984	0.336113438163427	0.602495135159876	2.85044264503744	0.00235541832518677	2280.889	False	162.140873516788	0.000119834532007822
1397	0.73155395672073	-0.237198471442754	-0.991928156321315	-1.17322788713775	2.71421575891141	0.0658936839138394	2280.922	False	162.973996465539	7.41459664589124e-05
1398	2.15271012866132	0.523114182972555	1.81357630181346	-2.82291338945438	2.55786161867614	0.133319943720665	2280.954	False	163.867710174198	5.31288520561426e-05
1399	3.8135318624602	1.02679969446974	0.27723817987576	-1.15996840913634	2.38339875582318	0.204519245164543	2280.987	False	164.837162332744	5.88314859516949e-05
1400	-0.8085320462277	0.113747925614647	1.58531090109146	-0.622727420291848	2.19328875125283	0.279074793231309	2281.02	False	165.836909871244	9.68405395092633e-05
1401	0.356215618890458	0.218270079495813	0.945998518797205	-0.411682014841425	1.99035769963504	0.356241112668774	2281.053	False	166.866952789699	0.000162232038300915
1402	0.664497624629813	0.0593046394686299	-0.415858029821517	-1.65960358978009	1.77770691766535	0.434940761544207	2281.086	False	167.836404948245	0.000242580497391258
1403	1.43539812206882	0.161850632875598	0.319478274066615	1.32637370259648	1.55861670989869	0.51378550052925	2281.119	False	168.745266346882	0.000318656605284371
1404	0.166504781588718	0.655433915772179	-0.925423115331207	0.457941300593571	1.3364471693052	0.591121065084695	2281.152	False	169.563241605655	0.000366491560385316
1405	-0.102618852877507	-0.023388741314976	0.319140418702081	-1.03781003835154	1.11453995881675	0.665093004203651	2281.185	False	170.320626104519	0.000360593134979291
1406	0.673421182741791	0.347520334914345	-0.0541028192561662	-0.403279563315751	0.896124805225702	0.733729562311332	2281.218	False	171.047715223428	0.000278081845850559
1407	0.321276270715084	1.52230178793554	0.249908296198353	1.31330309753416	0.684234057539684	0.795036396433948	2281.251	False	171.714213582428	0.00010529995823104
1408	0.475603581583491	1.16983625196384	-0.492418455968152	2.32733940218496	0.481628145707058	0.84709712038795	2281.284	False	172.350416561474	0.000179121264356544
1409	-1.2043461514046	1.68195101431436	0.530206994417585	1.11571951209466	0.290734155669538	0.88817330257835	2281.317	False	172.910881090633	0.000520214728208381
1410	0.784516794294178	0.608471570715607	-0.608681753576914	1.08028138463459	0.113599049675149	0.916797631196419	2281.349	False	173.441050239838	0.000960532389068828
1411	-0.0385098779479605	0.428278147503477	-0.490616503417968	2.38183895380314	-0.0481416553189062	0.931854482730575	2281.382	False	173.895480939156	0.00142046487503665
1412	-0.37481297113505	1.14854210018737	-0.0674222905153356	2.08392356567958	-0.193279646411515	0.932643036784565	2281.415	False	174.31961625852	0.00186128105439541
1413	-0.512177083259166	1.25874653021367	-0.387275716344554	2.02237957640008	-0.321034571774571	0.918919294432709	2281.448	False	174.683160817975	0.00222971241247761
1414	-0.446023966374271	1.3250388230193	-0.329484972672524	5.06666283091875	-0.431040950819068	0.890914779988246	2281.481	False	175.046705377429	0.00247609890783383
1415	0.01408490637094	1.24986282601508	1.862458127572	2.52991108316824	-0.523322890222611	0.849331225938453	2281.514	False	175.31936379702	0.0025628200727672
1416	0.217480080335144	0.61635200408787	-0.0338766241291264	1.91804728904307	-0.598258642960147	0.795312043684497	2281.547	False	175.561726836657	0.00247129389336138
1417	-0.948017412301366	-0.207442620183171	-0.822534516165334	2.74817633726388	-0.656537308149013	0.730392760792995	2281.58	False	175.804089876293	0.00220580994709322
1418	-1.21016273574322	0.813361718679304	0.935351000049609	0.458012402770266	-0.699110103055974	0.656433765968645	2281.613	False	176.016157535975	0.00179321667383522
1419	0.0426991668346196	1.17534060018201	0.932684999801178	2.91024374863307	-0.727138648267626	0.575539575330273	2281.646	False	176.258520575612	0.00127865740189839
1420	0.438730039658966	1.37931341768383	0.769898862631687	1.5200616458101	-0.741942601970927	0.489969374372466	2281.679	False	176.500883615248	0.000718696792663416
1421	-0.833730182567054	-0.181096672695173	-0.407836072751177	2.21195057337483	-0.744948773684915	0.402043785212391	2281.712	False	176.773542034839	0.000178892849930958
1422	-0.765086242258434	-0.0137820442119013	0.219586191434644	1.14276517065228	-0.737643559654549	0.31405267330606	2281.745	False	177.121938904317	0.000307616967677978
1423	-0.0108597938979612	-0.0402909184485958	0.610955211996224	-0.681902902358415	-0.721530192151972	0.228168382510456	2281.777	False	177.530926533703	0.000689604579433719
1424	0.238199584431876	-1.04378979539073	-0.359473075701844	2.49000624055085	-0.698091905249286	0.146368133211986	2281.81	False	178.015652612976	0.000943748871792438
1425	-0.774347811469353	-0.423676441403929	0.575182576926696	0.0725826226931795	-0.668761712589818	0.0703685093893143	2281.843	False	178.621560212067	0.00106565325490118
1426	-1.23794215144976	1.29006085240966	1.54424697409579	1.02273240132535	-0.634899089792058	0.00157407606854717	2281.876	False	179.318353951022	0.00106728793368549
1427	-0.637160250305485	0.0267294138807049	0.408517491009243	0.558594304674857	-0.597773475048786	-0.0589587153795301	2281.909	False	180.075738449886	0.000974748362673598
1428	0.169827496639443	0.0276449978196328	1.14613060304583	1.31712205215268	-0.558554163286322	-0.110541994811985	2281.942	False	180.863418328704	0.000822825261371659
1429	1.25622594816192	0.43789028058307	-0.295319485467169	-0.161863310991013	-0.518305885738977	-0.152861677583214	2281.975	False	181.651098207523	0.000648880090432803
1430	0.229512327063022	0.819394879347992	0.659136266156989	0.176336102898182	-0.477989148123035	-0.185968327993544	2282.008	False	182.438778086341	0.000486892299462278
1431	-0.858511006372825	-0.385580787414871	-0.236567138345033	0.535971047819502	-0.438464253024305	-0.210255009984863	2282.041	False	183.165867205251	0.000362596218237688
1432	-1.22832255435713	-0.122611628522712	-1.43482067838363	-0.494338647453802	-0.400497857974144	-0.226423716332191	2282.074	False	183.923251704115	0.000290425608598554
1433	-0.0246410088288119	0.194593492604191	-0.0808908506251129	0.932398078402204	-0.364770918517203	-0.235442114478909	2282.107	False	184.650340823024	0.000272545519645584
1434	-0.203163696630911	-0.611808288823775	0.0920542042612983	-0.657575797424917	-0.331886930406006	-0.238492413800785	2282.14	False	185.422873011865	0.000290259508443905
1435	-1.42453831183131	-1.23112547161788	1.17179190168538	-0.156097659460889	-0.302379508861412	-0.236914184819342	2282.172	False	186.134814440797	0.000353520252215989
1436	0.908656788088393	-0.369132006953293	-0.526229654653654	1.18182237257997	-0.276718515060547	-0.232142981719852	2282.205	False	186.831608179752	0.00041652838539004
1437	-0.813958544396946	0.581947158509831	0.801535153459036	-0.847441029195311	-0.255314148211427	-0.225646662146822	2282.238	False	187.498106538752	0.000467783786341896
1438	0.221597817463048	-0.247951549266547	0.0515865344864095	-0.0565425518241981	-0.238518652102491	-0.218861375573668	2282.271	False	188.104014137844	0.00049239550160349
1439	0.0353955670180903	0.488949806290535	-1.40230691351604	0.495089260013554	-0.226625523746721	-0.213129300398478	2282.304	False	188.709921736935	0.00048326936652606
1440	-0.231690665188368	-0.313260487253937	-0.688988853230189	0.61554225295258	-0.219866344771336	-0.209640331121247	2282.337	False	189.255238576117	0.000442271111158822
1441	-0.130373384646358	0.117552927107474	-1.13212921034759	0.283361350510992	-0.218405570534912	-0.209380017847851	2282.37	False	189.800555415299	0.000379476367766082
1442	-0.555404025202671	-0.437822087822698	-1.00228159645199	-0.0348980331873688	-0.222333796096088	-0.213086099472327	2282.403	False	190.376167634435	0.000310691550197761
1443	-0.152927807519973	-0.477503301352045	-0.683359276394744	0.781963525318724	-0.231660162656806	-0.221215905165951	2282.436	False	190.921484473617	0.00025378847104805
1444	-1.20463491033242	0.164747109660808	-0.285006815270766	1.68726001167471	-0.246304665941804	-0.233926686629989	2282.469	False	191.466801312799	0.00022463702109215
1445	-0.0523769032248649	-0.666649863897843	-0.136198960571338	0.525437452096462	-0.266091174853172	-0.251070557626591	2282.502	False	191.981822772027	0.000233401147143028
1446	2.88519916143055	-0.162531092980639	0.105562000216935	0.722535247371449	-0.290741963202137	-0.272205146389426	2282.535	False	192.527139611209	0.000272444569215716
1447	0.521614210570016	0.680236063399991	-0.802090124571805	0.456748466057943	-0.319874500757061	-0.29662032053959	2282.567	False	193.042161070436	0.000360039765319545
1448	-0.412410556806712	0.143804043288048	0.940167006832709	0.39763783190876	-0.353001146332826	-0.323380455656872	2282.6	False	193.587477909618	0.000458140058721299
1449	-1.02810672119519	-0.159568763218941	-1.85339360328023	1.13075221847292	-0.389532241664797	-0.35138074171405	2282.633	False	194.1327947488	0.000554270168233766
1450	-0.318822709598734	0.42520986816236	0.521259257930307	1.69822952713732	-0.428782928854382	-0.379415027768579	2282.666	False	194.647816208028	0.000627275033212692
1451	-0.842097778739398	-0.740440878057539	0.949487207719658	1.23503658496932	-0.469983816263445	-0.406251777512934	2282.699	False	195.19313304721	0.000658942229681358
1452	0.233363665768406	0.215682878434994	1.20171452982023	-0.48743206675971	-0.512295408867617	-0.430713932706753	2282.732	False	195.708154506437	0.00063766577861887
1453	-0.210679232665685	-0.695831630330318	0.158811658026384	1.10025976574432	-0.554826010642723	-0.451757938797573	2282.765	False	196.283766725574	0.00056085262250729
1454	-1.48293354984953	-0.809424356720181	-0.643730139359235	-0.833970891517574	-0.596652609745892	-0.468546943545509	2282.798	False	196.85937894471	0.000435612727236521
1455	-0.0021140687392711	-0.442702235338074	-1.09864561931588	0.123561346501969	-0.636844082494478	-0.480513279642042	2282.831	False	197.465286543802	0.000277660155421134
1456	-0.474200704355294	-0.355258946622978	-1.02021457482064	0.0840681109915225	-0.674485908600791	-0.487405803002307	2282.864	False	198.071194142893	0.000109113728240117
1457	-0.198765707098294	-0.407577102536141	-0.0442054206631708	0.160728339077433	-0.70870548523894	-0.489318465819468	2282.897	False	198.677101741984	5.42024789410817e-05
1458	-0.221493964290599	-1.33485283210837	0.699089635851733	0.27091925226086	-0.738697066701865	-0.486697613104616	2282.93	False	199.31330472103	0.000175782595961953
1459	0.149698510842208	-0.940116571738685	0.266167228174291	0.079804470709125	-0.763745342768325	-0.480326831077326	2282.963	False	199.934360010098	0.000242403553542006
1460	-1.28413791679303	-0.421251532348411	0.222583407512872	-0.0161869044723773	-0.783246703155998	-0.471289651197729	2282.995	False	200.494824539257	0.000269005104379685
1461	-1.06414163073291	0.0521398874419718	-0.757373434827235	1.44302486008411	-0.796727315903119	-0.460911916503193	2283.028	False	201.040141378439	0.000233756786658675
1462	0.0484725009757063	-0.203796356874793	0.261114591318049	0.446399153971094	-0.803857270228269	-0.450687034036168	2283.061	False	201.524867457712	0.000153389313987734
1463	-0.447671837423139	0.868806217925682	-0.532642303863309	-0.450723997359945	-0.804460193336849	-0.442188560174415	2283.094	False	201.979298157031	4.5975047592779e-05
1464	-1.14715896710271	-0.295561780489648	0.878327312868527	1.43198339573621	-0.798517938002329	-0.436975500296213	2283.127	False	202.403433476394	7.58204738771714e-05
1465	-0.810550115061379	-0.227764274578871	0.162737746243833	1.66379795832116	-0.786170144433237	-0.436496278008453	2283.16	False	202.797273415804	0.00018039443812339
1466	0.0666777964649162	-0.404511784893642	-0.646433092729933	0.597026898919047	-0.767708695935335	-0.441997497372422	2283.193	False	203.191113355213	0.000256371594547367
1467	-1.10583796337378	-0.329504935042534	-0.615502531674205	1.25519093204841	-0.743567302787366	-0.454443370344067	2283.226	False	203.524362534713	0.00029186175632353
1468	-0.888826322640073	-0.26453101792074	-0.169754469668948	0.34193689328659	-0.714306652272728	-0.474451028658444	2283.259	False	203.797020954304	0.000282881773944305
1469	-0.878771942154924	0.263823420635522	-1.11920628254019	-1.0396227489638	-0.680595745263417	-0.502245931731502	2283.292	False	204.009088613986	0.000233082986551365
1470	-0.0372662341898519	-0.32403190951802	-1.04666221037459	0.327364298322137	-0.643190192529842	-0.537640292031612	2283.325	False	204.190860893713	0.000152638320290644
1471	-0.199553105133493	-0.669713813527196	-1.47831239237533	2.44001827964572	-0.602908359938733	-0.58003595798551	2283.358	False	204.372633173441	5.62629157414582e-05
1472	-0.195089250273239	-1.25133226294117	1.11335411632898	1.79326308989852	-0.560606325629051	-0.628451624751713	2283.39	False	204.554405453168	4.10343401514157e-05
1473	-0.13142158117067	-0.0128338428330713	-1.54640277262838	2.83084295249948	-0.517152640945273	-0.681572692025018	2283.423	False	204.736177732895	0.000122338714846847
1474	-0.453586223599371	-0.870639445977667	-0.23732274439989	-0.411417429077133	-0.473403869431809	-0.737820658726246	2283.456	False	204.948245392577	0.000178050476174487
1475	1.36647880703887	-0.0441672906041347	0.585539698869628	2.10253148844311	-0.430181815919738	-0.795437729789692	2283.489	False	205.160313052259	0.000199941916359139
1476	0.0897428480363461	0.242948824372159	-1.71590813124066	0.259827782299241	-0.388253254262546	-0.852581386844013	2283.522	False	205.43297147185	0.000186152899600434
1477	-1.05966770097018	-1.25120179590465	1.0552042118722	-0.402787461970336	-0.348312823242274	-0.907423098340998	2283.555	False	205.735925271396	0.000140176933834136
1478	-0.684074519890887	-1.08355193171199	0.718288126726102	1.03279371864547	-0.310969592974161	-0.95824514813995	2283.588	False	206.129765210805	7.0005408799217e-05
1479	-0.56779902829804	-0.915776602233546	0.659378529402884	2.05127950544328	-0.276737617572958	-1.00352975251381	2283.621	False	206.553900530169	1.92223384017931e-05
1480	-0.691665744788526	-1.6222775577168	-0.146871601551172	-0.437772315722157	-0.246030593625475	-1.04203519729555	2283.654	False	207.068921989396	0.000103326480211285
1481	1.39566971260472	-0.828580151565985	-0.88875344352568	-0.822379144847689	-0.219160548285962	-1.07285461971169	2283.687	False	207.674829588487	0.00018161953120057
1482	0.412464396509377	-0.347175399851094	0.227219729585576	-0.43352098473283	-0.196340295610204	-1.09545422330628	2283.72	False	208.341327947488	0.000242329076485526
1483	0.1963458213083	-0.676840279081521	-0.873578522984363	0.891223400573093	-0.177689234467229	-1.10968907253393	2283.753	False	209.083564756374	0.000270267320852332
1484	0.759690869818672	-1.15002742249946	0.572008952950967	-0.547942061190622	-0.163241924264441	-1.11579607721893	2283.785	False	209.856096945215	0.000288221960789829
1485	-1.00059738323161	-1.05163465807757	-0.885688874828738	0.201407386422772	-0.152958772447853	-1.11436525025429	2283.818	False	210.674072203988	0.000270897553330647
1486	-0.981925515396885	-1.19170106958036	2.3728942316778	0.811654422497086	-0.146738104986921	-1.10629170739969	2283.851	False	211.552638222671	0.000229209397554188
1487	0.261595098605659	-0.549197411870227	-1.14153225201011	0.366771717425782	-0.144428870290168	-1.09271208314564	2283.884	False	212.431204241353	0.000168676384854927
1488	-0.631047619454096	-1.53951540595608	0.233665637832536	-2.14772862796336	-0.145843248323219	-1.07492997918676	2283.917	False	213.27947488008	9.66907057790371e-05
1489	-0.208123431093935	-0.714754808260802	1.70714023972896	-1.05303267783345	-0.15076849783653	-1.05433567615865	2283.95	False	214.158040898762	2.27796518221887e-05
1490	-0.552049243711122	-0.368463366796892	0.517724975899531	0.217518906283766	-0.158977471025188	-1.03232558029317	2283.983	False	214.976016157535	5.04719309164221e-05
1491	0.916691651589193	-1.3784071397411	0.643628595697451	-1.16922496195177	-0.170237350111597	-1.01022672519939	2284.016	False	215.763696036354	0.000107632508100926
1492	-0.403471689219867	-0.256647560287175	-0.233819156410552	-1.26282143964981	-0.184316306118461	-0.989231113629718	2284.049	False	216.521080535218	0.000146292225433681
1493	0.450244239404151	-0.105219896689102	-1.39534002883606	1.3292655184146	-0.200987937198235	-0.970343802031979	2284.082	False	217.187578894218	0.000162135479287417
1494	-0.644490353502906	-0.709944072005464	-0.480458407972439	-0.0307280573754972	-0.220033502431082	-0.954347466385489	2284.115	False	217.793486493309	0.000153556013762227
1495	1.10768050985767	-1.56589052590437	1.23436869446152	0.934423967470993	-0.241242117128187	-0.941784829419127	2284.148	False	218.3993940924	0.000121626901535752
1496	-0.531148573334614	-0.543064192964347	1.77597228424117	0.129201357860362	-0.264409208124392	-0.932958882822896	2284.181	False	218.975006311537	6.88967974969163e-05
1497	-1.02126943478196	-0.152609887728936	0.402976756303344	0.13787610802531	-0.289333634244318	-0.927949419631314	2284.213	False	219.550618530674	1.0947024357897e-05
1498	-1.18873315142114	-0.472995653941587	-1.22847374415199	-1.73538630757381	-0.315813951709484	-0.926643118672306	2284.246	False	220.12623074981	6.5952455129435e-05
1499	-0.369499668420993	-0.13428648171778	-0.328796547418486	-1.41787503005601	-0.34364434246251	-0.928773402984636	2284.279	False	220.701842968947	0.000134540673367129
1500	0.0800205541629608	-1.16282574580056	0.451819493488528	0.21059682868775	-0.372610723358514	-0.933965616831668	2284.312	False	221.307750568038	0.000192011694262483
1501	0.123080028739266	-0.678071436933608	-0.970601271150175	-0.298550610768239	-0.402487516588142	-0.94178279336442	2284.345	False	221.913658167129	0.000230502474546934
1502	0.847679749516085	-0.964438793184807	0.657984423468063	-0.860228079374634	-0.43303548973559	-0.95176744493669	2284.378	False	222.51956576622	0.000244488170305663
1503	0.075539159650904	-1.53893415767778	-0.985415766817881	-0.5472518869547	-0.464000973041572	-0.963475390272599	2284.411	False	223.18606412522	0.000231506013182154
1504	-0.0553047083241747	-1.22668497674628	-0.200853424544162	-0.731183064681403	-0.49511663920974	-0.976498588179819	2284.444	False	223.91315324413	0.000192586326122986
1505	-0.32990469891601	-1.00748553906188	-0.0402958024191682	0.767492499810129	-0.52610389642479	-0.990475191726149	2284.477	False	224.670537742994	0.000132227288887286
1506	0.0090980502512304	-0.409913307862402	-0.761090015655099	0.665161333516595	-0.556676807988849	-1.0050864561958	2284.51	False	225.427922241858	5.80942619293922e-05
1507	-1.16985754051593	-1.98923534229446	-1.14230704030676	-0.113957271341353	-0.586547322197081	-1.02004159587574	2284.543	False	226.185306740722	2.45626006044676e-05
1508	-0.517409154366746	-0.536039681536322	-1.59758328877284	0.063210455020434	-0.615431483352144	-1.03505304865979	2284.576	False	226.957838929563	9.3143425953856e-05
1509	0.352342483666803	-0.374143885375071	0.0231260767221418	1.17822203242949	-0.643056207590638	-1.04980573935014	2284.608	False	227.669780358495	0.00015457761887098
1510	-1.32572003815957	-0.820630330829767	-0.110353694046486	0.0949050133880604	-0.669166152121422	-1.06392471709335	2284.641	False	228.396869477404	0.000191625538587667
1511	0.0939996019673058	-1.13594904345491	0.38052335931153	-0.77204161424967	-0.693530187940209	-1.07694589495163	2284.674	False	229.093663216359	0.000200769703652199
1512	-0.700128359063339	0.0329133239146455	0.699945964016974	-0.612384020934789	-0.715947005844961	-1.08829449516282	2284.707	False	229.729866195405	0.000180310088074166
1513	-0.362556547303833	-0.474326058694189	-1.82289799925072	-0.0559735423002723	-0.736249442590917	-1.09727520218542	2284.74	False	230.335773794496	0.000132557856573563
1514	-0.96560629545776	-0.59283101575827	-0.342421105913201	1.70151070083728	-0.754307204475129	-1.10307699325438	2284.773	False	230.881090633678	6.38923212626184e-05
1515	-0.656127230273597	-0.511492398576316	-0.916487933823691	-0.409765365412273	-0.770027783159889	-1.10479424164219	2284.806	False	231.365816712951	2.11376317775774e-05
1516	-0.764805541822346	-1.14600239719567	0.0244919308843177	-0.949823268382302	-0.783355494627916	-1.1014640948321	2284.839	False	231.789952032315	0.000100970533637279
1517	-0.828721571993051	-0.938545583163692	-0.197788647211206	1.73875718440824	-0.794268716749077	-1.09211846573281	2284.872	False	232.214087351678	0.000172645649924131
1518	-0.0860996098356297	-0.88858600728313	-1.48343765911451	1.34187169313773	-0.802775543120167	-1.07584739714141	2284.905	False	232.547336531178	0.000224464030505353
1519	-1.06546082536131	-0.975892002017828	-0.253905234036144	1.0937533295727	-0.808908199646214	-1.0518692200735	2284.938	False	232.880585710679	0.000249627964897715
1520	-0.76368321184386	-0.439679672524976	0.0304631798963188	-0.53825131762881	-0.812716675543637	-1.01960195782359	2284.971	False	233.168391820247	0.000238497807389267
1521	0.126871144141802	-1.09738025903757	0.247440279267165	2.33578316455201	-0.8142620933664	-0.978729929675861	2285.003	False	233.456197929815	0.000215308387357144
1522	0.0617500200014867	-1.34839324163052	0.457179242577041	-0.370754561692738	-0.813610376795845	-0.929259538735929	2285.036	False	233.789447109315	0.000162861514866359
1523	-0.7368764509173	-0.951278990910459	0.925579163526966	-0.721200014542682	-0.81082676654298	-0.871558797028413	2285.069	False	234.122696288815	9.77062833750594e-05
1524	-0.949325316701241	-0.938877185576253	-1.23546068243601	-0.876499925999117	-0.805971683124051	-0.806376208201112	2285.102	False	234.455945468316	3.0855869635792e-05
1525	0.260079979581769	-0.996254246982106	-0.37459430314788	-0.997858256770907	-0.799098343032372	-0.734836108568414	2285.135	False	234.789194647816	3.05038759684668e-05
1526	-1.06843980822391	-1.08283942327526	0.987643583038016	0.12807038997403	-0.790252407589543	-0.658409337560164	2285.168	False	235.092148447361	7.24562213191786e-05
1527	1.06162991346822	-0.565787246680829	-0.326527998802169	-1.11778684536419	-0.779473789927086	-0.57886001905635	2285.201	False	235.425397626861	9.25207603743744e-05
1528	-0.122741834084766	0.421161414541316	0.508354407821044	-0.795655079023225	-0.766800575744752	-0.498171122812333	2285.234	False	235.758646806362	8.86546674246954e-05
1529	-0.953190287017949	-0.0869461553435865	-0.0243869862425505	0.240431089996834	-0.752274839817283	-0.418453179292212	2285.267	False	236.091895985862	6.32858391236754e-05
1530	-0.538235534748705	-0.181034427382469	0.509111879327424	1.18084423203811	-0.735949975411929	-0.341841897056283	2285.3	False	236.425145165362	2.28289097450339e-05
1531	-0.766435116189539	0.379857099247836	-0.282902328208207	0.387367028920049	-0.717899010284972	-0.270391363676869	2285.333	False	236.788689724816	2.68153870420625e-05
1532	-0.660039713417958	0.667831745119405	0.399435613829077	-0.428639645624478	-0.698223271998354	-0.205969922100363	2285.366	False	237.152234284271	6.90595178903292e-05
1533	-0.199258730015519	-0.396105086689401	1.96703516901648	0.0268450820319969	-0.677060696144724	-0.150165672574399	2285.398	False	237.515778843726	0.000104817369437262
1534	-0.594833249040816	-0.188360560149353	0.548941049222353	0.0962141387248354	-0.654593050140703	-0.104207870934865	2285.431	False	237.93991416309	0.000120937789248643
1535	0.126786538709672	0.444787649787059	-0.527251345279642	1.75166295878655	-0.631051375709984	-0.0689093373160434	2285.464	False	238.364049482453	0.000115306683832166
1536	-0.279776306335162	-0.902135664974296	-1.64143434763989	0.390364782925785	-0.606719034613444	-0.0446334541520463	2285.497	False	238.818480181772	8.8230996665808e-05
1537	-1.10310813056933	0.263483025878235	-0.0562084354078177	1.12414293210975	-0.581931870548266	-0.0312875471309302	2285.53	False	239.333501640999	4.38871323608183e-05
1538	-0.68275554532411	0.219660196492584	0.00295794377424821	1.84394715199976	-0.557075167974215	-0.0283425538799831	2285.563	False	239.909113860136	1.41037114367228e-05
1539	-1.07332859755957	0.706787209693183	-0.684596880763638	1.01689881388178	-0.532577285524337	-0.0348770439878959	2285.596	False	240.545316839182	6.97541390199561e-05
1540	-0.637450293541156	0.581306203663944	0.211830282117308	2.16360134225293	-0.508900054940155	-0.0496420040698854	2285.629	False	241.242110578136	0.000120231362044918
1541	-1.08257606880639	-0.0771701153508037	-1.33019167429564	-0.403551470619112	-0.486526252040413	-0.0711414669035855	2285.662	False	241.969199697046	0.000156456712609053
1542	-0.171371614900314	-0.108074858234109	0.99949745984123	-0.573704671613258	-0.465944649534362	-0.0977231388119694	2285.695	False	242.756879575864	0.000172872739858853
1543	0.55164398251681	0.0764944327695113	-0.642937040182999	1.66767175688823	-0.447633338525561	-0.127672722804087	2285.728	False	243.544559454683	0.000166828175218298
1544	0.989971443043433	-1.14842595821239	-0.271027526438724	1.01375244472896	-0.43204214385392	-0.159305665024714	2285.761	False	244.332239333501	0.000138746551457685
1545	0.035964587325959	-0.0264157174428065	0.142903160940159	-0.291963395750225	-0.419575047943796	-0.191050547383327	2285.794	False	245.104771522342	8.99820946338874e-05
1546	-0.608658704908231	-0.40790592715349	-2.01874560767772	3.25562166475012	-0.410573571657306	-0.22151925171017	2285.826	False	245.877303711184	3.4269762542719e-05
1547	-0.413073745279904	-0.796222028231788	-1.33647817234499	-1.4404190449478	-0.40530203554011	-0.249560241806846	2285.859	False	246.664983590002	3.46132742939087e-05
1548	-0.00156188125089416	-0.582916361438681	-0.659286716558134	-0.583784324799418	-0.403935541450484	-0.274292738716349	2285.892	False	247.422368088866	9.97760738896864e-05
1549	0.00310648955357718	0.312125609631719	0.359480881863814	-0.309674952946041	-0.406551377445423	-0.29512107883893	2285.925	False	248.149457207775	0.000157448617745745
1550	-0.867761545931309	0.295379960604378	-0.915635422470491	0.749740656361491	-0.413124366149524	-0.311730020178611	2285.958	False	248.815955566776	0.000200551403386915
1551	0.833317305714559	-0.544507838915742	1.01430865415061	0.624433831670779	-0.423526459938304	-0.324063083920358	2285.991	False	249.452158545821	0.000223423060730557
1552	-0.232974029023115	0.70839016627958	0.447561833532761	-0.187695934965008	-0.437530648760136	-0.332287089620926	2286.024	False	250.027770764958	0.000221515832882821
1553	0.319314567774406	-0.358851988699095	1.8519604831283	0.0415773207008899	-0.454819003369749	-0.336746790728901	2286.057	False	250.57308760414	0.000191438731519405
1554	-0.190147482381332	-0.722803004507062	2.15405519076255	0.610924304255207	-0.47499444364435	-0.337913901257106	2286.09	False	251.057813683413	0.000131202012102084
1555	-0.186419200514657	0.150015751144699	-0.482963856661471	0.541344730190007	-0.497595613373636	-0.336334814869109	2286.123	False	251.481949002777	4.18349683517598e-05
1556	-0.202429863865861	0.744956123002425	0.750335577799827	1.57971620840918	-0.522114072706266	-0.332580976824325	2286.156	False	251.875788942186	8.26221351984447e-05
1557	-0.953943113903776	-0.289241257840685	-1.78069538590855	1.00221417588957	-0.548012898031069	-0.327205228149939	2286.189	False	252.239333501641	0.000217393146468077
1558	-1.11545962286365	-0.620069249028449	-0.654190302954272	0.999058749089316	-0.57474571396924	-0.320706574230802	2286.221	False	252.572582681141	0.000382754048519248
1559	-0.719142841469835	-0.587209782229193	1.1328790244045	1.78639022101401	-0.601775177119766	-0.313504826898921	2286.254	False	252.875536480686	0.000550012621022373
1560	-0.242648568493802	-0.512602055359405	0.786304772552554	-0.351660407622411	-0.628589986028333	-0.305925527989446	2286.287	False	253.087604140368	0.000709940672473222
1561	-0.291939996837141	-0.48922207271579	-0.892020045533356	0.184774215797789	-0.654719602395344	-0.29819458023646	2286.32	False	253.269376420095	0.000847171445174798
1562	0.0244048064437234	-0.271822401075187	0.734982347091362	2.42809844406663	-0.679746027022509	-0.290441176064571	2286.353	False	253.390557939914	0.00094614481816795
1563	-0.745462495759675	0.629085200555116	-0.618308551242425	0.304577633822428	-0.703312169558382	-0.282706997352461	2286.386	False	253.481444079777	0.000993089760591334
1564	-1.05072113183877	0.57344063413474	-0.723179389031537	1.85951346267516	-0.725126570559239	-0.274959308064517	2286.419	False	253.542034839686	0.000978227183593591
1565	-0.556544922814141	0.636918157815004	-0.857174245333597	1.73139350914442	-0.744964463145935	-0.267105498697111	2286.452	False	253.602625599596	0.000897836662773199
1566	-0.661291464074225	-1.06363357128367	0.11274501954855	0.263810187253305	-0.762665384623785	-0.259006860509166	2286.485	False	253.63292097955	0.000755727408296742
1567	-0.757867246590619	-0.467874439080369	-0.453261904080036	-0.0586072400693553	-0.778127751480034	-0.250489834815884	2286.518	False	253.693511739459	0.000563632876523979
1568	-0.0566353192027102	-0.836020295263431	1.41644555190218	1.271616274846	-0.791300981414823	-0.241353640245774	2286.551	False	253.754102499368	0.000340272704141606
1569	-0.64399911438642	-0.663499571737262	0.126601986305035	1.07011158188587	-0.80217587317005	-0.231373951841297	2286.584	False	253.860136329209	0.000110085324137265
1570	-0.868023646724558	1.02458923738833	0.412198039167906	-1.65759636387647	-0.810774031674157	-0.220303101383044	2286.616	False	253.996465539005	0.000107718611718456
1571	-0.430763628133381	-0.570855936466588	0.305485902528382	0.140391515622516	-0.817137148738203	-0.207867995948684	2286.649	False	254.208533198687	0.000286117725687725
1572	-0.453705551843155	-0.630678511939525	-0.602194191760733	0.356519641639017	-0.821316918258328	-0.193767524462814	2286.682	False	254.450896238323	0.000412932698695108
1573	0.755997004563236	0.386179211941872	0.496400005270763	1.28300283342707	-0.82336628327327	-0.177671566949447	2286.715	False	254.784145417823	0.000477348320815561
1574	0.497383680691122	0.199519553958747	1.204399270493	2.90886204827354	-0.823332587253577	-0.159223787359648	2286.748	False	255.117394597323	0.0004784796802049
1575	-0.372385050242062	0.245531953042758	0.959861879634295	-0.545474795025171	-0.821253043341399	-0.13805015516144	2286.781	False	255.511234536733	0.000423732066498815
1576	-1.39666806140719	0.276797533797054	-0.00918960664652119	0.778919479832786	-0.817152754563501	-0.113774611910274	2286.814	False	255.935369856096	0.000327177613148878
1577	-0.824593040277671	0.303121795324762	0.0626916779509641	-0.165205419249292	-0.811045328048284	-0.0860425177045634	2286.847	False	256.389800555415	0.00020709348579361
1578	0.749597379704361	-0.923134573146394	-0.858918626612947	1.42281808822388	-0.802935939902267	-0.0545515496756933	2286.88	False	256.844231254733	8.32485345942757e-05
1579	-0.927258478275631	0.243753884255352	-0.922025943988528	1.88520351942065	-0.792826536815355	-0.0190886757672515	2286.913	False	257.359252713961	3.24132912985479e-05
1580	-1.14797627277069	1.13914274060033	2.09685207659793	1.33451768031321	-0.780722716277794	0.0204291966776116	2286.946	False	257.874274173188	0.000115433504614605
1581	-0.265042334271017	-0.248313236308539	1.14390730390203	3.50188686780051	-0.766641717875943	0.0639141798729559	2286.979	False	258.389295632416	0.000167338860423342
1582	-1.09351592198656	0.679902532036542	-0.00187745388668227	1.54323116490039	-0.750620889136267	0.111069884197865	2287.012	False	258.828578641757	0.000179909840909785
1583	-0.380071124241736	-0.0201816139783766	-0.492733790914453	1.27024469941367	-0.732725963470558	0.161361614397872	2287.044	False	259.207270891189	0.000174426980119544
1584	0.0705220566583444	-0.0150525709536211	-0.346299453298506	0.465581223431723	-0.713058504593906	0.213998360779778	2287.077	False	259.540520070689	0.000140325633365902
1585	-0.343176924565501	1.23052091233324	-0.0459095965527619	1.48361170157457	-0.691761928186286	0.267930111324059	2287.11	False	259.81317849028	9.0444769831974e-05
1586	-1.49816489741493	-0.506737394851269	-1.0756703377107	1.38013397799521	-0.669025601988513	0.321863046744002	2287.143	False	260.055541529916	3.12298340374118e-05
1587	-0.994490245874233	-0.50455063685476	-0.61117062183812	1.62939097251516	-0.645086642557717	0.374293866761947	2287.176	False	260.297904569553	3.72997653911106e-05
1588	-0.762091739719261	-0.179217103988358	-0.142790963128271	-1.00982459728614	-0.620229161967778	0.423562935248642	2287.209	False	260.540267609189	0.000107612068505483
1589	-0.997859936608977	0.649509880874096	0.0314054170140064	1.99561765772061	-0.59478086176157	0.467924259730627	2287.242	False	260.81292602878	0.00018198619585675
1590	-0.65801758237187	1.26912781550593	-0.235674887964965	2.22112836806018	-0.569107015590639	0.505628692812412	2287.275	False	261.14617520828	0.000258156108797226
1591	0.925623063357677	-0.821009611150222	0.431314094266051	0.804363514366358	-0.543602018181613	0.535015320476045	2287.308	False	261.54001514769	0.000332396937952425
1592	0.12567534142099	0.552765296080164	-0.0923875425494834	-0.118709434024418	-0.518678799823591	0.554604935405326	2287.341	False	261.933855087099	0.000398881557697841
1593	1.26866246022387	1.3386644926362	-0.186595667979127	2.8402000999886	-0.494756507391009	0.563188905988001	2287.374	False	262.357990406463	0.000450234187932475
1594	-0.317635415355067	0.89379915880554	-1.17853487009718	2.94705177945387	-0.472246931709911	0.559906726122531	2287.407	False	262.721534965917	0.000464350217025033
1595	-0.494246170101844	0.808943330978715	-0.0474943958165967	2.5275308216477	-0.451540215325208	0.54430609866151	2287.439	False	263.054784145417	0.000478921758800484
1596	0.495065445249367	0.719707799124912	-0.853221684886087	0.732506116290672	-0.432990404517348	0.516380540560157	2287.472	False	263.388033324917	0.000447320593278624
1597	0.00594197544361638	1.67677031705504	-0.202455454689314	1.43233075260243	-0.416901416137952	0.476581118017539	2287.505	False	263.690987124463	0.000384298988408178
1598	-0.0943289244929126	1.77850490481522	0.815632714373177	1.59114872405612	-0.403513975800127	0.42580089176123	2287.538	False	264.024236303963	0.000295065258019828
1599	-0.976907615223725	-0.0267085556484327	-1.00205235454875	2.41629144841752	-0.392994051999935	0.36533280358021	2287.571	False	264.357485483463	0.000188871227889707
1600	-1.26712016422148	0.734145251547733	-0.581209899219234	-0.268519073470862	-0.385423263811295	0.296803869562114	2287.604	False	264.690734662963	7.80866486532864e-05
1601	-0.64008159505295	-0.00616329609241414	-0.578219163130555	-0.0233099081534218	-0.380791680625471	0.222090463414385	2287.637	False	265.023983842464	2.9440651599218e-05
1602	-0.80613944178036	-0.573928407336874	0.458322040280556	1.14624371995332	-0.378993363287701	0.14322099081803	2287.67	False	265.357233021964	0.000110493970574402
1603	-0.544719775109243	-0.176798910047833	-0.139012110582603	0.267473809977546	-0.37982491864016	0.0622732239086054	2287.703	False	265.690482201464	0.000163909274195647
1604	0.263455605043187	0.0913132125860329	-0.243339046521102	0.574062845410304	-0.382987255076259	-0.0187261146450373	2287.736	False	266.054026760919	0.000182435879466696
1605	-0.123596270124884	-0.489374174862547	0.152494183663326	1.3424977523217	-0.388090635977098	-0.0978922924830745	2287.769	False	266.387275940419	0.000165214192304578
1606	-0.229836488861768	-0.859729341516357	-1.2544190455156	1.02828628320822	-0.394663031355204	-0.173557826102899	2287.802	False	266.750820499873	0.000113603697869202
1607	1.52987282094981	-1.07316636928629	-0.762562188282281	1.41319152375081	-0.402161666262091	-0.244327427465019	2287.834	False	267.114365059328	4.59121157384157e-05
1608	-0.323905359826967	0.27757746373823	2.78990682908931	0.97973955552688	-0.409987558484958	-0.309109994474093	2287.867	False	267.477909618783	4.45155356847144e-05
1609	-0.222381350507648	-0.472274115056583	0.836715753119159	0.0858181153610957	-0.417502729373523	-0.367127201037993	2287.9	False	267.841454178237	0.000134439079439659
1610	-0.464879579503428	0.240449045049964	3.37256337406414	0.936386481468437	-0.424049662769393	-0.417900440002308	2287.933	False	268.204998737692	0.000217955471764694
1611	-0.442590379453609	0.389607612629815	-1.01174187802225	-0.028813499814645	-0.428972481393696	-0.461219849076292	2287.966	False	268.629134057056	0.000285455645677542
1612	-0.33204655250588	-0.777821571691633	-0.792343655735547	0.690005485680778	-0.431639212068256	-0.497100707556857	2287.999	False	269.113860136329	0.000330491914258317
1613	-0.459236453703581	-0.236933939051445	0.886735651588833	2.22754483966439	-0.431464425977613	-0.525733472134085	2288.032	False	269.628881595556	0.000349589075250771
1614	0.134643495482355	-0.938587152256953	1.04390299963275	1.04345905938039	-0.427931473501792	-0.547434021815535	2288.065	False	270.204493814693	0.000342174758926955
1615	0.563372951394691	-0.098845264341934	-0.916809380578314	1.04780496558563	-0.420613490739596	-0.562600270924678	2288.098	False	270.810401413784	0.000310239308319344
1616	-0.0248282478791161	0.229947149447045	-0.495921773957927	-1.17918960507247	-0.409192342090458	-0.571680222714589	2288.131	False	271.507195152739	0.00025781769108476
1617	-0.82122815041695	0.647608346938486	-1.27748145107128	0.384071240602757	-0.393474684652859	-0.575154880678981	2288.164	False	272.264579651603	0.000190399343111023
1618	-1.04032597315619	0.055175974613498	-1.84405746014626	1.05076325158636	-0.373404398793971	-0.573537375578747	2288.197	False	273.11285029033	0.000114360344596556
1619	-0.353619705636601	-0.588460996482072	0.182168633107271	2.3718908606337	-0.34907072624688	-0.567387412619676	2288.23	False	274.00656399899	3.6797189376618e-05
1620	-1.00804371931993	-0.726435797131087	0.629448844461232	-0.522385798634133	-0.320711591490898	-0.557337927958081	2288.262	False	274.930573087604	3.77368473412477e-05
1621	0.252949491026126	-0.93428851896104	-1.46840407107266	0.585596916282707	-0.28871175056365	-0.544128901012434	2288.295	False	275.869729866195	0.000101880138791245
1622	-0.407288031727481	-0.200127722712058	0.214129647502143	-0.252298086283891	-0.253595608026727	-0.528641811855241	2288.328	False	276.748295884877	0.000152783439343938
1623	-0.285075610709061	-0.529157339624457	-1.14900889586846	0.145805199637921	-0.216014759509757	-0.511927432003591	2288.361	False	277.56627114365	0.000186938461308321
1624	-0.259082489211931	-0.813255331235192	-0.387709176100462	0.201366424226108	-0.176730544164288	-0.495219603697384	2288.394	False	278.29336026256	0.000202866723806308
1625	-0.20136205366412	-0.612249031901512	-0.142868943911678	-1.0976182109669	-0.136592117191958	-0.47992843774096	2288.427	False	278.95985862156	0.000200657798542701
1626	1.22714883663834	-0.323831567134216	0.874169454570089	-1.0742451047074	-0.096510765401103	-0.467607907440976	2288.46	False	279.62635698056	0.000181783051233247
1627	-0.971838515767161	-0.958329258193392	0.813242530952908	-0.286940172472401	-0.0574313765736315	-0.459895025821752	2288.493	False	280.232264579651	0.000148827716687503
1628	-0.132590317155876	-1.29691807117582	1.27070830407176	0.173693041528122	-0.0203021251984337	-0.458420488826068	2288.526	False	280.838172178742	0.000105133460464333
1629	-0.237147932664065	0.344659205390105	-0.636724031106116	0.144951738716009	0.0139564566636226	-0.46469362080481	2288.559	False	281.413784397879	5.44163420762411e-05
1630	-0.138807029876829	-0.578030074453267	-0.519728691040894	-0.280239761764491	0.0444818012395583	-0.479967410239101	2288.592	False	281.959101237061	7.22708156706893e-06
1631	0.790672148780294	-1.05633119003494	1.37225655176163	0.344834885096845	0.0704978014172188	-0.505092103417775	2288.625	False	282.458975006311	5.46273581005589e-05
1632	1.69477609918028	1.0768289226445	1.78219277966963	0.426765895555322	0.091340325994607	-0.540367975357882	2288.657	False	282.958848775561	0.000110607054322192
1633	-0.83642958900246	-0.576357890906038	2.43265148036207	0.953578664763728	0.106478717413162	-0.585409300318215	2288.69	False	283.473870234789	0.000164418116552909
1634	-0.183966007896831	0.174353108530077	-1.22636110801164	-0.040189912122922	0.115532406270145	-0.639032034258017	2288.723	False	284.049482453925	0.000216241961547816
1635	-0.274911105101904	-1.10386406178663	0.448380521304126	0.313693213213774	0.118281990827008	-0.699177204861446	2288.756	False	284.655390053016	0.000264920348052665
1636	0.643564308040796	0.390065101600358	0.659223181471448	0.131526576206785	0.114674376157255	-0.762880467865865	2288.789	False	285.291593032062	0.000307670418675797
1637	2.14323088481141	-0.296037814673106	0.564908418486415	-0.0874599028501932	0.104821833884819	-0.826295801058795	2288.822	False	285.958091391062	0.0003391664917827
1638	0.773385678655344	-0.52167911064462	0.354644256932132	0.187460494882373	0.0889951158785656	-0.884778018230523	2288.855	False	286.624589750063	0.000351196512168059
1639	-1.62861680716171	0.195447690141076	0.149842910663885	1.56241599505796	0.0676110196786901	-0.933024912115755	2288.888	False	287.291088109063	0.000333219062651035
1640	0.912009021749111	-1.00790881107721	0.67155836931707	0.241615343603302	0.0412150462136357	-0.965275648247796	2288.921	False	287.927291088109	0.000273981910501864
1641	-0.0285250817416378	-1.26660219722977	-0.0172186573418021	0.599383132414898	0.0104599991711297	-0.975557833570911	2288.954	False	288.563494067154	0.000164275264162226
1642	-0.512449745181575	-0.59394429365889	-0.208490767234423	0.392785117243197	-0.0239184601698675	-0.957971787206564	2288.987	False	289.169401666245	2.52664530743733e-05
1643	-0.463268656306875	-0.522289205148224	0.433547886574757	-0.793877239997873	-0.0611281766151519	-0.906997244556626	2289.02	False	289.760161575359	0.000214923638060299
1644	-0.205535937454725	-0.984120546926599	0.811291514097519	0.794086058667222	-0.100347602135464	-0.817805291894286	2289.052	False	290.381216864428	0.00047778408692928
1645	-0.223521407265515	-0.357517062297874	0.398283795685563	0.302734541313387	-0.140752457120902	-0.686556962078339	2289.085	False	290.987124463519	0.000758612358314191
1646	-0.404748939360408	-0.686147256590393	1.42808324496291	-0.644068468605618	-0.181540836029732	-0.510669756038128	2289.118	False	291.59303206261	0.00103032920591599
1647	-0.0121780235037883	-0.853925225453676	0.412786417310474	0.306537977684395	-0.221955756298956	-0.289034439510966	2289.151	False	292.168644281747	0.00125812841317851
1648	-0.446023966374271	-0.889332476358634	0.250331213698511	-0.72549101276258	-0.261304310158038	-0.0221667633895656	2289.184	False	292.683665740974	0.00140750139204145
1649	-0.592007026658852	-0.404749361714084	0.692916365801699	0.491913035488642	-0.29897277658096	0.287717853032118	2289.217	False	293.107801060338	0.00145019245196482
1650	-0.0270657396701798	-0.592784191237062	1.90608833906774	1.17512433123311	-0.334437274038622	0.636714352963291	2289.25	False	293.501640999747	0.00136988217601452
1651	-0.528479900302698	0.37723561980254	0.970641661350527	1.96315665019119	-0.367269771929084	1.01932555128824	2289.283	False	293.804594799293	0.00116627020194028
1652	0.19937458300582	0.914905345818424	-0.894545265554151	1.61828432583555	-0.397139517115889	1.42864465401288	2289.316	False	294.077253218884	0.000856457581166947
1653	-0.195333643184909	2.38140578916355	0.793724606047936	1.75036023001305	-0.423810159678925	1.85661510485226	2289.349	False	294.289320878566	0.000473411942406259
1654	0.392311991086009	1.65421360964543	-0.323696869274426	0.738041811726666	-0.447133067401982	2.29435521765557	2289.382	False	294.501388538247	7.64453932138818e-05
1655	-0.121155353275022	3.30610692779235	0.176748318207279	0.475938497425481	-0.467037491688636	2.73253087363835	2289.415	False	294.683160817975	0.000348802878561609
1656	0.0736381753345601	3.88527922375949	0.0497897119279565	0.640271843308791	-0.483518380347363	3.16175634290713	2289.448	False	294.895228477657	0.000660085387420115
1657	-0.605703389389241	4.44540191198727	-0.391316628013307	0.484135156070481	-0.496622719037251	3.5730012540215	2289.48	False	295.137591517293	0.000917137735152448
1658	-0.594599422597133	2.87286464485042	-1.16111827816894	0.471609810000141	-0.506435319567329	3.95798103355389	2289.513	False	295.37995455693	0.00103318260101771
1659	-0.77175543289868	2.66631209583181	-1.79883927075545	0.103808759095364	-0.513064958708596	4.30950883619021	2289.546	False	295.622317596566	0.00101084988183186
1660	-0.251146514819617	3.54677605021952	-0.797038874531513	0.722695481637362	-0.516631707304143	4.62178906209294	2289.579	False	295.925271396112	0.000852552561390388
1661	-0.233746415801944	3.99532213023991	-0.42963829215618	0.632483625507492	-0.51725618033607	4.89063590012901	2289.612	False	296.228225195657	0.000576152995307528
1662	-0.71294982539551	6.30007552636035	-0.50332804611153	2.12088137142478	-0.515051290607581	5.11360474774525	2289.645	False	296.561474375157	0.00021563617720979
1663	-0.962515276143458	5.17754406760102	0.19989014045314	1.78242867070619	-0.510116910197886	5.29002957276783	2289.678	False	296.894723554657	0.000208626312688672
1664	0.645778927805497	5.92166432371597	0.769061115345591	2.09195671706746	-0.502537644822489	5.42096497441679	2289.711	False	297.227972734158	0.000612720640547494
1665	-0.371222413024037	4.76281367100712	0.859695060172402	1.40439432102298	-0.492383717789494	5.50903750860725	2289.744	False	297.561221913658	0.000969995590482955
1666	-0.208768823911017	4.45273212728964	0.390010002657481	1.0397064753317	-0.479714754083288	5.55821639030932	2289.777	False	297.894471093158	0.00123384913554227
1667	-0.238222349425936	4.85124003276002	-0.329199227224004	1.12169193840283	-0.46458606293599	5.57351860803075	2289.81	False	298.227720272658	0.00137167604542121
1668	0.33528704221069	5.83498853430444	0.103876049297963	1.8154340478278	-0.447056850162993	5.56066745238933	2289.843	False	298.545821762181	0.00132763938828301
1669	0.584783627549052	4.68911077553137	-0.407005247272098	2.33812126852257	-0.427199659423622	5.52572620102505	2289.875	False	298.833627871749	0.00122909015163943
1670	-0.653176916764476	4.61677208040915	-0.965769739392101	1.0357890179078	-0.405110252510155	5.47473002355399	2289.908	False	299.136581671295	0.000969421850166274
1671	-0.0280407248497315	3.60043345353784	0.10855803811524	0.138980778138693	-0.380917098554451	5.41333897519098	2289.941	False	299.409240090886	0.000626818540795932
1672	0.000671432151522602	5.22826857740779	0.256525752350623	1.05670314009267	-0.354789653749234	5.34653324219238	2289.974	False	299.681898510477	0.000248478730595547
1673	0.467117509765492	3.84669051047848	-0.497276410865472	1.05438886492124	-0.326944676908967	5.27836869837738	2290.007	False	299.954556930068	0.000136709744376964
1674	-0.831547145289021	3.24782060192964	0.280477953744859	0.898306993170702	-0.297649938953301	5.21180654173228	2290.04	False	300.196919969704	0.000452475967793432
1675	-1.76756261646319	3.13591103521236	1.04595646905029	2.14517789523594	-0.267224840180055	5.14862560201732	2290.073	False	300.439283009341	0.000693625727918878
1676	-0.388489204104936	3.0326719538639	0.373039891827803	3.12010870710812	-0.236037639250193	5.08942020870899	2290.106	False	300.681646048977	0.000840731284564222
1677	-0.731229203901127	4.07386760547886	0.490674774953139	1.75147435622499	-0.204499211080992	5.03368068722674	2290.139	False	300.893713708659	0.000893802252701705
1678	-0.161745739273948	4.88096008288524	-1.01898419907646	0.482548409926099	-0.173053474600493	4.97994802312064	2290.172	False	301.045190608432	0.000866512280748826
1679	-0.219174260647777	4.35365796702178	0.0522966087964789	0.801462505712016	-0.142164851893488	4.9260293893072	2290.205	False	301.196667508205	0.000782179530338305
1680	0.164409647333712	4.8103216647984	-0.380929474755141	0.578848079535112	-0.112303323917323	4.86925740852657	2290.238	False	301.332996718	0.000650431381909244
1681	0.736797123042577	3.58932918603204	1.05888090640071	1.64707691499706	-0.0839278217258642	4.80677348106771	2290.27	False	301.469325927796	0.000556197032498596
1682	-0.73748508321832	3.75624914191954	0.747216677826819	2.65928874049759	-0.0574688246941564	4.73581440669856	2290.303	False	301.620802827568	0.000458621088957945
1683	-0.333919069146482	6.78543228590149	-0.251042318195999	2.05445323964879	-0.0333111196689317	4.65398191915425	2290.336	False	301.772279727341	0.000392227384230964
1684	0.0619651738600198	5.88480940688211	1.0934654820215	0.864768623659006	-0.0117777013850372	4.55947656767635	2290.369	False	301.923756627114	0.000359712888881812
1685	-0.0681445315924248	3.43431938698301	1.71598796592288	0.60982952426747	0.00688423757021804	4.45128045277528	2290.402	False	302.105528906841	0.000354644270697413
1686	0.805773160817326	3.50143652180043	0.411227047096574	1.13538593444975	0.0225143683139934	4.32927739180165	2290.435	False	302.287301186569	0.00036409893508989
1687	1.84121445757355	5.53120120714241	-0.645864547282673	2.29247186382284	0.0350466216973085	4.19430382573645	2290.468	False	302.469073466296	0.000372368104474098
1688	2.56903283927651	4.01508256337419	1.52990161494468	0.162504150271265	0.044512388123225	4.04812881421627	2290.501	False	302.620550366069	0.000364824873816977
1689	-0.397299072926183	1.58043532147694	-0.452719634499515	-0.131333610199263	0.0510392105071543	3.8933664249474	2290.534	False	302.772027265842	0.000331201581039402
1690	-0.641745572752703	2.0656407096174	0.915251422445769	-0.357132770678261	0.0548449005737549	3.73332835173235	2290.567	False	302.923504165614	0.000267740556862985
1691	-1.34525010415705	2.38691049639638	-0.477375994758806	-0.716379467688673	0.0562272562479119	3.57182838655782	2290.6	False	303.135571825296	0.000177939497368865
1692	-0.264363037838559	3.35444254677853	0.590402084214329	0.691576016288213	0.0555497977973484	3.41295319034531	2290.633	False	303.408230244887	7.21891822076694e-05
1693	0.238361494638095	2.58349236007936	0.180564639328927	-0.292341625461904	0.0532241588507589	3.26081550397074	2290.666	False	303.711184044433	3.77463747071574e-05
1694	-0.0750112484260627	2.42016405968107	-1.3319636078033	-0.793449709077106	0.0496899531451498	3.11930645768041	2290.698	False	304.044433223933	0.000131307916825709
1695	0.0540194677783824	2.18975476501216	3.15225229552149	0.877264790301082	0.0453930787466027	2.99186300495186	2290.731	False	304.377682403433	0.000198763316977008
1696	-0.579514475107854	1.19311141750538	0.735245940302877	1.22222988972746	0.0407635111990819	2.88126483939695	2290.764	False	304.741226962888	0.000227649575231767
1697	-0.509244325784069	3.05375539786914	-0.130368835422778	0.720381861064181	0.0361936713650259	2.78947263018502	2290.797	False	305.074476142388	0.00021306334239775
1698	0.412841361736149	3.12044207392555	1.32041254850474	1.218135633856	0.032018431666161	2.71751625986087	2290.83	False	305.347134561979	0.000157056857881561
1699	0.00729954471695735	1.83406158247975	3.53294872419407	-0.0972697477164923	0.0284977482280539	2.66543822195194	2290.863	False	305.589497601615	6.86511059182059e-05
1700	-0.446023966374271	3.07928345708269	-0.8753446760468	1.3529717511437	0.0258027811897201	2.63229369337262	2290.896	False	305.831860641252	4.40808764973979e-05
1701	0.555317787428914	1.75762815320443	2.5848802909113	0.3426035517921	0.0240061987233673	2.61620528343974	2290.929	False	306.104519060843	0.000154431573970727
1702	0.198624969707014	2.85444043588434	-0.546582221849723	1.19601692282789	0.0230771615612292	2.61446729254989	2290.962	False	306.437768240343	0.000253010457407372
1703	-0.321310503391222	2.03472051323263	-1.01499759413837	-0.580539758794747	0.0228812647225822	2.6236916627872	2290.995	False	306.831608179752	0.000324434302819903
1704	0.0269333578364631	1.91499057716465	-1.16661434021958	0.489663209783497	0.0231854829151508	2.63998579452146	2291.028	False	307.255743499116	0.000359003193322545
1705	1.33948013460686	2.63958952133597	-0.534655813345235	0.489314614872764	0.0236679369135847	2.65915111023306	2291.061	False	307.770764958343	0.000342821924521387
1706	-0.220977930577935	1.34772946157458	-1.60439242007073	-0.854288817005781	0.0239320806003667	2.67689069151712	2291.093	False	308.316081797525	0.000310467725080654
1707	-0.083363888810399	1.22011859720773	-0.809635164229019	0.172253167307222	0.0235247116653896	2.68901447328293	2291.126	False	308.952284776571	0.000236780076668681
1708	0.0660142751361998	3.87903501083797	0.168402521204357	-0.320522478333654	0.0219570410818319	2.69163128662483	2291.159	False	309.588487755617	0.000144880990954441
1709	-1.4565108310874	2.5903359105858	-0.796938901056284	0.879784523938865	0.0187279235675703	2.68131840297998	2291.192	False	310.254986114617	4.97884035609388e-05
1710	0.242591053751519	3.29383252693064	-0.778565884760505	2.07402032672029	0.0133482576334796	2.65526102812456	2291.225	False	310.891189093663	3.83032948494323e-05
1711	0.478278477684964	1.84372339589898	1.10144727052022	-0.153869158005073	0.00536551201735915	2.6113562918545	2291.258	False	311.527392072708	9.96252184360813e-05
1712	-0.10528917089121	2.39992232554678	0.218242649054683	0.298656493863663	-0.00561267392124313	2.54827853806661	2291.291	False	312.07270891189	0.000130598125847086
1713	0.17285732233122	1.84407539571807	-0.507357421435227	2.94807481689706	-0.0198968357122706	2.46550500182251	2291.324	False	312.587730371118	0.000127415270138493
1714	0.297993348073991	1.60263427008963	-0.386684012298252	3.05939062158747	-0.037696922892029	2.36330313429278	2291.357	False	313.042161070436	9.24609589791428e-05
1715	0.220432465694582	4.36612887516067	0.245199687878513	0.0262450929346351	-0.0591072709823963	2.24268278673295	2291.39	False	313.496591769755	3.36977061352063e-05
1716	0.429767799647405	1.24783325592572	-0.862891387936983	0.221573324159906	-0.0840960051634424	2.10531809358066	2291.423	False	313.920727089118	4.19291138505983e-05
1717	-0.0999867325007709	1.313642139663	0.719378605877584	0.236467583009481	-0.112499407131705	1.95344512867681	2291.456	False	314.36001009846	0.000110676489555696
1718	-0.0284087181349824	1.68099226524463	-0.809516904419635	1.79678488537488	-0.144021588079302	1.78974220062156	2291.488	False	314.829588487755	0.00017555315529108
1719	0.263184354534309	1.21503676670255	-0.795510419267776	-0.282192022761178	-0.178239607152715	1.61719998533748	2291.521	False	315.344609946983	0.0002165153065507
1720	0.210742543626487	0.888413358839855	-0.775469284297019	-0.718369937300278	-0.214613962760849	1.43898857738074	2291.554	False	315.85963140621	0.000229532507248915
1721	-0.704971614771597	0.112165588235972	-0.0989602401375382	0.587310583334513	-0.252504170629291	1.25832801599735	2291.587	False	316.435243625347	0.00021317561208729
1722	-0.943800376382518	1.64721899952434	1.65627167126353	0.862843848673383	-0.291188934708384	1.07836797218915	2291.62	False	317.010855844483	0.000171096182726932
1723	0.61109773524021	1.17765884456505	-0.47256503205848	1.29928931601447	-0.329890222236286	0.90208115435809	2291.653	False	317.525877303711	0.000111345560234455
1724	-0.287080737665002	-0.144220620435583	-0.534638926099732	-0.405907917570908	-0.367800379730829	0.732173701589997	2291.686	False	318.071194142893	4.51098738694654e-05
1725	-0.789542962667487	-0.393282998045077	-1.7624719616444	0.384486483576037	-0.404111279547467	0.571014490642786	2291.719	False	318.677101741984	1.87144464707024e-05
1726	-0.328293406895822	1.80340464081831	0.00204989841964181	0.609486906123316	-0.438044373593789	0.420583988284386	2291.752	False	319.373895480939	6.31665611601329e-05
1727	-0.17839563330441	-0.13063273851676	-0.413387435621769	-0.79688300571691	-0.468880457841999	0.28244212718775	2291.785	False	320.161575359757	8.51211377428511e-05
1728	0.314595416656023	0.500751016428627	0.775117745583622	-0.1958181686357	-0.495987923432282	0.157713745314717	2291.818	False	321.040141378439	8.03205395482668e-05
1729	1.18267694994734	-0.969620623467014	0.435959117688371	0.265022424934721	-0.518848291071034	0.0470894556058985	2291.851	False	321.903559707144	4.93820339150226e-05
1730	-1.48522577248979	0.695439417633776	0.790761606278197	0.671176401208231	-0.537077897079075	-0.0491605730343405	2291.883	False	322.736682655895	7.51919506979353e-06
1731	-0.980002217970251	0.496527702160123	-2.55642506060043	0.286622487812519	-0.550444721830396	-0.13116254773222	2291.916	False	323.463771774804	5.95135503148935e-05
1732	-0.431139710066013	-0.18375239316414	1.53665337133503	1.08268691933952	-0.558879522205014	-0.199407179248529	2291.949	False	324.069679373895	0.00012094352602366
1733	-0.707522285916065	0.616430942670508	-0.690168640874078	-0.776799582934553	-0.562480644437282	-0.254712155212886	2291.982	False	324.554405453168	0.00017409444809064
1734	-0.0287772830938612	-0.767805981121166	0.821056526994804	0.559571000831464	-0.561512145330403	-0.298180656734472	2292.015	False	325.008836152486	0.000211517288807617
1735	-1.06679202695947	-0.298209225630235	0.652380521136704	0.350555305311324	-0.556395128871827	-0.331157122391726	2292.048	False	325.43297147185	0.000229131326770445
1736	-0.434007398713741	-0.0688766058204391	1.12635650991739	0.303277139221195	-0.547692500413079	-0.355181004411223	2292.081	False	325.887402171168	0.00022649386338996
1737	-0.0244709785353925	-0.717496938560444	-0.685340484110562	0.232573897463129	-0.536087638728096	-0.371938902396443	2292.114	False	326.341832870487	0.000206410649449983
1738	-0.188943068378915	0.12895924151715	1.19363273102815	-0.344543508781514	-0.522357773324594	-0.383215247368646	2292.147	False	326.796263569805	0.000173962747903638
1739	-1.23249021916768	-0.567358994013008	0.541073126903746	0.963949742242205	-0.507343115864431	-0.390841667141117	2292.18	False	327.280989649078	0.00013518984377282
1740	-0.745069763274783	-0.930995925080796	-2.38555416691637	0.93655768025494	-0.491913016365138	-0.396645291857756	2292.213	False	327.735420348396	9.57331322699246e-05
1741	-0.41170504525966	-0.820808460949304	-0.407013764531103	0.651077374795987	-0.4769305841487	-0.402396530106048	2292.246	False	328.189851047715	5.97404198542422e-05
1742	1.11109127502319	0.271359581078679	1.76459538621463	1.6187834000753	-0.463217319465017	-0.409757214873354	2292.279	False	328.644281747033	2.87900450521422e-05
1743	-0.863951950240399	-0.89172618487324	-1.24747058216957	-0.0783076232659713	-0.451519336337603	-0.420230423776245	2292.311	False	329.038121686442	5.51142135775415e-06
1744	-0.977638201018071	0.143645453994633	-1.89908723735926	-0.310363604529528	-0.442476715884246	-0.43511365189315	2292.344	False	329.462257005806	1.69703808560738e-05
1745	0.116249686201388	-0.288561922353037	-0.675648236096007	-1.54998274628513	-0.436597411477912	-0.45545729264604	2292.377	False	329.88639232517	3.67146649232821e-05
1746	0.594006679897165	-0.189892629768412	-1.12212295283914	0.316494694474175	-0.434236936097866	-0.482030507310282	2292.41	False	330.340823024488	5.68767952392931e-05
1747	0.919054952183319	0.227490580735904	0.399870570855295	-1.05182011285292	-0.435584805685019	-0.515296498977554	2292.443	False	330.88613986367	7.80307133587316e-05
1748	-0.0604701989203241	-0.685275743053311	-1.80193925848621	0.249700236713273	-0.440658401750515	-0.555398936354463	2292.476	False	331.492047462761	9.91373598478766e-05
1749	0.328502368962803	0.237769195487466	0.0323809254416915	-0.262653538786881	-0.44930456675388	-0.602160805068303	2292.509	False	332.128250441807	0.000117617418850258
1750	-0.983718909195481	-0.209138573946623	0.047359421299602	1.95142898188802	-0.461208874351475	-0.65509633101341	2292.542	False	332.855339560717	0.000129981706577039
1751	-0.560132102897564	-0.323252404088543	1.95015051304907	1.45321126259049	-0.475912142685134	-0.713435873412832	2292.575	False	333.582428679626	0.000132790196773911
1752	0.691595662851861	-0.759877999651914	2.51329861992181	2.56504463744951	-0.492833402208237	-0.776162890415177	2292.608	False	334.33981317849	0.000123671006501646
1753	0.440847263470288	-0.858996607980675	-0.353665065972196	0.27158144242184	-0.511298209363106	-0.842061309555502	2292.641	False	335.066902297399	0.000102141178480316
1754	0.0497531038713022	-0.469003705177469	-1.36570031115431	-0.524411559629353	-0.530570931273879	-0.909770960262697	2292.674	False	335.748548346377	6.84855416416068e-05
1755	-0.95931355501252	-1.0782481130016	-0.618907925730904	-0.200268433454537	-0.549889429294931	-0.97784820771094	2292.706	False	336.430194395354	3.27855416502444e-05
1756	-1.68391387946615	-1.55544152983142	0.88513700871095	-0.32133267884984	-0.568500451882746	-1.04482861307116	2292.739	False	337.187578894218	8.7002129056847e-06
1757	-0.419847693189814	-0.898174793235879	1.56270445116452	-0.534912432555366	-0.58569401659825	-1.10928836091722	2292.772	False	337.944963393082	4.13983528782402e-05
1758	-0.893687558026641	-1.94427459579329	-0.282142794886954	0.0836973095468785	-0.600835119051874	-1.16990134421173	2292.805	False	338.732643271901	6.36795610095988e-05
1759	-0.514553112020481	-0.708654155124565	0.458899876167388	0.809101283003244	-0.613391250280573	-1.22548916303676	2292.838	False	339.490027770765	7.00474324295996e-05
1760	0.11644122034404	-0.839244518100936	0.0876014696199613	0.880823392698294	-0.622954425609684	-1.27506183789606	2292.871	False	340.247412269628	5.86886099813099e-05
1761	-1.23132662687757	-0.593206323618446	0.171589301522501	3.39972157100994	-0.629256715381958	-1.31784771021251	2292.904	False	340.913910628629	3.11022154213963e-05
1762	-0.977158045525212	-0.570322558044297	-0.63607572533285	-0.286305546589671	-0.63217860529201	-1.35331174106074	2292.937	False	341.51981822772	1.06822900557651e-05
1763	-0.821466539227148	-1.04767193117675	1.81623891479464	-0.94766598294636	-0.631749883024986	-1.38116216141245	2292.97	False	342.065135066902	5.43987304285167e-05
1764	-1.11397663549357	-1.59640969239495	1.78011699846987	-1.23211307622853	-0.628143128449792	-1.40134611441122	2293.003	False	342.580156526129	9.63845080653107e-05
1765	0.448306399136124	-0.485462103436422	-1.08968845738926	0.384375998776702	-0.621660256329492	-1.41403551296046	2293.036	False	343.125473365311	0.000127849327879822
1766	0.721820166575363	-2.23900033821651	-0.983705773664925	-0.0511658810703978	-0.612712903721435	-1.41960477805558	2293.069	False	343.625347134562	0.000138333205163188
1767	-0.43829030662286	-0.54917833497753	1.87497155194853	-1.04772877421275	-0.601797751169498	-1.41860240426351	2293.101	False	344.155516283766	0.000137907878384899
1768	-0.481931244922408	-1.23922298016113	-0.230827217596543	0.775210718290473	-0.589468102531563	-1.41171841405963	2293.134	False	344.670537742994	0.000113459311154635
1769	-0.207879806440317	-1.05074440448838	-0.692443313571428	0.587869496392039	-0.576303211587653	-1.3997497227432	2293.167	False	345.215854582176	7.27147269836796e-05
1770	0.0329947849580193	-1.10427056773958	0.912471101927046	1.3904709025218	-0.562876927403296	-1.38356526303895	2293.2	False	345.730876041403	2.26985533731651e-05
1771	-0.810488012268416	-1.1622358752322	-0.908137436373806	0.353084224670123	-0.549727232249409	-1.36407244471644	2293.233	False	346.276192880585	3.13166931220544e-05
1772	-0.415059517658137	-1.479061052879	0.576972772223098	0.906747454085742	-0.53732816769775	-1.34218618591268	2293.266	False	346.821509719767	7.55115067832322e-05
1773	0.557022392268926	-1.02372169996415	1.05320379736917	-1.47649731256928	-0.526065492588911	-1.31880138650176	2293.299	False	347.427417318858	0.000104232826378963
1774	-0.308672405152368	-0.946915030305584	1.12972825221014	0.574362188918344	-0.516217200962981	-1.29476935434337	2293.332	False	348.093915677859	0.000110973621346334
1775	-0.366525283433372	-0.395155789012987	0.706051108267712	0.573517408538378	-0.507939761901548	-1.27087837163364	2293.365	False	348.790709416813	9.25022839759443e-05
1776	-0.0992132962525629	-1.21023608075796	0.718992531045295	0.119404099779873	-0.501260641953429	-1.24783832258836	2293.398	False	349.548093915677	4.93354861895692e-05
1777	-0.0446594453625922	-1.00132883220812	-0.232182063140102	0.549828359013189	-0.496077351113002	-1.22626910869809	2293.431	False	350.335773794496	1.85500813805571e-05
1778	0.0418368673567133	-1.5304629209827	0.386259585975065	0.289340144921647	-0.49216293222577	-1.20669245879363	2293.464	False	351.09315829336	9.56048291778998e-05
1779	-0.188717745912301	-1.30360336720701	-0.875853968862294	-0.155911611255516	-0.489177507619841	-1.1895266953964	2293.497	False	351.850542792224	0.000172912615076902
1780	-0.320935956428579	0.432356514350261	-0.71238533415649	0.112587561920373	-0.486685220607882	-1.17508403701849	2293.529	False	352.607927291088	0.000256378758562942
1781	-1.00553365018998	-1.09528929783046	0.533759354146497	-0.186513865724417	-0.484175675917098	-1.16357008396984	2293.562	False	353.395607169906	0.000321436755344321
1782	-0.0905109959186329	-1.54951207577227	0.979405810406438	0.178615200529171	-0.481088801885309	-1.15508523531394	2293.595	False	354.183287048725	0.000363962960476146
1783	-0.658382863192157	-0.719637323841973	0.670936413046804	-0.30888415557564	-0.476841934967842	-1.14962789785377	2293.628	False	354.970966927543	0.000378387410936944
1784	-0.22259713698923	-0.424795215437862	-0.444285204003072	-0.771853175337669	-0.470857866859516	-1.14709945549781	2293.661	False	355.698056046452	0.00036244478725295
1785	-0.446023966374271	-1.40901568866906	0.552468642627548	0.00528761784646656	-0.46259259605907	-1.14731105171949	2293.694	False	356.394849785407	0.000317453976711557
1786	0.762733153757955	-0.90486872408127	-2.16871234960019	0.942887951231639	-0.45156158549624	-1.14999228464764	2293.727	False	357.031052764453	0.000248179169724599
1787	-1.29825844273407	-1.21199182645278	-1.20745194621639	1.80688053352683	-0.437363439590679	-1.15480191319199	2293.76	False	357.636960363544	0.00016231425804252
1788	-0.0113380409274728	-1.30644032629157	1.88730298434566	-0.0848250879949653	-0.41970006920908	-1.16134061801427	2293.793	False	358.212572582681	6.98293598075757e-05
1789	-0.229998960304817	0.253927462385386	-0.0226225881772859	1.32572403518453	-0.398392601158062	-1.16916575319447	2293.826	False	0.545316839182024	2.34419969426796e-05
1790	-0.316597633857375	-1.88048128764925	-0.13893614252323	-1.13465772053427	-0.373392498841721	-1.17780786917199	2293.859	False	0.878566018682151	9.70110280970547e-05
1791	-0.690285372723822	-0.682143256592855	-1.37874557331	-0.777807123475833	-0.344787580991464	-1.18678859701396	2293.892	False	1.45417823781873	0.000145419834917551
1792	-0.966055533716986	-0.563219840492608	1.18313803203424	-1.0130502368633	-0.31280284479961	-1.19563927588904	2293.924	False	2.02979045695531	0.000176101680753877
1793	-0.971926106364933	-0.543318425230856	-0.327361782003755	0.111849381441461	-0.277796208207232	-1.20391950203264	2293.957	False	2.60540267609189	0.000173533575621154
1794	-0.200966499917932	-1.64845687022649	1.52118336581479	1.15572857813687	-0.240249474848236	-1.21123460381884	2293.99	False	3.24160565513759	0.000143619908331102
1795	-0.152149655894075	-0.701927751903817	1.21000140555449	0.515614664684438	-0.200754987429152	-1.21725093019827	2294.023	False	3.90810401413784	9.23480454097193e-05
1796	0.740224742772219	-1.22523169086199	-1.18678640043386	-0.177038591712987	-0.15999856639969	-1.22170780365237	2294.056	False	4.60489775309265	2.93040588997031e-05
1797	0.404300269656887	-1.54300727505101	-0.671962128400855	-0.346100968769659	-0.118739428066063	-1.22442505459914	2294.089	False	5.39257763191113	3.87778481536595e-05
1798	2.7354971838062	-0.773956928178747	-0.655950565117103	0.0692196526734584	-0.0777878393194769	-1.22530523535705	2294.122	False	6.24084827063872	9.52481146021538e-05
1799	-0.417535148337626	-0.62871018030137	-1.56082838301378	-0.468749875556239	-0.0379812962733844	-1.22432991204148	2294.155	False	7.14970966927543	0.000134314807267487
1800	-0.337800618316095	-0.659812294957378	1.21385669252241	-0.360971633621647	-0.000160014265941424	-1.22154984402854	2294.188	False	8.0888664478667	0.000149499286846707
1801	-0.410549555315503	-1.05682926312975	-1.48844043196022	0.73252415331838	0.0348575089973444	-1.21706936183787	2294.221	False	9.02802322645796	0.000138531043313435
1802	-0.570251565118988	-1.32092671352827	0.821575208431529	1.46903139373516	0.0662981420605258	-1.21102581157766	2294.254	False	9.90658924514011	0.000103295046003528
1803	-0.893047422361124	-0.439542816881567	-0.368827443806448	1.85941779883391	0.0934563275201618	-1.20356550220078	2294.287	False	10.7548598838677	4.89039577246956e-05
1804	-0.286061214309629	-1.5839515713966	0.320450517954116	0.359110562835876	0.115714269811235	-1.19481811699921	2294.319	False	11.5425397626861	1.65179933864177e-05
1805	1.02822590361803	-1.18088525938654	0.0492010024222848	-0.229936035473628	0.132559603480903	-1.184871975013	2294.352	False	12.2999242615501	8.09794557548693e-05
1806	-0.0814749246199061	-0.837838449401726	0.447295920779544	-0.417843385240681	0.143600124785435	-1.17375279435025	2294.385	False	13.057308760414	0.000139848093322666
1807	-0.282355800837646	-1.61109249247247	-0.392976990337165	-0.550364345072372	0.148575251666081	-1.16140866768448	2294.418	False	13.7541024993688	0.000184049538453026
1808	1.41094412554439	-0.688395517312844	-1.9300531929034	0.300167057579759	0.147363957602622	-1.14770377311599	2294.451	False	14.420600858369	0.000208719506355663
1809	0.192740158767309	-0.531219648611387	-1.03708814853318	0.465867567472452	0.139989002879195	-1.13242289206298	2294.484	False	15.0568038374147	0.00021230246562246
1810	-0.680522035330845	-0.948070060693931	-0.0174522683289061	-0.539264671287107	0.126617362703395	-1.11528809321978	2294.517	False	15.6324160565513	0.000196519053059605
1811	-0.101641766378672	-0.660010639191973	-0.499775465473884	0.448507693183429	0.107556826362882	-1.09598799613048	2294.55	False	16.2080282756879	0.000165836571825916
1812	0.992777771153612	0.572847113998789	-1.65714529095362	0.164504695003673	0.0832488165529543	-1.07421890307179	2294.583	False	16.7533451148699	0.000126477488760727
1813	0.573419274217436	-1.584740947206	0.697900582313683	0.2293935461232	0.0542575546102697	-1.04973586041465	2294.616	False	17.298661954052	8.50958726529288e-05
1814	0.793641759650468	-0.308117247208338	-0.679474706746748	0.283396029987549	0.0212557768294783	-1.02241047588768	2294.649	False	17.843978793234	4.73275447700952e-05
1815	0.151355284367061	-0.894317773418567	1.64831968089859	-0.23305095544992	-0.0149927100671735	-0.992291183778642	2294.682	False	18.4195910123706	1.65437475523805e-05
1816	-0.572674003139468	-0.54075469167502	0.292663353195557	0.962787567096091	-0.0536532601217157	-0.959660727458564	2294.715	False	19.0103509214844	7.83000556421071e-06
1817	-0.565181995328058	-1.63188040990287	-0.753508084239169	0.746312447088481	-0.0938429437328306	-0.925085023455456	2294.747	False	19.6011108305983	2.82294581313249e-05
1818	-0.946535014686159	-0.26982615887931	0.576642219119519	-0.237810375635265	-0.134654877740368	-0.889447374067584	2294.78	False	20.2676091895985	5.20865252987273e-05
1819	-0.0530335448515622	-1.44214486005467	0.913791461162553	0.249192396549203	-0.175183696371199	-0.853962272120306	2294.813	False	20.9644029285533	8.71779904506305e-05
1820	-0.176889452548383	-0.52514891901126	-0.864807108485625	-0.45356878883245	-0.214551454089969	-0.820163825574667	2294.846	False	21.7217874274173	0.000141252195524562
1821	-0.711451138658951	-1.12066651940584	0.475047286050357	0.266661040874768	-0.251933189668865	-0.789865116967339	2294.879	False	22.4791719262812	0.00021940947638178
1822	1.15628269006787	-0.820910944708491	0.841856618469563	0.887021299640857	-0.286581338235998	-0.765086557850954	2294.912	False	23.2668518050997	0.000322020969039568
1823	-0.899619378053181	-0.292477787241278	-0.338600820707033	0.972033696146	-0.317848160211863	-0.747953415473178	2294.945	False	24.0545316839182	0.00044340220601852
1824	0.554738905929359	-0.518226730943265	-0.327491074977178	1.95915658531493	-0.345205367899735	-0.7405650544423	2294.978	False	24.751325422873	0.000571645941304671
1825	0.705118960355443	-0.821760940061243	0.413676495421309	1.29239673091545	-0.368260176038237	-0.744840895779943	2295.011	False	25.4178237818732	0.0006898007106375
1826	-0.427257458735082	-0.585872405978428	0.0348762368743371	0.821885978051932	-0.386767084340401	-0.76235047376777	2295.044	False	25.9934360010098	0.000778294606186728
1827	-0.470424100201452	-0.75656696308236	1.25782041484424	2.16031256240597	-0.400634818522012	-0.794137081701816	2295.077	False	26.4781620802827	0.000818219515167071
1828	-0.846650328104014	0.510680125913857	-0.353866583829205	0.838036773807588	-0.409928009950266	-0.840546158718803	2295.11	False	26.9174450896238	0.00077208813186437
1829	-0.340700384344455	-0.948357676429756	1.15739079989683	0.45513955607083	-0.414863378840755	-0.901070616013981	2295.142	False	27.3567280989649	0.000704759197914427
1830	-0.681434838993855	-0.725767813686552	1.56183139529897	1.62705936472065	-0.415800395543211	-0.974225597433789	2295.175	False	27.7505680383741	0.000544085462140887
1831	0.387136898725713	-0.160710478641999	-0.496446260385301	0.425833171324262	-0.413226620331144	-1.05746462490107	2295.208	False	28.1444079777833	0.000326579136831763
1832	-0.474845211529158	-1.28604894135992	1.0696186663665	-0.283531750565886	-0.407738153847404	-1.14714765464909	2295.241	False	28.507952537238	7.79474009672666e-05
1833	-1.23002528213238	-1.69547051830667	1.89685914030685	0.259617051470942	-0.400015856228903	-1.23856928691972	2295.274	False	28.8714970966927	0.00019697046373596
1834	-0.720266425199083	-0.250630916325146	2.10363925202212	-0.549958608004029	-0.390798200545905	-1.3260523137802	2295.307	False	29.2653370361019	0.000438141449772721
1835	-0.765051819682894	-0.69210120111796	-0.0622060461955195	0.18778701844795	-0.380851803249348	-1.40310810308787	2295.34	False	29.6288815955566	0.000630656536636102
1836	-1.0691873696923	-0.589200110412674	-0.858061758448565	0.338094017371354	-0.370940809444631	-1.46266120363491	2295.373	False	29.9924261550113	0.000750622710257595
1837	-1.14004005335594	-0.645816342376472	-0.182806494086458	0.443560353495566	-0.361796394351605	-1.49733126535575	2295.406	False	30.3862660944206	0.000784537209113634
1838	3.26790037646101	-1.21018658560856	-1.23490710969188	-0.0108940507546518	-0.354087667093509	-1.49976117899999	2295.439	False	30.7498106538752	0.000730807771449215
1839	-0.892092305372208	-1.19365269562161	1.0912651082953	1.08695039597236	-0.348395224905247	-1.46297654546451	2295.472	False	31.1133552133299	0.000600089998722427
1840	0.399155033234836	-1.41145142452002	0.421022029945539	2.18382210970823	-0.345188504427405	-1.38075847320249	2295.505	False	31.4768997727846	0.000404400836064857
1841	0.836376916131555	-0.875688279473408	-0.636356635334639	0.106035382138829	-0.344807915182193	-1.24800953219585	2295.537	False	31.8707397121938	0.000207396354675763
1842	-0.403380452270539	-2.0153840122414	0.948995882147926	0.505992319523964	-0.34745252556997	-1.06109167569377	2295.57	False	32.2948750315576	2.60337481866834e-05
1843	-0.369497013414568	-0.414410752070277	1.90599089377026	0.798100232981733	-0.353173814184063	-0.818115219723651	2295.603	False	32.749305730876	0.000183394418843167
1844	0.980641661771507	0.295088943968978	0.525997885292662	-0.675164617449914	-0.361875712227415	-0.519159606332545	2295.636	False	33.2340318101489	0.000304863759167458
1845	0.207850565059421	-0.699116315110153	-0.706644468409527	0.276634770103707	-0.373320861783809	-0.16640963851186	2295.669	False	33.7187578894218	0.000359798639732062
1846	-1.11110266487977	-0.6317649414042	-0.404229921745325	1.23863063528451	-0.387142716317524	0.235804963859305	2295.702	False	34.2640747286038	0.000348582503217491
1847	-0.435473088240483	-1.73508565842865	-0.966927755252903	1.04278562720609	-0.402862830882235	0.68107369538198	2295.735	False	34.8093915677859	0.000284673722186036
1848	-0.688033972856964	-0.060226618695101	0.498982845653245	1.13257982119525	-0.419912446025646	1.16107426796158	2295.768	False	35.3547084069679	0.000192197084576796
1849	-0.0500637191857343	0.422913286150166	2.3646339999915	0.34076667796638	-0.437657275224287	1.66584152492625	2295.801	False	35.9909113860136	0.000101604598835853
1850	0.821611611826394	3.55340502806987	-2.18082977052409	0.343788011739314	-0.455424271912479	2.18412524227035	2295.834	False	36.6271143650593	4.36477526322541e-05
1851	-1.11066758918876	2.35824321840687	0.656362879717995	2.76936041718777	-0.472529086166718	2.70382022009228	2295.867	False	37.3239081040141	4.40281828556568e-05
1852	-0.887561284132458	2.55571970717044	-0.659496874401234	1.67212080500816	-0.488302926093585	3.21244737690014	2295.9	False	38.0207018429689	0.00011581262798619
1853	-0.138132913973853	3.99097870288567	-0.929797758734777	-0.100007398532864	-0.502117613776875	3.69766109265232	2295.933	False	38.7629386518555	0.000244792076808638
1854	-1.32870540346944	4.44026319374122	-0.824601694197129	1.73645962283764	-0.513407764777783	4.14775606718202	2295.965	False	39.5051754607422	0.000436510954254136
1855	-0.781260848089222	4.8012000066259	1.72476867086121	0.868309679977191	-0.521689214208926	4.55214663364983	2295.998	False	40.2625599596061	0.000640538595176946
1856	0.263983101945762	4.23330291583653	0.88915134996797	0.54531156709017	-0.526573048564376	4.90179284215503	2296.031	False	40.9593536985609	0.000823041705944143
1857	-0.65479390450388	4.14236007267472	-1.59052513196724	3.0400232296717	-0.527774865583041	5.18955063626331	2296.064	False	41.6561474375157	0.000945647967104769
1858	-0.08186831501006	4.67389863606531	1.56101200798328	1.30975199455597	-0.525119157834588	5.41042789714343	2296.097	False	42.3529411764705	0.00097819811017453
1859	-1.169836509914	5.33538176816635	0.546922422021398	3.13518046169469	-0.518538982531294	5.56173373348171	2296.13	False	42.9891441555162	0.000904460453540969
1860	-0.505188393903547	7.91700531560817	-1.14448414497956	-0.0320253359070964	-0.508071324202023	5.64311477371989	2296.163	False	43.5647563746528	0.000724761243335162
1861	0.616727683489307	6.07394092367465	0.83966657836307	1.58018776817707	-0.493848764119078	5.65647893786201	2296.196	False	44.1403685937894	0.000455503117994167
1862	0.487731214347939	4.75890084854938	-1.31909961353728	-0.0376295578179963	-0.476088229343664	5.60581377314606	2296.229	False	44.6553900530169	0.000129929245714143
1863	-0.28417763414098	4.60930091706077	-1.04539083151469	3.42852015116843	-0.45507769704496	5.49691248635587	2296.262	False	45.1401161322898	0.000239718252228515
1864	-1.168878989231	4.56553726320303	-0.100152079580185	3.10793980401224	-0.431161772381949	5.33702589507668	2296.295	False	45.5945468316081	0.000579466032602213
1865	-0.271093694228825	3.86283204707755	0.179961484846535	2.62852637272115	-0.404727040842975	5.13446232465858	2296.328	False	46.0641252209038	0.000839919740450484
1866	-0.347937645535679	2.83791178003466	0.59660332376472	0.153278527222877	-0.376188022605786	4.89815976872684	2296.36	False	46.5337036101994	0.00107234937925773
1867	1.46494470466731	1.84881446696344	-0.322296197441094	1.79533008346793	-0.345974434860476	4.63725529368606	2296.393	False	46.9881343095178	0.00117933113366111
1868	-1.02824750779139	3.28697916873906	1.90559599486129	1.26560218193654	-0.314520308693714	4.36067570617079	2296.426	False	47.4728603887907	0.00117284593530551
1869	-0.155865589065389	4.60318395911995	2.01644419347074	1.88113172623023	-0.282255322716211	4.07677103725065	2296.459	False	47.9575864680636	0.00105592488015506
1870	0.50831070368477	2.3373602914355	1.02237384796945	1.60179040675667	-0.249598519913403	3.79300865252595	2296.492	False	48.4120171673819	0.000844119402879843
1871	1.17111632166038	3.37939219778703	0.250685944035861	0.111883534393341	-0.216954381137257	3.51574108065162	2296.525	False	48.8361524867457	0.000563722936864533
1872	0.135400406126577	3.50351325636867	0.967657049342894	-0.202940766750442	-0.184711051326761	3.25005532931439	2296.558	False	49.2602878061095	0.000249365400899588
1873	-1.13574520800387	0.430949659390852	-1.4133191771303	1.71119206656772	-0.153240364327521	2.99970592009667	2296.591	False	49.6541277455188	7.92031962765591e-05
1874	-1.11918771810731	3.41994841564546	0.641765058701074	0.59316627058404	-0.122899198029896	2.76712851208541	2296.624	False	49.9570815450643	0.000348140090966986
1875	-0.264742531331488	1.31637372372787	-1.01452173217809	0.465454686745008	-0.0940316194676577	2.55352615687992	2296.657	False	50.1994445847008	0.000557928247867391
1876	0.30697459161047	3.74003164715951	0.117193826923486	1.88048607179013	-0.0669712522961711	2.35901623626071	2296.69	False	50.3812168644281	0.000681570503687691
1877	-0.595835675595828	1.7433879570601	1.31876368570781	2.42045583879872	-0.0420433162171276	2.18282320323013	2296.723	False	50.5023983842464	0.000689997827060628
1878	-0.627491853744414	0.84225628088641	1.63959514814247	-0.347320478183744	-0.019565845888807	2.02350051347288	2296.755	False	50.59328452411	0.000653765669191626
1879	0.357288288287914	2.26673073517466	-0.550318574009342	1.78212089568816	0.000150310542720964	1.87916463955426	2296.788	False	50.6538752840191	0.000523027178992586
1880	0.208790004122207	2.98267065960155	-1.49569846208001	0.585449638792912	0.0168029942045673	1.74772475488562	2296.821	False	50.7144660439283	0.0003445710896821
1881	0.253640756131144	0.562375330690186	-1.16792791264784	1.26764647090815	0.0301018847947467	1.62709342693	2296.854	False	50.7447614238828	0.000148901968069534
1882	0.257518757472198	1.64538276415177	0.651504041185757	0.407183859452172	0.0397732995224188	1.51536627033708	2296.887	False	50.8053521837919	4.43422097733144e-05
1883	-0.171723740360043	1.40217815635242	1.32061983453428	1.27031198784407	0.0455665062824178	1.41096173358756	2296.92	False	50.865942943701	0.000187883370679333
1884	-0.780164050243825	1.27208963364952	0.0110244630455054	0.617950996611943	0.0472612900100522	1.31271575352398	2296.953	False	50.9568290835647	0.000282801300291761
1885	0.821346732292527	1.63646954693642	0.384792739702951	1.12300963755357	0.0446764061831998	1.21992963243633	2296.986	False	51.1083059833375	0.000318310093792637
1886	0.979753318859469	0.425917194132624	0.361296616664511	1.66039216903802	0.0376784770346601	1.13237290996914	2297.019	False	51.2597828831103	0.000297798699032581
1887	0.445673309612918	0.607796299476936	1.11051882635339	-0.71606072103485	0.0261908379512915	1.05024598925629	2297.052	False	51.4415551628376	0.000233675272145588
1888	-0.108081740596563	2.00439736347756	0.251502066811353	-0.0262653267292227	0.0102018252495841	0.974109654398036	2297.085	False	51.6536228225195	0.000144577475662585
1889	0.160822342356743	0.179164405159442	-1.04424889290071	-1.7598350041312	-0.0102279886700669	0.904790264207149	2297.118	False	51.9262812421105	5.18036813809161e-05
1890	-0.841585033814102	0.0998332564468247	1.43045295750709	0.494362819611854	-0.0349600635262541	0.843270267797601	2297.15	False	52.2595304216107	2.49783145349713e-05
1891	0.824452473183115	0.523017250681605	0.00836890687114221	0.0670783622033102	-0.0637740459868308	0.790573766639653	2297.183	False	52.6836657409745	6.84291136915001e-05
1892	-0.0646207022387872	0.785821449321687	0.337014856255983	-0.425063539839428	-0.0963661081302426	0.747656208540764	2297.216	False	53.1683918202474	7.0961370795331e-05
1893	0.196900819137555	0.806722626175863	0.0220953411107371	0.698127655314689	-0.132349667554796	0.715306053811161	2297.249	False	53.6834132794748	3.05805526238426e-05
1894	-0.0465478874903132	0.44468849990303	2.50302367602825	0.289019854269794	-0.171258581726873	0.694064551523809	2297.282	False	54.2287301186569	5.11332821700205e-05
1895	-0.432769106538388	0.540304602212563	0.355410736605819	0.96037142363048	-0.212552803337161	0.68416777580957	2297.315	False	54.7437515778843	0.000154461410203333
1896	-0.704398113496213	0.0703595252009936	-0.775043740437439	1.7159424860272	-0.255626382654343	0.685512977827137	2297.348	False	55.1981822772027	0.000266087841656702
1897	-0.571915932967032	0.719991874843351	0.425554512640157	1.79420954646232	-0.299817611686781	0.697649280934127	2297.381	False	55.5920222166119	0.000367096685738798
1898	-0.814073959207687	-0.0675463408441469	0.453814863908782	0.499252348313465	-0.344421026892351	0.719790937330569	2297.414	False	55.925271396112	0.000440747737273083
1899	0.713424146287205	1.21503069164295	-1.89105622303079	1.24600758750837	-0.388700924604242	0.750849896162927	2297.447	False	56.1979298157031	0.000474911520074608
1900	-0.0249703142300333	1.52611574465678	0.409895703787863	0.87554967886402	-0.431905997564867	0.789483389714166	2297.48	False	56.409997475385	0.000464016620288987
1901	-0.766226304848996	0.792893245420031	1.1396398503257	2.15155477076157	-0.473284672292846	0.834151667584257	2297.513	False	56.5917697551123	0.000409914953872593
1902	0.191393722452757	0.649335212866708	0.369180419866623	0.911653803116159	-0.512100714933747	0.883180897826693	2297.546	False	56.7432466548851	0.000313418171518425
1903	-0.0279054746464283	0.622057128471451	0.0436425581994768	0.210758877329231	-0.547648676609931	0.934826568619004	2297.578	False	56.8644281747033	0.000216700772944492
1904	-0.0641828011015948	1.5950176523691	0.237229030725486	1.27183804134688	-0.579268766490987	0.987333390943322	2297.611	False	56.955314314567	0.000106119021303955
1905	-1.01448103841538	1.2544768857914	-0.277183823334288	1.66173417370618	-0.606360769992729	1.03898862441786	2297.644	False	57.0462004544306	1.41103186326258e-05
1906	0.19256888465364	0.497319400038218	0.712579329563812	2.16689014344548	-0.628396668702572	1.08816681343129	2297.677	False	57.1673819742489	5.72283738481626e-05
1907	-0.966464141272595	1.6848918019977	-1.76808130078518	0.695227834898462	-0.644931665837809	1.13336501470769	2297.71	False	57.3491542539762	8.29745182512802e-05
1908	0.097981512290216	0.910788227972889	-0.862225372646818	-0.588281002056819	-0.655613374341981	1.17322861355545	2297.743	False	57.5309265337036	6.60639858876404e-05
1909	-0.885895828227096	1.26248664699721	0.697123572656966	-0.811862141767107	-0.660188982266055	1.20656867426735	2297.776	False	57.7429941933855	1.34985494623865e-05
1910	-1.12133648693347	0.528423981935969	0.196752843691588	1.53280231201165	-0.658510270093319	1.23237238421944	2297.809	False	57.9853572330219	7.59425681776607e-05
1911	-0.594949836406756	0.608765828893025	-1.2217560077068	-0.14290058174864	-0.650536415430742	1.24980849321971	2297.842	False	58.2580156526129	0.000173315548018302
1912	0.646918862015461	0.800423159024117	0.758993715208425	1.22576369565857	-0.636334580312433	1.25822971146483	2297.875	False	58.5609694521585	0.000266733958283808
1913	-1.0260686268942	0.229540060413238	0.623341552486677	0.493246274232493	-0.616078333560531	1.2571738314485	2297.908	False	58.8942186316586	0.000339305309838149
1914	0.14179585626944	1.33316765688532	1.49497352624118	2.09254801850769	-0.590044013560011	1.2463649263038	2297.941	False	59.2880585710679	0.000366228543481489
1915	-1.03522809708556	1.92698691252704	-0.596339091652427	0.207518594673945	-0.558605183809855	1.22571541300237	2297.973	False	59.6818985104771	0.00037494236175648
1916	-0.645762435391168	1.83799762237221	-0.232014123410785	-0.34119006601233	-0.522225373210638	1.19532912863297	2298.006	False	60.1060338298409	0.000329647025070998
1917	-0.0934356464199902	0.564214868543316	-0.0647632979828738	-0.976786568519499	-0.4814493239357	1.15550493027511	2298.039	False	60.4998737692501	0.000246771506737763
1918	-0.110035317591123	0.927517307700631	0.341728741840052	1.53992046312745	-0.436892990914802	1.10673976835393	2298.072	False	60.8634183287048	0.000137783303925742
1919	0.413105291552304	0.752396594039859	1.25458503460443	1.91532951097558	-0.389232547857676	1.04972976359116	2298.105	False	61.1663721282504	2.25240153965769e-05
1920	-0.449750817875836	2.72592418752351	0.243312305011474	1.36632564071147	-0.339192655297583	0.98536758640408	2298.138	False	61.4087351678868	9.97102471760508e-05
1921	-0.912198338938797	0.738247871457083	0.359453292817371	3.07297425379342	-0.287534236866722	0.914734422791689	2298.171	False	61.6208028275687	0.00019270552058497
1922	-0.88010495129573	-0.0653762520760884	1.14679042061871	0.741430887408977	-0.235041992069109	0.839085018969163	2298.204	False	61.7722797273415	0.000252449326210454
1923	0.175868125137453	-0.204270025231287	-0.69438026590403	-0.825637300881122	-0.182511848933182	0.759824713702882	2298.237	False	61.8934612471598	0.000271318774163938
1924	1.59101885047613	0.197421049781716	-0.615438345414022	1.353169062708	-0.130738530366504	0.678477958646217	2298.27	False	62.014642766978	0.000247921247761809
1925	-0.548880446929363	1.16703416168216	0.620347834130088	0.515379066238048	-0.080503376444799	0.596648543191814	2298.303	False	62.1358242867962	0.000186877254197481
1926	1.76523576320567	0.402468308403164	-0.740222829288488	-0.527315698970941	-0.032562534093609	0.515972519961916	2298.336	False	62.2267104266599	9.65950459717681e-05
1927	-0.392939347457964	1.10312879239244	-0.979976416948555	-0.164217210701821	0.0123644015119594	0.438065601812398	2298.368	False	62.287301186569	1.4242594661626e-05
1928	-0.857978450554215	0.679217940675226	-0.581539396869972	-0.399049321774208	0.0536052304352573	0.364467501327199	2298.401	False	62.3478919464781	0.000108835718298957
1929	-0.857777160526755	-0.241843126559369	-0.920520868232567	0.899844907709096	0.0905454256332856	0.296586243043185	2298.434	False	62.3781873264327	0.000198829374212308
1930	-0.265571992560018	0.173411673176595	-1.24495926712635	-0.670803698176238	0.12263779713955	0.235645839391003	2298.467	False	62.3781873264327	0.000263319259624395
1931	0.88974424007171	0.124813916361445	-0.4446988801545	-0.927747967179085	0.14941148817932	0.1826408387713	2298.5	False	62.3781873264327	0.000294224189232239
1932	1.15337551391601	-0.646901614334715	0.0567301243778759	-0.51746540420226	0.170480232179877	0.138301100091101	2298.533	False	62.3781873264327	0.000288609534031662
1933	-0.133876589190789	1.20672921556192	-0.0103464688728227	0.0430710213969973	0.185549775278795	0.10306971364543	2298.566	False	62.3781873264327	0.000248802060754125
1934	-0.0484637919592193	0.166732645948965	-0.210873734302689	-0.0135828415042424	0.194424339179504	0.0770962858079976	2298.599	False	62.4084827063872	0.000181900042115762
1935	-0.509616067273214	-0.0663570121083639	0.0127404452797074	0.429881157061127	0.197011967380731	0.06024686869492	2298.632	False	62.4690734662963	9.8727393271892e-05
1936	-0.309658544597033	0.0870134477495291	-1.39582867895756	0.686088789583101	0.193328567809752	0.0521307007959542	2298.665	False	62.55995960616	1.53609833258817e-05
1937	0.0986155846271305	-0.0844532668823114	-0.915433340068928	-0.312189748636197	0.183500440885254	0.0521427040816024	2298.698	False	62.6508457460237	6.79496312859036e-05
1938	0.648813656525351	-0.44250769063071	-0.380186448225467	0.0306058627891409	0.167765068122117	0.0595194454283119	2298.731	False	62.7417318858874	0.000125241800840569
1939	1.60881873723313	-0.410495135994474	0.416960021492621	0.00587596647940353	0.146469936239547	0.073405112559136	2298.764	False	62.8932087856601	0.000149718674838372
1940	-0.481585488860768	-0.0963428102857398	0.989385939320639	1.31277510712848	0.120069188248479	0.0929230764492435	2298.796	False	63.0446856854329	0.000152296120654261
1941	-0.598468517676377	0.299792160475066	0.502673678340783	0.517075848924269	0.0891179280054556	0.117247906937885	2298.829	False	63.2567533451148	0.0001193637010917
1942	0.158460890068213	0.805869322724198	-1.0037130482357	0.0189250978732226	0.0542640587572627	0.145672355646141	2298.862	False	63.5294117647058	6.06456793401077e-05
1943	0.127286540005454	0.483366895477041	0.277253790759701	0.405239012492122	0.0162376083500458	0.177663877453161	2298.895	False	63.862660944206	1.99027406104062e-05
1944	0.864280810933198	0.530073280204157	0.386413093000372	0.180500023676293	-0.0241624183499539	0.212905756500943	2298.928	False	64.2262055036607	0.000101205204956216
1945	0.133203361582923	-0.679433656266272	-0.507677260465189	1.40777843029687	-0.0660835194608723	0.251318827959153	2298.961	False	64.6200454430699	0.000180529915700902
1946	-0.0595973202205257	0.319856588231635	-0.444959650643294	1.42249147927593	-0.108637261374117	0.293061098066462	2298.994	False	64.9835900025246	0.000245844890138043
1947	-0.353900468834367	1.51189757008133	-0.187840586881677	3.53512515382354	-0.150918574333929	0.338504180759505	2299.027	False	65.2562484221156	0.000289303061067759
1948	-0.376418769994792	0.858943133032358	-0.888690582717911	3.00638535411165	-0.192026320802785	0.388187275068331	2299.06	False	65.498611461752	0.000306253352216999
1949	-0.0298872497981731	0.141229517188002	1.00973580652105	0.963151459683178	-0.231084588458782	0.442751263672481	2299.093	False	65.6500883615248	0.000295495657580576
1950	0.267994000621304	-0.0696187683151816	-1.26195516291447	-0.142914314081376	-0.267264087057197	0.502857265362009	2299.126	False	65.7712698813431	0.000259126575137642
1951	-0.947091998146143	1.315909841935	0.642345643674385	1.12177068941771	-0.299802979199157	0.569095467115938	2299.159	False	65.8318606412522	0.000196952766734448
1952	-0.387581940949261	0.0878163177765598	2.22087929760202	-1.30109254023799	-0.328026453499415	0.641891152698321	2299.191	False	65.9227467811158	0.000133319546239278
1953	0.411693601616296	0.656006978362701	-0.483622937871908	0.272518627882238	-0.351364357456098	0.721415419069292	2299.224	False	65.983337541025	5.67168439726166e-05
1954	-0.149420866663098	1.31420798698079	0.325535088395253	-0.377540020366029	-0.369366247516719	0.807508054500268	2299.257	False	66.0136329209795	2.16149864708084e-05
1955	-0.0343350165139754	0.40021065835097	-1.17846484202823	0.372387046161244	-0.381713284622747	0.899619417533729	2299.29	False	66.0439283009341	8.60051093866071e-05
1956	-0.409124149345028	1.10160165035334	-0.258122369511765	-0.170104240399895	-0.388226502340882	0.996776932916116	2299.323	False	66.0742236808886	0.000136567166636474
1957	-0.659238296397398	0.473655652756446	-0.0951952557513263	0.511907425794563	-0.388871097367747	1.09758009299007	2299.356	False	66.0439283009341	0.00016761905876128
1958	-0.695345149150198	0.12158673395299	-0.769906925080502	-1.12011863815385	-0.383756533172941	1.20022575338633	2299.389	False	66.0136329209795	0.000176867003951702
1959	-1.07719787084665	-0.226103013940066	0.97161162251443	-0.0959096064078403	-0.373132400250179	1.30256321104612	2299.422	False	65.983337541025	0.0001643333045028
1960	-0.571274275913215	1.12147876079702	1.15069061342336	-0.109454695584551	-0.357380133692906	1.4021762445702	2299.455	False	65.9530421610704	0.000132251418339613
1961	-0.685022255566012	1.01108499138393	1.50289293256772	0.562616078021156	-0.337000843242074	1.49648718064484	2299.488	False	65.9530421610704	8.48500137957485e-05
1962	0.708105461080419	1.43632525730784	-1.78601108824989	1.55946184298746	-0.312599655475019	1.58287631080974	2299.521	False	66.0136329209795	2.83685359623198e-05
1963	-0.0262494606543433	1.81100794836906	-1.01511975666874	0.474330797022086	-0.284867095983827	1.6588087728572	2299.554	False	66.0742236808886	3.19486940852969e-05
1964	0.759996768581479	1.98553262212381	-1.06955582938413	1.34970870696903	-0.254558145796825	1.7219604359334	2299.586	False	66.1954052007068	8.79207620824536e-05
1965	-0.398261015479678	2.37237633026502	2.00791606085261	0.935794070057276	-0.222469686747474	1.77033443506931	2299.619	False	66.3165867205251	0.000133858961629139
1966	-0.0975737964992525	3.1349245240894	0.871923978643852	1.29407462275016	-0.189417102217042	1.80236077361875	2299.652	False	66.4680636202979	0.000164053718573538
1967	0.391654622753058	1.70116026425068	0.317033796188403	1.20663234333148	-0.15621082135518	1.81697277394319	2299.685	False	66.6498359000252	0.000174794733701221
1968	-0.0953681644768072	2.64454076946853	-1.64702692226223	0.279047448467738	-0.123633586613109	1.81365597750594	2299.718	False	66.8619035597071	0.000164672647305461
1969	0.010518514958073	1.6473029404695	-0.046511953309179	0.441531540080274	-0.0924191875867884	1.79246720549476	2299.751	False	67.073971219389	0.00013479964324559
1970	0.480450789021149	2.36840007895279	-0.482353142191262	0.0652339960737727	-0.0632333412280413	1.75402369815867	2299.784	False	67.34662963898	8.87857545472367e-05
1971	-0.523618574502151	0.511217792429619	-0.124325116073038	-0.433653747218068	-0.0366573127547452	1.69946436050837	2299.817	False	67.5889926786165	3.2710203909704e-05
1972	-0.125971296358481	0.736483682340672	0.531943251164569	0.559221616133726	-0.0131747669872355	1.63038697586536	2299.85	False	67.891946478162	2.93665001212193e-05
1973	-0.600759345184639	0.289164990635192	-1.41655860736359	-0.0913193287166897	0.00683777938181268	1.54876666272724	2299.883	False	68.2554910376167	8.44265098914622e-05
1974	1.02103478154365	-0.305298525084875	-0.266811348234287	0.672059489815894	0.0231166635153992	1.45686174713063	2299.916	False	68.649330977026	0.000128424945465787
1975	-0.722672051574118	1.34103186777235	0.424094526811529	1.80086857517686	0.0355128343834425	1.35711355913216	2299.949	False	69.1037616763443	0.00015500890068207
1976	1.00551032595634	0.897606820874841	0.73065082998193	0.132260053539615	0.0439896940986159	1.25204645109765	2299.982	False	69.6187831355718	0.000155871994938383
1977	-0.203566736851388	2.07246372322544	1.10962709142705	1.77838267010965	0.0486171883759246	1.14417364151294	2300.014	False	70.1338045947992	0.000145132223909806
1978	-0.245709872982114	0.386438036966073	0.318639090873744	2.61560725023082	0.0495624403033025	1.03591341697859	2300.047	False	70.5882352941176	0.000109970485659652
1979	-0.245063473356172	0.997152404808429	-0.476933612744548	2.32059178925147	0.0470773403702799	0.929518910884045	2300.08	False	70.9517798535723	6.02581689041705e-05
1980	0.866594386261303	1.23132390750589	-1.35824500953428	1.1249343911936	0.0414836113955471	0.827023266070169	2300.113	False	71.2547336531179	7.89084526269589e-06
1981	-0.968503338183246	1.14592339749705	-1.5399060430997	1.93183887714999	0.0331559564001862	0.730200622706179	2300.146	False	71.4668013127998	5.58062226874044e-05
1982	0.321719423492874	0.448917522946014	0.600296635539173	0.851353187625869	0.0225039675246318	0.640542175223303	2300.179	False	71.587982832618	0.000104793107578579
1983	1.20685766112359	1.22296101966221	0.536447101632618	1.6925063319955	0.00995352191305987	0.559245607089585	2300.212	False	71.6788689724817	0.000139162521662303
1984	-1.2142224673336	0.571427159847079	-0.362319030660236	1.55975329574058	-0.00407158649559084	0.487215595865577	2300.245	False	71.6788689724817	0.000154337877657846
1985	0.615509968293717	0.541894430561696	0.257353509652822	-0.000870735708703666	-0.0191670342781002	0.425072799938773	2300.278	False	71.6788689724817	0.000148600240758216
1986	0.45426262103811	-0.116723238651944	-0.77031277124456	-0.664089846858726	-0.0349636623884828	0.373168771448267	2300.311	False	71.6788689724817	0.000123151107387032
1987	0.438620520743979	0.808680231452354	-1.78797767917107	-0.0939395147241885	-0.05114082564299	0.331604534380896	2300.344	False	71.7091643524362	8.1855204848464e-05
1988	-0.668010602966965	-0.308023813444793	-1.12901048219248	-0.4267727385467	-0.0674368373193602	0.300251047267045	2300.377	False	71.7394597323908	3.07107336425273e-05
1989	0.217225538968336	-0.375217419888102	0.2224633804336	0.562914446747024	-0.0836560659059727	0.278770349135945	2300.409	False	71.8000504922999	2.39023936862444e-05
1990	-0.0539708809752931	0.09725438289693	0.258077771212735	0.540135004173601	-0.09967238259695	0.266636777483534	2300.442	False	71.8909366321636	7.375776203898e-05
1991	0.0391093407648407	-0.596424767342248	0.553822714990525	1.1568360231776	-0.115428819074433	0.26315816940996	2300.475	False	72.0424135319363	0.00011369269428545
1992	-1.07993689263814	0.347043035454837	-0.47532237806879	3.28764133787405	-0.130933469326146	0.267497350689072	2300.508	False	72.2241858116637	0.000138081864462324
1993	-0.9301078312829	1.0890807832557	1.76277900096043	-0.041791479225382	-0.146251849251066	0.278694443978961	2300.541	False	72.4362534713456	0.00014384715952473
1994	0.119239080960879	0.462048392454762	0.547099750371945	1.61538920145021	-0.161496105084283	0.295690573275913	2300.574	False	72.7392072708911	0.000130339338736381
1995	-0.688656957266732	0.582201375517516	0.245853467279305	0.0846512370688937	-0.176811627044784	0.317353417795533	2300.607	False	73.0421610704367	9.93357811762555e-05
1996	-0.160135696386083	1.27928250795789	0.257314973351297	-0.0819244777917333	-0.19236176875291	0.342504806128922	2300.64	False	73.4057056298914	5.48207793370509e-05
1997	0.706955587031598	0.478266032299186	-1.09908077270542	-0.340463597149838	-0.208311486993121	0.369950187325607	2300.673	False	73.7389548093915	7.24402680325877e-06
1998	1.27365396128366	0.0496993015252508	0.348319529398949	0.0301769301743137	-0.224810792485276	0.398509424519714	2300.706	False	74.1024993688462	5.38507716993966e-05
[truncated: 2,011 more rows]
