# Supplementary material for: A hippocampus-accumbens code guides goal-directed appetitive behavior
Source: Nat Commun. 2024 Apr 12;15:3196. doi: 10.1038/s41467-024-47361-x (PMC11015045; doi:10.1038/s41467-024-47361-x)
Supplement: Supplementary file 8 — Source Data [file 41467_2024_47361_MOESM8_ESM.zip › S8g.csv]

	Figure S8g	Unnamed: 1	Unnamed: 2
0
1	Cell	dHPC-->NAc	Correlation calcium ~static
2	0	False	0.0980324109118368
3	1	False	-0.0341160913914391
4	2	False	0.113587854275577
5	3	False	0.030045663979524
6	4	False	0.123169395824823
7	5	False	0.169210644521376
8	6	False	0.174230670917985
9	7	False	0.350351240851093
10	8	False	0.33599015044187
11	9	True	0.0931754274534777
12	10	False	0.207802287402432
13	11	False	0.455403148200072
14	12	True	0.241849468640086
15	13	False	0.187442397826304
16	14	False	0.132535190130423
17	15	False	0.0807260255395384
18	16	False	0.0933499849684398
19	17	False	-2.59251070901914e-05
20	18	False	0.0764182204096139
21	19	False	0.105929771421316
22	20	True	0.101029478396427
23	21	False	0.0328210722472836
24	22	False	0.0462778865850614
25	23	True	0.0753161736246829
26	24	False	0.053955669350435
27	25	False	0.000567663438136679
28	26	False	0.0924277817199654
29	27	False	0.0731834498884756
30	28	False	0.102766715346943
31	29	False	0.0852849933540172
32	30	False	0.0259705852991539
33	31	False	0.00925014830839741
34	32	False	0.00128707128581488
35	33	False	0.0266238911188764
36	34	False	0.0379720084505173
37	35	False	0.097611343341887
38	36	False	0.0915902293801572
39	37	False	-0.00209983059520749
40	38	False	0.123956443596986
41	39	False	0.171281751139898
42	40	False	0.0699676581068391
43	41	False	0.0432820656068064
44	42	True	0.199613965578259
45	43	False	0.169656385476227
46	44	True	-0.0686554604076221
47	45	False	-0.0664408487551271
48	46	True	-0.00848259951613022
49	47	False	0.132393696573303
50	48	True	0.269892360386638
51	49	False	0.0450186182511413
52	50	False	0.0506704789145099
53	51	False	0.141846405281601
54	52	False	-0.0157869872738682
55	53	False	0.0703578565467381
56	54	False	0.0457750239600764
57	55	False	0.0189363148710802
58	56	False	0.0825737913620861
59	57	False	0.0543233495297886
60	58	False	0.0321387896494806
61	59	False	0.0491370926889801
62	60	False	0.178400259038594
63	61	False	0.0163578151459352
64	62	True	0.171906508903234
65	63	False	0.184348412391113
66	64	False	0.191531415567014
67	65	False	0.0356664787047684
68	66	False	0.0419877585026347
69	67	False	0.0262108391695553
70	68	False	0.0982624460589211
71	69	False	0.0842687733781161
72	70	False	0.0890920431922007
73	71	False	0.193460038716899
74	72	False	0.0435061436449165
75	73	False	-0.0177248038094078
76	74	False	0.0914295883789731
77	75	False	0.0286520677354222
78	76	False	-0.000344849928735432
79	77	False	0.089834007314877
80	78	False	0.00240787456768659
81	79	False	0.000256609142035277
82	80	False	0.0429161700435615
83	81	False	0.137057289511989
84	82	False	0.153578891364093
85	83	False	0.113470646215643
86	84	False	0.346291026464333
87	85	False	0.103433247733881
88	86	False	0.0415483218183741
89	87	False	0.265667716630946
90	88	True	0.0607179401291507
91	89	True	0.0174292231953638
92	90	False	0.00188700007657249
93	91	False	0.00667880326854209
94	92	False	0.140760390851294
95	93	True	-0.00278140466065109
96	94	False	0.135756120652359
97	95	False	0.132158333350078
98	96	False	0.0564139907169458
99	97	False	0.0731749316934777
100	98	False	0.0263530257372193
101	99	True	0.0503435653265488
102	100	False	0.102687560536849
103	101	False	0.0836083849464747
104	102	True	0.0345582181360742
105	103	False	0.150515286561381
106	104	True	0.00390289399799816
107	105	False	0.137388233877426
108	106	False	0.0760250705857316
109	107	True	-0.0302705836491823
110	108	False	0.366047879260617
111	109	True	-0.0150941923857344
112	110	False	0.0507848141456998
113	111	False	0.0776965876287404
114	112	False	0.0470019483961275
115	113	False	0.138328187582227
116	114	False	0.0267716016096838
117	115	False	0.072612861212247
118	116	False	0.0121551175976786
119	117	True	-0.00789119847283531
120	118	False	-0.0115136104948014
121	119	True	-0.0483128726634925
122	120	False	0.0181365340415571
123	121	False	0.30814478166736
124	122	False	0.0349845989257839
125	123	False	0.0702219079131844
126	124	True	0.0609777413850966
127	125	False	0.0657173770614123
128	126	False	0.142234724312871
129	127	True	-0.0383168097901777
130	128	False	0.168307986853794
131	129	False	0.120237742563216
132	130	False	0.147231592414807
133	131	True	-0.00631327396036497
134	132	True	-0.0234752117160302
135	133	True	0.0309428097217975
136	134	False	0.215815449290199
137	135	False	0.189865658975055
138	136	False	0.0769242909123972
139	137	False	0.222716147442689
140	138	False	0.0229729466340435
141	139	True	0.0803033955704729
142	140	False	0.055949112638942
143	141	False	0.0696921917550696
144	142	True	0.0147286113579443
145	143	False	0.106618095277905
146	144	False	0.254101463577179
147	145	False	0.0584677596945596
148	146	False	0.0094695588654646
149	147	False	0.0982088800822645
150	148	False	0.0950306286644778
151	149	False	0.192142838123988
152	150	False	0.0786442162189588
153	151	False	0.12024376619343
154	152	False	0.045502836964941
155	153	False	0.0502932899220281
156	154	False	0.0807994878308905
157	155	False	0.0241450214614231
158	156	False	0.210837047910018
159	157	False	0.0985706228560335
160	158	False	0.271152590622243
161	159	False	0.0156456447441351
162	160	False	0.163997755670295
163	161	True	0.0693733089380845
164	162	False	0.138224314004069
165	163	False	0.059637302946758
166	164	False	-0.0264396089415372
167	165	False	0.0842662934211553
168	166	False	0.0935682562524947
169	167	False	0.0769734453202034
170	168	True	0.0211959825375878
171	169	False	0.152576954944739
172	170	True	-0.034146629863211
173	171	True	0.228410823601019
174	172	False	0.199236146243183
175	173	False	-0.0134085898792386
176	174	False	0.052430358159662
177	175	False	0.155402216865622
178	176	False	0.06665133693054
179	177	False	0.0336729815461652
180	178	False	0.109318315301402
181	179	True	0.086999845231617
182	180	False	0.0819874860914128
183	181	False	0.0927504729782304
184	182	False	0.188113512045057
185	183	True	0.0268853242973417
186	184	False	0.021109719630943
187	185	False	0.0994192043358145
188	186	False	0.172467599459205
189	187	False	0.0123198974573282
190	188	False	-0.00156913089618759
191	189	False	0.119590166224823
192	190	False	0.229049342256683
193	191	False	-0.0300969004459379
194	192	False	0.20504955206404
195	193	False	0.126135566970317
196	194	False	0.154980803015886
197	195	False	0.180171376378188
198	196	False	0.0775970477171145
199	197	False	0.0797252678855419
200	198	False	0.171533532236536
201	199	False	0.198114927076792
202	200	True	0.00509015090297237
203	201	False	0.406332444937521
204	202	False	0.199408006882895
205	203	False	0.121974216809605
206	204	False	0.0791485566612095
207	205	False	0.185438725982713
208	206	False	0.105810881862312
209	207	False	0.214599674180119
210	208	False	0.0470884728300736
211	209	False	0.0619068001228089
212	210	False	0.107640315921697
213	211	False	0.0942163868034398
214	212	True	0.00254938231783324
215	213	False	0.36252593406036
216	214	False	0.0905925853015105
217	215	True	0.213572154417663
218	216	False	0.0672526129344131
219	217	False	0.548661196239634
220	218	False	0.11526284439995
221	219	False	0.103160558268539
222	220	False	0.0842154166686752
223	221	False	0.142249229347634
224	222	False	0.151450280054853
225	223	False	0.0610335790785111
226	224	False	0.0878415230939484
227	225	False	0.361271190571786
228	226	False	0.161133209686651
229	227	True	0.131906303996462
230	228	False	0.146505785232739
231	229	False	0.103531194286871
232	230	False	0.192049280600499
233	231	False	0.223537672540331
234	232	False	0.122014919146079
235	233	False	0.026820635708918
236	234	True	-0.00580987422309133
237	235	False	0.0501091946648749
238	236	False	0.178252116774337
239	237	False	0.10826272205889
240	238	False	0.117542487707139
241	239	False	0.13038260600972
242	240	True	0.128090074656688
243	241	True	0.116606741209947
244	242	False	0.268141044247891
245	243	False	0.196671035469086
246	244	False	0.0464892561700781
247	245	False	0.247714913538604
248	246	False	0.291724227318845
249	247	False	0.17738309979751
250	248	False	0.227333479159298
251	249	False	0.115680809053371
252	250	False	0.0770220810995698
253	251	True	0.118456496327088
254	252	False	0.0241395989596179
255	253	True	0.116439587698271
256	254	False	0.0393956230659736
257	255	False	0.0406343434721458
258	256	False	0.0843051288131289
259	257	False	0.0118481024502943
260	258	False	0.102236878631464
261	259	False	0.145379975598322
262	260	False	0.043882889075751
263	261	False	-0.0102445679453858
264	262	True	-0.0273795126683834
265	263	True	-0.0199055178265647
266	264	True	0.034038549525523
267	265	False	0.0685287997618572
268	266	False	0.0819299064261373
269	267	False	0.0306913456008613
270	268	True	0.0524333145243149
271	269	True	0.0830337160674189
272	270	False	0.0214206015993922
273	271	False	0.0416061068842053
274	272	False	0.0613080585573493
275	273	True	0.167949481706681
276	274	False	0.06929488241801
277	275	False	0.0222850673207409
278	276	False	0.0267297623409622
279	277	False	0.0500475811141221
280	278	False	0.107514645255432
281	279	False	-0.0122905963337078
282	280	False	0.0388074075116413
283	281	False	0.0179433294075281
284	282	False	0.0166571888319829
285	283	False	0.0405043495456624
286	284	False	0.00868951271248361
287	285	True	0.0287892437444317
288	286	True	0.184300081087399
289	287	False	0.0976966399216181
290	288	False	0.0815175855510442
291	289	False	0.0239340655057363
292	290	False	0.0468765373789361
293	291	False	0.0469001831751247
294	292	False	0.139280437667801
295	293	False	0.133797498302837
296	294	False	0.00970914281387403
297	295	False	0.0447038413512302
298	296	False	-0.000481036894163466
299	297	False	0.0749661883233489
300	298	False	0.041435502326634
301	299	False	0.046267447163513
302	300	False	0.0804146921909749
303	301	False	0.0241219428858278
304	302	False	0.0395360889148577
305	303	False	0.0725544943756674
306	304	False	0.0761923047970193
307	305	False	0.0735476536588963
308	306	False	0.0761132887398336
309	307	False	0.0886521738346208
310	308	False	0.0832273181421262
311	309	False	0.0407696118128931
312	310	False	-0.0284432652985525
313	311	True	0.0576904234712031
314	312	False	0.0713269688785154
315	313	False	0.0800427207502458
316	314	False	0.176244709511959
317	315	True	0.182235591429217
318	316	False	0.134326050873363
319	317	False	0.0998153785984895
320	318	True	0.0538997048906161
321	319	False	0.00632063912950462
322	320	False	0.00311348634386721
323	321	False	0.0869055968800806
324	322	False	0.0812746308022213
325	323	False	0.143519288487255
326	324	False	0.0427581260865826
327	325	False	0.0139606138130698
328	326	False	0.0961905619021311
329	327	False	0.0208714686837329
330	328	False	0.080009799899639
331	329	False	0.111924234143475
332	330	False	0.173341290880928
333	331	False	-0.0055917373655086
334	332	False	0.0822290990011191
335	333	False	0.113462807607539
336	334	False	0.0804982315721794
337	335	False	0.0695133000473041
338	336	False	0.104884863006268
339	337	False	0.141504303927521
340	338	False	0.0984523667165623
341	339	False	0.108987989884773
342	340	False	0.181872172622267
343	341	False	0.132994288806817
344	342	False	0.2617070505152
345	343	False	0.0702460851471327
346	344	False	0.043266662038242
347	345	False	0.0459209960711159
348	346	False	0.0148744227914646
349	347	False	0.133265594582861
350	348	False	0.114749718149245
351	349	False	0.157268315253249
352	350	False	0.0872043503415361
353	351	False	0.176631475178648
354	352	False	0.0813557300156002
355	353	False	0.0109849201631839
356	354	False	0.215831180838833
357	355	False	0.243970138874274
358	356	False	0.10441555012156
359	357	False	0.304694841384931
360	358	False	0.0686336724978798
361	359	False	0.173695373401901
362	360	False	0.0433302168124547
363	361	False	0.0923856092803323
364	362	False	0.0171147001141471
365	363	False	0.0978744305046076
366	364	False	0.124196300957896
367	365	False	0.123874288793157
368	366	False	0.0607076582985199
369	367	False	0.0726822377208969
370	368	False	0.174772742568527
371	369	False	0.0718299149963843
372	370	False	0.075184381418884
373	371	False	0.0732098519821303
374	372	False	0.311157790633422
375	373	False	0.113312117498135
376	374	False	0.0155082628076299
377	375	False	0.0588958630786377
378	376	False	0.232129821437737
379	377	False	0.0759358324198023
380	378	False	0.187953618192796
381	379	False	0.0600471186469363
382	380	False	0.0529433419387933
383	381	False	0.125724873875943
384	382	False	0.125549159582979
385	383	False	0.216245825902172
386	384	False	0.026172910390185
387	385	False	0.0408983384970286
388	386	False	0.0835524701219432
389	387	False	0.11172992302089
390	388	False	0.0998856842946986
391	389	False	0.0637693928859501
392	390	False	0.0599774953609106
393	391	False	0.103908324405619
394	392	False	0.0715975656343834
395	393	False	0.0667786509960873
396	394	False	0.177189964833789
397	395	False	0.178798439894672
398	396	False	0.189988018396803
399	397	False	0.166287942728397
400	398	False	0.158129295257327
401	399	False	0.176592450307533
402	400	False	0.0801874684993812
403	401	False	0.207533437651301
404	402	False	0.052140956939453
405	403	False	0.0790194470286976
406	404	False	0.104435227359085
407	405	False	0.0478353853198815
408	406	False	0.126455694047154
409	407	False	0.262591638577239
410	408	False	0.102044559959365
411	409	False	0.0711152990763473
412	410	False	0.0161020075792099
413	411	False	0.0979315392247706
414	412	False	0.0732774405090168
415	413	False	0.156019580550753
416	414	False	0.148682303346783
417	415	False	0.187196010039789
418	416	False	0.259747260743783
419	417	False	0.0276704854642192
420	418	False	0.0446314054393341
421	419	False	0.100274724828022
422	420	False	0.104349973581729
423	421	False	0.121204333001072
424	422	False	0.109655110329733
425	423	False	0.122022388796661
426	424	False	0.14375632881489
427	425	False	0.146966771006573
428	426	False	0.110482346302373
429	427	False	0.0439423943642357
430	428	False	0.26995822551007
431	429	False	0.0776284509942782
432	430	False	0.106126373184915
433	431	False	0.112087919143338
434	432	False	0.0515474120349212
435	433	False	0.37076848807022
436	434	False	0.0704936816772209
437	435	False	0.110279108559017
438	436	False	0.105689147325944
439	437	False	0.102383589278435
440	438	False	0.0668080613705804
441	439	False	0.0972574576338396
442	440	False	0.0821753137284289
443	441	False	0.0859042619117936
444	442	False	0.159053764652388
445	443	False	0.105439556298338
446	444	False	0.148393803500008
447	445	False	0.0894512666436084
448	446	False	0.0561840192043444
449	447	False	0.0637422360523475
450	448	False	0.102229122289878
451	449	False	0.167915979291527
452	450	False	0.0926309894247544
453	451	False	0.0388536522198826
454	452	False	0.143065941874685
455	453	False	0.160580902883952
456	454	False	0.0481996697978897
457	455	False	0.0614996688429016
458	456	False	0.0955723732055164
459	457	False	0.119766939706087
460	458	False	0.132093089554833
461	459	False	0.399812347972744
462	460	False	0.0899240609032227
463	461	False	0.190732849321525
464	462	False	0.0598167839394033
465	463	False	0.18486177779859
466	464	False	0.0775357063168298
467	465	False	0.084525422836039
468	466	False	0.00833148902953588
469	467	False	0.112694374292712
470	468	False	0.106297477338325
471	469	False	0.0792640896753414
472	470	False	0.056327784070972
473	471	False	0.0366463480397875
474	472	False	0.193864917500316
475	473	False	0.118355333915917
476	474	False	0.228786127463996
477	475	False	0.230155623919263
478	476	False	0.0678951754493922
479	477	False	0.392648377938793
480	478	False	0.0637857330772251
481	479	False	0.202644977517144
482	480	False	0.153642588352601
483	481	False	0.151032371377797
484	482	False	0.113856520737708
485	483	False	0.127336277142998
486	484	False	0.156420878339903
487	485	False	0.0611896794441938
488	486	False	0.0863685973414779
489	487	False	0.0820708276439187
490	488	False	0.175705102892421
491	489	False	0.0884667774129164
492	490	False	0.0391865299777321
493	491	False	0.0928140755280084
494	492	False	0.0351494504266397
495	493	False	0.0734771221474515
496	494	False	0.0781363818153708
497	495	False	0.237995158368794
498	496	False	0.0816567291126696
499	497	False	0.0744296034113513
500	498	False	0.00757122928888628
501	499	False	0.0903695454756643
502	500	False	0.0303553890902612
503	501	False	0.055455242916147
504	502	False	0.306505771493607
505	503	False	0.0570857764159219
506	504	False	0.162150479813044
507	505	False	0.143678716827719
508	506	False	0.0724027761029367
509	507	False	0.0871997556514031
510	508	False	0.0994921064204734
511	509	False	0.103807205754821
512	510	False	0.0542386554290095
513	511	False	0.199814873062402
514	512	False	0.208405235794329
515	513	False	0.394105468332745
516	514	False	0.0777670545568887
517	515	False	0.0863483309874072
518	516	False	0.0460687805931311
519	517	False	0.237898353454355
520	518	False	0.211311867402486
521	519	False	0.0730004490247319
522	520	False	0.0262918229445427
523	521	False	0.184178081514423
524	522	False	0.210897177853098
525	523	False	0.0503101702706898
526	524	False	0.167266139843594
527	525	False	0.231148069928919
528	526	False	0.145394795823497
529	527	False	0.402599931736765
530	528	False	0.24355790986031
531	529	False	0.000333735644407673
532	530	False	0.158097888504463
533	531	False	0.131014598560218
534	532	False	0.117433560228932
535	533	False	0.0451143353754566
536	534	False	0.125506743053713
537	535	False	0.104318801473208
538	536	False	0.0202615530481042
539	537	False	0.130245865023361
540	538	False	0.144978126676129
541	539	False	0.303550574901667
542	540	False	0.135940550285318
543	541	False	0.0630737448875602
544	542	False	0.0911154073906625
545	543	False	0.124320852068713
546	544	False	0.066776765677315
547	545	False	0.0523338796831768
548	546	False	0.0346796133738604
549	547	False	0.107453513699707
550	548	False	0.111028791518596
551	549	False	0.0616471982468233
552	550	False	0.198504955900684
553	551	False	0.198054625211622
554	552	False	0.127249833958077
555	553	False	0.157323745680897
556	554	False	0.247214213803235
557	555	False	0.0618857842350945
558	556	False	0.0593099934706556
559	557	False	0.313582252442782
560	558	False	0.193415474046677
561	559	False	-0.00789509896389569
562	560	False	0.147556667640819
563	561	False	0.11286368841247
564	562	False	0.0991516064650725
565	563	False	0.171959633647498
566	564	False	0.200524909854592
567	565	False	0.0491156798581426
568	566	False	0.251675307337922
569	567	False	0.109591125410069
570	568	False	0.236632451494996
571	569	False	-0.0106860756613393
572	570	False	0.344591730953863
573	571	False	0.215168310655205
574	572	False	0.295760921587099
575	573	False	0.12391491816158
576	574	False	0.0337338055300658
577	575	False	0.0750603039285754
578	576	False	0.170498807572713
579	577	False	0.12618006347215
580	578	False	0.00383318563180313
581	579	False	0.115193519996505
582	580	False	0.14212044434595
583	581	False	0.25642085556125
584	582	False	0.228088974444557
585	583	False	0.0621257668204106
586	584	False	0.346020907360194
587	585	False	0.0862316167014234
588	586	False	0.289472714028383
589	587	False	0.119154460427238
590	588	False	0.0581353570591436
591	589	False	0.331860034611004
592	590	False	0.168202854550081
593	591	False	0.0952701704845319
594	592	False	0.21699062528333
595	593	False	0.456008527170608
596	594	False	0.124103642111603
597	595	False	0.0471210607279485
598	596	False	0.194906941156895
599	597	False	0.13989380283411
600	598	False	0.212173271536954
601	599	False	0.16350615206839
602	600	False	0.0449690802289485
603	601	False	0.0366392806131207
604	602	True	0.0608279854800425
605	603	False	0.274978569037362
606	604	False	0.113702424522931
607	605	False	0.22832978965728
608	606	False	0.127597089852689
609	607	False	0.220985361276102
610	608	False	0.249564803468984
611	609	False	0.12807163619353
612	610	False	0.392591996120227
613	611	False	0.171759329065279
614	612	False	0.213602983316373
615	613	False	0.14749962786197
616	614	False	0.0485764429920735
617	615	False	0.158488475728362
618	616	False	0.239200721542828
619	617	False	0.131984323142619
620	618	False	0.0918690140851599
621	619	False	0.118556930704702
622	620	False	0.166428297681922
623	621	False	0.203312710301325
624	622	False	0.0309744856108028
625	623	False	0.193210521993524
626	624	False	0.131028839428759
627	625	False	0.0464074531429676
628	626	False	0.163943607255049
629	627	False	0.0629198598177925
630	628	False	0.138031511969152
631	629	False	0.247647565619309
632	630	False	0.142030895422271
633	631	False	0.143573825907987
634	632	False	0.35349703733509
635	633	False	0.0684944002446398
636	634	False	0.280572443663119
637	635	False	0.195250948259129
638	636	False	0.0858064750181688
639	637	False	0.162638048570482
640	638	False	0.17989020829556
641	639	False	0.0683356587771441
642	640	False	0.225028647301291
643	641	False	0.153471826751055
644	642	False	0.161968433148934
645	643	False	0.0536169671777553
646	644	False	0.223959232920279
647	645	False	0.162021054435187
648	646	False	0.193251130916146
649	647	False	0.14503400053329
650	648	False	0.125419900553435
651	649	False	0.135447365360381
652	650	False	0.067149022684127
653	651	False	0.144938010043523
654	652	False	0.158547438946515
655	653	False	0.285642810688546
656	654	False	0.0958409595705418
657	655	False	0.0833992495219822
658	656	False	0.0634890948093144
659	657	False	0.1915041071035
660	658	False	0.152667316570864
661	659	False	0.156576555536815
662	660	False	0.123745456013254
663	661	False	0.135825801380479
664	662	False	0.277995988096866
665	663	False	0.183963589245527
666	664	False	0.199088838074977
667	665	False	0.319327262730078
668	666	False	0.0939273604971963
669	667	False	0.109391604678158
670	668	False	0.102081337450893
671	669	False	0.14562126369172
672	670	False	0.177824023485592
673	671	False	0.131621823959189
674	672	False	0.0648914672630838
675	673	False	0.175477053921909
676	674	False	0.0734266286538262
677	675	False	0.105867645236866
678	676	False	0.264377781191111
679	677	False	0.179447732847085
680	678	False	0.0704640201065257
681	679	False	0.0700862699696312
682	680	False	0.0943600613608551
683	681	False	0.222233056677988
684	682	False	0.196886538969039
685	683	False	0.431440856689154
686	684	False	0.283818432459944
687	685	False	0.104362742393722
688	686	False	0.185173556209513
689	687	False	0.266984469829475
690	688	False	0.20717831100459
691	689	False	0.355780967390182
692	690	False	0.374796895849278
693	691	False	0.0794429338840338
694	692	False	0.146896397168356
695	693	False	0.519547076395726
696	694	False	0.0891357318936241
697	695	False	0.151322655056644
698	696	False	0.101747165099173
699	697	False	0.0730413243688063
700	698	False	0.186442119491554
701	699	False	0.0760700455781081
702	700	False	0.24814224518035
703	701	False	0.231686559366642
704	702	False	0.194603557190886
705	703	False	0.0021688283890319
706	704	False	0.00968330158703949
707	705	False	0.0681634255316885
708	706	False	0.0434667079064259
709	707	False	0.18318625610552
710	708	False	0.144801325651058
711	709	False	0.133996257448249
712	710	False	0.150721120403059
713	711	False	0.205233937462192
714	712	False	0.172996507799597
715	713	False	0.162958282643203
716	714	False	0.12642367182856
717	715	False	0.12014463312035
718	716	False	0.240424656402036
719	717	False	0.0690280824163372
720	718	False	0.117987235478128
721	719	False	0.0450919012882537
722	720	False	0.20204493590089
723	721	False	0.191733896611028
724	722	False	0.0646111705582533
725	723	False	0.216617235135806
726	724	False	0.141341499158812
727	725	False	0.090700584264465
728	726	False	0.203265033806145
729	727	False	0.203050785652907
730	728	False	0.205900238764975
731	729	False	0.194672320638821
732	730	False	0.208398692330576
733	731	False	0.198136503111326
734	732	False	0.13717868361022
735	733	False	0.232810065269762
736	734	False	0.145588681583157
737	735	False	0.163821967600347
738	736	False	0.328094772676389
739	737	False	0.0187375174833938
740	738	False	0.211521368834659
741	739	False	0.104932956563201
742	740	False	0.0807212575786337
743	741	False	0.138242203901211
744	742	False	0.0811919795372306
745	743	False	0.0925818428665503
746	744	False	0.0950564430892191
747	745	False	0.0627015283839548
748	746	False	0.191432998002341
749	747	False	0.0739187722082907
750	748	False	0.338047908235392
751	749	False	0.161249629723286
752	750	False	0.146848390648194
753	751	False	0.16816529523005
754	752	False	0.128175044175879
755	753	False	0.174340405435901
756	754	False	0.275491068493982
757	755	False	0.0904307881139261
758	756	False	0.249000509022575
759	757	False	0.17378844549882
760	758	False	0.206300618321879
761	759	False	0.208358379062806
762	760	False	0.129745104629589
763	761	False	0.315617028228577
764	762	False	0.0856994455741816
765	763	False	0.110269281779341
766	764	False	0.508527412987499
767	765	False	0.102433181251283
768	766	False	0.11017202243667
769	767	False	0.154173821105139
770	768	False	0.224783502157521
771	769	False	0.573676476349495
772	770	False	0.0419330742010432
773	771	False	0.215250011475777
774	772	False	0.0708515678663411
775	773	False	0.0997650140603755
776	774	False	0.202258683044783
777	775	False	0.0955689294225004
778	776	False	0.183488669627947
779	777	False	0.200515824141945
780	778	False	0.0906807141631063
781	779	False	0.456607251041269
782	780	False	0.0637375257002245
783	781	False	0.419759477903435
784	782	False	0.182845928724109
785	783	False	0.144923697185308
786	784	False	0.421035033935025
787	785	False	0.145246564529336
788	786	False	0.29174058316251
789	787	False	0.235928553148591
790	788	False	0.123900018120029
791	789	False	0.145861084760839
792	790	False	0.14091955655137
793	791	False	0.164775880268055
794	792	False	0.303167753014606
795	793	False	0.061640190260163
796	794	False	0.406713040862523
797	795	False	0.433442084534199
798	796	False	0.237534660641459
799	797	False	0.36645242703708
800	798	False	0.0529223220608312
801	799	False	0.163051136527157
802	800	False	0.192982023513614
803	801	False	0.212718134064802
804	802	False	0.299877800395409
805	803	False	0.249083415767
806	804	False	0.409936860958378
807	805	False	0.641617963850716
808	806	False	0.118923680343194
809	807	False	0.138040509760974
810	808	False	0.171620518515865
811	809	False	0.14288889922556
812	810	False	0.175389773665997
813	811	False	0.208208260814254
814	812	False	0.176321712831802
815	813	False	0.116672051313135
816	814	False	0.374278095986608
817	815	False	0.178086993413191
818	816	False	0.221755901030341
819	817	False	0.254502760309083
820	818	False	0.158565041907563
821	819	False	0.125241668577217
822	820	False	0.293312571826345
823	821	False	0.194584357666964
824	822	False	0.165189393788828
825	823	False	0.0440795912620884
826	824	False	0.396871343186088
827	825	False	0.181525851862521
828	826	False	0.380484563794308
829	827	False	0.0637711602391327
830	828	False	0.10679069687762
831	829	False	0.149273572031604
832	830	False	0.306763575982334
833	831	False	0.275829649091155
834	832	True	0.0299093587911512
835	833	False	0.189102478373043
836	834	False	0.197001684457372
837	835	False	0.143288390430425
838	836	False	0.173711709896996
839	837	False	0.282785347100074
840	838	False	0.210340634971346
841	839	False	0.0529558407252347
842	840	False	0.131150610147287
843	841	False	0.330308324112449
844	842	False	0.17192748024706
845	843	False	0.132530690100854
846	844	False	0.0978349174843787
847	845	False	0.0697382550525963
848	846	False	0.238572738200928
849	847	False	0.236770230484677
850	848	False	0.187164944426255
851	849	False	0.265958696335998
852	850	False	0.276865743053775
853	851	False	0.257709530880965
854	852	False	0.147825340862257
855	853	False	0.331403986239366
856	854	False	0.175761205878248
857	855	False	0.209834037140307
858	856	False	0.235141466293075
859	857	False	0.132508711518945
860	858	False	0.159504106410329
861	859	False	0.466926489339015
862	860	False	0.391643621476827
863	861	False	0.20974589796862
864	862	False	0.0907406966150597
865	863	False	0.188083445575744
866	864	False	0.314501954978127
867	865	False	0.248774025413626
868	866	False	0.410851681225222
869	867	False	0.31535335010962
870	868	False	0.256314720552606
871	869	False	0.153702386257408
872	870	False	0.346308944014908
873	871	False	0.185522782584532
874	872	False	0.44374373330939
875	873	False	0.173981390341831
876	874	False	0.11131623679805
877	875	False	0.164400327028707
878	876	False	0.171744550565042
879	877	False	0.224141644380383
880	878	False	0.332174078677798
881	879	False	0.225849872696901
882	880	False	0.101791309941666
883	881	False	0.275501981624235
884	882	False	0.314225070696438
885	883	False	0.351369339927564
886	884	False	0.355089359792757
887	885	False	0.441168783739595
888	886	False	0.3072992578821
889	887	False	0.0582301446756584
890	888	False	0.161415710211969
891	889	False	0.328606177630577
892	890	False	0.377665802234209
893	891	False	0.360264432122165
894	892	False	0.460920899456434
895	893	False	0.196345472147835
896	894	False	0.171929937619218
897	895	False	0.212873282576582
898	896	False	0.125369402780459
899	897	False	0.148186593172271
900	898	False	-0.00702648796536949
901	899	False	0.194005580229647
902	900	False	0.172416835155704
903	901	False	0.527172889272743
904	902	False	0.100085318232032
905	903	False	0.250749191275286
906	904	False	0.446428287441471
907	905	False	0.404092960992991
908	906	False	0.208070762361033
909	907	False	0.309692870917315
910	908	False	0.266536599177352
911	909	False	0.258579898062592
912	910	False	0.281793998760178
913	911	False	0.301056836553798
914	912	False	0.240647480104171
915	913	False	0.225071060089625
916	914	False	0.29934761413865
917	915	False	0.142913964038612
918	916	False	0.330343115387962
919	917	False	0.330376309690897
920	918	False	0.0822165405002783
921	919	False	0.163404328736252
922	920	False	0.326112332087666
923	921	False	0.312140119585224
924	922	False	0.367133498137296
925	923	False	0.359170518453828
926	924	False	0.352649958609009
927	925	False	0.443290607328594
928	926	False	0.216850408376089
929	927	False	0.360594989149404
930	928	False	0.436494330396636
931	929	False	0.0540037063377089
932	930	False	0.476803802654213
933	931	False	0.208863210282017
934	932	False	0.350692630392202
935	933	False	0.273583271525257
936	934	False	0.174577363150869
937	935	False	0.240244473541106
938	936	False	0.583287960575698
939	937	False	0.188662389111261
940	938	False	0.664119227141825
941	939	False	0.305044338977403
942	940	False	0.272142596854441
943	941	False	0.322689333759791
944	942	False	0.26241444890072
945	943	False	0.132351417275397
946	944	False	0.396834925762591
947	945	False	0.309649191032872
948	946	False	0.389798726330031
949	947	False	0.337568658138349
950	948	False	0.114890062305488
951	949	False	0.26032625396992
952	950	False	0.308909889753423
953	951	False	0.24951125216941
954	952	False	0.302298548637741
955	953	False	0.329339752354523
956	954	False	0.27728660064376
957	955	False	0.394731546849616
958	956	False	0.242097185504848
959	957	False	0.220742380912244
960	958	False	0.218876089194428
961	959	False	0.294226652077473
962	960	False	0.21296376520241
963	961	False	0.348752162854543
964	962	False	0.403565163789966
965	963	False	0.486834941819386
966	964	False	0.181687498138305
967	965	False	0.302270690273043
968	966	False	0.444145448077167
969	967	False	0.192720197143121
970	968	False	0.250578438457624
971	969	True	0.0283008551178996
972	970	False	0.304603681801085
973	971	False	0.184071037420892
974	972	False	0.182415471407981
975	973	False	0.442885971978128
976	974	False	0.303327190949466
977	975	False	0.273015278296944
978	976	False	0.4689326667861
979	977	False	0.208137805140729
980	978	False	0.252897042241501
981	979	False	0.488276358154107
982	980	False	0.448745717953995
983	981	False	0.489756502768176
984	982	False	0.311572133256874
985	983	False	0.441226406156682
986	984	False	0.155279704250321
987	985	False	0.142124624597497
988	986	False	0.221130662130325
989	987	False	0.180721969985287
990	988	False	0.268824951743316
991	989	False	0.210637170845048
992	990	False	0.212984676144208
993	991	False	0.27005552666665
994	992	False	0.394394820963041
995	993	False	0.26092217820224
996	994	False	0.360412431674096
997	995	False	0.415672970085278
998	996	False	0.548452118530544
999	997	False	0.396426381895871
1000	998	False	0.476549193702133
1001	999	False	0.321589019728868
1002	1000	False	0.299263384736262
1003	1001	False	0.253901416983827
1004	1002	False	0.494832675199961
1005	1003	False	0.26043113581852
1006	1004	False	0.435210227687164
1007	1005	False	0.46820034720187
1008	1006	False	0.294480349886641
1009	1007	False	0.290877943048924
1010	1008	False	0.186456516769073
1011	1009	False	0.236492004687344
1012	1010	False	0.221313124674508
1013	1011	False	0.180097649545516
1014	1012	False	0.269238421933518
1015	1013	False	0.305013140446566
1016	1014	False	0.72663217407856
1017	1015	False	0.345001956277875
1018	1016	False	0.512763025612876
1019	1017	False	0.380219381541881
1020	1018	False	0.109754884609062
1021	1019	False	0.162238071598968
1022	1020	False	0.545797949339719
1023	1021	False	0.221066379560779
1024	1022	False	0.379960809324974
1025	1023	False	0.340209088440015
1026	1024	False	0.419560403693809
1027	1025	False	0.462471150981095
1028	1026	False	0.340106473690406
1029	1027	False	0.354007350403516
1030	1028	False	0.331628349219204
1031	1029	False	0.174158117312022
1032	1030	False	0.228930752998217
1033	1031	False	0.307217139395962
1034	1032	False	0.413290818180417
1035	1033	False	0.434830169340713
1036	1034	False	0.501731993793741
1037	1035	False	0.371637849090131
1038	1036	False	0.32967571206268
1039	1037	False	0.36365516095314
1040	1038	False	0.589456095255531
1041	1039	False	0.236476916738435
1042	1040	False	0.364689846775386
1043	1041	False	0.347914502353625
1044	1042	False	0.177822751310366
1045	1043	False	0.370255767501573
1046	1044	False	0.523373395713387
1047	1045	False	0.350890354135114
1048	1046	False	0.262528614897776
1049	1047	False	0.325310433454685
1050	1048	False	0.530651834044687
1051	1049	False	0.225163807860283
1052	1050	False	0.157081897574701
1053	1051	False	0.422863859557477
1054	1052	False	0.134509401667552
1055	1053	False	0.642445076382582
1056	1054	False	0.192638116709767
1057	1055	False	0.60794458207
1058	1056	False	0.480220070920502
1059	1057	False	0.517240844477444
1060	1058	False	0.207125227658111
1061	1059	False	0.444159139070623
1062	1060	False	0.258304104066626
1063	1061	False	0.327454981705991
1064	1062	False	0.40869444963664
1065	1063	False	0.347433258825609
1066	1064	False	0.350931840724092
1067	1065	False	0.313939517678066
1068	1066	False	0.14353657021757
1069	1067	False	0.414862218091526
1070	1068	False	0.367176504398071
1071	1069	False	0.414073909594632
1072	1070	False	0.483500802287285
1073	1071	False	0.387404076239556
1074	1072	False	0.483304601955695
1075	1073	False	0.630212704409148
1076	1074	False	0.305672772711785
1077	1075	False	0.422505958181736
1078	1076	False	0.28625058632503
1079	1077	False	0.444711119052869
1080	1078	False	0.514195198934579
1081	1079	False	0.244469284359624
1082	1080	False	0.0141089291496608
1083	1081	False	-0.00493284104192316
1084	1082	False	0.0857245435115762
1085	1083	False	0.059418346010818
1086	1084	False	0.0738229337903346
1087	1085	False	0.03064577653081
1088	1086	False	0.0364736196979242
1089	1087	True	0.0223522845077068
1090	1088	False	0.0442274368259571
1091	1089	False	-0.00647768205867691
1092	1090	False	0.0564188533264308
1093	1091	False	0.0639607445630019
1094	1092	False	0.0628189906926999
1095	1093	False	0.0607949366276635
1096	1094	False	0.224113413988591
1097	1095	False	0.14483523135646
1098	1096	False	0.03965707576598
1099	1097	False	-0.00442149135378208
1100	1098	False	0.0466653350996309
1101	1099	False	0.13745417247215
1102	1100	False	0.149942825728018
1103	1101	False	0.0425645907005165
1104	1102	False	0.0469739224033193
1105	1103	False	0.0891252397214094
1106	1104	True	0.0100287416944356
1107	1105	False	0.0602002421359332
1108	1106	False	0.0342434971118137
1109	1107	False	0.143531755803409
1110	1108	False	0.0208003663280119
1111	1109	False	0.039770464642254
1112	1110	False	0.0304938747047538
1113	1111	False	0.148466482211469
1114	1112	False	0.156377772863573
1115	1113	False	0.141537566618158
1116	1114	False	0.0176052228975712
1117	1115	False	0.162168326604145
1118	1116	False	0.0367605886983961
1119	1117	False	0.0518812253852206
1120	1118	False	0.238387112628434
1121	1119	False	0.0238091420174276
1122	1120	False	0.0780870254388439
1123	1121	False	0.0020846739923899
1124	1122	False	0.0646844725573401
1125	1123	False	0.0534195335512881
1126	1124	False	0.0303837408918442
1127	1125	False	0.0151712158192694
1128	1126	False	0.0756934996639103
1129	1127	False	0.0347349176902284
1130	1128	False	0.115344634120126
1131	1129	False	0.0630628463451297
1132	1130	False	0.0256911610335077
1133	1131	False	0.00666524339033
1134	1132	False	0.0817705855836605
1135	1133	False	0.11177685150168
1136	1134	False	0.191935656393261
1137	1135	False	0.0449776827051264
1138	1136	False	0.0808086608848058
1139	1137	False	0.0534702653625854
1140	1138	False	0.0329876798239872
1141	1139	False	-0.0341873987507064
1142	1140	False	-0.00434095819666705
1143	1141	False	0.111696154768141
1144	1142	False	0.0520974687649591
1145	1143	False	0.247219259676995
1146	1144	False	0.0612107957786671
1147	1145	False	0.15675427786148
1148	1146	False	0.0129742924241383
1149	1147	False	0.0742299397147381
1150	1148	False	0.180433686414682
1151	1149	False	0.0793752122182484
1152	1150	False	0.0992026916955093
1153	1151	False	0.0319065314542635
1154	1152	True	-0.00282791743833185
1155	1153	False	-0.0239844605968521
1156	1154	False	0.283890336395975
1157	1155	False	0.0478020513448932
1158	1156	False	0.0419115668778745
1159	1157	False	0.0687711663572195
1160	1158	False	0.0532953073278941
1161	1159	False	0.0776139174265162
1162	1160	False	0.0230419950832071
1163	1161	False	0.000778232554737644
1164	1162	False	0.137086767795611
1165	1163	False	0.023960183816226
1166	1164	False	0.0281970742200936
1167	1165	False	0.029302982264808
1168	1166	False	0.166186269023436
1169	1167	False	0.101793054664887
1170	1168	False	0.046749017321272
1171	1169	False	0.0814822549024524
1172	1170	True	0.0735905647692748
1173	1171	False	0.0286319634695664
1174	1172	False	0.0569982542438916
1175	1173	False	0.104396340259109
1176	1174	True	0.101723107367558
1177	1175	False	0.0661262829158664
1178	1176	False	0.0400755164701793
1179	1177	False	0.119768448671463
1180	1178	False	0.0425263174925057
1181	1179	False	0.0910020013274873
1182	1180	False	0.0369449786493803
1183	1181	False	0.0366306188049055
1184	1182	False	0.0373268312287032
1185	1183	False	0.0585110398066185
1186	1184	True	0.213097219230481
1187	1185	False	0.0529773566864383
1188	1186	False	0.11540205977018
1189	1187	False	0.0843448576595592
1190	1188	False	0.209667827640866
1191	1189	False	0.241846900600591
1192	1190	False	0.0049206792093831
1193	1191	False	0.175510634476988
1194	1192	False	0.207074420003068
1195	1193	True	-0.0230934653136203
1196	1194	False	0.205732344660947
1197	1195	False	0.0932770298386038
1198	1196	False	0.0242450295200122
1199	1197	False	0.306103818833026
1200	1198	False	0.067376112537041
1201	1199	False	0.0521934927221837
1202	1200	False	0.0459387889325911
1203	1201	False	0.280227806756301
1204	1202	False	0.0140737095637387
1205	1203	True	0.189833096049069
1206	1204	False	0.0322927740707529
1207	1205	False	0.0618661485025845
1208	1206	False	0.0417759507169574
1209	1207	False	0.062122124773232
1210	1208	False	0.170141696910963
1211	1209	False	0.297205714994757
1212	1210	False	0.0839411846260559
1213	1211	False	0.0709619584902779
1214	1212	True	0.0215467517964861
1215	1213	False	0.0231509594004949
1216	1214	False	0.0489401058479555
1217	1215	False	0.240910508535851
1218	1216	False	0.114858527205881
1219	1217	False	0.17739908165495
1220	1218	False	0.276643517059352
1221	1219	False	0.0530868559950786
1222	1220	False	0.218550010070168
1223	1221	False	0.14245958457269
1224	1222	False	0.0912081472247073
1225	1223	False	0.273978354443434
1226	1224	True	0.0281806736609677
1227	1225	False	0.239579945678703
1228	1226	False	-0.0011708428636805
1229	1227	False	0.0985289559807146
1230	1228	False	0.061518598491502
1231	1229	False	0.0494201481539631
1232	1230	False	0.0236033086590705
1233	1231	False	0.0944755435789714
1234	1232	False	0.138337618453128
1235	1233	False	0.113598316771173
1236	1234	False	0.0856134614071309
1237	1235	False	0.0599313126720401
1238	1236	False	0.32321721905918
1239	1237	False	0.0377380266789608
1240	1238	False	0.12736701240101
1241	1239	False	0.0409798376306859
1242	1240	False	0.0830836786289417
1243	1241	False	0.0700922279046948
1244	1242	False	0.162197324287118
1245	1243	True	0.0919043197316657
1246	1244	False	0.169118829575179
1247	1245	False	0.158606566107495
1248	1246	False	0.109679519861249
1249	1247	False	0.26795008087577
1250	1248	True	0.0325501911411132
1251	1249	False	0.101844700266678
1252	1250	False	0.159977812570908
1253	1251	False	0.0810724382250091
1254	1252	False	0.0946218020082448
1255	1253	False	0.0630423109045466
1256	1254	False	0.166375385265228
1257	1255	False	0.0779072889719968
1258	1256	False	0.111331007448087
1259	1257	False	0.0738234365945993
1260	1258	False	0.191075937276793
1261	1259	False	0.123010550592621
1262	1260	False	0.171798236480761
1263	1261	False	0.530071804614812
1264	1262	False	0.0678020076794546
1265	1263	True	0.0202528779152315
1266	1264	False	0.148803534644428
1267	1265	False	0.173881208337043
1268	1266	False	0.238654139005341
1269	1267	False	0.140927356449306
1270	1268	False	0.21020217442257
1271	1269	False	0.347057973940877
1272	1270	False	0.200030705729298
1273	1271	False	0.200825717289223
1274	1272	False	0.167261204843179
1275	1273	False	0.279015409133514
1276	1274	False	0.249763148084642
1277	1275	False	0.0970390790095973
1278	1276	False	0.126635613653902
1279	1277	False	0.0513726291857287
1280	1278	False	0.214983406096379
1281	1279	False	0.0861130037012442
1282	1280	False	0.0851700819334529
1283	1281	False	0.209946714515428
1284	1282	False	0.106952537784592
1285	1283	False	0.131669704142073
1286	1284	False	0.0793514950426423
1287	1285	False	0.0600184721145656
1288	1286	False	0.121828982551492
1289	1287	False	0.0454946045417407
1290	1288	False	0.238457574753184
1291	1289	False	0.0986196381855715
1292	1290	False	0.166953588931655
1293	1291	False	0.217152110498121
1294	1292	False	0.0106385545786984
1295	1293	False	0.086968982893561
1296	1294	False	0.185614461896856
1297	1295	False	0.322299019843846
1298	1296	False	0.0708692307250218
1299	1297	False	0.146380625683156
1300	1298	False	0.0814694634379636
1301	1299	False	0.10411529284248
1302	1300	False	0.246715161263006
1303	1301	False	0.0651941394627694
1304	1302	False	0.187872170372436
1305	1303	False	0.369229237492846
1306	1304	False	0.113943454688909
1307	1305	True	0.0540658918059514
1308	1306	False	0.180031978120542
1309	1307	False	0.460396665484781
1310	1308	False	0.118460817169134
1311	1309	True	0.0264591415302547
1312	1310	False	0.34027601281791
1313	1311	False	0.144553074074276
1314	1312	False	0.0291293866369828
1315	1313	False	0.234800511683715
1316	1314	False	0.174404843288219
1317	1315	False	0.255781245771707
1318	1316	True	0.0641958499814288
1319	1317	False	0.300130753557703
1320	1318	False	0.1106783368815
1321	1319	True	0.0518226942939552
1322	1320	False	0.126712682865079
1323	1321	False	0.149252244938076
1324	1322	False	0.162793586095362
1325	1323	False	0.569591560198183
1326	1324	False	0.242847548304987
1327	1325	False	0.123718997116142
1328	1326	False	0.100467815915195
1329	1327	False	0.204850228033026
1330	1328	False	0.40060589971048
1331	1329	False	0.312810782038875
1332	1330	False	0.358912213359168
1333	1331	False	0.162273343549186
1334	1332	False	0.268688185380429
1335	1333	False	0.116523617377544
1336	1334	False	0.159167743549361
1337	1335	True	0.158575860790667
1338	1336	False	0.22067636284985
1339	1337	False	0.161762088662348
1340	1338	False	0.202305441655389
1341	1339	False	0.349856837257836
1342	1340	False	0.258072239892705
1343	1341	False	0.154978051452863
1344	1342	False	0.355467357732586
1345	1343	False	0.352481809265735
1346	1344	False	0.159908917145563
1347	1345	False	0.279874102913422
1348	1346	False	0.239085502430193
1349	1347	False	0.191618273894063
1350	1348	False	0.174521499350191
1351	1349	False	0.267126582137472
1352	1350	False	0.418912576123036
1353	1351	False	0.512572462703712
1354	1352	False	0.175149485163411
1355	1353	False	0.0111214089475164
1356	1354	False	0.0831872630270033
1357	1355	False	0.0232112164335049
1358	1356	False	0.0615004010756046
1359	1357	False	0.0406783990227069
1360	1358	False	0.0486643786059522
1361	1359	False	0.0107711977294226
1362	1360	False	0.01204945269964
1363	1361	False	-0.018590807394459
1364	1362	False	0.0575267437406679
1365	1363	False	-0.0184669043539219
1366	1364	False	0.0252586662997485
1367	1365	False	0.0222481662147907
1368	1366	False	0.0676972458384641
1369	1367	True	0.0390300297137578
1370	1368	False	0.0195218649677904
1371	1369	False	0.101661595926139
1372	1370	False	0.0218345615544454
1373	1371	False	-0.014225380425337
1374	1372	False	0.0416659453199151
1375	1373	False	0.0302422405055246
1376	1374	False	0.0537860400498718
1377	1375	False	0.0649144022533784
1378	1376	False	-0.00437932565876392
1379	1377	False	0.0616474261821245
1380	1378	True	0.139373078367539
1381	1379	False	-0.0661405264238418
1382	1380	False	0.0349427704777645
1383	1381	False	0.0550373242035714
1384	1382	False	0.0358850716607203
1385	1383	False	0.067715357625654
1386	1384	False	0.00446862832694574
1387	1385	False	-0.0193829940940608
1388	1386	False	0.0543623343370605
1389	1387	False	-0.0137200551700323
1390	1388	False	0.0287694076237077
1391	1389	False	0.00556623401457447
1392	1390	False	0.0129798081248155
1393	1391	True	0.0428488486086963
1394	1392	False	0.0519765498868758
1395	1393	False	0.104292942927232
1396	1394	False	0.0796094630761067
1397	1395	False	0.00152600728081606
1398	1396	False	0.0126167294233925
1399	1397	False	0.00350213820504
1400	1398	False	0.049038567787395
1401	1399	False	0.0865304961798398
1402	1400	False	0.062360115626304
1403	1401	True	0.0696338892117553
1404	1402	False	0.0694529811687238
1405	1403	False	0.0267850048632209
1406	1404	False	0.0545216495183963
1407	1405	False	0.0143810341839817
1408	1406	False	0.00249789916225033
1409	1407	False	0.0591087985661779
1410	1408	True	0.134545655420934
1411	1409	True	0.13096056840098
1412	1410	False	0.0143077301640583
1413	1411	False	0.0542117323575952
1414	1412	False	0.0419588376167349
1415	1413	False	0.0399435782118411
1416	1414	False	0.0228368508613136
1417	1415	False	0.105983893021779
1418	1416	False	0.0536223431611668
1419	1417	False	0.0315486867939236
1420	1418	False	0.117522340142898
1421	1419	False	0.101765971527422
1422	1420	False	0.0128739630719173
1423	1421	False	0.0391695783627805
1424	1422	False	0.0738572372254897
1425	1423	False	0.0687702891116098
1426	1424	False	0.0134207553566841
1427	1425	False	0.0681957599173028
1428	1426	False	0.0191114338015862
1429	1427	True	0.0514172223632756
1430	1428	False	0.0769237812082476
1431	1429	False	-0.0261190296629628
1432	1430	False	0.0665367045744151
1433	1431	False	0.0236625980411287
1434	1432	False	0.0909144486015963
1435	1433	False	0.0100449837003722
1436	1434	False	0.0505342309066608
1437	1435	False	-0.0439817570577495
1438	1436	False	0.040744247729631
1439	1437	False	0.025503473254357
1440	1438	False	0.110459604715811
1441	1439	False	0.00553533252581615
1442	1440	False	0.0592987739056839
1443	1441	False	0.0291333153082475
1444	1442	False	0.0854140047049178
1445	1443	True	0.0768764809780917
1446	1444	False	-0.0200947298973028
1447	1445	True	0.0925796804107375
1448	1446	False	-0.0107948146136448
1449	1447	False	0.144017843428319
1450	1448	True	0.0887060889730722
1451	1449	False	0.117092957360785
1452	1450	False	0.0688215235189377
1453	1451	False	0.0623682139262714
1454	1452	False	0.14210066586501
1455	1453	False	0.124100261158163
1456	1454	False	0.181399244665155
1457	1455	False	0.0319690964984924
1458	1456	False	0.0298583579369232
1459	1457	False	0.0952760904752522
1460	1458	True	0.116435611872225
1461	1459	True	0.0623202695132935
1462	1460	False	0.0648876915201365
1463	1461	False	0.10241426791599
1464	1462	False	0.0975907408679743
1465	1463	False	0.120810303458544
1466	1464	False	0.00891171503880259
1467	1465	False	0.0555101622245808
1468	1466	False	0.0597530427407785
1469	1467	True	-0.0143651903284636
1470	1468	True	-0.00965690019086993
1471	1469	False	0.121870981487719
1472	1470	False	0.0743872722895151
1473	1471	False	0.087225079499778
1474	1472	True	-0.0320320655196197
1475	1473	True	0.050101844703358
1476	1474	False	0.125459918160466
1477	1475	True	0.0617428689058102
1478	1476	False	0.0520316725066386
1479	1477	False	0.0355658081324858
1480	1478	False	0.0886986016542601
1481	1479	False	0.103120543940284
1482	1480	False	0.011069410956242
1483	1481	False	0.0749277557332082
1484	1482	False	0.120873566464636
1485	1483	False	-0.0414592757319717
1486	1484	False	0.0354916067147713
1487	1485	False	0.0779856164213252
1488	1486	False	0.0109664142404824
1489	1487	True	0.172591931792729
1490	1488	False	0.0300273501529831
1491	1489	False	0.0853703338633797
1492	1490	False	-0.157078131798435
1493	1491	False	0.118234842981233
1494	1492	False	0.0114303407194643
1495	1493	True	0.186088834452412
1496	1494	False	0.0421858510548606
1497	1495	True	0.0661881551046142
1498	1496	False	0.06784957954232
1499	1497	False	0.0961092210483284
1500	1498	False	0.00671325354826821
1501	1499	False	-0.0352587462585273
1502	1500	True	0.139861768625511
1503	1501	False	0.114912458297996
1504	1502	False	0.0976587148813306
1505	1503	False	0.0290898018826277
1506	1504	False	0.153593334721724
1507	1505	False	0.0348604966746207
1508	1506	True	0.109823049900643
1509	1507	False	0.0216409551800045
1510	1508	True	-0.0167300083323783
1511	1509	False	0.0677004370869073
1512	1510	False	0.0426016540421296
1513	1511	True	0.175086109087613
1514	1512	False	0.171436034487587
1515	1513	False	0.0129476858558907
1516	1514	True	0.0018877148578133
1517	1515	False	-0.0226685737210363
1518	1516	False	0.110168458822277
1519	1517	True	-0.0104737533657772
1520	1518	False	0.0725885581948332
1521	1519	False	0.0371294363719855
1522	1520	True	0.138527648880102
1523	1521	True	0.24280814383798
1524	1522	True	0.122244146450946
1525	1523	True	0.254376197421018
1526	1524	True	0.0140571679797655
1527	1525	True	0.173490022914811
1528	1526	False	0.0561383657013105
1529	1527	False	0.0480730757397549
1530	1528	True	0.317603327829107
1531	1529	False	0.0651058286629066
1532	1530	False	0.0464695646115185
1533	1531	True	0.194376086578447
1534	1532	True	0.0682296235240247
1535	1533	True	0.100125446818854
1536	1534	False	0.0230601443278768
1537	1535	False	0.0718271382968376
1538	1536	False	-0.0086474915969656
1539	1537	False	0.0405461768485366
1540	1538	True	0.0795674217270385
1541	1539	False	-0.00531114831168924
1542	1540	False	0.109912231025199
1543	1541	False	0.177099818221747
1544	1542	False	0.157007827398574
1545	1543	False	0.0113812315560073
1546	1544	False	0.0317859775656532
1547	1545	False	0.0669686780871403
1548	1546	False	0.0256532538961361
1549	1547	True	0.0566750565669869
1550	1548	False	0.139826252594076
1551	1549	True	0.0807126700481785
1552	1550	False	0.145771737134769
1553	1551	False	-0.0273308646548349
1554	1552	False	0.0202784252269725
1555	1553	False	0.00809717593889552
1556	1554	False	0.0409272065333114
1557	1555	True	-0.0393210217149034
1558	1556	True	0.0843526471426909
1559	1557	True	-0.0301500599107781
1560	1558	False	0.0237923417734419
1561	1559	False	0.205057152282277
1562	1560	False	0.0120554408659927
1563	1561	False	0.0898048250813423
1564	1562	False	0.050623264850189
1565	1563	False	0.0461863144421166
1566	1564	False	-0.0209801223529682
1567	1565	True	0.278615168539576
1568	1566	False	0.034147819262158
1569	1567	False	0.0532022233159321
1570	1568	False	0.0770966361603067
1571	1569	False	0.151942240675806
1572	1570	True	0.140380224201132
1573	1571	True	0.320658513300587
1574	1572	True	0.188550593127115
1575	1573	True	0.106617894541246
1576	1574	False	0.141210144738715
1577	1575	False	0.0707875647805071
1578	1576	False	0.0969169634592669
1579	1577	False	0.15214268026027
1580	1578	False	0.153871840321133
1581	1579	True	0.0760092472652484
1582	1580	True	0.135879742096886
1583	1581	True	0.0934368902870501
1584	1582	False	0.0901649519977124
1585	1583	False	0.216702732078639
1586	1584	False	0.0448831616080163
1587	1585	False	0.0809278802584875
1588	1586	True	0.151602392678701
1589	1587	False	0.0434083466191649
1590	1588	False	0.228981659734508
1591	1589	False	0.116404778026789
1592	1590	False	0.215080642998302
1593	1591	True	0.309877867138865
1594	1592	True	0.126422005241284
1595	1593	False	0.0842209012562569
1596	1594	False	0.0864954031044045
1597	1595	False	0.0414702964378886
1598	1596	True	-0.0301470213690591
1599	1597	False	0.064714211498864
1600	1598	False	0.0138930035846273
1601	1599	True	0.00354099269765344
1602	1600	False	0.0785937883998725
1603	1601	True	0.147203791829807
1604	1602	False	0.0441220666559802
1605	1603	True	0.159927226578458
1606	1604	False	0.110679848714694
1607	1605	False	0.172827484605186
1608	1606	True	0.0851506078588505
1609	1607	False	0.0836231692648258
1610	1608	False	0.172738678408413
1611	1609	False	0.0651291355997466
1612	1610	False	0.101704247494827
1613	1611	True	0.0897507426131619
1614	1612	False	0.00199819157374093
1615	1613	False	0.101797466812847
1616	1614	True	0.0669767464015447
1617	1615	True	0.0721353044653516
1618	1616	False	0.308933952626968
1619	1617	True	0.0447105111755328
1620	1618	True	0.247473414354998
1621	1619	False	0.23514158896756
1622	1620	True	0.079281319255773
1623	1621	True	0.180864679465834
1624	1622	False	0.233647293136711
1625	1623	False	0.158661040075643
1626	1624	False	0.273938298267186
1627	1625	False	0.149073830159138
1628	1626	False	0.132557094366879
1629	1627	True	0.0698533736684881
1630	1628	False	0.329643671671424
1631	1629	False	0.0584750253799758
1632	1630	False	0.250275463924512
1633	1631	True	0.00250724271828374
1634	1632	False	0.0904110758818009
1635	1633	False	0.082423845344835
1636	1634	True	0.120524059625224
1637	1635	True	0.00445752207954636
1638	1636	False	0.0771062825510172
1639	1637	False	0.0814322474691416
1640	1638	True	0.117965710762667
1641	1639	True	0.0771068304697739
1642	1640	False	0.355785490528513
1643	1641	False	0.255398009295466
1644	1642	False	0.0952116191889996
1645	1643	False	0.167853272894714
1646	1644	False	0.0384435838133779
1647	1645	False	0.126237472825378
1648	1646	False	0.195095647146441
1649	1647	False	0.153709381686609
1650	1648	True	-0.0365091303216071
1651	1649	False	0.272067849924844
1652	1650	False	0.254426826762658
1653	1651	False	0.120474083169794
1654	1652	False	0.271865941877905
1655	1653	False	0.0545287532295982
1656	1654	False	0.0144614979834019
1657	1655	False	0.0825582279618598
1658	1656	False	0.0243446167651209
1659	1657	False	0.0740285690996414
1660	1658	False	0.0674929169014297
1661	1659	False	0.00867978650418748
1662	1660	False	0.0491044226031555
1663	1661	False	0.118037460029254
1664	1662	False	0.00847123006200121
1665	1663	False	0.0942230346763426
1666	1664	False	0.0522627405241779
1667	1665	False	-0.00276356382683426
1668	1666	False	0.0976096093296076
1669	1667	False	0.00788158055991097
1670	1668	False	0.0936527657110316
1671	1669	False	0.0327051932766314
1672	1670	False	0.0421593206246938
1673	1671	False	0.0202066355152143
1674	1672	False	0.0560217247403192
1675	1673	False	0.0678244534747493
1676	1674	False	0.0644446532833745
1677	1675	True	0.0522151101707223
1678	1676	False	0.154231477742067
1679	1677	False	0.0527134693482989
1680	1678	False	0.0514219796828172
1681	1679	False	0.0076863560132412
1682	1680	False	0.00230521556996343
1683	1681	False	0.0339744572349451
1684	1682	False	-0.0317762778274477
1685	1683	False	0.0412567607331726
1686	1684	False	-0.0707073436416511
1687	1685	False	0.016185252586322
1688	1686	False	0.0156800554433196
1689	1687	False	0.0436694055135019
1690	1688	False	0.0489486419098696
1691	1689	False	0.0866023348102547
1692	1690	True	0.162340219272048
1693	1691	False	0.0549492665515636
1694	1692	False	-0.0722478948941116
1695	1693	False	0.0816070525989114
1696	1694	False	0.102421353239011
1697	1695	False	0.00623800504758912
1698	1696	False	0.101674293945412
1699	1697	False	0.0221968125653715
1700	1698	False	0.0983089166952021
1701	1699	False	-0.00856392460949563
1702	1700	False	-0.00196133699953353
1703	1701	False	0.0626370663916323
1704	1702	False	0.0373136665306864
1705	1703	False	0.0580748017180405
1706	1704	False	0.0830254225088233
1707	1705	False	0.0160341501354501
1708	1706	False	-0.00760898958559364
1709	1707	False	0.182070433398724
1710	1708	False	0.00296043900428123
1711	1709	False	0.0356113583680355
1712	1710	False	0.0872065654869832
1713	1711	False	-0.019142253292197
1714	1712	False	0.0540464780875842
1715	1713	False	0.0843955287020263
1716	1714	False	-0.0491105034135627
1717	1715	False	0.066829314035218
1718	1716	False	0.0132519517970217
1719	1717	True	0.0594116795029468
1720	1718	False	0.0858344588531225
1721	1719	False	0.149775803804147
1722	1720	False	0.0349108097477403
1723	1721	False	0.129587356559294
1724	1722	False	0.00306457925237304
1725	1723	False	0.0223059895229335
1726	1724	False	0.0409424361605711
1727	1725	False	0.0727349376940054
1728	1726	False	0.146099368178974
1729	1727	True	0.024706867668087
1730	1728	False	0.082957738206504
1731	1729	False	0.0715367470521645
1732	1730	True	0.083217717524315
1733	1731	False	0.0343169160994047
1734	1732	False	-0.123840557997997
1735	1733	False	0.106563351354056
1736	1734	False	-0.0237090716166673
1737	1735	False	0.0423669998739025
1738	1736	False	0.0280848414503129
1739	1737	False	0.0579918367675717
1740	1738	False	0.00898703756447689
1741	1739	False	0.14422975454459
1742	1740	False	0.0198914110055792
1743	1741	False	0.00775289161296303
1744	1742	False	0.0241775669587326
1745	1743	False	0.158313090889999
1746	1744	False	0.0426096319979743
1747	1745	False	0.0349680596853651
1748	1746	False	0.165637066291254
1749	1747	False	0.0462578525808386
1750	1748	False	0.0804476130039767
1751	1749	False	-0.0249225496759916
1752	1750	False	0.0382847496053174
1753	1751	False	-0.0192743580219846
1754	1752	False	0.0168852995063531
1755	1753	False	0.0102694021467525
1756	1754	False	0.156675158861345
1757	1755	True	-0.0294171939107412
1758	1756	False	0.0123186263831508
1759	1757	False	0.0278326307843496
1760	1758	False	0.0851878604974068
1761	1759	False	0.111926249018177
1762	1760	False	0.0998386556987738
1763	1761	False	0.0441295710303833
1764	1762	False	0.0449887493210108
1765	1763	False	0.0120915598561048
1766	1764	False	0.0596000106488065
1767	1765	False	0.0787762377369454
1768	1766	False	0.0877960114352413
1769	1767	False	0.0443256125600584
1770	1768	False	0.0625185761219585
1771	1769	False	0.0439997831654836
1772	1770	False	0.0479841630422953
1773	1771	False	-0.0015641588695549
1774	1772	False	0.0195716416430911
1775	1773	False	0.070789184240008
1776	1774	False	0.0184861595029011
1777	1775	True	0.104646795626125
1778	1776	False	0.0788934636110853
1779	1777	False	0.0246595061573001
1780	1778	False	0.0877569508251252
1781	1779	False	0.0106712794445181
1782	1780	False	0.160355177852853
1783	1781	False	0.158287595925058
1784	1782	True	0.037083793268086
1785	1783	False	0.0896679245388411
1786	1784	False	0.0561678812028256
1787	1785	True	0.0650926611274597
1788	1786	True	0.0498497030774489
1789	1787	False	0.0129770496330306
1790	1788	False	0.0549491418640533
1791	1789	False	0.0255112599451389
1792	1790	False	-0.0429225365527691
1793	1791	True	0.113802271118625
1794	1792	False	0.0656437569213775
1795	1793	False	0.105254869162863
1796	1794	False	0.0421992963811568
1797	1795	False	0.0752307382501962
1798	1796	True	0.203616070163885
1799	1797	False	0.0771019146168534
1800	1798	False	0.0403222044233333
1801	1799	False	0.0270689183665035
1802	1800	False	0.0846549439012563
1803	1801	False	0.0937143552580773
1804	1802	False	0.0498503652863901
1805	1803	False	0.0928914655955253
1806	1804	False	0.0248962701891224
1807	1805	False	-0.0224817659874817
1808	1806	False	-0.0149745751681447
1809	1807	False	0.0574417332842979
1810	1808	True	0.0695873057571548
1811	1809	False	0.0640010210904747
1812	1810	False	0.0655084137512972
1813	1811	False	0.0430789575880931
1814	1812	False	0.0264777582486141
1815	1813	True	0.100359179026516
1816	1814	False	0.0347745916550138
1817	1815	False	0.0703568480925586
1818	1816	False	0.036912534206791
1819	1817	False	0.0228785001292601
1820	1818	False	0.0783977109342057
1821	1819	False	0.332356802201241
1822	1820	False	0.0183798863755656
1823	1821	False	-0.0224133626728959
1824	1822	False	0.0931660591156959
1825	1823	True	0.0426511899617089
1826	1824	False	0.0547501309621242
1827	1825	False	0.0746315148447687
1828	1826	False	0.0697324633408471
1829	1827	True	0.0334813958636697
1830	1828	False	-0.0519415536816696
1831	1829	False	-0.000467041259563302
1832	1830	False	0.0498583390048258
1833	1831	False	0.0535978537125521
1834	1832	False	0.0211624442196789
1835	1833	False	0.0579354482303957
1836	1834	False	0.0894543398075722
1837	1835	False	0.0815760465537426
1838	1836	False	0.044532493898427
1839	1837	False	0.0348674925561528
1840	1838	False	-0.00909882620799207
1841	1839	False	0.00930911926273094
1842	1840	False	0.175651238693398
1843	1841	False	0.0710392726665137
1844	1842	False	-0.00104491704905079
1845	1843	False	0.062148578493488
1846	1844	False	0.0596244975545148
1847	1845	False	0.101916627434386
1848	1846	False	0.0347097861959642
1849	1847	False	0.0897552991069067
1850	1848	False	0.0586176903188754
1851	1849	False	0.133526288634108
1852	1850	False	0.0847640426940431
1853	1851	False	0.0208668421470207
1854	1852	False	0.0361156743380087
1855	1853	False	0.126862947239318
1856	1854	False	0.0536264190314668
1857	1855	False	0.0974966813660017
1858	1856	False	0.0288602820031257
1859	1857	False	0.0977548891462266
1860	1858	False	-0.0586123419227165
1861	1859	True	0.129826147008715
1862	1860	False	0.114974495091853
1863	1861	False	0.167198856079517
1864	1862	False	0.0229132285998076
1865	1863	False	0.0500508731749663
1866	1864	False	0.0967013413764479
1867	1865	True	-0.037092849481025
1868	1866	False	0.105496370689272
1869	1867	False	0.110448877732784
1870	1868	False	0.0724178226814929
1871	1869	False	0.0643590051180087
1872	1870	False	0.0839331530403514
1873	1871	False	0.0527274148727177
1874	1872	False	0.0822842100329084
1875	1873	False	0.0654874483784576
1876	1874	False	0.117444985813686
1877	1875	True	-0.0658175894844718
1878	1876	True	0.151781366038253
1879	1877	False	0.00479511895553856
1880	1878	False	0.158505183986189
1881	1879	False	0.00171928403517658
1882	1880	True	0.071111562174459
1883	1881	False	0.13256169801275
1884	1882	False	0.136664788366161
1885	1883	False	0.123668265766392
1886	1884	False	0.149779649231138
1887	1885	False	0.20208694809541
1888	1886	False	0.118187524812289
1889	1887	False	0.00880664852225959
1890	1888	True	0.0780253491448959
1891	1889	True	-0.0403933226641249
1892	1890	False	0.150408501784362
1893	1891	True	0.216677586703311
1894	1892	False	0.0831776179496181
1895	1893	False	0.178770569004182
1896	1894	False	-0.0211768612342062
1897	1895	False	0.0941297699275471
1898	1896	False	0.157583543465234
1899	1897	False	0.0055343426739939
1900	1898	False	0.0652889410519745
1901	1899	False	-0.00917591015000161
1902	1900	False	0.00963518489685744
1903	1901	False	0.0967805471049706
1904	1902	False	0.0305992560215222
1905	1903	False	-0.01676500169273
1906	1904	False	0.0111547278783676
1907	1905	False	0.0341990722797841
1908	1906	False	0.0475890169438964
1909	1907	False	-0.00381633516475836
1910	1908	False	0.0862690332016524
1911	1909	False	0.0855474046184294
1912	1910	False	0.0784774989734843
1913	1911	False	0.0692840434379735
1914	1912	False	0.0714784775453204
1915	1913	False	0.141728692643069
1916	1914	False	-0.0225660189878489
1917	1915	False	0.0869002275018493
1918	1916	False	0.0245117211175871
1919	1917	False	0.10362793500681
1920	1918	False	0.065054118966941
1921	1919	False	0.0600076744297288
1922	1920	False	0.0545950993118822
1923	1921	False	0.0837663796999543
1924	1922	False	0.148778028531237
1925	1923	False	0.0099634273419083
1926	1924	False	0.0654544964694448
1927	1925	False	0.03110884140384
1928	1926	False	0.0502492073039369
1929	1927	False	-0.0193741659724937
1930	1928	False	0.0860420653693784
1931	1929	False	0.0499602960291826
1932	1930	False	0.0348394636360546
1933	1931	False	-0.00661503987210549
1934	1932	False	0.0528959223320804
1935	1933	False	0.037849738154781
1936	1934	False	0.0597295978867213
1937	1935	False	0.173760531374887
1938	1936	False	0.0276552588304763
1939	1937	False	0.0931593611982023
1940	1938	False	0.0833258957747361
1941	1939	True	0.2613216497904
1942	1940	False	0.177376170178372
1943	1941	False	0.0460971790711305
1944	1942	False	0.104937728021606
1945	1943	False	0.228463943189648
1946	1944	False	0.0681382440257221
1947	1945	False	-0.0047268026133228
1948	1946	False	-0.0134787475139387
1949	1947	False	0.0244011898886889
1950	1948	False	0.0524562794982592
1951	1949	False	0.116831957951047
1952	1950	False	0.0459787736073992
1953	1951	False	0.0520887405568797
1954	1952	True	-0.127085508767454
1955	1953	False	0.225539156746943
1956	1954	False	0.0893685306501213
1957	1955	False	-0.0299638058803391
1958	1956	False	0.0529341642679082
1959	1957	False	0.011828442795484
1960	1958	False	0.00311275800445841
1961	1959	False	-0.00210831355944826
1962	1960	False	0.0740714856574076
1963	1961	False	0.0475953753881212
1964	1962	False	0.0584726409891249
1965	1963	False	-0.000328458958335873
1966	1964	False	0.0818248966854947
1967	1965	False	0.0740732669695388
1968	1966	True	-0.0836643280091292
1969	1967	False	0.0142812610690048
1970	1968	True	-0.00597877574116124
1971	1969	False	0.0434428869018516
1972	1970	False	0.000121508612961359
1973	1971	False	0.0549246588189064
1974	1972	False	0.101778015101102
1975	1973	False	0.0318645867004759
1976	1974	False	0.012308876679273
1977	1975	False	0.017547907365622
1978	1976	False	0.0701090536055751
1979	1977	False	0.0478578421067967
1980	1978	False	0.0545135683558206
1981	1979	False	0.0512561941352283
1982	1980	False	-0.0434146262663304
1983	1981	False	-0.0210334848355852
1984	1982	True	-0.0649524959408826
1985	1983	True	0.0378423695167428
1986	1984	False	0.0357347467198574
1987	1985	False	0.138975213705405
1988	1986	False	0.0473749412915072
1989	1987	False	0.0132714587916692
1990	1988	False	0.0230932183274623
1991	1989	False	-0.00658477288721687
1992	1990	False	0.0512280083978477
1993	1991	False	0.123682906878275
1994	1992	False	0.12818902551058
1995	1993	False	0.0535656939920636
1996	1994	False	0.144844959566777
1997	1995	False	-0.0350387784732175
1998	1996	True	0.19667590707369
[truncated: 1,671 more rows]
