# Supplementary material for: A hippocampus-accumbens code guides goal-directed appetitive behavior
Source: Nat Commun. 2024 Apr 12;15:3196. doi: 10.1038/s41467-024-47361-x (PMC11015045; doi:10.1038/s41467-024-47361-x)
Supplement: Supplementary file 8 — Source Data [file 41467_2024_47361_MOESM8_ESM.zip › S8h-j.csv]

	Figure S8h-j	Unnamed: 1	Unnamed: 2	Unnamed: 3	Unnamed: 4	Unnamed: 5
0
1	Cell	dHPC-->NAc	Calcium ∆pre-post licking	Correlation calcium ~ static	Lick-excited	Lick-inhibited
2	0	False	0.0974731548270865	0.0629231713383188	False	False
3	1	False	0.819234972045787	-0.0301482577955777	False	False
4	2	False	-0.0297454452876157	0.0654180873656376	False	False
5	3	False	-0.655355115856693	0.0611648160124564	False	False
6	4	False	-0.0193600187839682	0.103568296220891	False	False
7	5	False	0.245204293717082	0.0936345656062359	False	False
8	6	False	0.865979936565203	0.122130749271192	False	False
9	7	False	1.44684696720925	0.259507407700658	True	False
10	8	False	0.0886383153969081	0.265302163464617	False	False
11	9	True	0.429883123017151	0.101302771357288	False	False
12	10	False	-0.35400091741919	0.16776854393042	False	False
13	11	False	0.903585352231991	0.337013747136946	False	False
14	12	True	-0.325084351610271	0.228664725150377	False	False
15	13	False	-0.502805280525459	0.213278546887494	False	False
16	14	False	0.0278337903084309	0.264450415677978	False	False
17	15	False	0.379561904487013	0.0408652091479966	False	False
18	16	False	-0.0958300708590522	0.165503870276798	False	True
19	17	False	0.131852471884106	0.107918483202073	False	False
20	18	False	-0.108256793565188	0.24794583575349	False	False
21	19	False	0.238746629693695	0.196036891258576	False	False
22	20	True	0.391206922486416	0.230642390025149	False	False
23	21	False	-0.0263113399007856	0.164873601911295	False	True
24	22	False	-7.86071462261608e-07	0.0858666858069602	False	False
25	23	True	0.199935161103573	0.113075678613569	False	False
26	24	False	-0.431100407636517	0.164673134754103	False	True
27	25	False	0.131300880421886	-0.0187931799160625	False	False
28	26	False	-0.258439319210718	0.0395638082110554	False	True
29	27	False	0.0111429367604162	0.0974959967389188	False	False
30	28	False	0.147658164168003	0.0410442745624637	False	False
31	29	False	0.0213755775090869	0.0948170716867447	True	False
32	30	False	0.102899252325407	0.0403841741536852	False	False
33	31	False	0.0701768576371735	-0.114441699069999	False	False
34	32	False	-0.0613423753144934	-0.0144149988305201	False	False
35	33	False	-0.286738257306608	0.186960769879622	False	False
36	34	False	0.149739392701763	0.127081497360359	False	False
37	35	False	0.0828353989206494	0.0762169622127108	False	False
38	36	False	0.16986801662392	0.107659171274583	False	False
39	37	False	0.0922148833659175	0.0819947855834499	False	False
40	38	False	0.348612567974193	0.129359906803013	False	False
41	39	False	0.053022252941194	0.250293754482023	False	False
42	40	False	-0.0803865058626206	0.101086382957387	False	False
43	41	False	-0.227288238494296	0.144812068936894	False	True
44	42	True	0.251060529517416	0.432250125080411	False	False
45	43	False	1.14132158547746	0.198154634188406	True	False
46	44	True	0.0337400050999411	-0.155198336863292	False	False
47	45	False	0.173812818870209	-0.104244706454064	False	False
48	46	True	-0.28094289661446	0.0159138172593272	False	True
49	47	False	0.00887592514745539	0.166418116592792	False	False
50	48	True	0.422526724209638	0.360532469582563	True	False
51	49	False	0.605224376067562	0.109872038424764	True	False
52	50	False	-0.0297943759117841	0.0472435979919506	False	True
53	51	False	-0.0294336373439488	0.164670710044887	False	False
54	52	False	0.150091387701091	-0.257372916913445	False	False
55	53	False	-0.0263238155854014	0.280820496043958	False	False
56	54	False	-0.0549470590333928	0.138659088820236	False	False
57	55	False	-0.0842186459558127	0.0302642731261414	False	True
58	56	False	-0.132907609589265	0.0540473276088074	False	False
59	57	False	-0.0486287345796009	0.0311189959048966	False	False
60	58	False	0.0856623450775968	0.0521679290371527	False	False
61	59	False	-0.0531628827322275	0.0754125791524618	False	False
62	60	False	0.131685408384842	0.193926166625646	True	False
63	61	False	-0.0180149434371437	0.0738495136693959	False	False
64	62	True	-0.0525271619600395	0.336222884538907	False	True
65	63	False	0.195978644283287	0.288657952706046	False	False
66	64	False	-0.15331103326109	0.179661033228027	False	True
67	65	False	0.0158694298850183	0.0460194500266495	False	False
68	66	False	-0.00878387740618945	0.106481930538676	False	False
69	67	False	-0.27043084935691	0.19606812639612	False	False
70	68	False	0.220888333569195	0.0567153244594772	False	False
71	69	False	0.0246623355914686	0.129869410132366	True	False
72	70	False	-0.0815973992992079	0.0793622998943915	False	True
73	71	False	0.185583842636822	0.144974203360357	True	False
74	72	False	-0.319454206028029	0.0428923558546958	False	False
75	73	False	-1.2342038307343e-05	0.0241093758819047	False	True
76	74	False	-0.151175879532484	0.123185675823703	False	False
77	75	False	-0.0455531241163814	0.0648783560468345	False	False
78	76	False	-0.0113337267331526	0.198952165590225	False	False
79	77	False	0.283683310246452	0.136619272757762	False	False
80	78	False	-0.207735768453838	0.115921259055006	False	True
81	79	False	0.123839957692473	-0.0193593694044504	False	False
82	80	False	0.220056756299668	0.0667490937165561	False	False
83	81	False	-0.0555540525613308	0.276559385846518	False	False
84	82	False	-0.0387458840190395	0.173696798000007	False	False
85	83	False	-0.0156354462841015	0.106019077248186	False	False
86	84	False	0.0683605408100991	0.300601226222364	False	False
87	85	False	0.238904077866056	0.0813548275560583	False	False
88	86	False	0.236931619490101	0.0758015423298398	False	False
89	87	False	0.293461996301179	0.385341598229375	False	False
90	88	True	-0.0872187559284393	0.12456264695366	False	False
91	89	True	-0.213502683661708	0.136017795811406	False	True
92	90	False	-0.180298773095586	-0.0742100099146463	False	True
93	91	False	-0.00499389094697564	0.11270842389868	False	True
94	92	False	0.00751918691792899	0.107768708969634	False	False
95	93	True	-0.0392114770242236	0.263136233499696	False	True
96	94	False	0.16605030390402	0.158630850934264	False	False
97	95	False	-0.00788758618285898	0.130645625559446	False	False
98	96	False	0.0412531021536281	-0.0365794945607321	False	False
99	97	False	0.26067133186407	0.13571014273201	False	False
100	98	False	-0.0101429950099073	0.0567600461037028	False	False
101	99	True	-0.11067990346032	0.0548124921122555	False	True
102	100	False	-0.0831369374553167	0.136608197550637	False	True
103	101	False	-0.00150177971274438	0.138325787648038	False	False
104	102	True	0.0692742490981092	0.0623671410297539	True	False
105	103	False	-0.0251603665959597	0.112708311308849	False	False
106	104	True	0.197121458847936	-0.00442200067945643	False	False
107	105	False	-0.0237952613580404	0.133074759444323	False	False
108	106	False	-0.223384162871355	0.0770291620209546	False	False
109	107	True	0.0467734793671365	0.00369056200097422	False	False
110	108	False	-0.00686728864985084	0.361069653527046	False	True
111	109	True	0.150150306806814	-0.0222171103703286	False	False
112	110	False	0.197725065085675	0.018464780968347	False	False
113	111	False	0.125178886525079	0.132532458698224	False	False
114	112	False	-0.0692314235781812	0.167368260450807	False	True
115	113	False	-0.130709636226928	0.135959593705613	False	True
116	114	False	-0.055822518938992	0.106975168690004	False	True
117	115	False	-0.156688852242095	0.0592893160068535	False	True
118	116	False	-0.0379706803507215	0.0128874138577007	False	False
119	117	True	0.00960519857252899	0.19687897220163	False	False
120	118	False	0.00336062248264957	0.172815691679836	False	False
121	119	True	-0.920144887153511	0.0100909624117612	False	True
122	120	False	0.125469546790445	0.116584125157195	False	False
123	121	False	0.163528270552418	0.281738453145154	False	False
124	122	False	0.0777178826601443	-0.00912670840985074	False	False
125	123	False	0.0811320589911001	0.179887915891731	False	False
126	124	True	-1.33626281201219	0.0691207664381536	False	True
127	125	False	0.0168504643280703	-0.0138945886322341	True	False
128	126	False	0.0133507711371229	0.0982509326533034	False	False
129	127	True	-0.126486455725613	-0.133338222985272	False	False
130	128	False	-0.198854460406746	0.130544318254097	False	True
131	129	False	-0.0252465498238236	0.0867655397582193	False	False
132	130	False	-0.0676595289139323	0.158474282763797	False	True
133	131	True	0.00554812122068949	-0.0590849904746455	False	False
134	132	True	0.489253818231803	0.0757827523424662	False	False
135	133	True	0.0216023529096871	0.0255572467490973	False	False
136	134	False	0.152639946142787	0.260016283164417	False	False
137	135	False	-0.0218644784530024	0.235010823795151	False	True
138	136	False	0.0119759655095124	0.0624875736911116	False	False
139	137	False	-0.209333159089035	0.207444910228239	False	False
140	138	False	0.592522808653383	0.0615751941666879	False	False
141	139	True	-0.0779626505174434	0.0992128510333312	False	True
142	140	False	-0.46243592058041	0.0702584134969642	False	True
143	141	False	-0.592847424368551	-0.063798895696091	False	True
144	142	True	0.20294797076576	0.0588336173514864	False	False
145	143	False	-0.0945309643581099	0.112802385898975	False	True
146	144	False	0.25683957055414	0.303892644776745	False	False
147	145	False	0.0838124463434928	0.0232343560665867	False	False
148	146	False	-0.033207218131367	-0.00854645388412708	False	False
149	147	False	0.0989516707897313	0.218138038160332	False	False
150	148	False	0.153180626059194	0.141946326096131	False	False
151	149	False	-0.308300712199065	0.202487052591495	False	False
152	150	False	-0.0675291262724465	0.0796658465476777	False	False
153	151	False	0.058272804912971	0.170900519004183	False	False
154	152	False	-0.294877856964702	-0.0439803428910987	False	False
155	153	False	0.674801738312185	0.129741374440927	True	False
156	154	False	0.114328308715819	0.084338389150627	False	False
157	155	False	-0.207854700383326	0.0696834683424968	False	True
158	156	False	0.243138174210263	0.202170529401164	False	False
159	157	False	-0.473195769623792	0.110089546994028	False	True
160	158	False	0.483437444548228	0.295958026217447	True	False
161	159	False	-0.0163604486643345	0.086612302886622	False	False
162	160	False	-0.0341517570407507	0.156041965829887	False	True
163	161	True	-0.828230584044998	0.146901562213847	False	True
164	162	False	0.355613366019734	0.178353021018693	False	False
165	163	False	-0.511242145083681	0.0308342348580398	False	True
166	164	False	0.315881343784798	-0.0542808378977444	False	False
167	165	False	-0.0234761044284347	0.0958200534149358	False	True
168	166	False	0.0330679862257561	0.15238038653918	False	False
169	167	False	-0.153500558380913	0.227095195961065	False	False
170	168	True	-0.00858676087363965	0.0123346557092231	False	False
171	169	False	-0.0716509480430078	0.175749119008308	False	True
172	170	True	-0.00385436204993812	0.023304278508171	False	True
173	171	True	0.325094084875973	0.213655919792236	False	False
174	172	False	0.057603438734264	0.157773044844619	True	False
175	173	False	0.0214144069401009	-0.0528311186639786	False	False
176	174	False	-0.000535965154565264	0.235374877648984	False	False
177	175	False	-0.373136439379113	0.145315252857891	False	True
178	176	False	-0.0132734011887159	0.103864736167676	False	False
179	177	False	-0.0992034196769725	-0.029174357521032	False	False
180	178	False	-0.0416702019122801	0.166921164863305	False	True
181	179	True	0.55889120106379	0.128834929748413	True	False
182	180	False	-0.000437019847563333	0.068157259436572	False	True
183	181	False	-0.443783511629237	0.102245166474999	False	True
184	182	False	-0.00862736969910026	0.168404923253168	False	False
185	183	True	0.261392967500329	0.19663972290202	False	False
186	184	False	0.373708135497727	0.0677118072299	False	False
187	185	False	-0.0384447553089032	0.180804548514869	False	True
188	186	False	-0.140321681813238	0.162206905717985	False	True
189	187	False	0.0983872010998159	0.0456410927973964	False	False
190	188	False	0.0378684093560653	0.00955924235146796	False	False
191	189	False	-0.222678054435697	0.104507226606665	False	True
192	190	False	0.252355742803545	0.280186728744152	False	False
193	191	False	0.121892362811102	0.056488485133039	False	False
194	192	False	0.0932397874957891	0.194495493159269	True	False
195	193	False	0.00447708996496062	0.152990282362762	False	False
196	194	False	0.0331334410161154	0.142575425898139	False	False
197	195	False	0.131827505448913	0.177851775463063	False	False
198	196	False	-0.431745592648489	0.0763923865883583	False	False
199	197	False	-0.476136556770251	0.122850089989744	False	True
200	198	False	-0.0286039719049587	0.0812069115951746	False	False
201	199	False	-0.332801269638974	0.231032224603052	False	False
202	200	True	-0.246322690960238	0.0326245311951773	False	True
203	201	False	-0.387765738879088	0.41584490855957	False	True
204	202	False	0.101617196763783	0.18192368694065	False	False
205	203	False	0.110071589688629	0.116754921882265	False	False
206	204	False	-0.0129355509391271	0.0369699457916104	False	False
207	205	False	-0.147948168945028	0.20000955509451	False	True
208	206	False	-0.0118623986084296	0.0881643628123758	False	True
209	207	False	-0.232706765797128	0.215153262354463	False	True
210	208	False	-0.0593688698204586	0.0750210947669709	False	False
211	209	False	-0.00961758894164191	0.0377511977126323	False	False
212	210	False	-2.97237983897188e-09	0.128736106579742	False	False
213	211	False	0.33339098610804	0.0891297548224259	False	False
214	212	True	0.0377792430174813	0.0410154072646084	False	False
215	213	False	0.302603936336688	0.338472077230059	False	False
216	214	False	-0.0676039196174112	0.161054769164973	False	True
217	215	True	-0.17443894247728	0.194898425357648	False	True
218	216	False	-0.248254004254763	0.112943272550039	False	True
219	217	False	-0.185523645789587	0.561213388474857	False	True
220	218	False	0.0399457581833661	0.139392883562571	False	False
221	219	False	0.0710889103809477	0.14701348854041	False	False
222	220	False	-0.355877765083139	0.0973364325789239	False	True
223	221	False	-0.0586606133657049	0.126865666012944	False	True
224	222	False	-0.0518237593131318	0.176183882731124	False	False
225	223	False	-1.46308316847044e-08	0.1181272641183	False	False
226	224	False	0.0713466602162746	0.0971372180515414	False	False
227	225	False	-0.0165924793489575	0.359421465788432	False	True
228	226	False	-0.272640012185465	0.18783014578671	False	True
229	227	True	0.440358342427618	0.172858226349786	False	False
230	228	False	0.0522442719048022	0.142153019646819	False	False
231	229	False	-0.121143331815108	0.132866873930114	False	True
232	230	False	0.273323498414289	0.232725479923245	False	False
233	231	False	-0.394577325071192	0.191332141597566	False	False
234	232	False	-0.0844792376324636	0.128149483589048	False	False
235	233	False	-0.679236554521893	0.151196931431015	False	True
236	234	True	-0.45062490740803	-0.0403856744258263	False	True
237	235	False	-2.1645441350785e-05	0.0583609893735705	False	False
238	236	False	-0.584647743686889	0.169677841642369	False	True
239	237	False	0.0440158815927291	0.157840705625764	False	False
240	238	False	-0.000749892761292972	0.148248021099881	False	False
241	239	False	0.0890588493105581	0.100285824117275	False	False
242	240	True	0.311705696281765	0.168155397802893	False	False
243	241	True	-0.532940215752128	0.105151256671956	False	True
244	242	False	0.113953578521915	0.276920141782072	False	False
245	243	False	-0.259111143287709	0.235760127742266	False	False
246	244	False	0.131219228036813	0.0567963270712316	False	False
247	245	False	-0.110105161672248	0.259947679867026	False	True
248	246	False	0.104796199174496	0.35634362645009	False	False
249	247	False	-0.0504643529525178	0.186965288813676	False	True
250	248	False	-0.000408721008345707	0.247841675483135	False	True
251	249	False	-0.106366994717347	0.0765717234779812	False	True
252	250	False	-0.359517924660491	0.0568617099978866	False	False
253	251	True	0.463942563934543	0.299523560330684	True	False
254	252	False	0.313914068654586	0.0611936709191128	False	False
255	253	True	-0.481561050481711	0.178378408432848	False	True
256	254	False	-0.0041025553190248	0.0280350746449608	False	False
257	255	False	-0.146457480592465	0.098265823534838	False	True
258	256	False	-0.382619350749847	0.12790152249879	False	True
259	257	False	-0.25319992706118	0.0522637677190315	False	True
260	258	False	-0.062986303262544	0.0893219643792043	False	False
261	259	False	-0.712817461187709	0.128155895277437	False	True
262	260	False	0.153779445023581	0.0336016070252391	False	False
263	261	False	-0.221445132452922	0.018206714886305	False	True
264	262	True	-0.00138788727505683	0.0272635294261841	False	True
265	263	True	0.141831336100925	0.0275436150259246	False	False
266	264	True	0.254759368550142	0.0173451511389732	True	False
267	265	False	0.132086129454689	0.0857192543995303	False	False
268	266	False	-0.235541772185075	0.126835935484326	False	True
269	267	False	0.117597403467531	0.02587965227179	False	False
270	268	True	0.374107376543961	0.103418096064004	False	False
271	269	True	0.108876978604439	0.120772207262229	True	False
272	270	False	-0.0346239075891872	0.0499898157116002	False	False
273	271	False	-0.199058820015133	0.0344905467235289	False	True
274	272	False	-0.390853530978794	0.0370793647188783	False	True
275	273	True	-0.580047663155743	0.207825302493146	False	True
276	274	False	-0.190080598266785	0.0558673518440284	False	True
277	275	False	-0.176309625157963	0.00666977728587574	False	True
278	276	False	0.370730925082808	0.0259614449024767	False	False
279	277	False	-0.0995876064168506	0.05601080397774	False	True
280	278	False	-0.340268639813537	0.109852247322383	False	True
281	279	False	0.0946574997380195	0.00911486950718672	False	False
282	280	False	-0.174509290514887	0.0816888795345407	False	True
283	281	False	-0.545716108897956	0.0307582674145942	False	True
284	282	False	-0.168634165085394	0.114089777544809	False	True
285	283	False	-0.0574465160737023	0.0317829429037476	False	False
286	284	False	0.323627424044523	0.0644023621777634	False	False
287	285	True	-0.070683455668243	0.0962829290086263	False	True
288	286	True	-0.201786673976128	0.173578957354732	False	True
289	287	False	-0.225080256382468	0.075780201290286	False	True
290	288	False	0.0356491239828236	0.0569454018795169	False	False
291	289	False	-0.262350124408059	0.0617293818322076	False	True
292	290	False	-0.167294221900674	0.0532846652306554	False	False
293	291	False	0.0182375129708384	0.0362195833116309	False	False
294	292	False	-0.820917262240396	0.130892586365296	False	True
295	293	False	-0.251559443760645	0.1393066175411	False	True
296	294	False	0.0535617305137271	0.0575217941611883	False	False
297	295	False	-0.189425167296365	0.0297154781467515	False	True
298	296	False	0.0157154622254444	0.0292534371661522	False	False
299	297	False	-0.0240998060709484	0.0852072649055497	False	True
300	298	False	-0.164187583144604	0.144535934496905	False	True
301	299	False	0.0242299653911444	0.0441997768287579	False	False
302	300	False	0.326888306331974	0.0856100940878787	False	False
303	301	False	0.110618005761775	0.0540643011890129	False	False
304	302	False	0.362676937438308	0.0371691073229839	False	False
305	303	False	0.182688923243539	0.129641697092654	False	False
306	304	False	-0.073846815754465	0.113740624046253	False	False
307	305	False	-0.02348127147821	0.0952045668143353	False	True
308	306	False	-0.0461381371991704	0.0517576224649632	False	True
309	307	False	-0.119870383223553	0.0883206273758939	False	True
310	308	False	-0.23657435403025	0.0590923650963776	False	True
311	309	False	-0.193998443738446	0.0566114531009745	False	True
312	310	False	0.0259371280331224	-0.0472441365031513	True	False
313	311	True	-0.318126977844051	0.0524430220026105	False	True
314	312	False	0.146125429705291	0.0826665199184268	False	False
315	313	False	0.355743896677883	0.100610604630334	False	False
316	314	False	-0.286394159379303	0.247602444439804	False	True
317	315	True	0.63861624592424	0.210433710913288	True	False
318	316	False	-0.419342975906875	0.142515997625467	False	True
319	317	False	0.00140222412107425	0.116940135007383	False	False
320	318	True	-0.0795468621532562	0.086652178896442	False	True
321	319	False	0.032973713622752	0.046624995202708	False	False
322	320	False	0.168912446876567	0.00223959543169609	False	False
323	321	False	-0.184007548694112	0.111435923790078	False	False
324	322	False	-0.0135107799404176	0.0908044196166676	False	False
325	323	False	0.0817491118146466	0.111041552247576	False	False
326	324	False	-0.233393781609586	0.0518975732585608	False	True
327	325	False	-0.0305561770990918	0.00176567678736386	False	False
328	326	False	-0.0338122832888971	0.0770722655558	False	True
329	327	False	0.300565475765739	0.00200267049027252	False	False
330	328	False	-0.128920784210168	0.0529962951971422	False	False
331	329	False	0.265141614894768	0.10340741686597	False	False
332	330	False	0.340599681968456	0.155871455421772	False	False
333	331	False	-0.151596291755288	0.0918747687491468	False	False
334	332	False	-0.0112284736795628	0.0564778567475842	False	True
335	333	False	-0.168868572635124	0.101504807179436	False	True
336	334	False	0.561958240453839	0.0694250046685236	False	False
337	335	False	-0.0869235184289887	0.0811746983889622	False	True
338	336	False	-0.207202527446366	0.0978806985208509	False	True
339	337	False	0.175465204004654	0.110931994491258	False	False
340	338	False	0.20967437636474	0.0571596854278139	False	False
341	339	False	0.150709060399907	0.0734678372222203	False	False
342	340	False	0.594330396579345	0.166070978081711	False	False
343	341	False	-0.450915062197273	0.147438756176629	False	True
344	342	False	-0.00821471011090892	0.143395661521234	False	True
345	343	False	0.0235575242564417	0.0622168964027775	False	False
346	344	False	-0.202820862186244	0.0778216795192493	False	True
347	345	False	-0.0528277841114891	0.115531744272109	False	False
348	346	False	0.0303926690360296	0.0457557765325991	True	False
349	347	False	-0.0470009343935273	0.130962880468625	False	True
350	348	False	0.0784934558418401	0.137254074360222	True	False
351	349	False	-0.0170096042302338	0.177920053900038	False	True
352	350	False	-0.456388148389026	0.0845684544846904	False	True
353	351	False	-0.0255103406771524	0.156612157324593	False	False
354	352	False	0.254229623707758	0.0986713564499559	False	False
355	353	False	0.165782829768925	-0.0115466913972568	True	False
356	354	False	-0.399499173296076	0.216009230746117	False	True
357	355	False	0.0684181538921293	0.240972171997038	False	False
358	356	False	-0.175715898235332	0.102684138838305	False	False
359	357	False	0.0720924590206171	0.267773093411138	False	False
360	358	False	-0.0939202153047433	0.0659311193199385	False	True
361	359	False	0.642098503077014	0.163840098203145	False	False
362	360	False	-0.11730830536656	0.0745031244139952	False	True
363	361	False	0.185684604260179	0.0845699742945309	False	False
364	362	False	0.206057126023321	0.0187559807940294	False	False
365	363	False	0.392701416517521	0.0781371506480463	False	False
366	364	False	-0.291304466133741	0.105310359311592	False	True
367	365	False	0.0115773329394191	0.085858259536734	True	False
368	366	False	-0.312071533670158	0.0572594628653837	False	True
369	367	False	0.099030475437024	0.0687776435197884	True	False
370	368	False	-0.433015909718584	0.171316919037948	False	True
371	369	False	-0.571280485504834	0.0932336266992667	False	True
372	370	False	0.0390303959983384	0.0941266032098128	True	False
373	371	False	-0.116216235665342	0.057586870556092	False	False
374	372	False	0.0944893294796937	0.286399401040433	False	False
375	373	False	-0.13285692917254	0.11489694613946	False	True
376	374	False	0.0777316481546405	0.056946863242677	False	False
377	375	False	-0.139007299219436	0.0775498347657646	False	True
378	376	False	-0.16217797031274	0.213162028005397	False	True
379	377	False	0.162684546508329	0.0852147933743422	False	False
380	378	False	-0.363284427341114	0.143175034746593	False	True
381	379	False	-0.0442305484475622	0.0593257797267674	False	False
382	380	False	-0.123515923427022	0.0112589426519852	False	True
383	381	False	0.240387521171422	0.100927037069548	False	False
384	382	False	0.0322278926623255	0.12403230598398	False	False
385	383	False	-0.109287765732695	0.206035646809892	False	False
386	384	False	0.0077160009338612	0.0660418919999696	False	False
387	385	False	0.0273230468081896	0.0459479037789919	False	False
388	386	False	0.0003393172561341	0.0696754370617634	True	False
389	387	False	-0.311661303324161	0.0974836700881428	False	False
390	388	False	0.286796357256947	0.110380264813024	False	False
391	389	False	-0.0872991887903184	0.0829978055970983	False	True
392	390	False	0.0697428626015955	0.09812450004436	False	False
393	391	False	0.322954964821759	0.0954716773405507	False	False
394	392	False	0.0518007454343998	0.0979526987015827	False	False
395	393	False	0.0879765670682864	0.0735766438116818	False	False
396	394	False	0.376400815987752	0.151039348465282	False	False
397	395	False	-0.233625360229539	0.148670770035092	False	False
398	396	False	-0.192609510268204	0.190957117317981	False	True
399	397	False	-0.0475919675647772	0.176848978084726	False	True
400	398	False	-0.058172409448202	0.165230744701481	False	True
401	399	False	-0.00583851866394353	0.164995855300611	False	False
402	400	False	-0.110219831331311	0.0645948007788546	False	True
403	401	False	0.114846160366143	0.208106060615082	False	False
404	402	False	-0.00768777256210718	0.0606218750442827	False	True
405	403	False	-0.00109649044450279	0.100523908905752	False	True
406	404	False	-0.0457279917908644	0.104580138462621	False	True
407	405	False	0.0194528529775278	0.0505178725382042	False	False
408	406	False	-0.267646699518746	0.132083801700097	False	True
409	407	False	-0.322090036393984	0.230100032520744	False	True
410	408	False	0.0201495845283944	0.100973378440719	False	False
411	409	False	-0.296825075767055	0.0969732379784336	False	True
412	410	False	-0.24876568797998	0.0314723154318699	False	False
413	411	False	-0.0393376906576451	0.109167153637572	False	False
414	412	False	0.0185232239068731	0.0857890375913953	False	False
415	413	False	-0.385068394361231	0.135316288193106	False	True
416	414	False	0.0602593244133853	0.130578467028871	False	False
417	415	False	-0.205737363811084	0.166867962234906	False	True
418	416	False	-0.626358612777171	0.243810146575	False	True
419	417	False	-0.263548074516859	0.0439998189580591	False	True
420	418	False	0.160264645801313	0.0359698266620954	False	False
421	419	False	-0.019179555148218	0.115867618038982	False	False
422	420	False	0.00115473163742322	0.110961506722416	False	False
423	421	False	0.00214373510954402	0.128772670868901	False	False
424	422	False	-0.206541987261955	0.10559004301894	False	True
425	423	False	0.225881910533158	0.1205060920248	False	False
426	424	False	-0.0382683791030476	0.135978339704045	False	False
427	425	False	0.0699169971516995	0.144568502323416	False	False
428	426	False	0.0816136186024649	0.107676676254044	False	False
429	427	False	0.196259285396678	0.0542899471842535	False	False
430	428	False	-0.231071290659804	0.25347384352217	False	True
431	429	False	0.133441923622986	0.0619806528091971	False	False
432	430	False	0.20234466180237	0.0627295589467423	False	False
433	431	False	-0.0101465482966343	0.0813135734551827	False	True
434	432	False	-0.0543735391025448	0.0668819816111033	False	True
435	433	False	-0.0917731163944233	0.337620448960936	False	True
436	434	False	-0.0681695939942486	0.0855160974992336	False	True
437	435	False	0.175808680419228	0.0998339684803727	False	False
438	436	False	0.296637442709111	0.0906851910167665	True	False
439	437	False	0.319753512742926	0.117262656417413	False	False
440	438	False	0.41449002658404	0.0849900903378692	False	False
441	439	False	0.0740088691734224	0.0724902475249634	False	False
442	440	False	0.424817048911297	0.0921537008611061	False	False
443	441	False	-0.242956581893445	0.0776465959678958	False	True
444	442	False	0.195961188223817	0.131950882780589	False	False
445	443	False	0.17152898287171	0.101648731069877	True	False
446	444	False	-0.0824983406175376	0.114191432601492	False	True
447	445	False	0.109391536698113	0.0919852750261749	False	False
448	446	False	-0.0397365339348671	0.0715238147134093	False	True
449	447	False	-0.0343084417964024	0.0713832331798113	False	True
450	448	False	0.159228225420723	0.122375324688377	False	False
451	449	False	-0.0722437640740481	0.170335023137384	False	False
452	450	False	0.00770606142326273	0.0901895279674734	True	False
453	451	False	-0.0596861504426452	-0.0210992179744532	False	True
454	452	False	0.184064160058559	0.152860350743253	False	False
455	453	False	-0.000308685260036478	0.151902319525511	False	False
456	454	False	-0.298666350070274	0.0648901466287531	False	True
457	455	False	-0.388324286885258	0.0912479221311367	False	True
458	456	False	0.105394145440595	0.126673928247124	False	False
459	457	False	0.103773333867088	0.114662102102416	False	False
460	458	False	-0.0102914367620169	0.0513949489153537	False	True
461	459	False	0.16607984237196	0.40344070259951	False	False
462	460	False	0.0470347113982376	0.110431524216735	True	False
463	461	False	0.569500486497579	0.194863098889688	True	False
464	462	False	0.0832483750590303	0.0917071157421912	False	False
465	463	False	0.128488891996679	0.166130753623831	False	False
466	464	False	-0.265869765752505	0.0788086286812169	False	True
467	465	False	0.298583821715715	0.0952159064887681	False	False
468	466	False	0.0484024561918192	-0.0453282132407398	False	False
469	467	False	0.227817378947725	0.139630258432015	False	False
470	468	False	0.013744407472152	0.144712369454396	True	False
471	469	False	-0.171169152164748	0.0852390857001911	False	True
472	470	False	-0.0125642353883096	0.106409377916919	False	False
473	471	False	-0.0326724815276647	0.0308740366075104	False	False
474	472	False	-0.0472472864561832	0.188601793945365	False	False
475	473	False	0.0982912960230821	0.112948098808962	False	False
476	474	False	0.0865662878041147	0.220284410091681	False	False
477	475	False	0.319065547103543	0.199080014957418	False	False
478	476	False	0.140905676452494	0.040657064810792	False	False
479	477	False	-0.0714314439252182	0.403631408793557	False	True
480	478	False	0.121467612419694	0.0850175248340332	False	False
481	479	False	0.0525438517073047	0.230187987079142	False	False
482	480	False	-0.200057795658984	0.16631646447301	False	True
483	481	False	0.0681187435700517	0.160046569293813	False	False
484	482	False	-0.108506692975395	0.11913139044746	False	False
485	483	False	-0.0205062981864673	0.121223303190433	False	True
486	484	False	0.394229718593959	0.157245162309551	False	False
487	485	False	-0.235474223438291	0.0779954286301513	False	True
488	486	False	0.329101532885307	0.123005643028119	False	False
489	487	False	0.102609000326092	0.112231624336291	False	False
490	488	False	0.00764616753721259	0.161428948538872	True	False
491	489	False	-0.00282971376282465	0.103878464274354	False	True
492	490	False	-0.074660469839539	0.0558108210531574	False	False
493	491	False	-0.00173320880288044	0.0881247525433844	False	False
494	492	False	0.0272558888973541	0.0653448077447131	False	False
495	493	False	-0.00842906354158074	0.100842181916459	False	True
496	494	False	-0.155335219210655	0.0761391319888599	False	True
497	495	False	0.0529855151981972	0.227238760696487	False	False
498	496	False	0.147472454047816	0.0932421020586942	False	False
499	497	False	-0.209815295863078	0.103694938605881	False	True
500	498	False	-0.284440815425193	0.0205029222080498	False	True
501	499	False	-0.37718349849119	0.0942674748749958	False	False
502	500	False	-0.110267539147145	0.0822753396791096	False	True
503	501	False	0.268899640419256	0.0583425085769805	False	False
504	502	False	0.0222727991852127	0.268101873334793	False	False
505	503	False	0.0306812810409038	0.0692286883264011	False	False
506	504	False	0.0245376737523633	0.20484078837433	False	False
507	505	False	0.354612569149539	0.11422304733427	False	False
508	506	False	0.249765772587528	0.079617865508254	False	False
509	507	False	0.0309562419018616	0.100398330097667	True	False
510	508	False	-0.55018070958206	0.103721831222841	False	True
511	509	False	0.251764771825657	0.0992404074601903	False	False
512	510	False	-0.00143096755541388	0.0616847433095896	False	False
513	511	False	0.0690481064834801	0.178552964993989	False	False
514	512	False	-0.0589191524060914	0.186962407158045	False	False
515	513	False	0.0530249768466929	0.396604005242518	False	False
516	514	False	-0.00196794560567032	0.0732015249120982	False	False
517	515	False	-0.0522584100284447	0.110549972392109	False	True
518	516	False	-0.0788714852957359	0.0550592801629786	False	True
519	517	False	-0.0425359255956032	0.228119185364702	False	True
520	518	False	0.395246736615224	0.216449516940623	False	False
521	519	False	0.0581394147114003	0.0764081335082834	False	False
522	520	False	-0.0250277189574042	0.0620681358191905	False	True
523	521	False	0.442870496246211	0.169795081532348	True	False
524	522	False	-0.187038163427056	0.204199375473901	False	True
525	523	False	-0.125510641087974	0.0727272400170232	False	True
526	524	False	-0.236626250932677	0.167046350418355	False	True
527	525	False	-0.00336091077848255	0.228195886013144	False	False
528	526	False	0.0449342288937157	0.158984983467811	True	False
529	527	False	0.00368328650646008	0.385808980880413	True	False
530	528	False	0.0811031022852811	0.238435703191951	False	False
531	529	False	-0.0823074528087895	-0.0241693634785549	False	True
532	530	False	0.00764966123147994	0.15462531912369	False	False
533	531	False	-0.0332887260303331	0.111822702054008	False	False
534	532	False	0.00796510007041684	0.110156801204653	False	False
535	533	False	0.0373859557902841	0.0682050469556085	False	False
536	534	False	-0.152570926385887	0.135406625983376	False	True
537	535	False	-0.352298626844723	0.132254478757904	False	True
538	536	False	-0.0945936801210743	0.0654942847636061	False	True
539	537	False	-0.0788569058744208	0.112156400002759	False	False
540	538	False	0.00177797461265521	0.140879061325158	False	False
541	539	False	0.395394527651115	0.296730411509376	False	False
542	540	False	0.0394390437191699	0.165280159714804	False	False
543	541	False	-0.171865341080841	0.0771685569487397	False	True
544	542	False	0.403401015973258	0.0962035116143512	False	False
545	543	False	0.0586808301887341	0.108925040501349	False	False
546	544	False	-0.128540216309581	0.101128498055268	False	True
547	545	False	-0.437293979176235	0.0816541210888768	False	True
548	546	False	-0.138496179804791	0.0330408226362322	False	True
549	547	False	-0.0439123379873792	0.087277792789189	False	True
550	548	False	-0.363408949881803	0.111220060476023	False	True
551	549	False	-0.248592023391419	0.0690199919040951	False	True
552	550	False	0.601103770957547	0.198730030605785	True	False
553	551	False	0.0900774084441592	0.206984271779043	False	False
554	552	False	0.309330587692913	0.131811185616651	False	False
555	553	False	0.0521797128741865	0.156872716224881	False	False
556	554	False	-0.103999778054359	0.256015374984203	False	True
557	555	False	0.39998388263722	0.0496337148213973	True	False
558	556	False	-0.0395829507811633	0.0695788112779908	False	False
559	557	False	-0.456390661185021	0.314098046466411	False	True
560	558	False	-0.206089879684845	0.197565970887966	False	True
561	559	False	-0.120447253486668	-0.0146456971935272	False	False
562	560	False	-0.0118169904185426	0.146249342579164	False	False
563	561	False	-0.214615595964277	0.118420259182056	False	True
564	562	False	0.0511689890532521	0.114301230702627	False	False
565	563	False	0.190079056154323	0.19691247081505	False	False
566	564	False	0.0570906896070755	0.19788569249809	True	False
567	565	False	-0.0424367340051706	0.0841304167677308	False	False
568	566	False	0.385868601294786	0.255312860459398	False	False
569	567	False	-0.118166735710094	0.131664073375829	False	True
570	568	False	-0.371869072957884	0.253223025856481	False	True
571	569	False	-0.000552543978417188	0.00981678610701669	False	False
572	570	False	-0.110145802998726	0.317145594307261	False	False
573	571	False	-0.296312901094133	0.225201294972771	False	True
574	572	False	0.0919984159243482	0.299229055109746	False	False
575	573	False	0.0775158424173974	0.138511822063006	False	False
576	574	False	0.679784999730408	0.0327543891705935	True	False
577	575	False	0.205136771797027	0.0764747440340488	False	False
578	576	False	0.106104939952819	0.169189513676982	False	False
579	577	False	-0.368534260619955	0.135989481638088	False	True
580	578	False	0.535011482196569	0.0468787892521619	False	False
581	579	False	-0.202802378845416	0.109189930812201	False	True
582	580	False	0.00555258015891048	0.144081393672271	False	False
583	581	False	-0.41899799437882	0.275454614510143	False	True
584	582	False	0.0108534476575378	0.203399056184022	False	False
585	583	False	-0.00743402849916598	0.0972110512204249	False	False
586	584	False	0.310990073533823	0.341410511185504	False	False
587	585	False	0.2279907175083	0.0974466280677976	True	False
588	586	False	-0.0530571405786366	0.293450277288247	False	False
589	587	False	-0.107180378906983	0.101649982588617	False	False
590	588	False	-0.318697819638797	0.0587669119060176	False	True
591	589	False	-0.158388152095725	0.289189466514542	False	True
592	590	False	0.0993778067077553	0.171582198604937	False	False
593	591	False	-0.0729551498483643	0.0997342090371646	False	True
594	592	False	0.57002778616741	0.290074136324697	True	False
595	593	False	-0.0945357233861289	0.458716434972327	False	True
596	594	False	0.1868867665251	0.125970303228573	False	False
597	595	False	-0.0805719059572086	0.0630099110248879	False	True
598	596	False	-0.27534346657824	0.210449356141937	False	True
599	597	False	-0.209410082321975	0.143780261075759	False	True
600	598	False	0.0463622216104347	0.20429620187055	True	False
601	599	False	0.182936951420289	0.160585714413321	True	False
602	600	False	0.176123664672883	0.0790033338343055	False	False
603	601	False	0.312091547560075	0.0378093926844646	False	False
604	602	True	0.118613380230645	0.0730968272316999	False	False
605	603	False	-0.434826053698713	0.286720971873797	False	True
606	604	False	-0.0424161725129945	0.111335180826639	False	False
607	605	False	0.0275490605217787	0.20448027996903	False	False
608	606	False	-0.125446806972364	0.0993596074786283	False	True
609	607	False	0.281153659240272	0.193330699087299	False	False
610	608	False	0.300765220856479	0.225178729035153	False	False
611	609	False	-0.209471274245355	0.125496398981629	False	False
612	610	False	-0.435111074491956	0.387545302886882	False	True
613	611	False	-0.18330169770736	0.15348423576658	False	True
614	612	False	-0.0180601978686655	0.22595846649672	False	True
615	613	False	-0.0128578829608051	0.147338253643366	False	True
616	614	False	0.0130491976962917	0.0710417647907997	False	False
617	615	False	-0.0643686964445793	0.152054985762151	False	False
618	616	False	-0.16897262238635	0.2308191253238	False	True
619	617	False	0.209453484356181	0.142079311659525	False	False
620	618	False	-0.285930962103317	0.099569092860253	False	False
621	619	False	-0.326267742564125	0.124486947395845	False	True
622	620	False	-0.180000794557323	0.191507384523213	False	False
623	621	False	0.413529865598043	0.21372995706271	False	False
624	622	False	-0.0448629988325965	0.0449503768954321	False	True
625	623	False	-0.110521184306442	0.196334124361926	False	True
626	624	False	-0.0384927570699906	0.13302569769536	False	False
627	625	False	-0.014590692810109	0.0669749473553736	False	False
628	626	False	-0.374522520213431	0.191045277886116	False	True
629	627	False	-0.0110056402121216	0.0802374668726274	False	False
630	628	False	-0.214882974853385	0.134294570978019	False	True
631	629	False	0.231603122370442	0.2445133739313	False	False
632	630	False	0.0109203959061842	0.156821758353469	False	False
633	631	False	0.102893020261795	0.159914278954678	False	False
634	632	False	-0.382112530406896	0.312476614596507	False	True
635	633	False	0.0346268706578848	0.0904614130664622	False	False
636	634	False	0.13338949222464	0.328934347759413	False	False
637	635	False	0.231590714899693	0.207140050208063	False	False
638	636	False	-0.360835362843034	0.103229980525693	False	True
639	637	False	0.0663794309926937	0.148828605101358	False	False
640	638	False	0.235362952053648	0.184302362233525	False	False
641	639	False	0.0256680304240145	0.0689919660744702	False	False
642	640	False	0.0523153555785311	0.199226677332548	False	False
643	641	False	0.0858297931048857	0.159851209255252	False	False
644	642	False	0.0142403840133482	0.177191278833575	True	False
645	643	False	-0.0107932567769479	0.0691368073350929	False	True
646	644	False	0.177857997389546	0.242111212365072	False	False
647	645	False	0.19338969328574	0.197039373301778	False	False
648	646	False	-0.0147751275270087	0.172444073252805	False	True
649	647	False	-0.19922428332463	0.134783873888762	False	True
650	648	False	0.077792941762463	0.129166072077326	False	False
651	649	False	0.0543028808825179	0.134164188190634	False	False
652	650	False	-0.129619061589052	0.0648602662172975	False	True
653	651	False	-0.258053028444019	0.129090948056853	False	True
654	652	False	-0.390305237876279	0.127565063911816	False	True
655	653	False	0.0150673307219968	0.269275326916147	False	False
656	654	False	-0.280544859593933	0.0993197097867524	False	True
657	655	False	0.0637569722582884	0.0987623688130982	False	False
658	656	False	-0.210960161744393	0.0668466880564742	False	False
659	657	False	-0.454836283065336	0.186174267675402	False	True
660	658	False	-0.0806677229941889	0.169922931211298	False	True
661	659	False	-0.0735266422656058	0.152356249982296	False	False
662	660	False	0.177553915831564	0.124195251388783	False	False
663	661	False	0.0575115004048101	0.151141471760008	False	False
664	662	False	0.45540008413296	0.275607874298733	True	False
665	663	False	0.189471473763984	0.195497116350325	False	False
666	664	False	-0.63124149974085	0.204658987051839	False	True
667	665	False	-0.0436266132201303	0.274331604405772	False	False
668	666	False	-0.00250576370622365	0.109244692511204	False	False
669	667	False	-0.0153539231619285	0.106830962077419	False	True
670	668	False	0.00523260015731289	0.1077566149113	False	False
671	669	False	-0.153327437609389	0.128277031073743	False	True
672	670	False	0.191945329181084	0.186020723038826	False	False
673	671	False	-0.159471656594609	0.132190658385998	False	True
674	672	False	-0.115430323583819	0.0792463282348795	False	False
675	673	False	-0.250253290377493	0.183729709428272	False	True
676	674	False	-0.168678734137988	0.0766731804777734	False	True
677	675	False	0.018172283652616	0.110947687385702	False	False
678	676	False	-0.283079299592729	0.256803033535331	False	True
679	677	False	0.165677713931473	0.167895741141141	False	False
680	678	False	0.218988939860211	0.0836746454894539	False	False
681	679	False	0.223978376411807	0.0987684830678557	False	False
682	680	False	-0.126265109217576	0.103930274449649	False	False
683	681	False	-0.0864630591360081	0.228450972759569	False	False
684	682	False	-0.154149318434701	0.147331413354174	False	True
685	683	False	0.3241215653909	0.436911436708172	False	False
686	684	False	-0.280462267097188	0.28759301497497	False	True
687	685	False	-0.0728322318329514	0.119347014866175	False	False
688	686	False	-0.144701087160981	0.194002360330719	False	True
689	687	False	0.0346956140806874	0.271193971046605	False	False
690	688	False	0.186554039934213	0.209230333421766	False	False
691	689	False	-0.120730755513394	0.353443068704608	False	True
692	690	False	-0.071979785837978	0.377324301510351	False	True
693	691	False	0.307152375352055	0.0904628757230597	False	False
694	692	False	-0.0541808262064194	0.153547399525223	False	True
695	693	False	0.215481933134263	0.524846701250563	False	False
696	694	False	-0.0295894856169589	0.0814086348499077	False	True
697	695	False	-0.0377844119232326	0.163957297995349	False	True
698	696	False	0.0279556014661181	0.109236890123862	True	False
699	697	False	-0.0526032930089759	0.0834288404050676	False	True
700	698	False	-0.0264309564363094	0.190059397659925	False	False
701	699	False	-0.140911749276271	0.0814337850390559	False	True
702	700	False	-0.254618617451917	0.251863006310569	False	True
703	701	False	0.580141485738711	0.339341082035169	True	False
704	702	False	-0.3876215473775	0.208685749054234	False	True
705	703	False	-0.481312058696938	0.00869796282479912	False	True
706	704	False	-0.187413775670651	0.00896472322197042	False	True
707	705	False	0.183196701662281	0.0771101267681424	False	False
708	706	False	-0.0505482695305751	0.0560493952942404	False	False
709	707	False	-0.0588403421586155	0.18596657492071	False	False
710	708	False	0.082614108244619	0.154711962659251	True	False
711	709	False	0.0618908865303828	0.134536288517524	False	False
712	710	False	-0.222313077346893	0.160557817598404	False	True
713	711	False	0.125175868445005	0.204436060066507	False	False
714	712	False	-0.103219302083213	0.170415414248031	False	True
715	713	False	-0.0236717508635886	0.180269950114343	False	False
716	714	False	-0.250860003643423	0.140324480922135	False	True
717	715	False	-0.0744751168606172	0.118510032027902	False	False
718	716	False	-0.174726816744582	0.246274705678585	False	True
719	717	False	0.207850706215167	0.0669767423462513	True	False
720	718	False	0.121282593602215	0.133034991226336	False	False
721	719	False	-0.0588949081377376	0.0686331487906723	False	False
722	720	False	-0.0798028587277301	0.186611778393715	False	True
723	721	False	0.0215301003654733	0.191080184726971	False	False
724	722	False	-0.227750267768649	0.0859350385904766	False	True
725	723	False	0.3177054047768	0.219722319299219	False	False
726	724	False	-0.34683243106555	0.125990979108637	False	True
727	725	False	-0.0840716288067449	0.113921238824502	False	False
728	726	False	-0.452100280211361	0.199711425570284	False	True
729	727	False	0.181440134037061	0.200718836151059	False	False
730	728	False	-0.177409207243273	0.219996437705856	False	True
731	729	False	-0.116701370898575	0.196671283207928	False	True
732	730	False	-0.129126448347896	0.184852856734412	False	True
733	731	False	-0.492246428624073	0.186560372766824	False	True
734	732	False	-0.0344787441573524	0.147122215092369	False	False
735	733	False	0.298401749689857	0.224493800788249	False	False
736	734	False	-0.167852270869581	0.135250774635386	False	True
737	735	False	-0.0445329484113497	0.170899350089119	False	True
738	736	False	-0.00884419093388358	0.302796189170481	False	False
739	737	False	-0.257915736910045	-0.00606800458409136	False	True
740	738	False	-0.125199400064894	0.194027894866164	False	False
741	739	False	0.0904303675275133	0.107467114629671	False	False
742	740	False	-0.30944122181028	0.0980291076954424	False	True
743	741	False	-0.0035677119867941	0.132633355828643	False	True
744	742	False	0.249715430500209	0.0926082315938885	False	False
745	743	False	0.202670587661763	0.119234660246239	False	False
746	744	False	-0.103325601139709	0.119619683827437	False	False
747	745	False	0.0245768219509966	0.107011504466604	False	False
748	746	False	0.0412930977357368	0.212871902734105	False	False
749	747	False	0.318697314521738	0.102257836969109	False	False
750	748	False	0.166738271955476	0.34665219169566	False	False
751	749	False	0.140634706415748	0.157468083171367	False	False
752	750	False	-0.000213613056351095	0.153206578368955	False	True
753	751	False	-0.000455358851301378	0.16865615135354	False	False
754	752	False	-0.288584604345831	0.129365183008085	False	False
755	753	False	0.00197310769455125	0.178466463807039	True	False
756	754	False	-0.195970293976465	0.286055179211674	False	True
757	755	False	0.0411501695468016	0.109609465685002	False	False
758	756	False	-0.226695186935562	0.274562408000197	False	True
759	757	False	-0.152720024066956	0.175226337667474	False	False
760	758	False	-0.426504718952212	0.228071680630045	False	True
761	759	False	0.176357300528712	0.196152072701477	False	False
762	760	False	-0.107825062129239	0.135877467923764	False	True
763	761	False	-0.28845199795615	0.332134763543087	False	True
764	762	False	0.318188953360502	0.0865586321551728	False	False
765	763	False	-0.10191721408507	0.138159226830356	False	False
766	764	False	-0.384191340278332	0.517286495188415	False	True
767	765	False	-0.283320087461624	0.114450636035776	False	True
768	766	False	0.165728439546024	0.130061378685257	False	False
769	767	False	-0.159046363035424	0.137000188399575	False	False
770	768	False	-0.222268505632859	0.247840634747381	False	True
771	769	False	-0.0632341227250496	0.578769446489135	False	False
772	770	False	-0.00178339953463495	0.0711311896211811	False	False
773	771	False	0.0817906585078953	0.208700635629477	False	False
774	772	False	-0.204936508871882	0.0872573816463507	False	False
775	773	False	0.213355037974528	0.122150648645065	False	False
776	774	False	-0.151044465161074	0.220316061201093	False	True
777	775	False	-0.100995700958213	0.116703390476464	False	True
778	776	False	-0.0757742828512257	0.191704748755909	False	False
779	777	False	-0.148715242156956	0.198635683872189	False	True
780	778	False	-0.0706232137140247	0.0918174287410867	False	True
781	779	False	0.0915198275809317	0.461809456418541	False	False
782	780	False	-0.265058383895742	0.0997609242807907	False	False
783	781	False	-0.178759546695789	0.430428800992894	False	False
784	782	False	-0.0115266302113645	0.175854992758519	False	False
785	783	False	0.142260591501752	0.157483850057884	False	False
786	784	False	-0.547200350011578	0.422945017903738	False	True
787	785	False	0.0990402680129853	0.162732552068364	False	False
788	786	False	-0.0220516248066293	0.288630443812688	False	True
789	787	False	-0.133324340870857	0.220850905282684	False	True
790	788	False	-0.283667935255177	0.132472284799597	False	False
791	789	False	-0.0566374102078839	0.160523046585321	False	False
792	790	False	0.0762839377660353	0.127232071208216	False	False
793	791	False	-0.0774422356196514	0.158375482159696	False	False
794	792	False	-0.130437941611249	0.288797469158578	False	True
795	793	False	0.355637875409794	0.0767658981590895	False	False
796	794	False	0.0513665507714154	0.394981264013607	False	False
797	795	False	-0.207817109388427	0.423058303313192	False	True
798	796	False	0.0854697849022942	0.234690046872837	False	False
799	797	False	-0.0348403532527783	0.36395956132918	False	False
800	798	False	0.0380659704072039	0.0606110671566146	False	False
801	799	False	-0.151050614776071	0.169425777502749	False	True
802	800	False	-0.267814046852104	0.203340502880475	False	True
803	801	False	0.0711264425896542	0.216167656312428	False	False
804	802	False	-0.106920719515175	0.299812820493807	False	True
805	803	False	-0.218168832374395	0.250634604437438	False	True
806	804	False	0.135362072087208	0.414816875079373	False	False
807	805	False	-0.0286088374122887	0.640966372004112	False	False
808	806	False	0.188988267314111	0.123349935160432	False	False
809	807	False	0.419297632071901	0.147500356008553	False	False
810	808	False	-0.0234717382636336	0.194071946158714	False	False
811	809	False	0.144814062372667	0.164007462063416	False	False
812	810	False	-0.297835448159267	0.176765789578969	False	True
813	811	False	0.0996415562824837	0.228639427631784	False	False
814	812	False	-0.247037865344783	0.198922374718685	False	True
815	813	False	-0.0557872788316756	0.117108987159569	False	False
816	814	False	-0.270042412036141	0.379482420379239	False	True
817	815	False	0.257523782245636	0.183366886186389	False	False
818	816	False	-0.0293404396154353	0.221523340570916	False	True
819	817	False	-0.457113814777023	0.257327459373521	False	True
820	818	False	0.0366677972643788	0.159349130076901	True	False
821	819	False	0.118562826872681	0.122991450968766	False	False
822	820	False	-0.0592300714288986	0.309195349502572	False	False
823	821	False	0.099819187366302	0.211537479823148	False	False
824	822	False	-0.110940852045876	0.171866145034057	False	False
825	823	False	0.0987103548755825	-0.00546325574122392	False	False
826	824	False	-0.268342531254796	0.400188034507025	False	True
827	825	False	0.0400128468906574	0.18883923143571	False	False
828	826	False	-0.019965641026682	0.373403431172658	False	False
829	827	False	-0.0683115048265849	0.0743667513802627	False	False
830	828	False	-0.0452337254693607	0.119311132245857	False	True
831	829	False	0.347348803881423	0.161747745260654	False	False
832	830	False	0.0181448198384774	0.309591001693691	True	False
833	831	False	0.237609562709675	0.279141726452229	False	False
834	832	True	0.341547319532777	0.078651418546426	False	False
835	833	False	-0.0171070939419735	0.196710601787892	False	True
836	834	False	-0.125204134167552	0.199781448178903	False	False
837	835	False	-0.155142404950046	0.163443251708889	False	False
838	836	False	-0.0962949595372626	0.179938549229293	False	True
839	837	False	-0.0458335050099592	0.274030543003954	False	True
840	838	False	-0.219006220506155	0.199235610783867	False	True
841	839	False	0.254942834814347	0.0723532352667951	False	False
842	840	False	-0.0843113371935896	0.141511870408771	False	True
843	841	False	0.112596534498496	0.335356424122661	False	False
844	842	False	-0.286042068409252	0.183235831942239	False	True
845	843	False	0.183193756835849	0.131090337015294	False	False
846	844	False	-1.00194890599067e-06	0.0908596446963966	False	False
847	845	False	-0.0066471534313439	0.101073325001362	False	False
848	846	False	-0.116140617371045	0.247749287713795	False	True
849	847	False	0.520970012641692	0.259909987652076	False	False
850	848	False	0.0619757130539271	0.19702204357198	True	False
851	849	False	-0.442818527909853	0.267126689810023	False	True
852	850	False	-0.308614581190044	0.28216740774576	False	True
853	851	False	-0.090206806175209	0.268968996615406	False	False
854	852	False	-0.24068143328022	0.143543823656131	False	True
855	853	False	0.256198405067586	0.33311976240601	False	False
856	854	False	-0.234228287592657	0.16776887007067	False	True
857	855	False	0.276333984019953	0.231082676728625	False	False
858	856	False	0.157961600236971	0.233823277299439	False	False
859	857	False	-0.144297898370135	0.142712639368669	False	True
860	858	False	0.037173339472952	0.183369110470412	False	False
861	859	False	0.323267749485354	0.481397132044629	False	False
862	860	False	-0.259923948732506	0.390282208894371	False	True
863	861	False	0.32536192839087	0.201536964895642	False	False
864	862	False	0.299405589259712	0.102859055778578	False	False
865	863	False	0.316434700028202	0.169484072435954	False	False
866	864	False	-0.205508646749314	0.323296689468132	False	True
867	865	False	-0.609843674729083	0.261148197627095	False	True
868	866	False	0.0876573152453715	0.416909777968612	False	False
869	867	False	0.422252754331443	0.331569895880973	False	False
870	868	False	0.129629165039543	0.245426558872641	False	False
871	869	False	-0.0717358802174688	0.151759168242514	False	True
872	870	False	-0.194160178580082	0.360636799815647	False	True
873	871	False	-0.0345044822480795	0.201660271481893	False	False
874	872	False	-0.247552722762317	0.458168852750662	False	True
875	873	False	-9.29032035986791e-05	0.185379768207437	False	True
876	874	False	-0.253691136394152	0.122888285255027	False	True
877	875	False	0.02417037258812	0.171944828129915	False	False
878	876	False	-0.196852383807039	0.188413312038794	False	True
879	877	False	-0.041097631739514	0.225819512680416	False	False
880	878	False	-0.0305790014687155	0.335924505646433	False	False
881	879	False	-0.196619338531732	0.230427081915198	False	True
882	880	False	-0.0506497966591393	0.0927211467031912	False	True
883	881	False	-0.0634206903560732	0.288315551907354	False	True
884	882	False	0.0281241834357222	0.318079013111891	False	False
885	883	False	-0.0196715518236706	0.353578621604773	False	True
886	884	False	-0.0502569388192402	0.355095590662053	False	False
887	885	False	-0.103155429501754	0.455377641578717	False	True
888	886	False	-0.358927668340361	0.326382296426728	False	True
889	887	False	-0.202232625226992	0.0971968992078195	False	True
890	888	False	-0.00411457693575513	0.170159258186065	False	False
891	889	False	-0.100946239560955	0.342715911940255	False	True
892	890	False	-0.566360086616893	0.366963784548309	False	True
893	891	False	0.0156051969634942	0.363657870437464	True	False
894	892	False	-0.0530066533506989	0.466803830975644	False	True
895	893	False	0.121275186445023	0.2139414554204	False	False
896	894	False	0.289622131656223	0.193384764283171	False	False
897	895	False	0.460109276915244	0.214774237456192	False	False
898	896	False	-0.0759581693520309	0.134613262481453	False	True
899	897	False	0.0930429420526177	0.163864406704762	False	False
900	898	False	0.0685694080819282	-0.00225941080034798	True	False
901	899	False	-0.0381292343256857	0.1977234762697	False	True
902	900	False	-0.00686322533657644	0.179265110133179	False	False
903	901	False	0.240243090116825	0.529083545044212	False	False
904	902	False	-0.022411749209163	0.116590769497927	False	True
905	903	False	-0.114256685847459	0.25835102983857	False	False
906	904	False	0.079652367107263	0.460697817429669	False	False
907	905	False	-0.0619214865962001	0.401848023481937	False	True
908	906	False	-0.000235109359797863	0.220286509074171	False	False
909	907	False	0.0270593522974114	0.31049388787145	False	False
910	908	False	0.0135951126130728	0.271380373181259	False	False
911	909	False	0.0331275856767113	0.253590681504184	False	False
912	910	False	0.245757487889135	0.266777603674905	False	False
913	911	False	-0.0620274936108081	0.308185996803868	False	False
914	912	False	-0.184218420089569	0.243762472310554	False	True
915	913	False	-0.0497693955492118	0.227546318238713	False	True
916	914	False	-0.0979263708823033	0.306747356407658	False	True
917	915	False	-0.0302579814143292	0.166055459732398	False	True
918	916	False	-0.203053708759532	0.339639581573313	False	True
919	917	False	0.100373683827243	0.324807696513265	False	False
920	918	False	-0.0595789750553136	0.0984218136459775	False	True
921	919	False	-0.0785249451332569	0.16738023806508	False	True
922	920	False	0.161713940953576	0.343847236079878	False	False
923	921	False	-0.102623873493444	0.30019720481618	False	True
924	922	False	-0.025301641922755	0.375370783896365	False	True
925	923	False	-0.107337135007254	0.35393029372707	False	True
926	924	False	0.0734233326036861	0.360335395085942	False	False
927	925	False	0.256739455148207	0.462125832121759	False	False
928	926	False	0.0933537887595266	0.217925066587463	False	False
929	927	False	-0.415787068043036	0.354332227257829	False	True
930	928	False	0.0588741592950638	0.444922335708198	False	False
931	929	False	-0.00464280268723558	0.046225370256431	False	False
932	930	False	-0.0878025974707364	0.461140544502718	False	True
933	931	False	-0.0900158599018523	0.20830895780838	False	True
934	932	False	-0.056139596218807	0.354869966749978	False	False
935	933	False	-0.136381084151259	0.279907920622699	False	True
936	934	False	0.1628966220904	0.184610120277589	False	False
937	935	False	0.0128723300299448	0.237176053147415	True	False
938	936	False	0.00475776014675881	0.594342358947681	False	False
939	937	False	0.326129047701952	0.207413608222315	False	False
940	938	False	-0.280348732047881	0.667540629586797	False	True
941	939	False	0.408742678914834	0.313424671319809	False	False
942	940	False	0.200567608645011	0.266891969608198	False	False
943	941	False	0.0532609554476848	0.336322985960713	False	False
944	942	False	0.129895037325552	0.264330746172527	False	False
945	943	False	-0.411867898040014	0.151147273033881	False	True
946	944	False	0.0238751150759512	0.400249295769923	False	False
947	945	False	0.00363286834519277	0.314918850423974	False	False
948	946	False	-0.214180556464854	0.402282350536575	False	False
949	947	False	0.0805995920006014	0.329069646816433	False	False
950	948	False	0.191977078189829	0.119726590826528	False	False
951	949	False	0.159129872025861	0.265688145618733	False	False
952	950	False	0.0470726698433122	0.314840109766784	False	False
953	951	False	0.0197443745011063	0.247545703173635	True	False
954	952	False	0.0735483322437008	0.308329262018125	False	False
955	953	False	0.16289208957155	0.332070031817022	False	False
956	954	False	-0.214056386318504	0.273822383975075	False	False
957	955	False	0.519170356894444	0.402158205760451	False	False
958	956	False	0.0218632788042609	0.238598056970541	True	False
959	957	False	-0.0459355501705008	0.233266577787378	False	False
960	958	False	-0.0408553677331855	0.232051498781824	False	False
961	959	False	0.0655981191615666	0.313995894293281	False	False
962	960	False	0.113025688632865	0.217408592159316	False	False
963	961	False	0.155506480449146	0.353976267991218	False	False
964	962	False	-0.50650611498751	0.415706872484929	False	True
965	963	False	-0.0938459039157866	0.481033842665498	False	False
966	964	False	-0.156185944496258	0.188916689980971	False	True
967	965	False	0.472521632510451	0.319216536098785	False	False
968	966	False	-0.195569720054016	0.450895798836568	False	True
969	967	False	0.151400509611999	0.208775236189094	False	False
970	968	False	-0.145552147750917	0.245898827560738	False	False
971	969	True	-0.0179210217369762	0.0232268373588309	False	True
972	970	False	-0.169712276066298	0.299418388970812	False	True
973	971	False	-0.0894474696326792	0.198948951733021	False	False
974	972	False	0.182151359691153	0.188228793175493	False	False
975	973	False	0.221691327829192	0.436665229838345	False	False
976	974	False	0.00868126119196069	0.300492049852498	False	False
977	975	False	-0.119274320090463	0.263897797391528	False	False
978	976	False	0.00400953273752801	0.476929925612876	True	False
979	977	False	0.0743264392788471	0.212466568668605	True	False
980	978	False	-0.382734109888103	0.263953859689763	False	True
981	979	False	0.140714747327213	0.479003070061633	False	False
982	980	False	-0.165213864611094	0.451374199712792	False	True
983	981	False	-0.0978882062176854	0.495084349659582	False	True
984	982	False	0.0220915511452428	0.32280833309864	True	False
985	983	False	-0.163095588623116	0.43768302612325	False	True
986	984	False	-0.0113829174812989	0.169518895560831	False	True
987	985	False	0.131664566590968	0.155287800559392	False	False
988	986	False	-0.15374970324289	0.231528727090832	False	True
989	987	False	0.109553781313496	0.182833319832586	False	False
990	988	False	0.152053978406838	0.269147382120848	False	False
991	989	False	-0.354011556275433	0.232271131315399	False	True
992	990	False	-0.184778118371639	0.215891780877936	False	False
993	991	False	0.0399793292298552	0.273781517081223	False	False
994	992	False	-0.511004623890793	0.388841657146313	False	True
995	993	False	0.0589790076253813	0.261752903671809	False	False
996	994	False	-0.130960144387059	0.365772589546956	False	True
997	995	False	-0.263643201104126	0.420971222258833	False	True
998	996	False	-0.216516096067195	0.553334838880206	False	True
999	997	False	0.0571029242801149	0.399881558632863	True	False
1000	998	False	0.13520706404026	0.474193904282363	False	False
1001	999	False	-0.232015488202789	0.329424598060446	False	True
1002	1000	False	-0.215111980616713	0.307379092368876	False	True
1003	1001	False	0.100401567536612	0.245824883969445	False	False
1004	1002	False	0.00185202762210614	0.498875021108891	True	False
1005	1003	False	0.232144249090584	0.256543504091101	False	False
1006	1004	False	-0.0975724703245469	0.420154921755765	False	True
1007	1005	False	0.204015309443061	0.474613828850783	False	False
1008	1006	False	-0.178618192717761	0.298770869274898	False	False
1009	1007	False	-0.118112946022044	0.292315620329609	False	False
1010	1008	False	0.0710057585702058	0.190844532101519	True	False
1011	1009	False	0.309408200484797	0.245423884460417	False	False
1012	1010	False	-0.00532801346030594	0.226428837466085	False	False
1013	1011	False	0.182332866951382	0.195943673874854	False	False
1014	1012	False	0.227352261557669	0.27237200476405	False	False
1015	1013	False	-0.0140693321156706	0.311107438335426	False	False
1016	1014	False	-0.0776197604251043	0.731436686766798	False	True
1017	1015	False	0.1043511094959	0.352232202207958	False	False
1018	1016	False	-0.0798555706309018	0.515133306785379	False	False
1019	1017	False	0.0125737722001899	0.38692275370652	False	False
1020	1018	False	-0.00848242593983509	0.139092304656287	False	True
1021	1019	False	0.000540047827760798	0.171026850088846	True	False
1022	1020	False	0.102463542727217	0.55515085712912	False	False
1023	1021	False	0.108089131064535	0.218873744934138	False	False
1024	1022	False	-0.0256485885286788	0.386372741885325	False	False
1025	1023	False	0.0375835741220218	0.341615589107009	True	False
1026	1024	False	0.415095425568937	0.420099094727173	False	False
1027	1025	False	-0.142564701276653	0.462549756220035	False	True
1028	1026	False	0.000865274240682011	0.342300395299773	True	False
1029	1027	False	-0.284152944979143	0.346325476888304	False	True
1030	1028	False	-0.0225336280605033	0.337475041120855	False	True
1031	1029	False	0	0.177836295874185	False	False
1032	1030	False	0.0177545486124482	0.238228040764395	False	False
1033	1031	False	-0.0483727948088303	0.31086437693282	False	True
1034	1032	False	-0.0779822943332317	0.429364212251705	False	True
1035	1033	False	-0.177953863594658	0.440215155054495	False	True
1036	1034	False	0.15711915950445	0.516112333808634	False	False
1037	1035	False	-0.0496633229343606	0.38571552662351	False	True
1038	1036	False	-0.677105992945137	0.334086864216353	False	True
1039	1037	False	-0.0212252083183452	0.368997235237704	False	False
1040	1038	False	-0.528419361508584	0.595156450178779	False	True
1041	1039	False	-0.0576902025806076	0.239250398581564	False	False
1042	1040	False	-0.0721195067198487	0.366578893240274	False	True
1043	1041	False	0.0817817740587964	0.356461682615208	False	False
1044	1042	False	0.0412439530688912	0.181251812270122	False	False
1045	1043	False	-0.0917490521389547	0.372191630736678	False	True
1046	1044	False	-0.558996058791321	0.526745230036828	False	True
1047	1045	False	-0.146410024491523	0.362251225893622	False	True
1048	1046	False	-0.182856918783459	0.258542190440384	False	True
1049	1047	False	-0.443940632089231	0.330959193666324	False	True
1050	1048	False	0.0977629164188869	0.534119048284943	False	False
1051	1049	False	0.0843658200132389	0.237750871815444	False	False
1052	1050	False	-0.189804267553439	0.15838140168321	False	True
1053	1051	False	-0.162232423299671	0.428177062495429	False	True
1054	1052	False	-0.0148537262170669	0.157432449052126	False	False
1055	1053	False	-0.66133457748325	0.654960876351927	False	True
1056	1054	False	0.436676841900868	0.18412505739358	False	False
1057	1055	False	0.274909592926224	0.610905427164745	False	False
1058	1056	False	0.173021406287374	0.481315560158435	False	False
1059	1057	False	-0.234669038165757	0.525214969541739	False	True
1060	1058	False	-0.273211694339307	0.209460168519824	False	False
1061	1059	False	0.144956189510565	0.44117840052213	False	False
1062	1060	False	0.106314845797718	0.262916779682505	False	False
1063	1061	False	-0.0333269777391579	0.341638256212477	False	False
1064	1062	False	0.0974053309575775	0.409143203510954	False	False
1065	1063	False	-0.242107641205278	0.347847572427486	False	True
1066	1064	False	-0.121822232131831	0.348545070545183	False	True
1067	1065	False	-0.126245159609962	0.32713095952518	False	True
1068	1066	False	-0.0551198969683242	0.155900787381963	False	True
1069	1067	False	0.123330890940885	0.415750878291117	False	False
1070	1068	False	0.190384500014109	0.367889779662046	True	False
1071	1069	False	-0.333705320427989	0.415391991938234	False	True
1072	1070	False	-0.12938818236219	0.485132024409557	False	True
1073	1071	False	-0.55915742021758	0.383743513998703	False	True
1074	1072	False	0.186654160914487	0.483398787830837	False	False
1075	1073	False	-0.284586211224798	0.621177675348311	False	True
1076	1074	False	-0.0165187503794009	0.303465332723385	False	True
1077	1075	False	-0.122271347063238	0.430244499866179	False	True
1078	1076	False	0.00726596764133389	0.277990424851253	False	False
1079	1077	False	-0.0914146730188054	0.444530069493518	False	False
1080	1078	False	-0.253678411788924	0.520116437141106	False	True
1081	1079	False	-0.000206236019421654	0.255185877415036	False	False
1082	1080	False	-0.124042973989434	-0.0200322189047338	False	True
1083	1081	False	0.0206331532465083	0.00883071785502638	False	False
1084	1082	False	-0.0255471459508431	0.0266087351808023	False	True
1085	1083	False	-0.0780230221370098	0.0367873539273378	False	False
1086	1084	False	0.0863110004660931	0.0751551464786544	False	False
1087	1085	False	0.0368566053878124	0.0401805538495029	False	False
1088	1086	False	-0.0640674396779141	0.0177920880060933	False	True
1089	1087	True	-0.0352131086246031	0.0370095636493202	False	False
1090	1088	False	0.107104166239063	0.0383536559706663	False	False
1091	1089	False	-0.10107953554167	-0.0222295597023107	False	True
1092	1090	False	0.0604099485304406	0.0405530061068855	False	False
1093	1091	False	-0.0773484660898517	0.0528480677486428	False	True
1094	1092	False	0.0761241550894838	0.0611940015248104	False	False
1095	1093	False	-0.324741232358723	0.0862406107540772	False	True
1096	1094	False	0.490447808770063	0.157687115172061	False	False
1097	1095	False	-0.114311656954172	0.0377135918867755	False	False
1098	1096	False	-0.0412191646841324	0.059463030566208	False	True
1099	1097	False	-0.109981340306418	-0.0121910152667186	False	True
1100	1098	False	-0.0680375998712641	0.0343086855727334	False	False
1101	1099	False	-0.119233880789942	0.106282096914918	False	True
1102	1100	False	-0.0565539956431552	0.126662648407109	False	True
1103	1101	False	-0.123711691247449	0.0322365124912097	False	True
1104	1102	False	-0.111394198628806	0.0171135565698831	False	True
1105	1103	False	0.176559771929238	0.0981994554579478	False	False
1106	1104	True	-0.26729206734542	0.0264480932550524	False	True
1107	1105	False	-0.00762034036305753	0.0372441312882584	False	False
1108	1106	False	-0.127137084500561	-0.00594894588128454	False	False
1109	1107	False	-0.0532288257124946	0.103213715454407	False	False
1110	1108	False	0.0915219816298837	0.0334366809057939	False	False
1111	1109	False	-0.0938610301769161	0.00713212953653197	False	False
1112	1110	False	0.038574132143422	0.020657967529581	False	False
1113	1111	False	-0.0422295631006886	0.134785643875678	False	True
1114	1112	False	-0.120867037301055	0.139451487762396	False	True
1115	1113	False	-0.134768859084422	0.184034766698202	False	False
1116	1114	False	0.00576783257715644	0.0766031966123664	False	False
1117	1115	False	-0.0491700265663235	0.0816343371657466	False	False
1118	1116	False	-0.0740208892560718	0.0750502045622976	False	True
1119	1117	False	-2.78640327487843e-08	0.0385489706523053	False	False
1120	1118	False	0.654754943439414	0.148375860440932	True	False
1121	1119	False	-0.364540212254003	0.0284994832973128	False	True
1122	1120	False	0.0873363257348704	0.0878879552602137	True	False
1123	1121	False	-0.0990561360311429	-0.0263565233238491	False	True
1124	1122	False	-0.170928285302256	0.0483857280701501	False	True
1125	1123	False	-0.0502203753455372	0.0672523482376256	False	True
1126	1124	False	-0.259534317486099	0.0274364374486539	False	True
1127	1125	False	-0.0371636883813369	-0.0107416116393386	False	False
1128	1126	False	0.370558373595393	0.0360892776174376	False	False
1129	1127	False	-0.276786141693981	0.0191859856909329	False	True
1130	1128	False	0.112095968333129	0.096525778155428	False	False
1131	1129	False	-0.161290959050885	0.0369025377697922	False	True
1132	1130	False	-0.405142569224029	-0.00136557819547109	False	True
1133	1131	False	-0.145715276039663	0.00667461330258667	False	False
1134	1132	False	-0.111489528927339	0.0881392957016897	False	True
1135	1133	False	-0.0777051823023531	0.0990139750103504	False	True
1136	1134	False	-0.0063343597440887	0.194286612248453	False	True
1137	1135	False	0.0496260605027954	0.0355438279883939	True	False
1138	1136	False	-0.154433164247588	0.0651226809074402	False	True
1139	1137	False	-0.115936690242303	0.0356873120844132	False	True
1140	1138	False	-0.0971080624296249	0.0135332814971786	False	True
1141	1139	False	-0.00205491164423207	0.0101794858427753	False	False
1142	1140	False	0.367432755727118	0.00912678747199937	False	False
1143	1141	False	0.0451578381204089	0.157181931445097	False	False
1144	1142	False	0.0216106666060694	0.0361166282432806	False	False
1145	1143	False	0.00954452968913696	0.240525725443466	False	False
1146	1144	False	-0.00531461700283982	0.0385112390063051	False	True
1147	1145	False	-0.107838716277816	0.140500040247864	False	False
1148	1146	False	0.187349426378614	0.00302005994639617	False	False
1149	1147	False	-0.0890939673028625	0.0801020850619794	False	True
1150	1148	False	0.0171773338706504	0.159571198459966	False	False
1151	1149	False	-0.102666995123444	0.0916586999062764	False	True
1152	1150	False	-0.221556513550569	0.0547901222298095	False	False
1153	1151	False	0.282223826664351	0.0606694254859048	False	False
1154	1152	True	0.00100223221799414	0.0811363129200193	True	False
1155	1153	False	-0.106897322042495	-0.0321520192855734	False	True
1156	1154	False	0.12459053830309	0.141552266589265	False	False
1157	1155	False	-0.112128778311332	0.00381133963631641	False	False
1158	1156	False	0.0785721463409845	0.0203240007419873	False	False
1159	1157	False	0.176451085831546	0.0906605544812777	False	False
1160	1158	False	-0.0112084906231151	0.0417507526184947	False	True
1161	1159	False	0.348973777032002	0.0350843223745139	True	False
1162	1160	False	0.177622244850583	0.0330740839345668	False	False
1163	1161	False	-0.0985535027918467	0.00599079295823782	False	False
1164	1162	False	-0.0516184128951375	0.105903716370354	False	True
1165	1163	False	0.252207798253692	0.0402640755557402	False	False
1166	1164	False	0.134336129798777	0.0306395740896819	False	False
1167	1165	False	-0.0808748350524615	0.0550101354296274	False	False
1168	1166	False	-0.0833029071132377	0.161782573271964	False	True
1169	1167	False	-0.350208331884415	0.0642888104205398	False	True
1170	1168	False	-0.00416969177471013	0.036319206514646	False	True
1171	1169	False	0.260444363112896	0.0424751913223239	False	False
1172	1170	True	0.000121033972497245	0.0772394485415716	False	False
1173	1171	False	-0.0491971413471177	0.0144276487552495	False	True
1174	1172	False	-0.0239365998003328	0.0475255363475204	False	True
1175	1173	False	-0.00953428223215408	0.110363146697057	False	True
1176	1174	True	-0.17859820752563	0.142292291888338	False	True
1177	1175	False	0.0103217854312706	0.0824280162969563	False	False
1178	1176	False	-0.0472416157143632	0.0285871594712665	False	True
1179	1177	False	0.0930874160503616	0.100925465647628	False	False
1180	1178	False	-0.294207570136402	0.00198110842660961	False	True
1181	1179	False	0.061223215930389	0.1365954284947	False	False
1182	1180	False	0.0147300185695797	0.0250734429936451	True	False
1183	1181	False	0.0301952876826325	0.0465898315075379	False	False
1184	1182	False	0.696678312496482	0.0474725378150018	False	False
1185	1183	False	0.207901310919742	0.0731250025902319	False	False
1186	1184	True	-0.211323256975579	0.176455692178231	False	True
1187	1185	False	-0.0320834087665106	0.0579297053062009	False	True
1188	1186	False	-0.0773145823672848	0.0603905573873535	False	False
1189	1187	False	-0.329923003074932	0.131065764774382	False	True
1190	1188	False	-0.0611509447596806	0.216586296566709	False	True
1191	1189	False	-0.0617604296976785	0.273450447715228	False	True
1192	1190	False	0.2430304896287	0.00222464866377197	False	False
1193	1191	False	0.0679111777488951	0.127997676645652	False	False
1194	1192	False	0.0195763778754808	0.251651480999009	False	False
1195	1193	True	0.116421887189316	0.00405796340915683	False	False
1196	1194	False	-0.0691922749093139	0.236066717832828	False	True
1197	1195	False	-0.10114173850491	0.0882278891266052	False	True
1198	1196	False	0.0447905601671188	0.0481831146271968	False	False
1199	1197	False	-0.103307688075474	0.338919069418183	False	False
1200	1198	False	-0.0571003734158825	0.0671940903491688	False	True
1201	1199	False	-0.0616995919462028	0.0488046960429743	False	True
1202	1200	False	-0.0303598330810628	0.0446521181720956	False	True
1203	1201	False	-0.372250714889936	0.273819154810629	False	True
1204	1202	False	0.049904907104862	0.00899850665580962	False	False
1205	1203	True	-0.12746889284051	0.206740109231087	False	True
1206	1204	False	0.139347098141419	0.0304199168538943	False	False
1207	1205	False	-0.0611308702754501	0.0476672344935439	False	True
1208	1206	False	0.0941856561381425	0.047719938375634	False	False
1209	1207	False	0.188259073252937	0.0458079992585037	False	False
1210	1208	False	0.137057310192683	0.127027424688843	False	False
1211	1209	False	-0.0632889313134327	0.318293936653618	False	True
1212	1210	False	0.0531605635316245	0.0650385644604232	False	False
1213	1211	False	0.121315784891446	0.0671320002663816	False	False
1214	1212	True	-0.00339324703567721	0.0642151612698415	False	False
1215	1213	False	0.202601466920355	-0.00565488807967183	False	False
1216	1214	False	-0.00463486947570363	0.0612139980769664	False	False
1217	1215	False	-0.297667545080763	0.252658759945597	False	True
1218	1216	False	-0.119192163386821	0.164943966766155	False	False
1219	1217	False	-0.0262981701493066	0.173701004640345	False	True
1220	1218	False	0.065451326739335	0.290758850791674	True	False
1221	1219	False	0.00984350901517533	0.0592798125035349	True	False
1222	1220	False	-0.170171879908428	0.193847864312131	False	True
1223	1221	False	0.120391595947171	0.121263646834621	False	False
1224	1222	False	0.0385073534700336	0.0828859985430587	False	False
1225	1223	False	-0.195201950956565	0.271407821643036	False	True
1226	1224	True	0.23605133238576	0.0647631320576487	False	False
1227	1225	False	0.330672896121811	0.19015464105964	False	False
1228	1226	False	0.127977295542534	-0.00294059120950498	False	False
1229	1227	False	0.055630858813884	0.103632032601567	True	False
1230	1228	False	-0.116124510567198	0.0464851362499532	False	True
1231	1229	False	0.0154310505738828	0.0287881454059458	True	False
1232	1230	False	0.193671227732041	0.0613735045861643	False	False
1233	1231	False	-0.44851857097876	0.0757813399852999	False	True
1234	1232	False	0.18108090099053	0.176739153669649	False	False
1235	1233	False	-0.000390626033833569	0.122525817511144	False	True
1236	1234	False	-0.075920035195022	0.0830598631856462	False	True
1237	1235	False	-0.0174546021794451	0.0493409262534109	False	False
1238	1236	False	-0.0878266132666417	0.320183577658304	False	False
1239	1237	False	-0.346523715844406	0.0312233848308996	False	True
1240	1238	False	0.402102721371456	0.149645384860355	False	False
1241	1239	False	-0.195812748654631	0.0371945953784463	False	False
1242	1240	False	-0.141265554147452	0.0555826594991618	False	True
1243	1241	False	-0.0283485919683781	0.0643071632943902	False	False
1244	1242	False	0.123300977923148	0.171539506534114	False	False
1245	1243	True	-0.000509170251826794	0.146006840221051	False	True
1246	1244	False	0.0596702817422585	0.177348347075705	False	False
1247	1245	False	-0.129134252294045	0.154912004891038	False	True
1248	1246	False	-0.0930269216698524	0.127820489408065	False	False
1249	1247	False	-0.00335971048316171	0.206152271762132	False	False
1250	1248	True	-0.00116806680778515	0.0560974511570475	False	True
1251	1249	False	0.0559487881122521	0.11684475706264	False	False
1252	1250	False	-0.0976403577163064	0.17974231266055	False	False
1253	1251	False	0.000108808935088347	0.0775090716347578	False	False
1254	1252	False	0.146154182500719	0.124029946772873	False	False
1255	1253	False	0.00895750291889643	0.0412705031535831	True	False
1256	1254	False	-0.262535244667209	0.150215938406056	False	False
1257	1255	False	0.00915966576702054	0.0555909033720121	False	False
1258	1256	False	0.160635576147742	0.115397324321212	False	False
1259	1257	False	-0.0768040300162453	0.0842296181880907	False	True
1260	1258	False	0.0051208516250974	0.212972933017908	True	False
1261	1259	False	-0.0323374392425622	0.158618105213376	False	True
1262	1260	False	0.06908501912486	0.155912583931885	False	False
1263	1261	False	-0.229563468335535	0.550775585283886	False	True
1264	1262	False	-0.124856688174942	0.079177215360445	False	True
1265	1263	True	0.177331251479965	0.100901685969989	False	False
1266	1264	False	0.112686782031499	0.144529881510236	False	False
1267	1265	False	-0.11420707819931	0.210503031428993	False	False
1268	1266	False	0.0575814571424118	0.25628601220852	False	False
1269	1267	False	-0.078264582116769	0.165906926096893	False	False
1270	1268	False	-0.00229606926606906	0.187604901496325	False	True
1271	1269	False	0.229624160874202	0.352276089894495	False	False
1272	1270	False	-0.00029079603091341	0.224475774277312	False	True
1273	1271	False	-0.000245617936102665	0.209599140719078	False	False
1274	1272	False	-0.277977160077363	0.182746190181604	False	True
1275	1273	False	0.228266778157957	0.293615669702441	False	False
1276	1274	False	0.159330257618913	0.244720188964544	False	False
1277	1275	False	-0.134965115937536	0.106918260311257	False	True
1278	1276	False	-0.0686976666567051	0.121812630360497	False	True
1279	1277	False	-0.218294379948549	0.045994351829152	False	False
1280	1278	False	-0.0509901798818384	0.187334220976523	False	True
1281	1279	False	-0.000120318470645402	0.0936499840317995	False	False
1282	1280	False	-0.424746383002006	0.0754427572785192	False	True
1283	1281	False	-0.167190170212261	0.221355927693771	False	True
1284	1282	False	0.0259759730921384	0.12676691940567	False	False
1285	1283	False	0.281425910957358	0.145190509357047	False	False
1286	1284	False	0.0586209974826855	0.0944844664234466	False	False
1287	1285	False	0.0582979629063459	0.0481532611198732	False	False
1288	1286	False	-0.146836763101712	0.130889471851671	False	True
1289	1287	False	-0.0514748760433489	0.0265515286690359	False	True
1290	1288	False	0.501760916352057	0.21442207569153	False	False
1291	1289	False	0.088826356560963	0.0702945953816074	True	False
1292	1290	False	-0.224146873855932	0.150949807441466	False	False
1293	1291	False	0.136074196868911	0.212749892600752	False	False
1294	1292	False	0.00760040079428919	0.0489290124637122	False	False
1295	1293	False	-0.000175314527742887	0.096209866186591	False	False
1296	1294	False	0.288833098560176	0.150832397684791	False	False
1297	1295	False	0.0249407513574944	0.327300253534552	False	False
1298	1296	False	-5.0021939594272e-08	0.0598692952312071	False	False
1299	1297	False	0.0307085611653124	0.162358483440514	True	False
1300	1298	False	-0.0718823110895769	0.0949197081554387	False	True
1301	1299	False	-0.207733066175188	0.124088186679452	False	True
1302	1300	False	-0.0627799340293598	0.252219354500189	False	True
1303	1301	False	-8.88879003116801e-07	0.106445728572974	False	False
1304	1302	False	-0.0885096586906225	0.189423219759581	False	False
1305	1303	False	-0.0975663436657552	0.375668315443202	False	False
1306	1304	False	-0.0677508450684599	0.117627802113094	False	False
1307	1305	True	0.230941811331513	0.0769833189091892	False	False
1308	1306	False	0.0142605836081463	0.177192241199651	False	False
1309	1307	False	0.492081562267657	0.477888432578486	False	False
1310	1308	False	-0.0929309993707176	0.145586335485099	False	False
1311	1309	True	0.0959045712685724	0.068379092959062	True	False
1312	1310	False	-0.155064029655461	0.355523873362075	False	True
1313	1311	False	-0.139885999541672	0.150228983250006	False	True
1314	1312	False	0.110256585618368	0.035058056113958	False	False
1315	1313	False	-0.0373250769605519	0.244809599001468	False	False
1316	1314	False	-0.1420017548667	0.219528298555555	False	False
1317	1315	False	0.142375532048862	0.258282021448921	False	False
1318	1316	True	0.111182203947954	0.129992279215222	False	False
1319	1317	False	-0.104361059147476	0.297843900956049	False	True
1320	1318	False	0.139403749729205	0.110588082711399	False	False
1321	1319	True	0.321493400263567	0.0767241741021709	False	False
1322	1320	False	0.0225565917837575	0.127870350233319	True	False
1323	1321	False	0.0591876151966818	0.163384970466038	False	False
1324	1322	False	-0.156615142237772	0.173543050136684	False	True
1325	1323	False	-0.170630085573696	0.555951502312456	False	False
1326	1324	False	0.0300005919550349	0.269175954613608	False	False
1327	1325	False	0.00356356579373574	0.145731391110296	False	False
1328	1326	False	-0.187085881599842	0.0851325327543407	False	True
1329	1327	False	-0.00881842538048095	0.210477509472612	False	False
1330	1328	False	-0.299471605256347	0.395615808737459	False	True
1331	1329	False	-0.3220806034086	0.316554199547513	False	True
1332	1330	False	0.0995059320131091	0.384027674734373	False	False
1333	1331	False	0.00990141450165378	0.171236654447063	False	False
1334	1332	False	-0.135652401635003	0.251083631098356	False	True
1335	1333	False	-0.0069967926793513	0.129651654728969	False	False
1336	1334	False	0.0415039122831566	0.18484145002949	False	False
1337	1335	True	0.235908945021158	0.155174277016481	False	False
1338	1336	False	-0.00348552403702111	0.21895646337521	False	True
1339	1337	False	0.0100387542281941	0.153236511358077	False	False
1340	1338	False	0.259502837102332	0.215232651100393	False	False
1341	1339	False	-0.0110155817924816	0.370080352941968	False	True
1342	1340	False	-0.0291448755439191	0.267062139925836	False	False
1343	1341	False	-2.4372018733216e-06	0.167212526376695	False	False
1344	1342	False	0.386277239620934	0.351605017816446	False	False
1345	1343	False	-0.255855543591151	0.369232024477061	False	True
1346	1344	False	0.135081660473448	0.174776688386025	False	False
1347	1345	False	-0.14922561566796	0.294934543131833	False	True
1348	1346	False	0.00697805516586876	0.261339113525867	False	False
1349	1347	False	0.120652806593665	0.215206207667434	False	False
1350	1348	False	-0.0869532249849801	0.173940667701477	False	True
1351	1349	False	0.345358293132194	0.277541557018625	False	False
1352	1350	False	-0.215087671039124	0.421434964549465	False	True
1353	1351	False	0.328553040661767	0.505975539426847	False	False
1354	1352	False	-3.95965671652737e-05	0.173426414952036	False	False
1355	1353	False	0	0.0021118804248787	False	False
1356	1354	False	-0.260221590639157	0.00143181010139664	False	True
1357	1355	False	-0.0773556622574068	0.0442058662504039	False	False
1358	1356	False	0.112659476300204	0.0125700206243368	False	False
1359	1357	False	-0.0917052228454968	0.00322208270754758	False	False
1360	1358	False	0.286207066677378	0.00152087925226382	False	False
1361	1359	False	0.570060730648093	-0.00134023241407665	False	False
1362	1360	False	0.375020656924231	0.0161693965220794	False	False
1363	1361	False	-0.119500787449604	0.0109767836269869	False	True
1364	1362	False	-0.0589627979398543	0.0117820241892661	False	False
1365	1363	False	0.783102739845226	-0.00738178254599108	False	False
1366	1364	False	-0.283131019960448	0.0131408203548477	False	False
1367	1365	False	0.502327873407193	-0.00874326295573432	False	False
1368	1366	False	-0.0963427593535627	0.0389326188168284	False	False
1369	1367	True	0.0970207974434833	0.140729297063754	False	False
1370	1368	False	-0.485241347581102	0.0287204996965906	False	True
1371	1369	False	0.0687366841047128	0.0470313736956731	False	False
1372	1370	False	0	0.0270647149034809	False	False
1373	1371	False	-0.0426828475821988	-0.0088357591471498	False	False
1374	1372	False	0.0578075892040009	0.0212929703559801	False	False
1375	1373	False	-0.044128842013851	0.0120605053479513	False	False
1376	1374	False	0.179099745850735	0.0193936847330655	False	False
1377	1375	False	-0.212082439755408	0.0326944091278692	False	False
1378	1376	False	0.780748515203602	0.00801165843196877	True	False
1379	1377	False	-0.508692380015631	0.0156164454929495	False	True
1380	1378	True	-0.157209589460517	0.127903207672912	False	False
1381	1379	False	-0.608971273557259	-0.0266833399334352	False	False
1382	1380	False	0.273664004740616	0.0196254652349477	False	False
1383	1381	False	0.265835413555356	0.0260171853454397	False	False
1384	1382	False	0.131295243351665	0.0123462233842728	False	False
1385	1383	False	0.0501189630687038	0.0380776470394043	False	False
1386	1384	False	0.6219649496746	0.00835968926320167	False	False
1387	1385	False	0.0150525935999687	-0.00497674833737649	False	False
1388	1386	False	0.0392226714109955	0.0465240228147353	False	False
1389	1387	False	0.0167799850502226	0.00367020058009992	False	False
1390	1388	False	-0.383101239338414	0.00537751698417665	False	True
1391	1389	False	0.578862815213359	0.0340725046871358	False	False
1392	1390	False	-0.0168449017748032	0.0313134541057961	False	False
1393	1391	True	0.0576777170765444	0.0653409528833327	False	False
1394	1392	False	-0.424714683048687	0.0624441760047377	False	False
1395	1393	False	0.220414294290198	0.0670187182163691	False	False
1396	1394	False	-0.161830978256346	0.0287129572256929	False	False
1397	1395	False	-0.434104989640442	0.0113906683793985	False	False
1398	1396	False	0.270891658624403	0.0175699976360705	False	False
1399	1397	False	-0.0202578334643868	0.00448504456151795	False	False
1400	1398	False	-0.421059758818673	0.060244974620623	False	False
1401	1399	False	0.140739292881111	0.0426361533094346	False	False
1402	1400	False	-0.131405419834323	0.0214861115555336	False	True
1403	1401	True	0.270867055569988	0.0748046170901925	False	False
1404	1402	False	0.210574219953298	0.0139916855774382	False	False
1405	1403	False	0.712075994338537	0.0053853382623272	False	False
1406	1404	False	-0.106166403730106	0.0146014064231351	False	False
1407	1405	False	0.044371407193957	0.0241674434777626	False	False
1408	1406	False	0.155402058479478	0.0119021571978396	False	False
1409	1407	False	0.0025582884554262	0.0199288904078438	False	False
1410	1408	True	0.0735090333948188	0.214052810129336	False	False
1411	1409	True	-0.537558716409064	0.194601009273948	False	False
1412	1410	False	0.109556574549414	0.00538589178533284	False	False
1413	1411	False	-0.129755602840074	0.0240103863506263	False	False
1414	1412	False	-0.637498805444265	0.0252112823999628	False	True
1415	1413	False	-0.0299433065469414	0.023793736568889	False	False
1416	1414	False	-0.213346050306395	0.0158131845148798	False	False
1417	1415	False	-0.00689275361519226	0.0699573441374977	False	False
1418	1416	False	-0.0172096369359294	0.059391252313539	False	False
1419	1417	False	-0.000102470580218015	0.0198454184643857	False	False
1420	1418	False	0.31930948949716	0.117244386148718	False	False
1421	1419	False	-0.389141542981128	0.0982917633468658	False	False
1422	1420	False	0	0.0120172839600576	False	False
1423	1421	False	-0.337200976647965	0.0194890810910687	False	False
1424	1422	False	0.0208516609613249	0.0374068694703353	False	False
1425	1423	False	0.219440062008385	0.0492556075361346	False	False
1426	1424	False	0.14265274774915	0.0310775969472058	False	False
1427	1425	False	-1.25896263588492e-05	0.0446041920033626	False	False
1428	1426	False	-0.0040045342265	0.0182778316267183	False	False
1429	1427	True	0.0527527483662619	0.10445348196218	False	False
1430	1428	False	0.00508979091506279	0.0777546618836748	False	False
1431	1429	False	0.050238251070085	0.00196158767938853	False	False
1432	1430	False	0.100856700574832	0.0205433081677367	False	False
1433	1431	False	0.26653754774012	0.00260656484310792	False	False
1434	1432	False	-0.24045645700403	0.0722518085641294	False	False
1435	1433	False	0.15994471570423	0.00955271374037346	False	False
1436	1434	False	0.193743283293423	0.0196956110208374	False	False
1437	1435	False	0.0041638522213948	-0.0111250134254324	False	False
1438	1436	False	-0.0321342120299904	0.0367562173465796	False	False
1439	1437	False	0.0457479371394438	0.00891059408452228	False	False
1440	1438	False	0.105392055638496	0.0878009395635309	False	False
1441	1439	False	0.0136289088017343	0.0162525318203323	False	False
1442	1440	False	0.590892779224136	0.0634588959694782	False	False
1443	1441	False	-0.00503291235930967	0.0155924070115958	False	False
1444	1442	False	0.123972020590459	0.0677756828896412	False	False
1445	1443	True	0.775536766127811	0.0860149863611711	True	False
1446	1444	False	-1.54094733490537e-05	0.00702686812600182	False	False
1447	1445	True	0.272073660617222	0.0882538689444783	False	False
1448	1446	False	-0.0996671803284163	0.00818067118629462	False	False
1449	1447	False	-0.184147645458296	0.10412866026827	False	False
1450	1448	True	0.0540933301625534	0.0936730746168194	False	False
1451	1449	False	-0.123828439161227	0.113395435775247	False	True
1452	1450	False	0.186095216310164	0.0287903649728956	False	False
1453	1451	False	1.04418124351755	0.0548722375934569	True	False
1454	1452	False	0.120475746940608	0.120029449255481	False	False
1455	1453	False	0.256721240217822	0.0867801437997343	False	False
1456	1454	False	0.122098556532794	0.162684768808763	False	False
1457	1455	False	-0.0568801036508325	0.00754641175096304	False	False
1458	1456	False	0.222413795580612	0.0154189516477112	False	False
1459	1457	False	0.617696624573185	0.0452142608207353	False	False
1460	1458	True	0.0271805208945424	0.0567574186282619	False	False
1461	1459	True	0.305381409003597	0.174850998639499	False	False
1462	1460	False	-0.154029000887142	0.0471593434831015	False	False
1463	1461	False	-0.0485207491873206	0.0970523219589931	False	False
1464	1462	False	-0.570107086204502	0.0407476431101864	False	True
1465	1463	False	-0.283740248296619	0.103087057389119	False	True
1466	1464	False	0	0.0056080560172941	False	False
1467	1465	False	-0.314246827432776	0.0187215519553159	False	False
1468	1466	False	-0.0084674529668257	0.0440480347068891	False	False
1469	1467	True	0.0287096086719779	0.0551403762354194	False	False
1470	1468	True	0.176837321870175	0.0305027548090451	False	False
1471	1469	False	-0.0943285913342902	0.063846913426738	False	False
1472	1470	False	-0.132374639236948	0.0477089097552262	False	False
1473	1471	False	-0.35891487629309	0.0710820278793982	False	False
1474	1472	True	0.122752863852319	-0.00116181723486742	False	False
1475	1473	True	0.0907178967423111	0.169991753433566	False	False
1476	1474	False	-0.132713265605247	0.0538630169868115	False	False
1477	1475	True	-0.0398221996471202	0.136609463797829	False	False
1478	1476	False	0.231300143067516	0.0439542545198882	False	False
1479	1477	False	0.0700413404049316	0.0263900966185993	False	False
1480	1478	False	-0.34143383089317	0.053787788101162	False	False
1481	1479	False	0.230311325496499	0.0982012928268994	False	False
1482	1480	False	-0.199857604074526	0.0163835545340026	False	False
1483	1481	False	0.121185709743811	0.0252302077974325	False	False
1484	1482	False	-0.423261984705154	0.0522795680969318	False	False
1485	1483	False	0.0260775667079598	-0.0221250121537354	False	False
1486	1484	False	0.146246561837865	0.0348312742409809	False	False
1487	1485	False	0	0.0865033119039831	False	False
1488	1486	False	-0.00183628595149984	0.0567244810573717	False	False
1489	1487	True	0.396184359856432	0.229426528233382	False	False
1490	1488	False	-0.0100742503843514	0.0174223148549636	False	False
1491	1489	False	0.0464717155298793	0.0433720304292305	False	False
1492	1490	False	0.285611475600499	-0.0662091123786452	False	False
1493	1491	False	-0.210448156943233	0.0816667749087445	False	False
1494	1492	False	-0.0214295228620266	0.010725401710776	False	False
1495	1493	True	-0.470318958538807	0.17678068317658	False	True
1496	1494	False	0.0622753454449431	0.0453162367639612	False	False
1497	1495	True	0.122305936593302	0.064980261174609	False	False
1498	1496	False	0.0647527667544128	0.0536577951196002	False	False
1499	1497	False	-0.0176418829831601	0.0517949047539409	False	False
1500	1498	False	-0.423671009240638	0.0130532904332049	False	False
1501	1499	False	-0.690014745537139	-0.00321636919721714	False	False
1502	1500	True	0.0866170160107678	0.172806227894815	False	False
1503	1501	False	-0.00958176867253286	0.0632031849030334	False	False
1504	1502	False	0.262698212042923	0.062472569415395	False	False
1505	1503	False	-0.0403699597339358	0.012180512004053	False	False
1506	1504	False	-0.664614381358579	0.129042383045415	False	True
1507	1505	False	0.00725297068130678	0.0174190849203266	False	False
1508	1506	True	0.183276034084508	0.155671599138988	False	False
1509	1507	False	0.348274189991561	0.0298374859202894	False	False
1510	1508	True	0.259394329305205	0.0273242428281127	False	False
1511	1509	False	0.583547936147569	0.0503894462581072	True	False
1512	1510	False	0.0202537415315126	0.0291051590925207	False	False
1513	1511	True	0.00310307648599379	0.232882947410218	False	False
1514	1512	False	-0.304938769704986	0.0907473084736503	False	False
1515	1513	False	-0.796127707130397	0.0150294990463055	False	True
1516	1514	True	0.151482170512561	0.0836163998576102	False	False
1517	1515	False	0.175829127699023	-0.00520981681976071	False	False
1518	1516	False	-0.0471563040949301	0.102472816896514	False	False
1519	1517	True	-0.12271277230431	0.0848228418128835	False	False
1520	1518	False	0.484219887565051	0.0446187336311262	False	False
1521	1519	False	-0.0268339435592453	0.025466577653823	False	False
1522	1520	True	0.0620751964412721	0.204641494916163	False	False
1523	1521	True	-0.19834044775184	0.266606513995322	False	False
1524	1522	True	0.533815637622537	0.125340815971633	True	False
1525	1523	True	0.0167092092352582	0.302475300273064	False	False
1526	1524	True	-0.00447392752790593	0.11758585382667	False	False
1527	1525	True	-0.0275995862328269	0.144961845846389	False	False
1528	1526	False	-0.156303185722667	0.0433140243637078	False	False
1529	1527	False	-0.332741439236494	0.0439365327436274	False	False
1530	1528	True	-0.00791161013990929	0.33534535357705	False	False
1531	1529	False	-0.548702365571991	0.0599574970269072	False	True
1532	1530	False	-0.478215508161382	0.0239861073913901	False	True
1533	1531	True	0.156351629012067	0.144766808993679	False	False
1534	1532	True	-0.211062340485946	0.164207038213098	False	True
1535	1533	True	0.302876108473025	0.112907184100414	False	False
1536	1534	False	0.118253938147115	0.0321648334373162	False	False
1537	1535	False	0.142547402229822	0.0498093537518846	False	False
1538	1536	False	-0.207591053230703	-0.00643309908268337	False	False
1539	1537	False	0	0.00588439605311255	False	False
1540	1538	True	-0.383213140832749	0.129660205004239	False	False
1541	1539	False	0	0.0141327178162385	False	False
1542	1540	False	-0.0342109677732169	0.0512996794873813	False	False
1543	1541	False	0.472798631441807	0.153797027761208	False	False
1544	1542	False	-0.087747234155021	0.132836845302034	False	False
1545	1543	False	-0.0751811856225662	0.0219610833540991	False	False
1546	1544	False	0.207448179120569	0.0208067608150546	False	False
1547	1545	False	0.104074687574813	0.0541825516811757	False	False
1548	1546	False	-0.00213647563239268	0.0260023459195235	False	False
1549	1547	True	0.0609150469252388	0.0921925752996223	False	False
1550	1548	False	-0.365527008718753	0.119625278801464	False	False
1551	1549	True	0.580191899607989	0.13291200700455	False	False
1552	1550	False	-0.256861996637525	0.115368088235683	False	False
1553	1551	False	-0.0147188673278617	-0.00211067880990913	False	False
1554	1552	False	-0.100757684147877	0.0135539879619641	False	True
1555	1553	False	0.635492947033413	0.019284948185816	False	False
1556	1554	False	0.113798211952957	0.0506839226037274	False	False
1557	1555	True	0.182115572106386	0.00539017271647137	False	False
1558	1556	True	0.0333361442297556	0.147653158557068	False	False
1559	1557	True	0.0565593505144516	0.0251036327647771	False	False
1560	1558	False	-0.0671699007522256	0.0175344819709883	False	False
1561	1559	False	-0.43840025626626	0.189403290550273	False	True
1562	1560	False	0.244887482336456	0.00801430232867362	False	False
1563	1561	False	-0.0550806396125711	0.0772030755813753	False	False
1564	1562	False	0.0183727407689793	0.0489221470281889	False	False
1565	1563	False	0.0413198561445973	0.0325619378203992	False	False
1566	1564	False	-0.0759000146542309	-0.00118081134026536	False	False
1567	1565	True	-0.349586817294787	0.234002731885463	False	True
1568	1566	False	0.0694631747345564	0.0386493865978292	False	False
1569	1567	False	0.143723775193455	0.0437855282307791	False	False
1570	1568	False	0.870392202770597	0.0779876819963794	False	False
1571	1569	False	0.115581653001224	0.129367451133839	False	False
1572	1570	True	-0.333560515123325	0.112429476862766	False	False
1573	1571	True	-0.000869313655850113	0.319058441459174	False	False
1574	1572	True	0.28401188596926	0.250337962553712	False	False
1575	1573	True	-0.578382704930415	0.113115112482248	False	False
1576	1574	False	-0.064060174969248	0.112273177142186	False	False
1577	1575	False	-0.773626138650821	0.0659766665334834	False	True
1578	1576	False	0.0718510014035925	0.0862589572906983	False	False
1579	1577	False	0.131668766719615	0.125320952687813	False	False
1580	1578	False	0.563385887618443	0.136819661968167	False	False
1581	1579	True	0.355899009398442	0.0524360742500902	False	False
1582	1580	True	0.165304903183541	0.149723316909757	False	False
1583	1581	True	0.40359778848705	0.12091656918423	False	False
1584	1582	False	-0.0859138741003954	0.082138987788907	False	True
1585	1583	False	0.0100757512857883	0.207262253337999	False	False
1586	1584	False	0.726048209390123	0.0488407430320242	False	False
1587	1585	False	-0.135072748751651	0.059079602438498	False	False
1588	1586	True	0.534204417313474	0.162856036087344	False	False
1589	1587	False	0.0827030063528086	0.0253018942686264	False	False
1590	1588	False	-0.0336085167176216	0.213471124055783	False	False
1591	1589	False	-0.374570281026278	0.096483559121347	False	False
1592	1590	False	-0.249819183084878	0.183022806060757	False	True
1593	1591	True	-0.45811930141351	0.306684564440132	False	True
1594	1592	True	-0.446913978926888	0.107286704897395	False	False
1595	1593	False	-0.549427408986306	0.065275216681718	False	False
1596	1594	False	-0.153469953912078	0.0733480500390188	False	False
1597	1595	False	0	0.0289749241775905	False	False
1598	1596	True	-0.319356012675214	0.0103275059418013	False	False
1599	1597	False	0.0126251824454234	0.0423611967426831	False	False
1600	1598	False	-0.0506819548018148	0.0160703254340557	False	False
1601	1599	True	0.17579859878819	-0.0142052611731658	False	False
1602	1600	False	0	0.0706116436034227	False	False
1603	1601	True	-0.155807358129428	0.169133926019107	False	False
1604	1602	False	0	0.049134551308064	False	False
1605	1603	True	0.0307714814086925	0.186706771979996	False	False
1606	1604	False	-9.35721424489576e-09	0.0804755215829799	False	False
1607	1605	False	-0.0560341787322425	0.136819780079186	False	False
1608	1606	True	0.182870967271321	0.0708713152177465	False	False
1609	1607	False	-0.00417946390346695	0.0708623927118809	False	False
1610	1608	False	0.057793228792882	0.16243703942725	False	False
1611	1609	False	0.580097488190554	0.0597420607916973	False	False
1612	1610	False	0.0805033927060676	0.110401088963011	False	False
1613	1611	True	0.308587356369232	0.108251223123735	False	False
1614	1612	False	0.0307861755376873	0.00447607128873872	False	False
1615	1613	False	0.457237155377459	0.109924750304441	False	False
1616	1614	True	0.0467147891934129	0.0783508835196013	False	False
1617	1615	True	-0.589364526068894	0.0686559073902487	False	False
1618	1616	False	0.0788024504298787	0.287067265372152	False	False
1619	1617	True	-0.742409557420709	0.0644876111259298	False	True
1620	1618	True	0.239883836657743	0.282286444231912	False	False
1621	1619	False	-0.0568233447409388	0.220349877453399	False	False
1622	1620	True	-0.00676336501728942	0.074991045880616	False	False
1623	1621	True	-0.555864966188629	0.175321304102101	False	True
1624	1622	False	0.0629924814779224	0.215962159418251	False	False
1625	1623	False	-0.0532968574476117	0.13301767873837	False	False
1626	1624	False	-0.462523810088371	0.250425320474516	False	True
1627	1625	False	-0.0694714019926261	0.110944753016769	False	False
1628	1626	False	-0.373714682422424	0.131077611292423	False	False
1629	1627	True	-0.0232347840058537	0.104714179381565	False	False
1630	1628	False	-0.755400463807932	0.318710249185816	False	True
1631	1629	False	-0.0266215513152981	0.0548317218053306	False	False
1632	1630	False	-0.0510686502803498	0.241995104591061	False	False
1633	1631	True	-0.207003352160622	0.015755874724915	False	False
1634	1632	False	-0.0318679457157181	0.0891513694832942	False	False
1635	1633	False	0.152706614551844	0.0916040645937188	False	False
1636	1634	True	-0.0990560188141463	0.106777984260098	False	False
1637	1635	True	-0.00104599711257808	0.0133487938049525	False	False
1638	1636	False	0.534628472211331	0.0711165009705189	False	False
1639	1637	False	0.527658188278917	0.0655258562847358	False	False
1640	1638	True	0.091108905325501	0.114546459947962	False	False
1641	1639	True	0.267754478173587	0.12413265734284	False	False
1642	1640	False	-0.562272385857921	0.344085424552605	False	True
1643	1641	False	0.175971106220319	0.260297777718298	False	False
1644	1642	False	-1.28707396413548e-06	0.0906627090454068	False	False
1645	1643	False	0.0442709867143931	0.162970733661219	False	False
1646	1644	False	-0.0208888956061897	0.0495368831405906	False	False
1647	1645	False	0.00539510823908201	0.118910612052377	False	False
1648	1646	False	0.161446931633986	0.198274716356777	False	False
1649	1647	False	-0.0635071054807456	0.116180308357923	False	False
1650	1648	True	-0.66627617394422	-0.00650356976308947	False	True
1651	1649	False	0.147613059385024	0.272044484153592	False	False
1652	1650	False	-0.393020527899465	0.250637710075672	False	False
1653	1651	False	0.291836047383079	0.113134253155299	False	False
1654	1652	False	0.0290607184713867	0.263057938200005	False	False
1655	1653	False	-0.0387557232259829	0.00707589239398288	False	False
1656	1654	False	-0.0801470814465005	0.0042731820745529	False	False
1657	1655	False	0.284652308524753	0.0480262580292719	False	False
1658	1656	False	0.432175018785066	0.0315977340366881	False	False
1659	1657	False	0.02875486514275	0.0547113733018661	False	False
1660	1658	False	-0.130734005605048	0.0359326208389952	False	False
1661	1659	False	-0.301314703817485	0.00386597975817067	False	False
1662	1660	False	-0.15841686743203	0.0246913637243508	False	False
1663	1661	False	-0.120000946250325	0.0493819807481489	False	False
1664	1662	False	-0.328542414058212	0.0124842941077113	False	False
1665	1663	False	0.0525571623485546	0.0545362719191745	False	False
1666	1664	False	-0.362081275368654	0.0171630546353505	False	False
1667	1665	False	-0.0100448205839266	-0.00797459838063594	False	False
1668	1666	False	-0.0511606662154058	0.0536630384439426	False	False
1669	1667	False	1.0329632409473	0.0031986553449305	False	False
1670	1668	False	0.221783330596089	0.036341189510221	False	False
1671	1669	False	-0.0762975431889221	0.00644015928646965	False	False
1672	1670	False	-0.313637186269081	0.00389535374248068	False	False
1673	1671	False	0.880917560384378	0.0150042893428331	False	False
1674	1672	False	0.544972118867638	0.0356552392531601	False	False
1675	1673	False	-0.584107269046829	0.0378951555710159	False	False
1676	1674	False	-0.183101442197318	0.0828060194041897	False	False
1677	1675	True	-0.214487173556338	0.0371762625391399	False	True
1678	1676	False	0.136299144063672	0.0470303164971103	False	False
1679	1677	False	-0.0797887523179771	0.045790983078225	False	False
1680	1678	False	-0.00959418106477894	0.0378803001455364	False	False
1681	1679	False	0.147006339811171	0.0208186630106931	False	False
1682	1680	False	0.0926615764545311	0.000751829058540118	False	False
1683	1681	False	0.253532846923235	0.00524581072866843	False	False
1684	1682	False	0.0913137104452335	-0.00609631638353008	False	False
1685	1683	False	-0.079234354330801	0.0449927543409041	False	False
1686	1684	False	0.487412334240094	-0.0218868837631499	False	False
1687	1685	False	-0.115251183386952	0.0177151349329322	False	True
1688	1686	False	-0.105953535543257	0.0127255955191195	False	False
1689	1687	False	-0.190554091574184	0.0456958640981246	False	False
1690	1688	False	0.998416168273056	0.0418486376774802	False	False
1691	1689	False	0	0.0545372213324045	False	False
1692	1690	True	1.18747801222236	0.131172094083054	False	False
1693	1691	False	0.33951340586594	0.0398221409614784	False	False
1694	1692	False	0.199062001015112	-0.00983098274134315	False	False
1695	1693	False	0.0509940265618717	0.0216723809560488	False	False
1696	1694	False	-0.0949681900043099	0.0761341962713572	False	False
1697	1695	False	-0.00788024822555905	0.00106178140061196	False	False
1698	1696	False	0.0520885719427883	0.0371338487442977	False	False
1699	1697	False	-0.581862402796875	0.0248725249144051	False	False
1700	1698	False	0.74026195617716	0.0784699510801435	False	False
1701	1699	False	0.491019804113556	0.00763338707024623	False	False
1702	1700	False	0.347499131999932	0.000227645795623504	False	False
1703	1701	False	-0.133042390026405	0.0279625770076996	False	False
1704	1702	False	-0.300783132689646	0.0257135759768066	False	False
1705	1703	False	0.0753574439435501	0.0463454333727579	False	False
1706	1704	False	-0.148476553596355	0.0696359149583235	False	False
1707	1705	False	0.928787814592156	0.0126770609898426	False	False
1708	1706	False	-0.0645924008567493	0.0282539586685893	False	False
1709	1707	False	0.0588876761305105	0.145107672750157	False	False
1710	1708	False	-0.0502564028888159	0.0291160852146682	False	False
1711	1709	False	0.474179316708674	0.0444171839922711	False	False
1712	1710	False	0.505315104465482	0.0442557542452334	False	False
1713	1711	False	-0.0583683020285025	0.00651672693412204	False	False
1714	1712	False	-0.0731629185707157	0.0393199764321189	False	False
1715	1713	False	-0.320883526526232	0.0479100605907083	False	True
1716	1714	False	-0.0601131140043275	-0.0152216115995443	False	False
1717	1715	False	0	0.0400989794096331	False	False
1718	1716	False	0.196705587061432	0.0119173572414822	False	False
1719	1717	True	1.03080725395368	0.0290349853454152	False	False
1720	1718	False	-0.0653352927302805	0.0677503432472936	False	False
1721	1719	False	0.0164578552742336	0.145979870763876	False	False
1722	1720	False	-4.38839950114751e-05	0.00308446364120943	False	False
1723	1721	False	0.175432233704898	0.12859081592136	False	False
1724	1722	False	-0.158620638833044	-0.00262364515319571	False	False
1725	1723	False	-0.338191778384381	0.0160223313323662	False	False
1726	1724	False	0.302795799227859	0.0714154299186911	False	False
1727	1725	False	-0.210946877715811	0.0358514960982551	False	True
1728	1726	False	0.382687217531235	0.114838453411509	False	False
1729	1727	True	-0.222703668689945	0.0323437004226744	False	False
1730	1728	False	-0.0128499785336296	0.0547080893821171	False	True
1731	1729	False	0.702891870610233	0.0662411868990396	False	False
1732	1730	True	0.786473544582942	0.0524543867559528	False	False
1733	1731	False	-0.000162181337250322	0.00366886348031556	False	False
1734	1732	False	0.0598514517604874	-0.0258330812425005	False	False
1735	1733	False	0.147870094566855	0.0354689776129412	False	False
1736	1734	False	0.144241130929578	-0.0121629895186261	False	False
1737	1735	False	-0.421047884779988	0.0267242798648419	False	False
1738	1736	False	-0.131882750384448	0.0315533336659594	False	False
1739	1737	False	0.587848912486936	0.030783079139022	False	False
1740	1738	False	-0.457322690185728	0.0334207395834498	False	True
1741	1739	False	0.247402697620138	0.12810936435168	False	False
1742	1740	False	-0.156059206975469	0.0134649507498978	False	True
1743	1741	False	0.29305617024904	-0.00783068444927659	False	False
1744	1742	False	0.273917048662612	0.0158353391384876	False	False
1745	1743	False	0.0551530149885742	0.119496308771234	False	False
1746	1744	False	-0.336505289536541	0.0248734530608615	False	False
1747	1745	False	-0.741089947673969	0.018053650794843	False	False
1748	1746	False	0.144496543181435	0.0875071324084223	False	False
1749	1747	False	-0.247193323854227	0.0223325527874938	False	False
1750	1748	False	0	0.0435598791235958	False	False
1751	1749	False	-0.0458543532100511	-0.00656879668536355	False	False
1752	1750	False	0.0749070220944469	0.02168289992262	False	False
1753	1751	False	0.0834182696776526	-0.00995620433894227	False	False
1754	1752	False	1.16840357095844	0.0254060679857917	False	False
1755	1753	False	0.0155450619495709	0.0126712680814059	False	False
1756	1754	False	-0.343164417635615	0.0985563136419392	False	False
1757	1755	True	-0.820914770830121	0.0235833237688951	False	False
1758	1756	False	0.106595927297516	0.0135595067809971	False	False
1759	1757	False	-0.000847180810402208	0.0624251457731592	False	False
1760	1758	False	0.0216188206866871	0.0584027296916409	False	False
1761	1759	False	0.161370882985018	0.106723388225783	False	False
1762	1760	False	-2.2040867811666e-05	0.0684768695156236	False	False
1763	1761	False	-0.115392370354447	0.0194702768961687	False	False
1764	1762	False	-0.188841851166277	0.0395579247813803	False	False
1765	1763	False	-0.0101122011487773	0.0158152989203111	False	False
1766	1764	False	0.107582506383313	0.0416875594248176	False	False
1767	1765	False	-0.510094009031325	0.0526160076744077	False	True
1768	1766	False	-0.587793497478872	0.0455841760021624	False	False
1769	1767	False	0.0940465193779651	0.0255742899013244	False	False
1770	1768	False	0.574287726306649	0.0230380422410385	False	False
1771	1769	False	0.000524495208338193	0.035630266010716	False	False
1772	1770	False	0.113442537265207	0.0181884463139137	False	False
1773	1771	False	-0.064166615935334	-0.000553623246533488	False	True
1774	1772	False	-0.0678897184702099	-0.00504808054856457	False	False
1775	1773	False	-0.000747860226411064	0.0470964804891825	False	False
1776	1774	False	-4.90620562096675e-05	0.0168659834264753	False	False
1777	1775	True	0.909425611795218	0.105350727736809	False	False
1778	1776	False	0.493180990500593	0.0612759247364992	False	False
1779	1777	False	0.0359333364497192	0.00764144176520126	False	False
1780	1778	False	-0.37928299960179	0.0518380721363765	False	False
1781	1779	False	-0.114979631461341	0.0206887776679393	False	True
1782	1780	False	0.0235407751696277	0.154135636823518	False	False
1783	1781	False	-0.0247350060530551	0.102015213873789	False	False
1784	1782	True	-0.0378139878337254	0.0339679802514557	False	False
1785	1783	False	-0.0176083904740382	0.0409543084967234	False	True
1786	1784	False	0.00282698685372274	0.0237722308507132	False	False
1787	1785	True	0.267040251417961	0.0673990843685953	False	False
1788	1786	True	-0.0213106248067847	0.0351232963417407	False	False
1789	1787	False	-0.0859770517746925	0.0192959708507198	False	False
1790	1788	False	0.052488425532328	0.0596184018083645	False	False
1791	1789	False	-1.65498064326937e-10	0.0368872573800723	False	False
1792	1790	False	0.518567756177994	-0.0076817524417702	False	False
1793	1791	True	0.381970218764838	0.112741061662231	False	False
1794	1792	False	-0.0013919634491751	0.0449441059684298	False	False
1795	1793	False	0.342607841965438	0.0801242501363925	True	False
1796	1794	False	0.271435558221451	0.0241235475234166	False	False
1797	1795	False	0.0264034294618218	0.0470063181105514	False	False
1798	1796	True	-0.395433730792139	0.128163773181855	False	False
1799	1797	False	0.876282695863585	0.0529734331134836	False	False
1800	1798	False	-0.712286029954475	0.0194289960813102	False	False
1801	1799	False	-0.00275926787149537	0.0310902480966341	False	False
1802	1800	False	-0.196239651688375	0.0508053933164872	False	False
1803	1801	False	0.0372733590691741	0.0557571072956326	False	False
1804	1802	False	-0.0229352456883692	0.0192534334032769	False	False
1805	1803	False	-0.12066144110046	0.0662428826899905	False	False
1806	1804	False	0.274198035268241	0.0204448122151485	False	False
1807	1805	False	-0.00599418663299643	0.00599597537300284	False	False
1808	1806	False	-0.0487208193230225	0.00231821906741953	False	False
1809	1807	False	-0.512935839552007	0.0236015836227052	False	False
1810	1808	True	0.74086670824465	0.0674266528059589	False	False
1811	1809	False	-0.180898842051514	0.0441331539521746	False	True
1812	1810	False	0.629269200869782	0.0342655034349906	False	False
1813	1811	False	0.6614326996873	0.0235796035553297	False	False
1814	1812	False	0.150091385184452	0.0359052424321107	False	False
1815	1813	True	0.627791979538686	0.0946445196901719	True	False
1816	1814	False	0.0412139054321091	0.0221893969273741	False	False
1817	1815	False	-0.000142587327602059	0.0622554399346873	False	False
1818	1816	False	0.157373219003992	0.0367511337308308	False	False
1819	1817	False	-0.0279475225155151	0.0241744761445772	False	False
1820	1818	False	-0.0298825159996406	0.0464051746877075	False	False
1821	1819	False	-0.341874416414322	0.242806162230735	False	False
1822	1820	False	0.902479791866787	0.0179314007076245	False	False
1823	1821	False	-0.075523100050698	0.00812437031221724	False	False
1824	1822	False	-0.0990144191643615	0.0756190478282835	False	False
1825	1823	True	-0.0697813731970069	0.113559112338177	False	False
1826	1824	False	-0.0852300681727979	0.0493850873706923	False	True
1827	1825	False	-0.10349856692072	0.0670691698443533	False	False
1828	1826	False	-0.49417994644366	0.0376445538867359	False	False
1829	1827	True	-0.190556255234514	0.0713475096896064	False	False
1830	1828	False	0	-0.0204310241028336	False	False
1831	1829	False	-0.0108101260397805	0.00588602560015689	False	False
1832	1830	False	0.342124853207487	0.0242101439512815	False	False
1833	1831	False	0.608191829140086	0.0485857444408496	True	False
1834	1832	False	0.212603989497749	0.0306647185982051	False	False
1835	1833	False	-0.0729037513310249	0.0443799067677533	False	True
1836	1834	False	-0.392358280321714	0.0596407464265419	False	True
1837	1835	False	-0.095448218339228	0.0433772308699467	False	False
1838	1836	False	-0.141386308371678	0.0228154810711629	False	False
1839	1837	False	-7.13935477423513e-05	0.03319850824367	False	False
1840	1838	False	0	-0.00275543099687274	False	False
1841	1839	False	0.221483777055412	0.00189397230693439	False	False
1842	1840	False	-0.0979223448361629	0.130548752134554	False	True
1843	1841	False	-0.22765181215396	0.039424367460365	False	False
1844	1842	False	0.0252838538382286	0.00440302087074244	False	False
1845	1843	False	-0.0320746726525258	0.0494402821603307	False	False
1846	1844	False	0.296991340677371	0.0459427210921204	False	False
1847	1845	False	-0.766622147641527	0.0776283263244798	False	False
1848	1846	False	-0.130846763989675	0.0269342445036878	False	False
1849	1847	False	-0.126320828993059	0.0729769557620805	False	False
1850	1848	False	-0.00876376451972943	0.0503301462530857	False	False
1851	1849	False	-0.658477249620916	0.135942426960517	False	True
1852	1850	False	-0.153499490759119	0.0732592576753414	False	True
1853	1851	False	0.00185044469443921	0.0200263435524576	False	False
1854	1852	False	0.180512617549418	0.0256506264001942	False	False
1855	1853	False	-0.0976904046713482	0.109343594177107	False	False
1856	1854	False	-0.346537041841146	0.0438248224563585	False	False
1857	1855	False	-2.1556403662637e-06	0.098902607253753	False	False
1858	1856	False	0.697314172117713	0.058776235332016	False	False
1859	1857	False	-0.141643356352521	0.0823005992194495	False	False
1860	1858	False	-0.0696380778361739	-0.0321606229813951	False	True
1861	1859	True	-0.182710944455693	0.124169280440654	False	False
1862	1860	False	0.501064980898443	0.0869403074454972	False	False
1863	1861	False	0.267173161475833	0.153979378441088	False	False
1864	1862	False	-0.00118740680232942	0.0289998701009616	False	False
1865	1863	False	0.568645279829408	0.0566686697285886	False	False
1866	1864	False	-0.236003155511398	0.0921323170253038	False	False
1867	1865	True	0.853988389133686	0.00443349342901764	False	False
1868	1866	False	0.417594863143761	0.100582165353565	False	False
1869	1867	False	0.354387434713787	0.106303247841562	False	False
1870	1868	False	-0.0131668484900192	0.0571880713127544	False	False
1871	1869	False	-0.0702517400281651	0.0622628700243793	False	False
1872	1870	False	-0.21312295933885	0.0864631267633614	False	True
1873	1871	False	0.00632301977820408	0.0511306946356234	False	False
1874	1872	False	0.212068460143566	0.079471488627228	False	False
1875	1873	False	-0.0169296182995092	0.0598299123798893	False	True
1876	1874	False	0.942463548672433	0.108430930933466	True	False
1877	1875	True	-0.230032498789605	-0.0162361535211989	False	True
1878	1876	True	0.708598740151678	0.145934812485857	False	False
1879	1877	False	0	0.00864817363816143	False	False
1880	1878	False	0.828077584334553	0.150274097334797	False	False
1881	1879	False	1.30759320879557	0.0291718376958994	False	False
1882	1880	True	-0.227506736765964	0.0863323377225642	False	False
1883	1881	False	0.783869724514419	0.113277420146912	False	False
1884	1882	False	0.657377069474455	0.121244553167088	False	False
1885	1883	False	-0.298384714186544	0.109734880088367	False	False
1886	1884	False	0.0339902897006222	0.124457478993225	False	False
1887	1885	False	0.669108720169965	0.184864942853367	False	False
1888	1886	False	-0.0453238551919928	0.111803470003799	False	False
1889	1887	False	0.0676714555844381	0.00377449115100619	False	False
1890	1888	True	-0.373472979208123	0.0774244108243575	False	False
1891	1889	True	0.509087036612501	-0.0124709670094856	False	False
1892	1890	False	0.252932877664003	0.142315732160793	False	False
1893	1891	True	-0.0787723489433418	0.190346445521342	False	False
1894	1892	False	-4.28256112674126e-07	0.0728298871399146	False	False
1895	1893	False	-0.0498385913397103	0.156362042769495	False	False
1896	1894	False	-0.017667609042831	-0.012897906371873	False	False
1897	1895	False	0.522849824901723	0.0974251972731481	False	False
1898	1896	False	0.452580059025008	0.161628634307663	False	False
1899	1897	False	-0.0806626809565999	0.0107431513491617	False	False
1900	1898	False	0.0183618642633609	0.0429787543574741	False	False
1901	1899	False	-0.0713149251597606	0.00912861262123757	False	False
1902	1900	False	-0.0257996458380307	0.0307984587785684	False	False
1903	1901	False	0.413271582952096	0.0490859920111402	False	False
1904	1902	False	0.130484622172168	0.0445282824421884	False	False
1905	1903	False	0.0205540672672295	-0.00950635426138644	False	False
1906	1904	False	-0.297778241002275	0.0264821286107396	False	True
1907	1905	False	-0.0685222142210009	0.0470307532137559	False	False
1908	1906	False	0.331183105341718	0.050240392876893	False	False
1909	1907	False	-0.0798090823966478	0.00171909737721416	False	False
1910	1908	False	-0.105084111139383	0.112067026567926	False	False
1911	1909	False	-0.153558423656052	0.073273165950766	False	False
1912	1910	False	-0.215501229338687	0.0551545718409834	False	False
1913	1911	False	0.573456233908718	0.0468419508328401	False	False
1914	1912	False	-0.0207489847267489	0.0724229925122806	False	False
1915	1913	False	0.632647695670998	0.139502195107457	True	False
1916	1914	False	-0.536615289359253	0.00108391805449387	False	False
1917	1915	False	0.10246278995296	0.084300209086532	False	False
1918	1916	False	0.13591221713401	0.0244799736352053	False	False
1919	1917	False	0.0743850936037266	0.0775970295729166	False	False
1920	1918	False	-0.212312249910712	0.0316573959422993	False	False
1921	1919	False	-0.168093449189463	0.0669816746025626	False	True
1922	1920	False	0.275635574039783	0.0584521334423847	False	False
1923	1921	False	-0.104212143548047	0.0586482314532758	False	False
1924	1922	False	0.448722286707587	0.103356706656482	False	False
1925	1923	False	-0.0564100063652749	0.0240562096469429	False	False
1926	1924	False	-0.38689244053873	0.0612214575890317	False	False
1927	1925	False	-0.0587098069130352	0.0349019804919532	False	False
1928	1926	False	0.255708096479391	0.0283302883677765	False	False
1929	1927	False	-0.0749239127567246	-0.00105216011527675	False	False
1930	1928	False	0.305349847104547	0.0330375816723673	False	False
1931	1929	False	-0.153839448812128	0.0405507763983796	False	True
1932	1930	False	0.00192630244777033	0.0392896453824313	False	False
1933	1931	False	-0.177584008379636	0.00206368128932694	False	False
1934	1932	False	0.0330007194528956	0.035873918356849	False	False
1935	1933	False	-0.0398587306899676	0.0359442438912455	False	False
1936	1934	False	-0.0114406461569466	0.0539351545276496	False	False
1937	1935	False	0.112018486297682	0.169796692189597	False	False
1938	1936	False	-0.100177863598841	0.00646374723370539	False	False
1939	1937	False	0.0507441184403505	0.0874099838646454	False	False
1940	1938	False	0.00188568128844576	0.0846605076893942	False	False
1941	1939	True	0.247339390199198	0.310683629119646	False	False
1942	1940	False	0.452992938611049	0.118595809599413	False	False
1943	1941	False	-0.161385499842361	0.0461480504167234	False	False
1944	1942	False	0.635074384498201	0.091873526249881	True	False
1945	1943	False	0.144634848792593	0.2022294746891	False	False
1946	1944	False	0.389428785098718	0.025652434015712	False	False
1947	1945	False	-0.166221761640027	0.00335492124722103	False	True
1948	1946	False	-0.356491131839406	0.0168123780672505	False	False
1949	1947	False	-0.411075716428795	0.0292652898536654	False	False
1950	1948	False	-0.13222099197098	0.0381572734562853	False	False
1951	1949	False	0.846321576709122	0.0752567875739621	False	False
1952	1950	False	-0.0299056858645498	0.0478929167969494	False	False
1953	1951	False	0.0245073726270354	0.0456093067264361	False	False
1954	1952	True	0.149373437020815	0.0207791973945084	False	False
1955	1953	False	0.937134294020534	0.147833700064383	True	False
1956	1954	False	0.319995714793117	0.082052745552629	False	False
1957	1955	False	0.0211385714582763	-0.00689257789311369	False	False
1958	1956	False	-0.255781773538023	0.0200356850258738	False	False
1959	1957	False	0.284207701015081	0.0120657028630103	False	False
1960	1958	False	0.299154795940059	-0.00157892931493673	False	False
1961	1959	False	-0.0600484807656686	0.033775343886176	False	False
1962	1960	False	-0.755689173062498	0.0517127132375158	False	False
1963	1961	False	0.264967054492146	0.00373794933593054	False	False
1964	1962	False	-0.1030498152739	0.0374988666941907	False	False
1965	1963	False	0.107135340093793	0.000286497852539834	False	False
1966	1964	False	0.230619681952007	0.0336616199925552	False	False
1967	1965	False	-0.501607555746858	0.0715034735202125	False	True
1968	1966	True	-0.0206422097158516	-0.0261112608684143	False	False
1969	1967	False	-0.0566686838757811	0.026319936485774	False	False
1970	1968	True	0.112462501826573	0.0328398107899276	False	False
1971	1969	False	-0.275446089198707	0.0300078114814638	False	False
1972	1970	False	-0.216756349686136	0.00676764096112016	False	True
1973	1971	False	0.0718231544244026	0.0306082410823662	False	False
1974	1972	False	-0.0211984326622685	0.0750835397610783	False	False
1975	1973	False	0.431993981778019	0.018090385082399	False	False
1976	1974	False	-0.0726112547374663	0.0351298673192692	False	False
1977	1975	False	0.273678442443978	0.022192396554881	False	False
1978	1976	False	0.658887220867487	0.0313443965217691	False	False
1979	1977	False	0.284183220471741	0.0254231054106613	False	False
1980	1978	False	0.145189862327327	0.0524073503331941	False	False
1981	1979	False	-0.0957111788583525	0.0577255115900081	False	True
1982	1980	False	-0.0191337845165333	-0.00447931337859572	False	False
1983	1981	False	0.680145911738561	-0.00671279372388364	False	False
1984	1982	True	0.803442709570971	0.0121221020247669	False	False
1985	1983	True	0.821953717086245	0.113243455240697	False	False
1986	1984	False	-4.68407450399217e-05	0.0334312315302526	False	False
1987	1985	False	0.360043128209123	0.0901594744908667	True	False
1988	1986	False	0.212269794083377	0.0121525638054398	False	False
1989	1987	False	-0.0202018184463265	0.0101720879636905	False	False
1990	1988	False	0.0890856694001937	0.0420910369491636	False	False
1991	1989	False	-0.124942238654803	0.021396473530272	False	False
1992	1990	False	0.204441786214218	0.0321756275455655	False	False
1993	1991	False	0.384621072208733	0.0773584752580243	False	False
1994	1992	False	0.130308606593108	0.0642802316668926	False	False
1995	1993	False	0.235011751866974	0.0521409416296905	False	False
1996	1994	False	-0.437468527593381	0.177264465696092	False	False
1997	1995	False	-0.0120088672074022	-0.00153135132951422	False	False
1998	1996	True	-0.015898236710721	0.202757960027552	False	False
[truncated: 1,671 more rows]
