# Supplementary material for: A hippocampus-accumbens code guides goal-directed appetitive behavior
Source: Nat Commun. 2024 Apr 12;15:3196. doi: 10.1038/s41467-024-47361-x (PMC11015045; doi:10.1038/s41467-024-47361-x)
Supplement: Supplementary file 8 — Source Data [file 41467_2024_47361_MOESM8_ESM.zip › S8k.csv]

	Figure S8k	Unnamed: 1	Unnamed: 2	Unnamed: 3	Unnamed: 4	Unnamed: 5	Unnamed: 6	Unnamed: 7	Unnamed: 8	Unnamed: 9	Unnamed: 10	Unnamed: 11	Unnamed: 12	Unnamed: 13	Unnamed: 14	Unnamed: 15	Unnamed: 16	Unnamed: 17	Unnamed: 18	Unnamed: 19	Unnamed: 20	Unnamed: 21	Unnamed: 22	Unnamed: 23	Unnamed: 24	Unnamed: 25	Unnamed: 26	Unnamed: 27
0
1	Deconvolved calcium						Deconvolved static						TMAC-corrected calcium						Calcium ∆F/F0						mCherry static ∆F/F0
2	ExpCellID	dHPC-->NAc	Time_ds	Calcium (deconvolved)			ExpCellID	dHPC-->NAc	Time_ds	mCherry static (deconvolved)			ExpCellID	dHPC-->NAc	Time_ds	TMAC-corrected calcium			ExpCellID	dHPC-->NAc	Time_ds	Calcium ∆F/F0			ExpCellID	dHPC-->NAc	Time_ds	mCherry static ∆F/F0
3	100_7	False	-4.93333333333333	0.917440674700679			100_7	False	-4.93333333333333	5.651532e-09			100_7	False	-4.93333333333333	0.552293117308604			100_7	False	-4.93333333333333	3.32053713848971			100_7	False	-4.93333333333333	0.199996288491975
4	100_7	False	-4.86666666666666	0.846499439203282			100_7	False	-4.86666666666666	-4.248605e-09			100_7	False	-4.86666666666666	0.552334612622843			100_7	False	-4.86666666666666	2.48002726156972			100_7	False	-4.86666666666666	0.162463036140548
5	100_7	False	-4.8	0.779117471530667			100_7	False	-4.8	9.342369e-09			100_7	False	-4.8	0.546002500751547			100_7	False	-4.8	2.82901990339625			100_7	False	-4.8	0.224058175359733
6	100_7	False	-4.73333333333333	0.715560016729127			100_7	False	-4.73333333333333	-9.293133e-10			100_7	False	-4.73333333333333	0.533629983291611			100_7	False	-4.73333333333333	1.53563287569544			100_7	False	-4.73333333333333	0.174419219181443
7	100_7	False	-4.66666666666666	0.879178650833889			100_7	False	-4.66666666666666	-3.8476866e-09			100_7	False	-4.66666666666666	0.515669392347814			100_7	False	-4.66666666666666	2.63743337868336			100_7	False	-4.66666666666666	0.195381046681664
8	100_7	False	-4.6	1.05303629839475			100_7	False	-4.6	1.14834195e-08			100_7	False	-4.6	0.492684183744306			100_7	False	-4.6	2.69472206582007			100_7	False	-4.6	0.225937546122672
9	100_7	False	-4.53333333333333	1.20668179878038			100_7	False	-4.53333333333333	8.547368e-09			100_7	False	-4.53333333333333	0.465337958955959			100_7	False	-4.53333333333333	3.64853362540904			100_7	False	-4.53333333333333	0.210998030776386
10	100_7	False	-4.46666666666666	1.28250433244765			100_7	False	-4.46666666666666	-1.7597256e-09			100_7	False	-4.46666666666666	0.434380617369354			100_7	False	-4.46666666666666	3.45052381722271			100_7	False	-4.46666666666666	0.205433029574797
11	100_7	False	-4.4	1.23227070104291			100_7	False	-4.4	-3.1231644e-09			100_7	False	-4.4	0.400631835322476			100_7	False	-4.4	3.74317327724161			100_7	False	-4.4	0.197442448579927
12	100_7	False	-4.33333333333333	1.15114010261382			100_7	False	-4.33333333333333	-1.03852535e-08			100_7	False	-4.33333333333333	0.364962171219247			100_7	False	-4.33333333333333	3.45322936774129			100_7	False	-4.33333333333333	0.248707031216143
13	100_7	False	-4.26666666666666	1.06926301564541			100_7	False	-4.26666666666666	3.605858e-09			100_7	False	-4.26666666666666	0.328272203233907			100_7	False	-4.26666666666666	3.39351726266401			100_7	False	-4.26666666666666	0.174487938438248
14	100_7	False	-4.2	0.990807596906411			100_7	False	-4.2	-5.79451e-09			100_7	False	-4.2	0.291470212618128			100_7	False	-4.2	2.79240975144304			100_7	False	-4.2	0.16300536464658
15	100_7	False	-4.13333333333333	0.916193910485259			100_7	False	-4.13333333333333	-7.3706086e-09			100_7	False	-4.13333333333333	0.255449025024442			100_7	False	-4.13333333333333	2.60021580117491			100_7	False	-4.13333333333333	0.198097467246577
16	100_7	False	-4.06666666666666	0.845313282291598			100_7	False	-4.06666666666666	-9.191594e-09			100_7	False	-4.06666666666666	0.221062707280421			100_7	False	-4.06666666666666	2.8084307313135			100_7	False	-4.06666666666666	0.173614128617603
17	100_7	False	-4	0.777990599958105			100_7	False	-4	6.411719e-09			100_7	False	-4	0.189103880057227			100_7	False	-4	2.14503455157844			100_7	False	-4	0.224671710468046
18	100_7	False	-3.93333333333333	0.789557726684442			100_7	False	-3.93333333333333	-2.4961528e-09			100_7	False	-3.93333333333333	0.160282440584597			100_7	False	-3.93333333333333	2.20952894719206			100_7	False	-3.93333333333333	0.219403417500787
19	100_7	False	-3.86666666666666	0.735927447465608			100_7	False	-3.86666666666666	6.1376397e-09			100_7	False	-3.86666666666666	0.13520648778186			100_7	False	-3.86666666666666	1.42533232217161			100_7	False	-3.86666666666666	0.196805800445206
20	100_7	False	-3.8	0.750047550146999			100_7	False	-3.8	-4.203839e-09			100_7	False	-3.8	0.11436620054738			100_7	False	-3.8	1.92582766730615			100_7	False	-3.8	0.204809337529363
21	100_7	False	-3.73333333333333	0.698465217401359			100_7	False	-3.73333333333333	-9.503465e-10			100_7	False	-3.73333333333333	0.0981213365896949			100_7	False	-3.73333333333333	1.71576944672409			100_7	False	-3.73333333333333	0.211459012328477
22	100_7	False	-3.66666666666666	0.640098163367771			100_7	False	-3.66666666666666	1.0555439e-09			100_7	False	-3.66666666666666	0.0866928951165305			100_7	False	-3.66666666666666	1.67645069890858			100_7	False	-3.66666666666666	0.228023733809686
23	100_7	False	-3.6	0.583309419763936			100_7	False	-3.6	5.9363487e-09			100_7	False	-3.6	0.0801593260542869			100_7	False	-3.6	2.01840305549956			100_7	False	-3.6	0.177385496419003
24	100_7	False	-3.53333333333333	0.529178615311393			100_7	False	-3.53333333333333	-2.5052087e-09			100_7	False	-3.53333333333333	0.0784574784016017			100_7	False	-3.53333333333333	1.61770987678799			100_7	False	-3.53333333333333	0.172720110121936
25	100_7	False	-3.46666666666666	0.477736350343314			100_7	False	-3.46666666666666	6.9463537e-09			100_7	False	-3.46666666666666	0.0813882706224274			100_7	False	-3.46666666666666	1.29520356098309			100_7	False	-3.46666666666666	0.195121855236956
26	100_7	False	-3.4	0.428875830691812			100_7	False	-3.4	-4.9353615e-09			100_7	False	-3.4	0.0886268484622941			100_7	False	-3.4	2.49843853531933			100_7	False	-3.4	0.206156701630273
27	100_7	False	-3.33333333333333	0.454964405949356			100_7	False	-3.33333333333333	1.1929824e-09			100_7	False	-3.33333333333333	0.0997367832031829			100_7	False	-3.33333333333333	1.12426064440545			100_7	False	-3.33333333333333	0.18284408008182
28	100_7	False	-3.26666666666666	0.570002146633672			100_7	False	-3.26666666666666	-4.412508e-09			100_7	False	-3.26666666666666	0.114187669343472			100_7	False	-3.26666666666666	2.07265292314779			100_7	False	-3.26666666666666	0.201207922381892
29	100_7	False	-3.2	0.624183569134116			100_7	False	-3.2	-1.3736648e-09			100_7	False	-3.2	0.131375317398801			100_7	False	-3.2	1.72460971617132			100_7	False	-3.2	0.220668807717281
30	100_7	False	-3.13333333333333	0.859365613328456			100_7	False	-3.13333333333333	8.853309e-10			100_7	False	-3.13333333333333	0.150643615644455			100_7	False	-3.13333333333333	3.23849117395919			100_7	False	-3.13333333333333	0.174858399380259
31	100_7	False	-3.06666666666666	0.947369973005894			100_7	False	-3.06666666666666	3.777479e-09			100_7	False	-3.06666666666666	0.171307062324056			100_7	False	-3.06666666666666	2.32134031716991			100_7	False	-3.06666666666666	0.221757886887466
32	100_7	False	-3	0.864082494155956			100_7	False	-3	2.0772222e-09			100_7	False	-3	0.203367596102039			100_7	False	-3	2.49124628195386			100_7	False	-3	0.186020796271491
33	100_7	False	-2.93333333333333	0.764613152201653			100_7	False	-2.93333333333333	-4.8384767e-09			100_7	False	-2.93333333333333	0.234828196334478			100_7	False	-2.93333333333333	2.04414779705267			100_7	False	-2.93333333333333	0.208468540218495
34	100_7	False	-2.86666666666666	0.723261066524757			100_7	False	-2.86666666666666	-4.249357e-09			100_7	False	-2.86666666666666	0.254372114269524			100_7	False	-2.86666666666666	2.52080293298173			100_7	False	-2.86666666666666	0.19504301884814
35	100_7	False	-2.8	0.693312684417171			100_7	False	-2.8	1.3520078e-08			100_7	False	-2.8	0.272155508261997			100_7	False	-2.8	2.63353163157785			100_7	False	-2.8	0.222788231249158
36	100_7	False	-2.73333333333333	0.638131112686934			100_7	False	-2.73333333333333	-4.303373e-09			100_7	False	-2.73333333333333	0.287708461970354			100_7	False	-2.73333333333333	2.05587194796859			100_7	False	-2.73333333333333	0.173672075379701
37	100_7	False	-2.66666666666666	0.747440240318412			100_7	False	-2.66666666666666	-2.1208528e-09			100_7	False	-2.66666666666666	0.300634014960025			100_7	False	-2.66666666666666	2.64052605273114			100_7	False	-2.66666666666666	0.216239696968579
38	100_7	False	-2.6	0.748645001688692			100_7	False	-2.6	5.224614e-09			100_7	False	-2.6	0.310608717822729			100_7	False	-2.6	2.07651368827792			100_7	False	-2.6	0.194815096212466
39	100_7	False	-2.53333333333333	0.802265847275512			100_7	False	-2.53333333333333	8.3085805e-09			100_7	False	-2.53333333333333	0.317379717397274			100_7	False	-2.53333333333333	1.92714682422067			100_7	False	-2.53333333333333	0.195373791726578
40	100_7	False	-2.46666666666666	0.793065187663069			100_7	False	-2.46666666666666	-3.6480765e-09			100_7	False	-2.46666666666666	0.32075894574269			100_7	False	-2.46666666666666	2.6063244774545			100_7	False	-2.46666666666666	0.168279796604247
41	100_7	False	-2.4	0.736434673149528			100_7	False	-2.4	-7.558231e-09			100_7	False	-2.4	0.320615166330122			100_7	False	-2.4	2.06160648187476			100_7	False	-2.4	0.210099874444807
42	100_7	False	-2.33333333333333	0.785767245124207			100_7	False	-2.33333333333333	-2.009204e-09			100_7	False	-2.33333333333333	0.316864768051338			100_7	False	-2.33333333333333	2.50861128377039			100_7	False	-2.33333333333333	0.21589988359157
43	100_7	False	-2.26666666666666	0.737472146169809			100_7	False	-2.26666666666666	-5.908102e-09			100_7	False	-2.26666666666666	0.309462283365737			100_7	False	-2.26666666666666	1.43660153814779			100_7	False	-2.26666666666666	0.206374076385787
44	100_7	False	-2.2	0.774540763439717			100_7	False	-2.2	-4.2957846e-09			100_7	False	-2.2	0.298391634656133			100_7	False	-2.2	2.80519870579589			100_7	False	-2.2	0.21989519588704
45	100_7	False	-2.13333333333333	0.725049258652919			100_7	False	-2.13333333333333	1.3722908e-08			100_7	False	-2.13333333333333	0.283659078524732			100_7	False	-2.13333333333333	1.54120185936899			100_7	False	-2.13333333333333	0.19274609390763
46	100_7	False	-2.06666666666666	0.665823386450492			100_7	False	-2.06666666666666	2.147765e-09			100_7	False	-2.06666666666666	0.265288719953549			100_7	False	-2.06666666666666	3.25686753410443			100_7	False	-2.06666666666666	0.202007181497182
47	100_7	False	-2	0.607812470455586			100_7	False	-2	-1.033084e-09			100_7	False	-2	0.243321308577361			100_7	False	-2	1.93381218594746			100_7	False	-2	0.191755268437796
48	100_7	False	-1.93333333333333	0.552460952583245			100_7	False	-1.93333333333333	-1.1803697e-09			100_7	False	-1.93333333333333	0.217816812565748			100_7	False	-1.93333333333333	2.09562667305088			100_7	False	-1.93333333333333	0.184664132701863
49	100_7	False	-1.86666666666666	0.499852831151255			100_7	False	-1.86666666666666	-9.455491e-10			100_7	False	-1.86666666666666	0.188860999921461			100_7	False	-1.86666666666666	0.936465737500741			100_7	False	-1.86666666666666	0.181951093201909
50	100_7	False	-1.8	0.449881701959617			100_7	False	-1.8	5.1478035e-09			100_7	False	-1.8	0.156575953901525			100_7	False	-1.8	1.99943322213501			100_7	False	-1.8	0.188149191353804
51	100_7	False	-1.73333333333333	0.402417485771684			100_7	False	-1.73333333333333	2.2563216e-09			100_7	False	-1.73333333333333	0.121134123555541			100_7	False	-1.73333333333333	1.10239084178684			100_7	False	-1.73333333333333	0.199800419868507
52	100_7	False	-1.66666666666666	0.357339247435748			100_7	False	-1.66666666666666	1.2749783e-09			100_7	False	-1.66666666666666	0.0827751798022823			100_7	False	-1.66666666666666	2.36747008051943			100_7	False	-1.66666666666666	0.214494237228353
53	100_7	False	-1.6	0.314525081931567			100_7	False	-1.6	-7.2210393e-09			100_7	False	-1.6	0.0418246321458257			100_7	False	-1.6	1.09187762361004			100_7	False	-1.6	0.157941306483849
54	100_7	False	-1.53333333333333	0.35170146018759			100_7	False	-1.53333333333333	1.611086e-08			100_7	False	-1.53333333333333	-0.00128711732351501			100_7	False	-1.53333333333333	1.98871860856516			100_7	False	-1.53333333333333	0.193801305563773
55	100_7	False	-1.46666666666666	0.320399147949117			100_7	False	-1.46666666666666	-1.822785e-09			100_7	False	-1.46666666666666	-0.0460068256436122			100_7	False	-1.46666666666666	1.05880511191373			100_7	False	-1.46666666666666	0.225031805969983
56	100_7	False	-1.4	0.403105744175644			100_7	False	-1.4	-1.0842229e-08			100_7	False	-1.4	-0.0916432493766223			100_7	False	-1.4	1.44481219881177			100_7	False	-1.4	0.153834532299711
57	100_7	False	-1.33333333333333	0.389934731188241			100_7	False	-1.33333333333333	-1.4072762e-09			100_7	False	-1.33333333333333	-0.137356498749714			100_7	False	-1.33333333333333	1.06684294639202			100_7	False	-1.33333333333333	0.198163088812893
58	100_7	False	-1.26666666666666	0.430323155093247			100_7	False	-1.26666666666666	-5.533369e-10			100_7	False	-1.26666666666666	-0.182153560996132			100_7	False	-1.26666666666666	1.24647646950906			100_7	False	-1.26666666666666	0.16822408745795
59	100_7	False	-1.2	0.396738928929579			100_7	False	-1.2	-6.868177e-09			100_7	False	-1.2	-0.224891459179202			100_7	False	-1.2	1.91546272236413			100_7	False	-1.2	0.191915702457968
60	100_7	False	-1.13333333333333	0.353800619191391			100_7	False	-1.13333333333333	1.3801763e-09			100_7	False	-1.13333333333333	-0.264289203547291			100_7	False	-1.13333333333333	1.4943741369655			100_7	False	-1.13333333333333	0.187245512063275
61	100_7	False	-1.06666666666666	0.311432525940036			100_7	False	-1.06666666666666	-5.5530665e-09			100_7	False	-1.06666666666666	-0.298949271048359			100_7	False	-1.06666666666666	1.01148160842444			100_7	False	-1.06666666666666	0.209972164963388
62	100_7	False	-1	0.270960250177162			100_7	False	-1	8.3727075e-10			100_7	False	-1	-0.32738883174055			100_7	False	-1	1.08342798737267			100_7	False	-1	0.180086210551106
63	100_7	False	-0.933333333333333	0.232487259484579			100_7	False	-0.933333333333333	-5.129703e-09			100_7	False	-0.933333333333333	-0.348080353813321			100_7	False	-0.933333333333333	1.43273972216247			100_7	False	-0.933333333333333	0.172004440788961
64	100_7	False	-0.866666666666666	0.195935933968229			100_7	False	-0.866666666666666	9.871848e-10			100_7	False	-0.866666666666666	-0.359500594810315			100_7	False	-0.866666666666666	0.796629441397819			100_7	False	-0.866666666666666	0.190972182043742
65	100_7	False	-0.8	0.161227925469055			100_7	False	-0.8	-7.847661e-09			100_7	False	-0.8	-0.360186364434394			100_7	False	-0.8	1.62412941207576			100_7	False	-0.8	0.149088502746177
66	100_7	False	-0.733333333333333	0.128249982197135			100_7	False	-0.733333333333333	-1.2611727e-08			100_7	False	-0.733333333333333	-0.348794866624931			100_7	False	-0.733333333333333	0.551059406818703			100_7	False	-0.733333333333333	0.161647477306768
67	100_7	False	-0.666666666666666	0.177404207515148			100_7	False	-0.666666666666666	1.6535256e-09			100_7	False	-0.666666666666666	-0.324165938682081			100_7	False	-0.666666666666666	1.39758468216508			100_7	False	-0.666666666666666	0.190426080108099
68	100_7	False	-0.6	0.155232762189148			100_7	False	-0.6	-2.924786e-09			100_7	False	-0.6	-0.285383143677858			100_7	False	-0.6	0.966417660725532			100_7	False	-0.6	0.156457186242634
69	100_7	False	-0.533333333333333	0.124240005087907			100_7	False	-0.533333333333333	-3.2602723e-09			100_7	False	-0.533333333333333	-0.231830473812653			100_7	False	-0.533333333333333	1.18453898304876			100_7	False	-0.533333333333333	0.182450220369579
70	100_7	False	-0.466666666666666	0.093363953273709			100_7	False	-0.466666666666666	6.1229675e-09			100_7	False	-0.466666666666666	-0.163241412116517			100_7	False	-0.466666666666666	-0.229780344185678			100_7	False	-0.466666666666666	0.179655356254371
71	100_7	False	-0.4	0.0638382949115543			100_7	False	-0.4	2.2531355e-09			100_7	False	-0.4	-0.0797372914593167			100_7	False	-0.4	0.547308209965788			100_7	False	-0.4	0.18732553312797
72	100_7	False	-0.333333333333333	0.0357693539499257			100_7	False	-0.333333333333333	-1.6167176e-08			100_7	False	-0.333333333333333	0.0181477170083186			100_7	False	-0.333333333333333	0.320595905227724			100_7	False	-0.333333333333333	0.176951838705267
73	100_7	False	-0.266666666666666	0.0205194523368219			100_7	False	-0.266666666666666	-1.7923774e-08			100_7	False	-0.266666666666666	0.129457073924092			100_7	False	-0.266666666666666	0.575991991236338			100_7	False	-0.266666666666666	0.196828574180442
74	100_7	False	-0.2	-0.00373759038158363			100_7	False	-0.2	-2.9594693e-09			100_7	False	-0.2	0.252819150598409			100_7	False	-0.2	0.309519583897679			100_7	False	-0.2	0.172028910980057
75	100_7	False	-0.133333333333333	0.144705670124861			100_7	False	-0.133333333333333	-9.147325e-09			100_7	False	-0.133333333333333	0.386471813511424			100_7	False	-0.133333333333333	1.57275536990791			100_7	False	-0.133333333333333	0.201413767871746
76	100_7	False	-0.0666666666666666	0.263435428815638			100_7	False	-0.0666666666666666	4.209331e-09			100_7	False	-0.0666666666666666	0.528303893749624			100_7	False	-0.0666666666666666	1.0302705764141			100_7	False	-0.0666666666666666	0.183299291314638
77	100_7	False	0	0.841410936036458			100_7	False	0	1.7630601e-10			100_7	False	0	0.826800341627794			100_7	False	0	2.56786321217988			100_7	False	0	0.197175053175777
78	100_7	False	0.0666666666666666	1.7201547837545			100_7	False	0.0666666666666666	1.5804362e-08			100_7	False	0.0666666666666666	1.12652826249883			100_7	False	0.0666666666666666	4.2931092675981			100_7	False	0.0666666666666666	0.20661632980864
79	100_7	False	0.133333333333333	2.02870790533007			100_7	False	0.133333333333333	1.7572116e-09			100_7	False	0.133333333333333	1.27002324825909			100_7	False	0.133333333333333	4.58895197776049			100_7	False	0.133333333333333	0.174508908149056
80	100_7	False	0.2	1.97721627021592			100_7	False	0.2	-5.94965e-09			100_7	False	0.2	1.40564550942684			100_7	False	0.2	4.77606803178348			100_7	False	0.2	0.181897006113826
81	100_7	False	0.266666666666666	2.13736409338167			100_7	False	0.266666666666666	-1.8406571e-09			100_7	False	0.266666666666666	1.53094849831536			100_7	False	0.266666666666666	5.86968339794879			100_7	False	0.266666666666666	0.171666234780185
82	100_7	False	0.333333333333333	2.25615308274847			100_7	False	0.333333333333333	6.0132135e-09			100_7	False	0.333333333333333	1.64377044676913			100_7	False	0.333333333333333	5.76569425470276			100_7	False	0.333333333333333	0.194125150931538
83	100_7	False	0.4	2.36365885582784			100_7	False	0.4	-1.3488102e-08			100_7	False	0.4	1.74229711800923			100_7	False	0.4	5.95422749705054			100_7	False	0.4	0.166852064091674
84	100_7	False	0.466666666666666	2.42025001699409			100_7	False	0.466666666666666	1.0154124e-08			100_7	False	0.466666666666666	1.82510992254865			100_7	False	0.466666666666666	6.95660367524904			100_7	False	0.466666666666666	0.219988612318841
85	100_7	False	0.533333333333333	2.34553925703401			100_7	False	0.533333333333333	-2.9276626e-09			100_7	False	0.533333333333333	1.8912177235174			100_7	False	0.533333333333333	5.30844338051908			100_7	False	0.533333333333333	0.171910098414493
86	100_7	False	0.6	2.21321130525226			100_7	False	0.6	2.8640583e-09			100_7	False	0.6	1.9400715363			100_7	False	0.6	5.62419258221924			100_7	False	0.6	0.22187100163592
87	100_7	False	0.666666666666666	2.17583254673336			100_7	False	0.666666666666666	4.5570223e-09			100_7	False	0.666666666666666	1.97156221402172			100_7	False	0.666666666666666	4.93781605686677			100_7	False	0.666666666666666	0.188100783128017
88	100_7	False	0.733333333333333	2.08531529609617			100_7	False	0.733333333333333	-1.2693156e-08			100_7	False	0.733333333333333	1.98600204799651			100_7	False	0.733333333333333	6.06618128095775			100_7	False	0.733333333333333	0.186816842308861
89	100_7	False	0.8	1.98540544340801			100_7	False	0.8	-5.4808953e-09			100_7	False	0.8	1.98409195101722			100_7	False	0.8	3.96278872671362			100_7	False	0.8	0.186028189833655
90	100_7	False	0.866666666666666	1.91226360794379			100_7	False	0.866666666666666	1.8668136e-09			100_7	False	0.866666666666666	1.96687649142786			100_7	False	0.866666666666666	4.74747135603322			100_7	False	0.866666666666666	0.246716560601487
91	100_7	False	0.933333333333333	1.79877063319795			100_7	False	0.933333333333333	-4.1398436e-09			100_7	False	0.933333333333333	1.93568947967619			100_7	False	0.933333333333333	4.14195690242042			100_7	False	0.933333333333333	0.173069571025437
92	100_7	False	1	1.81501992725401			100_7	False	1	-4.479078e-09			100_7	False	1	1.89209306249286			100_7	False	1	4.8608263725964			100_7	False	1	0.172697854326994
93	100_7	False	1.06666666666666	1.71795782064715			100_7	False	1.06666666666666	-1.8035446e-09			100_7	False	1.06666666666666	1.83781335258175			100_7	False	1.06666666666666	2.66556645539843			100_7	False	1.06666666666666	0.20000818927199
94	100_7	False	1.13333333333333	1.68462601264862			100_7	False	1.13333333333333	8.007331e-09			100_7	False	1.13333333333333	1.77467552582905			100_7	False	1.13333333333333	4.27017431457979			100_7	False	1.13333333333333	0.212735537550498
95	100_7	False	1.2	1.62992447682178			100_7	False	1.2	1.981075e-09			100_7	False	1.2	1.70454107602605			100_7	False	1.2	3.85557293823468			100_7	False	1.2	0.183443267343622
96	100_7	False	1.26666666666666	1.78183026081946			100_7	False	1.26666666666666	1.1331232e-08			100_7	False	1.26666666666666	1.62924955902867			100_7	False	1.26666666666666	4.22797106610467			100_7	False	1.26666666666666	0.185921183747906
97	100_7	False	1.33333333333333	1.86480685716596			100_7	False	1.33333333333333	7.666677e-09			100_7	False	1.33333333333333	1.55056671863304			100_7	False	1.33333333333333	4.1242939400429			100_7	False	1.33333333333333	0.195183278311955
98	100_7	False	1.4	1.83524186673653			100_7	False	1.4	8.6543865e-09			100_7	False	1.4	1.47014040091766			100_7	False	1.4	4.85674770204122			100_7	False	1.4	0.2237289032287
99	100_7	False	1.46666666666666	1.84733050704649			100_7	False	1.46666666666666	-8.678209e-09			100_7	False	1.46666666666666	1.38946516633078			100_7	False	1.46666666666666	3.97667702167054			100_7	False	1.46666666666666	0.170831214564927
100	100_7	False	1.53333333333333	1.74830784385677			100_7	False	1.53333333333333	-9.258153e-10			100_7	False	1.53333333333333	1.30985602916865			100_7	False	1.53333333333333	4.31978039246284			100_7	False	1.53333333333333	0.175179676844587
101	100_7	False	1.6	1.63831322338486			100_7	False	1.6	7.584293e-09			100_7	False	1.6	1.23243131621612			100_7	False	1.6	3.89671953171538			100_7	False	1.6	0.238342794771791
102	100_7	False	1.66666666666666	1.5315455355554			100_7	False	1.66666666666666	-7.475186e-09			100_7	False	1.66666666666666	1.15810425734714			100_7	False	1.66666666666666	3.94102765878018			100_7	False	1.66666666666666	0.196203489903915
103	100_7	False	1.73333333333333	1.45490852410535			100_7	False	1.73333333333333	1.220213e-08			100_7	False	1.73333333333333	1.0875826110385			100_7	False	1.73333333333333	3.64986983466441			100_7	False	1.73333333333333	0.208119919487127
104	100_7	False	1.8	1.37809364256145			100_7	False	1.8	9.777259e-09			100_7	False	1.8	1.02137539089853			100_7	False	1.8	2.54431670384686			100_7	False	1.8	0.179402332706162
105	100_7	False	1.86666666666666	1.3291718273228			100_7	False	1.86666666666666	-1.7402758e-08			100_7	False	1.86666666666666	0.959805594020048			100_7	False	1.86666666666666	2.82539610605344			100_7	False	1.86666666666666	0.157047575153614
106	100_7	False	1.93333333333333	1.31901260092111			100_7	False	1.93333333333333	5.224196e-09			100_7	False	1.93333333333333	0.903027732884917			100_7	False	1.93333333333333	2.10531096953275			100_7	False	1.93333333333333	0.180925852897776
107	100_7	False	2	1.42122550930289			100_7	False	2	-2.210003e-09			100_7	False	2	0.851048931903954			100_7	False	2	2.83972961578257			100_7	False	2	0.156939350273321
108	100_7	False	2.06666666666666	1.35286500726606			100_7	False	2.06666666666666	3.6997398e-09			100_7	False	2.06666666666666	0.803752358667185			100_7	False	2.06666666666666	1.7466575404673			100_7	False	2.06666666666666	0.227128054398435
109	100_7	False	2.13333333333333	1.26407275903016			100_7	False	2.13333333333333	4.0445456e-09			100_7	False	2.13333333333333	0.760921809916568			100_7	False	2.13333333333333	2.39322476512022			100_7	False	2.13333333333333	0.172352830745467
110	100_7	False	2.2	1.1762965117981			100_7	False	2.2	1.5899265e-09			100_7	False	2.2	0.722266355346068			100_7	False	2.2	2.06435304727928			100_7	False	2.2	0.217579564914393
111	100_7	False	2.26666666666666	1.23897330520282			100_7	False	2.26666666666666	-3.6079326e-09			100_7	False	2.26666666666666	0.687444052087111			100_7	False	2.26666666666666	2.97719030518968			100_7	False	2.26666666666666	0.208175674124978
112	100_7	False	2.33333333333333	1.46175995654796			100_7	False	2.33333333333333	-6.556653e-10			100_7	False	2.33333333333333	0.656083873965428			100_7	False	2.33333333333333	2.72084949246592			100_7	False	2.33333333333333	0.190454953976375
113	100_7	False	2.4	1.51865782814656			100_7	False	2.4	-1.2526206e-08			100_7	False	2.4	0.627805148158348			100_7	False	2.4	3.89136075320584			100_7	False	2.4	0.208650071894469
114	100_7	False	2.46666666666666	1.43989422958594			100_7	False	2.46666666666666	-1.3425076e-08			100_7	False	2.46666666666666	0.602233954124443			100_7	False	2.46666666666666	3.01755306585738			100_7	False	2.46666666666666	0.181964557754085
115	100_7	False	2.53333333333333	1.34593118875949			100_7	False	2.53333333333333	-7.360147e-09			100_7	False	2.53333333333333	0.579016111998607			100_7	False	2.53333333333333	3.64717740329638			100_7	False	2.53333333333333	0.205026148379158
116	100_7	False	2.6	1.25392855266588			100_7	False	2.6	-1.0486173e-09			100_7	False	2.6	0.557826565917861			100_7	False	2.6	2.55977529237483			100_7	False	2.6	0.163431446595002
117	100_7	False	2.66666666666666	1.2176031269576			100_7	False	2.66666666666666	-5.2716636e-09			100_7	False	2.66666666666666	0.538375146987353			100_7	False	2.66666666666666	3.23197932810584			100_7	False	2.66666666666666	0.204304958930455
118	100_7	False	2.73333333333333	1.17799622798073			100_7	False	2.73333333333333	3.0557856e-09			100_7	False	2.73333333333333	0.520408874856548			100_7	False	2.73333333333333	2.7291977802131			100_7	False	2.73333333333333	0.179963935888753
119	100_7	False	2.8	1.1006600636701			100_7	False	2.8	-5.8126104e-09			100_7	False	2.8	0.503711119346461			100_7	False	2.8	2.52518581362556			100_7	False	2.8	0.212288506267693
120	100_7	False	2.86666666666666	1.02147798086038			100_7	False	2.86666666666666	-1.5565085e-08			100_7	False	2.86666666666666	0.488098086954307			100_7	False	2.86666666666666	1.80710916621034			100_7	False	2.86666666666666	0.184205305838261
121	100_7	False	2.93333333333333	0.94544628056395			100_7	False	2.93333333333333	2.3019606e-09			100_7	False	2.93333333333333	0.473413214125186			100_7	False	2.93333333333333	2.47483796641433			100_7	False	2.93333333333333	0.164795925945278
122	100_7	False	3	0.838755865034294			100_7	False	3	-1.843683e-10			100_7	False	3	0.452907529090455			100_7	False	3	1.69997059058954			100_7	False	3	0.181480867386995
123	100_7	False	3.06666666666666	0.739130042588913			100_7	False	3.06666666666666	-2.6929294e-09			100_7	False	3.06666666666666	0.433618369806952			100_7	False	3.06666666666666	2.09532492296526			100_7	False	3.06666666666666	0.165802997112383
124	100_7	False	3.13333333333333	0.677140202464479			100_7	False	3.13333333333333	-3.835513e-09			100_7	False	3.13333333333333	0.421368889033446			100_7	False	3.13333333333333	3.20672898822203			100_7	False	3.13333333333333	0.178260303736738
125	100_7	False	3.2	0.618263797447986			100_7	False	3.2	-9.590933e-09			100_7	False	3.2	0.409416767121219			100_7	False	3.2	2.5116279235346			100_7	False	3.2	0.212077419771747
126	100_7	False	3.26666666666666	0.562344497083732			100_7	False	3.26666666666666	-1.4484814e-08			100_7	False	3.26666666666666	0.397620157726663			100_7	False	3.26666666666666	2.05214842035188			100_7	False	3.26666666666666	0.217514268897009
127	100_7	False	3.33333333333333	0.512844194189499			100_7	False	3.33333333333333	4.567664e-09			100_7	False	3.33333333333333	0.385823220267965			100_7	False	3.33333333333333	2.27249139566271			100_7	False	3.33333333333333	0.219172566820209
128	100_7	False	3.4	0.462740485213821			100_7	False	3.4	8.337351e-09			100_7	False	3.4	0.373856581020248			100_7	False	3.4	1.33451616552644			100_7	False	3.4	0.18575947785971
129	100_7	False	3.46666666666666	0.699104039939749			100_7	False	3.46666666666666	-8.538661e-09			100_7	False	3.46666666666666	0.361540142200651			100_7	False	3.46666666666666	2.50185750706503			100_7	False	3.46666666666666	0.197792009470073
130	100_7	False	3.53333333333333	0.680160410929574			100_7	False	3.53333333333333	-5.365165e-09			100_7	False	3.53333333333333	0.348688095407574			100_7	False	3.53333333333333	2.07396426192063			100_7	False	3.53333333333333	0.188454007509851
131	100_7	False	3.6	0.782890741514			100_7	False	3.6	1.6576759e-09			100_7	False	3.6	0.335115840466867			100_7	False	3.6	2.76265918812136			100_7	False	3.6	0.167350285693101
132	100_7	False	3.66666666666666	0.742037098505976			100_7	False	3.66666666666666	-3.6703263e-09			100_7	False	3.66666666666666	0.320648376925975			100_7	False	3.66666666666666	1.60002648058246			100_7	False	3.66666666666666	0.162893337904454
133	100_7	False	3.73333333333333	0.683267217850365			100_7	False	3.73333333333333	1.39273535e-08			100_7	False	3.73333333333333	0.305129631047082			100_7	False	3.73333333333333	2.66267793968887			100_7	False	3.73333333333333	0.181550091315725
134	100_7	False	3.8	0.624568630566855			100_7	False	3.8	-9.162307e-09			100_7	False	3.8	0.288432112030332			100_7	False	3.8	2.09126662186993			100_7	False	3.8	0.171940506201097
135	100_7	False	3.86666666666666	0.568402707566411			100_7	False	3.86666666666666	1.3813904e-08			100_7	False	3.86666666666666	0.270466260815551			100_7	False	3.86666666666666	2.26896421640114			100_7	False	3.86666666666666	0.205035046716624
136	100_7	False	3.93333333333333	0.514997821025903			100_7	False	3.93333333333333	1.3824306e-08			100_7	False	3.93333333333333	0.251188864130176			100_7	False	3.93333333333333	0.924244213536099			100_7	False	3.93333333333333	0.19314663234861
137	100_7	False	4	0.499578245540997			100_7	False	4	2.2081373e-08			100_7	False	4	0.230609953988561			100_7	False	4	2.47682253137492			100_7	False	4	0.207534791958663
138	100_7	False	4.06666666666666	0.454713591785492			100_7	False	4.06666666666666	4.774302e-09			100_7	False	4.06666666666666	0.208797694884076			100_7	False	4.06666666666666	1.84929086528699			100_7	False	4.06666666666666	0.184512112249786
139	100_7	False	4.13333333333333	0.407738748875127			100_7	False	4.13333333333333	-1.2303091e-08			100_7	False	4.13333333333333	0.185880871832723			100_7	False	4.13333333333333	2.1514466936581			100_7	False	4.13333333333333	0.206180277154145
140	100_7	False	4.2	0.362498505612174			100_7	False	4.2	-4.71167e-09			100_7	False	4.2	0.162048725139652			100_7	False	4.2	1.86613906166431			100_7	False	4.2	0.184126869396021
141	100_7	False	4.26666666666666	0.319440501333863			100_7	False	4.26666666666666	-2.198356e-09			100_7	False	4.26666666666666	0.137548024197245			100_7	False	4.26666666666666	2.43516699985545			100_7	False	4.26666666666666	0.171285275714401
142	100_7	False	4.33333333333333	0.278529723074196			100_7	False	4.33333333333333	-1.0126382e-08			100_7	False	4.33333333333333	0.112677424232808			100_7	False	4.33333333333333	1.57565271585047			100_7	False	4.33333333333333	0.1713936299613
143	100_7	False	4.4	0.2396681684784			100_7	False	4.4	-1.3473831e-09			100_7	False	4.4	0.087779298162335			100_7	False	4.4	2.17376530408677			100_7	False	4.4	0.183171879423801
144	100_7	False	4.46666666666666	0.30316339275268			100_7	False	4.46666666666666	-1.5444069e-09			100_7	False	4.46666666666666	0.0632293724956991			100_7	False	4.46666666666666	1.95866779079007			100_7	False	4.46666666666666	0.213879834463425
145	100_7	False	4.53333333333333	0.279834158532787			100_7	False	4.53333333333333	-9.307505e-09			100_7	False	4.53333333333333	0.0394246143640625			100_7	False	4.53333333333333	1.49616180133888			100_7	False	4.53333333333333	0.194551558428892
146	100_7	False	4.6	0.243331033901405			100_7	False	4.6	1.4703469e-08			100_7	False	4.6	0.0167699101845987			100_7	False	4.6	1.3325249935654			100_7	False	4.6	0.211893538646569
147	100_7	False	4.66666666666666	0.235323866051978			100_7	False	4.66666666666666	-1.208995e-08			100_7	False	4.66666666666666	-0.00433585932435549			100_7	False	4.66666666666666	1.14392552576404			100_7	False	4.66666666666666	0.180272109890113
148	100_7	False	4.73333333333333	0.21848821236776			100_7	False	4.73333333333333	3.8383807e-09			100_7	False	4.73333333333333	-0.0235137110489524			100_7	False	4.73333333333333	1.06920684445852			100_7	False	4.73333333333333	0.193988182023445
149	100_7	False	4.8	0.297046558274022			100_7	False	4.8	2.2970773e-10			100_7	False	4.8	-0.0404177829550943			100_7	False	4.8	1.38668706121775			100_7	False	4.8	0.171286495930557
150	100_7	False	4.86666666666666	0.292206417225224			100_7	False	4.86666666666666	9.650825e-09			100_7	False	4.86666666666666	-0.0547472880212923			100_7	False	4.86666666666666	1.80154836979045			100_7	False	4.86666666666666	0.201049328874166
151	100_7	False	4.93333333333333	0.26301971426608			100_7	False	4.93333333333333	-1.7093966e-09			100_7	False	4.93333333333333	-0.06625666240322			100_7	False	4.93333333333333	1.03438301996873			100_7	False	4.93333333333333	0.176846891586197
152	103_15	False	-4.93333333333333	-0.0747256755626841			103_15	False	-4.93333333333333	0.24722034			103_15	False	-4.93333333333333	-0.0245792977293628			103_15	False	-4.93333333333333	0.0132011247666814			103_15	False	-4.93333333333333	0.164953556317704
153	103_15	False	-4.86666666666666	-0.0886834638281216			103_15	False	-4.86666666666666	0.24403529			103_15	False	-4.86666666666666	-0.0603980228934953			103_15	False	-4.86666666666666	0.04821208030728			103_15	False	-4.86666666666666	0.144913043232559
154	103_15	False	-4.8	-0.1011877055892			103_15	False	-4.8	0.24369515			103_15	False	-4.8	-0.0853075121378239			103_15	False	-4.8	0.115336629245797			103_15	False	-4.8	0.127894741079685
155	103_15	False	-4.73333333333333	-0.112389771254433			103_15	False	-4.73333333333333	0.25023374			103_15	False	-4.73333333333333	-0.0957685213446526			103_15	False	-4.73333333333333	-0.0700633505128038			103_15	False	-4.73333333333333	0.122308661809505
156	103_15	False	-4.66666666666666	-0.122425267799859			103_15	False	-4.66666666666666	0.25547215			103_15	False	-4.66666666666666	-0.0897473675274074			103_15	False	-4.66666666666666	-0.0137141749559457			103_15	False	-4.66666666666666	0.151264243455657
157	103_15	False	-4.6	-0.131415680273842			103_15	False	-4.6	0.25493026			103_15	False	-4.6	-0.0678874359193711			103_15	False	-4.6	-0.143477911860408			103_15	False	-4.6	0.115918700818166
158	103_15	False	-4.53333333333333	-0.139469842425519			103_15	False	-4.53333333333333	0.2516459			103_15	False	-4.53333333333333	-0.0340884789777478			103_15	False	-4.53333333333333	0.125460521009178			103_15	False	-4.53333333333333	0.148136795353923
159	103_15	False	-4.46666666666666	-0.146685254193806			103_15	False	-4.46666666666666	0.25936812			103_15	False	-4.46666666666666	0.00497379908244928			103_15	False	-4.46666666666666	0.146559436032859			103_15	False	-4.46666666666666	0.150201803125187
160	103_15	False	-4.4	-0.138378883193752			103_15	False	-4.4	0.2583401			103_15	False	-4.4	0.041410647272716			103_15	False	-4.4	0.204069672111015			103_15	False	-4.4	0.140052676756093
161	103_15	False	-4.33333333333333	-0.143577231732637			103_15	False	-4.33333333333333	0.2550118			103_15	False	-4.33333333333333	0.0682650349231858			103_15	False	-4.33333333333333	0.110779375189923			103_15	False	-4.33333333333333	0.146086163909924
162	103_15	False	-4.26666666666666	-0.112037787325083			103_15	False	-4.26666666666666	0.2517264			103_15	False	-4.26666666666666	0.0814215679058958			103_15	False	-4.26666666666666	0.199841240647296			103_15	False	-4.26666666666666	0.14170842920056
163	103_15	False	-4.2	-0.116581129733581			103_15	False	-4.2	0.24848329			103_15	False	-4.2	0.0805361664743625			103_15	False	-4.2	0.170725148477176			103_15	False	-4.2	0.151433720697311
164	103_15	False	-4.13333333333333	-0.118034128568318			103_15	False	-4.13333333333333	0.2526875			103_15	False	-4.13333333333333	0.0686658526997719			103_15	False	-4.13333333333333	0.184457811809615			103_15	False	-4.13333333333333	0.154726671994312
165	103_15	False	-4.06666666666666	-0.126306740125796			103_15	False	-4.06666666666666	0.24943201			103_15	False	-4.06666666666666	0.0508403809449011			103_15	False	-4.06666666666666	0.190427153940361			103_15	False	-4.06666666666666	0.149325270713841
166	103_15	False	-4	-0.134723430649197			103_15	False	-4	0.25054234			103_15	False	-4	0.0322388391617739			103_15	False	-4	-0.0558455084672331			103_15	False	-4	0.145151092054884
167	103_15	False	-3.93333333333333	-0.142408675406352			103_15	False	-3.93333333333333	0.24731453			103_15	False	-3.93333333333333	0.0167252333252389			103_15	False	-3.93333333333333	0.104159779383444			103_15	False	-3.93333333333333	0.147751016017428
168	103_15	False	-3.86666666666666	-0.149314513456191			103_15	False	-3.86666666666666	0.24412827			103_15	False	-3.86666666666666	0.00623527256012657			103_15	False	-3.86666666666666	0.114530068323914			103_15	False	-3.86666666666666	0.143095431809034
169	103_15	False	-3.8	-0.155504204653497			103_15	False	-3.8	0.24098311			103_15	False	-3.8	0.0010391541453138			103_15	False	-3.8	0.0369581503865979			103_15	False	-3.8	0.138099129520833
170	103_15	False	-3.73333333333333	-0.161049744584855			103_15	False	-3.73333333333333	0.2378784			103_15	False	-3.73333333333333	0.000476844787640411			103_15	False	-3.73333333333333	0.223511873451218			103_15	False	-3.73333333333333	0.133600363426459
171	103_15	False	-3.66666666666666	-0.166017841715961			103_15	False	-3.66666666666666	0.25164035			103_15	False	-3.66666666666666	0.00359711075247006			103_15	False	-3.66666666666666	0.0638693763298191			103_15	False	-3.66666666666666	0.146432356304618
172	103_15	False	-3.6	-0.170468576479851			103_15	False	-3.6	0.2507943			103_15	False	-3.6	0.00931200488126713			103_15	False	-3.6	0.179466561834776			103_15	False	-3.6	0.126324674576982
173	103_15	False	-3.53333333333333	-0.174455818593263			103_15	False	-3.53333333333333	0.25096488			103_15	False	-3.53333333333333	0.0160884591259005			103_15	False	-3.53333333333333	-0.094008132844856			103_15	False	-3.53333333333333	0.1554106659617
174	103_15	False	-3.46666666666666	-0.178027834483218			103_15	False	-3.46666666666666	0.24773158			103_15	False	-3.46666666666666	0.0215790072008845			103_15	False	-3.46666666666666	0.0701876811345781			103_15	False	-3.46666666666666	0.13722798316722
175	103_15	False	-3.4	-0.181227865128492			103_15	False	-3.4	0.24454002			103_15	False	-3.4	0.0226966104459332			103_15	False	-3.4	0.255228992094384			103_15	False	-3.4	0.15541711306425
176	103_15	False	-3.33333333333333	-0.18409464858443			103_15	False	-3.33333333333333	0.2413895			103_15	False	-3.33333333333333	0.0163866636652881			103_15	False	-3.33333333333333	0.0938882070768839			103_15	False	-3.33333333333333	0.15131508978314
177	103_15	False	-3.26666666666666	-0.186662888793611			103_15	False	-3.26666666666666	0.2382796			103_15	False	-3.26666666666666	0.000889694109695071			103_15	False	-3.26666666666666	0.137574813307936			103_15	False	-3.26666666666666	0.142166386907129
178	103_15	False	-3.2	-0.188963675676266			103_15	False	-3.2	0.23781224			103_15	False	-3.2	-0.0230990383329973			103_15	False	-3.2	-0.013975310768544			103_15	False	-3.2	0.162971214773836
179	103_15	False	-3.13333333333333	-0.191024861487591			103_15	False	-3.13333333333333	0.24896185			103_15	False	-3.13333333333333	-0.0520431925817747			103_15	False	-3.13333333333333	0.108659314462522			103_15	False	-3.13333333333333	0.155996773673162
180	103_15	False	-3.06666666666666	-0.192871397983787			103_15	False	-3.06666666666666	0.25206208			103_15	False	-3.06666666666666	-0.0803286133988555			103_15	False	-3.06666666666666	0.0356873871784453			103_15	False	-3.06666666666666	0.134914664101982
181	103_15	False	-3	-0.195266623467681			103_15	False	-3	0.25933325			103_15	False	-3	-0.107533912072691			103_15	False	-3	-0.021328323915697			103_15	False	-3	0.148617365089561
182	103_15	False	-2.93333333333333	-0.197335247937271			103_15	False	-2.93333333333333	0.26903877			103_15	False	-2.93333333333333	-0.112660012556245			103_15	False	-2.93333333333333	-0.105283813398256			103_15	False	-2.93333333333333	0.143920015709525
183	103_15	False	-2.86666666666666	-0.198524628716498			103_15	False	-2.86666666666666	0.2655726			103_15	False	-2.86666666666666	-0.103966367856701			103_15	False	-2.86666666666666	0.027406657414397			103_15	False	-2.86666666666666	0.160938800080512
184	103_15	False	-2.8	-0.199590148823734			103_15	False	-2.8	0.270372			103_15	False	-2.8	-0.092615758975111			103_15	False	-2.8	0.0569004291787478			103_15	False	-2.8	0.124598602420967
185	103_15	False	-2.73333333333333	-0.200544706998271			103_15	False	-2.73333333333333	0.27922034			103_15	False	-2.73333333333333	-0.0845722300250996			103_15	False	-2.73333333333333	-0.0982116825105242			103_15	False	-2.73333333333333	0.122777080566316
186	103_15	False	-2.66666666666666	-0.201399858678941			103_15	False	-2.66666666666666	0.29042578			103_15	False	-2.66666666666666	-0.0836415682019575			103_15	False	-2.66666666666666	0.120006817497264			103_15	False	-2.66666666666666	0.219578175514251
187	103_15	False	-2.6	-0.202165955930562			103_15	False	-2.6	0.2866841			103_15	False	-2.6	-0.0899155552688395			103_15	False	-2.6	0.10934924642215			103_15	False	-2.6	0.125901577105526
188	103_15	False	-2.53333333333333	-0.202852272789836			103_15	False	-2.53333333333333	0.28568062			103_15	False	-2.53333333333333	-0.0998481391120486			103_15	False	-2.53333333333333	0.12411280923119			103_15	False	-2.53333333333333	0.126212815131019
189	103_15	False	-2.46666666666666	-0.20346711745197			103_15	False	-2.46666666666666	0.28287134			103_15	False	-2.46666666666666	-0.10793561942642			103_15	False	-2.46666666666666	-0.131385802946312			103_15	False	-2.46666666666666	0.151125246172372
190	103_15	False	-2.4	-0.204017933023411			103_15	False	-2.4	0.28058645			103_15	False	-2.4	-0.109192169223145			103_15	False	-2.4	-0.193011510159753			103_15	False	-2.4	0.137033221900875
191	103_15	False	-2.33333333333333	-0.20451138730125			103_15	False	-2.33333333333333	0.27697152			103_15	False	-2.33333333333333	-0.101228739304588			103_15	False	-2.33333333333333	0.0497810123169561			103_15	False	-2.33333333333333	0.157536004508175
192	103_15	False	-2.26666666666666	-0.204953453919931			103_15	False	-2.26666666666666	0.27340323			103_15	False	-2.26666666666666	-0.0849876684857638			103_15	False	-2.26666666666666	0.0951627160729992			103_15	False	-2.26666666666666	0.15613925206189
193	103_15	False	-2.2	-0.205349484215421			103_15	False	-2.2	0.26988086			103_15	False	-2.2	-0.0639229936661301			103_15	False	-2.2	0.0751814847864724			103_15	False	-2.2	0.132889330189318
194	103_15	False	-2.13333333333333	-0.202691628497177			103_15	False	-2.13333333333333	0.26799846			103_15	False	-2.13333333333333	-0.0422153908999298			103_15	False	-2.13333333333333	0.0767867464529168			103_15	False	-2.13333333333333	0.144039047595739
195	103_15	False	-2.06666666666666	-0.202888618951387			103_15	False	-2.06666666666666	0.26750094			103_15	False	-2.06666666666666	-0.0230167901618024			103_15	False	-2.06666666666666	-0.0463788155409863			103_15	False	-2.06666666666666	0.142172629554146
196	103_15	False	-2	-0.164583685321451			103_15	False	-2	0.27153626			103_15	False	-2	-0.00754839712007575			103_15	False	-2	0.112043271594577			103_15	False	-2	0.129131973670784
197	103_15	False	-1.93333333333333	-0.163570016392785			103_15	False	-1.93333333333333	0.27131835			103_15	False	-1.93333333333333	0.00469429028914016			103_15	False	-1.93333333333333	-0.0108803259041848			103_15	False	-1.93333333333333	0.140576221899895
198	103_15	False	-1.86666666666666	-0.167465863830314			103_15	False	-1.86666666666666	0.26782286			103_15	False	-1.86666666666666	0.0149632957392289			103_15	False	-1.86666666666666	0.101815328225354			103_15	False	-1.86666666666666	0.136130904997291
199	103_15	False	-1.8	-0.171648988367177			103_15	False	-1.8	0.26780823			103_15	False	-1.8	0.0241329124104773			103_15	False	-1.8	0.0799008215938669			103_15	False	-1.8	0.148628001777726
200	103_15	False	-1.73333333333333	-0.175496452962312			103_15	False	-1.73333333333333	0.26435795			103_15	False	-1.73333333333333	0.031980890937451			103_15	False	-1.73333333333333	0.142164906173745			103_15	False	-1.73333333333333	0.137482431014041
201	103_15	False	-1.66666666666666	-0.178957667701773			103_15	False	-1.66666666666666	0.26518384			103_15	False	-1.66666666666666	0.0371369435162368			103_15	False	-1.66666666666666	0.158861679028877			103_15	False	-1.66666666666666	0.122876888374302
202	103_15	False	-1.6	-0.182060516026361			103_15	False	-1.6	0.2617674			103_15	False	-1.6	0.0376466613748109			103_15	False	-1.6	-0.0396665531796013			103_15	False	-1.6	0.130229817389032
203	103_15	False	-1.53333333333333	-0.184840537741254			103_15	False	-1.53333333333333	0.26956454			103_15	False	-1.53333333333333	0.0318841371230701			103_15	False	-1.53333333333333	0.0559609648124428			103_15	False	-1.53333333333333	0.135612476396972
204	103_15	False	-1.46666666666666	-0.187331094697074			103_15	False	-1.46666666666666	0.26609164			103_15	False	-1.46666666666666	0.0194465268626227			103_15	False	-1.46666666666666	0.166963425987059			103_15	False	-1.46666666666666	0.153766946287151
205	103_15	False	-1.4	-0.189562294402385			103_15	False	-1.4	0.27270913			103_15	False	-1.4	0.00166134405402782			103_15	False	-1.4	0.156519269294468			103_15	False	-1.4	0.144875039661202
206	103_15	False	-1.33333333333333	-0.191561140704491			103_15	False	-1.33333333333333	0.2695493			103_15	False	-1.33333333333333	-0.018562111017358			103_15	False	-1.33333333333333	0.0985456370874458			103_15	False	-1.33333333333333	0.12444188648316
207	103_15	False	-1.26666666666666	-0.193351829731166			103_15	False	-1.26666666666666	0.27031472			103_15	False	-1.26666666666666	-0.037588590168211			103_15	False	-1.26666666666666	-0.088772265333588			103_15	False	-1.26666666666666	0.147731205379687
208	103_15	False	-1.2	-0.194956038658645			103_15	False	-1.2	0.26683214			103_15	False	-1.2	-0.0523738502050084			103_15	False	-1.2	0.0889903124157243			103_15	False	-1.2	0.174952351164217
209	103_15	False	-1.13333333333333	-0.19639318727543			103_15	False	-1.13333333333333	0.26339445			103_15	False	-1.13333333333333	-0.0617323260005767			103_15	False	-1.13333333333333	-0.0798166193500475			103_15	False	-1.13333333333333	0.118713414091385
210	103_15	False	-1.06666666666666	-0.197680673031237			103_15	False	-1.06666666666666	0.26597404			103_15	False	-1.06666666666666	-0.0669618642562882			103_15	False	-1.06666666666666	0.162548302864784			103_15	False	-1.06666666666666	0.16370091728577
211	103_15	False	-1	-0.198834081712162			103_15	False	-1	0.2676736			103_15	False	-1	-0.0714226180096356			103_15	False	-1	-0.195353711119455			103_15	False	-1	0.163126193612911
212	103_15	False	-0.933333333333333	-0.199867375801273			103_15	False	-0.933333333333333	0.2642251			103_15	False	-0.933333333333333	-0.0790992686032264			103_15	False	-0.933333333333333	-0.0360216680555002			103_15	False	-0.933333333333333	0.115713185067165
213	103_15	False	-0.866666666666666	-0.200793063913035			103_15	False	-0.866666666666666	0.2793725			103_15	False	-0.866666666666666	-0.0926826275889334			103_15	False	-0.866666666666666	-0.0121488932176856			103_15	False	-0.866666666666666	0.154038471068259
214	103_15	False	-0.8	-0.201622352023597			103_15	False	-0.8	0.28667623			103_15	False	-0.8	-0.11204871403198			103_15	False	-0.8	0.166204550560235			103_15	False	-0.8	0.142123627038192
215	103_15	False	-0.733333333333333	-0.202365279113703			103_15	False	-0.733333333333333	0.28348613			103_15	False	-0.733333333333333	-0.133982801379779			103_15	False	-0.733333333333333	-0.10628241093178			103_15	False	-0.733333333333333	0.150094665746225
216	103_15	False	-0.666666666666666	-0.203030838699024			103_15	False	-0.666666666666666	0.28313822			103_15	False	-0.666666666666666	-0.153527538926477			103_15	False	-0.666666666666666	-0.0771991391021847			103_15	False	-0.666666666666666	0.139908317025925
217	103_15	False	-0.6	-0.203627087748333			103_15	False	-0.6	0.27949047			103_15	False	-0.6	-0.166573337259042			103_15	False	-0.6	-0.242295841561396			103_15	False	-0.6	0.137594783813366
218	103_15	False	-0.533333333333333	-0.20416124414704			103_15	False	-0.533333333333333	0.28344542			103_15	False	-0.533333333333333	-0.172587733185415			103_15	False	-0.533333333333333	-0.0420126331926266			103_15	False	-0.533333333333333	0.151714048304606
219	103_15	False	-0.466666666666666	-0.204639774165764			103_15	False	-0.466666666666666	0.29564366			103_15	False	-0.466666666666666	-0.176084520792363			103_15	False	-0.466666666666666	0.0525792132650634			103_15	False	-0.466666666666666	0.147665093554742
220	103_15	False	-0.4	-0.205068470666218			103_15	False	-0.4	0.30998117			103_15	False	-0.4	-0.185805370078662			103_15	False	-0.4	-0.187358587227344			103_15	False	-0.4	0.14293037103368
221	103_15	False	-0.333333333333333	-0.20545252327408			103_15	False	-0.333333333333333	0.31190422			103_15	False	-0.333333333333333	-0.211560165106182			103_15	False	-0.333333333333333	-0.0766079854758179			103_15	False	-0.333333333333333	0.166984444863388
222	103_15	False	-0.266666666666666	-0.205796581105899			103_15	False	-0.266666666666666	0.3126299			103_15	False	-0.266666666666666	-0.25984469587537			103_15	False	-0.266666666666666	0.0357897179146737			103_15	False	-0.266666666666666	0.151528844689935
223	103_15	False	-0.2	-0.206104809183643			103_15	False	-0.2	0.31382856			103_15	False	-0.2	-0.330142372183029			103_15	False	-0.2	-0.166951009534305			103_15	False	-0.2	0.15596743280945
224	103_15	False	-0.133333333333333	-0.206380938767759			103_15	False	-0.133333333333333	0.32186213			103_15	False	-0.133333333333333	-0.413746349097091			103_15	False	-0.133333333333333	-0.163197546767172			103_15	False	-0.133333333333333	0.160837980717703
225	103_15	False	-0.0666666666666666	-0.206628312574701			103_15	False	-0.0666666666666666	0.349612			103_15	False	-0.0666666666666666	-0.495929954125008			103_15	False	-0.0666666666666666	-0.32027028174469			103_15	False	-0.0666666666666666	0.205044925999506
226	103_15	False	0	-0.207041567609326			103_15	False	0	0.36714256			103_15	False	0	-0.585804298556824			103_15	False	0	-0.553237643145717			103_15	False	0	0.219872003097897
227	103_15	False	0.0666666666666666	-0.207385655374003			103_15	False	0.0666666666666666	0.36065617			103_15	False	0.0666666666666666	-0.576059834087802			103_15	False	0.0666666666666666	-0.453202342798868			103_15	False	0.0666666666666666	0.194649567637847
228	103_15	False	0.133333333333333	-0.207528399246306			103_15	False	0.133333333333333	0.35600972			103_15	False	0.133333333333333	-0.535928787018312			103_15	False	0.133333333333333	-0.273571803554375			103_15	False	0.133333333333333	0.206723917810249
229	103_15	False	0.2	-0.207656277939939			103_15	False	0.2	0.35142314			103_15	False	0.2	-0.492144370458593			103_15	False	0.2	-0.377843848608734			103_15	False	0.2	0.1991130435528
230	103_15	False	0.266666666666666	-0.207770839506189			103_15	False	0.266666666666666	0.3468956			103_15	False	0.266666666666666	-0.45426959091984			103_15	False	0.266666666666666	-0.329199369614752			103_15	False	0.266666666666666	0.201450380936174
231	103_15	False	0.333333333333333	-0.207873470774064			103_15	False	0.333333333333333	0.34242645			103_15	False	0.333333333333333	-0.426525618538807			103_15	False	0.333333333333333	-0.308823779538706			103_15	False	0.333333333333333	0.165178435028223
232	103_15	False	0.4	-0.207965414149931			103_15	False	0.4	0.33801484			103_15	False	0.4	-0.408032315323351			103_15	False	0.4	-0.259742591214582			103_15	False	0.4	0.182366956566428
233	103_15	False	0.466666666666666	-0.20804778265751			103_15	False	0.466666666666666	0.33366007			103_15	False	0.466666666666666	-0.395069332894367			103_15	False	0.466666666666666	-0.256671813056708			103_15	False	0.466666666666666	0.143483728639579
234	103_15	False	0.533333333333333	-0.208121573411621			103_15	False	0.533333333333333	0.32936135			103_15	False	0.533333333333333	-0.383973217334408			103_15	False	0.533333333333333	-0.326146566095854			103_15	False	0.533333333333333	0.141426207673121
235	103_15	False	0.6	-0.208187679697695			103_15	False	0.6	0.32511812			103_15	False	0.6	-0.373220451425825			103_15	False	0.6	-0.349928003564426			103_15	False	0.6	0.147632052179955
236	103_15	False	0.666666666666666	-0.208246901751471			103_15	False	0.666666666666666	0.32092947			103_15	False	0.666666666666666	-0.363824424569996			103_15	False	0.666666666666666	-0.203202736814791			103_15	False	0.666666666666666	0.131815895553936
237	103_15	False	0.733333333333333	-0.208299956503798			103_15	False	0.733333333333333	0.31857204			103_15	False	0.733333333333333	-0.358071028568975			103_15	False	0.733333333333333	-0.202563984184581			103_15	False	0.733333333333333	0.138361234294308
238	103_15	False	0.8	-0.208347486217667			103_15	False	0.8	0.32353777			103_15	False	0.8	-0.357425338067882			103_15	False	0.8	-0.28490090124063			103_15	False	0.8	0.143203912222664
239	103_15	False	0.866666666666666	-0.208390066221941			103_15	False	0.866666666666666	0.325072			103_15	False	0.866666666666666	-0.360818131122594			103_15	False	0.866666666666666	-0.154080097647694			103_15	False	0.866666666666666	0.166716492847313
240	103_15	False	0.933333333333333	-0.208428212001911			103_15	False	0.933333333333333	0.32600287			103_15	False	0.933333333333333	-0.364305903689181			103_15	False	0.933333333333333	-0.218032854371772			103_15	False	0.933333333333333	0.167584287491193
241	103_15	False	1	-0.208462385319408			103_15	False	1	0.32180285			103_15	False	1	-0.362387794223819			103_15	False	1	-0.294986342317987			103_15	False	1	0.144824525432188
242	103_15	False	1.06666666666666	-0.208492999876967			103_15	False	1.06666666666666	0.3180159			103_15	False	1.06666666666666	-0.350395332984791			103_15	False	1.06666666666666	-0.391940616562266			103_15	False	1.06666666666666	0.142444852865876
243	103_15	False	1.13333333333333	-0.208520426267224			103_15	False	1.13333333333333	0.31691894			103_15	False	1.13333333333333	-0.326785994317707			103_15	False	1.13333333333333	-0.295892192198512			103_15	False	1.13333333333333	0.169819107283289
244	103_15	False	1.2	-0.208544996534046			103_15	False	1.2	0.31370717			103_15	False	1.2	-0.294184249235045			103_15	False	1.2	-0.0976009468047821			103_15	False	1.2	0.171298219531434
245	103_15	False	1.26666666666666	-0.192733062250073			103_15	False	1.26666666666666	0.31772795			103_15	False	1.26666666666666	-0.258625782328946			103_15	False	1.26666666666666	-0.162653160614363			103_15	False	1.26666666666666	0.178811601081499
246	103_15	False	1.33333333333333	-0.110394562796239			103_15	False	1.33333333333333	0.3136345			103_15	False	1.33333333333333	-0.227342745293405			103_15	False	1.33333333333333	-0.155684183892774			103_15	False	1.33333333333333	0.15491023563436
247	103_15	False	1.4	-0.0520749976221678			103_15	False	1.4	0.3209547			103_15	False	1.4	-0.206107212311527			103_15	False	1.4	0.061132730310661			103_15	False	1.4	0.174598042926293
248	103_15	False	1.46666666666666	-0.0585011903921021			103_15	False	1.46666666666666	0.31681976			103_15	False	1.46666666666666	-0.197286961084471			103_15	False	1.46666666666666	-0.247844632557813			103_15	False	1.46666666666666	0.174996200637819
249	103_15	False	1.53333333333333	-0.0727218533122261			103_15	False	1.53333333333333	0.31273803			103_15	False	1.53333333333333	-0.199343795698082			103_15	False	1.53333333333333	-0.112977056466778			103_15	False	1.53333333333333	0.149927691564039
250	103_15	False	1.6	-0.0866825079029482			103_15	False	1.6	0.3087089			103_15	False	1.6	-0.207801291065484			103_15	False	1.6	-0.109797511696285			103_15	False	1.6	0.152366364140289
251	103_15	False	1.66666666666666	-0.0993654380855956			103_15	False	1.66666666666666	0.30473173			103_15	False	1.66666666666666	-0.217110053206823			103_15	False	1.66666666666666	-0.176079879630135			103_15	False	1.66666666666666	0.151253541760326
252	103_15	False	1.73333333333333	-0.11075298973082			103_15	False	1.73333333333333	0.31084466			103_15	False	1.73333333333333	-0.222602961552394			103_15	False	1.73333333333333	-0.0372839833994387			103_15	False	1.73333333333333	0.150147339388573
253	103_15	False	1.8	-0.120958320868668			103_15	False	1.8	0.31640062			103_15	False	1.8	-0.221879297259708			103_15	False	1.8	-0.286225369797536			103_15	False	1.8	0.172859867786433
254	103_15	False	1.86666666666666	-0.130101410245005			103_15	False	1.86666666666666	0.31232432			103_15	False	1.86666666666666	-0.215309058833137			103_15	False	1.86666666666666	-0.0592860824797514			103_15	False	1.86666666666666	0.174061000108799
255	103_15	False	1.93333333333333	-0.138292425979836			103_15	False	1.93333333333333	0.30830052			103_15	False	1.93333333333333	-0.205679296725969			103_15	False	1.93333333333333	-0.0481999526941016			103_15	False	1.93333333333333	0.160672434837318
256	103_15	False	2	-0.145630450571091			103_15	False	2	0.30432856			103_15	False	2	-0.197173934120284			103_15	False	2	-0.110997964096317			103_15	False	2	0.149001863202326
257	103_15	False	2.06666666666666	-0.152204304043671			103_15	False	2.06666666666666	0.3027213			103_15	False	2.06666666666666	-0.193899839818725			103_15	False	2.06666666666666	-0.0578804597518207			103_15	False	2.06666666666666	0.158071368274574
258	103_15	False	2.13333333333333	-0.158093564850824			103_15	False	2.13333333333333	0.29882124			103_15	False	2.13333333333333	-0.198171477201629			103_15	False	2.13333333333333	-0.172967329856869			103_15	False	2.13333333333333	0.155179682248205
259	103_15	False	2.2	-0.163369525438743			103_15	False	2.2	0.2949714			103_15	False	2.2	-0.208872025431687			103_15	False	2.2	-0.0965103569261083			103_15	False	2.2	0.143356159111055
260	103_15	False	2.26666666666666	-0.168096054082619			103_15	False	2.26666666666666	0.2922325			103_15	False	2.26666666666666	-0.220424739359675			103_15	False	2.26666666666666	0.0226702497314569			103_15	False	2.26666666666666	0.170248722277429
261	103_15	False	2.33333333333333	-0.172330367968057			103_15	False	2.33333333333333	0.2922048			103_15	False	2.33333333333333	-0.223064568250214			103_15	False	2.33333333333333	-0.125146599953728			103_15	False	2.33333333333333	0.134949771271535
262	103_15	False	2.4	-0.176123725676654			103_15	False	2.4	0.29135698			103_15	False	2.4	-0.204938652650408			103_15	False	2.4	-0.136672123640616			103_15	False	2.4	0.170571037606675
263	103_15	False	2.46666666666666	-0.179522047899256			103_15	False	2.46666666666666	0.28760335			103_15	False	2.46666666666666	-0.15594027460786			103_15	False	2.46666666666666	-0.0251257352568569			103_15	False	2.46666666666666	0.147737813840232
264	103_15	False	2.53333333333333	-0.120449990546565			103_15	False	2.53333333333333	0.28389806			103_15	False	2.53333333333333	-0.0722508374483273			103_15	False	2.53333333333333	-0.12730659036062			103_15	False	2.53333333333333	0.164990515031596
265	103_15	False	2.6	-0.0927661192164837			103_15	False	2.6	0.28475413			103_15	False	2.6	0.0402018134486284			103_15	False	2.6	-0.0450354101511497			103_15	False	2.6	0.164257956328478
266	103_15	False	2.66666666666666	0.158109561398942			103_15	False	2.66666666666666	0.28468776			103_15	False	2.66666666666666	0.165216163860616			103_15	False	2.66666666666666	0.159409514990169			103_15	False	2.66666666666666	0.157718099120283
267	103_15	False	2.73333333333333	0.283298512032892			103_15	False	2.73333333333333	0.28127742			103_15	False	2.73333333333333	0.279657586755962			103_15	False	2.73333333333333	0.480232196177525			103_15	False	2.73333333333333	0.162275670151538
268	103_15	False	2.8	0.577139823155855			103_15	False	2.8	0.27774695			103_15	False	2.8	0.360009366665854			103_15	False	2.8	0.640317107263759			103_15	False	2.8	0.136720365861944
269	103_15	False	2.86666666666666	0.579945464722289			103_15	False	2.86666666666666	0.28372875			103_15	False	2.86666666666666	0.389941845587296			103_15	False	2.86666666666666	0.883092474810787			103_15	False	2.86666666666666	0.176803445454502
270	103_15	False	2.93333333333333	0.51002177032513			103_15	False	2.93333333333333	0.28939167			103_15	False	2.93333333333333	0.366033270013991			103_15	False	2.93333333333333	0.4928836334575			103_15	False	2.93333333333333	0.154893863004527
271	103_15	False	3	0.455561550819905			103_15	False	3	0.29001826			103_15	False	3	0.25578218930358			103_15	False	3	0.422812298873895			103_15	False	3	0.144584251312977
272	103_15	False	3.06666666666666	0.376491893267968			103_15	False	3.06666666666666	0.29215804			103_15	False	3.06666666666666	0.131193412424539			103_15	False	3.06666666666666	0.460714888001778			103_15	False	3.06666666666666	0.140329293748104
273	103_15	False	3.13333333333333	0.31631416176841			103_15	False	3.13333333333333	0.28839406			103_15	False	3.13333333333333	0.079023021216885			103_15	False	3.13333333333333	0.171337372791696			103_15	False	3.13333333333333	0.182325468590296
274	103_15	False	3.2	0.261744945917822			103_15	False	3.2	0.2911276			103_15	False	3.2	0.0679705539374927			103_15	False	3.2	0.181062073610838			103_15	False	3.2	0.162411623800292
275	103_15	False	3.26666666666666	0.212763535532357			103_15	False	3.26666666666666	0.28773052			103_15	False	3.26666666666666	0.0969612831180667			103_15	False	3.26666666666666	0.227191433789245			103_15	False	3.26666666666666	0.145624871299599
276	103_15	False	3.33333333333333	0.25315919080392			103_15	False	3.33333333333333	0.28402358			103_15	False	3.33333333333333	0.153069007692049			103_15	False	3.33333333333333	0.190486715034293			103_15	False	3.33333333333333	0.13563124692004
277	103_15	False	3.4	0.255319961183829			103_15	False	3.4	0.2841169			103_15	False	3.4	0.216609463903536			103_15	False	3.4	0.411145972643116			103_15	False	3.4	0.145631455736877
278	103_15	False	3.46666666666666	0.462609035174331			103_15	False	3.46666666666666	0.28772488			103_15	False	3.46666666666666	0.267891867553103			103_15	False	3.46666666666666	0.597372733246136			103_15	False	3.46666666666666	0.144413879539711
279	103_15	False	3.53333333333333	0.483968638771805			103_15	False	3.53333333333333	0.2881061			103_15	False	3.53333333333333	0.293270963178			103_15	False	3.53333333333333	0.431990795577101			103_15	False	3.53333333333333	0.163706397065176
280	103_15	False	3.6	0.440040170215715			103_15	False	3.6	0.29998434			103_15	False	3.6	0.288569998041162			103_15	False	3.6	0.477571704921788			103_15	False	3.6	0.163443731508225
281	103_15	False	3.66666666666666	0.376544843621542			103_15	False	3.66666666666666	0.29611948			103_15	False	3.66666666666666	0.259033509878505			103_15	False	3.66666666666666	0.309774052888123			103_15	False	3.66666666666666	0.170165343187934
282	103_15	False	3.73333333333333	0.369257107116895			103_15	False	3.73333333333333	0.2923045			103_15	False	3.73333333333333	0.216274707014123			103_15	False	3.73333333333333	0.436356611119179			103_15	False	3.73333333333333	0.172246037946429
283	103_15	False	3.8	0.316804825434172			103_15	False	3.8	0.29448768			103_15	False	3.8	0.173681090221944			103_15	False	3.8	0.120741242783775			103_15	False	3.8	0.159887232701368
284	103_15	False	3.86666666666666	0.290099659193261			103_15	False	3.86666666666666	0.29069367			103_15	False	3.86666666666666	0.142069349453124			103_15	False	3.86666666666666	0.375631415265975			103_15	False	3.86666666666666	0.150013246563533
285	103_15	False	3.93333333333333	0.242192273566985			103_15	False	3.93333333333333	0.29145396			103_15	False	3.93333333333333	0.126994831083349			103_15	False	3.93333333333333	0.175363232396886			103_15	False	3.93333333333333	0.144757607435889
286	103_15	False	4	0.195814240981388			103_15	False	4	0.28931165			103_15	False	4	0.128285437204383			103_15	False	4	0.294186140903819			103_15	False	4	0.174156662923714
287	103_15	False	4.06666666666666	0.17073645759459			103_15	False	4.06666666666666	0.2904859			103_15	False	4.06666666666666	0.141482115213018			103_15	False	4.06666666666666	0.122186466339157			103_15	False	4.06666666666666	0.164599097960137
288	103_15	False	4.13333333333333	0.171708132996993			103_15	False	4.13333333333333	0.28674346			103_15	False	4.13333333333333	0.160263195202081			103_15	False	4.13333333333333	0.19684861602175			103_15	False	4.13333333333333	0.13206150479743
289	103_15	False	4.2	0.13792807606279			103_15	False	4.2	0.3002927			103_15	False	4.2	0.178771804451388			103_15	False	4.2	0.377449907953648			103_15	False	4.2	0.145213544610413
290	103_15	False	4.26666666666666	0.104778935410775			103_15	False	4.26666666666666	0.30942044			103_15	False	4.26666666666666	0.193040773324838			103_15	False	4.26666666666666	0.343876481086618			103_15	False	4.26666666666666	0.172611821573231
291	103_15	False	4.33333333333333	0.0725539057696938			103_15	False	4.33333333333333	0.32554084			103_15	False	4.33333333333333	0.201263569481728			103_15	False	4.33333333333333	0.268898685553689			103_15	False	4.33333333333333	0.16103372322625
292	103_15	False	4.4	0.119105812853998			103_15	False	4.4	0.32465148			103_15	False	4.4	0.20324058328905			103_15	False	4.4	0.318952643899926			103_15	False	4.4	0.169330234621939
293	103_15	False	4.46666666666666	0.119972761700468			103_15	False	4.46666666666666	0.32278737			103_15	False	4.46666666666666	0.199659238831071			103_15	False	4.46666666666666	0.151339008868518			103_15	False	4.46666666666666	0.147912940880037
294	103_15	False	4.53333333333333	0.0960935288214369			103_15	False	4.53333333333333	0.31862882			103_15	False	4.53333333333333	0.191768458345226			103_15	False	4.53333333333333	0.406694698337115			103_15	False	4.53333333333333	0.161218976846433
295	103_15	False	4.6	0.0662961132573106			103_15	False	4.6	0.3145238			103_15	False	4.6	0.181543720761164			103_15	False	4.6	0.483906592440626			103_15	False	4.6	0.157774174580981
296	103_15	False	4.66666666666666	0.0549282643291068			103_15	False	4.66666666666666	0.3162943			103_15	False	4.66666666666666	0.171920615217327			103_15	False	4.66666666666666	0.35282935765656			103_15	False	4.66666666666666	0.158778745747842
297	103_15	False	4.73333333333333	0.0734362024620559			103_15	False	4.73333333333333	0.31221938			103_15	False	4.73333333333333	0.166490496990742			103_15	False	4.73333333333333	0.348523594351928			103_15	False	4.73333333333333	0.171568807198915
298	103_15	False	4.8	0.141957232842564			103_15	False	4.8	0.31895953			103_15	False	4.8	0.168385484999853			103_15	False	4.8	0.138868971130852			103_15	False	4.8	0.161462270061389
299	103_15	False	4.86666666666666	0.147662438021702			103_15	False	4.86666666666666	0.3375224			103_15	False	4.86666666666666	0.178739062809783			103_15	False	4.86666666666666	0.323458215080147			103_15	False	4.86666666666666	0.190373025837631
300	103_15	False	4.93333333333333	0.139555331165007			103_15	False	4.93333333333333	0.33317396			103_15	False	4.93333333333333	0.195623227028177			103_15	False	4.93333333333333	0.200426252696206			103_15	False	4.93333333333333	0.155429856015558
301	103_29	False	-4.93333333333333	-0.555785949297942			103_29	False	-4.93333333333333	0.18986396			103_29	False	-4.93333333333333	-0.512983764616104			103_29	False	-4.93333333333333	-0.161403450699555			103_29	False	-4.93333333333333	0.107148236451353
302	103_29	False	-4.86666666666666	-0.527635300796814			103_29	False	-4.86666666666666	0.18471569			103_29	False	-4.86666666666666	-0.500484308819292			103_29	False	-4.86666666666666	-0.0166529287445333			103_29	False	-4.86666666666666	0.118070331962075
303	103_29	False	-4.8	-0.491709921483374			103_29	False	-4.8	0.17988591			103_29	False	-4.8	-0.48570709480832			103_29	False	-4.8	0.0167097956412639			103_29	False	-4.8	0.0981910950822975
304	103_29	False	-4.73333333333333	-0.467595131245295			103_29	False	-4.73333333333333	0.1904726			103_29	False	-4.73333333333333	-0.47164779347501			103_29	False	-4.73333333333333	0.11405727505424			103_29	False	-4.73333333333333	0.104469313738064
305	103_29	False	-4.66666666666666	-0.471474440269672			103_29	False	-4.66666666666666	0.19960809			103_29	False	-4.66666666666666	-0.460621151149568			103_29	False	-4.66666666666666	0.0130069781681834			103_29	False	-4.66666666666666	0.101057555543493
306	103_29	False	-4.6	-0.476311367682089			103_29	False	-4.6	0.1941956			103_29	False	-4.6	-0.4537288699394			103_29	False	-4.6	0.0134727333691623			103_29	False	-4.6	0.108130342608026
307	103_29	False	-4.53333333333333	-0.500275430250496			103_29	False	-4.53333333333333	0.19416669			103_29	False	-4.53333333333333	-0.450665807146444			103_29	False	-4.53333333333333	-0.0768224031073498			103_29	False	-4.53333333333333	0.112063587102649
308	103_29	False	-4.46666666666666	-0.498698906994435			103_29	False	-4.46666666666666	0.18890172			103_29	False	-4.46666666666666	-0.44990079869402			103_29	False	-4.46666666666666	0.0237674067842634			103_29	False	-4.46666666666666	0.0975488547078349
309	103_29	False	-4.4	-0.5131733447326			103_29	False	-4.4	0.18747501			103_29	False	-4.4	-0.449158567109077			103_29	False	-4.4	-0.0843496225988109			103_29	False	-4.4	0.102282397166441
310	103_29	False	-4.33333333333333	-0.535238220650771			103_29	False	-4.33333333333333	0.1915368			103_29	False	-4.33333333333333	-0.446048243978783			103_29	False	-4.33333333333333	0.0108462641016643			103_29	False	-4.33333333333333	0.123356402416792
311	103_29	False	-4.26666666666666	-0.495563614509117			103_29	False	-4.26666666666666	0.18634316			103_29	False	-4.26666666666666	-0.438654432343508			103_29	False	-4.26666666666666	0.215224132243074			103_29	False	-4.26666666666666	0.103466630860566
312	103_29	False	-4.2	-0.454844002186078			103_29	False	-4.2	0.18384016			103_29	False	-4.2	-0.425933399797178			103_29	False	-4.2	-0.16092683013889			103_29	False	-4.2	0.109428884684544
313	103_29	False	-4.13333333333333	-0.426118671471554			103_29	False	-4.13333333333333	0.18153664			103_29	False	-4.13333333333333	-0.407828176758051			103_29	False	-4.13333333333333	-0.111876773889929			103_29	False	-4.13333333333333	0.121261123935648
314	103_29	False	-4.06666666666666	-0.386336518900574			103_29	False	-4.06666666666666	0.18261558			103_29	False	-4.06666666666666	-0.385108488083955			103_29	False	-4.06666666666666	0.208444925404805			103_29	False	-4.06666666666666	0.109810995164479
315	103_29	False	-4	-0.368736101919799			103_29	False	-4	0.18117186			103_29	False	-4	-0.359026043756388			103_29	False	-4	0.0553860596689976			103_29	False	-4	0.108755676462752
316	103_29	False	-3.93333333333333	-0.372613491355507			103_29	False	-3.93333333333333	0.1830071			103_29	False	-3.93333333333333	-0.330926680775991			103_29	False	-3.93333333333333	0.206475731970082			103_29	False	-3.93333333333333	0.0884840868260767
317	103_29	False	-3.86666666666666	-0.378394661703192			103_29	False	-3.86666666666666	0.18138067			103_29	False	-3.86666666666666	-0.301961858118171			103_29	False	-3.86666666666666	0.228525640505787			103_29	False	-3.86666666666666	0.100945743962368
318	103_29	False	-3.8	-0.376692438259812			103_29	False	-3.8	0.17742087			103_29	False	-3.8	-0.272992358174384			103_29	False	-3.8	0.261228765209662			103_29	False	-3.8	0.0935270655894566
319	103_29	False	-3.73333333333333	-0.35818661939211			103_29	False	-3.73333333333333	0.17320868			103_29	False	-3.73333333333333	-0.244693776853169			103_29	False	-3.73333333333333	0.269775765860526			103_29	False	-3.73333333333333	0.109782350153397
320	103_29	False	-3.66666666666666	-0.365125355474473			103_29	False	-3.66666666666666	0.17205147			103_29	False	-3.66666666666666	-0.21778725724218			103_29	False	-3.66666666666666	0.0542213404357225			103_29	False	-3.66666666666666	0.0985209364470489
321	103_29	False	-3.6	-0.334992249854344			103_29	False	-3.6	0.1673862			103_29	False	-3.6	-0.193263985719202			103_29	False	-3.6	0.235953419251874			103_29	False	-3.6	0.124629876594751
322	103_29	False	-3.53333333333333	-0.276458836432064			103_29	False	-3.53333333333333	0.16284744			103_29	False	-3.53333333333333	-0.172471791009492			103_29	False	-3.53333333333333	0.321685229215479			103_29	False	-3.53333333333333	0.101619375921474
323	103_29	False	-3.46666666666666	-0.26120675546007			103_29	False	-3.46666666666666	0.15843172			103_29	False	-3.46666666666666	-0.156988725912943			103_29	False	-3.46666666666666	0.254304472611339			103_29	False	-3.46666666666666	0.114089757806753
324	103_29	False	-3.4	-0.255279676598093			103_29	False	-3.4	0.15952961			103_29	False	-3.4	-0.148299552817263			103_29	False	-3.4	0.355941067066772			103_29	False	-3.4	0.121847444694513
325	103_29	False	-3.33333333333333	-0.254311636551179			103_29	False	-3.33333333333333	0.17062369			103_29	False	-3.33333333333333	-0.147378604884888			103_29	False	-3.33333333333333	0.331477175754368			103_29	False	-3.33333333333333	0.0987135425678886
326	103_29	False	-3.26666666666666	-0.296496156998004			103_29	False	-3.26666666666666	0.17627254			103_29	False	-3.26666666666666	-0.154329128307482			103_29	False	-3.26666666666666	0.304087829409231			103_29	False	-3.26666666666666	0.111204542188262
327	103_29	False	-3.2	-0.314511338558784			103_29	False	-3.2	0.18543553			103_29	False	-3.2	-0.168214937025989			103_29	False	-3.2	0.275929831595047			103_29	False	-3.2	0.111914125689293
328	103_29	False	-3.13333333333333	-0.253105337349269			103_29	False	-3.13333333333333	0.1848066			103_29	False	-3.13333333333333	-0.187151682625189			103_29	False	-3.13333333333333	0.251296849816064			103_29	False	-3.13333333333333	0.104447017643755
329	103_29	False	-3.06666666666666	-0.243289327322071			103_29	False	-3.06666666666666	0.17979546			103_29	False	-3.06666666666666	-0.208632404030628			103_29	False	-3.06666666666666	0.063557415374993			103_29	False	-3.06666666666666	0.109739474803673
330	103_29	False	-3	-0.270868559860246			103_29	False	-3	0.18851742			103_29	False	-3	-0.239405380806304			103_29	False	-3	0.241472890723166			103_29	False	-3	0.110352867111857
331	103_29	False	-2.93333333333333	-0.306745571586323			103_29	False	-2.93333333333333	0.22156836			103_29	False	-2.93333333333333	-0.26340419688666			103_29	False	-2.93333333333333	0.105119118056576			103_29	False	-2.93333333333333	0.109771319849455
332	103_29	False	-2.86666666666666	-0.267931134541833			103_29	False	-2.86666666666666	0.22828391			103_29	False	-2.86666666666666	-0.272773934690843			103_29	False	-2.86666666666666	0.212840879630082			103_29	False	-2.86666666666666	0.140174953111718
333	103_29	False	-2.8	-0.285978746197282			103_29	False	-2.8	0.22393659			103_29	False	-2.8	-0.276819203564789			103_29	False	-2.8	0.239358010247624			103_29	False	-2.8	0.128046655811511
334	103_29	False	-2.73333333333333	-0.324935602624322			103_29	False	-2.73333333333333	0.21786444			103_29	False	-2.73333333333333	-0.276175991673979			103_29	False	-2.73333333333333	0.30537109838539			103_29	False	-2.73333333333333	0.105900427759078
335	103_29	False	-2.66666666666666	-0.353511912532066			103_29	False	-2.66666666666666	0.21195687			103_29	False	-2.66666666666666	-0.272107924189276			103_29	False	-2.66666666666666	0.14384526719404			103_29	False	-2.66666666666666	0.105955835272349
336	103_29	False	-2.6	-0.34892716999508			103_29	False	-2.6	0.20620956			103_29	False	-2.6	-0.266359267398717			103_29	False	-2.6	0.0821902356304125			103_29	False	-2.6	0.104028752739512
337	103_29	False	-2.53333333333333	-0.334694836819199			103_29	False	-2.53333333333333	0.20206492			103_29	False	-2.53333333333333	-0.260975231216976			103_29	False	-2.53333333333333	0.242171690998359			103_29	False	-2.53333333333333	0.0999236250446162
338	103_29	False	-2.46666666666666	-0.355481601538895			103_29	False	-2.46666666666666	0.22344975			103_29	False	-2.46666666666666	-0.258065647962867			103_29	False	-2.46666666666666	0.223294212752208			103_29	False	-2.46666666666666	0.10480362450612
339	103_29	False	-2.4	-0.279760246178007			103_29	False	-2.4	0.22476786			103_29	False	-2.4	-0.259506748634292			103_29	False	-2.4	0.245931071134436			103_29	False	-2.4	0.113047438093911
340	103_29	False	-2.33333333333333	-0.282079405441067			103_29	False	-2.33333333333333	0.21867315			103_29	False	-2.33333333333333	-0.266617862230986			103_29	False	-2.33333333333333	0.191442354540377			103_29	False	-2.33333333333333	0.105397046378854
341	103_29	False	-2.26666666666666	-0.309492021238044			103_29	False	-2.26666666666666	0.21274371			103_29	False	-2.26666666666666	-0.279890171741066			103_29	False	-2.26666666666666	0.249799478316724			103_29	False	-2.26666666666666	0.0771344816104016
342	103_29	False	-2.2	-0.300064165232788			103_29	False	-2.2	0.20697503			103_29	False	-2.2	-0.298855894462182			103_29	False	-2.2	0.147453289127346			103_29	False	-2.2	0.118224903569094
343	103_29	False	-2.13333333333333	-0.292466779714577			103_29	False	-2.13333333333333	0.20519911			103_29	False	-2.13333333333333	-0.322154974353712			103_29	False	-2.13333333333333	0.191791589937081			103_29	False	-2.13333333333333	0.112752918886379
344	103_29	False	-2.06666666666666	-0.330529407599901			103_29	False	-2.06666666666666	0.21109262			103_29	False	-2.06666666666666	-0.347791712589403			103_29	False	-2.06666666666666	0.12269966282088			103_29	False	-2.06666666666666	0.102168416667787
345	103_29	False	-2	-0.358586796332286			103_29	False	-2	0.20970209			103_29	False	-2	-0.373504036960406			103_29	False	-2	-0.121557735762938			103_29	False	-2	0.101022782700986
346	103_29	False	-1.93333333333333	-0.380997544731367			103_29	False	-1.93333333333333	0.20537679			103_29	False	-1.93333333333333	-0.397126868766758			103_29	False	-1.93333333333333	0.0222345542809258			103_29	False	-1.93333333333333	0.111351867633756
347	103_29	False	-1.86666666666666	-0.373421766999395			103_29	False	-1.86666666666666	0.22008383			103_29	False	-1.86666666666666	-0.41683980972886			103_29	False	-1.86666666666666	-0.000326970723999608			103_29	False	-1.86666666666666	0.133814856379141
348	103_29	False	-1.8	-0.390996893197653			103_29	False	-1.8	0.22797951			103_29	False	-1.8	-0.431246113492287			103_29	False	-1.8	0.177795894084569			103_29	False	-1.8	0.10582213025105
349	103_29	False	-1.73333333333333	-0.416105554120858			103_29	False	-1.73333333333333	0.22179769			103_29	False	-1.73333333333333	-0.439309231662797			103_29	False	-1.73333333333333	0.0757225062873346			103_29	False	-1.73333333333333	0.114468314331098
350	103_29	False	-1.66666666666666	-0.428492948371976			103_29	False	-1.66666666666666	0.21941923			103_29	False	-1.66666666666666	-0.440238166169944			103_29	False	-1.66666666666666	-0.228170710744145			103_29	False	-1.66666666666666	0.097447069272297
351	103_29	False	-1.6	-0.439221595260954			103_29	False	-1.6	0.22356111			103_29	False	-1.6	-0.433432398934889			103_29	False	-1.6	0.0313900852469427			103_29	False	-1.6	0.132366722818732
352	103_29	False	-1.53333333333333	-0.46145218425685			103_29	False	-1.53333333333333	0.21749914			103_29	False	-1.53333333333333	-0.418560991893519			103_29	False	-1.53333333333333	-0.131914579158905			103_29	False	-1.53333333333333	0.110002014862585
353	103_29	False	-1.46666666666666	-0.457771563496224			103_29	False	-1.46666666666666	0.21594062			103_29	False	-1.46666666666666	-0.395774065067251			103_29	False	-1.46666666666666	0.287109527062118			103_29	False	-1.46666666666666	0.108566598375561
354	103_29	False	-1.4	-0.482214247737478			103_29	False	-1.4	0.21049823			103_29	False	-1.4	-0.365962892909241			103_29	False	-1.4	-0.0298648598123591			103_29	False	-1.4	0.0926507164551682
355	103_29	False	-1.33333333333333	-0.422383173587983			103_29	False	-1.33333333333333	0.22060424			103_29	False	-1.33333333333333	-0.330935681693394			103_29	False	-1.33333333333333	0.0660190828237003			103_29	False	-1.33333333333333	0.10287023234265
356	103_29	False	-1.26666666666666	-0.394238735627081			103_29	False	-1.26666666666666	0.21840085			103_29	False	-1.26666666666666	-0.293384640915235			103_29	False	-1.26666666666666	0.00909197116914758			103_29	False	-1.26666666666666	0.118495444751635
357	103_29	False	-1.2	-0.393531999842251			103_29	False	-1.2	0.2166758			103_29	False	-1.2	-0.256586256298315			103_29	False	-1.2	0.00792073613617564			103_29	False	-1.2	0.0972610426006836
358	103_29	False	-1.13333333333333	-0.362496610496664			103_29	False	-1.13333333333333	0.21080053			103_29	False	-1.13333333333333	-0.223875089638858			103_29	False	-1.13333333333333	0.225331226436841			103_29	False	-1.13333333333333	0.10623272479562
359	103_29	False	-1.06666666666666	-0.379019493317546			103_29	False	-1.06666666666666	0.21801881			103_29	False	-1.06666666666666	-0.198021314588611			103_29	False	-1.06666666666666	0.489161057390528			103_29	False	-1.06666666666666	0.122538363016184
360	103_29	False	-1	-0.367911779991801			103_29	False	-1	0.21848623			103_29	False	-1	-0.180685426853928			103_29	False	-1	0.160066276344634			103_29	False	-1	0.0965188385846318
361	103_29	False	-0.933333333333333	-0.378071911862584			103_29	False	-0.933333333333333	0.21256186			103_29	False	-0.933333333333333	-0.172101448370586			103_29	False	-0.933333333333333	0.142956489831974			103_29	False	-0.933333333333333	0.0960037797736321
362	103_29	False	-0.866666666666666	-0.376141516441783			103_29	False	-0.866666666666666	0.21023303			103_29	False	-0.866666666666666	-0.171061688990474			103_29	False	-0.866666666666666	0.202727532069756			103_29	False	-0.866666666666666	0.105806293673792
363	103_29	False	-0.8	-0.34928250285798			103_29	False	-0.8	0.21452166			103_29	False	-0.8	-0.175174738998494			103_29	False	-0.8	0.127931770252705			103_29	False	-0.8	0.103944975333351
364	103_29	False	-0.733333333333333	-0.345454711121982			103_29	False	-0.733333333333333	0.20999992			103_29	False	-0.733333333333333	-0.181285617580494			103_29	False	-0.733333333333333	0.231023512616228			103_29	False	-0.733333333333333	0.121524284162576
365	103_29	False	-0.666666666666666	-0.377423477549179			103_29	False	-0.666666666666666	0.2177314			103_29	False	-0.666666666666666	-0.185914606094885			103_29	False	-0.666666666666666	0.0709928372384253			103_29	False	-0.666666666666666	0.131063904198143
366	103_29	False	-0.6	-0.394635131498037			103_29	False	-0.6	0.21581434			103_29	False	-0.6	-0.185597335149117			103_29	False	-0.6	0.177040849168126			103_29	False	-0.6	0.116137799139721
367	103_29	False	-0.533333333333333	-0.373479462581538			103_29	False	-0.533333333333333	0.21368133			103_29	False	-0.533333333333333	-0.177075771785088			103_29	False	-0.533333333333333	0.340581881529194			103_29	False	-0.533333333333333	0.116688520895047
368	103_29	False	-0.466666666666666	-0.35681076605683			103_29	False	-0.466666666666666	0.20951656			103_29	False	-0.466666666666666	-0.1573651466782			103_29	False	-0.466666666666666	0.0436655106896654			103_29	False	-0.466666666666666	0.110153842776258
369	103_29	False	-0.4	-0.35162213847995			103_29	False	-0.4	0.22080848			103_29	False	-0.4	-0.123773843030781			103_29	False	-0.4	0.245978635436174			103_29	False	-0.4	0.147349910062961
370	103_29	False	-0.333333333333333	-0.346919307999889			103_29	False	-0.333333333333333	0.22427875			103_29	False	-0.333333333333333	-0.0739648940267357			103_29	False	-0.333333333333333	0.219661570275995			103_29	False	-0.333333333333333	0.112525781169887
371	103_29	False	-0.266666666666666	-0.282977207370644			103_29	False	-0.266666666666666	0.23660976			103_29	False	-0.266666666666666	-0.00612150674493813			103_29	False	-0.266666666666666	0.333852711043278			103_29	False	-0.266666666666666	0.0939586319052192
372	103_29	False	-0.2	-0.161527168051686			103_29	False	-0.2	0.2662755			103_29	False	-0.2	0.0807685971636478			103_29	False	-0.2	0.32968353931083			103_29	False	-0.2	0.104873996697792
373	103_29	False	-0.133333333333333	-0.0185042857065917			103_29	False	-0.133333333333333	0.26949033			103_29	False	-0.133333333333333	0.186544848497937			103_29	False	-0.133333333333333	0.61028300725669			103_29	False	-0.133333333333333	0.126783901565464
374	103_29	False	-0.0666666666666666	0.156032382630567			103_29	False	-0.0666666666666666	0.2781522			103_29	False	-0.0666666666666666	0.309494916289158			103_29	False	-0.0666666666666666	0.759411163528034			103_29	False	-0.0666666666666666	0.127012394596192
375	103_29	False	0	0.456076630596534			103_29	False	0	0.3012773			103_29	False	0	0.591030290161137			103_29	False	0	1.02032874414329			103_29	False	0	0.145042049745133
376	103_29	False	0.0666666666666666	0.765743010064377			103_29	False	0.0666666666666666	0.30380574			103_29	False	0.0666666666666666	0.874210483890192			103_29	False	0.0666666666666666	0.944523274887241			103_29	False	0.0666666666666666	0.146954916378808
377	103_29	False	0.133333333333333	0.923065946694242			103_29	False	0.133333333333333	0.2955679			103_29	False	0.133333333333333	0.995741638655253			103_29	False	0.133333333333333	1.52219775468187			103_29	False	0.133333333333333	0.156337309479024
378	103_29	False	0.2	0.939625755319153			103_29	False	0.2	0.29132685			103_29	False	0.2	1.09295155049295			103_29	False	0.2	1.21187132683491			103_29	False	0.2	0.150962410756924
379	103_29	False	0.266666666666666	1.01845350845803			103_29	False	0.266666666666666	0.28342736			103_29	False	0.266666666666666	1.16000664632772			103_29	False	0.266666666666666	1.56740192125856			103_29	False	0.266666666666666	0.141594151104899
380	103_29	False	0.333333333333333	1.20741228747007			103_29	False	0.333333333333333	0.28099337			103_29	False	0.333333333333333	1.19419996041364			103_29	False	0.333333333333333	1.70732818893347			103_29	False	0.333333333333333	0.15292101989891
381	103_29	False	0.4	1.27920698513201			103_29	False	0.4	0.2733741			103_29	False	0.4	1.19650008202314			103_29	False	0.4	1.8095248215534			103_29	False	0.4	0.111616696542373
382	103_29	False	0.466666666666666	1.19664934449274			103_29	False	0.466666666666666	0.26632875			103_29	False	0.466666666666666	1.17141621489599			103_29	False	0.466666666666666	1.58725776787402			103_29	False	0.466666666666666	0.12748252446377
383	103_29	False	0.533333333333333	1.06283289356745			103_29	False	0.533333333333333	0.2591071			103_29	False	0.533333333333333	1.12614683094052			103_29	False	0.533333333333333	1.21702975694889			103_29	False	0.533333333333333	0.12638700186986
384	103_29	False	0.6	0.981596692921			103_29	False	0.6	0.25208127			103_29	False	0.6	1.06918028763098			103_29	False	0.6	1.47590826689431			103_29	False	0.6	0.0890338077640973
385	103_29	False	0.666666666666666	0.868761756786433			103_29	False	0.666666666666666	0.25174487			103_29	False	0.666666666666666	1.00868077500926			103_29	False	0.666666666666666	0.889129426488309			103_29	False	0.666666666666666	0.131892009491313
386	103_29	False	0.733333333333333	0.906611266951611			103_29	False	0.733333333333333	0.24751778			103_29	False	0.733333333333333	0.951058782174124			103_29	False	0.733333333333333	1.28825228823292			103_29	False	0.733333333333333	0.119973360086605
387	103_29	False	0.8	0.916930329229597			103_29	False	0.8	0.24080618			103_29	False	0.8	0.900064919535453			103_29	False	0.8	1.18476920956413			103_29	False	0.8	0.10428995580236
388	103_29	False	0.866666666666666	0.863666955239988			103_29	False	0.866666666666666	0.23881486			103_29	False	0.866666666666666	0.856581971394869			103_29	False	0.866666666666666	1.35949278992757			103_29	False	0.866666666666666	0.135067578373543
389	103_29	False	0.933333333333333	0.998129132727508			103_29	False	0.933333333333333	0.23233923			103_29	False	0.933333333333333	0.819084728424859			103_29	False	0.933333333333333	1.36416978338926			103_29	False	0.933333333333333	0.10860248182919
390	103_29	False	1	0.932124666666575			103_29	False	1	0.22603923			103_29	False	1	0.784564147100469			103_29	False	1	1.01445477785502			103_29	False	1	0.113586690139607
391	103_29	False	1.06666666666666	0.869059664853635			103_29	False	1.06666666666666	0.22911347			103_29	False	1.06666666666666	0.749624847067749			103_29	False	1.06666666666666	1.08201643870455			103_29	False	1.06666666666666	0.119285656661547
392	103_29	False	1.13333333333333	0.825421790972091			103_29	False	1.13333333333333	0.22290094			103_29	False	1.13333333333333	0.711475822116737			103_29	False	1.13333333333333	1.05966389162192			103_29	False	1.13333333333333	0.117631412916811
393	103_29	False	1.2	0.792475993401221			103_29	False	1.2	0.22395608			103_29	False	1.2	0.668617501314209			103_29	False	1.2	1.06822805008867			103_29	False	1.2	0.115090224531187
394	103_29	False	1.26666666666666	0.770082496199617			103_29	False	1.26666666666666	0.22638457			103_29	False	1.26666666666666	0.621138127955806			103_29	False	1.26666666666666	0.831491481920679			103_29	False	1.26666666666666	0.121778665953298
395	103_29	False	1.33333333333333	0.713759983900623			103_29	False	1.33333333333333	0.22146237			103_29	False	1.33333333333333	0.570627971721529			103_29	False	1.33333333333333	0.859796596923302			103_29	False	1.33333333333333	0.113118812831017
396	103_29	False	1.4	0.677531709200288			103_29	False	1.4	0.21717508			103_29	False	1.4	0.519782052245244			103_29	False	1.4	0.810611501540847			103_29	False	1.4	0.103681281575292
397	103_29	False	1.46666666666666	0.630083620782604			103_29	False	1.46666666666666	0.21128629			103_29	False	1.46666666666666	0.471794757839039			103_29	False	1.46666666666666	0.812505621913631			103_29	False	1.46666666666666	0.100619141803248
398	103_29	False	1.53333333333333	0.589517153757454			103_29	False	1.53333333333333	0.22537397			103_29	False	1.53333333333333	0.429667889836317			103_29	False	1.53333333333333	0.904574341895788			103_29	False	1.53333333333333	0.13310207952551
399	103_29	False	1.6	0.576016572880337			103_29	False	1.6	0.22639264			103_29	False	1.6	0.395567199618888			103_29	False	1.6	0.577889344041143			103_29	False	1.6	0.132316116740016
400	103_29	False	1.66666666666666	0.490663491534158			103_29	False	1.66666666666666	0.22025384			103_29	False	1.66666666666666	0.37036718381357			103_29	False	1.66666666666666	0.593686224069196			103_29	False	1.66666666666666	0.118758077207863
401	103_29	False	1.73333333333333	0.506530822777844			103_29	False	1.73333333333333	0.22565626			103_29	False	1.73333333333333	0.353504269922981			103_29	False	1.73333333333333	0.543588372117879			103_29	False	1.73333333333333	0.108697397950607
402	103_29	False	1.8	0.51424924364685			103_29	False	1.8	0.23437129			103_29	False	1.8	0.343200464997741			103_29	False	1.8	0.702871499522535			103_29	False	1.8	0.122918946981869
403	103_29	False	1.86666666666666	0.426914445995573			103_29	False	1.86666666666666	0.2323457			103_29	False	1.86666666666666	0.337024476807419			103_29	False	1.86666666666666	0.538271588861491			103_29	False	1.86666666666666	0.125903130724241
404	103_29	False	1.93333333333333	0.421171226337983			103_29	False	1.93333333333333	0.24037755			103_29	False	1.93333333333333	0.332648625708318			103_29	False	1.93333333333333	0.643773817521052			103_29	False	1.93333333333333	0.117975092910889
405	103_29	False	2	0.488342168964731			103_29	False	2	0.23385957			103_29	False	2	0.328576841627584			103_29	False	2	0.750643114942833			103_29	False	2	0.122331114570668
406	103_29	False	2.06666666666666	0.528634040486088			103_29	False	2.06666666666666	0.23277073			103_29	False	2.06666666666666	0.324600514390802			103_29	False	2.06666666666666	0.683940155950897			103_29	False	2.06666666666666	0.116785418835189
407	103_29	False	2.13333333333333	0.517601269326408			103_29	False	2.13333333333333	0.24806803			103_29	False	2.13333333333333	0.321804339057427			103_29	False	2.13333333333333	0.793234356818761			103_29	False	2.13333333333333	0.125423200635184
408	103_29	False	2.2	0.522165534888819			103_29	False	2.2	0.2583337			103_29	False	2.2	0.322081386613364			103_29	False	2.2	0.678492892185124			103_29	False	2.2	0.124766264133618
409	103_29	False	2.26666666666666	0.485299486118319			103_29	False	2.26666666666666	0.2514591			103_29	False	2.26666666666666	0.327282672458962			103_29	False	2.26666666666666	0.742302350671303			103_29	False	2.26666666666666	0.140827598668136
410	103_29	False	2.33333333333333	0.510780555908428			103_29	False	2.33333333333333	0.2446406			103_29	False	2.33333333333333	0.338262739431811			103_29	False	2.33333333333333	0.730440546436211			103_29	False	2.33333333333333	0.119478720736661
411	103_29	False	2.4	0.413992333319099			103_29	False	2.4	0.24400847			103_29	False	2.4	0.354137012171727			103_29	False	2.4	0.72253002263668			103_29	False	2.4	0.123974976981632
412	103_29	False	2.46666666666666	0.426809729720138			103_29	False	2.46666666666666	0.27311727			103_29	False	2.46666666666666	0.372014536394728			103_29	False	2.46666666666666	0.855551930447728			103_29	False	2.46666666666666	0.135507864714739
413	103_29	False	2.53333333333333	0.390047185478224			103_29	False	2.53333333333333	0.26862046			103_29	False	2.53333333333333	0.387325722468113			103_29	False	2.53333333333333	0.801370911989134			103_29	False	2.53333333333333	0.119439933564909
414	103_29	False	2.6	0.466064910207811			103_29	False	2.6	0.26299456			103_29	False	2.6	0.394678142565709			103_29	False	2.6	0.734532065585175			103_29	False	2.6	0.121435154394228
415	103_29	False	2.66666666666666	0.426195275836043			103_29	False	2.66666666666666	0.2558633			103_29	False	2.66666666666666	0.389009919008221			103_29	False	2.66666666666666	1.13835493824202			103_29	False	2.66666666666666	0.124185642630103
416	103_29	False	2.73333333333333	0.454089062536936			103_29	False	2.73333333333333	0.2489254			103_29	False	2.73333333333333	0.366726249103038			103_29	False	2.73333333333333	0.975682089743602			103_29	False	2.73333333333333	0.126916943330723
417	103_29	False	2.8	0.399682977391245			103_29	False	2.8	0.25022557			103_29	False	2.8	0.326525284501953			103_29	False	2.8	0.850069733228778			103_29	False	2.8	0.125969361626768
418	103_29	False	2.86666666666666	0.347766026775862			103_29	False	2.86666666666666	0.24344058			103_29	False	2.86666666666666	0.269729642359679			103_29	False	2.86666666666666	0.584887487489601			103_29	False	2.86666666666666	0.125936596409717
419	103_29	False	2.93333333333333	0.272086533881407			103_29	False	2.93333333333333	0.2419415			103_29	False	2.93333333333333	0.20009171608206			103_29	False	2.93333333333333	0.545948896852202			103_29	False	2.93333333333333	0.126318697557753
420	103_29	False	3	0.203870788742492			103_29	False	3	0.23218988			103_29	False	3	0.0843396180024305			103_29	False	3	0.613282981163359			103_29	False	3	0.11275167590055
421	103_29	False	3.06666666666666	0.123454181115497			103_29	False	3.06666666666666	0.24144918			103_29	False	3.06666666666666	-0.0263763924437446			103_29	False	3.06666666666666	0.594741934596219			103_29	False	3.06666666666666	0.0949694737421587
422	103_29	False	3.13333333333333	0.0888181774389856			103_29	False	3.13333333333333	0.23490216			103_29	False	3.13333333333333	-0.0867090740342644			103_29	False	3.13333333333333	0.316195623490985			103_29	False	3.13333333333333	0.112399005140776
423	103_29	False	3.2	0.0597130245305128			103_29	False	3.2	0.263698			103_29	False	3.2	-0.131228306172159			103_29	False	3.2	0.232279155750438			103_29	False	3.2	0.116440638368349
424	103_29	False	3.26666666666666	0.00433288661525527			103_29	False	3.26666666666666	0.2565477			103_29	False	3.26666666666666	-0.157640655575046			103_29	False	3.26666666666666	0.274279751790619			103_29	False	3.26666666666666	0.107134009338552
425	103_29	False	3.33333333333333	-0.036822537005329			103_29	False	3.33333333333333	0.26068363			103_29	False	3.33333333333333	-0.165896259513576			103_29	False	3.33333333333333	0.367123484360255			103_29	False	3.33333333333333	0.113370161293916
426	103_29	False	3.4	-0.00728062261165186			103_29	False	3.4	0.27192572			103_29	False	3.4	-0.158200311899229			103_29	False	3.4	0.229889391157024			103_29	False	3.4	0.139542455469631
427	103_29	False	3.46666666666666	0.110301088393402			103_29	False	3.46666666666666	0.27147236			103_29	False	3.46666666666666	-0.13872247420277			103_29	False	3.46666666666666	0.372524278762595			103_29	False	3.46666666666666	0.136455852644297
428	103_29	False	3.53333333333333	0.111925799228143			103_29	False	3.53333333333333	0.2827045			103_29	False	3.53333333333333	-0.112986630747817			103_29	False	3.53333333333333	0.236367199409924			103_29	False	3.53333333333333	0.125257359205497
429	103_29	False	3.6	0.105669059745593			103_29	False	3.6	0.27503878			103_29	False	3.6	-0.0869866188650391			103_29	False	3.6	0.50468629770619			103_29	False	3.6	0.138924863058299
430	103_29	False	3.66666666666666	0.154054571902162			103_29	False	3.66666666666666	0.26758093			103_29	False	3.66666666666666	-0.0661568889892042			103_29	False	3.66666666666666	0.404129621827354			103_29	False	3.66666666666666	0.105086420660261
431	103_29	False	3.73333333333333	0.110686675486448			103_29	False	3.73333333333333	0.26032534			103_29	False	3.73333333333333	-0.0543973554156522			103_29	False	3.73333333333333	0.577897630413109			103_29	False	3.73333333333333	0.12114264557716
432	103_29	False	3.8	0.0958585034856795			103_29	False	3.8	0.25888026			103_29	False	3.8	-0.0533750566848616			103_29	False	3.8	0.356661592644551			103_29	False	3.8	0.108801597237205
433	103_29	False	3.86666666666666	0.0612653502178247			103_29	False	3.86666666666666	0.25186062			103_29	False	3.86666666666666	-0.0622828687866261			103_29	False	3.86666666666666	0.463780935440529			103_29	False	3.86666666666666	0.101101181592602
434	103_29	False	3.93333333333333	0.0213354284679886			103_29	False	3.93333333333333	0.2559326			103_29	False	3.93333333333333	-0.0781329197697804			103_29	False	3.93333333333333	0.277397819353155			103_29	False	3.93333333333333	0.124646212831806
435	103_29	False	4	0.00166691609346329			103_29	False	4	0.25575247			103_29	False	4	-0.0965280039172774			103_29	False	4	0.421788731877726			103_29	False	4	0.120807207838359
436	103_29	False	4.06666666666666	-0.0393713234545888			103_29	False	4.06666666666666	0.25569952			103_29	False	4.06666666666666	-0.112728956512494			103_29	False	4.06666666666666	0.269257102874713			103_29	False	4.06666666666666	0.122371096455836
437	103_29	False	4.13333333333333	-0.0983042133370134			103_29	False	4.13333333333333	0.25814834			103_29	False	4.13333333333333	-0.122757865908418			103_29	False	4.13333333333333	0.212431557445166			103_29	False	4.13333333333333	0.128654230602694
438	103_29	False	4.2	-0.0273371665109646			103_29	False	4.2	0.25177455			103_29	False	4.2	-0.124269072171247			103_29	False	4.2	0.499912299503887			103_29	False	4.2	0.108336985862648
439	103_29	False	4.26666666666666	-0.0520987226697308			103_29	False	4.26666666666666	0.2581564			103_29	False	4.26666666666666	-0.116983388156144			103_29	False	4.26666666666666	0.195542119906363			103_29	False	4.26666666666666	0.131271214856316
440	103_29	False	4.33333333333333	-0.0809133911630055			103_29	False	4.33333333333333	0.26427358			103_29	False	4.33333333333333	-0.102596785695603			103_29	False	4.33333333333333	0.322269392625781			103_29	False	4.33333333333333	0.137644509658277
441	103_29	False	4.4	-0.0898170750439409			103_29	False	4.4	0.29303494			103_29	False	4.4	-0.0842104685026591			103_29	False	4.4	0.404106979222335			103_29	False	4.4	0.121215656967959
442	103_29	False	4.46666666666666	-0.00363322751747033			103_29	False	4.46666666666666	0.28508914			103_29	False	4.46666666666666	-0.0654484891462952			103_29	False	4.46666666666666	0.204268341359158			103_29	False	4.46666666666666	0.102570905940133
443	103_29	False	4.53333333333333	0.0199232962706741			103_29	False	4.53333333333333	0.27735877			103_29	False	4.53333333333333	-0.049500926059896			103_29	False	4.53333333333333	0.414981144671066			103_29	False	4.53333333333333	0.121861810057662
444	103_29	False	4.6	0.00856732820030528			103_29	False	4.6	0.3002397			103_29	False	4.6	-0.0383370288485152			103_29	False	4.6	0.598488339261621			103_29	False	4.6	0.111457748505409
445	103_29	False	4.66666666666666	0.0339973941046284			103_29	False	4.66666666666666	0.29209852			103_29	False	4.66666666666666	-0.0322732128607663			103_29	False	4.66666666666666	0.391437920621901			103_29	False	4.66666666666666	0.119497697670554
446	103_29	False	4.73333333333333	0.0319970533075096			103_29	False	4.73333333333333	0.2930602			103_29	False	4.73333333333333	-0.0299735617213089			103_29	False	4.73333333333333	0.342722709121754			103_29	False	4.73333333333333	0.117592364221486
447	103_29	False	4.8	0.0131767875103888			103_29	False	4.8	0.285432			103_29	False	4.8	-0.0288384825878165			103_29	False	4.8	0.4005926145812			103_29	False	4.8	0.112790538073116
448	103_29	False	4.86666666666666	0.0126770673542417			103_29	False	4.86666666666666	0.28764287			103_29	False	4.86666666666666	-0.0256385117434424			103_29	False	4.86666666666666	0.29700787098591			103_29	False	4.86666666666666	0.118109396095356
449	103_29	False	4.93333333333333	-0.0360388611410389			103_29	False	4.93333333333333	0.29228684			103_29	False	4.93333333333333	-0.0172054958868426			103_29	False	4.93333333333333	0.391550083185696			103_29	False	4.93333333333333	0.145194468717442
450	103_34	True	-4.93333333333333	-0.451965885443928			103_34	True	-4.93333333333333	0.21334417			103_34	True	-4.93333333333333	-0.506026476079588			103_34	True	-4.93333333333333	0.225136917101396			103_34	True	-4.93333333333333	0.539249315389873
451	103_34	True	-4.86666666666666	-0.457281812926293			103_34	True	-4.86666666666666	0.21249385			103_34	True	-4.86666666666666	-0.519358510282673			103_34	True	-4.86666666666666	0.035956388248995			103_34	True	-4.86666666666666	0.588929960313587
452	103_34	True	-4.8	-0.462074640168016			103_34	True	-4.8	0.20587738			103_34	True	-4.8	-0.532378249006434			103_34	True	-4.8	0.125507023255448			103_34	True	-4.8	0.53546103698684
453	103_34	True	-4.73333333333333	-0.466395841364016			103_34	True	-4.73333333333333	0.23159404			103_34	True	-4.73333333333333	-0.544420403557139			103_34	True	-4.73333333333333	0.247530071981535			103_34	True	-4.73333333333333	0.575654959314595
454	103_34	True	-4.66666666666666	-0.47029182556742			103_34	True	-4.66666666666666	0.23273109			103_34	True	-4.66666666666666	-0.554699295721467			103_34	True	-4.66666666666666	0.231411997156057			103_34	True	-4.66666666666666	0.528479765207572
455	103_34	True	-4.6	-0.473804435243431			103_34	True	-4.6	0.24098773			103_34	True	-4.6	-0.56239477616589			103_34	True	-4.6	0.100072391276349			103_34	True	-4.6	0.612626616121589
456	103_34	True	-4.53333333333333	-0.476971395303657			103_34	True	-4.53333333333333	0.26046357			103_34	True	-4.53333333333333	-0.566788747390018			103_34	True	-4.53333333333333	0.116909923468523			103_34	True	-4.53333333333333	0.654252210160219
457	103_34	True	-4.46666666666666	-0.479826718563618			103_34	True	-4.46666666666666	0.26294324			103_34	True	-4.46666666666666	-0.567419786173627			103_34	True	-4.46666666666666	0.121261971326369			103_34	True	-4.46666666666666	0.596188743075104
458	103_34	True	-4.4	-0.482401071056501			103_34	True	-4.4	0.27261868			103_34	True	-4.4	-0.564212870294227			103_34	True	-4.4	0.251360425930371			103_34	True	-4.4	0.699844096139926
459	103_34	True	-4.33333333333333	-0.484722100801916			103_34	True	-4.33333333333333	0.2641121			103_34	True	-4.33333333333333	-0.557544181597083			103_34	True	-4.33333333333333	0.0368700665016027			103_34	True	-4.33333333333333	0.599067753170452
460	103_34	True	-4.26666666666666	-0.468965602297495			103_34	True	-4.26666666666666	0.27087328			103_34	True	-4.26666666666666	-0.548216248669968			103_34	True	-4.26666666666666	0.238754122602856			103_34	True	-4.26666666666666	0.649865969745645
461	103_34	True	-4.2	-0.462019853958873			103_34	True	-4.2	0.29357356			103_34	True	-4.2	-0.537341293124075			103_34	True	-4.2	0.249756525920739			103_34	True	-4.2	0.678534866127658
462	103_34	True	-4.13333333333333	-0.450410377672302			103_34	True	-4.13333333333333	0.29911014			103_34	True	-4.13333333333333	-0.52615359041942			103_34	True	-4.13333333333333	0.140919048551195			103_34	True	-4.13333333333333	0.683905021826977
463	103_34	True	-4.06666666666666	-0.428097401244013			103_34	True	-4.06666666666666	0.2931619			103_34	True	-4.06666666666666	-0.515788496219804			103_34	True	-4.06666666666666	0.241761536651139			103_34	True	-4.06666666666666	0.660040706862893
464	103_34	True	-4	-0.431754409325031			103_34	True	-4	0.3046027			103_34	True	-4	-0.507072631064683			103_34	True	-4	0.372085106366629			103_34	True	-4	0.658960430566235
465	103_34	True	-3.93333333333333	-0.428877247561278			103_34	True	-3.93333333333333	0.29335696			103_34	True	-3.93333333333333	-0.500366113790319			103_34	True	-3.93333333333333	0.0633498622883838			103_34	True	-3.93333333333333	0.68170049524765
466	103_34	True	-3.86666666666666	-0.434996376118589			103_34	True	-3.86666666666666	0.3170818			103_34	True	-3.86666666666666	-0.495486174392379			103_34	True	-3.86666666666666	0.352789162062342			103_34	True	-3.86666666666666	0.756384100692783
467	103_34	True	-3.8	-0.441770269861433			103_34	True	-3.8	0.30787206			103_34	True	-3.8	-0.491725884460805			103_34	True	-3.8	0.34480016240158			103_34	True	-3.8	0.69466702852015
468	103_34	True	-3.73333333333333	-0.448058907826687			103_34	True	-3.73333333333333	0.29986423			103_34	True	-3.73333333333333	-0.487965823786516			103_34	True	-3.73333333333333	0.230580707639172			103_34	True	-3.73333333333333	0.726473347907458
469	103_34	True	-3.66666666666666	-0.453754883068692			103_34	True	-3.66666666666666	0.28548783			103_34	True	-3.66666666666666	-0.482862687782175			103_34	True	-3.66666666666666	0.324728834090551			103_34	True	-3.66666666666666	0.701217088228774
470	103_34	True	-3.6	-0.458894132988431			103_34	True	-3.6	0.292988			103_34	True	-3.6	-0.475088150090774			103_34	True	-3.6	0.127570558294663			103_34	True	-3.6	0.725328018545985
471	103_34	True	-3.53333333333333	-0.442850929917909			103_34	True	-3.53333333333333	0.28302312			103_34	True	-3.53333333333333	-0.463583885761965			103_34	True	-3.53333333333333	0.528485261940739			103_34	True	-3.53333333333333	0.66314002017685
472	103_34	True	-3.46666666666666	-0.430238678607458			103_34	True	-3.46666666666666	0.2660756			103_34	True	-3.46666666666666	-0.447794576245219			103_34	True	-3.46666666666666	0.0454200994937188			103_34	True	-3.46666666666666	0.648997177334517
473	103_34	True	-3.4	-0.419295171033762			103_34	True	-3.4	0.2586992			103_34	True	-3.4	-0.427840385061589			103_34	True	-3.4	0.381952905582863			103_34	True	-3.4	0.686162830630869
474	103_34	True	-3.33333333333333	-0.425172088073092			103_34	True	-3.33333333333333	0.25211263			103_34	True	-3.33333333333333	-0.404594680556833			103_34	True	-3.33333333333333	0.45016659410443			103_34	True	-3.33333333333333	0.691006434920213
475	103_34	True	-3.26666666666666	-0.428187039690409			103_34	True	-3.26666666666666	0.25835988			103_34	True	-3.26666666666666	-0.379642648932564			103_34	True	-3.26666666666666	0.386315563833966			103_34	True	-3.26666666666666	0.656685945326333
476	103_34	True	-3.2	-0.416523682087627			103_34	True	-3.2	0.29007727			103_34	True	-3.2	-0.355112309075784			103_34	True	-3.2	0.318546589905826			103_34	True	-3.2	0.709307118180853
477	103_34	True	-3.13333333333333	-0.40127360656817			103_34	True	-3.13333333333333	0.28545168			103_34	True	-3.13333333333333	-0.333390465673538			103_34	True	-3.13333333333333	0.527885470548091			103_34	True	-3.13333333333333	0.704972390347253
478	103_34	True	-3.06666666666666	-0.408107971628211			103_34	True	-3.06666666666666	0.28016418			103_34	True	-3.06666666666666	-0.316759633054986			103_34	True	-3.06666666666666	0.449570686023921			103_34	True	-3.06666666666666	0.691218178862504
479	103_34	True	-3	-0.404398970737988			103_34	True	-3	0.27830267			103_34	True	-3	-0.306066983914835			103_34	True	-3	0.525598445729916			103_34	True	-3	0.635094560992095
480	103_34	True	-2.93333333333333	-0.402928392012714			103_34	True	-2.93333333333333	0.2776204			103_34	True	-2.93333333333333	-0.311011016077229			103_34	True	-2.93333333333333	0.782107713842456			103_34	True	-2.93333333333333	0.677825514701059
481	103_34	True	-2.86666666666666	-0.412454044930701			103_34	True	-2.86666666666666	0.279876			103_34	True	-2.86666666666666	-0.323534458121948			103_34	True	-2.86666666666666	0.59643853382562			103_34	True	-2.86666666666666	0.629191560496792
482	103_34	True	-2.8	-0.421569221625268			103_34	True	-2.8	0.27511126			103_34	True	-2.8	-0.340620385746498			103_34	True	-2.8	0.529937710707149			103_34	True	-2.8	0.718879640395944
483	103_34	True	-2.73333333333333	-0.429863445198621			103_34	True	-2.73333333333333	0.26196265			103_34	True	-2.73333333333333	-0.359617891013804			103_34	True	-2.73333333333333	0.43021828790969			103_34	True	-2.73333333333333	0.670932922277322
484	103_34	True	-2.66666666666666	-0.43735246007526			103_34	True	-2.66666666666666	0.27370456			103_34	True	-2.66666666666666	-0.377758121092227			103_34	True	-2.66666666666666	0.147228362084287			103_34	True	-2.66666666666666	0.657313029064244
485	103_34	True	-2.6	-0.444106118762288			103_34	True	-2.6	0.2627997			103_34	True	-2.6	-0.392648006622528			103_34	True	-2.6	0.676854152062279			103_34	True	-2.6	0.684684714402495
486	103_34	True	-2.53333333333333	-0.450195428719407			103_34	True	-2.53333333333333	0.2541009			103_34	True	-2.53333333333333	-0.402691662933019			103_34	True	-2.53333333333333	0.307494239994174			103_34	True	-2.53333333333333	0.662964435291103
487	103_34	True	-2.46666666666666	-0.455685568303835			103_34	True	-2.46666666666666	0.24847949			103_34	True	-2.46666666666666	-0.407346550089064			103_34	True	-2.46666666666666	0.26407549641779			103_34	True	-2.46666666666666	0.642847076808803
488	103_34	True	-2.4	-0.460635469417			103_34	True	-2.4	0.24533562			103_34	True	-2.4	-0.407154986789307			103_34	True	-2.4	0.387316186293247			103_34	True	-2.4	0.628184453851591
489	103_34	True	-2.33333333333333	-0.465098288444438			103_34	True	-2.33333333333333	0.24756469			103_34	True	-2.33333333333333	-0.403541254839126			103_34	True	-2.33333333333333	0.197407371970968			103_34	True	-2.33333333333333	0.631897557249742
490	103_34	True	-2.26666666666666	-0.469121955111118			103_34	True	-2.26666666666666	0.26167074			103_34	True	-2.26666666666666	-0.398419122887906			103_34	True	-2.26666666666666	0.494778066149357			103_34	True	-2.26666666666666	0.6616356611996
491	103_34	True	-2.2	-0.472749682906063			103_34	True	-2.2	0.24525951			103_34	True	-2.2	-0.3937008092405			103_34	True	-2.2	0.529251106838199			103_34	True	-2.2	0.639903361180869
492	103_34	True	-2.13333333333333	-0.476020433331586			103_34	True	-2.13333333333333	0.2423417			103_34	True	-2.13333333333333	-0.390823912510018			103_34	True	-2.13333333333333	0.334233908798203			103_34	True	-2.13333333333333	0.685063566907225
493	103_34	True	-2.06666666666666	-0.478969333644069			103_34	True	-2.06666666666666	0.2372917			103_34	True	-2.06666666666666	-0.39040991690197			103_34	True	-2.06666666666666	0.492998156934329			103_34	True	-2.06666666666666	0.640048472869043
494	103_34	True	-2	-0.471180771906289			103_34	True	-2	0.22853856			103_34	True	-2	-0.392136013135697			103_34	True	-2	0.387024123391888			103_34	True	-2	0.610661934622492
495	103_34	True	-1.93333333333333	-0.4568088984049			103_34	True	-1.93333333333333	0.21677057			103_34	True	-1.93333333333333	-0.394848726343895			103_34	True	-1.93333333333333	0.448038020959392			103_34	True	-1.93333333333333	0.716972491410065
496	103_34	True	-1.86666666666666	-0.454082792716111			103_34	True	-1.86666666666666	0.20584762			103_34	True	-1.86666666666666	-0.396887129989157			103_34	True	-1.86666666666666	0.112621880371616			103_34	True	-1.86666666666666	0.509106824260674
497	103_34	True	-1.8	-0.449860255865727			103_34	True	-1.8	0.21141793			103_34	True	-1.8	-0.396531539311602			103_34	True	-1.8	0.433343967639799			103_34	True	-1.8	0.651062513778987
498	103_34	True	-1.73333333333333	-0.430653777718811			103_34	True	-1.73333333333333	0.19815844			103_34	True	-1.73333333333333	-0.392464202657475			103_34	True	-1.73333333333333	0.297147943519945			103_34	True	-1.73333333333333	0.600254862305473
499	103_34	True	-1.66666666666666	-0.420441480429982			103_34	True	-1.66666666666666	0.18581069			103_34	True	-1.66666666666666	-0.384128600954667			103_34	True	-1.66666666666666	0.280390142359336			103_34	True	-1.66666666666666	0.578396669708544
500	103_34	True	-1.6	-0.362065817841205			103_34	True	-1.6	0.17632094			103_34	True	-1.6	-0.371902014281443			103_34	True	-1.6	0.521649196066056			103_34	True	-1.6	0.614886350903593
501	103_34	True	-1.53333333333333	-0.366592935826532			103_34	True	-1.53333333333333	0.1674441			103_34	True	-1.53333333333333	-0.357043195508044			103_34	True	-1.53333333333333	0.0629130318135147			103_34	True	-1.53333333333333	0.59229358507584
502	103_34	True	-1.46666666666666	-0.351323581179022			103_34	True	-1.46666666666666	0.19129889			103_34	True	-1.46666666666666	-0.341430507758513			103_34	True	-1.46666666666666	0.352923748362037			103_34	True	-1.46666666666666	0.594991695593184
503	103_34	True	-1.4	-0.362361611474425			103_34	True	-1.4	0.1884307			103_34	True	-1.4	-0.327152975163606			103_34	True	-1.4	0.858374861863809			103_34	True	-1.4	0.591362738685791
504	103_34	True	-1.33333333333333	-0.375891649925976			103_34	True	-1.33333333333333	0.18746006			103_34	True	-1.33333333333333	-0.316047759313783			103_34	True	-1.33333333333333	0.176355519738319			103_34	True	-1.33333333333333	0.634414339996045
505	103_34	True	-1.26666666666666	-0.382415207898118			103_34	True	-1.26666666666666	0.18249542			103_34	True	-1.26666666666666	-0.309287534292159			103_34	True	-1.26666666666666	0.316601619730552			103_34	True	-1.26666666666666	0.614429181602886
506	103_34	True	-1.2	-0.39305876647568			103_34	True	-1.2	0.17195238			103_34	True	-1.2	-0.307109368447626			103_34	True	-1.2	0.489794600647219			103_34	True	-1.2	0.580893476003701
507	103_34	True	-1.13333333333333	-0.382262735082336			103_34	True	-1.13333333333333	0.1777409			103_34	True	-1.13333333333333	-0.308745803862533			103_34	True	-1.13333333333333	0.53278169311662			103_34	True	-1.13333333333333	0.629439068431134
508	103_34	True	-1.06666666666666	-0.391277245922492			103_34	True	-1.06666666666666	0.1698896			103_34	True	-1.06666666666666	-0.31257447648441			103_34	True	-1.06666666666666	0.431137194904658			103_34	True	-1.06666666666666	0.641026626249395
509	103_34	True	-1	-0.395893212657352			103_34	True	-1	0.1820063			103_34	True	-1	-0.316453085083789			103_34	True	-1	0.5178970658418			103_34	True	-1	0.641598224799631
510	103_34	True	-0.933333333333333	-0.405764392021344			103_34	True	-0.933333333333333	0.17852318			103_34	True	-0.933333333333333	-0.318162267120395			103_34	True	-0.933333333333333	0.464566174271869			103_34	True	-0.933333333333333	0.635219863513566
511	103_34	True	-0.866666666666666	-0.415487827015678			103_34	True	-0.866666666666666	0.17895257			103_34	True	-0.866666666666666	-0.31585122110956			103_34	True	-0.866666666666666	0.276019905338756			103_34	True	-0.866666666666666	0.634245303225242
512	103_34	True	-0.8	-0.42437325932042			103_34	True	-0.8	0.17077768			103_34	True	-0.8	-0.308378848498102			103_34	True	-0.8	0.356216362707221			103_34	True	-0.8	0.612471712059654
513	103_34	True	-0.733333333333333	-0.384695936794782			103_34	True	-0.733333333333333	0.18488072			103_34	True	-0.733333333333333	-0.295470090175313			103_34	True	-0.733333333333333	0.44795948959473			103_34	True	-0.733333333333333	0.641068274561934
514	103_34	True	-0.666666666666666	-0.370930508392551			103_34	True	-0.666666666666666	0.18216331			103_34	True	-0.666666666666666	-0.277657728148933			103_34	True	-0.666666666666666	0.383275129767902			103_34	True	-0.666666666666666	0.631924333818902
515	103_34	True	-0.6	-0.361127908748231			103_34	True	-0.6	0.2076987			103_34	True	-0.6	-0.256040312861876			103_34	True	-0.6	0.745981248610357			103_34	True	-0.6	0.641939560225248
516	103_34	True	-0.533333333333333	-0.356659591896704			103_34	True	-0.533333333333333	0.20732152			103_34	True	-0.533333333333333	-0.231938207408467			103_34	True	-0.533333333333333	0.71758885375429			103_34	True	-0.533333333333333	0.647702293203258
517	103_34	True	-0.466666666666666	-0.312208994466563			103_34	True	-0.466666666666666	0.24193904			103_34	True	-0.466666666666666	-0.206554744526071			103_34	True	-0.466666666666666	0.64629853132158			103_34	True	-0.466666666666666	0.665123006599135
518	103_34	True	-0.4	-0.309280572621965			103_34	True	-0.4	0.24348685			103_34	True	-0.4	-0.18073936577291			103_34	True	-0.4	0.59765019413663			103_34	True	-0.4	0.663417118763687
519	103_34	True	-0.333333333333333	-0.311174596362521			103_34	True	-0.333333333333333	0.27108797			103_34	True	-0.333333333333333	-0.154908069191763			103_34	True	-0.333333333333333	0.559376250516647			103_34	True	-0.333333333333333	0.687877402141178
520	103_34	True	-0.266666666666666	-0.283810302015757			103_34	True	-0.266666666666666	0.30286545			103_34	True	-0.266666666666666	-0.129118868313459			103_34	True	-0.266666666666666	0.779568130471929			103_34	True	-0.266666666666666	0.718737091686329
521	103_34	True	-0.2	-0.262425848960027			103_34	True	-0.2	0.3752358			103_34	True	-0.2	-0.103247458587376			103_34	True	-0.2	0.750351894468621			103_34	True	-0.2	0.783161538087243
522	103_34	True	-0.133333333333333	-0.189629530958663			103_34	True	-0.133333333333333	0.42708868			103_34	True	-0.133333333333333	-0.0771797021282308			103_34	True	-0.133333333333333	0.934963001680203			103_34	True	-0.133333333333333	0.74942915151783
523	103_34	True	-0.0666666666666666	-0.194211900651029			103_34	True	-0.0666666666666666	0.49438953			103_34	True	-0.0666666666666666	-0.0509420613152278			103_34	True	-0.0666666666666666	0.763701586160655			103_34	True	-0.0666666666666666	0.796707768422279
524	103_34	True	0	-0.133465888378296			103_34	True	0	0.55648136			103_34	True	0	0.00102206835562829			103_34	True	0	1.02392560862744			103_34	True	0	0.91676854311733
525	103_34	True	0.0666666666666666	-0.0759332801350484			103_34	True	0.0666666666666666	0.52494735			103_34	True	0.0666666666666666	0.0514117676638173			103_34	True	0.0666666666666666	1.06338916301952			103_34	True	0.0666666666666666	0.89677833803395
526	103_34	True	0.133333333333333	-0.0148100842332902			103_34	True	0.133333333333333	0.50334847			103_34	True	0.133333333333333	0.0757812527016727			103_34	True	0.133333333333333	1.10533674650273			103_34	True	0.133333333333333	0.889017834458672
527	103_34	True	0.2	0.0115430620324628			103_34	True	0.2	0.472775			103_34	True	0.2	0.0999472063477112			103_34	True	0.2	1.37861627729452			103_34	True	0.2	0.856051537193127
528	103_34	True	0.266666666666666	0.0187970656371806			103_34	True	0.266666666666666	0.44312397			103_34	True	0.266666666666666	0.124062505039827			103_34	True	0.266666666666666	0.927062083313673			103_34	True	0.266666666666666	0.740774564868146
529	103_34	True	0.333333333333333	0.0841795313010828			103_34	True	0.333333333333333	0.41632804			103_34	True	0.333333333333333	0.147936592148283			103_34	True	0.333333333333333	1.25174143954238			103_34	True	0.333333333333333	0.768441550272963
530	103_34	True	0.4	0.0725683725559762			103_34	True	0.4	0.39098558			103_34	True	0.4	0.170812673327833			103_34	True	0.4	1.16694199559411			103_34	True	0.4	0.725932755987883
531	103_34	True	0.466666666666666	0.107278670436458			103_34	True	0.466666666666666	0.36646408			103_34	True	0.466666666666666	0.191263960338646			103_34	True	0.466666666666666	1.22115001864852			103_34	True	0.466666666666666	0.644869061925945
532	103_34	True	0.533333333333333	0.076557278884151			103_34	True	0.533333333333333	0.34348056			103_34	True	0.533333333333333	0.207276072834017			103_34	True	0.533333333333333	1.11714336670763			103_34	True	0.533333333333333	0.610834549136848
533	103_34	True	0.6	0.0814301426284922			103_34	True	0.6	0.331714			103_34	True	0.6	0.216539142028567			103_34	True	0.6	1.37447377508654			103_34	True	0.6	0.555361054893476
534	103_34	True	0.666666666666666	0.135193187951972			103_34	True	0.666666666666666	0.3135253			103_34	True	0.666666666666666	0.216917950849134			103_34	True	0.666666666666666	1.21606247260277			103_34	True	0.666666666666666	0.52399157094224
535	103_34	True	0.733333333333333	0.103482801385419			103_34	True	0.733333333333333	0.29386193			103_34	True	0.733333333333333	0.207014495036905			103_34	True	0.733333333333333	1.03211446916899			103_34	True	0.733333333333333	0.494258849769299
536	103_34	True	0.8	0.124888356509103			103_34	True	0.8	0.28619844			103_34	True	0.8	0.186698161799539			103_34	True	0.8	1.04721236114709			103_34	True	0.8	0.549686924218862
537	103_34	True	0.866666666666666	0.0782476894438357			103_34	True	0.866666666666666	0.30909848			103_34	True	0.866666666666666	0.157465943327906			103_34	True	0.866666666666666	1.45134290435312			103_34	True	0.866666666666666	0.65818402539873
538	103_34	True	0.933333333333333	0.0496091707181194			103_34	True	0.933333333333333	0.30897406			103_34	True	0.933333333333333	0.122515754654415			103_34	True	0.933333333333333	1.31662591690454			103_34	True	0.933333333333333	0.612416710062427
539	103_34	True	1	0.00174134143050475			103_34	True	1	0.31051168			103_34	True	1	0.0864696480489996			103_34	True	1	0.990187163875341			103_34	True	1	0.542959205412012
540	103_34	True	1.06666666666666	-0.0472389618237784			103_34	True	1.06666666666666	0.31441918			103_34	True	1.06666666666666	0.0547610689578164			103_34	True	1.06666666666666	0.784548527203232			103_34	True	1.06666666666666	0.554330035308132
541	103_34	True	1.13333333333333	-0.0509067355838759			103_34	True	1.13333333333333	0.33967042			103_34	True	1.13333333333333	0.0327835063925842			103_34	True	1.13333333333333	0.968651344895151			103_34	True	1.13333333333333	0.595955932769549
542	103_34	True	1.2	-0.0862934457514625			103_34	True	1.2	0.33316833			103_34	True	1.2	0.0249647726757251			103_34	True	1.2	0.94380136087296			103_34	True	1.2	0.626136894085657
543	103_34	True	1.26666666666666	-0.085591831796892			103_34	True	1.26666666666666	0.3227362			103_34	True	1.26666666666666	0.0339615392672449			103_34	True	1.26666666666666	0.725967605640087			103_34	True	1.26666666666666	0.591355066585423
544	103_34	True	1.33333333333333	-0.11254487800517			103_34	True	1.33333333333333	0.33508685			103_34	True	1.33333333333333	0.0601513139601879			103_34	True	1.33333333333333	0.493617140022094			103_34	True	1.33333333333333	0.631362668473595
545	103_34	True	1.4	0.0540615927635011			103_34	True	1.4	0.3457094			103_34	True	1.4	0.101535781213733			103_34	True	1.4	1.19505357414812			103_34	True	1.4	0.616606500074638
546	103_34	True	1.46666666666666	0.0648007564552844			103_34	True	1.46666666666666	0.35060766			103_34	True	1.46666666666666	0.154075997570142			103_34	True	1.46666666666666	1.04206794593259			103_34	True	1.46666666666666	0.58892241355652
547	103_34	True	1.53333333333333	0.18026410786599			103_34	True	1.53333333333333	0.34836984			103_34	True	1.53333333333333	0.212381291544105			103_34	True	1.53333333333333	1.44524349562974			103_34	True	1.53333333333333	0.598787219158066
548	103_34	True	1.6	0.172373931628482			103_34	True	1.6	0.33966663			103_34	True	1.6	0.270596508016882			103_34	True	1.6	1.06938659821351			103_34	True	1.6	0.573221847178874
549	103_34	True	1.66666666666666	0.236146596290227			103_34	True	1.66666666666666	0.32748383			103_34	True	1.66666666666666	0.323296568819256			103_34	True	1.66666666666666	1.21010000406284			103_34	True	1.66666666666666	0.533194405148267
550	103_34	True	1.73333333333333	0.361851655018141			103_34	True	1.73333333333333	0.35569194			103_34	True	1.73333333333333	0.366210780774114			103_34	True	1.73333333333333	1.82464223916377			103_34	True	1.73333333333333	0.572787012155598
551	103_34	True	1.8	0.315867572177245			103_34	True	1.8	0.34562147			103_34	True	1.8	0.396655224968549			103_34	True	1.8	1.57206868962994			103_34	True	1.8	0.532501170519121
552	103_34	True	1.86666666666666	0.249755569893131			103_34	True	1.86666666666666	0.33356524			103_34	True	1.86666666666666	0.413631781384415			103_34	True	1.86666666666666	1.53689607139397			103_34	True	1.86666666666666	0.630160746232257
553	103_34	True	1.93333333333333	0.218647753728056			103_34	True	1.93333333333333	0.31395093			103_34	True	1.93333333333333	0.417633451291417			103_34	True	1.93333333333333	1.26942743214118			103_34	True	1.93333333333333	0.546219415027844
554	103_34	True	2	0.223706282034286			103_34	True	2	0.30217734			103_34	True	2	0.410256107870394			103_34	True	2	1.32711071100758			103_34	True	2	0.575749590502221
555	103_34	True	2.06666666666666	0.226636079140306			103_34	True	2.06666666666666	0.31122795			103_34	True	2.06666666666666	0.39374300062059			103_34	True	2.06666666666666	1.61325468749965			103_34	True	2.06666666666666	0.638725504512594
556	103_34	True	2.13333333333333	0.272313222649078			103_34	True	2.13333333333333	0.3068354			103_34	True	2.13333333333333	0.370577644985123			103_34	True	2.13333333333333	1.89165914258748			103_34	True	2.13333333333333	0.639445509717096
557	103_34	True	2.2	0.321303770731622			103_34	True	2.2	0.29717624			103_34	True	2.2	0.343201117930822			103_34	True	2.2	1.41936174065904			103_34	True	2.2	0.705873505052297
558	103_34	True	2.26666666666666	0.331476566240022			103_34	True	2.26666666666666	0.31624004			103_34	True	2.26666666666666	0.313876279620811			103_34	True	2.26666666666666	1.29883519480083			103_34	True	2.26666666666666	0.721711517832411
559	103_34	True	2.33333333333333	0.292806405586295			103_34	True	2.33333333333333	0.3574899			103_34	True	2.33333333333333	0.284670930058119			103_34	True	2.33333333333333	1.27755799486974			103_34	True	2.33333333333333	0.726807558419019
560	103_34	True	2.4	0.278056268421269			103_34	True	2.4	0.3651523			103_34	True	2.4	0.257498160123711			103_34	True	2.4	1.51552061760813			103_34	True	2.4	0.750017636736372
561	103_34	True	2.46666666666666	0.24283432396352			103_34	True	2.46666666666666	0.367281			103_34	True	2.46666666666666	0.234142651729741			103_34	True	2.46666666666666	1.15546952439673			103_34	True	2.46666666666666	0.69416082722158
562	103_34	True	2.53333333333333	0.208149256956857			103_34	True	2.53333333333333	0.3588307			103_34	True	2.53333333333333	0.216216721063572			103_34	True	2.53333333333333	1.20112955749258			103_34	True	2.53333333333333	0.66735942918435
563	103_34	True	2.6	0.266578025985035			103_34	True	2.6	0.37411767			103_34	True	2.6	0.205023518014526			103_34	True	2.6	1.38679192817814			103_34	True	2.6	0.761371907966217
564	103_34	True	2.66666666666666	0.248901356058127			103_34	True	2.66666666666666	0.360196			103_34	True	2.66666666666666	0.201346680060386			103_34	True	2.66666666666666	1.25828440205958			103_34	True	2.66666666666666	0.724833358232244
565	103_34	True	2.73333333333333	0.218569314280399			103_34	True	2.73333333333333	0.3552293			103_34	True	2.73333333333333	0.205223587779915			103_34	True	2.73333333333333	1.26473263041495			103_34	True	2.73333333333333	0.67698426941141
566	103_34	True	2.8	0.198194770899571			103_34	True	2.8	0.34272042			103_34	True	2.8	0.215781530381242			103_34	True	2.8	1.27409354892577			103_34	True	2.8	0.660302778192686
567	103_34	True	2.86666666666666	0.182618269581207			103_34	True	2.86666666666666	0.37376246			103_34	True	2.86666666666666	0.231214348598221			103_34	True	2.86666666666666	1.15635985852853			103_34	True	2.86666666666666	0.733774371299468
568	103_34	True	2.93333333333333	0.161122322417156			103_34	True	2.93333333333333	0.35590577			103_34	True	2.93333333333333	0.248949217317659			103_34	True	2.93333333333333	1.16704915049272			103_34	True	2.93333333333333	0.685484715550961
569	103_34	True	3	0.210991994405937			103_34	True	3	0.3503635			103_34	True	3	0.272742878353794			103_34	True	3	1.38566682070798			103_34	True	3	0.605823493770904
570	103_34	True	3.06666666666666	0.298245952299836			103_34	True	3.06666666666666	0.33520982			103_34	True	3.06666666666666	0.287086506045088			103_34	True	3.06666666666666	1.45073128586694			103_34	True	3.06666666666666	0.569046775177482
571	103_34	True	3.13333333333333	0.260722424839668			103_34	True	3.13333333333333	0.33689648			103_34	True	3.13333333333333	0.287553845036519			103_34	True	3.13333333333333	1.24410420890145			103_34	True	3.13333333333333	0.515032835496939
572	103_34	True	3.2	0.264655197531963			103_34	True	3.2	0.33909166			103_34	True	3.2	0.28085555761952			103_34	True	3.2	1.47629818516972			103_34	True	3.2	0.58390237804698
573	103_34	True	3.26666666666666	0.215159378049846			103_34	True	3.26666666666666	0.32110244			103_34	True	3.26666666666666	0.268136859122146			103_34	True	3.26666666666666	1.20378887330005			103_34	True	3.26666666666666	0.524967825990321
574	103_34	True	3.33333333333333	0.233907868626936			103_34	True	3.33333333333333	0.3041678			103_34	True	3.33333333333333	0.251387814885953			103_34	True	3.33333333333333	1.16965059645959			103_34	True	3.33333333333333	0.493155333170528
575	103_34	True	3.4	0.174041381949199			103_34	True	3.4	0.31903937			103_34	True	3.4	0.232941050755921			103_34	True	3.4	1.31712498873861			103_34	True	3.4	0.505644294542537
576	103_34	True	3.46666666666666	0.185937577145201			103_34	True	3.46666666666666	0.3536439			103_34	True	3.46666666666666	0.214936932863979			103_34	True	3.46666666666666	1.26564503657594			103_34	True	3.46666666666666	0.558561058666483
577	103_34	True	3.53333333333333	0.139747364297521			103_34	True	3.53333333333333	0.3580555			103_34	True	3.53333333333333	0.198906609379708			103_34	True	3.53333333333333	1.00513824971879			103_34	True	3.53333333333333	0.549949931681752
578	103_34	True	3.6	0.178248265978212			103_34	True	3.6	0.4268077			103_34	True	3.6	0.185582995895899			103_34	True	3.6	1.07729280049648			103_34	True	3.6	0.585167410198979
579	103_34	True	3.66666666666666	0.183207363681725			103_34	True	3.66666666666666	0.41852647			103_34	True	3.66666666666666	0.174972381426567			103_34	True	3.66666666666666	1.02505898501059			103_34	True	3.66666666666666	0.641348091207334
580	103_34	True	3.73333333333333	0.210565264005558			103_34	True	3.73333333333333	0.42151093			103_34	True	3.73333333333333	0.166631426894169			103_34	True	3.73333333333333	1.58277566641984			103_34	True	3.73333333333333	0.628647856460873
581	103_34	True	3.8	0.186744258448252			103_34	True	3.8	0.4004659			103_34	True	3.8	0.160027970176277			103_34	True	3.8	1.38057779280927			103_34	True	3.8	0.62772558853661
582	103_34	True	3.86666666666666	0.19409096116991			103_34	True	3.86666666666666	0.39549315			103_34	True	3.86666666666666	0.154844382727524			103_34	True	3.86666666666666	1.19216615750616			103_34	True	3.86666666666666	0.621096294035206
583	103_34	True	3.93333333333333	0.186688523999559			103_34	True	3.93333333333333	0.37839502			103_34	True	3.93333333333333	0.151116725782495			103_34	True	3.93333333333333	1.11428918080009			103_34	True	3.93333333333333	0.575574915094952
584	103_34	True	4	0.188253594560458			103_34	True	4	0.3659896			103_34	True	4	0.149177298184747			103_34	True	4	0.939636323111417			103_34	True	4	0.537839497042695
585	103_34	True	4.06666666666666	0.184720708145725			103_34	True	4.06666666666666	0.36313826			103_34	True	4.06666666666666	0.149451256780341			103_34	True	4.06666666666666	1.17827493622772			103_34	True	4.06666666666666	0.564469449310927
586	103_34	True	4.13333333333333	0.218105732852978			103_34	True	4.13333333333333	0.3838904			103_34	True	4.13333333333333	0.152214761074796			103_34	True	4.13333333333333	1.17411917454733			103_34	True	4.13333333333333	0.57150890940613
587	103_34	True	4.2	0.201096091154656			103_34	True	4.2	0.37385315			103_34	True	4.2	0.157428793120711			103_34	True	4.2	0.91002667143377			103_34	True	4.2	0.50387110591923
588	103_34	True	4.26666666666666	0.204805795776049			103_34	True	4.26666666666666	0.3775317			103_34	True	4.26666666666666	0.164717885829287			103_34	True	4.26666666666666	1.0201713404021			103_34	True	4.26666666666666	0.62988815686022
589	103_34	True	4.33333333333333	0.28453954388925			103_34	True	4.33333333333333	0.3706712			103_34	True	4.33333333333333	0.173488355614717			103_34	True	4.33333333333333	1.65499394830338			103_34	True	4.33333333333333	0.713525519718145
590	103_34	True	4.4	0.261665961862028			103_34	True	4.4	0.3796154			103_34	True	4.4	0.183112077714613			103_34	True	4.4	1.60014721208953			103_34	True	4.4	0.702927160297126
591	103_34	True	4.46666666666666	0.288608682594825			103_34	True	4.46666666666666	0.36459947			103_34	True	4.46666666666666	0.193072632848066			103_34	True	4.46666666666666	1.48450585897769			103_34	True	4.46666666666666	0.671058805531825
592	103_34	True	4.53333333333333	0.262714534413909			103_34	True	4.53333333333333	0.34930596			103_34	True	4.53333333333333	0.202995625827912			103_34	True	4.53333333333333	1.15583527517973			103_34	True	4.53333333333333	0.69605605053501
593	103_34	True	4.6	0.210176464766769			103_34	True	4.6	0.35125118			103_34	True	4.6	0.212552789494423			103_34	True	4.6	1.23679411233898			103_34	True	4.6	0.683744130713538
594	103_34	True	4.66666666666666	0.200430878029178			103_34	True	4.66666666666666	0.3940313			103_34	True	4.66666666666666	0.221307144867601			103_34	True	4.66666666666666	1.19083552739315			103_34	True	4.66666666666666	0.707309980046088
595	103_34	True	4.73333333333333	0.206046572038025			103_34	True	4.73333333333333	0.39386725			103_34	True	4.73333333333333	0.228614425992755			103_34	True	4.73333333333333	1.26328481553235			103_34	True	4.73333333333333	0.73829379525171
596	103_34	True	4.8	0.2019400498213			103_34	True	4.8	0.41791996			103_34	True	4.8	0.233686830813765			103_34	True	4.8	1.28761678610592			103_34	True	4.8	0.660592657211819
597	103_34	True	4.86666666666666	0.231385137750703			103_34	True	4.86666666666666	0.4300058			103_34	True	4.86666666666666	0.235857405016761			103_34	True	4.86666666666666	1.48535665628847			103_34	True	4.86666666666666	0.687377702555905
598	103_34	True	4.93333333333333	0.208157240228538			103_34	True	4.93333333333333	0.40303704			103_34	True	4.93333333333333	0.234983354060303			103_34	True	4.93333333333333	1.2343568544866			103_34	True	4.93333333333333	0.60251131260667
599	103_35	False	-4.93333333333333	-0.021323243195992			103_35	False	-4.93333333333333	0.2150057			103_35	False	-4.93333333333333	-0.120905683679467			103_35	False	-4.93333333333333	0.141879684263359			103_35	False	-4.93333333333333	0.089089068437216
600	103_35	False	-4.86666666666666	0.331441037932503			103_35	False	-4.86666666666666	0.21873489			103_35	False	-4.86666666666666	-0.089443019583962			103_35	False	-4.86666666666666	0.430724110296315			103_35	False	-4.86666666666666	0.0891915139763075
601	103_35	False	-4.8	0.327916873428576			103_35	False	-4.8	0.21080163			103_35	False	-4.8	-0.0513282846766717			103_35	False	-4.8	0.297105389908301			103_35	False	-4.8	0.099137894704171
602	103_35	False	-4.73333333333333	0.27832969677205			103_35	False	-4.73333333333333	0.20254165			103_35	False	-4.73333333333333	-0.0106706146880088			103_35	False	-4.73333333333333	0.336214234675658			103_35	False	-4.73333333333333	0.0912789830255467
603	103_35	False	-4.66666666666666	0.226907871062427			103_35	False	-4.66666666666666	0.20324619			103_35	False	-4.66666666666666	0.0280335274626083			103_35	False	-4.66666666666666	0.0849994254957448			103_35	False	-4.66666666666666	0.0921449412142119
604	103_35	False	-4.6	0.363743610608932			103_35	False	-4.6	0.19528227			103_35	False	-4.6	0.0605088008680412			103_35	False	-4.6	0.635628989042734			103_35	False	-4.6	0.105209571677071
605	103_35	False	-4.53333333333333	0.330904704940802			103_35	False	-4.53333333333333	0.18763041			103_35	False	-4.53333333333333	0.0832328633960548			103_35	False	-4.53333333333333	0.427981297120803			103_35	False	-4.53333333333333	0.0992312051265491
606	103_35	False	-4.46666666666666	0.307681074640165			103_35	False	-4.46666666666666	0.18290284			103_35	False	-4.46666666666666	0.0938533227985042			103_35	False	-4.46666666666666	0.378957459985153			103_35	False	-4.46666666666666	0.0833882877396408
607	103_35	False	-4.4	0.357202458706175			103_35	False	-4.4	0.17621583			103_35	False	-4.4	0.0914672452463225			103_35	False	-4.4	0.421418555448158			103_35	False	-4.4	0.0741519884835368
608	103_35	False	-4.33333333333333	0.347146219206522			103_35	False	-4.33333333333333	0.1975239			103_35	False	-4.33333333333333	0.0767390188725016			103_35	False	-4.33333333333333	0.451282713233219			103_35	False	-4.33333333333333	0.0870648736641142
609	103_35	False	-4.26666666666666	0.408816717541113			103_35	False	-4.26666666666666	0.1964316			103_35	False	-4.26666666666666	0.0518266011477274			103_35	False	-4.26666666666666	0.480200066578191			103_35	False	-4.26666666666666	0.078890729943188
610	103_35	False	-4.2	0.360927331318668			103_35	False	-4.2	0.1947143			103_35	False	-4.2	0.0200935937783852			103_35	False	-4.2	0.445336235661273			103_35	False	-4.2	0.0874922216033795
611	103_35	False	-4.13333333333333	0.30279898777874			103_35	False	-4.13333333333333	0.20830539			103_35	False	-4.13333333333333	-0.0143846334530406			103_35	False	-4.13333333333333	0.333961508000788			103_35	False	-4.13333333333333	0.081644965760935
612	103_35	False	-4.06666666666666	0.248213596875315			103_35	False	-4.06666666666666	0.20890519			103_35	False	-4.06666666666666	-0.0474623735558974			103_35	False	-4.06666666666666	0.30948672763865			103_35	False	-4.06666666666666	0.0892612799317917
613	103_35	False	-4	0.19866725070434			103_35	False	-4	0.20334809			103_35	False	-4	-0.0756022111261135			103_35	False	-4	0.0258506743024172			103_35	False	-4	0.090469146556674
614	103_35	False	-3.93333333333333	0.153931991088654			103_35	False	-3.93333333333333	0.20258148			103_35	False	-3.93333333333333	-0.0964501076095232			103_35	False	-3.93333333333333	0.0858159381298337			103_35	False	-3.93333333333333	0.0875522380341702
615	103_35	False	-3.86666666666666	0.143255998481565			103_35	False	-3.86666666666666	0.20975551			103_35	False	-3.86666666666666	-0.10917514094866			103_35	False	-3.86666666666666	0.133770088622867			103_35	False	-3.86666666666666	0.0927373571312748
616	103_35	False	-3.8	0.108225683777127			103_35	False	-3.8	0.22011097			103_35	False	-3.8	-0.114493360934704			103_35	False	-3.8	0.300774582024306			103_35	False	-3.8	0.111380234083434
617	103_35	False	-3.73333333333333	0.0729644755511699			103_35	False	-3.73333333333333	0.22817227			103_35	False	-3.73333333333333	-0.114374684324554			103_35	False	-3.73333333333333	0.181213645643469			103_35	False	-3.73333333333333	0.109756492423053
618	103_35	False	-3.66666666666666	0.0660129365881937			103_35	False	-3.66666666666666	0.22432092			103_35	False	-3.66666666666666	-0.111513634828935			103_35	False	-3.66666666666666	0.266257028961548			103_35	False	-3.66666666666666	0.118247717201192
619	103_35	False	-3.6	0.0421737506057543			103_35	False	-3.6	0.2155312			103_35	False	-3.6	-0.108702126042005			103_35	False	-3.6	0.35359021654895			103_35	False	-3.6	0.0823487912882714
620	103_35	False	-3.53333333333333	0.0305782502039093			103_35	False	-3.53333333333333	0.21589309			103_35	False	-3.53333333333333	-0.108257915304276			103_35	False	-3.53333333333333	-0.0714506276701675			103_35	False	-3.53333333333333	0.084246271689566
621	103_35	False	-3.46666666666666	0.12828684074597901			103_35	False	-3.46666666666666	0.20944273			103_35	False	-3.46666666666666	-0.111633736383669			103_35	False	-3.46666666666666	0.307621713305806			103_35	False	-3.46666666666666	0.0998214304319882
622	103_35	False	-3.4	0.10994371357312			103_35	False	-3.4	0.21713609			103_35	False	-3.4	-0.119272084250237			103_35	False	-3.4	0.171880195665113			103_35	False	-3.4	0.0988644360485511
623	103_35	False	-3.33333333333333	0.0767096735101667			103_35	False	-3.33333333333333	0.21584727			103_35	False	-3.33333333333333	-0.130700425351048			103_35	False	-3.33333333333333	0.271586748721563			103_35	False	-3.33333333333333	0.0779259698666161
624	103_35	False	-3.26666666666666	0.0443254214738368			103_35	False	-3.26666666666666	0.22880767			103_35	False	-3.26666666666666	-0.144802838432414			103_35	False	-3.26666666666666	-0.0397450205949209			103_35	False	-3.26666666666666	0.0754317243872206
625	103_35	False	-3.2	0.0147677927287584			103_35	False	-3.2	0.22482972			103_35	False	-3.2	-0.160171759288434			103_35	False	-3.2	0.281230748341626			103_35	False	-3.2	0.103608901742547
626	103_35	False	-3.13333333333333	-0.0119430640853897			103_35	False	-3.13333333333333	0.21602008			103_35	False	-3.13333333333333	-0.175442540331238			103_35	False	-3.13333333333333	0.105991468561845			103_35	False	-3.13333333333333	0.0945305142355728
627	103_35	False	-3.06666666666666	-0.0360432847678055			103_35	False	-3.06666666666666	0.22466487			103_35	False	-3.06666666666666	-0.189539074928041			103_35	False	-3.06666666666666	0.153352208286622			103_35	False	-3.06666666666666	0.089257371943932
628	103_35	False	-3	-0.0675869487692638			103_35	False	-3	0.2223179			103_35	False	-3	-0.206893977693146			103_35	False	-3	0.0571522821310693			103_35	False	-3	0.104776155964654
629	103_35	False	-2.93333333333333	-0.0950783669846822			103_35	False	-2.93333333333333	0.21337017			103_35	False	-2.93333333333333	-0.220245604152498			103_35	False	-2.93333333333333	0.0178107266845619			103_35	False	-2.93333333333333	0.0849932266090571
630	103_35	False	-2.86666666666666	-0.11103192754174			103_35	False	-2.86666666666666	0.20703019			103_35	False	-2.86666666666666	-0.226996974447617			103_35	False	-2.86666666666666	0.00226923073642696			103_35	False	-2.86666666666666	0.121564039003876
631	103_35	False	-2.8	-0.125421920974788			103_35	False	-2.8	0.20385392			103_35	False	-2.8	-0.232894931321546			103_35	False	-2.8	0.133633695846544			103_35	False	-2.8	0.0905292917306537
632	103_35	False	-2.73333333333333	-0.138401588230843			103_35	False	-2.73333333333333	0.19770585			103_35	False	-2.73333333333333	-0.238779204083396			103_35	False	-2.73333333333333	0.0492507819452597			103_35	False	-2.73333333333333	0.0818082415742147
633	103_35	False	-2.66666666666666	-0.150109151508965			103_35	False	-2.66666666666666	0.21173155			103_35	False	-2.66666666666666	-0.24565708427253			103_35	False	-2.66666666666666	-0.0765298731259128			103_35	False	-2.66666666666666	0.0946412368388545
634	103_35	False	-2.6	-0.160669286546296			103_35	False	-2.6	0.23256217			103_35	False	-2.6	-0.254667752885592			103_35	False	-2.6	0.0622960972300168			103_35	False	-2.6	0.100492223338303
635	103_35	False	-2.53333333333333	-0.170194449825472			103_35	False	-2.53333333333333	0.22344956			103_35	False	-2.53333333333333	-0.266996599619033			103_35	False	-2.53333333333333	-0.0254771367293078			103_35	False	-2.53333333333333	0.0929053866967777
636	103_35	False	-2.46666666666666	-0.178786076284933			103_35	False	-2.46666666666666	0.21572861			103_35	False	-2.46666666666666	-0.283720735112223			103_35	False	-2.46666666666666	-0.0181083548736969			103_35	False	-2.46666666666666	0.0886433432727882
637	103_35	False	-2.4	-0.186535659473716			103_35	False	-2.4	0.20727558			103_35	False	-2.4	-0.305595711302954			103_35	False	-2.4	-0.00374523462995433			103_35	False	-2.4	0.0950640962100304
638	103_35	False	-2.33333333333333	-0.193525725892828			103_35	False	-2.33333333333333	0.22763857			103_35	False	-2.33333333333333	-0.332824606275898			103_35	False	-2.33333333333333	-0.0064875452752537			103_35	False	-2.33333333333333	0.103686773646067
639	103_35	False	-2.26666666666666	-0.199830713874716			103_35	False	-2.26666666666666	0.22479416			103_35	False	-2.26666666666666	-0.364871716972224			103_35	False	-2.26666666666666	-0.133798075412191			103_35	False	-2.26666666666666	0.0978555816061881
640	103_35	False	-2.2	-0.205517766136998			103_35	False	-2.2	0.22381647			103_35	False	-2.2	-0.400384800468439			103_35	False	-2.2	-0.162003395789101			103_35	False	-2.2	0.101536625095864
641	103_35	False	-2.13333333333333	-0.210647445061091			103_35	False	-2.13333333333333	0.21678239			103_35	False	-2.13333333333333	-0.437269551630634			103_35	False	-2.13333333333333	-0.00864177878974121			103_35	False	-2.13333333333333	0.110734761000587
642	103_35	False	-2.06666666666666	-0.215274377224565			103_35	False	-2.06666666666666	0.22115664			103_35	False	-2.06666666666666	-0.472923277590933			103_35	False	-2.06666666666666	-0.172635483157546			103_35	False	-2.06666666666666	0.104511201668866
643	103_35	False	-2	-0.219447835701336			103_35	False	-2	0.21557507			103_35	False	-2	-0.504593179142145			103_35	False	-2	-0.373110192787665			103_35	False	-2	0.0907095052888826
644	103_35	False	-1.93333333333333	-0.22321226415348			103_35	False	-1.93333333333333	0.21579772			103_35	False	-1.93333333333333	-0.529791720814663			103_35	False	-1.93333333333333	-0.290048670682745			103_35	False	-1.93333333333333	0.108407479689134
645	103_35	False	-1.86666666666666	-0.226607750744875			103_35	False	-1.86666666666666	0.21119092			103_35	False	-1.86666666666666	-0.546687346646542			103_35	False	-1.86666666666666	-0.379514627107495			103_35	False	-1.86666666666666	0.0884315146810541
646	103_35	False	-1.8	-0.229670454327041			103_35	False	-1.8	0.20291571			103_35	False	-1.8	-0.554396278374642			103_35	False	-1.8	-0.216110860656501			103_35	False	-1.8	0.102967463837073
647	103_35	False	-1.73333333333333	-0.232432990150733			103_35	False	-1.73333333333333	0.2114555			103_35	False	-1.73333333333333	-0.553125621141335			103_35	False	-1.73333333333333	-0.340630409952805			103_35	False	-1.73333333333333	0.095580014731907
648	103_35	False	-1.66666666666666	-0.23492477692756			103_35	False	-1.66666666666666	0.2031699			103_35	False	-1.66666666666666	-0.544149825675685			103_35	False	-1.66666666666666	-0.226429064723792			103_35	False	-1.66666666666666	0.0900502667836671
649	103_35	False	-1.6	-0.237172350153279			103_35	False	-1.6	0.20699325			103_35	False	-1.6	-0.529631719119836			103_35	False	-1.6	-0.323661239175802			103_35	False	-1.6	0.0893848232522069
650	103_35	False	-1.53333333333333	-0.239199644408406			103_35	False	-1.53333333333333	0.20389287			103_35	False	-1.53333333333333	-0.512319722116642			103_35	False	-1.53333333333333	-0.299750944668082			103_35	False	-1.53333333333333	0.0907087751320889
651	103_35	False	-1.46666666666666	-0.241028248753854			103_35	False	-1.46666666666666	0.21444555			103_35	False	-1.46666666666666	-0.495164019054755			103_35	False	-1.46666666666666	-0.234729688921767			103_35	False	-1.46666666666666	0.0937196836263405
652	103_35	False	-1.4	-0.242677636278007			103_35	False	-1.4	0.21420072			103_35	False	-1.4	-0.480899940483805			103_35	False	-1.4	-0.250056746495546			103_35	False	-1.4	0.101878348715337
653	103_35	False	-1.33333333333333	-0.244165371561805			103_35	False	-1.33333333333333	0.20580757			103_35	False	-1.33333333333333	-0.4716507368353			103_35	False	-1.33333333333333	-0.108761920925544			103_35	False	-1.33333333333333	0.0875570839475905
654	103_35	False	-1.26666666666666	-0.245507297726667			103_35	False	-1.26666666666666	0.2079844			103_35	False	-1.26666666666666	-0.468605344090018			103_35	False	-1.26666666666666	-0.291132912303262			103_35	False	-1.26666666666666	0.0815702906856923
655	103_35	False	-1.2	-0.246717705150322			103_35	False	-1.2	0.21625644			103_35	False	-1.2	-0.471826437001127			103_35	False	-1.2	-0.0732330106813203			103_35	False	-1.2	0.0767213435729217
656	103_35	False	-1.13333333333333	-0.247809483647232			103_35	False	-1.13333333333333	0.2234402			103_35	False	-1.13333333333333	-0.480234235968425			103_35	False	-1.13333333333333	-0.372832099764984			103_35	False	-1.13333333333333	0.107865299534039
657	103_35	False	-1.06666666666666	-0.24879425973421			103_35	False	-1.06666666666666	0.22351323			103_35	False	-1.06666666666666	-0.491787672672495			103_35	False	-1.06666666666666	-0.113688184988741			103_35	False	-1.06666666666666	0.0916074847971579
658	103_35	False	-1	-0.249682520442979			103_35	False	-1	0.22409399			103_35	False	-1	-0.503847299605692			103_35	False	-1	-0.350806638906398			103_35	False	-1	0.0884292264703698
659	103_35	False	-0.933333333333333	-0.250483724998182			103_35	False	-0.933333333333333	0.22454578			103_35	False	-0.933333333333333	-0.513661296194048			103_35	False	-0.933333333333333	-0.192727369682011			103_35	False	-0.933333333333333	0.0888450361102612
660	103_35	False	-0.866666666666666	-0.251206405550121			103_35	False	-0.866666666666666	0.2313443			103_35	False	-0.866666666666666	-0.518879783974681			103_35	False	-0.866666666666666	-0.284152915913172			103_35	False	-0.866666666666666	0.108978510889284
661	103_35	False	-0.8	-0.251858258034931			103_35	False	-0.8	0.2231301			103_35	False	-0.8	-0.517986584712688			103_35	False	-0.8	-0.438881873840319			103_35	False	-0.8	0.102079963657177
662	103_35	False	-0.733333333333333	-0.25244622412979			103_35	False	-0.733333333333333	0.22267643			103_35	False	-0.733333333333333	-0.510549479921479			103_35	False	-0.733333333333333	-0.25486302437946			103_35	False	-0.733333333333333	0.11225285196025
663	103_35	False	-0.666666666666666	-0.252976565175898			103_35	False	-0.666666666666666	0.23840688			103_35	False	-0.666666666666666	-0.49722867385139			103_35	False	-0.666666666666666	-0.244740081380762			103_35	False	-0.666666666666666	0.0861687741030137
664	103_35	False	-0.6	-0.25345492885647			103_35	False	-0.6	0.2443976			103_35	False	-0.6	-0.479537858527801			103_35	False	-0.6	-0.24783184621413			103_35	False	-0.6	0.0967487880600894
665	103_35	False	-0.533333333333333	-0.25388640938671			103_35	False	-0.533333333333333	0.23647422			103_35	False	-0.533333333333333	-0.459407086406477			103_35	False	-0.533333333333333	-0.139877521223008			103_35	False	-0.533333333333333	0.0973793032041137
666	103_35	False	-0.466666666666666	-0.254275601574794			103_35	False	-0.466666666666666	0.23325074			103_35	False	-0.466666666666666	-0.438636944321882			103_35	False	-0.466666666666666	-0.0859437136432909			103_35	False	-0.466666666666666	0.0797704745994607
667	103_35	False	-0.4	-0.254626650062035			103_35	False	-0.4	0.23921853			103_35	False	-0.4	-0.418351739854954			103_35	False	-0.4	-0.274636037910832			103_35	False	-0.4	0.0965999066958298
668	103_35	False	-0.333333333333333	-0.254943293188482			103_35	False	-0.333333333333333	0.2590967			103_35	False	-0.333333333333333	-0.39855688489161			103_35	False	-0.333333333333333	-0.0605206894591723			103_35	False	-0.333333333333333	0.0949134827802418
669	103_35	False	-0.266666666666666	-0.255228902941216			103_35	False	-0.266666666666666	0.27253732			103_35	False	-0.266666666666666	-0.377889392905409			103_35	False	-0.266666666666666	-0.283330587518936			103_35	False	-0.266666666666666	0.1072018021222
670	103_35	False	-0.2	-0.255486520925035			103_35	False	-0.2	0.29405284			103_35	False	-0.2	-0.35362687497811			103_35	False	-0.2	-0.160916529742567			103_35	False	-0.2	0.10642303732419
671	103_35	False	-0.133333333333333	-0.255718890326844			103_35	False	-0.133333333333333	0.31318116			103_35	False	-0.133333333333333	-0.321990569400389			103_35	False	-0.133333333333333	0.07128841048085			103_35	False	-0.133333333333333	0.111206562557758
672	103_35	False	-0.0666666666666666	-0.255928485902414			103_35	False	-0.0666666666666666	0.31109753			103_35	False	-0.0666666666666666	-0.278737207544239			103_35	False	-0.0666666666666666	-0.000367447142969838			103_35	False	-0.0666666666666666	0.0971510043824677
673	103_35	False	0	-0.247320304455198			103_35	False	0	0.32520077			103_35	False	0	-0.13689381966602			103_35	False	0	0.0736969657188223			103_35	False	0	0.120430271487951
674	103_35	False	0.0666666666666666	-0.109454926729253			103_35	False	0.0666666666666666	0.33146212			103_35	False	0.0666666666666666	0.0643896956075878			103_35	False	0.0666666666666666	0.333483248676419			103_35	False	0.0666666666666666	0.098523797530069
675	103_35	False	0.133333333333333	-0.0143253732672905			103_35	False	0.133333333333333	0.32602006			103_35	False	0.133333333333333	0.188044634972432			103_35	False	0.133333333333333	0.220384680087126			103_35	False	0.133333333333333	0.105619580740661
676	103_35	False	0.2	0.189822647956974			103_35	False	0.2	0.31448644			103_35	False	0.2	0.316357852777913			103_35	False	0.2	0.583865789579549			103_35	False	0.2	0.107977251235767
677	103_35	False	0.266666666666666	0.430682689078582			103_35	False	0.266666666666666	0.30938306			103_35	False	0.266666666666666	0.441155870778636			103_35	False	0.266666666666666	0.833626352004907			103_35	False	0.266666666666666	0.103856466844764
678	103_35	False	0.333333333333333	0.604884180759703			103_35	False	0.333333333333333	0.2990296			103_35	False	0.333333333333333	0.554407743834533			103_35	False	0.333333333333333	1.03510249954634			103_35	False	0.333333333333333	0.106665265975305
679	103_35	False	0.4	0.752507919636718			103_35	False	0.4	0.2974883			103_35	False	0.4	0.649533573557046			103_35	False	0.4	1.4106171312418			103_35	False	0.4	0.104587530560898
680	103_35	False	0.466666666666666	0.756000015548325			103_35	False	0.466666666666666	0.29567415			103_35	False	0.466666666666666	0.722405520717683			103_35	False	0.466666666666666	1.11849502634527			103_35	False	0.466666666666666	0.0992832693525407
681	103_35	False	0.533333333333333	0.709829208757856			103_35	False	0.533333333333333	0.28519294			103_35	False	0.533333333333333	0.771819010747745			103_35	False	0.533333333333333	0.921705053387944			103_35	False	0.533333333333333	0.102387471814334
682	103_35	False	0.6	0.655583872102101			103_35	False	0.6	0.28241575			103_35	False	0.6	0.79935704304119			103_35	False	0.6	1.04633324050735			103_35	False	0.6	0.0975446363660446
683	103_35	False	0.666666666666666	0.625319051928303			103_35	False	0.666666666666666	0.28848493			103_35	False	0.666666666666666	0.808726646616138			103_35	False	0.666666666666666	0.945958718986229			103_35	False	0.666666666666666	0.0919077281802385
684	103_35	False	0.733333333333333	0.597599996196807			103_35	False	0.733333333333333	0.28225666			103_35	False	0.733333333333333	0.804763848225908			103_35	False	0.733333333333333	1.09942006074055			103_35	False	0.733333333333333	0.092627372100055
685	103_35	False	0.8	0.631742054847509			103_35	False	0.8	0.29278794			103_35	False	0.8	0.792352831613163			103_35	False	0.8	1.14918510190383			103_35	False	0.8	0.112149415176284
686	103_35	False	0.866666666666666	0.561574149604562			103_35	False	0.866666666666666	0.28657934			103_35	False	0.866666666666666	0.77548565566542			103_35	False	0.866666666666666	1.15364825530759			103_35	False	0.866666666666666	0.0945454751405026
687	103_35	False	0.933333333333333	0.523966347010316			103_35	False	0.933333333333333	0.2888197			103_35	False	0.933333333333333	0.756623092296955			103_35	False	0.933333333333333	1.00396953134581			103_35	False	0.933333333333333	0.0943846275805533
688	103_35	False	1	0.453501786224365			103_35	False	1	0.28173876			103_35	False	1	0.736435080001594			103_35	False	1	0.832470260595557			103_35	False	1	0.101732169475
689	103_35	False	1.06666666666666	0.428269800470257			103_35	False	1.06666666666666	0.29192206			103_35	False	1.06666666666666	0.713924817777473			103_35	False	1.06666666666666	0.834505253934497			103_35	False	1.06666666666666	0.119234857476846
690	103_35	False	1.13333333333333	0.371747907389545			103_35	False	1.13333333333333	0.2923342			103_35	False	1.13333333333333	0.686883975876565			103_35	False	1.13333333333333	0.853998943595518			103_35	False	1.13333333333333	0.112972476106016
691	103_35	False	1.2	0.445071385611497			103_35	False	1.2	0.29254773			103_35	False	1.2	0.65258670862084			103_35	False	1.2	1.04789627341081			103_35	False	1.2	0.0978278543627617
692	103_35	False	1.26666666666666	0.40182668184167			103_35	False	1.26666666666666	0.28560838			103_35	False	1.26666666666666	0.608602010145073			103_35	False	1.26666666666666	0.920821807660887			103_35	False	1.26666666666666	0.0821290186132233
693	103_35	False	1.33333333333333	0.44654389801475			103_35	False	1.33333333333333	0.29530737			103_35	False	1.33333333333333	0.55358556710579			103_35	False	1.33333333333333	0.66902640200794			103_35	False	1.33333333333333	0.109786834431473
694	103_35	False	1.4	0.396915927394256			103_35	False	1.4	0.28787172			103_35	False	1.4	0.487907464560015			103_35	False	1.4	0.649194848391347			103_35	False	1.4	0.103230529181431
695	103_35	False	1.46666666666666	0.347829095176931			103_35	False	1.46666666666666	0.2822887			103_35	False	1.46666666666666	0.413987756063401			103_35	False	1.46666666666666	0.639569731257267			103_35	False	1.46666666666666	0.105661650879334
696	103_35	False	1.53333333333333	0.290643488758684			103_35	False	1.53333333333333	0.27431798			103_35	False	1.53333333333333	0.336252680433563			103_35	False	1.53333333333333	0.559759404874894			103_35	False	1.53333333333333	0.104040437260613
697	103_35	False	1.6	0.237200238791195			103_35	False	1.6	0.26785743			103_35	False	1.6	0.260688359097948			103_35	False	1.6	0.45860478081505			103_35	False	1.6	0.0983189505197681
698	103_35	False	1.66666666666666	0.188726187993411			103_35	False	1.66666666666666	0.2573618			103_35	False	1.66666666666666	0.194046539505909			103_35	False	1.66666666666666	0.461547745133731			103_35	False	1.66666666666666	0.0985860163662912
699	103_35	False	1.73333333333333	0.144964202870663			103_35	False	1.73333333333333	0.25948098			103_35	False	1.73333333333333	0.142832801182336			103_35	False	1.73333333333333	0.383727159120292			103_35	False	1.73333333333333	0.108887761630101
700	103_35	False	1.8	0.105485627580537			103_35	False	1.8	0.26220137			103_35	False	1.8	0.11226371658231			103_35	False	1.8	0.241574709034923			103_35	False	1.8	0.0881999497513335
701	103_35	False	1.86666666666666	0.0698754398208313			103_35	False	1.86666666666666	0.26586536			103_35	False	1.86666666666666	0.1053997406132			103_35	False	1.86666666666666	0.362084971057932			103_35	False	1.86666666666666	0.102876758928259
702	103_35	False	1.93333333333333	0.0377551988335728			103_35	False	1.93333333333333	0.25605267			103_35	False	1.93333333333333	0.122635138442429			103_35	False	1.93333333333333	0.120468873283576			103_35	False	1.93333333333333	0.0859969948832937
703	103_35	False	2	0.00878296355480309			103_35	False	2	0.24601962			103_35	False	2	0.161654989789847			103_35	False	2	0.340477708783533			103_35	False	2	0.0886048492004221
704	103_35	False	2.06666666666666	0.0222083910865561			103_35	False	2.06666666666666	0.25339156			103_35	False	2.06666666666666	0.21786465804297			103_35	False	2.06666666666666	0.598923361789632			103_35	False	2.06666666666666	0.11254920402217
705	103_35	False	2.13333333333333	0.0911748877131224			103_35	False	2.13333333333333	0.25166547			103_35	False	2.13333333333333	0.285183743167242			103_35	False	2.13333333333333	0.366287687984447			103_35	False	2.13333333333333	0.0879641312116088
706	103_35	False	2.2	0.0782622725851757			103_35	False	2.2	0.261984			103_35	False	2.2	0.357006589146091			103_35	False	2.2	0.529305001555805			103_35	False	2.2	0.097081909544114
707	103_35	False	2.26666666666666	0.291623597262771			103_35	False	2.26666666666666	0.254151			103_35	False	2.26666666666666	0.427095102309265			103_35	False	2.26666666666666	0.832545889613196			103_35	False	2.26666666666666	0.107293364447943
708	103_35	False	2.33333333333333	0.273368136062753			103_35	False	2.33333333333333	0.25948134			103_35	False	2.33333333333333	0.490203566567861			103_35	False	2.33333333333333	0.878233685739038			103_35	False	2.33333333333333	0.103513750991715
709	103_35	False	2.4	0.241420932679157			103_35	False	2.4	0.2493139			103_35	False	2.4	0.542333094997907			103_35	False	2.4	0.602058952958042			103_35	False	2.4	0.100492367618246
710	103_35	False	2.46666666666666	0.269373486330553			103_35	False	2.46666666666666	0.25696507			103_35	False	2.46666666666666	0.580644619094138			103_35	False	2.46666666666666	0.801256937575163			103_35	False	2.46666666666666	0.0945504455598158
711	103_35	False	2.53333333333333	0.306462604241986			103_35	False	2.53333333333333	0.26347607			103_35	False	2.53333333333333	0.603177291170876			103_35	False	2.53333333333333	0.503769968790073			103_35	False	2.53333333333333	0.0949476005728733
712	103_35	False	2.6	0.326500627098168			103_35	False	2.6	0.25315213			103_35	False	2.6	0.608578422530408			103_35	False	2.6	0.840728920439737			103_35	False	2.6	0.095169077064809
713	103_35	False	2.66666666666666	0.337954399718489			103_35	False	2.66666666666666	0.26168054			103_35	False	2.66666666666666	0.596026296848338			103_35	False	2.66666666666666	0.574400506816269			103_35	False	2.66666666666666	0.0964617061433947
714	103_35	False	2.73333333333333	0.406276397972812			103_35	False	2.73333333333333	0.2553812			103_35	False	2.73333333333333	0.565425571275842			103_35	False	2.73333333333333	0.948493464299002			103_35	False	2.73333333333333	0.106516166178416
715	103_35	False	2.8	0.389331837546003			103_35	False	2.8	0.24537443			103_35	False	2.8	0.517815410533204			103_35	False	2.8	0.784690359114186			103_35	False	2.8	0.105574262219936
716	103_35	False	2.86666666666666	0.373253922346332			103_35	False	2.86666666666666	0.24759649			103_35	False	2.86666666666666	0.455808909413642			103_35	False	2.86666666666666	0.866230236514916			103_35	False	2.86666666666666	0.100047380237746
717	103_35	False	2.93333333333333	0.318230912657205			103_35	False	2.93333333333333	0.23829606			103_35	False	2.93333333333333	0.383828924842951			103_35	False	2.93333333333333	0.611222853491775			103_35	False	2.93333333333333	0.102597498848878
718	103_35	False	3	0.237314413087262			103_35	False	3	0.22610879			103_35	False	3	0.271584369310428			103_35	False	3	0.517612262977861			103_35	False	3	0.095690905626478
719	103_35	False	3.06666666666666	0.165856896892242			103_35	False	3.06666666666666	0.21736045			103_35	False	3.06666666666666	0.172701906945696			103_35	False	3.06666666666666	0.338003510790383			103_35	False	3.06666666666666	0.0903657972728793
720	103_35	False	3.13333333333333	0.124332697698681			103_35	False	3.13333333333333	0.21860318			103_35	False	3.13333333333333	0.126133202870778			103_35	False	3.13333333333333	0.146471190759897			103_35	False	3.13333333333333	0.0977440308233219
721	103_35	False	3.2	0.0868756476737301			103_35	False	3.2	0.23985724			103_35	False	3.2	0.0988807012922493			103_35	False	3.2	0.294615939049346			103_35	False	3.2	0.0997628439474933
722	103_35	False	3.26666666666666	0.0530893019233354			103_35	False	3.26666666666666	0.24069133			103_35	False	3.26666666666666	0.0911738343927043			103_35	False	3.26666666666666	0.494210217161931			103_35	False	3.26666666666666	0.0908080354248461
723	103_35	False	3.33333333333333	0.143004876725985			103_35	False	3.33333333333333	0.2654057			103_35	False	3.33333333333333	0.0999601271203485			103_35	False	3.33333333333333	0.249732217346185			103_35	False	3.33333333333333	0.0984400857846325
724	103_35	False	3.4	0.121084126661185			103_35	False	3.4	0.25702676			103_35	False	3.4	0.11940534616339			103_35	False	3.4	0.327942153038916			103_35	False	3.4	0.0979562439497054
725	103_35	False	3.46666666666666	0.122396220226048			103_35	False	3.46666666666666	0.25085184			103_35	False	3.46666666666666	0.141958205599802			103_35	False	3.46666666666666	0.35991923322383			103_35	False	3.46666666666666	0.0844960381378909
726	103_35	False	3.53333333333333	0.103585361918968			103_35	False	3.53333333333333	0.25227305			103_35	False	3.53333333333333	0.159768825036088			103_35	False	3.53333333333333	0.377212288426198			103_35	False	3.53333333333333	0.0989905456875384
727	103_35	False	3.6	0.153645449974358			103_35	False	3.6	0.2773731			103_35	False	3.6	0.166172511534036			103_35	False	3.6	0.420725416442036			103_35	False	3.6	0.0942640899863485
728	103_35	False	3.66666666666666	0.125646470717049			103_35	False	3.66666666666666	0.28137323			103_35	False	3.66666666666666	0.156935747764949			103_35	False	3.66666666666666	0.547977575175275			103_35	False	3.66666666666666	0.0981464236290963
729	103_35	False	3.73333333333333	0.0898390733564916			103_35	False	3.73333333333333	0.2734463			103_35	False	3.73333333333333	0.131012344817969			103_35	False	3.73333333333333	0.485277011682835			103_35	False	3.73333333333333	0.112674660905645
730	103_35	False	3.8	0.0560188315016411			103_35	False	3.8	0.27063408			103_35	False	3.8	0.0906648571087765			103_35	False	3.8	0.505385745779827			103_35	False	3.8	0.108361404740378
731	103_35	False	3.86666666666666	0.0252936374361255			103_35	False	3.86666666666666	0.2695712			103_35	False	3.86666666666666	0.0409471130226887			103_35	False	3.86666666666666	0.00413360453504732			103_35	False	3.86666666666666	0.0921089323161914
732	103_35	False	3.93333333333333	-0.00245193535215946			103_35	False	3.93333333333333	0.2590084			103_35	False	3.93333333333333	-0.0113147256083977			103_35	False	3.93333333333333	0.300208160953711			103_35	False	3.93333333333333	0.0931811482523763
733	103_35	False	4	-0.0274828051125024			103_35	False	4	0.2559024			103_35	False	4	-0.0587991214829534			103_35	False	4	0.0322065133274666			103_35	False	4	0.0981093710143476
734	103_35	False	4.06666666666666	-0.050061122684121			103_35	False	4.06666666666666	0.24587521			103_35	False	4.06666666666666	-0.0949392905952999			103_35	False	4.06666666666666	0.0243484359444133			103_35	False	4.06666666666666	0.0829238515923371
735	103_35	False	4.13333333333333	-0.0704266923680613			103_35	False	4.13333333333333	0.26621285			103_35	False	4.13333333333333	-0.114896040874131			103_35	False	4.13333333333333	0.146296472464383			103_35	False	4.13333333333333	0.0957982574604638
736	103_35	False	4.2	-0.088796298506863			103_35	False	4.2	0.26115233			103_35	False	4.2	-0.116100422264724			103_35	False	4.2	0.0403759967573141			103_35	False	4.2	0.0979245315290044
737	103_35	False	4.26666666666666	-0.105365548710155			103_35	False	4.26666666666666	0.26726457			103_35	False	4.26666666666666	-0.0983407116478745			103_35	False	4.26666666666666	0.258451352859689			103_35	False	4.26666666666666	0.111325810318935
738	103_35	False	4.33333333333333	-0.120310889476198			103_35	False	4.33333333333333	0.2960662			103_35	False	4.33333333333333	-0.0634831024738936			103_35	False	4.33333333333333	0.12925680786602			103_35	False	4.33333333333333	0.0954649380946968
739	103_35	False	4.4	-0.133791476096637			103_35	False	4.4	0.29476237			103_35	False	4.4	-0.0149819972310399			103_35	False	4.4	0.162214039187589			103_35	False	4.4	0.103607860568196
740	103_35	False	4.46666666666666	-0.0745465786606452			103_35	False	4.46666666666666	0.29175568			103_35	False	4.46666666666666	0.0426616594714537			103_35	False	4.46666666666666	0.303181714956231			103_35	False	4.46666666666666	0.100029275823851
741	103_35	False	4.53333333333333	-0.0822121110345591			103_35	False	4.53333333333333	0.29669628			103_35	False	4.53333333333333	0.104387425671105			103_35	False	4.53333333333333	0.310899859786803			103_35	False	4.53333333333333	0.093871615490908
742	103_35	False	4.6	-0.0815743334426956			103_35	False	4.6	0.30263108			103_35	False	4.6	0.164977775419686			103_35	False	4.6	0.304419992744568			103_35	False	4.6	0.0868855941472579
743	103_35	False	4.66666666666666	-0.0335760755289717			103_35	False	4.66666666666666	0.29077289			103_35	False	4.66666666666666	0.219410572163947			103_35	False	4.66666666666666	0.263027241568057			103_35	False	4.66666666666666	0.0860730595092733
744	103_35	False	4.73333333333333	0.125596890844321			103_35	False	4.73333333333333	0.28281406			103_35	False	4.73333333333333	0.263221068394164			103_35	False	4.73333333333333	0.582940156334644			103_35	False	4.73333333333333	0.0957905616120982
745	103_35	False	4.8	0.12188787299739			103_35	False	4.8	0.2717324			103_35	False	4.8	0.292909418691823			103_35	False	4.8	0.476264447311			103_35	False	4.8	0.109466835006978
746	103_35	False	4.86666666666666	0.12158192918966			103_35	False	4.86666666666666	0.26953906			103_35	False	4.86666666666666	0.306371837083395			103_35	False	4.86666666666666	0.497350990766542			103_35	False	4.86666666666666	0.0951242391947404
747	103_35	False	4.93333333333333	0.119400055880221			103_35	False	4.93333333333333	0.27157772			103_35	False	4.93333333333333	0.303270517798951			103_35	False	4.93333333333333	0.459086260211484			103_35	False	4.93333333333333	0.1175880666189
748	103_46	False	-4.93333333333333	0.0120087577724736			103_46	False	-4.93333333333333	0.34473434			103_46	False	-4.93333333333333	0.0192263510382002			103_46	False	-4.93333333333333	1.30637787780985			103_46	False	-4.93333333333333	0.162381235238386
749	103_46	False	-4.86666666666666	-0.0118029077578091			103_46	False	-4.86666666666666	0.33983693			103_46	False	-4.86666666666666	0.00761316313526906			103_46	False	-4.86666666666666	1.45372734338329			103_46	False	-4.86666666666666	0.154059224913314
750	103_46	False	-4.8	-0.0364689633112308			103_46	False	-4.8	0.3196353			103_46	False	-4.8	-0.00624080536491655			103_46	False	-4.8	1.00356628178233			103_46	False	-4.8	0.0987995013541866
751	103_46	False	-4.73333333333333	-0.0598353706045175			103_46	False	-4.73333333333333	0.3073903			103_46	False	-4.73333333333333	-0.0182691532796329			103_46	False	-4.73333333333333	1.09303348524389			103_46	False	-4.73333333333333	0.102207896383319
752	103_46	False	-4.66666666666666	-0.0811824120660696			103_46	False	-4.66666666666666	0.31101525			103_46	False	-4.66666666666666	-0.0274827012655545			103_46	False	-4.66666666666666	1.17009079646326			103_46	False	-4.66666666666666	0.152300090887883
753	103_46	False	-4.6	-0.0979035959423817			103_46	False	-4.6	0.3162054			103_46	False	-4.6	-0.0356680765265367			103_46	False	-4.6	1.41398704451383			103_46	False	-4.6	0.146757646169513
754	103_46	False	-4.53333333333333	-0.114268538059941			103_46	False	-4.53333333333333	0.29643413			103_46	False	-4.53333333333333	-0.0458319850900128			103_46	False	-4.53333333333333	1.09538908030334			103_46	False	-4.53333333333333	0.151986977698387
755	103_46	False	-4.46666666666666	-0.110511029527135			103_46	False	-4.46666666666666	0.272889			103_46	False	-4.46666666666666	-0.0602874341435775			103_46	False	-4.46666666666666	1.40883829155771			103_46	False	-4.46666666666666	0.0782275898446813
756	103_46	False	-4.4	-0.112336663752788			103_46	False	-4.4	0.29933986			103_46	False	-4.4	-0.0793286110013519			103_46	False	-4.4	0.847235372847631			103_46	False	-4.4	0.140774450189393
757	103_46	False	-4.33333333333333	-0.12218743870169			103_46	False	-4.33333333333333	0.2811409			103_46	False	-4.33333333333333	-0.101017478634049			103_46	False	-4.33333333333333	0.955123034870905			103_46	False	-4.33333333333333	0.127927512229254
758	103_46	False	-4.26666666666666	-0.110899998452666			103_46	False	-4.26666666666666	0.26310596			103_46	False	-4.26666666666666	-0.122008319444721			103_46	False	-4.26666666666666	1.13851634052842			103_46	False	-4.26666666666666	0.13284149604936
759	103_46	False	-4.2	-0.115944372972649			103_46	False	-4.2	0.24911584			103_46	False	-4.2	-0.138890876791949			103_46	False	-4.2	0.83708334800802			103_46	False	-4.2	0.130091422393612
760	103_46	False	-4.13333333333333	-0.126761282715236			103_46	False	-4.13333333333333	0.2578758			103_46	False	-4.13333333333333	-0.149404642085075			103_46	False	-4.13333333333333	1.02310165042435			103_46	False	-4.13333333333333	0.142142006340938
761	103_46	False	-4.06666666666666	-0.139025570928527			103_46	False	-4.06666666666666	0.24839818			103_46	False	-4.06666666666666	-0.153041235532932			103_46	False	-4.06666666666666	0.71698325892874			103_46	False	-4.06666666666666	0.141056715113287
762	103_46	False	-4	-0.151025815739006			103_46	False	-4	0.23291738			103_46	False	-4	-0.150876608004698			103_46	False	-4	0.632692928365221			103_46	False	-4	0.108450187923993
763	103_46	False	-3.93333333333333	-0.162139744904546			103_46	False	-3.93333333333333	0.25576377			103_46	False	-3.93333333333333	-0.144816083211987			103_46	False	-3.93333333333333	1.0095365290472			103_46	False	-3.93333333333333	0.130131110989369
764	103_46	False	-3.86666666666666	-0.141990482426245			103_46	False	-3.86666666666666	0.2739117			103_46	False	-3.86666666666666	-0.136676260169031			103_46	False	-3.86666666666666	1.04475839323262			103_46	False	-3.86666666666666	0.120321831531473
765	103_46	False	-3.8	-0.141682341044406			103_46	False	-3.8	0.2783363			103_46	False	-3.8	-0.127580126627728			103_46	False	-3.8	1.02897055531198			103_46	False	-3.8	0.127120266414846
766	103_46	False	-3.73333333333333	-0.13688666738381			103_46	False	-3.73333333333333	0.2562113			103_46	False	-3.73333333333333	-0.11796506019271			103_46	False	-3.73333333333333	1.02815661213296			103_46	False	-3.73333333333333	0.133203218305115
767	103_46	False	-3.66666666666666	-0.142651549004856			103_46	False	-3.66666666666666	0.27134627			103_46	False	-3.66666666666666	-0.108152986653812			103_46	False	-3.66666666666666	0.83098385995558			103_46	False	-3.66666666666666	0.131435506227024
768	103_46	False	-3.6	-0.132928017308256			103_46	False	-3.6	0.276227			103_46	False	-3.6	-0.0990778359115527			103_46	False	-3.6	1.0929397111613			103_46	False	-3.6	0.129651185972874
769	103_46	False	-3.53333333333333	-0.137111056513829			103_46	False	-3.53333333333333	0.2662087			103_46	False	-3.53333333333333	-0.0926243381012858			103_46	False	-3.53333333333333	1.28073111429563			103_46	False	-3.53333333333333	0.140595971263661
770	103_46	False	-3.46666666666666	-0.131002303336585			103_46	False	-3.46666666666666	0.28567317			103_46	False	-3.46666666666666	-0.0912287375724406			103_46	False	-3.46666666666666	0.953798789297654			103_46	False	-3.46666666666666	0.130834269672192
771	103_46	False	-3.4	-0.136662673187202			103_46	False	-3.4	0.28368545			103_46	False	-3.4	-0.0968463893171365			103_46	False	-3.4	1.10165284235462			103_46	False	-3.4	0.146790752632216
772	103_46	False	-3.33333333333333	-0.146349951218979			103_46	False	-3.33333333333333	0.29281387			103_46	False	-3.33333333333333	-0.109835607606584			103_46	False	-3.33333333333333	1.18237720225484			103_46	False	-3.33333333333333	0.139759848211182
773	103_46	False	-3.26666666666666	-0.156906364984956			103_46	False	-3.26666666666666	0.28537124			103_46	False	-3.26666666666666	-0.128444785304415			103_46	False	-3.26666666666666	1.22694045942742			103_46	False	-3.26666666666666	0.154184033181376
774	103_46	False	-3.2	-0.167094727345241			103_46	False	-3.2	0.30322096			103_46	False	-3.2	-0.149298346964477			103_46	False	-3.2	0.69373635761542			103_46	False	-3.2	0.125270831522305
775	103_46	False	-3.13333333333333	-0.17647682643356			103_46	False	-3.13333333333333	0.2920919			103_46	False	-3.13333333333333	-0.168710822233756			103_46	False	-3.13333333333333	0.842860729974614			103_46	False	-3.13333333333333	0.126361776590667
776	103_46	False	-3.06666666666666	-0.184941810184213			103_46	False	-3.06666666666666	0.26868373			103_46	False	-3.06666666666666	-0.184164512205801			103_46	False	-3.06666666666666	0.735592888667176			103_46	False	-3.06666666666666	0.114431321200885
777	103_46	False	-3	-0.195875576563917			103_46	False	-3	0.24395688			103_46	False	-3	-0.199173432976319			103_46	False	-3	0.743958604149302			103_46	False	-3	0.131799755483959
778	103_46	False	-2.93333333333333	-0.205223888579366			103_46	False	-2.93333333333333	0.21556744			103_46	False	-2.93333333333333	-0.21040345768479			103_46	False	-2.93333333333333	0.775880954074294			103_46	False	-2.93333333333333	0.110514607187758
779	103_46	False	-2.86666666666666	-0.210531048179285			103_46	False	-2.86666666666666	0.2214611			103_46	False	-2.86666666666666	-0.218791703457883			103_46	False	-2.86666666666666	0.75827846363643			103_46	False	-2.86666666666666	0.114902578310394
780	103_46	False	-2.8	-0.215237973362755			103_46	False	-2.8	0.21961807			103_46	False	-2.8	-0.229000388895383			103_46	False	-2.8	0.393702613074357			103_46	False	-2.8	0.110843618521987
781	103_46	False	-2.73333333333333	-0.219411636460851			103_46	False	-2.73333333333333	0.23236011			103_46	False	-2.73333333333333	-0.240351636065119			103_46	False	-2.73333333333333	0.547791080571037			103_46	False	-2.73333333333333	0.101127216564754
782	103_46	False	-2.66666666666666	-0.223112067414179			103_46	False	-2.66666666666666	0.25368604			103_46	False	-2.66666666666666	-0.251298160229331			103_46	False	-2.66666666666666	0.529609321671523			103_46	False	-2.66666666666666	0.14512872351071
783	103_46	False	-2.6	-0.226392761550837			103_46	False	-2.6	0.24422473			103_46	False	-2.6	-0.260094477366811			103_46	False	-2.6	0.364572412836687			103_46	False	-2.6	0.13245930947051
784	103_46	False	-2.53333333333333	-0.229301260876769			103_46	False	-2.53333333333333	0.22613265			103_46	False	-2.53333333333333	-0.265313832314801			103_46	False	-2.53333333333333	0.463372971793837			103_46	False	-2.53333333333333	0.137163668305044
785	103_46	False	-2.46666666666666	-0.231879762066982			103_46	False	-2.46666666666666	0.21693218			103_46	False	-2.46666666666666	-0.266123028231677			103_46	False	-2.46666666666666	0.45629436695044			103_46	False	-2.46666666666666	0.107427838134967
786	103_46	False	-2.4	-0.23416569453425			103_46	False	-2.4	0.23308074			103_46	False	-2.4	-0.262444418790254			103_46	False	-2.4	0.641553215052616			103_46	False	-2.4	0.137263249363528
787	103_46	False	-2.33333333333333	-0.236192249358574			103_46	False	-2.33333333333333	0.2236995			103_46	False	-2.33333333333333	-0.255131356105593			103_46	False	-2.33333333333333	0.180749483035886			103_46	False	-2.33333333333333	0.117123872908918
788	103_46	False	-2.26666666666666	-0.237988855156925			103_46	False	-2.26666666666666	0.21355441			103_46	False	-2.26666666666666	-0.246089358988202			103_46	False	-2.26666666666666	0.475315664066293			103_46	False	-2.26666666666666	0.118498093458796
789	103_46	False	-2.2	-0.239581602862078			103_46	False	-2.2	0.21409762			103_46	False	-2.2	-0.238093498375936			103_46	False	-2.2	0.390217029286993			103_46	False	-2.2	0.115388457086774
790	103_46	False	-2.13333333333333	-0.240993623556755			103_46	False	-2.13333333333333	0.2111003			103_46	False	-2.13333333333333	-0.234091217299285			103_46	False	-2.13333333333333	0.6597215948278			103_46	False	-2.13333333333333	0.128730949859408
791	103_46	False	-2.06666666666666	-0.242245423936501			103_46	False	-2.06666666666666	0.2217785			103_46	False	-2.06666666666666	-0.236076525982771			103_46	False	-2.06666666666666	0.416156963790092			103_46	False	-2.06666666666666	0.116661167442183
792	103_46	False	-2	-0.243355183943516			103_46	False	-2	0.20843828			103_46	False	-2	-0.243995416538896			103_46	False	-2	0.505675734858837			103_46	False	-2	0.133702094995671
793	103_46	False	-1.93333333333333	-0.244339020708284			103_46	False	-1.93333333333333	0.24105799			103_46	False	-1.93333333333333	-0.255313698430367			103_46	False	-1.93333333333333	0.705613758477835			103_46	False	-1.93333333333333	0.120052802514298
794	103_46	False	-1.86666666666666	-0.24521122258915			103_46	False	-1.86666666666666	0.23097582			103_46	False	-1.86666666666666	-0.265670615287292			103_46	False	-1.86666666666666	0.16036767952597			103_46	False	-1.86666666666666	0.115826283529451
795	103_46	False	-1.8	-0.245984456671334			103_46	False	-1.8	0.2362789			103_46	False	-1.8	-0.270519376100576			103_46	False	-1.8	0.505845923899204			103_46	False	-1.8	0.12836296846048
796	103_46	False	-1.73333333333333	-0.246669952720496			103_46	False	-1.73333333333333	0.23993246			103_46	False	-1.73333333333333	-0.267099869143829			103_46	False	-1.73333333333333	0.145986722538459			103_46	False	-1.73333333333333	0.118107483036741
797	103_46	False	-1.66666666666666	-0.247277666273979			103_46	False	-1.66666666666666	0.24814294			103_46	False	-1.66666666666666	-0.255824554973187			103_46	False	-1.66666666666666	0.710749321777946			103_46	False	-1.66666666666666	0.143229052460033
798	103_46	False	-1.6	-0.247816423228085			103_46	False	-1.6	0.259786			103_46	False	-1.6	-0.240356767032717			103_46	False	-1.6	0.44793443588078			103_46	False	-1.6	0.130171843838122
799	103_46	False	-1.53333333333333	-0.248294048013375			103_46	False	-1.53333333333333	0.24365506			103_46	False	-1.53333333333333	-0.226240190718869			103_46	False	-1.53333333333333	0.31046880308957			103_46	False	-1.53333333333333	0.129926529988615
800	103_46	False	-1.46666666666666	-0.24871747723085			103_46	False	-1.46666666666666	0.254404			103_46	False	-1.46666666666666	-0.218618115737862			103_46	False	-1.46666666666666	0.683509711563867			103_46	False	-1.46666666666666	0.10968305365282
801	103_46	False	-1.4	-0.249092860392947			103_46	False	-1.4	0.26798162			103_46	False	-1.4	-0.220032964815906			103_46	False	-1.4	0.774612249171839			103_46	False	-1.4	0.119625331782869
802	103_46	False	-1.33333333333333	-0.249425649233596			103_46	False	-1.33333333333333	0.27006993			103_46	False	-1.33333333333333	-0.229303079351172			103_46	False	-1.33333333333333	0.611040970247787			103_46	False	-1.33333333333333	0.154576582756959
803	103_46	False	-1.26666666666666	-0.249720676884385			103_46	False	-1.26666666666666	0.25778022			103_46	False	-1.26666666666666	-0.242019089870062			103_46	False	-1.26666666666666	0.407123386141757			103_46	False	-1.26666666666666	0.141386213664394
804	103_46	False	-1.2	-0.249982228069895			103_46	False	-1.2	0.2971362			103_46	False	-1.2	-0.252475954574127			103_46	False	-1.2	0.524989150376646			103_46	False	-1.2	0.12828668881477
805	103_46	False	-1.13333333333333	-0.25021410132919			103_46	False	-1.13333333333333	0.26683205			103_46	False	-1.13333333333333	-0.256180896926342			103_46	False	-1.13333333333333	0.4939768061392			103_46	False	-1.13333333333333	0.154518695320696
806	103_46	False	-1.06666666666666	-0.250419664173339			103_46	False	-1.06666666666666	0.2436276			103_46	False	-1.06666666666666	-0.251777610233257			103_46	False	-1.06666666666666	0.313860328736326			103_46	False	-1.06666666666666	0.099119130500237
807	103_46	False	-1	-0.25060190202386			103_46	False	-1	0.23487747			103_46	False	-1	-0.241480105127678			103_46	False	-1	0.435215307294329			103_46	False	-1	0.116665927596609
808	103_46	False	-0.933333333333333	-0.250763461542558			103_46	False	-0.933333333333333	0.22861591			103_46	False	-0.933333333333333	-0.229829688062489			103_46	False	-0.933333333333333	0.620463046799008			103_46	False	-0.933333333333333	0.121593891353694
809	103_46	False	-0.866666666666666	-0.250906689077382			103_46	False	-0.866666666666666	0.22436105			103_46	False	-0.866666666666666	-0.221430353690613			103_46	False	-0.866666666666666	0.731951901830688			103_46	False	-0.866666666666666	0.145819009043304
810	103_46	False	-0.8	-0.251033664738718			103_46	False	-0.8	0.2170566			103_46	False	-0.8	-0.218833931708947			103_46	False	-0.8	0.81260489731973			103_46	False	-0.8	0.152223629712146
811	103_46	False	-0.733333333333333	-0.251146232610506			103_46	False	-0.733333333333333	0.21219712			103_46	False	-0.733333333333333	-0.221638613366089			103_46	False	-0.733333333333333	0.454688976009435			103_46	False	-0.733333333333333	0.12300805245572
812	103_46	False	-0.666666666666666	-0.251246027526486			103_46	False	-0.666666666666666	0.20196769			103_46	False	-0.666666666666666	-0.227179547163153			103_46	False	-0.666666666666666	0.439059235301055			103_46	False	-0.666666666666666	0.123088625074065
813	103_46	False	-0.6	-0.251334498821484			103_46	False	-0.6	0.18978465			103_46	False	-0.6	-0.23231503732973			103_46	False	-0.6	0.511668005755535			103_46	False	-0.6	0.120778757786427
814	103_46	False	-0.533333333333333	-0.251412931373796			103_46	False	-0.533333333333333	0.16969594			103_46	False	-0.533333333333333	-0.235249597158969			103_46	False	-0.533333333333333	0.483983290218843			103_46	False	-0.533333333333333	0.108396015174912
815	103_46	False	-0.466666666666666	-0.251482464269595			103_46	False	-0.466666666666666	0.16999333			103_46	False	-0.466666666666666	-0.23639631613405			103_46	False	-0.466666666666666	0.657446548169172			103_46	False	-0.466666666666666	0.134875197275585
816	103_46	False	-0.4	-0.251544107342685			103_46	False	-0.4	0.18681833			103_46	False	-0.4	-0.237895596192885			103_46	False	-0.4	0.250720061342614			103_46	False	-0.4	0.129471789379467
817	103_46	False	-0.333333333333333	-0.251598755844058			103_46	False	-0.333333333333333	0.19619916			103_46	False	-0.333333333333333	-0.242181958284078			103_46	False	-0.333333333333333	0.764124895332109			103_46	False	-0.333333333333333	0.126890422384208
818	103_46	False	-0.266666666666666	-0.251647203439037			103_46	False	-0.266666666666666	0.1940608			103_46	False	-0.266666666666666	-0.250467636644708			103_46	False	-0.266666666666666	0.659855590496594			103_46	False	-0.266666666666666	0.122620666468351
819	103_46	False	-0.2	-0.25169015373824			103_46	False	-0.2	0.18805856			103_46	False	-0.2	-0.261951583239705			103_46	False	-0.2	0.208278621717024			103_46	False	-0.2	0.0990083923270432
820	103_46	False	-0.133333333333333	-0.251728230512028			103_46	False	-0.133333333333333	0.198367			103_46	False	-0.133333333333333	-0.274067859988369			103_46	False	-0.133333333333333	0.367591624396562			103_46	False	-0.133333333333333	0.13350620193699
821	103_46	False	-0.0666666666666666	-0.25176198675594			103_46	False	-0.0666666666666666	0.20698307			103_46	False	-0.0666666666666666	-0.28350295585189			103_46	False	-0.0666666666666666	0.147262832799999			103_46	False	-0.0666666666666666	0.147793606460664
822	103_46	False	0	-0.251817439555381			103_46	False	0	0.19259416			103_46	False	0	-0.281722868762971			103_46	False	0	0.369296731045082			103_46	False	0	0.113978891608613
823	103_46	False	0.0666666666666666	-0.251862814088112			103_46	False	0.0666666666666666	0.18529883			103_46	False	0.0666666666666666	-0.257447751071591			103_46	False	0.0666666666666666	0.367575390593398			103_46	False	0.0666666666666666	0.133482218117026
824	103_46	False	0.133333333333333	-0.251881299279885			103_46	False	0.133333333333333	0.17754887			103_46	False	0.133333333333333	-0.238088861947808			103_46	False	0.133333333333333	0.460773483120099			103_46	False	0.133333333333333	0.120827317372094
825	103_46	False	0.2	-0.251897686977282			103_46	False	0.2	0.16445602			103_46	False	0.2	-0.219193213143669			103_46	False	0.2	0.496918781455764			103_46	False	0.2	0.112549172958324
826	103_46	False	0.266666666666666	-0.251912215179669			103_46	False	0.266666666666666	0.20322983			103_46	False	0.266666666666666	-0.20503038530889			103_46	False	0.266666666666666	0.604280822583211			103_46	False	0.266666666666666	0.108071147764417
827	103_46	False	0.333333333333333	-0.251925094881569			103_46	False	0.333333333333333	0.23932575			103_46	False	0.333333333333333	-0.199907298214796			103_46	False	0.333333333333333	0.736447563176904			103_46	False	0.333333333333333	0.151762778401602
828	103_46	False	0.4	-0.251936513144595			103_46	False	0.4	0.22132279			103_46	False	0.4	-0.20704581329041			103_46	False	0.4	0.637795149526502			103_46	False	0.4	0.131789844035578
829	103_46	False	0.466666666666666	-0.251946635785211			103_46	False	0.466666666666666	0.21953131			103_46	False	0.466666666666666	-0.227044314266346			103_46	False	0.466666666666666	0.492004194124888			103_46	False	0.466666666666666	0.121167702867803
830	103_46	False	0.533333333333333	-0.25195560982535			103_46	False	0.533333333333333	0.23528579			103_46	False	0.533333333333333	-0.256350183446747			103_46	False	0.533333333333333	0.707726041544969			103_46	False	0.533333333333333	0.139243619010746
831	103_46	False	0.6	-0.251963565584067			103_46	False	0.6	0.22847594			103_46	False	0.6	-0.286460149744104			103_46	False	0.6	0.22311033640808			103_46	False	0.6	0.124684020229785
832	103_46	False	0.666666666666666	-0.251970618618457			103_46	False	0.666666666666666	0.20426439			103_46	False	0.666666666666666	-0.304625646090988			103_46	False	0.666666666666666	0.29275487376863			103_46	False	0.666666666666666	0.116629086715198
833	103_46	False	0.733333333333333	-0.251976871347714			103_46	False	0.733333333333333	0.2072594			103_46	False	0.733333333333333	-0.296522093377449			103_46	False	0.733333333333333	0.683313532555618			103_46	False	0.733333333333333	0.12258653457349
834	103_46	False	0.8	-0.251982414593754			103_46	False	0.8	0.1976474			103_46	False	0.8	-0.250612539843508			103_46	False	0.8	0.40538073149129			103_46	False	0.8	0.100392488049654
835	103_46	False	0.866666666666666	-0.218821069947543			103_46	False	0.866666666666666	0.18660083			103_46	False	0.866666666666666	-0.162997845863328			103_46	False	0.866666666666666	0.41359435317216			103_46	False	0.866666666666666	0.137466139524403
836	103_46	False	0.933333333333333	-0.197825927964545			103_46	False	0.933333333333333	0.20692289			103_46	False	0.933333333333333	-0.0408470942122152			103_46	False	0.933333333333333	0.915775899928794			103_46	False	0.933333333333333	0.113042511161698
837	103_46	False	1	-0.0766775309813452			103_46	False	1	0.1841549			103_46	False	1	0.0974469894854826			103_46	False	1	1.17991164602699			103_46	False	1	0.122711492497577
838	103_46	False	1.06666666666666	0.00279505793577594			103_46	False	1.06666666666666	0.20825167			103_46	False	1.06666666666666	0.226213855833097			103_46	False	1.06666666666666	1.64425799141677			103_46	False	1.06666666666666	0.131472219308867
839	103_46	False	1.13333333333333	0.114393828865843			103_46	False	1.13333333333333	0.24382143			103_46	False	1.13333333333333	0.319687799940813			103_46	False	1.13333333333333	2.60570793013032			103_46	False	1.13333333333333	0.138585555968552
840	103_46	False	1.2	0.132051244506478			103_46	False	1.2	0.27226615			103_46	False	1.2	0.360005127839094			103_46	False	1.2	2.21183621932437			103_46	False	1.2	0.111124049628339
841	103_46	False	1.26666666666666	0.113441395947338			103_46	False	1.26666666666666	0.2718958			103_46	False	1.26666666666666	0.343011910317445			103_46	False	1.26666666666666	1.85982505187625			103_46	False	1.26666666666666	0.139859693672096
842	103_46	False	1.33333333333333	0.0824989873985879			103_46	False	1.33333333333333	0.25904787			103_46	False	1.33333333333333	0.279639324557131			103_46	False	1.33333333333333	1.94013251287066			103_46	False	1.33333333333333	0.130021488709784
843	103_46	False	1.4	0.0489784856707811			103_46	False	1.4	0.26850405			103_46	False	1.4	0.192350648020318			103_46	False	1.4	1.3034059897687			103_46	False	1.4	0.132686815163699
844	103_46	False	1.46666666666666	0.016694601003222			103_46	False	1.46666666666666	0.25911278			103_46	False	1.46666666666666	0.108042164851368			103_46	False	1.46666666666666	1.39001014579045			103_46	False	1.46666666666666	0.119160894191834
845	103_46	False	1.53333333333333	-0.0130081758089552			103_46	False	1.53333333333333	0.27077228			103_46	False	1.53333333333333	0.0499574215758406			103_46	False	1.53333333333333	1.31936277437084			103_46	False	1.53333333333333	0.133777346173605
846	103_46	False	1.6	-0.033551351759667			103_46	False	1.6	0.31278524			103_46	False	1.6	0.0312769198032016			103_46	False	1.6	1.39148172669777			103_46	False	1.6	0.137079088972952
847	103_46	False	1.66666666666666	-0.0555684294155698			103_46	False	1.66666666666666	0.2908999			103_46	False	1.66666666666666	0.0522344952928965			103_46	False	1.66666666666666	1.19622322935617			103_46	False	1.66666666666666	0.132663823384081
848	103_46	False	1.73333333333333	-0.048702919796734			103_46	False	1.73333333333333	0.2998642			103_46	False	1.73333333333333	0.101340005802163			103_46	False	1.73333333333333	1.08743784788326			103_46	False	1.73333333333333	0.134084354125819
849	103_46	False	1.8	0.0494869102437743			103_46	False	1.8	0.276681			103_46	False	1.8	0.160005074388812			103_46	False	1.8	1.68485966180299			103_46	False	1.8	0.125941142073616
850	103_46	False	1.86666666666666	0.0663932210551287			103_46	False	1.86666666666666	0.25453672			103_46	False	1.86666666666666	0.208893303821317			103_46	False	1.86666666666666	1.99042648149301			103_46	False	1.86666666666666	0.129504647832084
851	103_46	False	1.93333333333333	0.0623055605823928			103_46	False	1.93333333333333	0.24448718			103_46	False	1.93333333333333	0.233867629806688			103_46	False	1.93333333333333	1.80629987952725			103_46	False	1.93333333333333	0.138014113408782
852	103_46	False	2	0.0401467695741668			103_46	False	2	0.2340779			103_46	False	2	0.229629908568392			103_46	False	2	1.60991454559783			103_46	False	2	0.114457170712393
853	103_46	False	2.06666666666666	0.0126887202592305			103_46	False	2.06666666666666	0.22617483			103_46	False	2.06666666666666	0.200029235326907			103_46	False	2.06666666666666	1.5320716708608			103_46	False	2.06666666666666	0.14071373993086
854	103_46	False	2.13333333333333	-0.0149475908810929			103_46	False	2.13333333333333	0.21682933			103_46	False	2.13333333333333	0.155278409498494			103_46	False	2.13333333333333	1.63053222104602			103_46	False	2.13333333333333	0.103914700280508
855	103_46	False	2.2	-0.0408366144584225			103_46	False	2.2	0.22163849			103_46	False	2.2	0.107454437262693			103_46	False	2.2	1.19160932842157			103_46	False	2.2	0.119660203458122
856	103_46	False	2.26666666666666	-0.0643734059326373			103_46	False	2.26666666666666	0.23818375			103_46	False	2.26666666666666	0.0661664770703706			103_46	False	2.26666666666666	1.31325345893659			103_46	False	2.26666666666666	0.119663668010285
857	103_46	False	2.33333333333333	-0.0854862705387439			103_46	False	2.33333333333333	0.22486965			103_46	False	2.33333333333333	0.0359517041680514			103_46	False	2.33333333333333	1.18472057501092			103_46	False	2.33333333333333	0.118152822134027
858	103_46	False	2.4	-0.104307508466001			103_46	False	2.4	0.23800273			103_46	False	2.4	0.0160338451324479			103_46	False	2.4	1.46879061779639			103_46	False	2.4	0.102038806324129
859	103_46	False	2.46666666666666	-0.121036974587421			103_46	False	2.46666666666666	0.23861285			103_46	False	2.46666666666666	0.00205875722915951			103_46	False	2.46666666666666	1.27799957649858			103_46	False	2.46666666666666	0.128421174333194
860	103_46	False	2.53333333333333	-0.124507680465924			103_46	False	2.53333333333333	0.22167788			103_46	False	2.53333333333333	-0.0112228364909659			103_46	False	2.53333333333333	1.01990622966955			103_46	False	2.53333333333333	0.110467320133647
861	103_46	False	2.6	-0.134174416955483			103_46	False	2.6	0.24299641			103_46	False	2.6	-0.0274447867527413			103_46	False	2.6	1.13596567104091			103_46	False	2.6	0.129618989285236
862	103_46	False	2.66666666666666	-0.126465505947943			103_46	False	2.66666666666666	0.2545115			103_46	False	2.66666666666666	-0.0470804551411768			103_46	False	2.66666666666666	1.23940893264571			103_46	False	2.66666666666666	0.118334470853299
863	103_46	False	2.73333333333333	-0.130574009535115			103_46	False	2.73333333333333	0.24499674			103_46	False	2.73333333333333	-0.0671934777549611			103_46	False	2.73333333333333	1.15739685993943			103_46	False	2.73333333333333	0.130120023997463
864	103_46	False	2.8	-0.101889202188062			103_46	False	2.8	0.23891167			103_46	False	2.8	-0.0824187741720464			103_46	False	2.8	1.06259819326517			103_46	False	2.8	0.106171489766902
865	103_46	False	2.86666666666666	-0.101023152947975			103_46	False	2.86666666666666	0.21896994			103_46	False	2.86666666666666	-0.0868247581240543			103_46	False	2.86666666666666	1.16798025101102			103_46	False	2.86666666666666	0.117749291509646
866	103_46	False	2.93333333333333	-0.104230358491138			103_46	False	2.93333333333333	0.21628156			103_46	False	2.93333333333333	-0.0760975079537241			103_46	False	2.93333333333333	1.17588349537321			103_46	False	2.93333333333333	0.122419548501949
867	103_46	False	3	-0.0500568979482489			103_46	False	3	0.24006838			103_46	False	3	-0.029633067348647			103_46	False	3	1.35956063341934			103_46	False	3	0.12488372329409
868	103_46	False	3.06666666666666	0.0284415394565208			103_46	False	3.06666666666666	0.25177908			103_46	False	3.06666666666666	0.0353318291630279			103_46	False	3.06666666666666	1.27138235972716			103_46	False	3.06666666666666	0.113797828156718
869	103_46	False	3.13333333333333	0.0789207538982359			103_46	False	3.13333333333333	0.24029283			103_46	False	3.13333333333333	0.0778303108514653			103_46	False	3.13333333333333	2.0308441079102			103_46	False	3.13333333333333	0.137549709816682
870	103_46	False	3.2	0.0792131139001784			103_46	False	3.2	0.2537159			103_46	False	3.2	0.10985816989804			103_46	False	3.2	1.72902056909471			103_46	False	3.2	0.125109761265409
871	103_46	False	3.26666666666666	0.0722516115721857			103_46	False	3.26666666666666	0.25985798			103_46	False	3.26666666666666	0.126612023021636			103_46	False	3.26666666666666	1.93336918061584			103_46	False	3.26666666666666	0.132566230656155
872	103_46	False	3.33333333333333	0.063743548050624			103_46	False	3.33333333333333	0.26254424			103_46	False	3.33333333333333	0.127102700439502			103_46	False	3.33333333333333	1.80831040049533			103_46	False	3.33333333333333	0.136118892879375
873	103_46	False	3.4	0.0398383555398337			103_46	False	3.4	0.23365615			103_46	False	3.4	0.113617768373424			103_46	False	3.4	1.52758185487042			103_46	False	3.4	0.091959484255816
874	103_46	False	3.46666666666666	0.0117478734500508			103_46	False	3.46666666666666	0.25550547			103_46	False	3.46666666666666	0.0902015377221144			103_46	False	3.46666666666666	1.46352413217105			103_46	False	3.46666666666666	0.13036055158622
875	103_46	False	3.53333333333333	-0.016063041757792			103_46	False	3.53333333333333	0.2550361			103_46	False	3.53333333333333	0.0610062895523827			103_46	False	3.53333333333333	1.32374361076071			103_46	False	3.53333333333333	0.148853298008265
876	103_46	False	3.6	-0.0419441068105438			103_46	False	3.6	0.23735358			103_46	False	3.6	0.0292787206983365			103_46	False	3.6	1.43304321295749			103_46	False	3.6	0.133927588680472
877	103_46	False	3.66666666666666	-0.0654052337462292			103_46	False	3.66666666666666	0.24841203			103_46	False	3.66666666666666	-0.00275663526503999			103_46	False	3.66666666666666	1.42521934235056			103_46	False	3.66666666666666	0.118417682638953
878	103_46	False	3.73333333333333	-0.0864220965606724			103_46	False	3.73333333333333	0.25106695			103_46	False	3.73333333333333	-0.0334352204596859			103_46	False	3.73333333333333	1.16679027594326			103_46	False	3.73333333333333	0.127276068961791
879	103_46	False	3.8	-0.105146033210881			103_46	False	3.8	0.25373515			103_46	False	3.8	-0.0612205301852934			103_46	False	3.8	0.806494148631345			103_46	False	3.8	0.130151278732471
880	103_46	False	3.86666666666666	-0.121784098771818			103_46	False	3.86666666666666	0.27440193			103_46	False	3.86666666666666	-0.0847529748876308			103_46	False	3.86666666666666	1.40626879903443			103_46	False	3.86666666666666	0.12508453071665
881	103_46	False	3.93333333333333	-0.136550581189636			103_46	False	3.93333333333333	0.2513497			103_46	False	3.93333333333333	-0.103363214563687			103_46	False	3.93333333333333	0.776202402024602			103_46	False	3.93333333333333	0.125914067993333
882	103_46	False	4	-0.149648406744741			103_46	False	4	0.23212796			103_46	False	4	-0.117594436459305			103_46	False	4	1.02234240704685			103_46	False	4	0.107906336714013
883	103_46	False	4.06666666666666	-0.161262936497808			103_46	False	4.06666666666666	0.26022586			103_46	False	4.06666666666666	-0.129172615177614			103_46	False	4.06666666666666	0.899924512903968			103_46	False	4.06666666666666	0.114564080362686
884	103_46	False	4.13333333333333	-0.171560800770563			103_46	False	4.13333333333333	0.27006373			103_46	False	4.13333333333333	-0.140176003575007			103_46	False	4.13333333333333	0.786246108690119			103_46	False	4.13333333333333	0.153214411490265
885	103_46	False	4.2	-0.180690692941148			103_46	False	4.2	0.2583264			103_46	False	4.2	-0.151698584081456			103_46	False	4.2	0.531492650029955			103_46	False	4.2	0.105793651105394
886	103_46	False	4.26666666666666	-0.188784843400121			103_46	False	4.26666666666666	0.27233043			103_46	False	4.26666666666666	-0.162733173530912			103_46	False	4.26666666666666	1.22561013033506			103_46	False	4.26666666666666	0.144416192657252
887	103_46	False	4.33333333333333	-0.195960650957627			103_46	False	4.33333333333333	0.24352144			103_46	False	4.33333333333333	-0.170021110857336			103_46	False	4.33333333333333	0.724638496263814			103_46	False	4.33333333333333	0.124007709777179
888	103_46	False	4.4	-0.19219000820213			103_46	False	4.4	0.22297654			103_46	False	4.4	-0.169161431787909			103_46	False	4.4	0.697477687051857			103_46	False	4.4	0.101083863369531
889	103_46	False	4.46666666666666	-0.18652821711837			103_46	False	4.46666666666666	0.2009412			103_46	False	4.46666666666666	-0.15657136707964			103_46	False	4.46666666666666	0.296394282018056			103_46	False	4.46666666666666	0.123411177824942
890	103_46	False	4.53333333333333	-0.172041810145664			103_46	False	4.53333333333333	0.19677319			103_46	False	4.53333333333333	-0.131351380789304			103_46	False	4.53333333333333	0.891833444364478			103_46	False	4.53333333333333	0.0998539859042191
891	103_46	False	4.6	-0.127664443680951			103_46	False	4.6	0.20998208			103_46	False	4.6	-0.0960793396231143			103_46	False	4.6	1.0784721184633			103_46	False	4.6	0.121559091926177
892	103_46	False	4.66666666666666	-0.104329168314977			103_46	False	4.66666666666666	0.23204648			103_46	False	4.66666666666666	-0.0560926572867084			103_46	False	4.66666666666666	1.27880726939492			103_46	False	4.66666666666666	0.112928054962141
893	103_46	False	4.73333333333333	-0.00647379445481771			103_46	False	4.73333333333333	0.24870583			103_46	False	4.73333333333333	-0.0176138248578364			103_46	False	4.73333333333333	1.81512006045256			103_46	False	4.73333333333333	0.112529670622945
894	103_46	False	4.8	0.0139805009195237			103_46	False	4.8	0.22540742			103_46	False	4.8	0.0143420215628942			103_46	False	4.8	1.61321100189907			103_46	False	4.8	0.116266311706714
895	103_46	False	4.86666666666666	0.00416548925532138			103_46	False	4.86666666666666	0.23210071			103_46	False	4.86666666666666	0.0373112552700646			103_46	False	4.86666666666666	1.59027458230513			103_46	False	4.86666666666666	0.129871130242264
896	103_46	False	4.93333333333333	0.0171769427704456			103_46	False	4.93333333333333	0.27092385			103_46	False	4.93333333333333	0.0515249669904908			103_46	False	4.93333333333333	1.74720095753887			103_46	False	4.93333333333333	0.126514352881554
897	103_55	False	-4.93333333333333	0.104390747330486			103_55	False	-4.93333333333333	0.27295586			103_55	False	-4.93333333333333	-0.00728354957377178			103_55	False	-4.93333333333333	0.203813218707532			103_55	False	-4.93333333333333	0.144364853934032
898	103_55	False	-4.86666666666666	0.113311564773456			103_55	False	-4.86666666666666	0.27542415			103_55	False	-4.86666666666666	0.0125025545243995			103_55	False	-4.86666666666666	0.276864690956973			103_55	False	-4.86666666666666	0.145077837563126
899	103_55	False	-4.8	0.122539177761917			103_55	False	-4.8	0.2649165			103_55	False	-4.8	0.0427840278992741			103_55	False	-4.8	0.281112761255089			103_55	False	-4.8	0.133713071809122
900	103_55	False	-4.73333333333333	0.102453255820384			103_55	False	-4.73333333333333	0.23979525			103_55	False	-4.73333333333333	0.0735202684264328			103_55	False	-4.73333333333333	0.370513480202084			103_55	False	-4.73333333333333	0.13302755476794
901	103_55	False	-4.66666666666666	0.106855145859355			103_55	False	-4.66666666666666	0.21224715			103_55	False	-4.66666666666666	0.0914085915412074			103_55	False	-4.66666666666666	0.454145310823819			103_55	False	-4.66666666666666	0.14900495993882
902	103_55	False	-4.6	0.0861832639640287			103_55	False	-4.6	0.22503205			103_55	False	-4.6	0.0863715565637613			103_55	False	-4.6	0.387171898588774			103_55	False	-4.6	0.129128110088049
903	103_55	False	-4.53333333333333	0.057843517215777			103_55	False	-4.53333333333333	0.20684431			103_55	False	-4.53333333333333	0.0565464445932498			103_55	False	-4.53333333333333	0.321166595086109			103_55	False	-4.53333333333333	0.126454241555811
904	103_55	False	-4.46666666666666	0.0288325659548055			103_55	False	-4.46666666666666	0.23404914			103_55	False	-4.46666666666666	0.0094321496390818			103_55	False	-4.46666666666666	0.221409004332277			103_55	False	-4.46666666666666	0.149825557575145
905	103_55	False	-4.4	0.00177958257664669			103_55	False	-4.4	0.21596986			103_55	False	-4.4	-0.041167545875666			103_55	False	-4.4	0.158146268111026			103_55	False	-4.4	0.13712607663091
906	103_55	False	-4.33333333333333	-0.0224954644898749			103_55	False	-4.33333333333333	0.21139288			103_55	False	-4.33333333333333	-0.0809538621283976			103_55	False	-4.33333333333333	0.0125305803923899			103_55	False	-4.33333333333333	0.138052219302178
907	103_55	False	-4.26666666666666	-0.0439015983433142			103_55	False	-4.26666666666666	0.20354146			103_55	False	-4.26666666666666	-0.101028046078095			103_55	False	-4.26666666666666	-0.14602426256178			103_55	False	-4.26666666666666	0.136842511742274
908	103_55	False	-4.2	-0.06262337873752			103_55	False	-4.2	0.19401833			103_55	False	-4.2	-0.101024167527589			103_55	False	-4.2	0.0628301081828328			103_55	False	-4.2	0.107589900352879
909	103_55	False	-4.13333333333333	-0.0789328665027715			103_55	False	-4.13333333333333	0.20375194			103_55	False	-4.13333333333333	-0.0879357504256455			103_55	False	-4.13333333333333	0.0236852934337736			103_55	False	-4.13333333333333	0.133496526130781
910	103_55	False	-4.06666666666666	-0.0931136841602598			103_55	False	-4.06666666666666	0.20226327			103_55	False	-4.06666666666666	-0.0715359223541224			103_55	False	-4.06666666666666	0.0562742334043719			103_55	False	-4.06666666666666	0.135552383141934
911	103_55	False	-4	-0.105432154679044			103_55	False	-4	0.22081302			103_55	False	-4	-0.0593875709417852			103_55	False	-4	0.0397498622813417			103_55	False	-4	0.116112315083929
912	103_55	False	-3.93333333333333	-0.116127981641773			103_55	False	-3.93333333333333	0.23346023			103_55	False	-3.93333333333333	-0.0545296085762129			103_55	False	-3.93333333333333	0.163974267908858			103_55	False	-3.93333333333333	0.126793527574364
913	103_55	False	-3.86666666666666	-0.12541283854274			103_55	False	-3.86666666666666	0.2324254			103_55	False	-3.86666666666666	-0.0567337476661009			103_55	False	-3.86666666666666	-0.0262271004108941			103_55	False	-3.86666666666666	0.122123640986264
914	103_55	False	-3.8	-0.133471979702315			103_55	False	-3.8	0.22666045			103_55	False	-3.8	-0.0653904866070138			103_55	False	-3.8	0.0804808046760455			103_55	False	-3.8	0.121000436932031
915	103_55	False	-3.73333333333333	-0.14046684214035			103_55	False	-3.73333333333333	0.2196246			103_55	False	-3.73333333333333	-0.0809431208234394			103_55	False	-3.73333333333333	-0.146293427119761			103_55	False	-3.73333333333333	0.132123237548366
916	103_55	False	-3.66666666666666	-0.146537814817157			103_55	False	-3.66666666666666	0.19440217			103_55	False	-3.66666666666666	-0.103391737302738			103_55	False	-3.66666666666666	0.135714148214993			103_55	False	-3.66666666666666	0.141733199794315
917	103_55	False	-3.6	-0.151806859040093			103_55	False	-3.6	0.19307162			103_55	False	-3.6	-0.129426402676283			103_55	False	-3.6	-0.0896279587774545			103_55	False	-3.6	0.136018158857298
918	103_55	False	-3.53333333333333	-0.156379874834469			103_55	False	-3.53333333333333	0.1712998			103_55	False	-3.53333333333333	-0.151485626667593			103_55	False	-3.53333333333333	-0.128162413877364			103_55	False	-3.53333333333333	0.129931487557523
919	103_55	False	-3.46666666666666	-0.151118651950524			103_55	False	-3.46666666666666	0.163993			103_55	False	-3.46666666666666	-0.160689324300279			103_55	False	-3.46666666666666	-0.140166760175834			103_55	False	-3.46666666666666	0.119238218924
920	103_55	False	-3.4	-0.137977177772038			103_55	False	-3.4	0.14287125			103_55	False	-3.4	-0.152141060771547			103_55	False	-3.4	-0.20397571960218			103_55	False	-3.4	0.116681771071829
921	103_55	False	-3.33333333333333	-0.103132807776775			103_55	False	-3.33333333333333	0.15181947			103_55	False	-3.33333333333333	-0.128616935731774			103_55	False	-3.33333333333333	-0.0482290798327655			103_55	False	-3.33333333333333	0.108567245812906
922	103_55	False	-3.26666666666666	-0.0966247185392888			103_55	False	-3.26666666666666	0.18179391			103_55	False	-3.26666666666666	-0.0995340525988019			103_55	False	-3.26666666666666	0.101328094008263			103_55	False	-3.26666666666666	0.115009901061142
923	103_55	False	-3.2	-0.101052784674904			103_55	False	-3.2	0.20610863			103_55	False	-3.2	-0.0756642076119322			103_55	False	-3.2	-0.0973425780738832			103_55	False	-3.2	0.127547355047346
924	103_55	False	-3.13333333333333	-0.0964257422017133			103_55	False	-3.13333333333333	0.20779896			103_55	False	-3.13333333333333	-0.0632349236652888			103_55	False	-3.13333333333333	0.170135857847906			103_55	False	-3.13333333333333	0.130005194820971
925	103_55	False	-3.06666666666666	-0.0442674731429975			103_55	False	-3.06666666666666	0.20130527			103_55	False	-3.06666666666666	-0.0612592087549845			103_55	False	-3.06666666666666	0.0765948587634161			103_55	False	-3.06666666666666	0.147080276661619
926	103_55	False	-3	-0.00888150411187136			103_55	False	-3	0.19939473			103_55	False	-3	-0.0628055426893145			103_55	False	-3	0.117783490010035			103_55	False	-3	0.133912655780475
927	103_55	False	-2.93333333333333	-0.0227086424076314			103_55	False	-2.93333333333333	0.24602443			103_55	False	-2.93333333333333	-0.0541988796524194			103_55	False	-2.93333333333333	0.175869001377711			103_55	False	-2.93333333333333	0.144583404203219
928	103_55	False	-2.86666666666666	-0.0401752473859994			103_55	False	-2.86666666666666	0.2176802			103_55	False	-2.86666666666666	-0.0405321635514083			103_55	False	-2.86666666666666	0.12892143154734			103_55	False	-2.86666666666666	0.140334806618048
929	103_55	False	-2.8	0.0103554589328666			103_55	False	-2.8	0.199976			103_55	False	-2.8	-0.0265021290842477			103_55	False	-2.8	0.0313476208762192			103_55	False	-2.8	0.15683767398479
930	103_55	False	-2.73333333333333	0.0438640836004974			103_55	False	-2.73333333333333	0.28302824			103_55	False	-2.73333333333333	-0.0178782355872565			103_55	False	-2.73333333333333	0.300604709995394			103_55	False	-2.73333333333333	0.115361112160566
931	103_55	False	-2.66666666666666	0.0459783816637285			103_55	False	-2.66666666666666	0.31088102			103_55	False	-2.66666666666666	-0.0175906338883989			103_55	False	-2.66666666666666	0.377460317004553			103_55	False	-2.66666666666666	0.171243654537602
932	103_55	False	-2.6	0.0290911667698349			103_55	False	-2.6	0.27409115			103_55	False	-2.6	-0.0242372428861997			103_55	False	-2.6	0.0074750562094328			103_55	False	-2.6	0.139087307871706
933	103_55	False	-2.53333333333333	0.0295829776025394			103_55	False	-2.53333333333333	0.2805588			103_55	False	-2.53333333333333	-0.0332974169584003			103_55	False	-2.53333333333333	0.153278467394675			103_55	False	-2.53333333333333	0.171058090271387
934	103_55	False	-2.46666666666666	0.0133442161844904			103_55	False	-2.46666666666666	0.24151084			103_55	False	-2.46666666666666	-0.0402861038622006			103_55	False	-2.46666666666666	0.21074675091055			103_55	False	-2.46666666666666	0.140803197398265
935	103_55	False	-2.4	-0.00782507104695008			103_55	False	-2.4	0.23086663			103_55	False	-2.4	-0.0439278077872839			103_55	False	-2.4	0.20763473065836			103_55	False	-2.4	0.128718542243529
936	103_55	False	-2.33333333333333	-0.0292019693523315			103_55	False	-2.33333333333333	0.2303512			103_55	False	-2.33333333333333	-0.0473771198649653			103_55	False	-2.33333333333333	0.0227008235746264			103_55	False	-2.33333333333333	0.142102347304105
937	103_55	False	-2.26666666666666	-0.0490303833547335			103_55	False	-2.26666666666666	0.22106317			103_55	False	-2.26666666666666	-0.0565061436213058			103_55	False	-2.26666666666666	0.049468661789846			103_55	False	-2.26666666666666	0.13179944029581
938	103_55	False	-2.2	-0.0667809313454955			103_55	False	-2.2	0.21048239			103_55	False	-2.2	-0.0758646051864124			103_55	False	-2.2	0.0573473286886584			103_55	False	-2.2	0.115553974522815
939	103_55	False	-2.13333333333333	-0.0824164961631935			103_55	False	-2.13333333333333	0.19242834			103_55	False	-2.13333333333333	-0.104523267838795			103_55	False	-2.13333333333333	0.147054384731963			103_55	False	-2.13333333333333	0.113577686360275
940	103_55	False	-2.06666666666666	-0.0960841732424907			103_55	False	-2.06666666666666	0.17875496			103_55	False	-2.06666666666666	-0.134725421289763			103_55	False	-2.06666666666666	-0.0548179780295148			103_55	False	-2.06666666666666	0.133270310015329
941	103_55	False	-2	-0.107987755620779			103_55	False	-2	0.19042192			103_55	False	-2	-0.155054636705302			103_55	False	-2	-0.0410579898674807			103_55	False	-2	0.130134409088566
942	103_55	False	-1.93333333333333	-0.118336436912774			103_55	False	-1.93333333333333	0.21847145			103_55	False	-1.93333333333333	-0.15678065503017			103_55	False	-1.93333333333333	-0.213393105127714			103_55	False	-1.93333333333333	0.129152307305988
943	103_55	False	-1.86666666666666	-0.127325498700476			103_55	False	-1.86666666666666	0.20327489			103_55	False	-1.86666666666666	-0.139283960730209			103_55	False	-1.86666666666666	-0.0438510035408905			103_55	False	-1.86666666666666	0.153228723964503
944	103_55	False	-1.8	-0.135130251701927			103_55	False	-1.8	0.2280703			103_55	False	-1.8	-0.110658471019984			103_55	False	-1.8	0.177884859789538			103_55	False	-1.8	0.148451074487093
945	103_55	False	-1.73333333333333	-0.14190532129947			103_55	False	-1.73333333333333	0.20335439			103_55	False	-1.73333333333333	-0.083085184098608			103_55	False	-1.73333333333333	0.0955785170471822			103_55	False	-1.73333333333333	0.120589026168806
946	103_55	False	-1.66666666666666	-0.147785956684688			103_55	False	-1.66666666666666	0.20284876			103_55	False	-1.66666666666666	-0.0664322898965777			103_55	False	-1.66666666666666	0.061575569674257			103_55	False	-1.66666666666666	0.163741975482623
947	103_55	False	-1.6	-0.152889986155966			103_55	False	-1.6	0.20947936			103_55	False	-1.6	-0.0643165572502288			103_55	False	-1.6	0.0356635065829203			103_55	False	-1.6	0.14722970900055
948	103_55	False	-1.53333333333333	-0.157319861878018			103_55	False	-1.53333333333333	0.21526048			103_55	False	-1.53333333333333	-0.074179564350019			103_55	False	-1.53333333333333	-0.0110913498229417			103_55	False	-1.53333333333333	0.140215179867719
949	103_55	False	-1.46666666666666	-0.161164582172609			103_55	False	-1.46666666666666	0.19539978			103_55	False	-1.46666666666666	-0.0897736569753033			103_55	False	-1.46666666666666	0.112308133543125			103_55	False	-1.46666666666666	0.134981319629967
950	103_55	False	-1.4	-0.164501422556727			103_55	False	-1.4	0.21080105			103_55	False	-1.4	-0.103744569644777			103_55	False	-1.4	0.283232407593198			103_55	False	-1.4	0.15352847877325
951	103_55	False	-1.33333333333333	-0.167397464720876			103_55	False	-1.33333333333333	0.26293653			103_55	False	-1.33333333333333	-0.109540897876095			103_55	False	-1.33333333333333	-0.14679612762274			103_55	False	-1.33333333333333	0.143659161359249
952	103_55	False	-1.26666666666666	-0.16991093482508			103_55	False	-1.26666666666666	0.26791003			103_55	False	-1.26666666666666	-0.103138819161761			103_55	False	-1.26666666666666	-0.0121616069453141			103_55	False	-1.26666666666666	0.11659161348834
953	103_55	False	-1.2	-0.172092369799705			103_55	False	-1.2	0.27844894			103_55	False	-1.2	-0.0845454313015272			103_55	False	-1.2	-0.0508045893388068			103_55	False	-1.2	0.149525406705578
954	103_55	False	-1.13333333333333	-0.129241049375128			103_55	False	-1.13333333333333	0.26386666			103_55	False	-1.13333333333333	-0.0579399151289827			103_55	False	-1.13333333333333	0.187806534781352			103_55	False	-1.13333333333333	0.130495866609051
955	103_55	False	-1.06666666666666	-0.0817566328396439			103_55	False	-1.06666666666666	0.25816002			103_55	False	-1.06666666666666	-0.0296359195765586			103_55	False	-1.06666666666666	0.20099678920735			103_55	False	-1.06666666666666	0.128544252345778
956	103_55	False	-1	-0.0722158322475248			103_55	False	-1	0.29190388			103_55	False	-1	-0.00485058744165061			103_55	False	-1	0.152926545413345			103_55	False	-1	0.139587097681154
957	103_55	False	-0.933333333333333	-0.0178711114845529			103_55	False	-0.933333333333333	0.33926928			103_55	False	-0.933333333333333	0.0144534150811388			103_55	False	-0.933333333333333	0.185067153465706			103_55	False	-0.933333333333333	0.153027098972181
958	103_55	False	-0.866666666666666	0.01918701921995			103_55	False	-0.866666666666666	0.33596668			103_55	False	-0.866666666666666	0.029186080190222			103_55	False	-0.866666666666666	0.172162838359248			103_55	False	-0.866666666666666	0.128486318103879
959	103_55	False	-0.8	0.0356927813782657			103_55	False	-0.8	0.2936267			103_55	False	-0.8	0.0409063068025896			103_55	False	-0.8	0.289189082581685			103_55	False	-0.8	0.126481082580318
960	103_55	False	-0.733333333333333	0.0248904456099403			103_55	False	-0.733333333333333	0.30678183			103_55	False	-0.733333333333333	0.0498825994097677			103_55	False	-0.733333333333333	0.210261450993959			103_55	False	-0.733333333333333	0.140504375976682
961	103_55	False	-0.666666666666666	0.0239781328290283			103_55	False	-0.666666666666666	0.3254621			103_55	False	-0.666666666666666	0.0550291726168515			103_55	False	-0.666666666666666	0.233950480994717			103_55	False	-0.666666666666666	0.180146470021747
962	103_55	False	-0.6	0.00764803343623982			103_55	False	-0.6	0.27730557			103_55	False	-0.6	0.0554879484025899			103_55	False	-0.6	0.227252189396828			103_55	False	-0.6	0.137895224443444
963	103_55	False	-0.533333333333333	-0.0131219094828226			103_55	False	-0.533333333333333	0.31430697			103_55	False	-0.533333333333333	0.0521897935701651			103_55	False	-0.533333333333333	0.328997092117728			103_55	False	-0.533333333333333	0.167475462631377
964	103_55	False	-0.466666666666666	-0.0339490119536238			103_55	False	-0.466666666666666	0.29058546			103_55	False	-0.466666666666666	0.0478042249390924			103_55	False	-0.466666666666666	0.128461427790124			103_55	False	-0.466666666666666	0.149100918893583
965	103_55	False	-0.4	-0.0532139845567162			103_55	False	-0.4	0.26812568			103_55	False	-0.4	0.0449165224707266			103_55	False	-0.4	0.200218450338279			103_55	False	-0.4	0.150732525211881
966	103_55	False	-0.333333333333333	-0.0704388935289354			103_55	False	-0.333333333333333	0.24338576			103_55	False	-0.333333333333333	0.0438794713339995			103_55	False	-0.333333333333333	0.22180959486685			103_55	False	-0.333333333333333	0.140541740348665
967	103_55	False	-0.266666666666666	-0.0584112887824552			103_55	False	-0.266666666666666	0.22747003			103_55	False	-0.266666666666666	0.0422467654208564			103_55	False	-0.266666666666666	0.176108761686126			103_55	False	-0.266666666666666	0.135078025438169
968	103_55	False	-0.2	-0.0299156044020508			103_55	False	-0.2	0.26242453			103_55	False	-0.2	0.0365039648647518			103_55	False	-0.2	0.201780516873544			103_55	False	-0.2	0.147228584480988
969	103_55	False	-0.133333333333333	-0.0313125736616533			103_55	False	-0.133333333333333	0.43492854			103_55	False	-0.133333333333333	0.0248219143119705			103_55	False	-0.133333333333333	0.236840967649085			103_55	False	-0.133333333333333	0.189421836322043
970	103_55	False	-0.0666666666666666	-0.0432471817175756			103_55	False	-0.0666666666666666	0.37026653			103_55	False	-0.0666666666666666	0.00848213166819423			103_55	False	-0.0666666666666666	0.0774119180913466			103_55	False	-0.0666666666666666	0.156454051429258
971	103_55	False	0	0.047708683713564			103_55	False	0	0.41470113			103_55	False	0	-0.0267345427615615			103_55	False	0	0.0440485859295888			103_55	False	0	0.176884049458887
972	103_55	False	0.0666666666666666	0.0212514559613762			103_55	False	0.0666666666666666	0.468881			103_55	False	0.0666666666666666	-0.0639627258295336			103_55	False	0.0666666666666666	0.0786735160108137			103_55	False	0.0666666666666666	0.191226403377525
973	103_55	False	0.133333333333333	-0.0027778570005306			103_55	False	0.133333333333333	0.41546			103_55	False	0.133333333333333	-0.0863177168453429			103_55	False	0.133333333333333	0.0222762361042803			103_55	False	0.133333333333333	0.193960773217853
974	103_55	False	0.2	-0.0255922948852995			103_55	False	0.2	0.42153093			103_55	False	0.2	-0.10667464040478			103_55	False	0.2	0.00774365343309766			103_55	False	0.2	0.138958513807971
975	103_55	False	0.266666666666666	-0.0462248106027062			103_55	False	0.266666666666666	0.39565855			103_55	False	0.266666666666666	-0.116972615521191			103_55	False	0.266666666666666	-0.0164948674875618			103_55	False	0.266666666666666	0.171062390175518
976	103_55	False	0.333333333333333	-0.0644849246828975			103_55	False	0.333333333333333	0.3752102			103_55	False	0.333333333333333	-0.110388500505528			103_55	False	0.333333333333333	-0.0407668644753504			103_55	False	0.333333333333333	0.164474435934249
977	103_55	False	0.4	-0.0804827890742485			103_55	False	0.4	0.36165652			103_55	False	0.4	-0.0864719808035111			103_55	False	0.4	0.0182017119791633			103_55	False	0.4	0.175876930217754
978	103_55	False	0.466666666666666	-0.0794822380563298			103_55	False	0.466666666666666	0.32200596			103_55	False	0.466666666666666	-0.0527999740991233			103_55	False	0.466666666666666	0.0211205009632574			103_55	False	0.466666666666666	0.163190187744897
979	103_55	False	0.533333333333333	-0.0784998309657357			103_55	False	0.533333333333333	0.32997993			103_55	False	0.533333333333333	-0.0217468781828941			103_55	False	0.533333333333333	0.244168798042171			103_55	False	0.533333333333333	0.147841159506858
980	103_55	False	0.6	-0.0863417975659313			103_55	False	0.6	0.3735853			103_55	False	0.6	-0.00441345531138554			103_55	False	0.6	0.236297698370038			103_55	False	0.6	0.191238845521832
981	103_55	False	0.666666666666666	-0.0968392809194785			103_55	False	0.666666666666666	0.37249157			103_55	False	0.666666666666666	-0.00550029841876896			103_55	False	0.666666666666666	0.100682132624833			103_55	False	0.666666666666666	0.181210462696016
982	103_55	False	0.733333333333333	-0.107517300682328			103_55	False	0.733333333333333	0.36111385			103_55	False	0.733333333333333	-0.0218480158109727			103_55	False	0.733333333333333	0.224805302126103			103_55	False	0.733333333333333	0.156958550281137
983	103_55	False	0.8	-0.11745014511303			103_55	False	0.8	0.3296575			103_55	False	0.8	-0.0447175253075278			103_55	False	0.8	0.172892717572791			103_55	False	0.8	0.159034566586821
984	103_55	False	0.866666666666666	-0.126353350423634			103_55	False	0.866666666666666	0.30514595			103_55	False	0.866666666666666	-0.0638601117701606			103_55	False	0.866666666666666	0.120635497164905			103_55	False	0.866666666666666	0.162195525833276
985	103_55	False	0.933333333333333	-0.134200365560421			103_55	False	0.933333333333333	0.29475492			103_55	False	0.933333333333333	-0.0712394383502545			103_55	False	0.933333333333333	0.00332682290343486			103_55	False	0.933333333333333	0.145000645797975
986	103_55	False	1	-0.117644446840767			103_55	False	1	0.28577217			103_55	False	1	-0.0633522646215766			103_55	False	1	0.263320875757402			103_55	False	1	0.164584176397193
987	103_55	False	1.06666666666666	-0.109613107756155			103_55	False	1.06666666666666	0.30065918			103_55	False	1.06666666666666	-0.0420570440494966			103_55	False	1.06666666666666	0.053333367797161			103_55	False	1.06666666666666	0.156384954193036
988	103_55	False	1.13333333333333	-0.0344157814909225			103_55	False	1.13333333333333	0.29057622			103_55	False	1.13333333333333	-0.0139436846739351			103_55	False	1.13333333333333	0.348828549130025			103_55	False	1.13333333333333	0.159726229756137
989	103_55	False	1.2	-0.000599126385426571			103_55	False	1.2	0.30275908			103_55	False	1.2	0.0119212304811219			103_55	False	1.2	0.0472627460383968			103_55	False	1.2	0.156687873033376
990	103_55	False	1.26666666666666	0.0344280318155911			103_55	False	1.26666666666666	0.2977818			103_55	False	1.26666666666666	0.0276313966086711			103_55	False	1.26666666666666	0.339282520107472			103_55	False	1.26666666666666	0.153471522468172
991	103_55	False	1.33333333333333	0.0305466561106126			103_55	False	1.33333333333333	0.26983997			103_55	False	1.33333333333333	0.0300984252633995			103_55	False	1.33333333333333	0.375475594779077			103_55	False	1.33333333333333	0.119708879724794
992	103_55	False	1.4	0.0126231950081755			103_55	False	1.4	0.27852994			103_55	False	1.4	0.0225865743432468			103_55	False	1.4	0.0639305405876329			103_55	False	1.4	0.142570833650522
993	103_55	False	1.46666666666666	-0.00911206623947778			103_55	False	1.46666666666666	0.26483035			103_55	False	1.46666666666666	0.0127133920198785			103_55	False	1.46666666666666	0.137574416657216			103_55	False	1.46666666666666	0.141375705756199
994	103_55	False	1.53333333333333	-0.0305996841527929			103_55	False	1.53333333333333	0.25429067			103_55	False	1.53333333333333	0.00768354272844619			103_55	False	1.53333333333333	0.104037135675801			103_55	False	1.53333333333333	0.139885049522179
995	103_55	False	1.6	-0.050362647812154			103_55	False	1.6	0.3097595			103_55	False	1.6	0.00960415936436333			103_55	False	1.6	0.269509744869103			103_55	False	1.6	0.148417837281541
996	103_55	False	1.66666666666666	-0.0679878051047735			103_55	False	1.66666666666666	0.33330974			103_55	False	1.66666666666666	0.0139791429467574			103_55	False	1.66666666666666	0.236429098487068			103_55	False	1.66666666666666	0.169622930263372
997	103_55	False	1.73333333333333	-0.0834854239190231			103_55	False	1.73333333333333	0.298661			103_55	False	1.73333333333333	0.0125209903672215			103_55	False	1.73333333333333	0.0647638052017665			103_55	False	1.73333333333333	0.150295745287326
998	103_55	False	1.8	-0.0970210146765177			103_55	False	1.8	0.3232772			103_55	False	1.8	-0.00142809443132156			103_55	False	1.8	0.278425243692168			103_55	False	1.8	0.167192234595629
999	103_55	False	1.86666666666666	-0.108804710594455			103_55	False	1.86666666666666	0.31984574			103_55	False	1.86666666666666	-0.0283398613710304			103_55	False	1.86666666666666	0.242901325706499			103_55	False	1.86666666666666	0.157852128015544
1000	103_55	False	1.93333333333333	-0.119047114151584			103_55	False	1.93333333333333	0.33015308			103_55	False	1.93333333333333	-0.0617589187395074			103_55	False	1.93333333333333	-0.0136558815795819			103_55	False	1.93333333333333	0.163435764278938
1001	103_55	False	2	-0.127942991591967			103_55	False	2	0.34055144			103_55	False	2	-0.0918403180337587			103_55	False	2	0.0463355464320889			103_55	False	2	0.155661776740216
1002	103_55	False	2.06666666666666	-0.135666468433953			103_55	False	2.06666666666666	0.31539342			103_55	False	2.06666666666666	-0.110827139653266			103_55	False	2.06666666666666	-0.0562244048346983			103_55	False	2.06666666666666	0.169764141178706
1003	103_55	False	2.13333333333333	-0.142370828121659			103_55	False	2.13333333333333	0.30338222			103_55	False	2.13333333333333	-0.116924724365027			103_55	False	2.13333333333333	0.104766303147665			103_55	False	2.13333333333333	0.165756798236033
1004	103_55	False	2.2	-0.148190022161752			103_55	False	2.2	0.28812647			103_55	False	2.2	-0.114255098606155			103_55	False	2.2	-0.129233718980456			103_55	False	2.2	0.129538610457481
1005	103_55	False	2.26666666666666	-0.153240696118919			103_55	False	2.26666666666666	0.293238			103_55	False	2.26666666666666	-0.10931349057169			103_55	False	2.26666666666666	0.0269656369138356			103_55	False	2.26666666666666	0.162188260646505
1006	103_55	False	2.33333333333333	-0.123541849207054			103_55	False	2.33333333333333	0.28298444			103_55	False	2.33333333333333	-0.10658668518827			103_55	False	2.33333333333333	0.204897255530722			103_55	False	2.33333333333333	0.166103190643387
1007	103_55	False	2.4	-0.0974960358282406			103_55	False	2.4	0.27904153			103_55	False	2.4	-0.10619622877792			103_55	False	2.4	-0.0316810414465931			103_55	False	2.4	0.141865214654528
1008	103_55	False	2.46666666666666	-0.0946585494426048			103_55	False	2.46666666666666	0.27611485			103_55	False	2.46666666666666	-0.104697425721963			103_55	False	2.46666666666666	0.00475100130988718			103_55	False	2.46666666666666	0.145583950837085
1009	103_55	False	2.53333333333333	-0.0600807945428795			103_55	False	2.53333333333333	0.3338654			103_55	False	2.53333333333333	-0.0979908741631122			103_55	False	2.53333333333333	0.189346808865825			103_55	False	2.53333333333333	0.158791901588413
1010	103_55	False	2.6	-0.0452182047383931			103_55	False	2.6	0.3547376			103_55	False	2.6	-0.0842300614994409			103_55	False	2.6	0.034498737218005			103_55	False	2.6	0.147163671894624
1011	103_55	False	2.66666666666666	-0.0504754952401761			103_55	False	2.66666666666666	0.3554586			103_55	False	2.66666666666666	-0.0650400536682705			103_55	False	2.66666666666666	0.21117563560167			103_55	False	2.66666666666666	0.173464763327103
1012	103_55	False	2.73333333333333	-0.0292975894567959			103_55	False	2.73333333333333	0.3419595			103_55	False	2.73333333333333	-0.044559740526209			103_55	False	2.73333333333333	0.154814108553809			103_55	False	2.73333333333333	0.152158522074037
1013	103_55	False	2.8	0.0346165427067636			103_55	False	2.8	0.3234519			103_55	False	2.8	-0.0268916772192506			103_55	False	2.8	0.266245534307073			103_55	False	2.8	0.15503633821651
1014	103_55	False	2.86666666666666	0.0413651949515942			103_55	False	2.86666666666666	0.29535672			103_55	False	2.86666666666666	-0.0132219167270318			103_55	False	2.86666666666666	0.282440162914932			103_55	False	2.86666666666666	0.144898500907804
1015	103_55	False	2.93333333333333	0.0552686821296939			103_55	False	2.93333333333333	0.29255143			103_55	False	2.93333333333333	-0.000248322111669522			103_55	False	2.93333333333333	0.386828059254741			103_55	False	2.93333333333333	0.134114506035981
1016	103_55	False	3	0.0308956239692685			103_55	False	3	0.30203238			103_55	False	3	0.0339219741159801			103_55	False	3	0.211423292179132			103_55	False	3	0.167310162782511
1017	103_55	False	3.06666666666666	0.0184429456976966			103_55	False	3.06666666666666	0.30268288			103_55	False	3.06666666666666	0.0913748742175085			103_55	False	3.06666666666666	0.394201515107871			103_55	False	3.06666666666666	0.149973553546917
1018	103_55	False	3.13333333333333	0.0625543387485135			103_55	False	3.13333333333333	0.2939055			103_55	False	3.13333333333333	0.136559423029185			103_55	False	3.13333333333333	0.462535499352896			103_55	False	3.13333333333333	0.152287886948214
1019	103_55	False	3.2	0.0598823006032659			103_55	False	3.2	0.33292276			103_55	False	3.2	0.170393823110533			103_55	False	3.2	0.550001248072266			103_55	False	3.2	0.163623939729876
1020	103_55	False	3.26666666666666	0.040174482610478			103_55	False	3.26666666666666	0.30555442			103_55	False	3.26666666666666	0.179991121848469			103_55	False	3.26666666666666	0.425991166090493			103_55	False	3.26666666666666	0.165059154778273
1021	103_55	False	3.33333333333333	0.0156873786702522			103_55	False	3.33333333333333	0.26012683			103_55	False	3.33333333333333	0.161652617990362			103_55	False	3.33333333333333	0.557213889909569			103_55	False	3.33333333333333	0.149542280534775
1022	103_55	False	3.4	-0.0086994000075109			103_55	False	3.4	0.25826818			103_55	False	3.4	0.123655804834174			103_55	False	3.4	0.545080371477046			103_55	False	3.4	0.140209385394457
1023	103_55	False	3.46666666666666	-0.0311954261423112			103_55	False	3.46666666666666	0.24603085			103_55	False	3.46666666666666	0.081621002365265			103_55	False	3.46666666666666	0.248235817570406			103_55	False	3.46666666666666	0.140785364170653
1024	103_55	False	3.53333333333333	-0.0470494808122217			103_55	False	3.53333333333333	0.3092589			103_55	False	3.53333333333333	0.049138425085917			103_55	False	3.53333333333333	0.119147603105708			103_55	False	3.53333333333333	0.164809195132838
1025	103_55	False	3.6	-0.0103478560686013			103_55	False	3.6	0.3165958			103_55	False	3.6	0.0300670005910714			103_55	False	3.6	0.374189060256062			103_55	False	3.6	0.178590506865047
1026	103_55	False	3.66666666666666	-0.0102085372757611			103_55	False	3.66666666666666	0.28035992			103_55	False	3.66666666666666	0.017971506176708			103_55	False	3.66666666666666	0.235358013964153			103_55	False	3.66666666666666	0.153683001126033
1027	103_55	False	3.73333333333333	-0.0235523958014506			103_55	False	3.73333333333333	0.26352072			103_55	False	3.73333333333333	0.00283666641079137			103_55	False	3.73333333333333	0.189184939950346			103_55	False	3.73333333333333	0.148143316835484
1028	103_55	False	3.8	-0.0408502292532045			103_55	False	3.8	0.31900552			103_55	False	3.8	-0.0204216346329452			103_55	False	3.8	0.178089307782665			103_55	False	3.8	0.169509270005464
1029	103_55	False	3.86666666666666	-0.0582901236891812			103_55	False	3.86666666666666	0.30884692			103_55	False	3.86666666666666	-0.0483494172166092			103_55	False	3.86666666666666	-0.0572074469708068			103_55	False	3.86666666666666	0.151536781746679
1030	103_55	False	3.93333333333333	-0.0744566548595515			103_55	False	3.93333333333333	0.28972396			103_55	False	3.93333333333333	-0.072686385252337			103_55	False	3.93333333333333	-0.00614810006719761			103_55	False	3.93333333333333	0.138417314086578
1031	103_55	False	4	-0.088925058972532			103_55	False	4	0.2597765			103_55	False	4	-0.0877898494252231			103_55	False	4	-0.0795499924851802			103_55	False	4	0.131260429974485
1032	103_55	False	4.06666666666666	-0.101667902565666			103_55	False	4.06666666666666	0.2696693			103_55	False	4.06666666666666	-0.095401499328888			103_55	False	4.06666666666666	0.120932798328324			103_55	False	4.06666666666666	0.130988357316506
1033	103_55	False	4.13333333333333	-0.112806247014795			103_55	False	4.13333333333333	0.26279983			103_55	False	4.13333333333333	-0.103116246258167			103_55	False	4.13333333333333	0.0383785791297355			103_55	False	4.13333333333333	0.168812064284009
1034	103_55	False	4.2	-0.122506668917355			103_55	False	4.2	0.2568162			103_55	False	4.2	-0.118284667370861			103_55	False	4.2	0.0298614212275607			103_55	False	4.2	0.143804280860278
1035	103_55	False	4.26666666666666	-0.130939853974489			103_55	False	4.26666666666666	0.23844232			103_55	False	4.26666666666666	-0.142419469870039			103_55	False	4.26666666666666	-0.0377017915446925			103_55	False	4.26666666666666	0.135533199772304
1036	103_55	False	4.33333333333333	-0.138265027184638			103_55	False	4.33333333333333	0.20299244			103_55	False	4.33333333333333	-0.170117628663374			103_55	False	4.33333333333333	-0.127340783768657			103_55	False	4.33333333333333	0.125173509915174
1037	103_55	False	4.4	-0.144625086831427			103_55	False	4.4	0.2320104			103_55	False	4.4	-0.192648138292035			103_55	False	4.4	-0.133195827490213			103_55	False	4.4	0.116622167511177
1038	103_55	False	4.46666666666666	-0.150146052531996			103_55	False	4.46666666666666	0.20397624			103_55	False	4.46666666666666	-0.203155304200571			103_55	False	4.46666666666666	-0.00592406534649423			103_55	False	4.46666666666666	0.157622253223602
1039	103_55	False	4.53333333333333	-0.154938144900256			103_55	False	4.53333333333333	0.17365055			103_55	False	4.53333333333333	-0.200015540008642			103_55	False	4.53333333333333	-0.296672911538409			103_55	False	4.53333333333333	0.125160352102187
1040	103_55	False	4.6	-0.159097384360798			103_55	False	4.6	0.18811588			103_55	False	4.6	-0.186791384320367			103_55	False	4.6	-0.0532520649448449			103_55	False	4.6	0.133086116728874
1041	103_55	False	4.66666666666666	-0.162707259725607			103_55	False	4.66666666666666	0.2240725			103_55	False	4.66666666666666	-0.169560608499101			103_55	False	4.66666666666666	-0.150321488872191			103_55	False	4.66666666666666	0.147926510469797
1042	103_55	False	4.73333333333333	-0.15661015376455			103_55	False	4.73333333333333	0.21940947			103_55	False	4.73333333333333	-0.153642895106746			103_55	False	4.73333333333333	-0.110962777775577			103_55	False	4.73333333333333	0.169695232775545
1043	103_55	False	4.8	-0.142743229129942			103_55	False	4.8	0.2023928			103_55	False	4.8	-0.141534907584433			103_55	False	4.8	0.00533869567142848			103_55	False	4.8	0.124527171854091
1044	103_55	False	4.86666666666666	-0.107269247030943			103_55	False	4.86666666666666	0.21607085			103_55	False	4.86666666666666	-0.132724884739341			103_55	False	4.86666666666666	-0.148073489918411			103_55	False	4.86666666666666	0.139573697000684
1045	103_55	False	4.93333333333333	-0.100214721058349			103_55	False	4.93333333333333	0.22694409			103_55	False	4.93333333333333	-0.124862174461959			103_55	False	4.93333333333333	0.168719965493434			103_55	False	4.93333333333333	0.139341999696652
1046	103_57	False	-4.93333333333333	-0.233890890035463			103_57	False	-4.93333333333333	0.23392273			103_57	False	-4.93333333333333	-0.244774895546331			103_57	False	-4.93333333333333	1.00347158643769			103_57	False	-4.93333333333333	0.131383162431233
1047	103_57	False	-4.86666666666666	-0.246747020664159			103_57	False	-4.86666666666666	0.23812364			103_57	False	-4.86666666666666	-0.234217036568793			103_57	False	-4.86666666666666	0.703406496146842			103_57	False	-4.86666666666666	0.102109932900799
1048	103_57	False	-4.8	-0.259002244563438			103_57	False	-4.8	0.22732818			103_57	False	-4.8	-0.227762116241683			103_57	False	-4.8	0.323471189535235			103_57	False	-4.8	0.113013835342027
1049	103_57	False	-4.73333333333333	-0.239572070417728			103_57	False	-4.73333333333333	0.21834187			103_57	False	-4.73333333333333	-0.224836944210921			103_57	False	-4.73333333333333	0.676989851359961			103_57	False	-4.73333333333333	0.119477201492733
1050	103_57	False	-4.66666666666666	-0.251147966450333			103_57	False	-4.66666666666666	0.2089738			103_57	False	-4.66666666666666	-0.224697623008308			103_57	False	-4.66666666666666	0.825084246900156			103_57	False	-4.66666666666666	0.107820916501675
1051	103_57	False	-4.6	-0.2629830416676			103_57	False	-4.6	0.20617037			103_57	False	-4.6	-0.226532995860691			103_57	False	-4.6	0.60772048404307			103_57	False	-4.6	0.105574749422331
1052	103_57	False	-4.53333333333333	-0.273835184480278			103_57	False	-4.53333333333333	0.2161969			103_57	False	-4.53333333333333	-0.22956144482389			103_57	False	-4.53333333333333	0.644278358390212			103_57	False	-4.53333333333333	0.116789556829631
1053	103_57	False	-4.46666666666666	-0.232817903861228			103_57	False	-4.46666666666666	0.2158888			103_57	False	-4.46666666666666	-0.233110447464606			103_57	False	-4.46666666666666	0.372805331224419			103_57	False	-4.46666666666666	0.105750899877083
1054	103_57	False	-4.4	-0.244103816399149			103_57	False	-4.4	0.21163237			103_57	False	-4.4	-0.236672661833073			103_57	False	-4.4	0.750280274471679			103_57	False	-4.4	0.0988393402883398
1055	103_57	False	-4.33333333333333	-0.21966606738663			103_57	False	-4.33333333333333	0.20125529			103_57	False	-4.33333333333333	-0.239936698000239			103_57	False	-4.33333333333333	0.889203308210533			103_57	False	-4.33333333333333	0.0984411573421495
1056	103_57	False	-4.26666666666666	-0.207255145672537			103_57	False	-4.26666666666666	0.21597877			103_57	False	-4.26666666666666	-0.242794118965866			103_57	False	-4.26666666666666	0.4964674678966			103_57	False	-4.26666666666666	0.141949398407248
1057	103_57	False	-4.2	-0.188540420241012			103_57	False	-4.2	0.21280372			103_57	False	-4.2	-0.24532604559362			103_57	False	-4.2	0.952517402439397			103_57	False	-4.2	0.108227146971147
1058	103_57	False	-4.13333333333333	-0.184738962872725			103_57	False	-4.13333333333333	0.23534426			103_57	False	-4.13333333333333	-0.247773080481354			103_57	False	-4.13333333333333	0.773863662022878			103_57	False	-4.13333333333333	0.119989643519226
1059	103_57	False	-4.06666666666666	-0.181157884439516			103_57	False	-4.06666666666666	0.22939454			103_57	False	-4.06666666666666	-0.250491706332532			103_57	False	-4.06666666666666	0.57194418723954			103_57	False	-4.06666666666666	0.126344808825019
1060	103_57	False	-4	-0.198265058150423			103_57	False	-4	0.21885967			103_57	False	-4	-0.253899720914033			103_57	False	-4	0.713175528586906			103_57	False	-4	0.115908823873659
1061	103_57	False	-3.93333333333333	-0.214757697191162			103_57	False	-3.93333333333333	0.21130225			103_57	False	-3.93333333333333	-0.258413431699179			103_57	False	-3.93333333333333	0.421694576123842			103_57	False	-3.93333333333333	0.117650789257582
1062	103_57	False	-3.86666666666666	-0.21289638508473			103_57	False	-3.86666666666666	0.20687881			103_57	False	-3.86666666666666	-0.264380634982958			103_57	False	-3.86666666666666	0.814187085065318			103_57	False	-3.86666666666666	0.118111379607362
1063	103_57	False	-3.8	-0.2274082681971			103_57	False	-3.8	0.21246125			103_57	False	-3.8	-0.272015641527566			103_57	False	-3.8	0.702325595525089			103_57	False	-3.8	0.11163046861394
1064	103_57	False	-3.73333333333333	-0.241352150561255			103_57	False	-3.73333333333333	0.24435271			103_57	False	-3.73333333333333	-0.281345006001263			103_57	False	-3.73333333333333	0.644591187939842			103_57	False	-3.73333333333333	0.137716198805849
1065	103_57	False	-3.66666666666666	-0.224099966337115			103_57	False	-3.66666666666666	0.23507921			103_57	False	-3.66666666666666	-0.29217405183217			103_57	False	-3.66666666666666	0.878486466019973			103_57	False	-3.66666666666666	0.106803920026624
1066	103_57	False	-3.6	-0.237060753156749			103_57	False	-3.6	0.23255451			103_57	False	-3.6	-0.30408367617827			103_57	False	-3.6	0.696229180991174			103_57	False	-3.6	0.133556552970679
1067	103_57	False	-3.53333333333333	-0.249338554430863			103_57	False	-3.53333333333333	0.23314913			103_57	False	-3.53333333333333	-0.31646363992925			103_57	False	-3.53333333333333	0.613452351873097			103_57	False	-3.53333333333333	0.12966256000236
1068	103_57	False	-3.46666666666666	-0.261353338295573			103_57	False	-3.46666666666666	0.2500466			103_57	False	-3.46666666666666	-0.328582719042085			103_57	False	-3.46666666666666	0.822176174503184			103_57	False	-3.46666666666666	0.124632232233176
1069	103_57	False	-3.4	-0.249649639113219			103_57	False	-3.4	0.23778594			103_57	False	-3.4	-0.339688688215886			103_57	False	-3.4	0.484979014626814			103_57	False	-3.4	0.112763168488373
1070	103_57	False	-3.33333333333333	-0.244498207078135			103_57	False	-3.33333333333333	0.23050843			103_57	False	-3.33333333333333	-0.349123774513867			103_57	False	-3.33333333333333	0.871253730133523			103_57	False	-3.33333333333333	0.122316832354494
1071	103_57	False	-3.26666666666666	-0.233154391046993			103_57	False	-3.26666666666666	0.22726054			103_57	False	-3.26666666666666	-0.356435876665804			103_57	False	-3.26666666666666	0.493764458255136			103_57	False	-3.26666666666666	0.123440058002019
1072	103_57	False	-3.2	-0.245589821535265			103_57	False	-3.2	0.2199244			103_57	False	-3.2	-0.361464153301677			103_57	False	-3.2	0.399401626033574			103_57	False	-3.2	0.099561242480147
1073	103_57	False	-3.13333333333333	-0.250307230705016			103_57	False	-3.13333333333333	0.24962172			103_57	False	-3.13333333333333	-0.364380429878316			103_57	False	-3.13333333333333	0.429386642116157			103_57	False	-3.13333333333333	0.126327927522355
1074	103_57	False	-3.06666666666666	-0.261940644891421			103_57	False	-3.06666666666666	0.2540179			103_57	False	-3.06666666666666	-0.365675056586696			103_57	False	-3.06666666666666	0.17901977992771			103_57	False	-3.06666666666666	0.128830179539274
1075	103_57	False	-3	-0.254215108042672			103_57	False	-3	0.2643851			103_57	False	-3	-0.366283670775349			103_57	False	-3	0.568010500316829			103_57	False	-3	0.133235865100199
1076	103_57	False	-2.93333333333333	-0.239108932687579			103_57	False	-2.93333333333333	0.24764447			103_57	False	-2.93333333333333	-0.367713316695643			103_57	False	-2.93333333333333	1.06185738344112			103_57	False	-2.93333333333333	0.102858758831546
1077	103_57	False	-2.86666666666666	-0.250762642902323			103_57	False	-2.86666666666666	0.23550157			103_57	False	-2.86666666666666	-0.370471012662762			103_57	False	-2.86666666666666	0.667887869975081			103_57	False	-2.86666666666666	0.114190761622651
1078	103_57	False	-2.8	-0.262633143944699			103_57	False	-2.8	0.23283899			103_57	False	-2.8	-0.375154416515808			103_57	False	-2.8	0.575009611157876			103_57	False	-2.8	0.118383320968731
1079	103_57	False	-2.73333333333333	-0.26923403830304			103_57	False	-2.73333333333333	0.23320884			103_57	False	-2.73333333333333	-0.381793083594857			103_57	False	-2.73333333333333	0.253602821104217			103_57	False	-2.73333333333333	0.124640603569924
1080	103_57	False	-2.66666666666666	-0.259330642147948			103_57	False	-2.66666666666666	0.22177374			103_57	False	-2.66666666666666	-0.39002096811048			103_57	False	-2.66666666666666	0.46809898815474			103_57	False	-2.66666666666666	0.105091857687573
1081	103_57	False	-2.6	-0.269626488060437			103_57	False	-2.6	0.23293337			103_57	False	-2.6	-0.399110105872315			103_57	False	-2.6	0.506417956249041			103_57	False	-2.6	0.105393947673946
1082	103_57	False	-2.53333333333333	-0.279860008778271			103_57	False	-2.53333333333333	0.245063			103_57	False	-2.53333333333333	-0.408055568342828			103_57	False	-2.53333333333333	0.215698393798603			103_57	False	-2.53333333333333	0.101368173801121
1083	103_57	False	-2.46666666666666	-0.289232241097552			103_57	False	-2.46666666666666	0.24375124			103_57	False	-2.46666666666666	-0.415696607139343			103_57	False	-2.46666666666666	0.362325024915911			103_57	False	-2.46666666666666	0.106726362519677
1084	103_57	False	-2.4	-0.269669169315463			103_57	False	-2.4	0.23748465			103_57	False	-2.4	-0.420854953547584			103_57	False	-2.4	0.491913858072751			103_57	False	-2.4	0.151957707926013
1085	103_57	False	-2.33333333333333	-0.278713990523527			103_57	False	-2.33333333333333	0.2339847			103_57	False	-2.33333333333333	-0.422471087682448			103_57	False	-2.33333333333333	0.606730854087312			103_57	False	-2.33333333333333	0.112836139760437
1086	103_57	False	-2.26666666666666	-0.288135218940088			103_57	False	-2.26666666666666	0.22251159			103_57	False	-2.26666666666666	-0.419722252901503			103_57	False	-2.26666666666666	0.365497184184967			103_57	False	-2.26666666666666	0.134835621638783
1087	103_57	False	-2.2	-0.257343045845			103_57	False	-2.2	0.22394815			103_57	False	-2.2	-0.412110785294548			103_57	False	-2.2	0.388369358922459			103_57	False	-2.2	0.10982513933696
1088	103_57	False	-2.13333333333333	-0.26697660684557			103_57	False	-2.13333333333333	0.23100688			103_57	False	-2.13333333333333	-0.399516545366839			103_57	False	-2.13333333333333	0.660509708878484			103_57	False	-2.13333333333333	0.136186671560912
1089	103_57	False	-2.06666666666666	-0.268809816205209			103_57	False	-2.06666666666666	0.2280345			103_57	False	-2.06666666666666	-0.382211759050942			103_57	False	-2.06666666666666	0.632277211782548			103_57	False	-2.06666666666666	0.130051039202657
1090	103_57	False	-2	-0.239580632012612			103_57	False	-2	0.22295956			103_57	False	-2	-0.360839832981907			103_57	False	-2	0.524059186240371			103_57	False	-2	0.123120364257383
1091	103_57	False	-1.93333333333333	-0.242209562802285			103_57	False	-1.93333333333333	0.22413756			103_57	False	-1.93333333333333	-0.336361739050878			103_57	False	-1.93333333333333	0.164447123977253			103_57	False	-1.93333333333333	0.131257012476369
1092	103_57	False	-1.86666666666666	-0.233328563145313			103_57	False	-1.86666666666666	0.21390416			103_57	False	-1.86666666666666	-0.309974835244759			103_57	False	-1.86666666666666	0.432504230908336			103_57	False	-1.86666666666666	0.120531208625719
1093	103_57	False	-1.8	-0.24584712849185			103_57	False	-1.8	0.21056847			103_57	False	-1.8	-0.283010115380418			103_57	False	-1.8	0.560382119330233			103_57	False	-1.8	0.104248824908678
1094	103_57	False	-1.73333333333333	-0.25639186813106			103_57	False	-1.73333333333333	0.21210825			103_57	False	-1.73333333333333	-0.256815305180864			103_57	False	-1.73333333333333	0.876858665597025			103_57	False	-1.73333333333333	0.111680451942463
1095	103_57	False	-1.66666666666666	-0.24524126883896			103_57	False	-1.66666666666666	0.21437828			103_57	False	-1.66666666666666	-0.232633010485211			103_57	False	-1.66666666666666	1.03630306079335			103_57	False	-1.66666666666666	0.112846180568394
1096	103_57	False	-1.6	-0.244567553819723			103_57	False	-1.6	0.21908961			103_57	False	-1.6	-0.211484903933052			103_57	False	-1.6	0.613353481830961			103_57	False	-1.6	0.124184458383377
1097	103_57	False	-1.53333333333333	-0.190265246839159			103_57	False	-1.53333333333333	0.21652043			103_57	False	-1.53333333333333	-0.194074020157422			103_57	False	-1.53333333333333	0.502875501619808			103_57	False	-1.53333333333333	0.107909091463599
1098	103_57	False	-1.46666666666666	-0.204594960709936			103_57	False	-1.46666666666666	0.22542815			103_57	False	-1.46666666666666	-0.180716854810599			103_57	False	-1.46666666666666	0.862011812933249			103_57	False	-1.46666666666666	0.121107257090806
1099	103_57	False	-1.4	-0.184295634519706			103_57	False	-1.4	0.23143838			103_57	False	-1.4	-0.171314586408093			103_57	False	-1.4	0.690574080155158			103_57	False	-1.4	0.125870531638677
1100	103_57	False	-1.33333333333333	-0.200475925916827			103_57	False	-1.33333333333333	0.23938242			103_57	False	-1.33333333333333	-0.1653682808674			103_57	False	-1.33333333333333	0.990213274829095			103_57	False	-1.33333333333333	0.122923196273284
1101	103_57	False	-1.26666666666666	-0.211476340304119			103_57	False	-1.26666666666666	0.24555673			103_57	False	-1.26666666666666	-0.162036897713494			103_57	False	-1.26666666666666	0.888162074149243			103_57	False	-1.26666666666666	0.132214458433769
1102	103_57	False	-1.2	-0.226617885803618			103_57	False	-1.2	0.25109652			103_57	False	-1.2	-0.160230332407469			103_57	False	-1.2	0.75208397333782			103_57	False	-1.2	0.136836418194532
1103	103_57	False	-1.13333333333333	-0.24065309020192			103_57	False	-1.13333333333333	0.23878436			103_57	False	-1.13333333333333	-0.158723969963859			103_57	False	-1.13333333333333	0.789846599813429			103_57	False	-1.13333333333333	0.113018776920556
1104	103_57	False	-1.06666666666666	-0.253466524861221			103_57	False	-1.06666666666666	0.24337417			103_57	False	-1.06666666666666	-0.156277668034972			103_57	False	-1.06666666666666	0.77011217307397			103_57	False	-1.06666666666666	0.108909528895147
1105	103_57	False	-1	-0.265156141402298			103_57	False	-1	0.24619462			103_57	False	-1	-0.151741757268229			103_57	False	-1	0.50262866315031			103_57	False	-1	0.120506221254299
1106	103_57	False	-0.933333333333333	-0.235546524611125			103_57	False	-0.933333333333333	0.25117102			103_57	False	-0.933333333333333	-0.14413590614338			103_57	False	-0.933333333333333	0.775146518321928			103_57	False	-0.933333333333333	0.139551756791529
1107	103_57	False	-0.866666666666666	-0.195761031323355			103_57	False	-0.866666666666666	0.25292063			103_57	False	-0.866666666666666	-0.132693077492815			103_57	False	-0.866666666666666	0.964864861801861			103_57	False	-0.866666666666666	0.118826609539434
1108	103_57	False	-0.8	-0.0952887581507582			103_57	False	-0.8	0.27234855			103_57	False	-0.8	-0.116869026548032			103_57	False	-0.8	0.807832316160865			103_57	False	-0.8	0.131019830547705
1109	103_57	False	-0.733333333333333	-0.0678334624408268			103_57	False	-0.733333333333333	0.28175208			103_57	False	-0.733333333333333	-0.0963260014665629			103_57	False	-0.733333333333333	0.809212075553095			103_57	False	-0.733333333333333	0.132711513880555
1110	103_57	False	-0.666666666666666	-0.0605212081321577			103_57	False	-0.666666666666666	0.27755982			103_57	False	-0.666666666666666	-0.0709054809109835			103_57	False	-0.666666666666666	0.941978200297962			103_57	False	-0.666666666666666	0.12719772061616
1111	103_57	False	-0.6	0.161509846059076			103_57	False	-0.6	0.2717237			103_57	False	-0.6	-0.040607212859303			103_57	False	-0.6	1.44290344588112			103_57	False	-0.6	0.119315126598733
1112	103_57	False	-0.533333333333333	0.17135115022897			103_57	False	-0.533333333333333	0.258669			103_57	False	-0.533333333333333	-0.00558957862387796			103_57	False	-0.533333333333333	1.18041640815104			103_57	False	-0.533333333333333	0.131942222346636
1113	103_57	False	-0.466666666666666	0.181396391803236			103_57	False	-0.466666666666666	0.2606426			103_57	False	-0.466666666666666	0.0338004394137497			103_57	False	-0.466666666666666	1.34880483308914			103_57	False	-0.466666666666666	0.131111399592854
1114	103_57	False	-0.4	0.150292903103155			103_57	False	-0.4	0.26800817			103_57	False	-0.4	0.0769693404424288			103_57	False	-0.4	1.32016500780186			103_57	False	-0.4	0.128374417599842
1115	103_57	False	-0.333333333333333	0.193812128728227			103_57	False	-0.333333333333333	0.28158814			103_57	False	-0.333333333333333	0.123003762903539			103_57	False	-0.333333333333333	1.38822403514458			103_57	False	-0.333333333333333	0.129372397675759
1116	103_57	False	-0.266666666666666	0.172058304166149			103_57	False	-0.266666666666666	0.27885672			103_57	False	-0.266666666666666	0.170603346771909			103_57	False	-0.266666666666666	1.12608170072926			103_57	False	-0.266666666666666	0.143942654143027
1117	103_57	False	-0.2	0.146243919012109			103_57	False	-0.2	0.30649316			103_57	False	-0.2	0.218046240210082			103_57	False	-0.2	1.12740227942205			103_57	False	-0.2	0.116882529337854
1118	103_57	False	-0.133333333333333	0.163114483756063			103_57	False	-0.133333333333333	0.32914343			103_57	False	-0.133333333333333	0.263212484937734			103_57	False	-0.133333333333333	1.35511306377068			103_57	False	-0.133333333333333	0.151738789224864
1119	103_57	False	-0.0666666666666666	0.170905668392736			103_57	False	-0.0666666666666666	0.35336775			103_57	False	-0.0666666666666666	0.303682858575879			103_57	False	-0.0666666666666666	1.26153934266598			103_57	False	-0.0666666666666666	0.138577961547738
1120	103_57	False	0	0.211170109430609			103_57	False	0	0.41827092			103_57	False	0	0.356621936160389			103_57	False	0	1.59643286643099			103_57	False	0	0.164695949531372
1121	103_57	False	0.0666666666666666	0.27148358157783			103_57	False	0.0666666666666666	0.4271452			103_57	False	0.0666666666666666	0.371443832479822			103_57	False	0.0666666666666666	1.11065035790169			103_57	False	0.0666666666666666	0.163721722881694
1122	103_57	False	0.133333333333333	0.296340851488595			103_57	False	0.133333333333333	0.40620077			103_57	False	0.133333333333333	0.357158866355466			103_57	False	0.133333333333333	1.60550514941536			103_57	False	0.133333333333333	0.155108235020134
1123	103_57	False	0.2	0.268353598022334			103_57	False	0.2	0.39012963			103_57	False	0.2	0.330350681150851			103_57	False	0.2	1.8236985040641			103_57	False	0.2	0.149553715717605
1124	103_57	False	0.266666666666666	0.212269688260381			103_57	False	0.266666666666666	0.371459			103_57	False	0.266666666666666	0.292922821405597			103_57	False	0.266666666666666	1.28261698163294			103_57	False	0.266666666666666	0.158080107082616
1125	103_57	False	0.333333333333333	0.159777263162051			103_57	False	0.333333333333333	0.35324502			103_57	False	0.333333333333333	0.247819061106871			103_57	False	0.333333333333333	1.35992516291804			103_57	False	0.333333333333333	0.151760294287766
1126	103_57	False	0.4	0.111832640373043			103_57	False	0.4	0.34110895			103_57	False	0.4	0.198787825638949			103_57	False	0.4	0.961762202786377			103_57	False	0.4	0.13687983421589
1127	103_57	False	0.466666666666666	0.0742610564709239			103_57	False	0.466666666666666	0.3416379			103_57	False	0.466666666666666	0.150037063961857			103_57	False	0.466666666666666	1.12522702103542			103_57	False	0.466666666666666	0.114011415147493
1128	103_57	False	0.533333333333333	0.034085316236317			103_57	False	0.533333333333333	0.32907367			103_57	False	0.533333333333333	0.105820744757534			103_57	False	0.533333333333333	0.938503028430501			103_57	False	0.533333333333333	0.136722134171342
1129	103_57	False	0.6	0.0250396925891329			103_57	False	0.6	0.31293797			103_57	False	0.6	0.0700086939704709			103_57	False	0.6	0.666805853420503			103_57	False	0.6	0.114556510745948
1130	103_57	False	0.666666666666666	0.0250142684995614			103_57	False	0.666666666666666	0.2975935			103_57	False	0.666666666666666	0.0456939882955153			103_57	False	0.666666666666666	1.0521235560797			103_57	False	0.666666666666666	0.115078322416851
1131	103_57	False	0.733333333333333	0.0332924966186442			103_57	False	0.733333333333333	0.28300145			103_57	False	0.733333333333333	0.034886368091852			103_57	False	0.733333333333333	1.08789745355005			103_57	False	0.733333333333333	0.10703284045607
1132	103_57	False	0.8	0.0469099424550399			103_57	False	0.8	0.29777965			103_57	False	0.8	0.0383273690080384			103_57	False	0.8	0.784816829202376			103_57	False	0.8	0.115586538363049
1133	103_57	False	0.866666666666666	0.0197070897729211			103_57	False	0.866666666666666	0.30464602			103_57	False	0.866666666666666	0.0554454647660478			103_57	False	0.866666666666666	1.01220080408409			103_57	False	0.866666666666666	0.113616693415686
1134	103_57	False	0.933333333333333	0.0056258570037345			103_57	False	0.933333333333333	0.2897081			103_57	False	0.933333333333333	0.084450475480241			103_57	False	0.933333333333333	0.714540233293248			103_57	False	0.933333333333333	0.113838415564299
1135	103_57	False	1	0.0174798293847464			103_57	False	1	0.28680676			103_57	False	1	0.122548898101438			103_57	False	1	0.989430044915247			103_57	False	1	0.112687631429426
1136	103_57	False	1.06666666666666	0.0143225603445189			103_57	False	1.06666666666666	0.28194			103_57	False	1.06666666666666	0.166248238101116			103_57	False	1.06666666666666	1.25616260374416			103_57	False	1.06666666666666	0.128174981589219
1137	103_57	False	1.13333333333333	0.0977652852257631			103_57	False	1.13333333333333	0.27704626			103_57	False	1.13333333333333	0.211710533138626			103_57	False	1.13333333333333	1.63582171921457			103_57	False	1.13333333333333	0.138888112750075
1138	103_57	False	1.2	0.141143370849874			103_57	False	1.2	0.29085436			103_57	False	1.2	0.255113601721426			103_57	False	1.2	1.29663490696876			103_57	False	1.2	0.120618953489345
1139	103_57	False	1.26666666666666	0.110369353177567			103_57	False	1.26666666666666	0.30561945			103_57	False	1.26666666666666	0.292982553650741			103_57	False	1.26666666666666	1.57812533134441			103_57	False	1.26666666666666	0.125720666695775
1140	103_57	False	1.33333333333333	0.150187580020469			103_57	False	1.33333333333333	0.31242284			103_57	False	1.33333333333333	0.322462315243552			103_57	False	1.33333333333333	1.55457389839806			103_57	False	1.33333333333333	0.144278751944789
1141	103_57	False	1.4	0.133169621556236			103_57	False	1.4	0.29877475			103_57	False	1.4	0.341512404950345			103_57	False	1.4	1.35021275496905			103_57	False	1.4	0.115541522370103
1142	103_57	False	1.46666666666666	0.157280080829001			103_57	False	1.46666666666666	0.28412476			103_57	False	1.46666666666666	0.349015945074236			103_57	False	1.46666666666666	1.060196000269			103_57	False	1.46666666666666	0.116701603023054
1143	103_57	False	1.53333333333333	0.112585438374897			103_57	False	1.53333333333333	0.27458143			103_57	False	1.53333333333333	0.344804264534607			103_57	False	1.53333333333333	1.5426923979166			103_57	False	1.53333333333333	0.110871187245971
1144	103_57	False	1.6	0.0689107334414687			103_57	False	1.6	0.26353955			103_57	False	1.6	0.329605414845826			103_57	False	1.6	1.71325152719326			103_57	False	1.6	0.127191185357276
1145	103_57	False	1.66666666666666	0.0678621115797726			103_57	False	1.66666666666666	0.25152352			103_57	False	1.66666666666666	0.304929190083345			103_57	False	1.66666666666666	1.26784463244169			103_57	False	1.66666666666666	0.0891975832463252
1146	103_57	False	1.73333333333333	0.0592249525111892			103_57	False	1.73333333333333	0.2391904			103_57	False	1.73333333333333	0.27290315314114			103_57	False	1.73333333333333	1.52795864441525			103_57	False	1.73333333333333	0.122005272508069
1147	103_57	False	1.8	0.0214594923146361			103_57	False	1.8	0.23677698			103_57	False	1.8	0.236074476530904			103_57	False	1.8	1.15634635535962			103_57	False	1.8	0.117761289215111
1148	103_57	False	1.86666666666666	-0.0142927452493695			103_57	False	1.86666666666666	0.23922138			103_57	False	1.86666666666666	0.19719197251175			103_57	False	1.86666666666666	1.06306429070636			103_57	False	1.86666666666666	0.115014128377088
1149	103_57	False	1.93333333333333	-0.0240141283474909			103_57	False	1.93333333333333	0.2443727			103_57	False	1.93333333333333	0.158982218308193			103_57	False	1.93333333333333	1.17420964421014			103_57	False	1.93333333333333	0.109708279905
1150	103_57	False	2	-0.0548370569969892			103_57	False	2	0.2618153			103_57	False	2	0.123933531342321			103_57	False	2	1.11854189900759			103_57	False	2	0.128538542917717
1151	103_57	False	2.06666666666666	-0.0654164331923176			103_57	False	2.06666666666666	0.26207802			103_57	False	2.06666666666666	0.0941016606072685			103_57	False	2.06666666666666	0.892930316372056			103_57	False	2.06666666666666	0.118514082471438
1152	103_57	False	2.13333333333333	-0.0673364550266689			103_57	False	2.13333333333333	0.258269			103_57	False	2.13333333333333	0.0709510345910499			103_57	False	2.13333333333333	0.986172157098527			103_57	False	2.13333333333333	0.118341280803034
1153	103_57	False	2.2	-0.0738350833511685			103_57	False	2.2	0.25025493			103_57	False	2.2	0.0552446614637932			103_57	False	2.2	0.905777012614018			103_57	False	2.2	0.144527645928968
1154	103_57	False	2.26666666666666	-0.0856172470970638			103_57	False	2.26666666666666	0.24526948			103_57	False	2.26666666666666	0.0469937475470554			103_57	False	2.26666666666666	1.08068683851306			103_57	False	2.26666666666666	0.127614544189835
1155	103_57	False	2.33333333333333	-0.0950192588120458			103_57	False	2.33333333333333	0.2369581			103_57	False	2.33333333333333	0.0454744202530719			103_57	False	2.33333333333333	1.1048518010318			103_57	False	2.33333333333333	0.140410965292798
1156	103_57	False	2.4	-0.051025875272743			103_57	False	2.4	0.2279991			103_57	False	2.4	0.0493135776672355			103_57	False	2.4	0.702302892633914			103_57	False	2.4	0.113638801548787
1157	103_57	False	2.46666666666666	-0.0381847446733344			103_57	False	2.46666666666666	0.22046159			103_57	False	2.46666666666666	0.0566391907747175			103_57	False	2.46666666666666	1.25784842930876			103_57	False	2.46666666666666	0.114810698913765
1158	103_57	False	2.53333333333333	-0.0629640587358569			103_57	False	2.53333333333333	0.212891			103_57	False	2.53333333333333	0.0652830713307898			103_57	False	2.53333333333333	1.14220828670624			103_57	False	2.53333333333333	0.105215772108281
1159	103_57	False	2.6	-0.0541195482348142			103_57	False	2.6	0.22771737			103_57	False	2.6	0.073017175822233			103_57	False	2.6	1.25700132917907			103_57	False	2.6	0.142687282773494
1160	103_57	False	2.66666666666666	-0.0472489749478177			103_57	False	2.66666666666666	0.2325388			103_57	False	2.66666666666666	0.0777990576479789			103_57	False	2.66666666666666	0.96735802441321			103_57	False	2.66666666666666	0.143636396325777
1161	103_57	False	2.73333333333333	-0.0243879973825869			103_57	False	2.73333333333333	0.25295496			103_57	False	2.73333333333333	0.0779991633567857			103_57	False	2.73333333333333	1.08195683710208			103_57	False	2.73333333333333	0.138033210856883
1162	103_57	False	2.8	-0.0538863373633109			103_57	False	2.8	0.259494			103_57	False	2.8	0.0725830978258786			103_57	False	2.8	0.769260316583857			103_57	False	2.8	0.123394856306676
1163	103_57	False	2.86666666666666	0.0169275263390077			103_57	False	2.86666666666666	0.24677008			103_57	False	2.86666666666666	0.0612261202181393			103_57	False	2.86666666666666	1.44854922708401			103_57	False	2.86666666666666	0.129405065754566
1164	103_57	False	2.93333333333333	-0.010333578160746			103_57	False	2.93333333333333	0.2481498			103_57	False	2.93333333333333	0.0443447615737461			103_57	False	2.93333333333333	1.32049765387499			103_57	False	2.93333333333333	0.125396487672043
1165	103_57	False	3	0.0190045470925153			103_57	False	3	0.26509887			103_57	False	3	0.0110022710884674			103_57	False	3	1.12818647609765			103_57	False	3	0.119032586286015
1166	103_57	False	3.06666666666666	-0.0317796447023652			103_57	False	3.06666666666666	0.27065298			103_57	False	3.06666666666666	-0.0258885858712386			103_57	False	3.06666666666666	0.784191585663421			103_57	False	3.06666666666666	0.127284192948375
1167	103_57	False	3.13333333333333	-0.046957411753124			103_57	False	3.13333333333333	0.2839699			103_57	False	3.13333333333333	-0.0494087517132742			103_57	False	3.13333333333333	1.04179598121294			103_57	False	3.13333333333333	0.100193533384517
1168	103_57	False	3.2	-0.0601532023644701			103_57	False	3.2	0.28503963			103_57	False	3.2	-0.0696217359965878			103_57	False	3.2	0.85650255560164			103_57	False	3.2	0.118061375184705
1169	103_57	False	3.26666666666666	-0.0643896901518183			103_57	False	3.26666666666666	0.289342			103_57	False	3.26666666666666	-0.0849026616610599			103_57	False	3.26666666666666	0.658911824601151			103_57	False	3.26666666666666	0.112447126545476
1170	103_57	False	3.33333333333333	-0.041850114021561			103_57	False	3.33333333333333	0.2937421			103_57	False	3.33333333333333	-0.0941415192452488			103_57	False	3.33333333333333	0.728891173259512			103_57	False	3.33333333333333	0.121833844844965
1171	103_57	False	3.4	-0.0591637945286625			103_57	False	3.4	0.28315282			103_57	False	3.4	-0.0968371056860809			103_57	False	3.4	0.958137097219221			103_57	False	3.4	0.123516439788529
1172	103_57	False	3.46666666666666	-0.0198557122517373			103_57	False	3.46666666666666	0.2753494			103_57	False	3.46666666666666	-0.0931126300677137			103_57	False	3.46666666666666	0.800832069052722			103_57	False	3.46666666666666	0.116969208318571
1173	103_57	False	3.53333333333333	0.00948799715640555			103_57	False	3.53333333333333	0.29531524			103_57	False	3.53333333333333	-0.0836567935190879			103_57	False	3.53333333333333	0.839376592500383			103_57	False	3.53333333333333	0.120712698338943
1174	103_57	False	3.6	0.0215747368692722			103_57	False	3.6	0.2923482			103_57	False	3.6	-0.0696039831898804			103_57	False	3.6	1.01055547809245			103_57	False	3.6	0.114416238305137
1175	103_57	False	3.66666666666666	-0.00985775620545222			103_57	False	3.66666666666666	0.29949832			103_57	False	3.66666666666666	-0.052374122010838			103_57	False	3.66666666666666	1.17090948661134			103_57	False	3.66666666666666	0.127748683492576
1176	103_57	False	3.73333333333333	-0.0148198931248547			103_57	False	3.73333333333333	0.3013648			103_57	False	3.73333333333333	-0.0334958898383595			103_57	False	3.73333333333333	1.12169147718663			103_57	False	3.73333333333333	0.119262841937158
1177	103_57	False	3.8	-0.0270669669384436			103_57	False	3.8	0.31272262			103_57	False	3.8	-0.0144364496714041			103_57	False	3.8	0.998043906519068			103_57	False	3.8	0.128170349909429
1178	103_57	False	3.86666666666666	-0.0458913047670925			103_57	False	3.86666666666666	0.30377102			103_57	False	3.86666666666666	0.00354288200890074			103_57	False	3.86666666666666	0.662439812335102			103_57	False	3.86666666666666	0.134179851704622
1179	103_57	False	3.93333333333333	-0.0222571098936245			103_57	False	3.93333333333333	0.29886252			103_57	False	3.93333333333333	0.0194913143289545			103_57	False	3.93333333333333	1.10264095522269			103_57	False	3.93333333333333	0.116363351991268
1180	103_57	False	4	-0.0241241878695094			103_57	False	4	0.28921348			103_57	False	4	0.0328264686572349			103_57	False	4	0.78325495787648			103_57	False	4	0.12533028384237
1181	103_57	False	4.06666666666666	0.0316136311954728			103_57	False	4.06666666666666	0.280386			103_57	False	4.06666666666666	0.0433446632635546			103_57	False	4.06666666666666	0.945834059868946			103_57	False	4.06666666666666	0.131294347687915
1182	103_57	False	4.13333333333333	0.0576397494694265			103_57	False	4.13333333333333	0.29603058			103_57	False	4.13333333333333	0.051188141157948			103_57	False	4.13333333333333	1.43670162206623			103_57	False	4.13333333333333	0.116823114266749
1183	103_57	False	4.2	0.0216546760322342			103_57	False	4.2	0.31807804			103_57	False	4.2	0.0567777868741063			103_57	False	4.2	0.81924527804964			103_57	False	4.2	0.128684244544626
1184	103_57	False	4.26666666666666	0.0400617606163796			103_57	False	4.26666666666666	0.30933177			103_57	False	4.26666666666666	0.0607224547575746			103_57	False	4.26666666666666	0.973667922405529			103_57	False	4.26666666666666	0.143491634535072
1185	103_57	False	4.33333333333333	0.0493166441434857			103_57	False	4.33333333333333	0.32046604			103_57	False	4.33333333333333	0.0637172927773708			103_57	False	4.33333333333333	0.62311661399107			103_57	False	4.33333333333333	0.14216648672965
1186	103_57	False	4.4	0.0613880130072738			103_57	False	4.4	0.3120702			103_57	False	4.4	0.0664435449154186			103_57	False	4.4	1.02040200226813			103_57	False	4.4	0.125672537060568
1187	103_57	False	4.46666666666666	0.0242629583596836			103_57	False	4.46666666666666	0.3002042			103_57	False	4.46666666666666	0.0694813616661261			103_57	False	4.46666666666666	1.19652644641224			103_57	False	4.46666666666666	0.117392563302376
1188	103_57	False	4.53333333333333	-0.0112807272958765			103_57	False	4.53333333333333	0.33066595			103_57	False	4.53333333333333	0.0732451938784034			103_57	False	4.53333333333333	0.989777431467929			103_57	False	4.53333333333333	0.127513526008694
1189	103_57	False	4.6	0.0388716742971627			103_57	False	4.6	0.34102666			103_57	False	4.6	0.0779484357392552			103_57	False	4.6	0.997919690749672			103_57	False	4.6	0.142209479462046
1190	103_57	False	4.66666666666666	0.00514768698115998			103_57	False	4.66666666666666	0.33594674			103_57	False	4.66666666666666	0.0836002449821717			103_57	False	4.66666666666666	1.02279844506591			103_57	False	4.66666666666666	0.135880919188727
1191	103_57	False	4.73333333333333	0.0477189380882737			103_57	False	4.73333333333333	0.32713956			103_57	False	4.73333333333333	0.0900331892811402			103_57	False	4.73333333333333	1.1251559877411			103_57	False	4.73333333333333	0.117715008684321
1192	103_57	False	4.8	0.131350796960876			103_57	False	4.8	0.3456714			103_57	False	4.8	0.0969560247902336			103_57	False	4.8	1.16298691940099			103_57	False	4.8	0.135592284595555
1193	103_57	False	4.86666666666666	0.141696810847744			103_57	False	4.86666666666666	0.35716426			103_57	False	4.86666666666666	0.104022134609095			103_57	False	4.86666666666666	1.24476874957767			103_57	False	4.86666666666666	0.136353853455863
1194	103_57	False	4.93333333333333	0.247885242417786			103_57	False	4.93333333333333	0.34314173			103_57	False	4.93333333333333	0.110901614285654			103_57	False	4.93333333333333	1.5416850632481			103_57	False	4.93333333333333	0.125989934801196
1195	103_88	True	-4.93333333333333	-0.137611691062642			103_88	True	-4.93333333333333	0.34252948			103_88	True	-4.93333333333333	-0.313514016214451			103_88	True	-4.93333333333333	-0.268505374919418			103_88	True	-4.93333333333333	0.130139853816159
1196	103_88	True	-4.86666666666666	-0.138648992632775			103_88	True	-4.86666666666666	0.3362442			103_88	True	-4.86666666666666	-0.335535091153394			103_88	True	-4.86666666666666	-0.239836606968074			103_88	True	-4.86666666666666	0.12244527697815
1197	103_88	True	-4.8	-0.139563554592512			103_88	True	-4.8	0.32915708			103_88	True	-4.8	-0.34834939999479			103_88	True	-4.8	-0.286898532060438			103_88	True	-4.8	0.14257772808569
1198	103_88	True	-4.73333333333333	-0.140369900212994			103_88	True	-4.73333333333333	0.3247365			103_88	True	-4.73333333333333	-0.35021975582701			103_88	True	-4.73333333333333	-0.149438901528588			103_88	True	-4.73333333333333	0.120144479385474
1199	103_88	True	-4.66666666666666	-0.141080834286677			103_88	True	-4.66666666666666	0.3224728			103_88	True	-4.66666666666666	-0.341663630418623			103_88	True	-4.66666666666666	-0.141628507174749			103_88	True	-4.66666666666666	0.141294827188411
1200	103_88	True	-4.6	-0.141707646467812			103_88	True	-4.6	0.3137622			103_88	True	-4.6	-0.325231009241269			103_88	True	-4.6	-0.11858882256976			103_88	True	-4.6	0.139096275692461
1201	103_88	True	-4.53333333333333	-0.142260290552494			103_88	True	-4.53333333333333	0.32611752			103_88	True	-4.53333333333333	-0.3048109952268			103_88	True	-4.53333333333333	-0.112104080175903			103_88	True	-4.53333333333333	0.142141104610497
1202	103_88	True	-4.46666666666666	-0.142747542545237			103_88	True	-4.46666666666666	0.31909332			103_88	True	-4.46666666666666	-0.284669797294835			103_88	True	-4.46666666666666	-0.215895390887995			103_88	True	-4.46666666666666	0.138554135643755
1203	103_88	True	-4.4	-0.14317714002219			103_88	True	-4.4	0.31321073			103_88	True	-4.4	-0.268425396731519			103_88	True	-4.4	-0.034193213504185097			103_88	True	-4.4	0.13612038677278
1204	103_88	True	-4.33333333333333	-0.143555905004074			103_88	True	-4.33333333333333	0.31042743			103_88	True	-4.33333333333333	-0.258153190904826			103_88	True	-4.33333333333333	0.0642771516433308			103_88	True	-4.33333333333333	0.131633005876101
1205	103_88	True	-4.26666666666666	-0.143889852290075			103_88	True	-4.26666666666666	0.3224909			103_88	True	-4.26666666666666	-0.253825592814521			103_88	True	-4.26666666666666	-0.027547124425781			103_88	True	-4.26666666666666	0.142666879325306
1206	103_88	True	-4.2	-0.144184284973036			103_88	True	-4.2	0.31534153			103_88	True	-4.2	-0.25328706606168			103_88	True	-4.2	0.0228781948782969			103_88	True	-4.2	0.134351352322489
1207	103_88	True	-4.13333333333333	-0.144443878652725			103_88	True	-4.13333333333333	0.32180816			103_88	True	-4.13333333333333	-0.252887580283972			103_88	True	-4.13333333333333	-0.122006187599901			103_88	True	-4.13333333333333	0.134852454585824
1208	103_88	True	-4.06666666666666	-0.144672755684505			103_88	True	-4.06666666666666	0.33652568			103_88	True	-4.06666666666666	-0.248705735983035			103_88	True	-4.06666666666666	-0.0781397360394042			103_88	True	-4.06666666666666	0.133819432847801
1209	103_88	True	-4	-0.144874550642451			103_88	True	-4	0.34110245			103_88	True	-4	-0.238035377497973			103_88	True	-4	-0.149415170653395			103_88	True	-4	0.145683888662633
1210	103_88	True	-3.93333333333333	-0.145052468036503			103_88	True	-3.93333333333333	0.3373271			103_88	True	-3.93333333333333	-0.220610939599928			103_88	True	-3.93333333333333	-0.0207153995758799			103_88	True	-3.93333333333333	0.139441667503102
1211	103_88	True	-3.86666666666666	-0.145209333200174			103_88	True	-3.86666666666666	0.3303806			103_88	True	-3.86666666666666	-0.199040534947074			103_88	True	-3.86666666666666	-0.114367691830665			103_88	True	-3.86666666666666	0.141498216231116
1212	103_88	True	-3.8	-0.145347637156932			103_88	True	-3.8	0.32346776			103_88	True	-3.8	-0.178157497234413			103_88	True	-3.8	0.0864645512068435			103_88	True	-3.8	0.139696260343141
1213	103_88	True	-3.73333333333333	-0.145469576177728			103_88	True	-3.73333333333333	0.33106712			103_88	True	-3.73333333333333	-0.16341908515077			103_88	True	-3.73333333333333	0.0475846686577074			103_88	True	-3.73333333333333	0.129689731972175
1214	103_88	True	-3.66666666666666	-0.145577086657842			103_88	True	-3.66666666666666	0.3330635			103_88	True	-3.66666666666666	-0.158898093747665			103_88	True	-3.66666666666666	0.103589814594981			103_88	True	-3.66666666666666	0.134947015845022
1215	103_88	True	-3.6	-0.145671875866897			103_88	True	-3.6	0.32284603			103_88	True	-3.6	-0.165630993433696			103_88	True	-3.6	0.0824393545290061			103_88	True	-3.6	0.128666224353328
1216	103_88	True	-3.53333333333333	-0.145755449060355			103_88	True	-3.53333333333333	0.3176984			103_88	True	-3.53333333333333	-0.180988227890019			103_88	True	-3.53333333333333	-0.0330045413023981			103_88	True	-3.53333333333333	0.133188860264774
1217	103_88	True	-3.46666666666666	-0.145829133383017			103_88	True	-3.46666666666666	0.33153814			103_88	True	-3.46666666666666	-0.199347433903383			103_88	True	-3.46666666666666	-0.0941822278683798			103_88	True	-3.46666666666666	0.151922853389458
1218	103_88	True	-3.4	-0.145894098944118			103_88	True	-3.4	0.32156157			103_88	True	-3.4	-0.213843045947957			103_88	True	-3.4	0.0452159005764399			103_88	True	-3.4	0.129846043540149
1219	103_88	True	-3.33333333333333	-0.145951377398703			103_88	True	-3.33333333333333	0.3332224			103_88	True	-3.33333333333333	-0.218556126339421			103_88	True	-3.33333333333333	-0.0390526186330179			103_88	True	-3.33333333333333	0.133962749840204
1220	103_88	True	-3.26666666666666	-0.146001878330336			103_88	True	-3.26666666666666	0.33384982			103_88	True	-3.26666666666666	-0.210365532740407			103_88	True	-3.26666666666666	-0.0410300466157001			103_88	True	-3.26666666666666	0.130384534190979
1221	103_88	True	-3.2	-0.146046403695314			103_88	True	-3.2	0.32611722			103_88	True	-3.2	-0.189847094375194			103_88	True	-3.2	-0.0429978619858518			103_88	True	-3.2	0.123416871188043
1222	103_88	True	-3.13333333333333	-0.146085660557759			103_88	True	-3.13333333333333	0.31647006			103_88	True	-3.13333333333333	-0.160986003497552			103_88	True	-3.13333333333333	0.164856496972614			103_88	True	-3.13333333333333	0.138257940152215
1223	103_88	True	-3.06666666666666	-0.146120272317814			103_88	True	-3.06666666666666	0.3065649			103_88	True	-3.06666666666666	-0.129886188526611			103_88	True	-3.06666666666666	0.194929853514428			103_88	True	-3.06666666666666	0.12793892221651
1224	103_88	True	-3	-0.146164241324503			103_88	True	-3	0.32669517			103_88	True	-3	-0.0940619968563555			103_88	True	-3	0.0418718021790253			103_88	True	-3	0.140903392375907
1225	103_88	True	-2.93333333333333	-0.133665934033439			103_88	True	-2.93333333333333	0.32078162			103_88	True	-2.93333333333333	-0.0788194156272738			103_88	True	-2.93333333333333	0.159211715629062			103_88	True	-2.93333333333333	0.139290623863786
1226	103_88	True	-2.86666666666666	-0.0735233677089316			103_88	True	-2.86666666666666	0.32825607			103_88	True	-2.86666666666666	-0.083211125760558			103_88	True	-2.86666666666666	0.279081806390218			103_88	True	-2.86666666666666	0.129899078251329
1227	103_88	True	-2.8	-0.0441718710503199			103_88	True	-2.8	0.32285714			103_88	True	-2.8	-0.0951259809660847			103_88	True	-2.8	0.0729608243772441			103_88	True	-2.8	0.118371637303763
1228	103_88	True	-2.73333333333333	-0.0438100462260939			103_88	True	-2.73333333333333	0.32067072			103_88	True	-2.73333333333333	-0.110042163883697			103_88	True	-2.73333333333333	0.128002768034686			103_88	True	-2.73333333333333	0.13301729917664
1229	103_88	True	-2.66666666666666	-0.0541722899777293			103_88	True	-2.66666666666666	0.33103892			103_88	True	-2.66666666666666	-0.123632374117431			103_88	True	-2.66666666666666	-0.0366201255653589			103_88	True	-2.66666666666666	0.133184033406292
1230	103_88	True	-2.6	-0.0648299027637001			103_88	True	-2.6	0.3624669			103_88	True	-2.6	-0.133086685197237			103_88	True	-2.6	0.0908906727652299			103_88	True	-2.6	0.127772493225857
1231	103_88	True	-2.53333333333333	-0.0744431728426613			103_88	True	-2.53333333333333	0.35510182			103_88	True	-2.53333333333333	-0.137823868048285			103_88	True	-2.53333333333333	0.200988186280906			103_88	True	-2.53333333333333	0.13487672881681
1232	103_88	True	-2.46666666666666	-0.0829498162659585			103_88	True	-2.46666666666666	0.3629384			103_88	True	-2.46666666666666	-0.139366088472667			103_88	True	-2.46666666666666	-0.00234896826419853			103_88	True	-2.46666666666666	0.148821256205509
1233	103_88	True	-2.4	-0.0904543012515873			103_88	True	-2.4	0.3795255			103_88	True	-2.4	-0.140463268504993			103_88	True	-2.4	0.0317861913278182			103_88	True	-2.4	0.142169322429631
1234	103_88	True	-2.33333333333333	-0.0970714379325604			103_88	True	-2.33333333333333	0.37666503			103_88	True	-2.33333333333333	-0.143844203680601			103_88	True	-2.33333333333333	0.0111978760088771			103_88	True	-2.33333333333333	0.127273033294699
1235	103_88	True	-2.26666666666666	-0.102905685389617			103_88	True	-2.26666666666666	0.3671069			103_88	True	-2.26666666666666	-0.151107217099862			103_88	True	-2.26666666666666	0.172899111053239			103_88	True	-2.26666666666666	0.147940908475505
1236	103_88	True	-2.2	-0.108049603152599			103_88	True	-2.2	0.36616153			103_88	True	-2.2	-0.162175891782835			103_88	True	-2.2	-0.0712185197467936			103_88	True	-2.2	0.125426629026631
1237	103_88	True	-2.13333333333333	-0.112584864183256			103_88	True	-2.13333333333333	0.38603425			103_88	True	-2.13333333333333	-0.175477982444097			103_88	True	-2.13333333333333	0.0209586106086601			103_88	True	-2.13333333333333	0.142292901823167
1238	103_88	True	-2.06666666666666	-0.11658348676617			103_88	True	-2.06666666666666	0.40366206			103_88	True	-2.06666666666666	-0.188690045020053			103_88	True	-2.06666666666666	0.0179386023801278			103_88	True	-2.06666666666666	0.146723417903133
1239	103_88	True	-2	-0.120108968891209			103_88	True	-2	0.4157615			103_88	True	-2	-0.199674595181026			103_88	True	-2	-0.0210991488514989			103_88	True	-2	0.157325376517844
1240	103_88	True	-1.93333333333333	-0.123217295283025			103_88	True	-1.93333333333333	0.40766025			103_88	True	-1.93333333333333	-0.207206002129313			103_88	True	-1.93333333333333	-0.034721667737703			103_88	True	-1.93333333333333	0.136028019170026
1241	103_88	True	-1.86666666666666	-0.125957826252052			103_88	True	-1.86666666666666	0.39507872			103_88	True	-1.86666666666666	-0.211222879588535			103_88	True	-1.86666666666666	0.0572484499722401			103_88	True	-1.86666666666666	0.137296348985573
1242	103_88	True	-1.8	-0.128374081510913			103_88	True	-1.8	0.41925943			103_88	True	-1.8	-0.212570890260011			103_88	True	-1.8	0.0371506191119463			103_88	True	-1.8	0.151752976927164
1243	103_88	True	-1.73333333333333	-0.130504431265063			103_88	True	-1.73333333333333	0.4214143			103_88	True	-1.73333333333333	-0.212406786474764			103_88	True	-1.73333333333333	-0.106174208371888			103_88	True	-1.73333333333333	0.154846098339033
1244	103_88	True	-1.66666666666666	-0.132382705532113			103_88	True	-1.66666666666666	0.41297093			103_88	True	-1.66666666666666	-0.211551177854301			103_88	True	-1.66666666666666	-0.122973499118503			103_88	True	-1.66666666666666	0.149776734467042
1245	103_88	True	-1.6	-0.134038731363218			103_88	True	-1.6	0.40737134			103_88	True	-1.6	-0.210078761598132			103_88	True	-1.6	-0.00692388924059162			103_88	True	-1.6	0.136865754707039
1246	103_88	True	-1.53333333333333	-0.135498806497087			103_88	True	-1.53333333333333	0.4140567			103_88	True	-1.53333333333333	-0.207327739519441			103_88	True	-1.53333333333333	0.136030082984919			103_88	True	-1.53333333333333	0.169999908423766
1247	103_88	True	-1.46666666666666	-0.136786116970955			103_88	True	-1.46666666666666	0.40370834			103_88	True	-1.46666666666666	-0.202324962245233			103_88	True	-1.46666666666666	-0.0554074216979543			103_88	True	-1.46666666666666	0.136854654754853
1248	103_88	True	-1.4	-0.137921105313466			103_88	True	-1.4	0.41814172			103_88	True	-1.4	-0.194420664520253			103_88	True	-1.4	-0.0162708612391461			103_88	True	-1.4	0.159324340396567
1249	103_88	True	-1.33333333333333	-0.138921795173282			103_88	True	-1.33333333333333	0.40857306			103_88	True	-1.33333333333333	-0.183799596099812			103_88	True	-1.33333333333333	-0.110221287512521			103_88	True	-1.33333333333333	0.141786728481452
1250	103_88	True	-1.26666666666666	-0.139804077535164			103_88	True	-1.26666666666666	0.40542763			103_88	True	-1.26666666666666	-0.171572863458627			103_88	True	-1.26666666666666	-0.0384513294513291			103_88	True	-1.26666666666666	0.132566662957051
1251	103_88	True	-1.2	-0.140581963069281			103_88	True	-1.2	0.40117058			103_88	True	-1.2	-0.159372235174418			103_88	True	-1.2	0.00862811098286535			103_88	True	-1.2	0.131469264882711
1252	103_88	True	-1.13333333333333	-0.141267804621069			103_88	True	-1.13333333333333	0.39877462			103_88	True	-1.13333333333333	-0.148662558395071			103_88	True	-1.13333333333333	0.240552224425209			103_88	True	-1.13333333333333	0.140208914336776
1253	103_88	True	-1.06666666666666	-0.141872493374785			103_88	True	-1.06666666666666	0.39538288			103_88	True	-1.06666666666666	-0.140175600395616			103_88	True	-1.06666666666666	0.0280702694896226			103_88	True	-1.06666666666666	0.142383162957559
1254	103_88	True	-1	-0.142405631805836			103_88	True	-1	0.3922575			103_88	True	-1	-0.13380827565608			103_88	True	-1	-0.0788191417533271			103_88	True	-1	0.142465445978896
1255	103_88	True	-0.933333333333333	-0.142875686168379			103_88	True	-0.933333333333333	0.38543156			103_88	True	-0.933333333333333	-0.129034623306796			103_88	True	-0.933333333333333	-0.0340029304870002			103_88	True	-0.933333333333333	0.13683190578618
1256	103_88	True	-0.866666666666666	-0.14329012093968			103_88	True	-0.866666666666666	0.39827776			103_88	True	-0.866666666666666	-0.125536500079929			103_88	True	-0.866666666666666	0.135463637441536			103_88	True	-0.866666666666666	0.142227001462138
1257	103_88	True	-0.8	-0.143655517356418			103_88	True	-0.8	0.39743018			103_88	True	-0.8	-0.123595370798648			103_88	True	-0.8	0.0869730733820593			103_88	True	-0.8	0.158014274878462
1258	103_88	True	-0.733333333333333	-0.143977677925021			103_88	True	-0.733333333333333	0.38491148			103_88	True	-0.733333333333333	-0.123925593385298			103_88	True	-0.733333333333333	0.114438940773621			103_88	True	-0.733333333333333	0.131267188091486
1259	103_88	True	-0.666666666666666	-0.14426171856439			103_88	True	-0.666666666666666	0.37706128			103_88	True	-0.666666666666666	-0.126986588075347			103_88	True	-0.666666666666666	-0.047020688497698			103_88	True	-0.666666666666666	0.150871949090661
1260	103_88	True	-0.6	-0.144512149847709			103_88	True	-0.6	0.3777906			103_88	True	-0.6	-0.132160718770696			103_88	True	-0.6	0.213106428575246			103_88	True	-0.6	0.13783272672893
1261	103_88	True	-0.533333333333333	-0.144732948631602			103_88	True	-0.533333333333333	0.37117055			103_88	True	-0.533333333333333	-0.137307518867827			103_88	True	-0.533333333333333	-0.0108709607340262			103_88	True	-0.533333333333333	0.148922192095488
1262	103_88	True	-0.466666666666666	-0.144927621207054			103_88	True	-0.466666666666666	0.38503125			103_88	True	-0.466666666666666	-0.139032349036371			103_88	True	-0.466666666666666	0.0760718179839888			103_88	True	-0.466666666666666	0.139592850919568
1263	103_88	True	-0.4	-0.145099258980395			103_88	True	-0.4	0.38728464			103_88	True	-0.4	-0.133647983527821			103_88	True	-0.4	-0.0760945472467251			103_88	True	-0.4	0.141523656820172
1264	103_88	True	-0.333333333333333	-0.145250587564937			103_88	True	-0.333333333333333	0.37558934			103_88	True	-0.333333333333333	-0.118467417371091			103_88	True	-0.333333333333333	0.0992552486766518			103_88	True	-0.333333333333333	0.158546874047114
1265	103_88	True	-0.266666666666666	-0.145384010063107			103_88	True	-0.266666666666666	0.36590943			103_88	True	-0.266666666666666	-0.092918022517848			103_88	True	-0.266666666666666	0.0448188559892182			103_88	True	-0.266666666666666	0.142434665160183
1266	103_88	True	-0.2	-0.145501645228148			103_88	True	-0.2	0.35727185			103_88	True	-0.2	-0.059058719067678			103_88	True	-0.2	0.270074810126232			103_88	True	-0.2	0.140612782804693
1267	103_88	True	-0.133333333333333	-0.145605361109981			103_88	True	-0.133333333333333	0.35589537			103_88	True	-0.133333333333333	-0.021332591393569			103_88	True	-0.133333333333333	0.255829203671836			103_88	True	-0.133333333333333	0.115059329932799
1268	103_88	True	-0.0666666666666666	-0.145696804719897			103_88	True	-0.0666666666666666	0.3462778			103_88	True	-0.0666666666666666	0.0143410485222306			103_88	True	-0.0666666666666666	0.174187568492831			103_88	True	-0.0666666666666666	0.127384450766917
1269	103_88	True	0	-0.145845708131556			103_88	True	0	0.3399626			103_88	True	0	0.0508696074368546			103_88	True	0	0.284757858022248			103_88	True	0	0.114429237634556
1270	103_88	True	0.0666666666666666	-0.145966441203841			103_88	True	0.0666666666666666	0.33947313			103_88	True	0.0666666666666666	0.0368387490086586			103_88	True	0.0666666666666666	0.33830834210253			103_88	True	0.0666666666666666	0.102999764445469
1271	103_88	True	0.133333333333333	-0.146015159697631			103_88	True	0.133333333333333	0.33750114			103_88	True	0.133333333333333	0.00564910982968762			103_88	True	0.133333333333333	0.0585702860099651			103_88	True	0.133333333333333	0.105146569052554
1272	103_88	True	0.2	-0.146058113533273			103_88	True	0.2	0.32731032			103_88	True	0.2	-0.0342496286743112			103_88	True	0.2	0.157123453662417			103_88	True	0.2	0.10103647744197
1273	103_88	True	0.266666666666666	-0.14609598481911			103_88	True	0.266666666666666	0.329655			103_88	True	0.266666666666666	-0.0769691909280489			103_88	True	0.266666666666666	0.20107522135125			103_88	True	0.266666666666666	0.113947259795672
1274	103_88	True	0.333333333333333	-0.146129374952021			103_88	True	0.333333333333333	0.34510127			103_88	True	0.333333333333333	-0.116708148945756			103_88	True	0.333333333333333	0.0570151249486625			103_88	True	0.333333333333333	0.119219071936437
1275	103_88	True	0.4	-0.146158814170522			103_88	True	0.4	0.34107715			103_88	True	0.4	-0.148891766493794			103_88	True	0.4	0.0633987571571638			103_88	True	0.4	0.121111185376995
1276	103_88	True	0.466666666666666	-0.145678774034294			103_88	True	0.466666666666666	0.3480138			103_88	True	0.466666666666666	-0.170950919954306			103_88	True	0.466666666666666	0.110570797326697			103_88	True	0.466666666666666	0.116512994060274
1277	103_88	True	0.533333333333333	-0.13164284322853			103_88	True	0.533333333333333	0.34944868			103_88	True	0.533333333333333	-0.182529768892046			103_88	True	0.533333333333333	-0.123790724337569			103_88	True	0.533333333333333	0.126270238127514
1278	103_88	True	0.6	-0.0726484308549875			103_88	True	0.6	0.36402625			103_88	True	0.6	-0.185060393195092			103_88	True	0.6	0.0729460658320484			103_88	True	0.6	0.119101682233071
1279	103_88	True	0.666666666666666	-0.0727207496866029			103_88	True	0.666666666666666	0.3578033			103_88	True	0.666666666666666	-0.180845943419028			103_88	True	0.666666666666666	-0.172457642214497			103_88	True	0.666666666666666	0.11345699213573
1280	103_88	True	0.733333333333333	-0.0327295195581945			103_88	True	0.733333333333333	0.37339297			103_88	True	0.733333333333333	-0.171992923538581			103_88	True	0.733333333333333	0.0970575496355253			103_88	True	0.733333333333333	0.134417555967467
1281	103_88	True	0.8	-0.0392390579164027			103_88	True	0.8	0.36741522			103_88	True	0.8	-0.1596335224208			103_88	True	0.8	0.0612200714911127			103_88	True	0.8	0.120316886651788
1282	103_88	True	0.866666666666666	-0.0509280986933921			103_88	True	0.866666666666666	0.35584202			103_88	True	0.866666666666666	-0.143793267058816			103_88	True	0.866666666666666	0.194138295585735			103_88	True	0.866666666666666	0.111387407632593
1283	103_88	True	0.933333333333333	-0.0620815350909096			103_88	True	0.933333333333333	0.36178675			103_88	True	0.933333333333333	-0.123977005317994			103_88	True	0.933333333333333	-0.107201603992592			103_88	True	0.933333333333333	0.122268461539096
1284	103_88	True	1	-0.0506532423789011			103_88	True	1	0.36127353			103_88	True	1	-0.100176447760771			103_88	True	1	-0.0780450317532549			103_88	True	1	0.119957480141701
1285	103_88	True	1.06666666666666	-0.04152747273843			103_88	True	1.06666666666666	0.35027286			103_88	True	1.06666666666666	-0.0737398677812612			103_88	True	1.06666666666666	0.0176062192372719			103_88	True	1.06666666666666	0.116557212156931
1286	103_88	True	1.13333333333333	0.0191300220001298			103_88	True	1.13333333333333	0.33923963			103_88	True	1.13333333333333	-0.0475591633197343			103_88	True	1.13333333333333	0.149084210778235			103_88	True	1.13333333333333	0.102639383620674
1287	103_88	True	1.2	0.0125050685267091			103_88	True	1.2	0.33729768			103_88	True	1.2	-0.0253494305068342			103_88	True	1.2	0.177239037156481			103_88	True	1.2	0.111610437382575
1288	103_88	True	1.26666666666666	0.0409579546734961			103_88	True	1.26666666666666	0.33569574			103_88	True	1.26666666666666	-0.0102706444848084			103_88	True	1.26666666666666	0.0845645143173203			103_88	True	1.26666666666666	0.110368552244957
1289	103_88	True	1.33333333333333	0.0255221776265164			103_88	True	1.33333333333333	0.32611			103_88	True	1.33333333333333	-0.00351863998952253			103_88	True	1.33333333333333	-0.104133065519991			103_88	True	1.33333333333333	0.103855023352032
1290	103_88	True	1.4	0.00614070638743631			103_88	True	1.4	0.32053798			103_88	True	1.4	-0.00358643523874195			103_88	True	1.4	0.225387684986617			103_88	True	1.4	0.109098428338673
1291	103_88	True	1.46666666666666	-0.0117696482634531			103_88	True	1.46666666666666	0.33946696			103_88	True	1.46666666666666	-0.0066210364221305			103_88	True	1.46666666666666	0.136415493089519			103_88	True	1.46666666666666	0.105840723037566
1292	103_88	True	1.53333333333333	-0.0276778646663577			103_88	True	1.53333333333333	0.3287741			103_88	True	1.53333333333333	-0.00780883164976043			103_88	True	1.53333333333333	0.167611259162551			103_88	True	1.53333333333333	0.104935843888775
1293	103_88	True	1.6	-0.0417204106823749			103_88	True	1.6	0.33719504			103_88	True	1.6	-0.0032492147773291			103_88	True	1.6	0.0161974210128193			103_88	True	1.6	0.118618697638793
1294	103_88	True	1.66666666666666	-0.0541037366588168			103_88	True	1.66666666666666	0.33123899			103_88	True	1.66666666666666	0.00846290266603177			103_88	True	1.66666666666666	0.0569804850131373			103_88	True	1.66666666666666	0.12308914711578
1295	103_88	True	1.73333333333333	-0.0650221333296916			103_88	True	1.73333333333333	0.33350688			103_88	True	1.73333333333333	0.0256282000026275			103_88	True	1.73333333333333	0.130255760632108			103_88	True	1.73333333333333	0.109817073654966
1296	103_88	True	1.8	-0.0746486494381631			103_88	True	1.8	0.33925202			103_88	True	1.8	0.0441049247492154			103_88	True	1.8	0.285723691886491			103_88	True	1.8	0.127659389890197
1297	103_88	True	1.86666666666666	-0.0831361065247663			103_88	True	1.86666666666666	0.353105			103_88	True	1.86666666666666	0.0590304118898035			103_88	True	1.86666666666666	0.226774940413794			103_88	True	1.86666666666666	0.113125863818173
1298	103_88	True	1.93333333333333	-0.0906192788488769			103_88	True	1.93333333333333	0.35450724			103_88	True	1.93333333333333	0.0669662040827716			103_88	True	1.93333333333333	0.0727246114180588			103_88	True	1.93333333333333	0.123155761429
1299	103_88	True	2	-0.0972169984398176			103_88	True	2	0.36587977			103_88	True	2	0.0676529549916848			103_88	True	2	0.372248081670281			103_88	True	2	0.137892373941358
1300	103_88	True	2.06666666666666	-0.103034037141357			103_88	True	2.06666666666666	0.36236045			103_88	True	2.06666666666666	0.0646869832632725			103_88	True	2.06666666666666	0.216297552332742			103_88	True	2.06666666666666	0.136797832572591
1301	103_88	True	2.13333333333333	-0.108162769683105			103_88	True	2.13333333333333	0.36136928			103_88	True	2.13333333333333	0.0647990141594038			103_88	True	2.13333333333333	0.167067847161974			103_88	True	2.13333333333333	0.128279102777026
1302	103_88	True	2.2	-0.112684640486877			103_88	True	2.2	0.36200666			103_88	True	2.2	0.0758872835370111			103_88	True	2.2	0.229343907251696			103_88	True	2.2	0.103052405743073
1303	103_88	True	2.26666666666666	-0.11667145699472			103_88	True	2.26666666666666	0.3593858			103_88	True	2.26666666666666	0.104373990323911			103_88	True	2.26666666666666	0.291556784538076			103_88	True	2.26666666666666	0.116357282244425
1304	103_88	True	2.33333333333333	-0.120186529978311			103_88	True	2.33333333333333	0.37124833			103_88	True	2.33333333333333	0.152693222868955			103_88	True	2.33333333333333	0.241052537629696			103_88	True	2.33333333333333	0.130807231374473
1305	103_88	True	2.4	-0.123285678888205			103_88	True	2.4	0.37743273			103_88	True	2.4	0.217718116029741			103_88	True	2.4	0.417452374374782			103_88	True	2.4	0.135975207513975
1306	103_88	True	2.46666666666666	0.046907564669316			103_88	True	2.46666666666666	0.36999527			103_88	True	2.46666666666666	0.290697329740914			103_88	True	2.46666666666666	0.469060287828268			103_88	True	2.46666666666666	0.135525315379468
1307	103_88	True	2.53333333333333	0.0747588830219201			103_88	True	2.53333333333333	0.38679338			103_88	True	2.53333333333333	0.358855193701877			103_88	True	2.53333333333333	0.695557176200979			103_88	True	2.53333333333333	0.136133098529656
1308	103_88	True	2.6	0.390414736706913			103_88	True	2.6	0.3760883			103_88	True	2.6	0.408321667124731			103_88	True	2.6	0.88782456455266			103_88	True	2.6	0.127737066955833
1309	103_88	True	2.66666666666666	0.375589068082226			103_88	True	2.66666666666666	0.36424184			103_88	True	2.66666666666666	0.427631845671237			103_88	True	2.66666666666666	0.920979212750266			103_88	True	2.66666666666666	0.133598370865206
1310	103_88	True	2.73333333333333	0.320762600107714			103_88	True	2.73333333333333	0.3582984			103_88	True	2.73333333333333	0.410802938028046			103_88	True	2.73333333333333	0.667107199549488			103_88	True	2.73333333333333	0.126021894938509
1311	103_88	True	2.8	0.266475725625147			103_88	True	2.8	0.35306382			103_88	True	2.8	0.359051809925615			103_88	True	2.8	0.817950341761391			103_88	True	2.8	0.11716503202261
1312	103_88	True	2.86666666666666	0.217765159463457			103_88	True	2.86666666666666	0.3426113			103_88	True	2.86666666666666	0.280573799954038			103_88	True	2.86666666666666	0.615596737080429			103_88	True	2.86666666666666	0.114612756218657
1313	103_88	True	2.93333333333333	0.174697629325648			103_88	True	2.93333333333333	0.34340006			103_88	True	2.93333333333333	0.188381999235559			103_88	True	2.93333333333333	0.602694218337073			103_88	True	2.93333333333333	0.131424052938777
1314	103_88	True	3	0.119960851980334			103_88	True	3	0.35290205			103_88	True	3	0.0573857210594509			103_88	True	3	0.248269064708337			103_88	True	3	0.12443472700674
1315	103_88	True	3.06666666666666	0.0736797825447041			103_88	True	3.06666666666666	0.35063705			103_88	True	3.06666666666666	-0.0413941997129385			103_88	True	3.06666666666666	0.249745097550386			103_88	True	3.06666666666666	0.121549671010971
1316	103_88	True	3.13333333333333	0.0476412418590428			103_88	True	3.13333333333333	0.36896062			103_88	True	3.13333333333333	-0.0802579851250939			103_88	True	3.13333333333333	0.0586009554571283			103_88	True	3.13333333333333	0.136895350818903
1317	103_88	True	3.2	0.024683727067406			103_88	True	3.2	0.35927376			103_88	True	3.2	-0.102714954395642			103_88	True	3.2	0.196331658522841			103_88	True	3.2	0.12317060519545
1318	103_88	True	3.26666666666666	0.00444267917081764			103_88	True	3.26666666666666	0.35362124			103_88	True	3.26666666666666	-0.115328954875221			103_88	True	3.26666666666666	0.152970813500878			103_88	True	3.26666666666666	0.130468078704226
1319	103_88	True	3.33333333333333	-0.013403329273955			103_88	True	3.33333333333333	0.3844253			103_88	True	3.33333333333333	-0.124381414378629			103_88	True	3.33333333333333	0.203179265580537			103_88	True	3.33333333333333	0.148373294333703
1320	103_88	True	3.4	-0.0291376932697935			103_88	True	3.4	0.3874116			103_88	True	3.4	-0.133850829408173			103_88	True	3.4	0.139685645775567			103_88	True	3.4	0.125233891978419
1321	103_88	True	3.46666666666666	-0.0430102749650125			103_88	True	3.46666666666666	0.3925072			103_88	True	3.46666666666666	-0.144785160516011			103_88	True	3.46666666666666	0.0764079315783701			103_88	True	3.46666666666666	0.121002209296622
1322	103_88	True	3.53333333333333	-0.055241371369841			103_88	True	3.53333333333333	0.38350615			103_88	True	3.53333333333333	-0.155989479511514			103_88	True	3.53333333333333	-0.0754626072014889			103_88	True	3.53333333333333	0.118702654900886
1323	103_88	True	3.6	-0.0660252126527255			103_88	True	3.6	0.3899502			103_88	True	3.6	-0.165371018781871			103_88	True	3.6	0.138588536955569			103_88	True	3.6	0.118522037121604
1324	103_88	True	3.66666666666666	-0.0755330465374221			103_88	True	3.66666666666666	0.38116172			103_88	True	3.66666666666666	-0.171115866910117			103_88	True	3.66666666666666	0.0847991877157312			103_88	True	3.66666666666666	0.125642980574903
1325	103_88	True	3.73333333333333	-0.0839158577118225			103_88	True	3.73333333333333	0.37833875			103_88	True	3.73333333333333	-0.172162672004865			103_88	True	3.73333333333333	0.00907951365724442			103_88	True	3.73333333333333	0.111454654915861
1326	103_88	True	3.8	-0.091306765460921			103_88	True	3.8	0.36958492			103_88	True	3.8	-0.167973138862591			103_88	True	3.8	0.0900060125047609			103_88	True	3.8	0.131551851761957
1327	103_88	True	3.86666666666666	-0.0978231376229466			103_88	True	3.86666666666666	0.37720507			103_88	True	3.86666666666666	-0.158036117253644			103_88	True	3.86666666666666	0.187333475024244			103_88	True	3.86666666666666	0.127559433462628
1328	103_88	True	3.93333333333333	-0.103568454381798			103_88	True	3.93333333333333	0.36739492			103_88	True	3.93333333333333	-0.141629505809527			103_88	True	3.93333333333333	-0.104396790345736			103_88	True	3.93333333333333	0.114764566704147
1329	103_88	True	4	-0.108633951538621			103_88	True	4	0.3580523			103_88	True	4	-0.118091028527609			103_88	True	4	0.0809431078667532			103_88	True	4	0.114577317608497
1330	103_88	True	4.06666666666666	-0.102059553499984			103_88	True	4.06666666666666	0.35245997			103_88	True	4.06666666666666	-0.0874363674712001			103_88	True	4.06666666666666	-0.0189420657043896			103_88	True	4.06666666666666	0.123649029338277
1331	103_88	True	4.13333333333333	-0.101408674923484			103_88	True	4.13333333333333	0.34491563			103_88	True	4.13333333333333	-0.0509019178078064			103_88	True	4.13333333333333	0.189940110688286			103_88	True	4.13333333333333	0.119437887942565
1332	103_88	True	4.2	0.0515311795291108			103_88	True	4.2	0.3451763			103_88	True	4.2	-0.0110390329068001			103_88	True	4.2	0.332957676990012			103_88	True	4.2	0.138132808430574
1333	103_88	True	4.26666666666666	0.0506568455222529			103_88	True	4.26666666666666	0.35780805			103_88	True	4.26666666666666	0.0287218040946785			103_88	True	4.26666666666666	0.418434768043328			103_88	True	4.26666666666666	0.132118053837946
1334	103_88	True	4.33333333333333	0.0471961599296111			103_88	True	4.33333333333333	0.35200223			103_88	True	4.33333333333333	0.0648112288284464			103_88	True	4.33333333333333	0.237621774201771			103_88	True	4.33333333333333	0.129500928180835
1335	103_88	True	4.4	0.0271193608222123			103_88	True	4.4	0.34463015			103_88	True	4.4	0.0942239274566587			103_88	True	4.4	0.221468739895378			103_88	True	4.4	0.122543691588253
1336	103_88	True	4.46666666666666	0.00699295593226255			103_88	True	4.46666666666666	0.3399951			103_88	True	4.46666666666666	0.114959392966915			103_88	True	4.46666666666666	0.441766549293052			103_88	True	4.46666666666666	0.139054777160856
1337	103_88	True	4.53333333333333	-0.0110974335054696			103_88	True	4.53333333333333	0.34023386			103_88	True	4.53333333333333	0.126193896752456			103_88	True	4.53333333333333	0.566719755019103			103_88	True	4.53333333333333	0.123537065061725
1338	103_88	True	4.6	-0.0270964707462657			103_88	True	4.6	0.34372306			103_88	True	4.6	0.128313790735983			103_88	True	4.6	0.303173286522512			103_88	True	4.6	0.122157785013115
1339	103_88	True	4.66666666666666	-0.0412094175445057			103_88	True	4.66666666666666	0.33967027			103_88	True	4.66666666666666	0.122908264494062			103_88	True	4.66666666666666	0.388443513009936			103_88	True	4.66666666666666	0.129009153392122
1340	103_88	True	4.73333333333333	-0.0536534361143996			103_88	True	4.73333333333333	0.3335394			103_88	True	4.73333333333333	0.112683943368032			103_88	True	4.73333333333333	0.475991741775872			103_88	True	4.73333333333333	0.137806551525129
1341	103_88	True	4.8	-0.064625147592519			103_88	True	4.8	0.3246695			103_88	True	4.8	0.101172271528525			103_88	True	4.8	0.454652523571424			103_88	True	4.8	0.119368944590132
1342	103_88	True	4.86666666666666	-0.0742986420278218			103_88	True	4.86666666666666	0.32478413			103_88	True	4.86666666666666	0.0921553682259615			103_88	True	4.86666666666666	0.217220996690492			103_88	True	4.86666666666666	0.130613760482777
1343	103_88	True	4.93333333333333	-0.0828275147071855			103_88	True	4.93333333333333	0.31840682			103_88	True	4.93333333333333	0.0889094726866186			103_88	True	4.93333333333333	0.13214451361065			103_88	True	4.93333333333333	0.122462708926666
1344	103_111	False	-4.93333333333333	0.487072537668727			103_111	False	-4.93333333333333	0.27780935			103_111	False	-4.93333333333333	0.761069021621564			103_111	False	-4.93333333333333	1.38963508796644			103_111	False	-4.93333333333333	0.243877805364769
1345	103_111	False	-4.86666666666666	0.413450958889935			103_111	False	-4.86666666666666	0.2667506			103_111	False	-4.86666666666666	0.694422456117974			103_111	False	-4.86666666666666	1.40559701736565			103_111	False	-4.86666666666666	0.181519720901549
1346	103_111	False	-4.8	0.359243487482415			103_111	False	-4.8	0.25613216			103_111	False	-4.8	0.614990935992141			103_111	False	-4.8	1.39893206688072			103_111	False	-4.8	0.193685614246006
1347	103_111	False	-4.73333333333333	0.316099381961564			103_111	False	-4.73333333333333	0.24593635			103_111	False	-4.73333333333333	0.536832144539851			103_111	False	-4.73333333333333	1.01338676661141			103_111	False	-4.73333333333333	0.244811960004622
1348	103_111	False	-4.66666666666666	0.298255371435329			103_111	False	-4.66666666666666	0.24015859			103_111	False	-4.66666666666666	0.467473461519972			103_111	False	-4.66666666666666	1.24190339346861			103_111	False	-4.66666666666666	0.193984356303631
1349	103_111	False	-4.6	0.265915092422592			103_111	False	-4.6	0.23059863			103_111	False	-4.6	0.408547066118516			103_111	False	-4.6	1.05968079826307			103_111	False	-4.6	0.194056482449683
1350	103_111	False	-4.53333333333333	0.223503155120618			103_111	False	-4.53333333333333	0.22141922			103_111	False	-4.53333333333333	0.358992707619517			103_111	False	-4.53333333333333	0.964833014330371			103_111	False	-4.53333333333333	0.136682821214403
1351	103_111	False	-4.46666666666666	0.179450778467844			103_111	False	-4.46666666666666	0.21260522			103_111	False	-4.46666666666666	0.318135775342969			103_111	False	-4.46666666666666	0.8314252757569			103_111	False	-4.46666666666666	0.172093257579179
1352	103_111	False	-4.4	0.138143582176464			103_111	False	-4.4	0.20667212			103_111	False	-4.4	0.286768804798609			103_111	False	-4.4	0.652596842135278			103_111	False	-4.4	0.161314150158021
1353	103_111	False	-4.33333333333333	0.101058732865489			103_111	False	-4.33333333333333	0.20130642			103_111	False	-4.33333333333333	0.266162854673554			103_111	False	-4.33333333333333	0.853306701770212			103_111	False	-4.33333333333333	0.159157829744847
1354	103_111	False	-4.26666666666666	0.0684410156194958			103_111	False	-4.26666666666666	0.20038089			103_111	False	-4.26666666666666	0.256314785151492			103_111	False	-4.26666666666666	0.660971238236482			103_111	False	-4.26666666666666	0.14004580549039
1355	103_111	False	-4.2	0.0400422374094964			103_111	False	-4.2	0.1924044			103_111	False	-4.2	0.254894041834471			103_111	False	-4.2	0.708983930078152			103_111	False	-4.2	0.147642301257809
1356	103_111	False	-4.13333333333333	0.0154435316953525			103_111	False	-4.13333333333333	0.18571497			103_111	False	-4.13333333333333	0.257509691622757			103_111	False	-4.13333333333333	0.805954398216083			103_111	False	-4.13333333333333	0.151124335784339
1357	103_111	False	-4.06666666666666	-0.0058075384471868			103_111	False	-4.06666666666666	0.18717107			103_111	False	-4.06666666666666	0.258927093166709			103_111	False	-4.06666666666666	0.809454279430217			103_111	False	-4.06666666666666	0.152720444237482
1358	103_111	False	-4	-0.024141650466822			103_111	False	-4	0.19057088			103_111	False	-4	0.254443569263176			103_111	False	-4	0.599289728484796			103_111	False	-4	0.175729909008429
1359	103_111	False	-3.93333333333333	-0.0399480993505904			103_111	False	-3.93333333333333	0.19026567			103_111	False	-3.93333333333333	0.240882245033104			103_111	False	-3.93333333333333	0.675609090035347			103_111	False	-3.93333333333333	0.144807683424723
1360	103_111	False	-3.86666666666666	-0.0415404977394333			103_111	False	-3.86666666666666	0.18310967			103_111	False	-3.86666666666666	0.217148390048959			103_111	False	-3.86666666666666	0.718247255387421			103_111	False	-3.86666666666666	0.162252522683782
1361	103_111	False	-3.8	-0.0495712459804883			103_111	False	-3.8	0.18626674			103_111	False	-3.8	0.184520439038031			103_111	False	-3.8	0.468179349173716			103_111	False	-3.8	0.171044174541143
1362	103_111	False	-3.73333333333333	-0.0180123074216109			103_111	False	-3.73333333333333	0.17885205			103_111	False	-3.73333333333333	0.146684494496023			103_111	False	-3.73333333333333	0.614044497093883			103_111	False	-3.73333333333333	0.14355870160268
1363	103_111	False	-3.66666666666666	-0.000594185906744251			103_111	False	-3.66666666666666	0.17820148			103_111	False	-3.66666666666666	0.109238671966996			103_111	False	-3.66666666666666	0.467067903845139			103_111	False	-3.66666666666666	0.164373672706926
1364	103_111	False	-3.6	-0.00444809766088981			103_111	False	-3.6	0.17110786			103_111	False	-3.6	0.0783758152900914			103_111	False	-3.6	0.456768242071167			103_111	False	-3.6	0.165303914969663
1365	103_111	False	-3.53333333333333	-0.0161920342478149			103_111	False	-3.53333333333333	0.16429661			103_111	False	-3.53333333333333	0.0588438381789459			103_111	False	-3.53333333333333	0.444085800013544			103_111	False	-3.53333333333333	0.149015834633744
1366	103_111	False	-3.46666666666666	-0.0165801908270311			103_111	False	-3.46666666666666	0.15775649			103_111	False	-3.46666666666666	0.0518598900328087			103_111	False	-3.46666666666666	0.458985531978208			103_111	False	-3.46666666666666	0.161753542424603
1367	103_111	False	-3.4	-0.0236956143682673			103_111	False	-3.4	0.15725987			103_111	False	-3.4	0.0539963725694674			103_111	False	-3.4	0.354247955625809			103_111	False	-3.4	0.156356111900368
1368	103_111	False	-3.33333333333333	-0.0171143829278373			103_111	False	-3.33333333333333	0.15099986			103_111	False	-3.33333333333333	0.0578495838029888			103_111	False	-3.33333333333333	0.45588059310955			103_111	False	-3.33333333333333	0.156575036382636
1369	103_111	False	-3.26666666666666	-0.0238720963860646			103_111	False	-3.26666666666666	0.15901236			103_111	False	-3.26666666666666	0.0545588092418736			103_111	False	-3.26666666666666	0.361161933714583			103_111	False	-3.26666666666666	0.123282956982763
1370	103_111	False	-3.2	-0.0352446445426872			103_111	False	-3.2	0.16338284			103_111	False	-3.2	0.0373108939411469			103_111	False	-3.2	0.566171355914294			103_111	False	-3.2	0.146610731059612
1371	103_111	False	-3.13333333333333	-0.0475213116465419			103_111	False	-3.13333333333333	0.16259518			103_111	False	-3.13333333333333	0.00433585691163555			103_111	False	-3.13333333333333	0.225454442697011			103_111	False	-3.13333333333333	0.164910786535664
1372	103_111	False	-3.06666666666666	-0.0592049296010662			103_111	False	-3.06666666666666	0.15885887			103_111	False	-3.06666666666666	-0.0400446675830962			103_111	False	-3.06666666666666	0.315727426983512			103_111	False	-3.06666666666666	0.169367248080664
1373	103_111	False	-3	-0.0744239233058948			103_111	False	-3	0.14949924			103_111	False	-3	-0.106705827906099			103_111	False	-3	0.16272522513695			103_111	False	-3	0.163818591900312
1374	103_111	False	-2.93333333333333	-0.0872091287531284			103_111	False	-2.93333333333333	0.14188103			103_111	False	-2.93333333333333	-0.151528598791668			103_111	False	-2.93333333333333	0.179412962574899			103_111	False	-2.93333333333333	0.15460735778987
1375	103_111	False	-2.86666666666666	-0.0942537409615064			103_111	False	-2.86666666666666	0.13623321			103_111	False	-2.86666666666666	-0.160383164834061			103_111	False	-2.86666666666666	-0.0779722341988004			103_111	False	-2.86666666666666	0.154009498368247
1376	103_111	False	-2.8	-0.100342250974487			103_111	False	-2.8	0.13081022			103_111	False	-2.8	-0.156412892125882			103_111	False	-2.8	0.227997078226227			103_111	False	-2.8	0.191527045377221
1377	103_111	False	-2.73333333333333	-0.105596199093587			103_111	False	-2.73333333333333	0.13195494			103_111	False	-2.73333333333333	-0.14575884367156			103_111	False	-2.73333333333333	0.401514698991961			103_111	False	-2.73333333333333	0.1674209310125
1378	103_111	False	-2.66666666666666	-0.110126319042791			103_111	False	-2.66666666666666	0.1335121			103_111	False	-2.66666666666666	-0.134119637681068			103_111	False	-2.66666666666666	0.06252580350554			103_111	False	-2.66666666666666	0.221573720629809
1379	103_111	False	-2.6	-0.114030698969005			103_111	False	-2.6	0.13037705			103_111	False	-2.6	-0.124488042714362			103_111	False	-2.6	0.087056920217317			103_111	False	-2.6	0.164699562063017
1380	103_111	False	-2.53333333333333	-0.117395043027476			103_111	False	-2.53333333333333	0.13308735			103_111	False	-2.53333333333333	-0.116799441731077			103_111	False	-2.53333333333333	0.138435742376262			103_111	False	-2.53333333333333	0.166706325733014
1381	103_111	False	-2.46666666666666	-0.120293721216152			103_111	False	-2.46666666666666	0.13281143			103_111	False	-2.46666666666666	-0.109269629934719			103_111	False	-2.46666666666666	0.317110320900563			103_111	False	-2.46666666666666	0.16564588053999
1382	103_111	False	-2.4	-0.122791042060637			103_111	False	-2.4	0.12752463			103_111	False	-2.4	-0.100333437492472			103_111	False	-2.4	0.217762603499217			103_111	False	-2.4	0.150117075357223
1383	103_111	False	-2.33333333333333	-0.124942513505763			103_111	False	-2.33333333333333	0.122448295			103_111	False	-2.33333333333333	-0.0900127140475696			103_111	False	-2.33333333333333	-0.0164250531169871			103_111	False	-2.33333333333333	0.166466711960992
1384	103_111	False	-2.26666666666666	-0.126796002627461			103_111	False	-2.26666666666666	0.1385376			103_111	False	-2.26666666666666	-0.0801221507476723			103_111	False	-2.26666666666666	0.278796168800208			103_111	False	-2.26666666666666	0.168821823389726
1385	103_111	False	-2.2	-0.128392767524308			103_111	False	-2.2	0.13302286			103_111	False	-2.2	-0.0734763776089519			103_111	False	-2.2	0.322115457081116			103_111	False	-2.2	0.1627798588286
1386	103_111	False	-2.13333333333333	-0.128246047773592			103_111	False	-2.13333333333333	0.1371034			103_111	False	-2.13333333333333	-0.072714445427031			103_111	False	-2.13333333333333	0.293680506601776			103_111	False	-2.13333333333333	0.143432077902194
1387	103_111	False	-2.06666666666666	-0.126433274032272			103_111	False	-2.06666666666666	0.13837214			103_111	False	-2.06666666666666	-0.0793161292756364			103_111	False	-2.06666666666666	0.11214921419064			103_111	False	-2.06666666666666	0.162493779421534
1388	103_111	False	-2	-0.100343198956524			103_111	False	-2	0.132864			103_111	False	-2	-0.0930070204182821			103_111	False	-2	0.351324963859578			103_111	False	-2	0.162968160488934
1389	103_111	False	-1.93333333333333	-0.0932148586506587			103_111	False	-1.93333333333333	0.13512819			103_111	False	-1.93333333333333	-0.111412460675447			103_111	False	-1.93333333333333	0.141264683316126			103_111	False	-1.93333333333333	0.146559818427692
1390	103_111	False	-1.86666666666666	-0.0907938183352898			103_111	False	-1.86666666666666	0.1411517			103_111	False	-1.86666666666666	-0.129838367399341			103_111	False	-1.86666666666666	0.252298242822702			103_111	False	-1.86666666666666	0.177876521700269
1391	103_111	False	-1.8	-0.0935051632597602			103_111	False	-1.8	0.13649166			103_111	False	-1.8	-0.141405930115308			103_111	False	-1.8	0.27264860066616			103_111	False	-1.8	0.171355971633831
1392	103_111	False	-1.73333333333333	-0.0979836211037663			103_111	False	-1.73333333333333	0.13372676			103_111	False	-1.73333333333333	-0.13805658016753			103_111	False	-1.73333333333333	0.140888849006572			103_111	False	-1.73333333333333	0.173948982998737
1393	103_111	False	-1.66666666666666	-0.097439031268327			103_111	False	-1.66666666666666	0.13214624			103_111	False	-1.66666666666666	-0.112741695117065			103_111	False	-1.66666666666666	0.087753352967355			103_111	False	-1.66666666666666	0.171867675018304
1394	103_111	False	-1.6	-0.10036310266357			103_111	False	-1.6	0.14312351			103_111	False	-1.6	-0.06237888105061			103_111	False	-1.6	0.181651192524396			103_111	False	-1.6	0.166057505167677
1395	103_111	False	-1.53333333333333	0.158815204790847			103_111	False	-1.53333333333333	0.13817668			103_111	False	-1.53333333333333	0.00963410695787533			103_111	False	-1.53333333333333	0.504869322518471			103_111	False	-1.53333333333333	0.1677531646881
1396	103_111	False	-1.46666666666666	0.278324295911266			103_111	False	-1.46666666666666	0.15938276			103_111	False	-1.46666666666666	0.0927748009672846			103_111	False	-1.46666666666666	0.832709513912796			103_111	False	-1.46666666666666	0.183716019239957
1397	103_111	False	-1.4	0.292376815430047			103_111	False	-1.4	0.15303822			103_111	False	-1.4	0.171420958411821			103_111	False	-1.4	0.811935148165232			103_111	False	-1.4	0.169970123522697
1398	103_111	False	-1.33333333333333	0.264772924004714			103_111	False	-1.33333333333333	0.17324667			103_111	False	-1.33333333333333	0.229172796572719			103_111	False	-1.33333333333333	0.908710856688232			103_111	False	-1.33333333333333	0.199233477613303
1399	103_111	False	-1.26666666666666	0.223255493860993			103_111	False	-1.26666666666666	0.17079401			103_111	False	-1.26666666666666	0.254010720099021			103_111	False	-1.26666666666666	1.00277690290843			103_111	False	-1.26666666666666	0.168730496473941
1400	103_111	False	-1.2	0.179566302797339			103_111	False	-1.2	0.17320314			103_111	False	-1.2	0.242351919427129			103_111	False	-1.2	0.819457125852015			103_111	False	-1.2	0.180447348985169
1401	103_111	False	-1.13333333333333	0.138390004730164			103_111	False	-1.13333333333333	0.17697519			103_111	False	-1.13333333333333	0.20039620877443			103_111	False	-1.13333333333333	0.868727640252868			103_111	False	-1.13333333333333	0.190292041964372
1402	103_111	False	-1.06666666666666	0.101336637455561			103_111	False	-1.06666666666666	0.17039487			103_111	False	-1.06666666666666	0.142138044036275			103_111	False	-1.06666666666666	0.803639130084205			103_111	False	-1.06666666666666	0.167131969938917
1403	103_111	False	-1	0.0687097342612807			103_111	False	-1	0.1696031			103_111	False	-1	0.084710469728159			103_111	False	-1	0.423054761562776			103_111	False	-1	0.184160184802978
1404	103_111	False	-0.933333333333333	0.0488188875094027			103_111	False	-0.933333333333333	0.16942984			103_111	False	-0.933333333333333	0.0428279573392643			103_111	False	-0.933333333333333	0.174949597644247			103_111	False	-0.933333333333333	0.181440432088237
1405	103_111	False	-0.866666666666666	0.0594062399608822			103_111	False	-0.866666666666666	0.16268536			103_111	False	-0.866666666666666	0.024500552333727			103_111	False	-0.866666666666666	0.686739710010579			103_111	False	-0.866666666666666	0.177960694529112
1406	103_111	False	-0.8	0.0735731876746542			103_111	False	-0.8	0.15620936			103_111	False	-0.8	0.0296147294136186			103_111	False	-0.8	0.26842861161556			103_111	False	-0.8	0.154988350932802
1407	103_111	False	-0.733333333333333	0.093762230545616			103_111	False	-0.733333333333333	0.14999121			103_111	False	-0.733333333333333	0.0516115910076769			103_111	False	-0.733333333333333	0.598806891503405			103_111	False	-0.733333333333333	0.197891705353878
1408	103_111	False	-0.666666666666666	0.0881931841495439			103_111	False	-0.666666666666666	0.14402051			103_111	False	-0.666666666666666	0.0810315147220567			103_111	False	-0.666666666666666	0.584523811453459			103_111	False	-0.666666666666666	0.170676049893878
1409	103_111	False	-0.6	0.0686887325529688			103_111	False	-0.6	0.13968916			103_111	False	-0.6	0.108961229793966			103_111	False	-0.6	0.434350152394297			103_111	False	-0.6	0.20478841899973
1410	103_111	False	-0.533333333333333	0.0453169102881401			103_111	False	-0.533333333333333	0.13412859			103_111	False	-0.533333333333333	0.128837124272577			103_111	False	-0.533333333333333	0.741638709068641			103_111	False	-0.533333333333333	0.173944031990729
1411	103_111	False	-0.466666666666666	0.0222482811057972			103_111	False	-0.466666666666666	0.12878934			103_111	False	-0.466666666666666	0.136333503738092			103_111	False	-0.466666666666666	0.526943059823687			103_111	False	-0.466666666666666	0.192130385063914
1412	103_111	False	-0.4	0.00106442610385532			103_111	False	-0.4	0.12366265			103_111	False	-0.4	0.12835073621131			103_111	False	-0.4	0.48725258806704			103_111	False	-0.4	0.15717429315841
1413	103_111	False	-0.333333333333333	-0.0177705268583363			103_111	False	-0.333333333333333	0.118740045			103_111	False	-0.333333333333333	0.102565828170644			103_111	False	-0.333333333333333	0.481742170757713			103_111	False	-0.333333333333333	0.151265096052365
1414	103_111	False	-0.266666666666666	-0.0247479195250515			103_111	False	-0.266666666666666	0.116770156			103_111	False	-0.266666666666666	0.0583305595382131			103_111	False	-0.266666666666666	0.794961606675733			103_111	False	-0.266666666666666	0.151610814438911
1415	103_111	False	-0.2	-0.036137871636227			103_111	False	-0.2	0.12100528			103_111	False	-0.2	-0.00161237122621063			103_111	False	-0.2	0.307317115502293			103_111	False	-0.2	0.17578583518567
1416	103_111	False	-0.133333333333333	-0.0182780913866924			103_111	False	-0.133333333333333	0.33393127			103_111	False	-0.133333333333333	-0.0701154677207699			103_111	False	-0.133333333333333	0.517302506206692			103_111	False	-0.133333333333333	0.217195049477733
1417	103_111	False	-0.0666666666666666	-0.0206066626276934			103_111	False	-0.0666666666666666	0.34478855			103_111	False	-0.0666666666666666	-0.136713240543023			103_111	False	-0.0666666666666666	0.348670890193125			103_111	False	-0.0666666666666666	0.196137610408462
1418	103_111	False	0	-0.0279003619975909			103_111	False	0	0.51867175			103_111	False	0	-0.22016346504499			103_111	False	0	0.0840044796397139			103_111	False	0	0.253688707404933
1419	103_111	False	0.0666666666666666	-0.0506998568430796			103_111	False	0.0666666666666666	0.5508228			103_111	False	0.0666666666666666	-0.247432901640165			103_111	False	0.0666666666666666	0.177421311811635			103_111	False	0.0666666666666666	0.259793943802323
1420	103_111	False	0.133333333333333	-0.0621008815693318			103_111	False	0.133333333333333	0.52889633			103_111	False	0.133333333333333	-0.24751315085888			103_111	False	0.133333333333333	0.241891020633079			103_111	False	0.133333333333333	0.258646675204982
1421	103_111	False	0.2	-0.0723300968341972			103_111	False	0.2	0.53893805			103_111	False	0.2	-0.249547557273382			103_111	False	0.2	0.167635476237574			103_111	False	0.2	0.232786351133104
1422	103_111	False	0.266666666666666	-0.0813243803488498			103_111	False	0.266666666666666	0.52087694			103_111	False	0.266666666666666	-0.254537485136214			103_111	False	0.266666666666666	0.164770982921444			103_111	False	0.266666666666666	0.249980251756531
1423	103_111	False	0.333333333333333	-0.0891540948131243			103_111	False	0.333333333333333	0.5536025			103_111	False	0.333333333333333	-0.258789606962485			103_111	False	0.333333333333333	-0.0843605742481378			103_111	False	0.333333333333333	0.313294798694184
1424	103_111	False	0.4	-0.0959355745361754			103_111	False	0.4	0.5421672			103_111	False	0.4	-0.257258780010475			103_111	False	0.4	0.14864285064841			103_111	False	0.4	0.258232912428261
1425	103_111	False	0.466666666666666	-0.10179392705367			103_111	False	0.466666666666666	0.52918506			103_111	False	0.466666666666666	-0.247689867563332			103_111	False	0.466666666666666	-0.191761059218701			103_111	False	0.466666666666666	0.250058826670954
1426	103_111	False	0.533333333333333	-0.106848046881775			103_111	False	0.533333333333333	0.5227548			103_111	False	0.533333333333333	-0.233037171095147			103_111	False	0.533333333333333	0.0808516526909394			103_111	False	0.533333333333333	0.281977785375146
1427	103_111	False	0.6	-0.111205325057967			103_111	False	0.6	0.5222025			103_111	False	0.6	-0.220704428550461			103_111	False	0.6	0.269474181732484			103_111	False	0.6	0.298924875980552
1428	103_111	False	0.666666666666666	-0.114960495079195			103_111	False	0.666666666666666	0.506863			103_111	False	0.666666666666666	-0.218947420988801			103_111	False	0.666666666666666	0.114467245620167			103_111	False	0.666666666666666	0.279651172067309
1429	103_111	False	0.733333333333333	-0.11819615896603			103_111	False	0.733333333333333	0.5251662			103_111	False	0.733333333333333	-0.232250859754863			103_111	False	0.733333333333333	-0.0983226579301121			103_111	False	0.733333333333333	0.304062574776631
1430	103_111	False	0.8	-0.120983919513474			103_111	False	0.8	0.5329096			103_111	False	0.8	-0.257933593683627			103_111	False	0.8	0.0675895250732096			103_111	False	0.8	0.251355455654215
1431	103_111	False	0.866666666666666	-0.123385659018448			103_111	False	0.866666666666666	0.5205485			103_111	False	0.866666666666666	-0.285634537933942			103_111	False	0.866666666666666	0.0541967540281135			103_111	False	0.866666666666666	0.250620555449552
1432	103_111	False	0.933333333333333	-0.12545477636241			103_111	False	0.933333333333333	0.5099191			103_111	False	0.933333333333333	-0.300140700446877			103_111	False	0.933333333333333	-0.107147066888448			103_111	False	0.933333333333333	0.259631984540703
1433	103_111	False	1	-0.127237313252302			103_111	False	1	0.5087724			103_111	False	1	-0.286736448486286			103_111	False	1	0.117091960811384			103_111	False	1	0.265836019990076
1434	103_111	False	1.06666666666666	-0.0997771286309002			103_111	False	1.06666666666666	0.51507664			103_111	False	1.06666666666666	-0.237208571763594			103_111	False	1.06666666666666	0.0828325736657337			103_111	False	1.06666666666666	0.259986572170089
1435	103_111	False	1.13333333333333	-0.0921649613297318			103_111	False	1.13333333333333	0.4986344			103_111	False	1.13333333333333	-0.1541054173127			103_111	False	1.13333333333333	-0.0989247664535062			103_111	False	1.13333333333333	0.274645779946781
1436	103_111	False	1.2	0.0110936740730544			103_111	False	1.2	0.50963265			103_111	False	1.2	-0.051156290747205			103_111	False	1.2	0.462998424141161			103_111	False	1.2	0.278189257876989
1437	103_111	False	1.26666666666666	0.346525677988461			103_111	False	1.26666666666666	0.5040085			103_111	False	1.26666666666666	0.05088647859377			103_111	False	1.26666666666666	0.830065227772301			103_111	False	1.26666666666666	0.278111279047099
1438	103_111	False	1.33333333333333	0.438437309437699			103_111	False	1.33333333333333	0.5038741			103_111	False	1.33333333333333	0.131652712533917			103_111	False	1.33333333333333	1.03744103970855			103_111	False	1.33333333333333	0.258912941834693
1439	103_111	False	1.4	0.504312530321207			103_111	False	1.4	0.4974746			103_111	False	1.4	0.178691489584327			103_111	False	1.4	1.17967149358955			103_111	False	1.4	0.273143176489932
1440	103_111	False	1.46666666666666	0.480405929868467			103_111	False	1.46666666666666	0.4776717			103_111	False	1.46666666666666	0.191661915424426			103_111	False	1.46666666666666	0.883474554266782			103_111	False	1.46666666666666	0.251483937983402
1441	103_111	False	1.53333333333333	0.423783907292657			103_111	False	1.53333333333333	0.46776927			103_111	False	1.53333333333333	0.181199694574847			103_111	False	1.53333333333333	0.86587552476776			103_111	False	1.53333333333333	0.264382860693369
1442	103_111	False	1.6	0.358912918634586			103_111	False	1.6	0.45600757			103_111	False	1.6	0.163129676717202			103_111	False	1.6	0.783371813020886			103_111	False	1.6	0.245151431755268
1443	103_111	False	1.66666666666666	0.298928244168181			103_111	False	1.66666666666666	0.44045508			103_111	False	1.66666666666666	0.151000749921978			103_111	False	1.66666666666666	0.953034684622664			103_111	False	1.66666666666666	0.30121800245559
1444	103_111	False	1.73333333333333	0.262834831425102			103_111	False	1.73333333333333	0.4270426			103_111	False	1.73333333333333	0.15058665595678			103_111	False	1.73333333333333	0.662696121014515			103_111	False	1.73333333333333	0.266007179579275
1445	103_111	False	1.8	0.286869562881164			103_111	False	1.8	0.42736015			103_111	False	1.8	0.158736680458423			103_111	False	1.8	0.976271123688062			103_111	False	1.8	0.266353756245046
1446	103_111	False	1.86666666666666	0.349612286886225			103_111	False	1.86666666666666	0.41034833			103_111	False	1.86666666666666	0.166599088166236			103_111	False	1.86666666666666	0.988806357597952			103_111	False	1.86666666666666	0.244383523483004
1447	103_111	False	1.93333333333333	0.33635738818598			103_111	False	1.93333333333333	0.39598364			103_111	False	1.93333333333333	0.165122466424298			103_111	False	1.93333333333333	0.993762683054549			103_111	False	1.93333333333333	0.223862318017435
1448	103_111	False	2	0.294874777608133			103_111	False	2	0.39929652			103_111	False	2	0.149915197544467			103_111	False	2	0.839336739032975			103_111	False	2	0.193712890579242
1449	103_111	False	2.06666666666666	0.245709689679047			103_111	False	2.06666666666666	0.3834018			103_111	False	2.06666666666666	0.123245489682662			103_111	False	2.06666666666666	0.776290220562111			103_111	False	2.06666666666666	0.22961928866412
1450	103_111	False	2.13333333333333	0.197356691651393			103_111	False	2.13333333333333	0.36813986			103_111	False	2.13333333333333	0.0926204370477446			103_111	False	2.13333333333333	0.708392938943287			103_111	False	2.13333333333333	0.208718668586466
1451	103_111	False	2.2	0.153022222578105			103_111	False	2.2	0.3534854			103_111	False	2.2	0.0670400270924185			103_111	False	2.2	0.538829049784172			103_111	False	2.2	0.206003376564109
1452	103_111	False	2.26666666666666	0.113632107732549			103_111	False	2.26666666666666	0.34006715			103_111	False	2.26666666666666	0.0528981697458854			103_111	False	2.26666666666666	0.471823578067651			103_111	False	2.26666666666666	0.224866166778443
1453	103_111	False	2.33333333333333	0.079163639226026			103_111	False	2.33333333333333	0.3265302			103_111	False	2.33333333333333	0.051346288918688			103_111	False	2.33333333333333	0.685478533385668			103_111	False	2.33333333333333	0.214102145287417
1454	103_111	False	2.4	0.0492308571254134			103_111	False	2.4	0.31391263			103_111	False	2.4	0.0580379132452856			103_111	False	2.4	0.50013260385176			103_111	False	2.4	0.191532976108943
1455	103_111	False	2.46666666666666	0.0233376053717943			103_111	False	2.46666666666666	0.30141675			103_111	False	2.46666666666666	0.0650893171708173			103_111	False	2.46666666666666	0.53354352473459			103_111	False	2.46666666666666	0.180695426992561
1456	103_111	False	2.53333333333333	0.000983352918243464			103_111	False	2.53333333333333	0.40318137			103_111	False	2.53333333333333	0.0642896189458127			103_111	False	2.53333333333333	0.387631016181659			103_111	False	2.53333333333333	0.228731319808967
1457	103_111	False	2.6	-0.0182957513145103			103_111	False	2.6	0.38713202			103_111	False	2.6	0.050273203070204			103_111	False	2.6	0.566661534504165			103_111	False	2.6	0.231463328681741
1458	103_111	False	2.66666666666666	-0.034913891977757			103_111	False	2.66666666666666	0.37729636			103_111	False	2.66666666666666	0.0225047361271917			103_111	False	2.66666666666666	0.498607417885532			103_111	False	2.66666666666666	0.195634013856149
1459	103_111	False	2.73333333333333	-0.0492343968546186			103_111	False	2.73333333333333	0.36604413			103_111	False	2.73333333333333	-0.0145866838236048			103_111	False	2.73333333333333	0.440405636465764			103_111	False	2.73333333333333	0.223996718125366
1460	103_111	False	2.8	-0.0541985904460061			103_111	False	2.8	0.37175816			103_111	False	2.8	-0.0532935379326359			103_111	False	2.8	0.160848015501385			103_111	False	2.8	0.200966423561972
1461	103_111	False	2.86666666666666	-0.0625566088491043			103_111	False	2.86666666666666	0.36830094			103_111	False	2.86666666666666	-0.0854176325800645			103_111	False	2.86666666666666	0.163324567698843			103_111	False	2.86666666666666	0.156782481143071
1462	103_111	False	2.93333333333333	-0.0424449298307011			103_111	False	2.93333333333333	0.3639006			103_111	False	2.93333333333333	-0.105040642757446			103_111	False	2.93333333333333	0.295552768734081			103_111	False	2.93333333333333	0.182884101059147
1463	103_111	False	3	-0.04151164404755			103_111	False	3	0.36164927			103_111	False	3	-0.106766138679463			103_111	False	3	0.241544036224157			103_111	False	3	0.21998037796765
1464	103_111	False	3.06666666666666	-0.0480124911556036			103_111	False	3.06666666666666	0.34658206			103_111	False	3.06666666666666	-0.0893540325566117			103_111	False	3.06666666666666	0.273658633745978			103_111	False	3.06666666666666	0.208337279181386
1465	103_111	False	3.13333333333333	-0.057644911084855			103_111	False	3.13333333333333	0.34249505			103_111	False	3.13333333333333	-0.0745900780924352			103_111	False	3.13333333333333	0.327886990456694			103_111	False	3.13333333333333	0.216421362031849
1466	103_111	False	3.2	-0.0675351029828338			103_111	False	3.2	0.33436555			103_111	False	3.2	-0.0640875854291822			103_111	False	3.2	0.317601515173454			103_111	False	3.2	0.252752022726561
1467	103_111	False	3.26666666666666	-0.0767664460676624			103_111	False	3.26666666666666	0.3244566			103_111	False	3.26666666666666	-0.0605118467418318			103_111	False	3.26666666666666	0.351825840019657			103_111	False	3.26666666666666	0.224701457277663
1468	103_111	False	3.33333333333333	-0.085036725410768			103_111	False	3.33333333333333	0.3189773			103_111	False	3.33333333333333	-0.0636771572248786			103_111	False	3.33333333333333	0.376161949876508			103_111	False	3.33333333333333	0.242296686065682
1469	103_111	False	3.4	-0.0923033108867133			103_111	False	3.4	0.33281133			103_111	False	3.4	-0.0711137216393125			103_111	False	3.4	0.326934085867147			103_111	False	3.4	0.21819245541059
1470	103_111	False	3.46666666666666	-0.0679242827718317			103_111	False	3.46666666666666	0.32950675			103_111	False	3.46666666666666	-0.0793548017384932			103_111	False	3.46666666666666	0.162729876090451			103_111	False	3.46666666666666	0.216108972319756
1471	103_111	False	3.53333333333333	-0.0556195003663973			103_111	False	3.53333333333333	0.336215			103_111	False	3.53333333333333	-0.0854371963803335			103_111	False	3.53333333333333	0.40071268926			103_111	False	3.53333333333333	0.259722425951256
1472	103_111	False	3.6	-0.0284086578295108			103_111	False	3.6	0.3294077			103_111	False	3.6	-0.0880246074077236			103_111	False	3.6	0.258522013134648			103_111	False	3.6	0.224057751241378
1473	103_111	False	3.66666666666666	-0.02636250819852			103_111	False	3.66666666666666	0.31765792			103_111	False	3.66666666666666	-0.0877024230561802			103_111	False	3.66666666666666	0.254737932158128			103_111	False	3.66666666666666	0.206454481788647
1474	103_111	False	3.73333333333333	-0.0341564793892791			103_111	False	3.73333333333333	0.3119821			103_111	False	3.73333333333333	-0.0863409237341548			103_111	False	3.73333333333333	0.158372208592261			103_111	False	3.73333333333333	0.218997102455856
1475	103_111	False	3.8	-0.0451395245723815			103_111	False	3.8	0.29979664			103_111	False	3.8	-0.0858604995539451			103_111	False	3.8	0.567078416508659			103_111	False	3.8	0.260631748080706
1476	103_111	False	3.86666666666666	-0.0565079142286093			103_111	False	3.86666666666666	0.3158013			103_111	False	3.86666666666666	-0.087051414070919			103_111	False	3.86666666666666	0.247883765974052			103_111	False	3.86666666666666	0.2409128846077
1477	103_111	False	3.93333333333333	-0.0671532473638057			103_111	False	3.93333333333333	0.30656728			103_111	False	3.93333333333333	-0.0890996409469011			103_111	False	3.93333333333333	0.242579040543547			103_111	False	3.93333333333333	0.232148210917552
1478	103_111	False	4	-0.0767044338736205			103_111	False	4	0.32527822			103_111	False	4	-0.0900914043847995			103_111	False	4	0.3262583266094			103_111	False	4	0.206696455065385
1479	103_111	False	4.06666666666666	-0.067484631992682			103_111	False	4.06666666666666	0.31232995			103_111	False	4.06666666666666	-0.0882000809947188			103_111	False	4.06666666666666	0.21684313768862			103_111	False	4.06666666666666	0.235073801315824
1480	103_111	False	4.13333333333333	-0.0610415964867172			103_111	False	4.13333333333333	0.31310016			103_111	False	4.13333333333333	-0.0828624284096693			103_111	False	4.13333333333333	0.300460518290662			103_111	False	4.13333333333333	0.254976488266134
1481	103_111	False	4.2	-0.0644856643487515			103_111	False	4.2	0.30063668			103_111	False	4.2	-0.0753057767255261			103_111	False	4.2	0.323064219469107			103_111	False	4.2	0.213489369891944
1482	103_111	False	4.26666666666666	-0.0714702854212077			103_111	False	4.26666666666666	0.2887144			103_111	False	4.26666666666666	-0.0682394838127025			103_111	False	4.26666666666666	0.317516864953408			103_111	False	4.26666666666666	0.216824412035085
1483	103_111	False	4.33333333333333	-0.0792819602241842			103_111	False	4.33333333333333	0.27722162			103_111	False	4.33333333333333	-0.064998047435884			103_111	False	4.33333333333333	0.346760176195615			103_111	False	4.33333333333333	0.192435840147177
1484	103_111	False	4.4	-0.0868131529677928			103_111	False	4.4	0.26812056			103_111	False	4.4	-0.068543662991471			103_111	False	4.4	0.0813254334478803			103_111	False	4.4	0.21651802705995
1485	103_111	False	4.46666666666666	-0.0936591851376414			103_111	False	4.46666666666666	0.2574476			103_111	False	4.46666666666666	-0.0804792565170711			103_111	False	4.46666666666666	0.384208019439066			103_111	False	4.46666666666666	0.21336256930492
1486	103_111	False	4.53333333333333	-0.0997168522165427			103_111	False	4.53333333333333	0.24719939			103_111	False	4.53333333333333	-0.0999585580538493			103_111	False	4.53333333333333	0.349677131333104			103_111	False	4.53333333333333	0.170620973003031
1487	103_111	False	4.6	-0.105006866070297			103_111	False	4.6	0.25722453			103_111	False	4.6	-0.122519225589333			103_111	False	4.6	0.182125644864739			103_111	False	4.6	0.178176975366161
1488	103_111	False	4.66666666666666	-0.109596033718082			103_111	False	4.66666666666666	0.24967666			103_111	False	4.66666666666666	-0.139421924047349			103_111	False	4.66666666666666	0.247175742851997			103_111	False	4.66666666666666	0.224293721348717
1489	103_111	False	4.73333333333333	-0.113563778988506			103_111	False	4.73333333333333	0.24191831			103_111	False	4.73333333333333	-0.138554267431418			103_111	False	4.73333333333333	0.251820323695902			103_111	False	4.73333333333333	0.187860082657552
1490	103_111	False	4.8	-0.116988293139246			103_111	False	4.8	0.23228832			103_111	False	4.8	-0.10770538036995			103_111	False	4.8	0.249894417591914			103_111	False	4.8	0.206093970852813
1491	103_111	False	4.86666666666666	-0.0903385400989446			103_111	False	4.86666666666666	0.22304168			103_111	False	4.86666666666666	-0.039814684828263			103_111	False	4.86666666666666	0.276413616672279			103_111	False	4.86666666666666	0.1580802320028
1492	103_111	False	4.93333333333333	-0.0837616495292496			103_111	False	4.93333333333333	0.21986833			103_111	False	4.93333333333333	0.0618115528233847			103_111	False	4.93333333333333	0.381008324043696			103_111	False	4.93333333333333	0.196379812796169
1493	103_139	False	-4.93333333333333	-0.142449114959763			103_139	False	-4.93333333333333	0.06561577			103_139	False	-4.93333333333333	-0.184899047607353			103_139	False	-4.93333333333333	0.128326732083906			103_139	False	-4.93333333333333	0.172004209927298
1494	103_139	False	-4.86666666666666	-0.142454069157235			103_139	False	-4.86666666666666	0.06310867			103_139	False	-4.86666666666666	-0.193267394416468			103_139	False	-4.86666666666666	0.00484885448207147			103_139	False	-4.86666666666666	0.194526307911063
1495	103_139	False	-4.8	-0.142458262201759			103_139	False	-4.8	0.060697373			103_139	False	-4.8	-0.206661842596005			103_139	False	-4.8	-0.109307043327131			103_139	False	-4.8	0.169285398443162
1496	103_139	False	-4.73333333333333	-0.142461811035345			103_139	False	-4.73333333333333	0.0583782			103_139	False	-4.73333333333333	-0.222851192696211			103_139	False	-4.73333333333333	0.0211419645018067			103_139	False	-4.73333333333333	0.164241105108323
1497	103_139	False	-4.66666666666666	-0.142464814633267			103_139	False	-4.66666666666666	0.05614764			103_139	False	-4.66666666666666	-0.238270833714361			103_139	False	-4.66666666666666	-0.157083408786736			103_139	False	-4.66666666666666	0.152546114287951
1498	103_139	False	-4.6	-0.142467356764437			103_139	False	-4.6	0.054002304			103_139	False	-4.6	-0.248703391546606			103_139	False	-4.6	0.0200545829238402			103_139	False	-4.6	0.145938881697177
1499	103_139	False	-4.53333333333333	-0.142469508327681			103_139	False	-4.53333333333333	0.05193894			103_139	False	-4.53333333333333	-0.250183442655019			103_139	False	-4.53333333333333	-0.076643988084648			103_139	False	-4.53333333333333	0.160061840039286
1500	103_139	False	-4.46666666666666	-0.14247132932907			103_139	False	-4.46666666666666	0.049954414			103_139	False	-4.46666666666666	-0.239927042884734			103_139	False	-4.46666666666666	-0.107718774409751			103_139	False	-4.46666666666666	0.133024871049438
1501	103_139	False	-4.4	-0.142472870555464			103_139	False	-4.4	0.048045725			103_139	False	-4.4	-0.217072119327612			103_139	False	-4.4	-0.136378743001343			103_139	False	-4.4	0.130305053164721
1502	103_139	False	-4.33333333333333	-0.14247417499093			103_139	False	-4.33333333333333	0.048606146			103_139	False	-4.33333333333333	-0.183045591011943			103_139	False	-4.33333333333333	-0.227339246510323			103_139	False	-4.33333333333333	0.162471234483182
1503	103_139	False	-4.26666666666666	-0.00168662701563615			103_139	False	-4.26666666666666	0.046748966			103_139	False	-4.26666666666666	-0.141447205280365			103_139	False	-4.26666666666666	0.115979296595734			103_139	False	-4.26666666666666	0.136650595639948
1504	103_139	False	-4.2	0.187371013363491			103_139	False	-4.2	0.044962745			103_139	False	-4.2	-0.0974487405264764			103_139	False	-4.2	0.508740187864135			103_139	False	-4.2	0.179603802886169
1505	103_139	False	-4.13333333333333	0.254895674528199			103_139	False	-4.13333333333333	0.043244775			103_139	False	-4.13333333333333	-0.0568277171462196			103_139	False	-4.13333333333333	0.458596231008541			103_139	False	-4.13333333333333	0.135055067053945
1506	103_139	False	-4.06666666666666	0.260158417870385			103_139	False	-4.06666666666666	0.04159244			103_139	False	-4.06666666666666	-0.0248541553480484			103_139	False	-4.06666666666666	0.490947654142287			103_139	False	-4.06666666666666	0.172162205213444
1507	103_139	False	-4	0.289340205340283			103_139	False	-4	0.040003248			103_139	False	-4	-0.00529422985562211			103_139	False	-4	0.552810408785013			103_139	False	-4	0.162259347422311
1508	103_139	False	-3.93333333333333	0.2740734532831			103_139	False	-3.93333333333333	0.038474772			103_139	False	-3.93333333333333	0.000233437730236307			103_139	False	-3.93333333333333	0.580052050447408			103_139	False	-3.93333333333333	0.160258522799169
1509	103_139	False	-3.86666666666666	0.238730699094736			103_139	False	-3.86666666666666	0.037004698			103_139	False	-3.86666666666666	-0.0075900729479163			103_139	False	-3.86666666666666	0.530747083298275			103_139	False	-3.86666666666666	0.129996595872826
1510	103_139	False	-3.8	0.196238808498711			103_139	False	-3.8	0.035590794			103_139	False	-3.8	-0.0261265192453535			103_139	False	-3.8	0.432961489456723			103_139	False	-3.8	0.148685171875191
1511	103_139	False	-3.73333333333333	0.153218041332296			103_139	False	-3.73333333333333	0.03423091			103_139	False	-3.73333333333333	-0.05149072686783			103_139	False	-3.73333333333333	0.334548034961498			103_139	False	-3.73333333333333	0.139972669701939
1512	103_139	False	-3.66666666666666	0.112847584361305			103_139	False	-3.66666666666666	0.03292299			103_139	False	-3.66666666666666	-0.0794193538483203			103_139	False	-3.66666666666666	0.270159670098956			103_139	False	-3.66666666666666	0.16577431084756
1513	103_139	False	-3.6	0.0764582762250803			103_139	False	-3.6	0.031665042			103_139	False	-3.6	-0.106077898914963			103_139	False	-3.6	0.138758685342178			103_139	False	-3.6	0.111962625976667
1514	103_139	False	-3.53333333333333	0.04441354346571			103_139	False	-3.53333333333333	0.030455163			103_139	False	-3.53333333333333	-0.128640833036613			103_139	False	-3.53333333333333	0.274251751750955			103_139	False	-3.53333333333333	0.165017498561536
1515	103_139	False	-3.46666666666666	0.0165929429501724			103_139	False	-3.46666666666666	0.033563413			103_139	False	-3.46666666666666	-0.14557216546136			103_139	False	-3.46666666666666	0.113862339741193			103_139	False	-3.46666666666666	0.152797692056698
1516	103_139	False	-3.4	-0.00734560273273979			103_139	False	-3.4	0.038788192			103_139	False	-3.4	-0.156624189426695			103_139	False	-3.4	0.141560855244238			103_139	False	-3.4	0.129278791082204
1517	103_139	False	-3.33333333333333	-0.0278263396283308			103_139	False	-3.33333333333333	0.037306145			103_139	False	-3.33333333333333	-0.162628957857428			103_139	False	-3.33333333333333	0.0870083309967388			103_139	False	-3.33333333333333	0.178572061699247
1518	103_139	False	-3.26666666666666	-0.0452839178473974			103_139	False	-3.26666666666666	0.035880722			103_139	False	-3.26666666666666	-0.165169355147174			103_139	False	-3.26666666666666	0.0501310045374307			103_139	False	-3.26666666666666	0.126923377601128
1519	103_139	False	-3.2	-0.0601286137017104			103_139	False	-3.2	0.03450976			103_139	False	-3.2	-0.166196525311498			103_139	False	-3.2	0.0407096659321631			103_139	False	-3.2	0.172168929362551
1520	103_139	False	-3.13333333333333	-0.0727314598617386			103_139	False	-3.13333333333333	0.05459371			103_139	False	-3.13333333333333	-0.167633357693727			103_139	False	-3.13333333333333	-0.0193935428486112			103_139	False	-3.13333333333333	0.166966233642768
1521	103_139	False	-3.06666666666666	-0.0834198313632783			103_139	False	-3.06666666666666	0.052507747			103_139	False	-3.06666666666666	-0.17099271789868			103_139	False	-3.06666666666666	0.065578856652726			103_139	False	-3.06666666666666	0.147558340135244
1522	103_139	False	-3	-0.0963150944523953			103_139	False	-3	0.057977878			103_139	False	-3	-0.181346406299197			103_139	False	-3	0.132864546890236			103_139	False	-3	0.136401234010663
1523	103_139	False	-2.93333333333333	-0.106650388731165			103_139	False	-2.93333333333333	0.05467656			103_139	False	-2.93333333333333	-0.195637017466636			103_139	False	-2.93333333333333	0.200437821378601			103_139	False	-2.93333333333333	0.193410324504414
1524	103_139	False	-2.86666666666666	-0.112152626933704			103_139	False	-2.86666666666666	0.052587427			103_139	False	-2.86666666666666	-0.205173181564468			103_139	False	-2.86666666666666	-0.277562928057131			103_139	False	-2.86666666666666	0.158673613929405
1525	103_139	False	-2.8	-0.11681072404212			103_139	False	-2.8	0.05057813			103_139	False	-2.8	-0.212097356970192			103_139	False	-2.8	-0.0217069358412906			103_139	False	-2.8	0.171739727960494
1526	103_139	False	-2.73333333333333	-0.120753840282762			103_139	False	-2.73333333333333	0.0486456			103_139	False	-2.73333333333333	-0.214551287787444			103_139	False	-2.73333333333333	-0.0450445501679744			103_139	False	-2.73333333333333	0.151269799394795
1527	103_139	False	-2.66666666666666	-0.124091525460229			103_139	False	-2.66666666666666	0.052031457			103_139	False	-2.66666666666666	-0.2115352706704			103_139	False	-2.66666666666666	-0.162340871281362			103_139	False	-2.66666666666666	0.162465877920054
1528	103_139	False	-2.6	-0.126916629365039			103_139	False	-2.6	0.0500434			103_139	False	-2.6	-0.203283317726506			103_139	False	-2.6	0.0362283437864913			103_139	False	-2.6	0.142858989200596
1529	103_139	False	-2.53333333333333	-0.129307810025887			103_139	False	-2.53333333333333	0.0481313			103_139	False	-2.53333333333333	-0.191322393667719			103_139	False	-2.53333333333333	-0.0583955893269909			103_139	False	-2.53333333333333	0.159624440720813
1530	103_139	False	-2.46666666666666	-0.131331681841874			103_139	False	-2.46666666666666	0.04629226			103_139	False	-2.46666666666666	-0.178178826493981			103_139	False	-2.46666666666666	0.0946376794570833			103_139	False	-2.46666666666666	0.139044907163105
1531	103_139	False	-2.4	-0.133044647841897			103_139	False	-2.4	0.04452349			103_139	False	-2.4	-0.166801290802308			103_139	False	-2.4	0.211292995318733			103_139	False	-2.4	0.183674931558651
1532	103_139	False	-2.33333333333333	-0.134494458384651			103_139	False	-2.33333333333333	0.0428223			103_139	False	-2.33333333333333	-0.159855013958745			103_139	False	-2.33333333333333	0.0376600063563529			103_139	False	-2.33333333333333	0.144330721860353
1533	103_139	False	-2.26666666666666	-0.135721534840584			103_139	False	-2.26666666666666	0.041186113			103_139	False	-2.26666666666666	-0.159078035558011			103_139	False	-2.26666666666666	0.161223275240235			103_139	False	-2.26666666666666	0.134959488446774
1534	103_139	False	-2.2	-0.136760092406795			103_139	False	-2.2	0.04455645			103_139	False	-2.2	-0.164868457531399			103_139	False	-2.2	-0.00971501682751308			103_139	False	-2.2	0.178079646413854
1535	103_139	False	-2.13333333333333	-0.137639091817924			103_139	False	-2.13333333333333	0.042854			103_139	False	-2.13333333333333	-0.176202715604415			103_139	False	-2.13333333333333	-8.98416842811725e-05			103_139	False	-2.13333333333333	0.149272657342837
1536	103_139	False	-2.06666666666666	-0.138383045625224			103_139	False	-2.06666666666666	0.0412166			103_139	False	-2.06666666666666	-0.190893470008334			103_139	False	-2.06666666666666	0.0849928222055935			103_139	False	-2.06666666666666	0.166424237586874
1537	103_139	False	-2	-0.139012701042126			103_139	False	-2	0.040769026			103_139	False	-2	-0.20610955455492			103_139	False	-2	0.0486935777359901			103_139	False	-2	0.146499537274758
1538	103_139	False	-1.93333333333333	-0.139545618126542			103_139	False	-1.93333333333333	0.039211284			103_139	False	-1.93333333333333	-0.219021648773962			103_139	False	-1.93333333333333	-0.117123234197975			103_139	False	-1.93333333333333	0.114112303314562
1539	103_139	False	-1.86666666666666	-0.139996659271399			103_139	False	-1.86666666666666	0.037713073			103_139	False	-1.86666666666666	-0.227417317963444			103_139	False	-1.86666666666666	-0.0525604783984932			103_139	False	-1.86666666666666	0.143643568854393
1540	103_139	False	-1.8	-0.140378403568799			103_139	False	-1.8	0.036272105			103_139	False	-1.8	-0.230147768299697			103_139	False	-1.8	-0.0603378053334634			103_139	False	-1.8	0.130685843057486
1541	103_139	False	-1.73333333333333	-0.140701497555862			103_139	False	-1.73333333333333	0.039988182			103_139	False	-1.73333333333333	-0.227317116523562			103_139	False	-1.73333333333333	-0.117409351832059			103_139	False	-1.73333333333333	0.160169472866132
1542	103_139	False	-1.66666666666666	-0.140974952097222			103_139	False	-1.66666666666666	0.045552466			103_139	False	-1.66666666666666	-0.220189089527323			103_139	False	-1.66666666666666	0.0837548425364807			103_139	False	-1.66666666666666	0.196859114795876
1543	103_139	False	-1.6	-0.141206393668861			103_139	False	-1.6	0.050278407			103_139	False	-1.6	-0.210850450823063			103_139	False	-1.6	0.0114444595369598			103_139	False	-1.6	0.195328326740087
1544	103_139	False	-1.53333333333333	-0.141402277042931			103_139	False	-1.53333333333333	0.048357327			103_139	False	-1.53333333333333	-0.201721443871009			103_139	False	-1.53333333333333	-0.0180780425643791			103_139	False	-1.53333333333333	0.0999356769595771
1545	103_139	False	-1.46666666666666	-0.141568065300434			103_139	False	-1.46666666666666	0.046509653			103_139	False	-1.46666666666666	-0.195031336132824			103_139	False	-1.46666666666666	-0.0430251645467863			103_139	False	-1.46666666666666	0.17708646604302
1546	103_139	False	-1.4	-0.141708382189553			103_139	False	-1.4	0.05587918			103_139	False	-1.4	-0.192377014698025			103_139	False	-1.4	0.154948831865293			103_139	False	-1.4	0.142713330158494
1547	103_139	False	-1.33333333333333	-0.141827141077316			103_139	False	-1.33333333333333	0.05620773			103_139	False	-1.33333333333333	-0.194455445670068			103_139	False	-1.33333333333333	-0.166511263363721			103_139	False	-1.33333333333333	0.147861746108949
1548	103_139	False	-1.26666666666666	-0.141927654090149			103_139	False	-1.26666666666666	0.05429124			103_139	False	-1.26666666666666	-0.201013233476074			103_139	False	-1.26666666666666	0.107175122757419			103_139	False	-1.26666666666666	0.179436131694376
1549	103_139	False	-1.2	-0.142012724486732			103_139	False	-1.2	0.05221684			103_139	False	-1.2	-0.210999999795796			103_139	False	-1.2	0.0534176683134383			103_139	False	-1.2	0.181738583067879
1550	103_139	False	-1.13333333333333	-0.142084724839103			103_139	False	-1.13333333333333	0.050221693			103_139	False	-1.13333333333333	-0.222861440292205			103_139	False	-1.13333333333333	-0.00865707542564515			103_139	False	-1.13333333333333	0.18465914963415
1551	103_139	False	-1.06666666666666	-0.14214566320232			103_139	False	-1.06666666666666	0.052843157			103_139	False	-1.06666666666666	-0.234877142597306			103_139	False	-1.06666666666666	-0.340695497816239			103_139	False	-1.06666666666666	0.200610296005524
1552	103_139	False	-1	-0.142197239118019			103_139	False	-1	0.050824083			103_139	False	-1	-0.245447436249312			103_139	False	-1	0.0579113209102785			103_139	False	-1	0.161833999051524
1553	103_139	False	-0.933333333333333	-0.142240891013741			103_139	False	-0.933333333333333	0.05267329			103_139	False	-0.933333333333333	-0.253263778052452			103_139	False	-0.933333333333333	-0.10049742833594			103_139	False	-0.933333333333333	0.182192060730675
1554	103_139	False	-0.866666666666666	-0.14227783631995			103_139	False	-0.866666666666666	0.052105345			103_139	False	-0.866666666666666	-0.257348684629481			103_139	False	-0.866666666666666	-0.214743132369647			103_139	False	-0.866666666666666	0.209782735909476
1555	103_139	False	-0.8	-0.142309105423558			103_139	False	-0.8	0.050114464			103_139	False	-0.8	-0.257005256604673			103_139	False	-0.8	0.0250657798610905			103_139	False	-0.8	0.180005113429244
1556	103_139	False	-0.733333333333333	-0.142335570404917			103_139	False	-0.733333333333333	0.057766274			103_139	False	-0.733333333333333	-0.251751262959286			103_139	False	-0.733333333333333	-0.0227767748796306			103_139	False	-0.733333333333333	0.203582755794346
1557	103_139	False	-0.666666666666666	-0.142357969359711			103_139	False	-0.666666666666666	0.055559095			103_139	False	-0.666666666666666	-0.241312563749878			103_139	False	-0.666666666666666	-0.0784789808699957			103_139	False	-0.666666666666666	0.136328561492324
1558	103_139	False	-0.6	-0.142376926984087			103_139	False	-0.6	0.06338877			103_139	False	-0.6	-0.225712460514336			103_139	False	-0.6	0.00323536345995277			103_139	False	-0.6	0.221464662309863
1559	103_139	False	-0.533333333333333	-0.142392971997138			103_139	False	-0.533333333333333	0.060966767			103_139	False	-0.533333333333333	-0.20543058297313			103_139	False	-0.533333333333333	-0.153562763245202			103_139	False	-0.533333333333333	0.14734286000793
1560	103_139	False	-0.466666666666666	-0.142406551886614			103_139	False	-0.466666666666666	0.0586373			103_139	False	-0.466666666666666	-0.18154301019106			103_139	False	-0.466666666666666	-0.0303532426365525			103_139	False	-0.466666666666666	0.196835880294311
1561	103_139	False	-0.4	-0.142418045389149			103_139	False	-0.4	0.056396835			103_139	False	-0.4	-0.15572389010976			103_139	False	-0.4	0.040029407806165			103_139	False	-0.4	0.153961380222952
1562	103_139	False	-0.333333333333333	-0.142427773053042			103_139	False	-0.333333333333333	0.054241985			103_139	False	-0.333333333333333	-0.130009114681203			103_139	False	-0.333333333333333	0.125463392834799			103_139	False	-0.333333333333333	0.190425311359225
1563	103_139	False	-0.266666666666666	-0.142436006178194			103_139	False	-0.266666666666666	0.05216946			103_139	False	-0.266666666666666	-0.106297693580501			103_139	False	-0.266666666666666	0.0323679070383048			103_139	False	-0.266666666666666	0.169215307154963
1564	103_139	False	-0.2	-0.142442974382536			103_139	False	-0.2	0.05151873			103_139	False	-0.2	-0.0856767979702614			103_139	False	-0.2	0.20311726502159			103_139	False	-0.2	0.153363061093187
1565	103_139	False	-0.133333333333333	-0.142448872005959			103_139	False	-0.133333333333333	0.049550265			103_139	False	-0.133333333333333	-0.0677634381583022			103_139	False	-0.133333333333333	0.251412247302235			103_139	False	-0.133333333333333	0.190439654810383
1566	103_139	False	-0.0666666666666666	-0.142453863530366			103_139	False	-0.0666666666666666	0.10176954			103_139	False	-0.0666666666666666	-0.0503134602878074			103_139	False	-0.0666666666666666	0.2691390012376			103_139	False	-0.0666666666666666	0.235770206098733
1567	103_139	False	0	-0.0903873086353082			103_139	False	0	0.1735652			103_139	False	0	0.00482073005031284			103_139	False	0	0.408068339193746			103_139	False	0	0.242594729986038
1568	103_139	False	0.0666666666666666	0.0376847305710174			103_139	False	0.0666666666666666	0.17020065			103_139	False	0.0666666666666666	0.103711594079695			103_139	False	0.0666666666666666	0.216949710874295			103_139	False	0.0666666666666666	0.20549647204068
1569	103_139	False	0.133333333333333	0.126674062464515			103_139	False	0.133333333333333	0.20621747			103_139	False	0.133333333333333	0.181682988600837			103_139	False	0.133333333333333	0.480552761611248			103_139	False	0.133333333333333	0.242425724702178
1570	103_139	False	0.2	0.241257035881143			103_139	False	0.2	0.20287152			103_139	False	0.2	0.274823248693426			103_139	False	0.2	0.753908503631265			103_139	False	0.2	0.265691855742791
1571	103_139	False	0.266666666666666	0.269827591353236			103_139	False	0.266666666666666	0.19512004			103_139	False	0.266666666666666	0.377523881938768			103_139	False	0.266666666666666	0.786608434828009			103_139	False	0.266666666666666	0.171848380486973
1572	103_139	False	0.333333333333333	0.503685569779133			103_139	False	0.333333333333333	0.20813945			103_139	False	0.333333333333333	0.482270865807991			103_139	False	0.333333333333333	1.30116570154871			103_139	False	0.333333333333333	0.262283688253964
1573	103_139	False	0.4	0.702852438764282			103_139	False	0.4	0.20018668			103_139	False	0.4	0.581299053771519			103_139	False	0.4	1.61996787886835			103_139	False	0.4	0.137284715821148
1574	103_139	False	0.466666666666666	0.740411817596897			103_139	False	0.466666666666666	0.19305067			103_139	False	0.466666666666666	0.668262516251036			103_139	False	0.466666666666666	1.63935418595127			103_139	False	0.466666666666666	0.223723543873854
1575	103_139	False	0.533333333333333	0.825832308159929			103_139	False	0.533333333333333	0.18567444			103_139	False	0.533333333333333	0.739379762201929			103_139	False	0.533333333333333	1.51570976110037			103_139	False	0.533333333333333	0.22825616901052
1576	103_139	False	0.6	0.854925044833288			103_139	False	0.6	0.20234025			103_139	False	0.6	0.793691116290747			103_139	False	0.6	1.85382317972612			103_139	False	0.6	0.197994511653876
1577	103_139	False	0.666666666666666	0.831636390135598			103_139	False	0.666666666666666	0.19460908			103_139	False	0.666666666666666	0.832390391176144			103_139	False	0.666666666666666	1.87756891807162			103_139	False	0.666666666666666	0.193525125837623
1578	103_139	False	0.733333333333333	0.754881001780615			103_139	False	0.733333333333333	0.20254193			103_139	False	0.733333333333333	0.857543055818107			103_139	False	0.733333333333333	1.69378381789281			103_139	False	0.733333333333333	0.178327238160798
1579	103_139	False	0.8	0.815286278432694			103_139	False	0.8	0.2071339			103_139	False	0.8	0.87073849289385			103_139	False	0.8	1.40465545613809			103_139	False	0.8	0.226978538883215
1580	103_139	False	0.866666666666666	0.908914330546987			103_139	False	0.866666666666666	0.20215788			103_139	False	0.866666666666666	0.872244298343753			103_139	False	0.866666666666666	1.55783309582718			103_139	False	0.866666666666666	0.188991461791579
1581	103_139	False	0.933333333333333	0.882463017863716			103_139	False	0.933333333333333	0.19443367			103_139	False	0.933333333333333	0.861020001076069			103_139	False	0.933333333333333	1.97457418596751			103_139	False	0.933333333333333	0.21865748600503
1582	103_139	False	1	0.958607841194804			103_139	False	1	0.18700461			103_139	False	1	0.835585603392314			103_139	False	1	2.0018128898597			103_139	False	1	0.213667454390803
1583	103_139	False	1.06666666666666	0.940118000876259			103_139	False	1.06666666666666	0.18181749			103_139	False	1.06666666666666	0.795372122575368			103_139	False	1.06666666666666	1.87630965137274			103_139	False	1.06666666666666	0.246722386319679
1584	103_139	False	1.13333333333333	0.858324951334459			103_139	False	1.13333333333333	0.19231127			103_139	False	1.13333333333333	0.741958434735261			103_139	False	1.13333333333333	1.76698665099451			103_139	False	1.13333333333333	0.234510938375377
1585	103_139	False	1.2	0.751989795687602			103_139	False	1.2	0.1849633			103_139	False	1.2	0.679615736314207			103_139	False	1.2	1.42022487723552			103_139	False	1.2	0.218046305318617
1586	103_139	False	1.26666666666666	0.641172771853192			103_139	False	1.26666666666666	0.17789608			103_139	False	1.26666666666666	0.614835317616326			103_139	False	1.26666666666666	1.1643231661713			103_139	False	1.26666666666666	0.185256274065628
1587	103_139	False	1.33333333333333	0.545879283197769			103_139	False	1.33333333333333	0.17109889			103_139	False	1.33333333333333	0.554908242141134			103_139	False	1.33333333333333	1.13509684061067			103_139	False	1.33333333333333	0.206371077102518
1588	103_139	False	1.4	0.454205864202778			103_139	False	1.4	0.16456142			103_139	False	1.4	0.506002612912012			103_139	False	1.4	1.10822942303365			103_139	False	1.4	0.18731123269625
1589	103_139	False	1.46666666666666	0.388437657248406			103_139	False	1.46666666666666	0.16019754			103_139	False	1.46666666666666	0.471398284192651			103_139	False	1.46666666666666	0.924042139127148			103_139	False	1.46666666666666	0.194877868912319
1590	103_139	False	1.53333333333333	0.321402110565834			103_139	False	1.53333333333333	0.15407659			103_139	False	1.53333333333333	0.450508144685118			103_139	False	1.53333333333333	0.934150289012422			103_139	False	1.53333333333333	0.20536413041722
1591	103_139	False	1.6	0.318811137022688			103_139	False	1.6	0.1481895			103_139	False	1.6	0.439052384088369			103_139	False	1.6	0.953803013226011			103_139	False	1.6	0.174800803774353
1592	103_139	False	1.66666666666666	0.286470029057998			103_139	False	1.66666666666666	0.14252739			103_139	False	1.66666666666666	0.430357002957236			103_139	False	1.66666666666666	1.11382686489028			103_139	False	1.66666666666666	0.234234336115822
1593	103_139	False	1.73333333333333	0.3927653139608			103_139	False	1.73333333333333	0.13708158			103_139	False	1.73333333333333	0.417365745951072			103_139	False	1.73333333333333	1.2605871891629			103_139	False	1.73333333333333	0.229732600563556
1594	103_139	False	1.8	0.407139323428868			103_139	False	1.8	0.13803297			103_139	False	1.8	0.394721703475338			103_139	False	1.8	1.07121392242487			103_139	False	1.8	0.201183012768951
1595	103_139	False	1.86666666666666	0.376896654786614			103_139	False	1.86666666666666	0.13567828			103_139	False	1.86666666666666	0.36026881867154			103_139	False	1.86666666666666	0.995391320948493			103_139	False	1.86666666666666	0.197650003689426
1596	103_139	False	1.93333333333333	0.327508163054498			103_139	False	1.93333333333333	0.13068266			103_139	False	1.93333333333333	0.315538591785511			103_139	False	1.93333333333333	0.957291173702456			103_139	False	1.93333333333333	0.202560298190999
1597	103_139	False	2	0.272359497596258			103_139	False	2	0.12874217			103_139	False	2	0.265139437132531			103_139	False	2	0.814483894124562			103_139	False	2	0.236910994245167
1598	103_139	False	2.06666666666666	0.232275231281334			103_139	False	2.06666666666666	0.12382311			103_139	False	2.06666666666666	0.215326338390107			103_139	False	2.06666666666666	0.564732731366866			103_139	False	2.06666666666666	0.178560461019507
1599	103_139	False	2.13333333333333	0.216038333535493			103_139	False	2.13333333333333	0.11909197			103_139	False	2.13333333333333	0.172270335019386			103_139	False	2.13333333333333	0.588245175938951			103_139	False	2.13333333333333	0.185538632915389
1600	103_139	False	2.2	0.317276600898953			103_139	False	2.2	0.114541605			103_139	False	2.2	0.140592909300787			103_139	False	2.2	0.583158911622186			103_139	False	2.2	0.20964047519768
1601	103_139	False	2.26666666666666	0.334340536879168			103_139	False	2.26666666666666	0.11016512			103_139	False	2.26666666666666	0.122576556330406			103_139	False	2.26666666666666	0.674866103893972			103_139	False	2.26666666666666	0.198226440282496
1602	103_139	False	2.33333333333333	0.347635110500801			103_139	False	2.33333333333333	0.10595584			103_139	False	2.33333333333333	0.118180022307164			103_139	False	2.33333333333333	0.875721731883091			103_139	False	2.33333333333333	0.156007703968264
1603	103_139	False	2.4	0.320893017020391			103_139	False	2.4	0.104919076			103_139	False	2.4	0.125688897158414			103_139	False	2.4	0.992238887104466			103_139	False	2.4	0.174072963264808
1604	103_139	False	2.46666666666666	0.276943752480434			103_139	False	2.46666666666666	0.10091025			103_139	False	2.46666666666666	0.14263148706144			103_139	False	2.46666666666666	0.859950244338363			103_139	False	2.46666666666666	0.163393246764693
1605	103_139	False	2.53333333333333	0.229593393207961			103_139	False	2.53333333333333	0.11296423			103_139	False	2.53333333333333	0.166552998771217			103_139	False	2.53333333333333	0.838515224870424			103_139	False	2.53333333333333	0.231422696817584
1606	103_139	False	2.6	0.182016140297804			103_139	False	2.6	0.108648			103_139	False	2.6	0.195366383981297			103_139	False	2.6	0.560059979627017			103_139	False	2.6	0.155975443420347
1607	103_139	False	2.66666666666666	0.170734595993898			103_139	False	2.66666666666666	0.1044967			103_139	False	2.66666666666666	0.227221139609051			103_139	False	2.66666666666666	0.575335894731372			103_139	False	2.66666666666666	0.15439982499478
1608	103_139	False	2.73333333333333	0.212323041533153			103_139	False	2.73333333333333	0.113148436			103_139	False	2.73333333333333	0.260055000562374			103_139	False	2.73333333333333	0.774589423241753			103_139	False	2.73333333333333	0.225293051173342
1609	103_139	False	2.8	0.293068408081279			103_139	False	2.8	0.10882517			103_139	False	2.8	0.291129562035083			103_139	False	2.8	0.912033796559558			103_139	False	2.8	0.166384015655703
1610	103_139	False	2.86666666666666	0.304873363923171			103_139	False	2.86666666666666	0.10466709			103_139	False	2.86666666666666	0.31685345787745			103_139	False	2.86666666666666	0.751758028325511			103_139	False	2.86666666666666	0.175831916844877
1611	103_139	False	2.93333333333333	0.28030791994399			103_139	False	2.93333333333333	0.100667894			103_139	False	2.93333333333333	0.333075117585447			103_139	False	2.93333333333333	0.773848753961691			103_139	False	2.93333333333333	0.150292772729585
1612	103_139	False	3	0.217688162396171			103_139	False	3	0.094971776			103_139	False	3	0.329111218929731			103_139	False	3	0.73093494204154			103_139	False	3	0.1765029545647
1613	103_139	False	3.06666666666666	0.151157980168396			103_139	False	3.06666666666666	0.08956398			103_139	False	3.06666666666666	0.292155176515741			103_139	False	3.06666666666666	0.698924936354367			103_139	False	3.06666666666666	0.13888168313251
1614	103_139	False	3.13333333333333	0.110419239401137			103_139	False	3.13333333333333	0.08614185			103_139	False	3.13333333333333	0.247334738487231			103_139	False	3.13333333333333	0.644121183871128			103_139	False	3.13333333333333	0.173646165191665
1615	103_139	False	3.2	0.0740188321910019			103_139	False	3.2	0.08285048			103_139	False	3.2	0.192860223635572			103_139	False	3.2	0.621604496371705			103_139	False	3.2	0.194117899684361
1616	103_139	False	3.26666666666666	0.0421333520052527			103_139	False	3.26666666666666	0.07968485			103_139	False	3.26666666666666	0.135700643709063			103_139	False	3.26666666666666	0.323554329359612			103_139	False	3.26666666666666	0.154869126842213
1617	103_139	False	3.33333333333333	0.0145421522190107			103_139	False	3.33333333333333	0.076871336			103_139	False	3.33333333333333	0.0835880992568022			103_139	False	3.33333333333333	0.471582462334021			103_139	False	3.33333333333333	0.214386169849931
1618	103_139	False	3.4	-0.00914915548779194			103_139	False	3.4	0.073934175			103_139	False	3.4	0.0434655525303194			103_139	False	3.4	0.383957501717608			103_139	False	3.4	0.16101899264149
1619	103_139	False	3.46666666666666	-0.0293908590993198			103_139	False	3.46666666666666	0.07110924			103_139	False	3.46666666666666	0.0200257368329082			103_139	False	3.46666666666666	0.192500582949397			103_139	False	3.46666666666666	0.176816563128781
1620	103_139	False	3.53333333333333	-0.0466294209516153			103_139	False	3.53333333333333	0.07717628			103_139	False	3.53333333333333	0.0147058628175657			103_139	False	3.53333333333333	0.134984735423174			103_139	False	3.53333333333333	0.230014700715066
1621	103_139	False	3.6	-0.0612793761952062			103_139	False	3.6	0.074227475			103_139	False	3.6	0.0253967366816497			103_139	False	3.6	0.196635936121649			103_139	False	3.6	0.160736461642873
1622	103_139	False	3.66666666666666	-0.0657243393522894			103_139	False	3.66666666666666	0.07518245			103_139	False	3.66666666666666	0.0469464065036601			103_139	False	3.66666666666666	0.394586813617767			103_139	False	3.66666666666666	0.222714457835294
1623	103_139	False	3.73333333333333	0.0378062999368484			103_139	False	3.73333333333333	0.07230983			103_139	False	3.73333333333333	0.0723348782654236			103_139	False	3.73333333333333	0.616721910899304			103_139	False	3.73333333333333	0.177108973001931
1624	103_139	False	3.8	0.0748069715303523			103_139	False	3.8	0.06954696			103_139	False	3.8	0.094224692082953			103_139	False	3.8	0.341051866659107			103_139	False	3.8	0.212060977306411
1625	103_139	False	3.86666666666666	0.0777215920052783			103_139	False	3.86666666666666	0.06688966			103_139	False	3.86666666666666	0.106501983295148			103_139	False	3.86666666666666	0.397751414190082			103_139	False	3.86666666666666	0.17830988849031
1626	103_139	False	3.93333333333333	0.064254460365746			103_139	False	3.93333333333333	0.06433388			103_139	False	3.93333333333333	0.105440377069042			103_139	False	3.93333333333333	0.472274267654041			103_139	False	3.93333333333333	0.176071586894631
1627	103_139	False	4	0.0439169923221278			103_139	False	4	0.06324475			103_139	False	4	0.0902387666411023			103_139	False	4	0.586563298412902			103_139	False	4	0.205960443395352
1628	103_139	False	4.06666666666666	0.0216888762780808			103_139	False	4.06666666666666	0.060828246			103_139	False	4.06666666666666	0.0628649533341818			103_139	False	4.06666666666666	0.235473044547382			103_139	False	4.06666666666666	0.193878758852489
1629	103_139	False	4.13333333333333	6.21431242966883e-05			103_139	False	4.13333333333333	0.058504067			103_139	False	4.13333333333333	0.027322663030431			103_139	False	4.13333333333333	0.280709677131755			103_139	False	4.13333333333333	0.153145140061855
1630	103_139	False	4.2	-0.0198204675264902			103_139	False	4.2	0.0562687			103_139	False	4.2	-0.0114067547412955			103_139	False	4.2	0.153876484057077			103_139	False	4.2	0.19469052472654
1631	103_139	False	4.26666666666666	-0.0375339735819563			103_139	False	4.26666666666666	0.05411874			103_139	False	4.26666666666666	-0.048450136098715			103_139	False	4.26666666666666	0.142840423144332			103_139	False	4.26666666666666	0.175747717055462
1632	103_139	False	4.33333333333333	-0.0530228698662893			103_139	False	4.33333333333333	0.0629255			103_139	False	4.33333333333333	-0.0799023325589588			103_139	False	4.33333333333333	0.327263515228016			103_139	False	4.33333333333333	0.169390403018217
1633	103_139	False	4.4	-0.0664108344597307			103_139	False	4.4	0.061641894			103_139	False	4.4	-0.103314683198851			103_139	False	4.4	0.103246510403908			103_139	False	4.4	0.192368822867863
1634	103_139	False	4.46666666666666	-0.0778982863785915			103_139	False	4.46666666666666	0.05928663			103_139	False	4.46666666666666	-0.117793974648738			103_139	False	4.46666666666666	0.12256686624201			103_139	False	4.46666666666666	0.139675151936849
1635	103_139	False	4.53333333333333	-0.087708566961756			103_139	False	4.53333333333333	0.05702137			103_139	False	4.53333333333333	-0.123796181169892			103_139	False	4.53333333333333	0.140979363311748			103_139	False	4.53333333333333	0.165713802582731
1636	103_139	False	4.6	-0.0960608390724711			103_139	False	4.6	0.06258471			103_139	False	4.6	-0.12274977387329			103_139	False	4.6	0.0756589744445642			103_139	False	4.6	0.149557883510705
1637	103_139	False	4.66666666666666	-0.103157500552682			103_139	False	4.66666666666666	0.060193427			103_139	False	4.66666666666666	-0.116638668179367			103_139	False	4.66666666666666	0.0650146101154946			103_139	False	4.66666666666666	0.191898625550842
1638	103_139	False	4.73333333333333	-0.109179338394619			103_139	False	4.73333333333333	0.057893507			103_139	False	4.73333333333333	-0.107632230534298			103_139	False	4.73333333333333	0.025189199677503			103_139	False	4.73333333333333	0.143752548790898
1639	103_139	False	4.8	-0.11428468527636			103_139	False	4.8	0.055681475			103_139	False	4.8	-0.097796164235911			103_139	False	4.8	0.179943846190166			103_139	False	4.8	0.180729891567901
1640	103_139	False	4.86666666666666	-0.118610533437453			103_139	False	4.86666666666666	0.054473702			103_139	False	4.86666666666666	-0.0888776471878025			103_139	False	4.86666666666666	0.155290313072591			103_139	False	4.86666666666666	0.186217019417632
1641	103_139	False	4.93333333333333	-0.1222745028414			103_139	False	4.93333333333333	0.05692569			103_139	False	4.93333333333333	-0.0821432999699519			103_139	False	4.93333333333333	0.284784523303058			103_139	False	4.93333333333333	0.199140491391849
1642	103_144	False	-4.93333333333333	-0.495384205847344			103_144	False	-4.93333333333333	0.20164633			103_144	False	-4.93333333333333	-0.487169153089806			103_144	False	-4.93333333333333	0.235099371440157			103_144	False	-4.93333333333333	0.0844910981331394
1643	103_144	False	-4.86666666666666	-0.499451892445629			103_144	False	-4.86666666666666	0.20498718			103_144	False	-4.86666666666666	-0.495243474684084			103_144	False	-4.86666666666666	0.623502230158383			103_144	False	-4.86666666666666	0.0801064124232204
1644	103_144	False	-4.8	-0.503113721786997			103_144	False	-4.8	0.2021147			103_144	False	-4.8	-0.502941678274793			103_144	False	-4.8	0.609952748276631			103_144	False	-4.8	0.0881242699819058
1645	103_144	False	-4.73333333333333	-0.506410124304375			103_144	False	-4.73333333333333	0.19928248			103_144	False	-4.73333333333333	-0.510518875344755			103_144	False	-4.73333333333333	0.530523299748645			103_144	False	-4.73333333333333	0.0878904483331997
1646	103_144	False	-4.66666666666666	-0.509377533466255			103_144	False	-4.66666666666666	0.19648995			103_144	False	-4.66666666666666	-0.517219657294874			103_144	False	-4.66666666666666	0.52260532432903			103_144	False	-4.66666666666666	0.0822309419041718
1647	103_144	False	-4.6	-0.507780300029379			103_144	False	-4.6	0.20592552			103_144	False	-4.6	-0.521143261122863			103_144	False	-4.6	0.194348419094894			103_144	False	-4.6	0.0821416519038984
1648	103_144	False	-4.53333333333333	-0.508371996424795			103_144	False	-4.53333333333333	0.20303991			103_144	False	-4.53333333333333	-0.52003513332774			103_144	False	-4.53333333333333	0.230559530563571			103_144	False	-4.53333333333333	0.0959001492449271
1649	103_144	False	-4.46666666666666	-0.483921352311386			103_144	False	-4.46666666666666	0.20935555			103_144	False	-4.46666666666666	-0.512413814833806			103_144	False	-4.46666666666666	0.476462650765805			103_144	False	-4.46666666666666	0.0880865469842029
1650	103_144	False	-4.4	-0.474854421954703			103_144	False	-4.4	0.21241195			103_144	False	-4.4	-0.49825283276752			103_144	False	-4.4	0.667499005439128			103_144	False	-4.4	0.0829042204560774
1651	103_144	False	-4.33333333333333	-0.430844105618558			103_144	False	-4.33333333333333	0.21891986			103_144	False	-4.33333333333333	-0.478875935757243			103_144	False	-4.33333333333333	1.0707889101385			103_144	False	-4.33333333333333	0.0912264235482205
1652	103_144	False	-4.26666666666666	-0.415060476967711			103_144	False	-4.26666666666666	0.21585214			103_144	False	-4.26666666666666	-0.45633857731021			103_144	False	-4.26666666666666	1.20898772146481			103_144	False	-4.26666666666666	0.084269324034335
1653	103_144	False	-4.2	-0.398143294778619			103_144	False	-4.2	0.2128274			103_144	False	-4.2	-0.432822664151607			103_144	False	-4.2	1.06754498665048			103_144	False	-4.2	0.101499307464762
1654	103_144	False	-4.13333333333333	-0.369000630802798			103_144	False	-4.13333333333333	0.2098451			103_144	False	-4.13333333333333	-0.41033265667935			103_144	False	-4.13333333333333	1.18241353917565			103_144	False	-4.13333333333333	0.0803211655269591
1655	103_144	False	-4.06666666666666	-0.327628192850489			103_144	False	-4.06666666666666	0.20690453			103_144	False	-4.06666666666666	-0.390585765829246			103_144	False	-4.06666666666666	1.8208356880563			103_144	False	-4.06666666666666	0.0859417509707358
1656	103_144	False	-4	-0.301092202806932			103_144	False	-4	0.20513657			103_144	False	-4	-0.37485798604475			103_144	False	-4	2.14106800181534			103_144	False	-4	0.0835179384537974
1657	103_144	False	-3.93333333333333	-0.29971758910426			103_144	False	-3.93333333333333	0.20674789			103_144	False	-3.93333333333333	-0.363760223080284			103_144	False	-3.93333333333333	1.87072284203426			103_144	False	-3.93333333333333	0.0895754620342093
1658	103_144	False	-3.86666666666666	-0.295597104812157			103_144	False	-3.86666666666666	0.20385075			103_144	False	-3.86666666666666	-0.357170770691142			103_144	False	-3.86666666666666	1.81189679589515			103_144	False	-3.86666666666666	0.092692620898368
1659	103_144	False	-3.8	-0.300612399824361			103_144	False	-3.8	0.20174137			103_144	False	-3.8	-0.354511773836833			103_144	False	-3.8	1.71363202969816			103_144	False	-3.8	0.0847599285843088
1660	103_144	False	-3.73333333333333	-0.309793118038082			103_144	False	-3.73333333333333	0.19891438			103_144	False	-3.73333333333333	-0.35523688499445			103_144	False	-3.73333333333333	1.62509924319488			103_144	False	-3.73333333333333	0.0803222974191613
1661	103_144	False	-3.66666666666666	-0.324870336292227			103_144	False	-3.66666666666666	0.196127			103_144	False	-3.66666666666666	-0.359134953397806			103_144	False	-3.66666666666666	2.13370055271155			103_144	False	-3.66666666666666	0.0865917204987758
1662	103_144	False	-3.6	-0.342016216169706			103_144	False	-3.6	0.19337867			103_144	False	-3.6	-0.366159592759745			103_144	False	-3.6	1.78022991184812			103_144	False	-3.6	0.10353131744712
1663	103_144	False	-3.53333333333333	-0.359325145322615			103_144	False	-3.53333333333333	0.19066888			103_144	False	-3.53333333333333	-0.37591221979628			103_144	False	-3.53333333333333	1.47316107241847			103_144	False	-3.53333333333333	0.092694613684334
1664	103_144	False	-3.46666666666666	-0.375889590403717			103_144	False	-3.46666666666666	0.18799706			103_144	False	-3.46666666666666	-0.387255188246966			103_144	False	-3.46666666666666	1.73790452820127			103_144	False	-3.46666666666666	0.0962742342414624
1665	103_144	False	-3.4	-0.391316363553697			103_144	False	-3.4	0.18536265			103_144	False	-3.4	-0.398471278980175			103_144	False	-3.4	1.47324471443278			103_144	False	-3.4	0.0858619864452718
1666	103_144	False	-3.33333333333333	-0.405473802256023			103_144	False	-3.33333333333333	0.19342393			103_144	False	-3.33333333333333	-0.407947900424863			103_144	False	-3.33333333333333	1.10317865273449			103_144	False	-3.33333333333333	0.0840701689059357
1667	103_144	False	-3.26666666666666	-0.418359979501175			103_144	False	-3.26666666666666	0.19384943			103_144	False	-3.26666666666666	-0.414928283791228			103_144	False	-3.26666666666666	1.21105566875724			103_144	False	-3.26666666666666	0.0755014606260644
1668	103_144	False	-3.2	-0.430034319292125			103_144	False	-3.2	0.1937625			103_144	False	-3.2	-0.419813610892078			103_144	False	-3.2	1.4000834372004			103_144	False	-3.2	0.104700461708477
1669	103_144	False	-3.13333333333333	-0.440582393181748			103_144	False	-3.13333333333333	0.19104731			103_144	False	-3.13333333333333	-0.423852423131678			103_144	False	-3.13333333333333	1.25577607913608			103_144	False	-3.13333333333333	0.0950517896101625
1670	103_144	False	-3.06666666666666	-0.450098058926552			103_144	False	-3.06666666666666	0.19105652			103_144	False	-3.06666666666666	-0.428493502836922			103_144	False	-3.06666666666666	1.27157593161172			103_144	False	-3.06666666666666	0.0885252680409209
1671	103_144	False	-3	-0.455615301161651			103_144	False	-3	0.18705937			103_144	False	-3	-0.439123398446466			103_144	False	-3	0.902062534200025			103_144	False	-3	0.0904328475562066
1672	103_144	False	-2.93333333333333	-0.453633650536276			103_144	False	-2.93333333333333	0.18313675			103_144	False	-2.93333333333333	-0.454180225211467			103_144	False	-2.93333333333333	0.997660636510557			103_144	False	-2.93333333333333	0.0803691327017681
1673	103_144	False	-2.86666666666666	-0.45116064274362			103_144	False	-2.86666666666666	0.18400255			103_144	False	-2.86666666666666	-0.466578508845848			103_144	False	-2.86666666666666	0.995918480689583			103_144	False	-2.86666666666666	0.0949114634755141
1674	103_144	False	-2.8	-0.454025954735443			103_144	False	-2.8	0.1831105			103_144	False	-2.8	-0.479480564822298			103_144	False	-2.8	0.701818657156011			103_144	False	-2.8	0.0979005918944504
1675	103_144	False	-2.73333333333333	-0.459275936942808			103_144	False	-2.73333333333333	0.1859702			103_144	False	-2.73333333333333	-0.491291578516456			103_144	False	-2.73333333333333	0.786570916562032			103_144	False	-2.73333333333333	0.0860440475425776
1676	103_144	False	-2.66666666666666	-0.465402755121349			103_144	False	-2.66666666666666	0.18462123			103_144	False	-2.66666666666666	-0.500307551111163			103_144	False	-2.66666666666666	0.700511670085271			103_144	False	-2.66666666666666	0.081237298532633
1677	103_144	False	-2.6	-0.471652823404738			103_144	False	-2.6	0.18203415			103_144	False	-2.6	-0.505291708562289			103_144	False	-2.6	0.611551406644702			103_144	False	-2.6	0.0881892438878111
1678	103_144	False	-2.53333333333333	-0.477664463100105			103_144	False	-2.53333333333333	0.17948332			103_144	False	-2.53333333333333	-0.505950629212002			103_144	False	-2.53333333333333	0.7792669793226			103_144	False	-2.53333333333333	0.0899460990192553
1679	103_144	False	-2.46666666666666	-0.472035233126102			103_144	False	-2.46666666666666	0.17696823			103_144	False	-2.46666666666666	-0.502986131069351			103_144	False	-2.46666666666666	0.506314766582005			103_144	False	-2.46666666666666	0.073122635804985
1680	103_144	False	-2.4	-0.472419537621707			103_144	False	-2.4	0.17448838			103_144	False	-2.4	-0.497687485195169			103_144	False	-2.4	0.723515558619542			103_144	False	-2.4	0.0847906696125257
1681	103_144	False	-2.33333333333333	-0.471522592739509			103_144	False	-2.33333333333333	0.17204328			103_144	False	-2.33333333333333	-0.491379898255668			103_144	False	-2.33333333333333	0.878107489702233			103_144	False	-2.33333333333333	0.0849957885864205
1682	103_144	False	-2.26666666666666	-0.474165724888662			103_144	False	-2.26666666666666	0.17457648			103_144	False	-2.26666666666666	-0.485141615275393			103_144	False	-2.26666666666666	0.853663718869903			103_144	False	-2.26666666666666	0.0825822454365097
1683	103_144	False	-2.2	-0.478354974602026			103_144	False	-2.2	0.1729542			103_144	False	-2.2	-0.479932636767723			103_144	False	-2.2	0.48535469524245			103_144	False	-2.2	0.0869633901954087
1684	103_144	False	-2.13333333333333	-0.462002760934916			103_144	False	-2.13333333333333	0.1705306			103_144	False	-2.13333333333333	-0.476860696026783			103_144	False	-2.13333333333333	0.912377107740788			103_144	False	-2.13333333333333	0.0862509282319052
1685	103_144	False	-2.06666666666666	-0.457800005756513			103_144	False	-2.06666666666666	0.1693672			103_144	False	-2.06666666666666	-0.477124279294286			103_144	False	-2.06666666666666	0.630172665880996			103_144	False	-2.06666666666666	0.0861138095637941
1686	103_144	False	-2	-0.459533462143036			103_144	False	-2	0.16699386			103_144	False	-2	-0.481429852916102			103_144	False	-2	0.94291830099694			103_144	False	-2	0.0694865495950962
1687	103_144	False	-1.93333333333333	-0.463987619521937			103_144	False	-1.93333333333333	0.17448388			103_144	False	-1.93333333333333	-0.489210802360333			103_144	False	-1.93333333333333	0.548831959376442			103_144	False	-1.93333333333333	0.0833745459913657
1688	103_144	False	-1.86666666666666	-0.469515049692877			103_144	False	-1.86666666666666	0.17675735			103_144	False	-1.86666666666666	-0.498329601353163			103_144	False	-1.86666666666666	0.776760686343474			103_144	False	-1.86666666666666	0.0943455037642395
1689	103_144	False	-1.8	-0.475286930540219			103_144	False	-1.8	0.17428045			103_144	False	-1.8	-0.505758318925991			103_144	False	-1.8	0.320186570091267			103_144	False	-1.8	0.070470862469337
1690	103_144	False	-1.73333333333333	-0.480900305985534			103_144	False	-1.73333333333333	0.1736548			103_144	False	-1.73333333333333	-0.509060449547459			103_144	False	-1.73333333333333	0.41439681269286			103_144	False	-1.73333333333333	0.0890084323904194
1691	103_144	False	-1.66666666666666	-0.486172430121859			103_144	False	-1.66666666666666	0.17122138			103_144	False	-1.66666666666666	-0.507821051353223			103_144	False	-1.66666666666666	0.446996095682159			103_144	False	-1.66666666666666	0.0808780140060434
1692	103_144	False	-1.6	-0.49103320937611			103_144	False	-1.6	0.16960335			103_144	False	-1.6	-0.504044697953429			103_144	False	-1.6	0.455699765440642			103_144	False	-1.6	0.0875398220713772
1693	103_144	False	-1.53333333333333	-0.495469068957788			103_144	False	-1.53333333333333	0.16755502			103_144	False	-1.53333333333333	-0.501134850232224			103_144	False	-1.53333333333333	0.566781713021551			103_144	False	-1.53333333333333	0.0763378574543349
1694	103_144	False	-1.46666666666666	-0.499493765665164			103_144	False	-1.46666666666666	0.1652071			103_144	False	-1.46666666666666	-0.50200467986466			103_144	False	-1.46666666666666	0.638085613125607			103_144	False	-1.46666666666666	0.0856244784959396
1695	103_144	False	-1.4	-0.503133308745265			103_144	False	-1.4	0.16289204			103_144	False	-1.4	-0.507479241935715			103_144	False	-1.4	0.54038739236178			103_144	False	-1.4	0.0801739011856141
1696	103_144	False	-1.33333333333333	-0.506418258575965			103_144	False	-1.33333333333333	0.1678075			103_144	False	-1.33333333333333	-0.515977369124957			103_144	False	-1.33333333333333	0.427424507008961			103_144	False	-1.33333333333333	0.0739623781556013
1697	103_144	False	-1.26666666666666	-0.509379873890557			103_144	False	-1.26666666666666	0.16745898			103_144	False	-1.26666666666666	-0.524617763777828			103_144	False	-1.26666666666666	0.366487227347042			103_144	False	-1.26666666666666	0.0821665942121938
1698	103_144	False	-1.2	-0.512048259954486			103_144	False	-1.2	0.16886532			103_144	False	-1.2	-0.530972014538663			103_144	False	-1.2	0.223331804643423			103_144	False	-1.2	0.0816755140614646
1699	103_144	False	-1.13333333333333	-0.514451548191321			103_144	False	-1.13333333333333	0.16651571			103_144	False	-1.13333333333333	-0.534325977381472			103_144	False	-1.13333333333333	0.491511900823069			103_144	False	-1.13333333333333	0.0852543016217273
1700	103_144	False	-1.06666666666666	-0.516615603175511			103_144	False	-1.06666666666666	0.16713792			103_144	False	-1.06666666666666	-0.535730254928115			103_144	False	-1.06666666666666	0.158074533555066			103_144	False	-1.06666666666666	0.0804701550395523
1701	103_144	False	-1	-0.518563991865352			103_144	False	-1	0.16866164			103_144	False	-1	-0.53698367291162			103_144	False	-1	0.495828653273224			103_144	False	-1	0.0996638644403646
1702	103_144	False	-0.933333333333333	-0.520318077163205			103_144	False	-0.933333333333333	0.16996863			103_144	False	-0.933333333333333	-0.539376036120249			103_144	False	-0.933333333333333	0.142657396352851			103_144	False	-0.933333333333333	0.0778757245674823
1703	103_144	False	-0.866666666666666	-0.521897168165649			103_144	False	-0.866666666666666	0.17970246			103_144	False	-0.866666666666666	-0.543063198329413			103_144	False	-0.866666666666666	0.447652013571935			103_144	False	-0.866666666666666	0.0956479351186689
1704	103_144	False	-0.8	-0.523318687047755			103_144	False	-0.8	0.18982235			103_144	False	-0.8	-0.547382022136239			103_144	False	-0.8	0.0307302125240545			103_144	False	-0.8	0.0772290101788459
1705	103_144	False	-0.733333333333333	-0.524598338762098			103_144	False	-0.733333333333333	0.18716238			103_144	False	-0.733333333333333	-0.551688392982005			103_144	False	-0.733333333333333	0.230054143946504			103_144	False	-0.733333333333333	0.099391313400198
1706	103_144	False	-0.666666666666666	-0.525750271912285			103_144	False	-0.666666666666666	0.19052978			103_144	False	-0.666666666666666	-0.555952211823911			103_144	False	-0.666666666666666	0.0584087578287905			103_144	False	-0.666666666666666	0.0784705650124757
1707	103_144	False	-0.6	-0.526787228453701			103_144	False	-0.6	0.20815116			103_144	False	-0.6	-0.560596760654097			103_144	False	-0.6	0.297132822308758			103_144	False	-0.6	0.0978628958913201
1708	103_144	False	-0.533333333333333	-0.527720681756533			103_144	False	-0.533333333333333	0.22804637			103_144	False	-0.533333333333333	-0.56569766772732			103_144	False	-0.533333333333333	-0.00812849013986855			103_144	False	-0.533333333333333	0.0975482599365726
1709	103_144	False	-0.466666666666666	-0.528560961394395			103_144	False	-0.466666666666666	0.24094658			103_144	False	-0.466666666666666	-0.570163589725807			103_144	False	-0.466666666666666	0.103630151917677			103_144	False	-0.466666666666666	0.106836343647885
1710	103_144	False	-0.4	-0.52931736699585			103_144	False	-0.4	0.2510342			103_144	False	-0.4	-0.571526841587775			103_144	False	-0.4	-0.0892665937796882			103_144	False	-0.4	0.100503667697955
1711	103_144	False	-0.333333333333333	-0.529998270169493			103_144	False	-0.333333333333333	0.26309466			103_144	False	-0.333333333333333	-0.566501055052358			103_144	False	-0.333333333333333	0.191281548004796			103_144	False	-0.333333333333333	0.0987033601775662
1712	103_144	False	-0.266666666666666	-0.530611207112209			103_144	False	-0.266666666666666	0.30183992			103_144	False	-0.266666666666666	-0.551912874764537			103_144	False	-0.266666666666666	0.140665010745644			103_144	False	-0.266666666666666	0.117929058297242
1713	103_144	False	-0.2	-0.530818683326144			103_144	False	-0.2	0.3048338			103_144	False	-0.2	-0.525431374885474			103_144	False	-0.2	0.16317688670436			103_144	False	-0.2	0.120835750705551
1714	103_144	False	-0.133333333333333	-0.501805041914616			103_144	False	-0.133333333333333	0.30797812			103_144	False	-0.133333333333333	-0.485825718780822			103_144	False	-0.133333333333333	0.95518525054057			103_144	False	-0.133333333333333	0.111376121298059
1715	103_144	False	-0.0666666666666666	-0.466096047695616			103_144	False	-0.0666666666666666	0.3206854			103_144	False	-0.0666666666666666	-0.432972876353871			103_144	False	-0.0666666666666666	1.19772963628945			103_144	False	-0.0666666666666666	0.125889702400871
1716	103_144	False	0	-0.400367887133213			103_144	False	0	0.31885067			103_144	False	0	-0.29255124813832			103_144	False	0	1.74619271492401			103_144	False	0	0.13898425619892
1717	103_144	False	0.0666666666666666	-0.315737030242261			103_144	False	0.0666666666666666	0.31522107			103_144	False	0.0666666666666666	-0.139771187782098			103_144	False	0.0666666666666666	2.57674013283079			103_144	False	0.0666666666666666	0.138723461407892
1718	103_144	False	0.133333333333333	-0.22743139385144			103_144	False	0.133333333333333	0.31080392			103_144	False	0.133333333333333	-0.0726876445013364			103_144	False	0.133333333333333	3.28948085750519			103_144	False	0.133333333333333	0.136765437984563
1719	103_144	False	0.2	-0.189201596722084			103_144	False	0.2	0.30644864			103_144	False	0.2	-0.0186610673191873			103_144	False	0.2	3.71192109494479			103_144	False	0.2	0.141071194045729
1720	103_144	False	0.266666666666666	-0.132093632562644			103_144	False	0.266666666666666	0.3021544			103_144	False	0.266666666666666	0.0217035515380193			103_144	False	0.266666666666666	3.95120594872432			103_144	False	0.266666666666666	0.122893612314774
1721	103_144	False	0.333333333333333	-0.101116680884227			103_144	False	0.333333333333333	0.29989356			103_144	False	0.333333333333333	0.0511242983985576			103_144	False	0.333333333333333	4.07648804647234			103_144	False	0.333333333333333	0.134831175349424
1722	103_144	False	0.4	-0.0568974347771418			103_144	False	0.4	0.29569116			103_144	False	0.4	0.0736435238700147			103_144	False	0.4	4.11188848396528			103_144	False	0.4	0.115357209649842
1723	103_144	False	0.466666666666666	-0.0363667882324806			103_144	False	0.466666666666666	0.29288322			103_144	False	0.466666666666666	0.0921269418508097			103_144	False	0.466666666666666	4.04679734024229			103_144	False	0.466666666666666	0.123713572531305
1724	103_144	False	0.533333333333333	-0.0181988088153857			103_144	False	0.533333333333333	0.28877905			103_144	False	0.533333333333333	0.10682351328337			103_144	False	0.533333333333333	4.81736798178197			103_144	False	0.533333333333333	0.104575261632909
1725	103_144	False	0.6	-0.0271246718407149			103_144	False	0.6	0.28473243			103_144	False	0.6	0.115820179139442			103_144	False	0.6	4.71333682855084			103_144	False	0.6	0.116263402712506
1726	103_144	False	0.666666666666666	-0.0547588428981491			103_144	False	0.666666666666666	0.2807425			103_144	False	0.666666666666666	0.116912339711978			103_144	False	0.666666666666666	4.53000819164988			103_144	False	0.666666666666666	0.0955009930579304
1727	103_144	False	0.733333333333333	-0.0534707170293571			103_144	False	0.733333333333333	0.27732065			103_144	False	0.733333333333333	0.109490348184861			103_144	False	0.733333333333333	4.50109561487193			103_144	False	0.733333333333333	0.0965607865167228
1728	103_144	False	0.8	-0.0647305026150352			103_144	False	0.8	0.2790434			103_144	False	0.8	0.0951786170602017			103_144	False	0.8	4.22311148480117			103_144	False	0.8	0.0974964092278116
1729	103_144	False	0.866666666666666	-0.0854562193108188			103_144	False	0.866666666666666	0.2751332			103_144	False	0.866666666666666	0.0769982605989114			103_144	False	0.866666666666666	3.85282660282164			103_144	False	0.866666666666666	0.0871737447628908
1730	103_144	False	0.933333333333333	-0.0644870969533718			103_144	False	0.933333333333333	0.2798868			103_144	False	0.933333333333333	0.0579284235206216			103_144	False	0.933333333333333	4.2281999802077			103_144	False	0.933333333333333	0.0964991630959533
1731	103_144	False	1	-0.0769702142102817			103_144	False	1	0.27702403			103_144	False	1	0.0400843892191105			103_144	False	1	4.1491043639308			103_144	False	1	0.0974882489715518
1732	103_144	False	1.06666666666666	-0.0981419157202547			103_144	False	1.06666666666666	0.28825083			103_144	False	1.06666666666666	0.0251043062879045			103_144	False	1.06666666666666	3.76602830222289			103_144	False	1.06666666666666	0.110926828144092
1733	103_144	False	1.13333333333333	-0.07792913491914			103_144	False	1.13333333333333	0.29644626			103_144	False	1.13333333333333	0.0152705072665556			103_144	False	1.13333333333333	3.69982682572208			103_144	False	1.13333333333333	0.106766005115839
1734	103_144	False	1.2	-0.0781361877121313			103_144	False	1.2	0.2922922			103_144	False	1.2	0.0142177104658955			103_144	False	1.2	3.88316342536433			103_144	False	1.2	0.106328938548202
[truncated: 30,899 more rows]
