# Supplementary material for: A hippocampus-accumbens code guides goal-directed appetitive behavior
Source: Nat Commun. 2024 Apr 12;15:3196. doi: 10.1038/s41467-024-47361-x (PMC11015045; doi:10.1038/s41467-024-47361-x)
Supplement: Supplementary file 8 — Source Data [file 41467_2024_47361_MOESM8_ESM.zip › S8l.csv]

	Figure S8l	Unnamed: 1	Unnamed: 2	Unnamed: 3	Unnamed: 4	Unnamed: 5	Unnamed: 6	Unnamed: 7	Unnamed: 8	Unnamed: 9	Unnamed: 10	Unnamed: 11	Unnamed: 12	Unnamed: 13	Unnamed: 14	Unnamed: 15
0
1	ExpCellID	dHPC-->NAc	prepost	Deconvolved calcium			ExpCellID	dHPC-->NAc	prepost	Deconvolved static mCherry			ExpCellID	dHPC-->NAc	prepost	TMAC-corrected calcium
2	100_7	False	post	1.86192875947468			100_7	False	post	9.71063e-10			100_7	False	post	1.55657111183441
3	100_7	False	pre	0.261984362158871			100_7	False	pre	-2.4873161e-09			100_7	False	pre	-0.0672654864259357
4	103_111	False	post	0.0829145401749008			103_111	False	post	0.49810222			103_111	False	post	-0.0879778338569736
5	103_111	False	pre	0.0522682353730242			103_111	False	pre	0.16035944			103_111	False	pre	0.0488034606034675
6	103_139	False	post	0.567795190194332			103_139	False	post	0.17830335			103_139	False	post	0.569105862497839
7	103_139	False	pre	-0.141827681157386			103_139	False	pre	0.05286981			103_139	False	pre	-0.196651030315717
8	103_144	False	post	0.0154879324781855			103_144	False	post	0.29248825			103_144	False	post	0.124810886330384
9	103_144	False	pre	-0.507933353659638			103_144	False	pre	0.20296201			103_144	False	pre	-0.526604874728025
10	103_15	False	post	-0.169615492504737			103_15	False	post	0.32452795			103_15	False	post	-0.329741730004871
11	103_15	False	pre	-0.194112035669608			103_15	False	pre	0.28226405			103_15	False	pre	-0.106507234675261
12	103_158	False	post	-0.124716320908996			103_158	False	post	0.2665848			103_158	False	post	-0.129632242046131
13	103_158	False	pre	-0.189029320462736			103_158	False	pre	0.19344172			103_158	False	pre	-0.247598574473059
14	103_165	True	post	0.323721954809965			103_165	True	post	0.4842418			103_165	True	post	0.464123870902381
15	103_165	True	pre	-0.285620418532815			103_165	True	pre	0.2713317			103_165	True	pre	-0.37386036885788
16	103_178	False	post	0.0637127334621953			103_178	False	post	0.29706022			103_178	False	post	0.00437588411716122
17	103_178	False	pre	-0.0198459148400578			103_178	False	pre	0.24723807			103_178	False	pre	0.0101134426775937
18	103_29	False	post	0.816009956826244			103_29	False	post	0.24483877			103_29	False	post	0.761221731375
19	103_29	False	pre	-0.348519768827041			103_29	False	pre	0.22292475			103_29	False	pre	-0.215676109796998
20	103_34	True	post	0.0802057582553552			103_34	True	post	0.35589948			103_34	True	post	0.176715610792532
21	103_34	True	pre	-0.364026591022238			103_34	True	pre	0.2234295			103_34	True	pre	-0.280648133262427
22	103_35	False	post	0.389037541386323			103_35	False	post	0.2873392			103_35	False	post	0.502532944015889
23	103_35	False	pre	-0.24628012466253			103_35	False	pre	0.23201959			103_35	False	pre	-0.473074424037452
24	103_46	False	post	-0.102700946612782			103_46	False	post	0.23428452			103_46	False	post	-0.0133862247753855
25	103_46	False	pre	-0.249760819211561			103_46	False	pre	0.22678266			103_46	False	pre	-0.243650122866859
26	103_55	False	post	-0.0612445026124436			103_55	False	post	0.33059233			103_55	False	post	-0.0316915479629219
27	103_55	False	pre	-0.0806571982402614			103_55	False	pre	0.2689687			103_55	False	pre	-0.0252453851172254
28	103_57	False	post	0.0930154096049584			103_57	False	post	0.30456766			103_57	False	post	0.216870290910564
29	103_57	False	pre	-0.0892708236274655			103_57	False	pre	0.25435197			103_57	False	pre	-0.0878817961274605
30	103_88	True	post	-0.066231569370871			103_88	True	post	0.3443214			103_88	True	post	-0.0596828168462302
31	103_88	True	pre	-0.139803654271518			103_88	True	pre	0.39195108			103_88	True	pre	-0.146729791070562
32	125_0	True	post	0.463395075551243			126_0	True	post	0.32560626			126_0	True	post	0.425182195844575
33	125_0	True	pre	0.0925746799903653			126_0	True	pre	0.30813047			126_0	True	pre	-0.133293924649408
34	125_10	False	post	-0.238761107842767			126_13	True	post	0.24007703			126_13	True	post	0.0057012564189919
35	125_10	False	pre	-0.251915397903604			126_13	True	pre	0.24434467			126_13	True	pre	-0.0903419946102031
36	125_13	False	post	0.575855023137941			126_18	True	post	0.25100377			126_18	True	post	-0.206881371746461
37	125_13	False	pre	-0.328481638504024			126_18	True	pre	0.23248763			126_18	True	pre	-0.0348890864341339
38	125_15	True	post	0.259119072528026			126_59	False	post	0.23627016			126_59	False	post	-0.261882807182125
39	125_15	True	pre	-0.327698910744165			126_59	False	pre	0.16760798			126_59	False	pre	-0.0722817909073583
40	125_17	False	post	-0.079612661283542			126_64	True	post	0.4025933			126_64	True	post	0.522835394482883
41	125_17	False	pre	-0.416134616236071			126_64	True	pre	0.2703657			126_64	True	pre	-0.169691763447884
42	125_24	True	post	0.515672120846967			136_117	False	post	0.21595238			137_100	False	post	0.00451323200019747
43	125_24	True	pre	-0.134101465573461			136_117	False	pre	0.15522715			137_100	False	pre	-0.0972032428933094
44	125_3	False	post	0.150524022632582			136_124	False	post	0.21900634			137_138	False	post	0.220780810939199
45	125_3	False	pre	-0.395643015094169			136_124	False	pre	0.18306425			137_138	False	pre	0.125795747677883
46	125_31	True	post	0.459702921800025			136_131	False	post	0.12544565			137_139	False	post	0.0725425078995897
47	125_31	True	pre	-0.225100303368614			136_131	False	pre	0.14958565			137_139	False	pre	0.0467678637596265
48	125_38	False	post	0.0693483057189323			136_141	False	post	0.17063484			137_147	False	post	-0.101331364827711
49	125_38	False	pre	-0.0501785958281438			136_141	False	pre	0.16975108			137_147	False	pre	-0.00481512628237949
50	125_42	False	post	0.500991399257471			136_142	False	post	0.17725131			137_149	False	post	-0.0992991432854788
51	125_42	False	pre	-0.245605185846785			136_142	False	pre	0.1409664			137_149	False	pre	-0.15598452555064
52	125_52	False	post	-0.0472263285666041			136_149	False	post	0.1789227			137_173	False	post	0.028511087662624
53	125_52	False	pre	-0.122280032697849			136_149	False	pre	0.21343173			137_173	False	pre	-0.116366628311659
54	125_60	False	post	0.479391391519036			136_169	False	post	0.055567943			137_178	False	post	-0.187034435561436
55	125_60	False	pre	0.00779887213030049			136_169	False	pre	0.06547072			137_178	False	pre	-0.0191765665929213
56	126_0	True	post	0.372533596245225			136_188	False	post	0.17228651			137_209	False	post	-0.162313523436304
57	126_0	True	pre	-0.118966716174445			136_188	False	pre	0.13122045			137_209	False	pre	-0.203982786364247
58	126_13	True	post	0.130762241692168			136_202	False	post	0.1793201			137_217	False	post	-0.166521195588239
59	126_13	True	pre	-0.131535803329275			136_202	False	pre	0.17190439			137_217	False	pre	0.00833950763330516
60	126_18	True	post	-0.0124656633725506			136_207	False	post	0.17768264			137_229	True	post	-0.0438622158243866
61	126_18	True	pre	-0.131997541052137			136_207	False	pre	0.17367856			137_229	True	pre	-0.0506753545590381
62	126_59	False	post	-0.14631509131209			136_208	False	post	0.1766734			137_240	False	post	-0.105773056274589
63	126_59	False	pre	-0.175486528783867			136_208	False	pre	0.18315665			137_240	False	pre	-0.172181595463969
64	126_64	True	post	0.508947772912463			136_231	False	post	0.15792568			137_38	False	post	0.676529119502027
65	126_64	True	pre	-0.157393407414738			136_231	False	pre	0.14574696			137_38	False	pre	-0.278303365158156
66	127_0	False	post	0.570615370603565			136_236	False	post	0.06955141			137_40	False	post	-0.219918019269041
67	127_0	False	pre	0.314376292844795			136_236	False	pre	0.0705571			137_40	False	pre	-0.0666395884241095
68	127_1	False	post	0.267517601565179			136_245	False	post	0.17811057			137_55	False	post	-0.221598154825331
69	127_1	False	pre	-0.555730338471931			136_245	False	pre	0.17149955			137_55	False	pre	-0.374681739299561
70	127_10	False	post	0.121554943628267			136_255	False	post	0.13207842			137_72	True	post	0.183939884936928
71	127_10	False	pre	-0.592949924032659			136_255	False	pre	0.12632261			137_72	True	pre	0.00713196998872252
72	127_11	False	post	0.688290214227578			136_266	False	post	0.19587949			137_79	False	post	-0.570664371793544
73	127_11	False	pre	0.32164652086893			136_266	False	pre	0.20183672			137_79	False	pre	-0.0391813796106414
74	127_13	False	post	0.618604156999833			136_27	False	post	0.110801734			139_156	False	post	0.435320610616848
75	127_13	False	pre	-0.378644101710279			136_27	False	pre	0.13634914			139_156	False	pre	-0.349740768663133
76	127_14	False	post	0.102962380851306			136_273	False	post	0.22372308			139_169	True	post	0.376510059983685
77	127_14	False	pre	-0.514452355535363			136_273	False	pre	0.15059157			139_169	True	pre	-0.250633032055265
78	127_15	False	post	0.175628623193567			136_279	False	post	0.1759578			139_23	False	post	0.196046955792323
79	127_15	False	pre	-0.487755608749914			136_279	False	pre	0.16671285			139_23	False	pre	-0.732363163528832
80	127_17	True	post	0.529344219139766			136_280	False	post	0.077200696			139_90	True	post	0.662951557453184
81	127_17	True	pre	0.210935067479389			136_280	False	pre	0.07865608			139_90	True	pre	-0.156503138180009
82	127_19	False	post	0.739663347738287			136_29	False	post	0.20928392			139_98	False	post	0.596988564080147
83	127_19	False	pre	0.197591929103013			136_29	False	pre	0.1636875			139_98	False	pre	-0.802313066060112
84	127_20	False	post	0.273208509260993			136_323	False	post	0.2146151			142_137	True	post	0.588755578126083
85	127_20	False	pre	-0.534035556584838			136_323	False	pre	0.24308628			142_137	True	pre	-0.265806076077399
86	127_22	False	post	0.317893681885298			136_34	False	post	0.11068513			142_15	False	post	0.485769217383974
87	127_22	False	pre	-0.429546291867847			136_34	False	pre	0.1330185			142_15	False	pre	-0.294114619061078
88	127_25	False	post	-0.0841023936356335			136_343	False	post	0.22948022			142_152	True	post	0.314425917228522
89	127_25	False	pre	-0.372101268789375			136_343	False	pre	0.18822214			142_152	True	pre	-0.295300726124039
90	127_26	False	post	0.636496089611486			136_377	False	post	0.17134872			142_162	True	post	0.547937916331857
91	127_26	False	pre	-0.501552950282362			136_377	False	pre	0.18618739			142_162	True	pre	-0.0329406705140112
92	127_3	False	post	0.808997759620991			136_382	False	post	0.21856661			142_178	True	post	0.386979681754506
93	127_3	False	pre	-0.387391568327433			136_382	False	pre	0.1631439			142_178	True	pre	-0.220528965852821
94	127_31	False	post	0.342767064832538			136_389	False	post	0.24186188			142_192	True	post	-0.00915724101168713
95	127_31	False	pre	-0.0529262065239134			136_389	False	pre	0.22070356			142_192	True	pre	-0.292489688099444
96	127_32	False	post	0.316940616904399			136_398	False	post	0.20419687			142_198	False	post	0.501783856567036
97	127_32	False	pre	-0.185155357014587			136_398	False	pre	0.21509443			142_198	False	pre	-0.338776767195535
98	127_34	False	post	0.0990258224141677			136_434	False	post	0.20347735			142_200	False	post	0.617754170500007
99	127_34	False	pre	-0.219626719653098			136_434	False	pre	0.20133545			142_200	False	pre	-0.205335602352477
100	127_37	False	post	0.271391821719204			136_46	False	post	0.15741555			142_229	False	post	0.530367778561229
101	127_37	False	pre	-0.466479077703165			136_46	False	pre	0.14111802			142_229	False	pre	-0.314220420324225
102	127_4	False	post	0.632612755589271			136_48	False	post	0.16659272			142_237	False	post	0.720909790217202
103	127_4	False	pre	-0.349866408577473			136_48	False	pre	0.16637945			142_237	False	pre	-0.290981094068258
104	127_41	False	post	0.294413367256355			136_499	False	post	0.15760182			142_44	False	post	0.395333653140949
105	127_41	False	pre	-0.509141736414805			136_499	False	pre	0.17017496			142_44	False	pre	-0.35340534180528
106	127_44	False	post	0.0339648699477582			136_51	False	post	0.20278975			142_55	False	post	0.825393001004846
107	127_44	False	pre	-0.343345740422757			136_51	False	pre	0.22692189			142_55	False	pre	-0.148297005034963
108	127_45	False	post	0.373803588816689			136_511	False	post	0.23857257			142_87	False	post	0.399813960783208
109	127_45	False	pre	0.150829574373795			136_511	False	pre	0.25770906			142_87	False	pre	-0.0501384781220353
110	127_46	False	post	0.311084373850282			136_529	False	post	0.14496525			144_137	False	post	0.0280234408956994
111	127_46	False	pre	-0.270216384625439			136_529	False	pre	0.12913576			144_137	False	pre	-0.115059410395343
112	127_48	False	post	0.549300800933298			136_572	False	post	0.14283948			144_176	False	post	0.71285061155352
113	127_48	False	pre	-0.115725168285572			136_572	False	pre	0.15883185			144_176	False	pre	-0.172148020210031
114	127_50	False	post	0.765101551759735			136_579	False	post	0.06979258			152_148	False	post	0.497898193559488
115	127_50	False	pre	-0.677758889615318			136_579	False	pre	0.046234798			152_148	False	pre	-0.264740314358149
116	127_51	False	post	0.433497627233281			136_616	False	post	0.21199098			152_159	False	post	-0.0313239820845816
117	127_51	False	pre	-0.272036325176306			136_616	False	pre	0.21953136			152_159	False	pre	-0.271203767816599
118	127_58	False	post	0.304026116680571			136_632	False	post	0.18400899			152_169	False	post	0.864238979966006
119	127_58	False	pre	-0.527086807187402			136_632	False	pre	0.17414908			152_169	False	pre	0.0453005202432156
120	127_59	False	post	0.47065882353889			136_637	False	post	0.16200824			152_171	True	post	0.940529465557977
121	127_59	False	pre	-0.651392820604121			136_637	False	pre	0.16080552			152_171	True	pre	-0.127654212293789
122	127_61	False	post	0.157676222159424			136_657	False	post	0.12239286			152_189	False	post	0.497661113876324
123	127_61	False	pre	-0.688343326090238			136_657	False	pre	0.12359354			152_189	False	pre	-0.209072449347279
124	127_62	False	post	0.387681991345427			136_658	False	post	0.1839979			152_190	True	post	0.662157771149685
125	127_62	False	pre	-0.0568211953600126			136_658	False	pre	0.22159307			152_190	True	pre	-0.17387821022729
126	127_63	False	post	0.701300466309938			136_663	False	post	0.24021064			152_191	False	post	0.174524124719158
127	127_63	False	pre	-0.0591837342938846			136_663	False	pre	0.20934549			152_191	False	pre	-0.178407390188148
128	127_65	False	post	-0.0636615064719038			136_67	False	post	0.12245047			152_55	False	post	0.481219323095401
129	127_65	False	pre	-0.274767287336517			136_67	False	pre	0.14036468			152_55	False	pre	-0.238882064900761
130	127_67	False	post	0.308684527724583			136_678	False	post	0.20521162			152_58	True	post	0.389819673113139
131	127_67	False	pre	0.108112335531817			136_678	False	pre	0.2010713			152_58	True	pre	-0.265273106861126
132	127_69	False	post	0.438404380693089			136_683	False	post	0.15558665			152_79	True	post	0.485344006141488
133	127_69	False	pre	-0.585052816528508			136_683	False	pre	0.14311905			152_79	True	pre	-0.146729251346934
134	127_7	False	post	0.382685869512224			136_689	False	post	0.15751402			152_96	False	post	0.38791629509636
135	127_7	False	pre	-0.582527796605542			136_689	False	pre	0.15471691			152_96	False	pre	0.0653622621551147
136	127_71	False	post	0.390611063008114			136_700	False	post	0.08668543
137	127_71	False	pre	-0.47606915164304			136_700	False	pre	0.0759079
138	136_117	False	post	0.289599701912819			136_704	False	post	0.19791822
139	136_117	False	pre	-0.0329432626911441			136_704	False	pre	0.21248806
140	136_124	False	post	0.160927539625661			136_707	False	post	0.1338344
141	136_124	False	pre	-0.00964865312353056			136_707	False	pre	0.16895391
142	136_131	False	post	-0.14353446403478			136_749	False	post	0.2503299
143	136_131	False	pre	-0.14760663547963			136_749	False	pre	0.1858129
144	136_141	False	post	-0.153254761999339			137_100	False	post	0.17639604
145	136_141	False	pre	-0.214110439326087			137_100	False	pre	0.2309747
146	136_142	False	post	0.331210065007889			137_138	False	post	0.29305738
147	136_142	False	pre	-0.291772979139309			137_138	False	pre	0.22723514
148	136_149	False	post	-0.109898755405773			137_139	False	post	0.25320408
149	136_149	False	pre	-0.127226357181569			137_139	False	pre	0.24696158
150	136_169	False	post	-0.0795337127329848			137_147	False	post	0.19824168
151	136_169	False	pre	-0.0799743557361421			137_147	False	pre	0.25098258
152	136_188	False	post	-0.00401481720665235			137_149	False	post	0.22234543
153	136_188	False	pre	-0.0378212094734415			137_149	False	pre	0.24444827
154	136_202	False	post	0.314691547843374			137_173	False	post	0.2572211
155	136_202	False	pre	-0.170385708228446			137_173	False	pre	0.23924235
156	136_207	False	post	0.0733467179533162			137_178	False	post	0.2099332
157	136_207	False	pre	0.0612524531452248			137_178	False	pre	0.23849148
158	136_208	False	post	-0.161704666508043			137_209	False	post	0.2504127
159	136_208	False	pre	-0.173551993060217			137_209	False	pre	0.24963282
160	136_231	False	post	0.327163032768818			137_217	False	post	0.31804612
161	136_231	False	pre	-0.320176096400133			137_217	False	pre	0.3032202
162	136_236	False	post	0.280770088462447			137_229	True	post	0.39060634
163	136_236	False	pre	-0.151926358011857			137_229	True	pre	0.43102264
164	136_245	False	post	0.0299641782886778			137_240	False	post	0.22539265
165	136_245	False	pre	-0.0202566806803158			137_240	False	pre	0.2113941
166	136_255	False	post	0.513969994194542			137_38	False	post	0.19710521
167	136_255	False	pre	-0.231332334814466			137_38	False	pre	0.22010778
168	136_266	False	post	0.185466743477016			137_40	False	post	0.21872029
169	136_266	False	pre	-0.0651570540851962			137_40	False	pre	0.27955237
170	136_27	False	post	-0.111886177973896			137_55	False	post	0.5021669
171	136_27	False	pre	-0.145082653086094			137_55	False	pre	0.23246731
172	136_273	False	post	0.26171531184666			137_72	True	post	0.33507806
173	136_273	False	pre	-0.359294540823302			137_72	True	pre	0.32661763
174	136_279	False	post	-0.185185067358805			137_79	False	post	0.2865739
175	136_279	False	pre	-0.240110598021861			137_79	False	pre	0.3025297
176	136_280	False	post	0.161854685000889			139_156	False	post	0.2151301
177	136_280	False	pre	-0.0383018763892834			139_156	False	pre	0.2057042
178	136_29	False	post	0.199727365673353			139_169	True	post	0.3265518
179	136_29	False	pre	0.0285314003291724			139_169	True	pre	0.16107309
180	136_323	False	post	0.0472790324571317			139_23	False	post	0.24911115
181	136_323	False	pre	0.0319092998014241			139_23	False	pre	0.23159851
182	136_34	False	post	0.16534011160016			139_90	True	post	0.23006794
183	136_34	False	pre	-0.0179240128146156			139_90	True	pre	0.29455945
184	136_343	False	post	0.360621918569851			139_98	False	post	0.24105136
185	136_343	False	pre	-0.147668824858971			139_98	False	pre	0.18300769
186	136_377	False	post	-0.0696930888612564			140_140	False	post	0.66549075
187	136_377	False	pre	-0.0999955612145181			140_140	False	pre	0.31238195
188	136_382	False	post	0.188273371441847			140_160	True	post	0.41541585
189	136_382	False	pre	-0.417920756733835			140_160	True	pre	0.3506221
190	136_389	False	post	0.0206444231069294			140_178	False	post	0.24780782
191	136_389	False	pre	-0.0747402382190518			140_178	False	pre	0.24062875
192	136_398	False	post	0.0363802737808032			140_221	False	post	0.19824369
193	136_398	False	pre	-0.18783405905023			140_221	False	pre	0.19396757
194	136_434	False	post	-0.00358610234577407			142_137	True	post	0.43440542
195	136_434	False	pre	0.00939131967359187			142_137	True	pre	0.17028797
196	136_46	False	post	-0.0508522343896222			142_15	False	post	0.3975289
197	136_46	False	pre	-0.0691924332536624			142_15	False	pre	0.18126808
198	136_48	False	post	0.107079726930155			142_152	True	post	0.6006115
199	136_48	False	pre	0.00425803950718131			142_152	True	pre	0.23450522
200	136_499	False	post	-0.151060872845699			142_162	True	post	0.47133794
201	136_499	False	pre	-0.194009539792623			142_162	True	pre	0.1899979
202	136_51	False	post	0.0882814276633572			142_178	True	post	0.56007427
203	136_51	False	pre	0.0528129029849454			142_178	True	pre	0.30574417
204	136_511	False	post	0.234323125935149			142_192	True	post	0.37331352
205	136_511	False	pre	0.229650816029708			142_192	True	pre	0.22517246
206	136_529	False	post	-0.0278599219012859			142_198	False	post	0.26286343
207	136_529	False	pre	-0.153850742756394			142_198	False	pre	0.19235052
208	136_572	False	post	-0.0887482560762417			142_200	False	post	0.28568447
209	136_572	False	pre	-0.10914329820174			142_200	False	pre	0.23339763
210	136_579	False	post	0.146706116562884			142_229	False	post	0.286746
211	136_579	False	pre	0.0831504293407327			142_229	False	pre	0.1341562
212	136_616	False	post	0.140728588663954			142_237	False	post	0.3730473
213	136_616	False	pre	0.13843072330934			142_237	False	pre	0.1859513
214	136_632	False	post	-0.170085917809382			142_44	False	post	0.23349907
215	136_632	False	pre	-0.196255813832141			142_44	False	pre	0.18472809
216	136_637	False	post	-0.072932602022011			142_55	False	post	0.54342216
217	136_637	False	pre	-0.092197618607047			142_55	False	pre	0.25109097
218	136_657	False	post	-0.225390967533393			142_87	False	post	0.49130008
219	136_657	False	pre	-0.233668849310732			142_87	False	pre	0.28517365
220	136_658	False	post	0.0410280238320446			143_109	False	post	0.27572912
221	136_658	False	pre	-0.0425859607910911			143_109	False	pre	0.17570591
222	136_663	False	post	-0.0211408197846383			143_116	True	post	0.33336312
223	136_663	False	pre	-0.0359011354286746			143_116	True	pre	0.1810738
224	136_67	False	post	-0.0541088330138232			143_118	True	post	0.4411921
225	136_67	False	pre	-0.0564871215470518			143_118	True	pre	0.1954023
226	136_678	False	post	0.000831850104144657			143_138	False	post	0.2391977
227	136_678	False	pre	-0.0580878313713811			143_138	False	pre	0.20829983
228	136_683	False	post	-0.213794561454946			143_15	False	post	0.15437347
229	136_683	False	pre	-0.224159431348442			143_15	False	pre	0.14962623
230	136_689	False	post	-0.107820696454903			143_182	False	post	0.30337334
231	136_689	False	pre	-0.184041769226064			143_182	False	pre	0.15795724
232	136_700	False	post	0.0173447494303976			143_186	False	post	0.3383664
233	136_700	False	pre	0.0066140318939889			143_186	False	pre	0.19602977
234	136_704	False	post	-0.17275887684808			143_210	False	post	0.2235726
235	136_704	False	pre	-0.207224118713523			143_210	False	pre	0.18952028
236	136_707	False	post	-0.188456342137283			143_225	False	post	0.20760192
237	136_707	False	pre	-0.191435357933716			143_225	False	pre	0.19131283
238	136_749	False	post	0.157221446889468			143_240	True	post	0.5161872
239	136_749	False	pre	-0.0992322260694134			143_240	True	pre	0.24301387
240	137_100	False	post	-0.0324150239903581			143_250	False	post	0.1757227
241	137_100	False	pre	-0.0393791040501408			143_250	False	pre	0.1544857
242	137_138	False	post	0.129439962334101			143_254	True	post	0.37894905
243	137_138	False	pre	0.0478984449210133			143_254	True	pre	0.29893956
244	137_139	False	post	-0.046196669737502			143_269	False	post	0.22139004
245	137_139	False	pre	-0.0506646187077454			143_269	False	pre	0.13663147
246	137_147	False	post	-0.0614147481678684			143_51	False	post	0.2502236
247	137_147	False	pre	-0.123078342509977			143_51	False	pre	0.21502192
248	137_149	False	post	-0.0457695128290583			143_6	False	post	0.20713854
249	137_149	False	pre	-0.0647663593242284			143_6	False	pre	0.22648768
250	137_173	False	post	-0.0770141090668865			143_60	True	post	0.4521117
251	137_173	False	pre	-0.0891869556091986			143_60	True	pre	0.26667154
252	137_178	False	post	-0.118360484469783			143_63	False	post	0.36533144
253	137_178	False	pre	-0.113320132796993			143_63	False	pre	0.21479577
254	137_209	False	post	-0.0208341437222258			143_64	False	post	0.18574032
255	137_209	False	pre	-0.121175797772282			143_64	False	pre	0.15192811
256	137_217	False	post	-0.0922716053096176			143_67	False	post	0.2582539
257	137_217	False	pre	-0.126370973608977			143_67	False	pre	0.15820672
258	137_229	True	post	-0.046752064739166			143_69	False	post	0.1425872
259	137_229	True	pre	-0.0577458109486721			143_69	False	pre	0.13355535
260	137_240	False	post	-0.128554544494705			143_79	True	post	0.3039732
261	137_240	False	pre	-0.164828774868577			143_79	True	pre	0.16314009
262	137_38	False	post	0.501395351408349			143_95	False	post	0.0903062
263	137_38	False	pre	-0.198749366305263			143_95	False	pre	0.05960302
264	137_40	False	post	0.0589765011269574			144_137	False	post	0.23406315
265	137_40	False	pre	-0.0362572838318407			144_137	False	pre	0.2558535
266	137_55	False	post	-0.219277095276818			144_176	False	post	0.33864868
267	137_55	False	pre	-0.275567599157795			144_176	False	pre	0.34337845
268	137_72	True	post	-0.087122679202484			148_119	False	post	0.14474604
269	137_72	True	pre	-0.0876486660126087			148_119	False	pre	0.12444108
270	137_79	False	post	0.369825022676467			148_12	False	post	0.24182896
271	137_79	False	pre	-0.0301365383134189			148_12	False	pre	0.2323273
272	139_156	False	post	0.336906961732902			148_293	False	post	0.06885828
273	139_156	False	pre	-0.279854775400039			148_293	False	pre	0.083911896
274	139_169	True	post	0.362528853000928			148_437	False	post	0.15864494
275	139_169	True	pre	-0.224331805860695			148_437	False	pre	0.110846944
276	139_23	False	post	0.207060831303625			148_455	True	post	0.31936938
277	139_23	False	pre	-0.593766896744019			148_455	True	pre	0.21176228
278	139_90	True	post	0.678634125364497			148_53	False	post	0.013319796
279	139_90	True	pre	-0.151796536061707			148_53	False	pre	0.013974138
280	139_98	False	post	0.60089070422537			148_589	False	post	0.0017042595
281	139_98	False	pre	-0.540054548928039			148_589	False	pre	8.404653e-33
282	140_140	False	post	0.0254297780474139			148_690	False	post	0.22515379
283	140_140	False	pre	-0.284446857193562			148_690	False	pre	0.22889341
284	140_160	True	post	0.306636858429432			152_148	False	post	0.35435683
285	140_160	True	pre	-0.336028495372585			152_148	False	pre	0.29547995
286	140_178	False	post	0.338772525762683			152_159	False	post	0.4636019
287	140_178	False	pre	-0.206224127537567			152_159	False	pre	0.4982624
288	140_221	False	post	0.818137282132131			152_169	False	post	0.4039508
289	140_221	False	pre	-0.297201178728638			152_169	False	pre	0.34909758
290	142_137	True	post	0.524699299541873			152_171	True	post	0.654488
291	142_137	True	pre	-0.19803409376377			152_171	True	pre	0.60972035
292	142_15	False	post	0.486200090972237			152_189	False	post	0.2659834
293	142_15	False	pre	-0.319052348598201			152_189	False	pre	0.21374616
294	142_152	True	post	0.248039118546169			152_190	True	post	0.48906735
295	142_152	True	pre	-0.239880589592615			152_190	True	pre	0.450552
296	142_162	True	post	0.553793080956488			152_191	False	post	0.30383897
297	142_162	True	pre	0.00415144492766662			152_191	False	pre	0.27221748
298	142_178	True	post	0.377496815862616			152_55	False	post	0.2708106
299	142_178	True	pre	-0.202243748806954			152_55	False	pre	0.27402142
300	142_192	True	post	-0.037252054466914			152_58	True	post	0.27345574
301	142_192	True	pre	-0.270050290974549			152_58	True	pre	0.28163245
302	142_198	False	post	0.473483425012792			152_79	True	post	0.40968674
303	142_198	False	pre	-0.338416942458449			152_79	True	pre	0.3181055
304	142_200	False	post	0.570322497301443			152_96	False	post	0.2959729
305	142_200	False	pre	-0.220017404455154			152_96	False	pre	0.3075459
306	142_229	False	post	0.551620388905105
307	142_229	False	pre	-0.313917239678348
308	142_237	False	post	0.732343706406133
309	142_237	False	pre	-0.321622571207254
310	142_44	False	post	0.396214828622998
311	142_44	False	pre	-0.328497731985962
312	142_55	False	post	0.813540259892077
313	142_55	False	pre	-0.219572615687517
314	142_87	False	post	0.300691246841219
315	142_87	False	pre	-0.0486763818592196
316	143_109	False	post	0.279136005555973
317	143_109	False	pre	-0.159859949951218
318	143_116	True	post	0.730843236815784
319	143_116	True	pre	-0.325180807770064
320	143_118	True	post	0.780001987881091
321	143_118	True	pre	-0.425317259173937
322	143_138	False	post	0.334252755760832
323	143_138	False	pre	-0.348361128556186
324	143_15	False	post	0.132245966585764
325	143_15	False	pre	-0.217519460034297
326	143_182	False	post	0.744865381686597
327	143_182	False	pre	-0.140709173332251
328	143_186	False	post	0.647297386717469
329	143_186	False	pre	-0.0897523552668279
330	143_210	False	post	0.914205989462118
331	143_210	False	pre	-0.148571450473134
332	143_225	False	post	-0.0586434713066698
333	143_225	False	pre	-0.107611366253508
334	143_240	True	post	0.69713771943136
335	143_240	True	pre	-0.131614050985227
336	143_250	False	post	0.276702525325816
337	143_250	False	pre	-0.247750191546879
338	143_254	True	post	0.535123269967384
339	143_254	True	pre	-0.0108936095967307
340	143_269	False	post	0.402866344908924
341	143_269	False	pre	-0.115722920765954
342	143_51	False	post	0.726423926395504
343	143_51	False	pre	-0.0938844279852554
344	143_6	False	post	0.335939500676489
345	143_6	False	pre	-0.2457406684022
346	143_60	True	post	0.469033740945929
347	143_60	True	pre	-0.14444675407615
348	143_63	False	post	0.375398733621521
349	143_63	False	pre	0.120334996937333
350	143_64	False	post	0.177567941006477
351	143_64	False	pre	-0.0302714271128759
352	143_67	False	post	0.460542458107296
353	143_67	False	pre	-0.249701894087519
354	143_69	False	post	0.0859452590650862
355	143_69	False	pre	-0.355165107103267
356	143_79	True	post	0.293249217087297
357	143_79	True	pre	-0.243639423605753
358	143_95	False	post	0.26345970209788
359	143_95	False	pre	-0.00236763238783529
360	144_137	False	post	0.0779927024109973
361	144_137	False	pre	-0.090786473334055
362	144_176	False	post	0.698618224748584
363	144_176	False	pre	-0.133119356643244
364	148_119	False	post	0.590222040989607
365	148_119	False	pre	-0.246921622312682
366	148_12	False	post	0.311545069020598
367	148_12	False	pre	-0.296706744527424
368	148_293	False	post	0.138367592311149
369	148_293	False	pre	-0.0223878414027916
370	148_437	False	post	0.122882678361197
371	148_437	False	pre	0.114472530663323
372	148_455	True	post	0.158989152992429
373	148_455	True	pre	-0.313382813847295
374	148_53	False	post	-0.0500880667828198
375	148_53	False	pre	-0.105433736386673
376	148_589	False	post	-0.0868229687684333
377	148_589	False	pre	-0.0938497973292483
378	148_690	False	post	0.510489851234961
379	148_690	False	pre	0.134847324205471
380	152_148	False	post	0.60026538642638
381	152_148	False	pre	-0.206968065148874
382	152_159	False	post	-0.0576055877014265
383	152_159	False	pre	-0.206776059576658
384	152_169	False	post	0.786914749313788
385	152_169	False	pre	0.130715033398565
386	152_171	True	post	0.933193185384754
387	152_171	True	pre	-0.0401883328632643
388	152_189	False	post	0.573291186157209
389	152_189	False	pre	-0.184339713458334
390	152_190	True	post	0.536706438325325
391	152_190	True	pre	-0.0817024259123274
392	152_191	False	post	0.25667940742232
393	152_191	False	pre	-0.153961310492567
394	152_55	False	post	0.559606174370316
395	152_55	False	pre	-0.17013309552661
396	152_58	True	post	0.465034000001787
397	152_58	True	pre	-0.197410274860733
398	152_79	True	post	0.529670917428351
399	152_79	True	pre	-0.165729526273398
400	152_96	False	post	0.452910002532922
401	152_96	False	pre	0.00171290190755221
402	154_133	False	post	0.459494995787575
403	154_133	False	pre	-0.097062572813669
404	154_278	False	post	0.386567239177309
405	154_278	False	pre	0.0346129203741629
406	154_291	False	post	0.0937193454401882
407	154_291	False	pre	-0.273963064897419
408	154_326	False	post	0.049109426466021
409	154_326	False	pre	-0.112710193625089
410	154_439	False	post	0.425945748631965
411	154_439	False	pre	-0.0353665593848514
412	154_455	False	post	0.148126311072013
413	154_455	False	pre	-0.0211913090178829
414	163_111	False	post	0.580459317445048
415	163_111	False	pre	-0.188372131028542
416	163_24	False	post	0.638454598127318
417	163_24	False	pre	-0.397962309521641
418	163_35	False	post	0.184197186476434
419	163_35	False	pre	-0.207912898316348
420	163_52	False	post	0.610714337210822
421	163_52	False	pre	-0.234643485014793
422	163_54	False	post	0.567033201327662
423	163_54	False	pre	-0.381599168303238
424	163_62	False	post	0.581828347398747
425	163_62	False	pre	-0.269413650382486
426	163_66	False	post	0.410895293816609
427	163_66	False	pre	-0.279339088869413
428	166_113	False	post	0.240030392744996
429	166_113	False	pre	-0.272711786750217
430	166_642	False	post	0.107534172390459
431	166_642	False	pre	-0.230472901175937
432	166_650	False	post	0.373935007564285
433	166_650	False	pre	-0.250876130893685
434	166_685	False	post	-0.245237223137256
435	166_685	False	pre	-0.255806387024604
436	166_825	False	post	-0.0665429945661838
437	166_825	False	pre	-0.0744354633536333
438	166_835	False	post	-0.114281765649492
439	166_835	False	pre	-0.155951372201641
