# Supplementary material for: A hippocampus-accumbens code guides goal-directed appetitive behavior
Source: Nat Commun. 2024 Apr 12;15:3196. doi: 10.1038/s41467-024-47361-x (PMC11015045; doi:10.1038/s41467-024-47361-x)
Supplement: Supplementary file 8 — Source Data [file 41467_2024_47361_MOESM8_ESM.zip › S8m.csv]

	Figure S8m	Unnamed: 1	Unnamed: 2	Unnamed: 3	Unnamed: 4	Unnamed: 5	Unnamed: 6	Unnamed: 7	Unnamed: 8	Unnamed: 9	Unnamed: 10	Unnamed: 11
0
1	dHPC-->NAc	Time [s]	Mean calcium deconvolved	SEM calcium deconvolved	Mean static mCherry deconvolved	SEM static mCherry deconvolved	Mean calcium ∆F/F0	SEM calcium ∆F/F0	Mean static mCherry ∆F/F0	SEM static mCherry ∆F/F0	Mean TMAC-corrected calcium	SEM TMAC-corrected calcium
2	False	-4.93333333333333	0.0409242325871581	0.008553808838117707	0.21015036	0.003121175136816428	0.780132214218081	0.0475416768437188	0.0904081668519993	0.0018214822760976698	0.0930579339621314	0.015072087829076413
3	False	-4.86666666666666	0.0452377913351097	0.008739694436727032	0.20949619	0.003100443810060035	0.797360437607962	0.04788260134674215	0.0914200782936394	0.0018590127733658342	0.0962791111694942	0.015065384306152722
4	False	-4.8	0.0469886539329778	0.008779029277114733	0.20884031	0.003095167294457269	0.797883654381091	0.04865954891231391	0.0905689493425899	0.0018134988134090625	0.0976742534990824	0.015246166008512977
5	False	-4.73333333333333	0.0488371562875999	0.008727216437598505	0.20879722	0.0031073105042692664	0.796981352706965	0.047732960639993535	0.0906701923170948	0.001819123402654621	0.0999319524967373	0.015316162227755017
6	False	-4.66666666666666	0.0516177164027488	0.008711434497197157	0.20874959	0.003124782085828017	0.777544064568156	0.047431808735284374	0.0907067178038264	0.001831032919666271	0.101025523280098	0.015390354828949024
7	False	-4.6	0.0557007732153744	0.008819509117258165	0.2089022	0.0031258384769274348	0.796964721722916	0.04762232833230982	0.0908585102668133	0.001846928193839618	0.103171744540738	0.015415283242584753
8	False	-4.53333333333333	0.0607674631603103	0.008899834202516875	0.20899372	0.0031376258971910907	0.812968961973018	0.0482327656116743	0.0905251058213751	0.0018752155833971695	0.104187393060241	0.015481968841735886
9	False	-4.46666666666666	0.0638475718818305	0.008927037230937017	0.2090276	0.003147692840708225	0.81025830177566	0.04872391920752987	0.0908929009787027	0.001900426056225261	0.104996381150551	0.015773743004779343
10	False	-4.4	0.067157784156443	0.008865147470310688	0.20906018	0.0031696869158828844	0.812893814542701	0.04928095875158731	0.0907895411767022	0.0019151596122368	0.11138345600081	0.0159371088327188
11	False	-4.33333333333333	0.0704069659425471	0.008840551278529394	0.20945683	0.0031829553693186003	0.820726260242777	0.05025402403657492	0.0904765623737709	0.0019366444163622213	0.116422212842246	0.01634723829638204
12	False	-4.26666666666666	0.0732955787416307	0.008779345215653564	0.22576727	0.0037128064000608533	0.834277733676861	0.05000778188333512	0.0936904549292544	0.0020555979863371623	0.123444649041205	0.016750103056254427
13	False	-4.2	0.0781207566407412	0.008864943860509811	0.22760558	0.0038154492592138546	0.8299441681674	0.05010894498433816	0.0937213878094403	0.00208645286356471	0.129190173002119	0.017227301553366135
14	False	-4.13333333333333	0.0807382567670452	0.008850852567222664	0.22747491	0.003878644162771132	0.839993040113203	0.050008775139503164	0.0930364641813966	0.002074800672834936	0.136524938282347	0.017382648478851535
15	False	-4.06666666666666	0.0845408438778321	0.008926462511818695	0.2271932	0.003855668263659282	0.842860380143159	0.05042647282567013	0.09355656213151	0.00205183519890016	0.140759899235056	0.01754259254145153
16	False	-4	0.0886722844038523	0.009068410672751478	0.22636338	0.003845661502058708	0.840251727975342	0.049344267057972	0.0924375228405308	0.002054466215589732	0.142046603169493	0.017672661640769298
17	False	-3.93333333333333	0.0905499329826575	0.009145226221577488	0.22600155	0.0038276099698279823	0.853846007631094	0.05059541021127428	0.0928431730467567	0.002104067926265453	0.144462819871864	0.01761047257115011
18	False	-3.86666666666666	0.0923759316727711	0.009190624456724422	0.22542132	0.003825980880533284	0.852462906887496	0.050753804620902565	0.0926280098703393	0.0020460316822932963	0.14292767025742	0.017675852945895496
19	False	-3.8	0.0927074042138281	0.009115854648452229	0.22412002	0.0038036154323103175	0.840788946631192	0.05149782664643152	0.0929930238090733	0.002055346361349394	0.143314261626617	0.01766420242363118
20	False	-3.73333333333333	0.0938241692483023	0.00902280271668844	0.22408125	0.003787163376166034	0.857751723169195	0.05209092213545917	0.0937334123122448	0.0021029267652826833	0.144186124386257	0.017696566201786258
21	False	-3.66666666666666	0.0942567071251285	0.008909452405533216	0.22274852	0.003771601133227995	0.8430686307026	0.050716166972127365	0.0924629515424417	0.002067972965202468	0.145321127674073	0.017795759098951872
22	False	-3.6	0.0946881658543414	0.008861480905056108	0.22253199	0.003754423896462579	0.840350316092933	0.050651049144468406	0.0928153651652089	0.002078358405153728	0.144219715597204	0.017901565357320882
23	False	-3.53333333333333	0.0983616888300006	0.009020865524903774	0.22225569	0.0037527294970788765	0.833627154169184	0.05016202336612406	0.0932178687836944	0.002075033837651617	0.144215294932687	0.01809681618615794
24	False	-3.46666666666666	0.104319026888664	0.009192995024697169	0.22121024	0.0037153222459393965	0.85753539093581	0.05028255379763284	0.092500869593207	0.0020710779239105632	0.144828378411189	0.018388413721245278
25	False	-3.4	0.111616120900752	0.009494940667931865	0.22075406	0.0036965898328366925	0.868149578412721	0.049289063528632805	0.0941392336848929	0.0021346403146624776	0.142964775517507	0.01866374255490177
26	False	-3.33333333333333	0.115741115545865	0.009618731423014068	0.21946818	0.003684936359612303	0.888481352823586	0.04880566614106435	0.0936624179914402	0.0021310698346594607	0.14105021535041	0.018829051086568183
27	False	-3.26666666666666	0.118850324022011	0.009532159605183856	0.21839868	0.0036331072032323246	0.873804050856129	0.048716357215930844	0.0927906312356706	0.0020904641397652608	0.137579933028602	0.018832996632513945
28	False	-3.2	0.121334425464524	0.009511909369503616	0.21758121	0.003609520735530934	0.867992852384926	0.04992351690065137	0.0936921010206355	0.002130932992231411	0.136720262605077	0.018663831155687215
29	False	-3.13333333333333	0.121464777013287	0.009453261091728995	0.21705064	0.0035691464963860174	0.874201333089606	0.04902007095390584	0.0940268791462568	0.0021119945198490786	0.131944350305527	0.018514133463030148
30	False	-3.06666666666666	0.119735890032956	0.009355106962251086	0.21610975	0.0035433463379231055	0.881568219297189	0.04884603340882552	0.0929336257304533	0.0021016401377603505	0.131215353068488	0.0184389801739004
31	False	-3	0.122361154441908	0.00945327116198833	0.21496002	0.003511965240363708	0.894759324687647	0.0499016176708098	0.0930836523050562	0.0020794234335253705	0.129528289999498	0.018399235873956202
32	False	-2.93333333333333	0.124327187331846	0.009452536925930904	0.21419156	0.0034824921838632603	0.887513862309548	0.05046135989520782	0.0934612782643141	0.0021094898218563564	0.126953984546056	0.01826556135082668
33	False	-2.86666666666666	0.123856277176523	0.009276657114130886	0.2138804	0.0034746523961995367	0.888994347582387	0.05108616586650192	0.0928803346107033	0.002080776792171095	0.12651647855885	0.018064329638487173
34	False	-2.8	0.126613114430124	0.009236232234472508	0.2139797	0.003435289060522451	0.907965348927864	0.05147625099228523	0.0940731416020567	0.0021143438757711703	0.126869808196772	0.017747061128278774
35	False	-2.73333333333333	0.130312916399036	0.009244013128437964	0.21374619	0.0034256305522524537	0.900170313109358	0.05108101083948149	0.0931269983785933	0.0020750670069212213	0.126869977541894	0.017427228204177508
36	False	-2.66666666666666	0.135089166677645	0.009270259136372557	0.21440287	0.0034177431200377736	0.931170397969214	0.0520826342637707	0.0946092002619854	0.002076311672849953	0.126237199417518	0.01722618226119762
37	False	-2.6	0.137757005523972	0.009217967887274785	0.2143167	0.0034155702681271404	0.93039142885214	0.05241511204900408	0.0917836234074393	0.0019356124073181338	0.127813100274653	0.017102408459879575
38	False	-2.53333333333333	0.14018568051901	0.009235625576413838	0.21469374	0.003427334620259444	0.958761928622059	0.0533463099730243	0.0918873601514524	0.0019203195150724192	0.128770833297103	0.017163158781834213
39	False	-2.46666666666666	0.143519040571679	0.009334431654262367	0.21526207	0.003421458785871314	0.951502367376225	0.05216970542354835	0.0922869493589318	0.0019475658225014797	0.130693818482684	0.017361619622330522
40	False	-2.4	0.144823627642065	0.009365604300185503	0.21514848	0.003416944006541927	0.949689478460605	0.05317769051401915	0.0920443883295263	0.001954510959436187	0.130371924441977	0.017474444905078438
41	False	-2.33333333333333	0.147625013443318	0.009387057652121639	0.21485525	0.0033918639245137877	0.954632582973582	0.052675072456994154	0.0917075956435648	0.00196273916129996	0.130059793931993	0.01766413955972053
42	False	-2.26666666666666	0.149821368174421	0.009264276150829611	0.21417496	0.0033747379454879675	0.968608426706288	0.052935117253144405	0.0916883297804329	0.0019379120666611468	0.130230360010767	0.01788331664260448
43	False	-2.2	0.151699365802796	0.00934839813963736	0.21443966	0.003392856860573194	0.97468306652767	0.05428440386391812	0.0926288819943653	0.0019659907071421304	0.132927373774415	0.018022621402204123
44	False	-2.13333333333333	0.153361246141304	0.009266404362932077	0.21364877	0.003365845455137868	0.957941106239615	0.05266048221048261	0.0924885050858036	0.0019615086533620292	0.132711845397548	0.018146395916128873
45	False	-2.06666666666666	0.157521141552412	0.009082707427335333	0.21425462	0.0033586011374348687	0.956295984369658	0.05301960207766135	0.09185306732173	0.0019238267125646427	0.132679925876357	0.01827441582614862
46	False	-2	0.158830098873413	0.009131788045617104	0.21404974	0.0033406491660923107	0.948912188274357	0.05240674099859583	0.0917417895578532	0.001917240171754415	0.134334630609163	0.018296014054170823
47	False	-1.93333333333333	0.162688262557261	0.009272922390500942	0.21378645	0.003343678360063245	0.954032453774002	0.0522824058977863	0.0913397577671213	0.0019254740127679546	0.135178957441382	0.018427919398600928
48	False	-1.86666666666666	0.164750187515628	0.009307789442810964	0.2134238	0.0033384900668256986	0.945814627365425	0.0519176272102346	0.0919554200695566	0.0019029426331324264	0.134828813235705	0.01864135213696437
49	False	-1.8	0.162984737460704	0.009251026892429598	0.21224311	0.0033734217300899244	0.943204704950884	0.0524419232805887	0.0919887666823275	0.0019308985029925408	0.133205743633147	0.018900775315891963
50	False	-1.73333333333333	0.163891102570439	0.009290826387328848	0.21114449	0.003335556954468789	0.943347126242308	0.05241871820559653	0.0910819567733736	0.0019037567795652753	0.131518554685198	0.019174273169920746
51	False	-1.66666666666666	0.162189947073403	0.009401778897786027	0.21024929	0.0033197439131023732	0.94065794411858	0.052003359564093674	0.0910541421714853	0.0018725838517842138	0.129518895948843	0.01938290792350994
52	False	-1.6	0.160422716891943	0.00956068257265613	0.2105531	0.003304068272997521	0.928500678121279	0.051753520071384305	0.092539500257267	0.0019023272188549729	0.128517819743957	0.019420930278227826
53	False	-1.53333333333333	0.156179135309441	0.00964459861705361	0.20932882	0.0032943953494434064	0.908178773669063	0.052948469630896645	0.0902935128511633	0.0018610527870124372	0.124270640432971	0.01941602518567613
54	False	-1.46666666666666	0.151836132162498	0.009555755653242216	0.20852114	0.0032675098674957385	0.910833476773471	0.0534348476404573	0.090449490950976	0.0019230349611449162	0.12102448604933	0.019224635171837905
55	False	-1.4	0.149156516791271	0.009514727892199122	0.20764522	0.0032644920903882294	0.890633375308082	0.05317039050239029	0.0905297567276394	0.0018883914105944206	0.114988552652951	0.019131769445503443
56	False	-1.33333333333333	0.145941952753793	0.009439711208263061	0.20810354	0.0032275995678432397	0.900663135420493	0.053446058484247244	0.0908789541054252	0.0019077490663541188	0.110190104052862	0.018907073775194738
57	False	-1.26666666666666	0.140995404724078	0.009353026253518797	0.20757622	0.003228249950655242	0.890057735295838	0.05186809338967675	0.0909904814872459	0.0019020185189050202	0.107760216795753	0.018534488928247148
58	False	-1.2	0.134560116152442	0.00917929988317411	0.20707352	0.0032069022886912508	0.884289596633934	0.05219129745081962	0.0908898808943391	0.001887543957851406	0.107019116272656	0.0183440144009862
59	False	-1.13333333333333	0.128795283716536	0.009006741106166425	0.20661412	0.003205625834016097	0.868549633927332	0.051776630019506505	0.0909972066182168	0.0018783832232995585	0.104401587935457	0.018345838975697207
60	False	-1.06666666666666	0.125605953243481	0.009041380769939333	0.20642167	0.003192418192932182	0.880520070804543	0.05284133949839459	0.0911914296311157	0.001923481487091127	0.106660641855603	0.018347283812880585
61	False	-1	0.124663904376703	0.009145381811818343	0.20605458	0.003163304938012307	0.895368410096068	0.051295737318897416	0.0917546001459439	0.0019046506656462477	0.109167035303939	0.018547622256825574
62	False	-0.933333333333333	0.125120834525122	0.00924851160015319	0.20548415	0.003122903601642911	0.87593755540568	0.05137050704513458	0.0913085766304278	0.0018878097182327264	0.112451808913749	0.01880990482683859
63	False	-0.866666666666666	0.124648963689685	0.009385875383135057	0.20516534	0.0031173009152949743	0.882607640589317	0.0519635738395598	0.0913469616679728	0.0019505608402502006	0.116131981484559	0.019027513706684953
64	False	-0.8	0.122032828523419	0.009512876901973662	0.20416299	0.0031086884338625185	0.877498179113615	0.0511068990444396	0.0912242285998441	0.0019213220651128967	0.116019646798481	0.019249327474406632
65	False	-0.733333333333333	0.118561582631514	0.009539387293952107	0.20313138	0.003099516926054443	0.861371469753483	0.052956925003250055	0.0917478298835968	0.0019075852368786192	0.115093459627791	0.019251434809598216
66	False	-0.666666666666666	0.112042239073139	0.00945185569542557	0.20250957	0.0030802336572419166	0.853244701495323	0.05132790025677098	0.0915892374206326	0.0019548170020686853	0.109835729000026	0.019134892408739366
67	False	-0.6	0.103722948390338	0.00940063608268954	0.20210122	0.0031037235715230594	0.841488050178124	0.05072058827863581	0.0919929053037375	0.0019266062060618967	0.103281679288329	0.018856548013244972
68	False	-0.533333333333333	0.0953574021153416	0.009383153968653453	0.20212123	0.0030723233688065153	0.819531905487926	0.05257351350067269	0.0917362322407889	0.001943382917719323	0.0922810570672854	0.018556115015649622
69	False	-0.466666666666666	0.086468292342158	0.009337514674722847	0.20165259	0.0030929516490259684	0.804378113282676	0.05358822950259586	0.091061789087223	0.0019466455943635862	0.0797350952272836	0.01822972866528093
70	False	-0.4	0.0751572324028565	0.009275502774199204	0.20191339	0.0030931110189591202	0.772071977207624	0.05285408283858633	0.0906302694212236	0.0018953534217947948	0.0641739517409639	0.01796020049919042
71	False	-0.333333333333333	0.0635854810023723	0.009268520542316284	0.20128758	0.003143321484774127	0.750664317782768	0.054144277074458715	0.091342095868945	0.0020080648438828685	0.0462157376700259	0.01774064636335798
72	False	-0.266666666666666	0.0502753523152334	0.009115144287870691	0.20118739	0.00320758250458262	0.716390516819222	0.05232389267545456	0.0921469955076864	0.0020065648583126126	0.0250192032588858	0.01761516729965242
73	False	-0.2	0.0383086944136873	0.009053885834630857	0.20119211	0.0032377429411928845	0.690974458731247	0.05075255629873923	0.0917825327241556	0.002034109398013542	0.00420344194776489	0.017508131796101646
74	False	-0.133333333333333	0.0255797580409857	0.00887755893789211	0.2028114	0.0033981461995573653	0.673657987406498	0.049995933601768364	0.091823344221419	0.002056209649195061	-0.0183449339985656	0.01751541273877602
75	False	-0.0666666666666666	0.00992161535916862	0.008515087568242914	0.20445095	0.0035490619191075744	0.625936756279219	0.047631748058112856	0.092567823568096	0.0020888403227464357	-0.0425001413448432	0.01755236746679893
76	False	0	-0.0188128529236787	0.007730770483101525	0.20628323	0.0038839374110195817	0.543465386055152	0.04390773884754301	0.0927822784224172	0.0021987276696470376	-0.0819560167522129	0.017339619806987075
77	False	0.0666666666666666	-0.0466508942184722	0.006833834569054356	0.20504557	0.00390510114190003	0.489279633573495	0.0413648026306101	0.092678725376422	0.0021936398366687662	-0.11317373703672	0.01673060409213125
78	False	0.133333333333333	-0.0602946251440023	0.006427401420325334	0.20371845	0.0037701569015085863	0.455512375901705	0.03795332994986818	0.091604388433991	0.002174701547979931	-0.128906010197007	0.015847350621227715
79	False	0.2	-0.0724830549244304	0.006090709326093725	0.20242584	0.003721832736868193	0.444313053464825	0.036027973715728384	0.0909698553380069	0.00212592649644489	-0.137737409187966	0.015036557234189741
80	False	0.266666666666666	-0.084015935779254	0.0057428748645081355	0.20087048	0.003580627706669309	0.420591538772185	0.03459704555291646	0.0907620536175221	0.002026467192640093	-0.145911230998397	0.01417018540090899
81	False	0.333333333333333	-0.0946076171888498	0.005440852135914592	0.19898944	0.003529908062945228	0.405416271799833	0.0333609364380169	0.0891785774346304	0.0019848235914574474	-0.149869447621651	0.013502096424840297
82	False	0.4	-0.104365244550243	0.005177447836797198	0.19750744	0.0034634217497159564	0.382581334504618	0.03217254439946811	0.0910851023137282	0.001973906740961904	-0.154081315332309	0.012830843577751758
83	False	0.466666666666666	-0.111753215993743	0.004974519931614606	0.19564871	0.0033873972583180617	0.371773445604887	0.03158783498496798	0.0897196280789375	0.00189191972382006	-0.156707174787517	0.012376593414004666
84	False	0.533333333333333	-0.119234045330923	0.004744942751618642	0.19490476	0.0033255439059348166	0.362905736540935	0.030163179296833854	0.0881064269495148	0.0017932821279901213	-0.159308995091173	0.012041279915109573
85	False	0.6	-0.1266909053496	0.00450905688292677	0.19410743	0.0032908345773763345	0.346994520666813	0.0312821058246342	0.0872086992878236	0.0017294305227678246	-0.161026360121695	0.011852137426910195
86	False	0.666666666666666	-0.133785871737784	0.004325331691869681	0.19234894	0.003235666444670131	0.336385783593904	0.029541592811328003	0.0875247118748439	0.001689135513498782	-0.162136445551971	0.011839421358544095
87	False	0.733333333333333	-0.139693316855108	0.004200237815591529	0.19161087	0.00324129266662233	0.331372317081995	0.02922117472631962	0.0870032299549395	0.00173638953071031	-0.167107039239622	0.01136457543409878
88	False	0.8	-0.144737648848152	0.004129684499210717	0.19154446	0.003242841733167124	0.322308919864404	0.02721278714896266	0.0884027595491528	0.0018241570497686947	-0.167947961262305	0.011209686102480035
89	False	0.866666666666666	-0.149304972114028	0.003997868560857627	0.19186942	0.0032289026499079504	0.308721880431548	0.02431169781673586	0.0887776543775156	0.0018019429158535572	-0.169777551222308	0.010980873069411319
90	False	0.933333333333333	-0.153440912923738	0.0038933833897275665	0.19109601	0.0031988295666921193	0.305618351839885	0.023518373069516145	0.0888840264209787	0.0018196585335930186	-0.170698130410577	0.010794569657380368
91	False	1	-0.156491703883416	0.003887996885472928	0.19085403	0.003175363536092806	0.318305418802209	0.024040842033338377	0.0888693038363935	0.0017918076101832152	-0.170420231247958	0.010677674375515442
92	False	1.06666666666666	-0.159315592017662	0.003830784160588899	0.19065927	0.0031925079246414357	0.29567477739889	0.024207714644461725	0.0890241191087987	0.0018223265762242842	-0.169981933153138	0.010517970829697264
93	False	1.13333333333333	-0.161832837942029	0.0038068662908704817	0.19003946	0.003153886503775945	0.301149996191875	0.022439097977712597	0.0872990547587987	0.001785677523577857	-0.167065083175434	0.01059955387561524
94	False	1.2	-0.163913663632785	0.0037741973196000517	0.18965238	0.003165358235029633	0.299319570961564	0.021201196798802745	0.0885447758595321	0.00186692819788764	-0.167041990807126	0.01039638450069449
95	False	1.26666666666666	-0.165644929704191	0.0037621686357910476	0.18996459	0.003163853991210299	0.298092629637059	0.021028251570308843	0.0886524093887442	0.0018411885745026589	-0.163614297880544	0.010374022069153057
96	False	1.33333333333333	-0.167266561513336	0.0037794033075098975	0.18977892	0.0032028112620946995	0.288408901237361	0.020940173563603715	0.0889295401938672	0.0018863537661005698	-0.16140902313452	0.01036645558569149
97	False	1.4	-0.168781698448428	0.003757161923199224	0.1892825	0.003215302324948389	0.286332616872956	0.021834996104713386	0.0890990207139815	0.0018813713297357554	-0.15967389028599	0.010390663993167256
98	False	1.46666666666666	-0.170131817674072	0.0037706262129741167	0.18858989	0.003245488920594378	0.291776572945843	0.022382585324634066	0.0893681159979239	0.0018518499786436078	-0.157832616053297	0.01051619422143973
99	False	1.53333333333333	-0.170708074914684	0.0037932542780574944	0.18866667	0.0032419506809944513	0.288583836230484	0.02208857706414275	0.0890853738192825	0.001834889020711767	-0.158677094707102	0.01055937905292322
100	False	1.6	-0.170274294417397	0.003842491673998574	0.18838744	0.0032230301793747767	0.283016629003661	0.02364169288398664	0.0890548266595492	0.0018469597742317905	-0.158783505763148	0.010679626353192674
101	False	1.66666666666666	-0.17070363673177	0.0038656063086231654	0.18791127	0.0031740122538741126	0.296625428787102	0.023610732343590003	0.0887911483319755	0.0017678028608881034	-0.157552187726865	0.010837962063203567
102	False	1.73333333333333	-0.170640415632986	0.0038830367036107637	0.18736723	0.0031549158915906133	0.292645723416255	0.02240704668479575	0.0888545031551873	0.0017669774909538627	-0.157542447861211	0.0108565267295795
103	False	1.8	-0.169970325160915	0.0038768285569211127	0.18666506	0.0031765607852779175	0.299059894701074	0.0223195798032816	0.0884385917085796	0.0018256963353318473	-0.157303164891247	0.010874148964728231
104	False	1.86666666666666	-0.168980055787241	0.003917142762291674	0.18753637	0.003165620548295064	0.305138764002923	0.02144755456850386	0.0886943337869193	0.0018139296665374038	-0.154151835280505	0.010962131904710947
105	False	1.93333333333333	-0.167310205319075	0.003929468199239608	0.18751682	0.0031650243652868175	0.306980902191261	0.022576422975166637	0.0892648566917404	0.0018373264924724493	-0.152406871627459	0.011007323691348839
106	False	2	-0.16364056595187	0.004104873943693235	0.18704347	0.0031560941577952247	0.308955047227395	0.022335470260811164	0.088086562422199	0.0018313540153276847	-0.149092095305157	0.011197783872560398
107	False	2.06666666666666	-0.157568002657569	0.004489973391756609	0.18703555	0.0031271425295776134	0.326660583356194	0.021730615895103732	0.0887957034049739	0.0018532348762342616	-0.147049829551129	0.011329479014643259
108	False	2.13333333333333	-0.152432521335799	0.004738531338047673	0.18741587	0.0031721864153225025	0.338806341029697	0.02263306841165025	0.0893205143890542	0.00186900685710108	-0.143679105346311	0.011478955734242123
109	False	2.2	-0.149231749594815	0.004914162415109003	0.18673198	0.003208916210625206	0.337068934003285	0.02212446894384898	0.0884628533635966	0.0018567048141702493	-0.140016224533754	0.01154927125138953
110	False	2.26666666666666	-0.147242336603692	0.004883586194329884	0.18692243	0.0032340914224704273	0.358535650202453	0.022650228362390036	0.0886699258873075	0.0018675603808036146	-0.138589978405061	0.011308317899232694
111	False	2.33333333333333	-0.145204332317618	0.004895230995587217	0.1861406	0.0032319951397724355	0.349567056466781	0.022853179688334398	0.0892372336755271	0.0018896395912735605	-0.133744303282983	0.011109284272051162
112	False	2.4	-0.142465932194014	0.004883818533797297	0.18569198	0.00323050881965679	0.368013646191195	0.023971800435243485	0.0895213218836638	0.001915997190829282	-0.130596568102067	0.010814985272310389
113	False	2.46666666666666	-0.135707667266202	0.005150450661911844	0.18530387	0.003157445488038006	0.369095455849844	0.0239725416513678	0.0892831773393514	0.001910500537370657	-0.125874210203093	0.010651398749897777
114	False	2.53333333333333	-0.13045509036861	0.005314764209407246	0.18588546	0.0031928003517472615	0.370006041282176	0.023989456241173053	0.0887424127461681	0.0018883749084236854	-0.120751796915585	0.010596422846619599
115	False	2.6	-0.125639309629497	0.005365288347441368	0.18566588	0.00320586886137632	0.391299976812342	0.024516385669167216	0.0890415869679229	0.001926419974579793	-0.114421332851218	0.010801375654729984
116	False	2.66666666666666	-0.121746127088905	0.005429289762189035	0.18530206	0.003173434415263808	0.406975643051589	0.024881251232066106	0.0893193005955859	0.0018836590866005965	-0.110120731465688	0.01095520685857028
117	False	2.73333333333333	-0.118671266609077	0.005502177647118915	0.18556763	0.003148374213781016	0.408372865159295	0.02588750207244846	0.0890967289322519	0.0018476167014525743	-0.107456462781541	0.011131517419981198
118	False	2.8	-0.115270838189716	0.005647619938565466	0.1857426	0.0031145765243789664	0.42016880420202	0.026058417029372907	0.089399917421029	0.0018750598678104822	-0.10404063525792	0.01148772860153545
119	False	2.86666666666666	-0.110032753883906	0.005851087796023222	0.18544175	0.003054273791184236	0.428915627577193	0.02688864852315282	0.0891508109978023	0.0018645606908375347	-0.102145564149168	0.0118588214478145
120	False	2.93333333333333	-0.104890057899703	0.006209263123728657	0.18559907	0.003016592077968562	0.433205628605107	0.027887746330115124	0.0886227755363419	0.0018505873502984282	-0.102982864497676	0.012058601974683635
121	False	3	-0.100757667663824	0.006379300160340201	0.18580635	0.0029683168308658175	0.456549384486018	0.027735139016665872	0.0893852643267246	0.0018106649730668621	-0.102157236934335	0.012261023289938104
122	False	3.06666666666666	-0.0963473584688468	0.0065275606934748	0.18581957	0.002951468644333824	0.469590469476097	0.029086283535925062	0.0888127341616923	0.0018087782263490168	-0.101247808139692	0.012507660047444427
123	False	3.13333333333333	-0.0944595589181952	0.006477485622102716	0.18491015	0.0029272687385683395	0.457650979308111	0.029117792985197035	0.0881162145479271	0.0017578908713078156	-0.101444881245372	0.012543400035186
124	False	3.2	-0.0922976911365502	0.00637891839112784	0.18487026	0.002929857775797678	0.456017719182124	0.029165950799148792	0.0883503857192065	0.0017391804978222649	-0.100966055926397	0.012626814477688616
125	False	3.26666666666666	-0.0888788610868753	0.006412785107498113	0.18474987	0.00294196750737288	0.465192281781714	0.02903973396817947	0.0883951963378016	0.0017612557699276132	-0.0965336177862717	0.01270948658657212
126	False	3.33333333333333	-0.0860578925540055	0.006392434925230012	0.18492526	0.0030515979698029884	0.48077025819033	0.030224355293371002	0.0882671005721983	0.0016968849803723541	-0.0922635992383529	0.012801087094186776
127	False	3.4	-0.08199137852105	0.006387837521757298	0.1856525	0.003074970067869058	0.499139001863521	0.029924437318887064	0.0886116842640265	0.0017554782336669076	-0.0899608206325674	0.012887404217717726
128	False	3.46666666666666	-0.0784641699877215	0.006432260104245269	0.18562235	0.003052175009407056	0.488800008351664	0.029236276446736147	0.0884987987043709	0.0017577191635828801	-0.0836688983495492	0.012835581674305502
129	False	3.53333333333333	-0.076686397135877	0.006482883206913892	0.1850817	0.0030142935975936646	0.489123196832845	0.029034506057655698	0.0887630900943261	0.0017756898179558814	-0.0812104999515924	0.01270075847700604
130	False	3.6	-0.0738654291033848	0.00659751590700646	0.186044	0.003078043689033129	0.499231535622053	0.02986613915777208	0.0891422905854262	0.0017749908756570603	-0.0789954286494693	0.012588984888795198
131	False	3.66666666666666	-0.0724160989973862	0.0064951304586243425	0.18642199	0.0030628768448020803	0.517460315905462	0.029643233446361005	0.0896055710586828	0.0018691290810088608	-0.0751936905595752	0.012483854563010797
132	False	3.73333333333333	-0.0695934800488668	0.006378860223258564	0.1865248	0.0030450755369292658	0.514346619728313	0.029805609038662625	0.0892564206148614	0.0018261138733409019	-0.0726385382249345	0.012429294611004376
133	False	3.8	-0.0681456186075514	0.006292420195133302	0.18606381	0.003009271355811794	0.491117213781343	0.029229186304917453	0.090092109224727	0.0018459909379621659	-0.0708678760733409	0.012322382008849525
134	False	3.86666666666666	-0.0659514358171448	0.006213685445739662	0.18597694	0.0030041200138646597	0.509962285837269	0.028533699420493348	0.0889151963374555	0.001802907326409237	-0.0706648425473023	0.012225693392089697
135	False	3.93333333333333	-0.0655463829887778	0.006097944167226721	0.18577364	0.002997970735403362	0.506999585626301	0.029173602086931576	0.0881514859879539	0.001724339855479334	-0.0653256144476813	0.012246358710336299
136	False	4	-0.0638955620596408	0.006063124973934572	0.18579027	0.002983356109807249	0.506332352726518	0.028688504904208503	0.0883269969136052	0.0018230913767612127	-0.063027704576546	0.01212612800999477
137	False	4.06666666666666	-0.0617690711268021	0.006055257925022595	0.18552695	0.0029657822913315363	0.512491026164349	0.028701983746641867	0.0884052591648207	0.0017842529619114175	-0.059997660964157	0.012163272119498376
138	False	4.13333333333333	-0.0563146910345892	0.006210745689630033	0.18658791	0.003019604289873085	0.538702741524962	0.0290736066587428	0.0892251921804358	0.0017663258369231868	-0.0589350332691688	0.012169217278152192
139	False	4.2	-0.0521891455139068	0.0063494442369437755	0.18686734	0.00301011162742547	0.543943493936927	0.029754009982490476	0.0890847921635293	0.0017904390914279679	-0.0555634119612824	0.012453580572141578
140	False	4.26666666666666	-0.0473081379859544	0.006569317835225664	0.1870261	0.003041855401424916	0.543003332346221	0.031351138707682955	0.089847402180345	0.0018651034840631716	-0.0550630293679131	0.01267987349513957
141	False	4.33333333333333	-0.0439922655045483	0.006685446942687175	0.1872852	0.0030193214450551617	0.541282805328257	0.03143864580160657	0.0895576559257064	0.0019113186242986659	-0.0550005760085717	0.013019969638360223
142	False	4.4	-0.0399387991876782	0.006877640489004891	0.18695427	0.0030385905161953997	0.547349811738194	0.03119926644734693	0.0899767393117873	0.001916003554688376	-0.0537273927628443	0.01347805762909227
143	False	4.46666666666666	-0.0366204073647853	0.0071269745964773	0.18666902	0.0029969060467580724	0.561947110017409	0.032008371949666735	0.0892547833044496	0.0018501513173159773	-0.0555654790428505	0.013779598311932059
144	False	4.53333333333333	-0.0333063080323179	0.007076468282521601	0.1865548	0.0030023994557016745	0.553992790332143	0.0310858421145284	0.0891696112580305	0.0018804911818801494	-0.0528455249455756	0.014121970326491933
145	False	4.6	-0.0313262611209227	0.007094020503830125	0.18648355	0.002987575734878372	0.550217196898228	0.031172977679592987	0.0890881333583396	0.0018913854550618705	-0.0533194870540195	0.01420920504466789
146	False	4.66666666666666	-0.0317572172175429	0.007051894911133646	0.18709856	0.003045352636701364	0.570814917834259	0.031232439688622982	0.0893541452891357	0.0018718644313755009	-0.0515656270792931	0.014244050815507198
147	False	4.73333333333333	-0.032047617549513	0.006806543694628189	0.1875247	0.003063971956278956	0.567658385079269	0.031576603003930476	0.0895050768321242	0.0018303630774140728	-0.0495742541389774	0.014161396762549827
148	False	4.8	-0.0308513070657711	0.006822656808208686	0.18791175	0.0031201449127583056	0.56368765988682	0.0314076868525969	0.0896152589757012	0.0018613483945475215	-0.0479877260312506	0.013993080330744336
149	False	4.86666666666666	-0.0279824959856782	0.006907318382298452	0.18645817	0.00309012133022787	0.558936779410244	0.03138085342384314	0.0893071084123038	0.0019015002353652475	-0.0468323997165436	0.013851755350595922
150	False	4.93333333333333	-0.0262248874323123	0.006965457943364278	0.18637282	0.0030695243765571155	0.567275090221298	0.031078187006050313	0.089837875367867	0.0018779142984466746	-0.0432081862980485	0.013550714561628369
151	True	-4.93333333333333	0.141455616262595	0.03120695927721447	0.36487058	0.012374924639188616	1.28524949632201	0.30585044031692626	0.255899348524509	0.019949275988979175	0.124634933167821	0.03517588832497804
152	True	-4.86666666666666	0.132789062343908	0.029525706628248667	0.3618186	0.012623924784006825	1.20505797206706	0.28419343348506	0.251240694448219	0.01955268019337375	0.12181740845949	0.0346709451482358
153	True	-4.8	0.133179136025221	0.02903185319774291	0.3586645	0.012442087989265119	1.20800475908825	0.28384396077236873	0.257986454850597	0.020140214416306354	0.120324076255729	0.03433196748877346
154	True	-4.73333333333333	0.137582467846555	0.02939128814783695	0.35779303	0.012868195152119797	1.30963922263661	0.3393840348800845	0.255118290236273	0.020305897092964178	0.120123685090429	0.0341203450059634
155	True	-4.66666666666666	0.136171436059446	0.02916786122632832	0.35784298	0.013029766190476834	1.29338579125325	0.32059352860487345	0.256614132045751	0.020065282148523576	0.120663949562456	0.034063797240944056
156	True	-4.6	0.138064268922279	0.028935095325850747	0.3557198	0.013189588586139592	1.30987652874349	0.3227902493063727	0.251633975778681	0.019339367784716	0.12120129728208	0.03413194296459008
157	True	-4.53333333333333	0.130187308370422	0.029024765227690336	0.36049756	0.013493251804016762	1.29296855515629	0.3314428774166205	0.255053311571245	0.019233674206249385	0.121299754625703	0.03420280536624166
158	True	-4.46666666666666	0.12481397168742	0.02975264462698637	0.36286905	0.013791920414290693	1.31021093970586	0.33599152378581415	0.250784578614684	0.01865758803777781	0.12124514301577	0.03420764443816
159	True	-4.4	0.121950133741815	0.030222813500121633	0.36636823	0.013966296433623912	1.34634382484111	0.3509071952003875	0.254017647575772	0.018814101740696615	0.122022195537146	0.034210381835327326
160	True	-4.33333333333333	0.115930481427378	0.030128346599980444	0.36567748	0.013923875503592755	1.35651634414464	0.3571639990485471	0.255429255657795	0.019481021411259004	0.124806280536442	0.03434145210930875
161	True	-4.26666666666666	0.119863100534934	0.030391060027867647	0.37947002	0.014688409960692397	1.26859134761316	0.3299880516444247	0.255469087625348	0.019015439887991453	0.130378653851128	0.0347275932154974
162	True	-4.2	0.127976802902846	0.03124694936718784	0.38154063	0.014954605094161124	1.32896084063992	0.3560330012166759	0.258423747737528	0.019790710880352568	0.138884011153719	0.03544464550964732
163	True	-4.13333333333333	0.135697514720153	0.031891993692710355	0.3802149	0.014656241271824725	1.39485473161048	0.3586891230231494	0.254447966374211	0.018927892915748926	0.149937763686775	0.036460363362364454
164	True	-4.06666666666666	0.146847283461363	0.03250042146181201	0.3816781	0.015028281696481842	1.346964306997	0.3344925438668901	0.255241946726691	0.01890547611816775	0.162855547027283	0.03761392025065694
165	True	-4	0.169469218493971	0.03486418869152775	0.38102132	0.015160957219379522	1.373506130178	0.33333550261785566	0.257842117496366	0.01974964077071272	0.176879046032759	0.038695430469173314
166	True	-3.93333333333333	0.181219222669345	0.03537766395896993	0.38348207	0.015686727150454112	1.44979454656722	0.35245227702755855	0.255054021872875	0.019703016880717784	0.191305019209686	0.039605072351923995
167	True	-3.86666666666666	0.19473561321942	0.03498562330243135	0.38432923	0.015803029006036463	1.47473017816469	0.3613707998848503	0.260674529143928	0.019694978782627406	0.205361679419839	0.04044775721590157
168	True	-3.8	0.19456067982207	0.03457169426807677	0.37932098	0.015370980853751614	1.5044743455451	0.3586851713983134	0.256844837049858	0.01977919427143543	0.217945083032564	0.04140819399239037
169	True	-3.73333333333333	0.196598381789965	0.03435413773212673	0.37637937	0.01514695918444525	1.49379701623045	0.35851283151940416	0.254594066699772	0.019391833826566958	0.22771977293375	0.042505749318243365
170	True	-3.66666666666666	0.196281891498818	0.035615026769922495	0.37721494	0.015332943303176161	1.51841420814256	0.3670541492597365	0.258089741081221	0.019961808043468088	0.233789014005187	0.04360883803678497
171	True	-3.6	0.188475255654984	0.03586848748589498	0.37951362	0.01594730205612435	1.48652418417849	0.36711638951392905	0.257880479725049	0.019834326333444445	0.236285131362421	0.04467313226283591
172	True	-3.53333333333333	0.187987823968541	0.03621219140457853	0.3752711	0.015621265389572363	1.52205797543326	0.37818467505922665	0.256669557874852	0.019682703805910192	0.236118096829149	0.045750128887608585
173	True	-3.46666666666666	0.189224636656477	0.03728330869057931	0.37474912	0.015536208939540231	1.54389335816393	0.3943937270389934	0.261080047290904	0.02023439739715258	0.234153341022764	0.04685125586752243
174	True	-3.4	0.189427093924259	0.03793915225866486	0.37242568	0.016090294135191925	1.47795072705436	0.37647482715396824	0.254865941210603	0.019367533618228995	0.230849226113604	0.04793294703800939
175	True	-3.33333333333333	0.188479174489799	0.038234766033681464	0.36909208	0.016441546463453003	1.4493302490706	0.3518542741771845	0.255672473876591	0.01983762437204618	0.22671969516559	0.04893369694885294
176	True	-3.26666666666666	0.191139595384358	0.03906433304259078	0.36814418	0.015923075508985942	1.46797697718636	0.3627019723291839	0.254388275618784	0.019439934356748737	0.222858407149073	0.04981497490590004
177	True	-3.2	0.196005569455672	0.039310565845127765	0.36890197	0.015844607929850724	1.47568569310322	0.36741165940781567	0.259515961388671	0.02025010386381931	0.220748709921532	0.0505636116319451
178	True	-3.13333333333333	0.185365930896132	0.03819543498073103	0.36742285	0.01563918463781177	1.49254253297158	0.3745981159329146	0.260894233000065	0.02036843264401169	0.221548771456676	0.05118033884203301
179	True	-3.06666666666666	0.185549802940814	0.03815401418891833	0.36505926	0.015445745223298238	1.46488752423735	0.35393630756168576	0.253915066087177	0.01991998636587019	0.22572899770147	0.05171900843107648
180	True	-3	0.197048129876292	0.03911533034943255	0.3652061	0.015606517769215207	1.46103119133919	0.3622703523030653	0.250845761975459	0.019807245578031502	0.232800800812203	0.052306741056237616
181	True	-2.93333333333333	0.200332600197672	0.04017612699790281	0.3654017	0.015680789947218374	1.51471831139637	0.3880551961744149	0.254462970456125	0.02069977666387274	0.24151497806869	0.053030333098512475
182	True	-2.86666666666666	0.209761850497515	0.04263223253964215	0.36314535	0.0157614457399843	1.53829813363111	0.3969421120397792	0.256526965477975	0.020580932515747895	0.250337612287451	0.053713027680142376
183	True	-2.8	0.205499954739999	0.045471595493885415	0.35960534	0.016197237460635693	1.52788325015369	0.3957823931013059	0.25602672326453	0.020240913792874026	0.258402934033021	0.054173700829754416
184	True	-2.73333333333333	0.204228358273905	0.045184433867688424	0.35725385	0.01628440304539622	1.47184003133447	0.37650175764509214	0.25305649285509	0.020133877774069674	0.265023231043834	0.05425844290291388
185	True	-2.66666666666666	0.211468956899996	0.043810235515363595	0.35557494	0.015981258925745735	1.59541245621472	0.41153633902883213	0.256570881182676	0.020240564801867592	0.269807920736057	0.05389674520215727
186	True	-2.6	0.215724791741284	0.043120514187046696	0.354719	0.01544986312162474	1.6076693475051	0.40781834871750716	0.253198271522141	0.01976696801091154	0.272511113511909	0.05308316974004519
187	True	-2.53333333333333	0.221400031607684	0.04138787466622214	0.35342535	0.015443581234430239	1.58607328245616	0.4078752050259321	0.255514052799828	0.020615130348632098	0.271049740609181	0.05144204880377325
188	True	-2.46666666666666	0.213140287058383	0.03936006449945634	0.35325953	0.015005881237894973	1.54261729152823	0.38507195514310205	0.254634422682082	0.01992424077240697	0.266274496885289	0.04931198937351994
189	True	-2.4	0.215182443997576	0.03977033628912264	0.35137218	0.015273732190040697	1.59852260672875	0.3890059761555896	0.256300950829892	0.02087905220655379	0.262454534909303	0.04727672975124148
190	True	-2.33333333333333	0.219464402255104	0.039701208075926614	0.34951842	0.01492420473332135	1.57281025950093	0.3866394296117421	0.254934913984766	0.02073435586188293	0.259171190154564	0.04518809027643158
191	True	-2.26666666666666	0.22251368000107	0.038963544156327426	0.3481708	0.014845192348966746	1.51997041874486	0.3888464652371339	0.25182946913912	0.020155085078078033	0.25749331017078	0.04326402423298663
192	True	-2.2	0.223715549688605	0.03712381169310826	0.347736	0.015103044808543934	1.58802411981472	0.3592798595598181	0.252301798965934	0.01975941817724855	0.257697056577262	0.04176480080140518
193	True	-2.13333333333333	0.237312390189694	0.03662780800887927	0.35237175	0.01525701540054456	1.59490175598039	0.3657943861719814	0.256000294476913	0.020459466615361317	0.259502970046542	0.04089546522427207
194	True	-2.06666666666666	0.239078104925656	0.03601240400361125	0.34964678	0.01528061190018962	1.63366434140294	0.38000911108968466	0.255159302156557	0.02071865612920824	0.262700467178497	0.040638168434622285
195	True	-2	0.240239383537282	0.03510247158506389	0.35023773	0.01535280004953762	1.58905624435671	0.36595280023082355	0.252866104919534	0.020415477689385602	0.267263670990273	0.04074498600453592
196	True	-1.93333333333333	0.235800860987854	0.03526460195313407	0.35039422	0.014739651029467416	1.63709333982717	0.38893750289955964	0.252658142974881	0.020057793449999174	0.272781419028527	0.04101163373059926
197	True	-1.86666666666666	0.238981595081297	0.03516318261057232	0.35107324	0.015019764226290151	1.64795778097189	0.3882878585819049	0.255873327616166	0.020687123784088667	0.278096952395781	0.041444504512127105
198	True	-1.8	0.233379786719156	0.03513187878789213	0.35569352	0.015479317634402577	1.68252140648531	0.3900561437862334	0.252930312244942	0.02126809275551898	0.281892936758513	0.04202344493316973
199	True	-1.73333333333333	0.229686906639572	0.03455072948642442	0.3523075	0.015533428884231107	1.65398595581787	0.37938952219313	0.250642476127827	0.02051127836836861	0.283691411259724	0.04258454317254398
200	True	-1.66666666666666	0.219543287359126	0.034042636901613764	0.3507892	0.01570064517930325	1.66417004367143	0.3909034774961514	0.258308152941503	0.021164496038746046	0.284131135297213	0.04300926909005503
201	True	-1.6	0.216621949480082	0.034376931035699006	0.34921587	0.015336964209953598	1.63811179263378	0.3783924387631406	0.251250314688902	0.020034346958716902	0.284263957711681	0.04329685241987845
202	True	-1.53333333333333	0.214505086863522	0.03458199033264819	0.35166642	0.015239740446310556	1.65099274393288	0.38436199586513037	0.252790238106659	0.02007671047879814	0.284699333525996	0.04351709060094894
203	True	-1.46666666666666	0.219838407816007	0.03587489244762284	0.35064322	0.015403781892923777	1.67776546563153	0.4085494855233065	0.25380121228876	0.020319239526273906	0.285328101536097	0.04379429281646091
204	True	-1.4	0.215853257250026	0.03582964023031225	0.34861928	0.015619682861812114	1.7005387660366	0.40485156455678767	0.253168081263919	0.020262251881870842	0.285526707046787	0.04427780601890897
205	True	-1.33333333333333	0.223538711435059	0.036656598158997335	0.34662098	0.015881721500170944	1.69088101983251	0.40067593070176255	0.247102735021625	0.020094946774807186	0.284472902749819	0.04509262673166168
206	True	-1.26666666666666	0.237992654965026	0.036382882497764925	0.34372696	0.015367174006416183	1.71352406282018	0.387057748459792	0.251646453540114	0.020464789058280197	0.281567694503378	0.04624266458142316
207	True	-1.2	0.243774856973557	0.037258886763561316	0.34127665	0.015147921226280642	1.69614970240041	0.3958534222199102	0.250669181699107	0.0195904544827261	0.277016290647134	0.04751222215304427
208	True	-1.13333333333333	0.239518482688904	0.037918321514631995	0.34182236	0.015071513353869885	1.72368688904107	0.40428555442145836	0.253825210490257	0.020432342399789232	0.272172852672831	0.048623860369231206
209	True	-1.06666666666666	0.233684334696619	0.037945617107018756	0.33910826	0.014851924266031226	1.75110510822244	0.4409539179491839	0.25178637204076	0.020077467759574398	0.269116590430396	0.04955394559829772
210	True	-1	0.23069251110217	0.03671403688137871	0.33701742	0.014683243287602671	1.71400873194214	0.4269711501294133	0.253223369206987	0.02041560543463668	0.269512472550101	0.05057451137073854
211	True	-0.933333333333333	0.235092409432387	0.037519075610110426	0.33582288	0.014403868086931703	1.72875250668807	0.4345098643328407	0.253731541824837	0.019889206314284563	0.273488963449079	0.05198527396856533
212	True	-0.866666666666666	0.253016816378243	0.04008629650233139	0.33330742	0.013998696695555052	1.76338126291132	0.4281618173178569	0.253842214141709	0.020061518597979586	0.279309518937312	0.0538516915306846
213	True	-0.8	0.267993074542103	0.044308518924036235	0.33192942	0.013761731327323907	1.81805392261047	0.43373201099888703	0.25666734094314	0.020484686599364588	0.284047012496511	0.055938816936088064
214	True	-0.733333333333333	0.268899108112348	0.046366568305166556	0.333193	0.014065720048702697	1.84466945132748	0.4616535689634212	0.25953069013856	0.021210300561861215	0.284823806428935	0.05780736326774715
215	True	-0.666666666666666	0.25556429543835	0.04478660355838193	0.332075	0.014149885348932554	1.87762371122359	0.4472428229827349	0.252049387012033	0.02069740717196823	0.279891371707358	0.05898103415519058
216	True	-0.6	0.241703913811987	0.04325192204528319	0.3347802	0.014575468373329558	1.79715872540463	0.4291712634074135	0.255782385220674	0.021043021472667584	0.269015695684041	0.05912558660672427
217	True	-0.533333333333333	0.224488731053222	0.04252336473942687	0.33319896	0.01470040725139589	1.71618629017212	0.405247893463648	0.252865318718927	0.02042767788106545	0.253129324822323	0.058182605907416744
218	True	-0.466666666666666	0.201158714866145	0.041076479420202865	0.3316979	0.014501465674091284	1.70770410872623	0.40431451506153787	0.252140593487193	0.02069530373358287	0.233634998991173	0.05637940121572954
219	True	-0.4	0.181199632994364	0.04003724405248913	0.3300431	0.014746520886459105	1.70488757538015	0.40989010007115695	0.256278460666398	0.02131494386430017	0.211803197458627	0.054079060204485656
220	True	-0.333333333333333	0.161451993397452	0.03916998075734221	0.33055106	0.014617891704144756	1.66927929877801	0.41592852935255564	0.248624001166632	0.020153910873111736	0.188451042914433	0.05158235261306102
221	True	-0.266666666666666	0.138447049397976	0.037406262419602716	0.3305282	0.01392993727038489	1.60999460137064	0.404591531407032	0.249223072718976	0.019882564742894376	0.163854660454246	0.049069172146999865
222	True	-0.2	0.121146859893821	0.035708942032773826	0.33539626	0.013505289168119688	1.52685231374158	0.37271516991051395	0.243779719314125	0.018486240470873178	0.137845450479754	0.046667614605280766
223	True	-0.133333333333333	0.0979093373365952	0.03342942689221393	0.3400814	0.013306606484932294	1.4296772586326	0.36807374613588356	0.241445302847565	0.018061159993132417	0.110113525398762	0.04445776218647805
224	True	-0.0666666666666666	0.0791698871449733	0.03166547870613636	0.3504641	0.013298692613652355	1.33914490960837	0.3423164517153826	0.236559157467905	0.017020539420370816	0.0806295558980981	0.04241078309061611
225	True	0	0.0298322405133428	0.027284822700661612	0.36303964	0.013770948393121697	1.1804522194037	0.3307422546655555	0.22841806478897	0.01758643420335172	0.0230676155892246	0.03839331034924939
226	True	0.0666666666666666	-0.0160600722196535	0.023222770318796205	0.36393413	0.014494893296585699	1.00728462028505	0.30365310008151586	0.229827591998417	0.01787642790664645	-0.0330804311257567	0.0339859606958711
227	True	0.133333333333333	-0.0415233417665546	0.020956119718729294	0.3626094	0.0134967820852558	0.881326734409862	0.26006872966185085	0.230701415869532	0.016107643119765952	-0.0605674357983092	0.03130881138791727
228	True	0.2	-0.063906930356538	0.019170318487756716	0.36528075	0.013265929407712826	0.807310333567834	0.23978174848715478	0.238245622527335	0.01713299603635172	-0.0854997079110865	0.02886959311025027
229	True	0.266666666666666	-0.0823475091440431	0.01792513885074792	0.3672796	0.013466632252318136	0.781096251923867	0.23038433276664355	0.242277394275535	0.018542027843738547	-0.107131534920631	0.027024032238757028
230	True	0.333333333333333	-0.0964340883963131	0.01698192887397397	0.36861402	0.013614097897034553	0.728740909086083	0.21785439374228324	0.240550674244817	0.01813218179161479	-0.12496009379633	0.02594457957939823
231	True	0.4	-0.10826429208287	0.016371920229863567	0.37009683	0.013502577743420112	0.692336536881529	0.21671484804654076	0.237983760948221	0.01739789562064372	-0.139217709157499	0.0255189244373053
232	True	0.466666666666666	-0.118820091265962	0.015926202194291413	0.37811285	0.013809343803337966	0.680368215566695	0.2248732457462114	0.255090353570566	0.019370568154449364	-0.150906123167676	0.02549425799194569
233	True	0.533333333333333	-0.126194589566978	0.015278080773542847	0.38380396	0.013894584003807603	0.653443717789639	0.21949894537014775	0.253761708920116	0.01908718410711848	-0.161231691418841	0.02564574483911078
234	True	0.6	-0.132594616593338	0.015013999026859022	0.3863106	0.013925463221414417	0.611140185154978	0.20255667985534193	0.258240559818646	0.020604578917978032	-0.170942889923905	0.02586196118464399
235	True	0.666666666666666	-0.138435276475757	0.014433414744545554	0.38723594	0.013818779142739318	0.590746046610402	0.20784708620747352	0.254491394630867	0.02067754182949815	-0.18011376711927	0.026112858271984965
236	True	0.733333333333333	-0.144343636634165	0.014418946947228194	0.38927066	0.013645691698964308	0.580012994638183	0.19566388317857794	0.257665850248604	0.0209850604485268	-0.188387115723076	0.026372844129065515
237	True	0.8	-0.151886044225586	0.014429289855092073	0.389551	0.013504023430355646	0.550325240038472	0.19836458166324233	0.256423489222796	0.020570712714298	-0.195317151984014	0.026606162836654873
238	True	0.866666666666666	-0.157348379332112	0.014438013142811061	0.38705644	0.012899524004897727	0.52058332994892	0.17794168241633523	0.248902167476546	0.019591229667242853	-0.200561917838236	0.02675176128490647
239	True	0.933333333333333	-0.159534607160012	0.014578603627377723	0.38407773	0.012625859787111006	0.523260290619612	0.16569008858258136	0.248943765943935	0.01884174132143265	-0.203913016093779	0.02671554929030284
240	True	1	-0.163891922808517	0.014505093225302948	0.38080496	0.012378979732098548	0.543439864043005	0.1686077103991308	0.248829828764595	0.01940408331220242	-0.205230971309218	0.026472039272297698
241	True	1.06666666666666	-0.166844043246994	0.014488343149187234	0.37859327	0.012125216225628965	0.525299744993721	0.17413252576019717	0.247533011460941	0.019271942795502123	-0.204396160168354	0.02616517597011993
242	True	1.13333333333333	-0.168840092099381	0.014289873035306187	0.37700856	0.011698187165955535	0.482538586427995	0.1531196108703802	0.244231824289971	0.018329024290308665	-0.201413678770089	0.026007982892612774
243	True	1.2	-0.166186511240686	0.015551101692091104	0.37816092	0.011997621632447367	0.529176705614028	0.16100494599380663	0.245570775686626	0.017790196241280132	-0.196648839840662	0.026084290644913136
244	True	1.26666666666666	-0.162386091771152	0.016357538003629258	0.38194773	0.0122592100936578	0.511613116455261	0.16419419678554567	0.246824647454328	0.017898257112264327	-0.190934052042295	0.026314144160234535
245	True	1.33333333333333	-0.161755333792874	0.016289280018947735	0.38147604	0.012147805831744473	0.509338578052755	0.1558644728913373	0.243813886807661	0.018062156198811952	-0.185353078987869	0.02655077879949833
246	True	1.4	-0.164131055661091	0.016070352760920885	0.37986687	0.011611500723768004	0.507278972873551	0.1545176599828424	0.242812101765324	0.01855606958305838	-0.180856634865312	0.026640627381238395
247	True	1.46666666666666	-0.163950684897133	0.015620253030902519	0.38039464	0.01156345361676327	0.501408244451835	0.14228652837300584	0.240478395499013	0.018239333409782475	-0.17801148870823	0.02646682815282495
248	True	1.53333333333333	-0.165280177715954	0.01515870922671987	0.38284498	0.011788731458268979	0.499536141920823	0.13243027362192833	0.24529056648435	0.017948547981989495	-0.176947947786534	0.026027902630267406
249	True	1.6	-0.16750722495391	0.014751332956030828	0.38460976	0.01309814409568241	0.51576472168111	0.13977853066095686	0.250615249616584	0.020273125008793705	-0.177357204764634	0.025462986474665505
250	True	1.66666666666666	-0.171525689101194	0.014383985305032444	0.384869	0.013755060031515704	0.463194392030616	0.12767630791940554	0.252266596560314	0.020118828852276064	-0.178507566299663	0.024973981341355596
251	True	1.73333333333333	-0.171889986216191	0.014334917444175073	0.37971675	0.01344985548516751	0.39383310134744	0.11645060706572531	0.246226039912173	0.019212620119321996	-0.179406054047731	0.024751329982626382
252	True	1.8	-0.173559236288693	0.014681210481169615	0.37847674	0.012960445001127864	0.417580809993159	0.10396463675932419	0.252040646204874	0.01904230359834304	-0.17909036531806	0.024947691619317286
253	True	1.86666666666666	-0.170775745006231	0.015072552652569873	0.38175592	0.01297824756360468	0.416383690751594	0.09956597693143698	0.243819064526625	0.018090887670264684	-0.176840073412117	0.025576404824693675
254	True	1.93333333333333	-0.166222853732679	0.015959712698278537	0.38453022	0.013387385742904412	0.45452724740437	0.11878374354256883	0.250005131265694	0.019274451208106672	-0.172240304215305	0.026359718123430048
255	True	2	-0.160365173236833	0.016414687689392252	0.3837656	0.013844282812546342	0.421901592429474	0.10919152436470152	0.242834483382085	0.018855578578242736	-0.165300381477064	0.02685060150654535
256	True	2.06666666666666	-0.1507540480509	0.017383335208597032	0.3778017	0.013345196427057275	0.501376724620105	0.11682541129934462	0.244848569213868	0.018778297321034653	-0.156696498728718	0.02687384165112052
257	True	2.13333333333333	-0.143971575051892	0.017256350459056383	0.37719303	0.014325005815291673	0.535522396641515	0.13171961963728454	0.246219685352269	0.018869838265673004	-0.147796948600503	0.026712371420167323
258	True	2.2	-0.141423495409029	0.016918635720752022	0.37489092	0.014499824211957687	0.524997789578887	0.12809539655591895	0.244516127151833	0.01885624735738691	-0.140159064166652	0.026722662952134137
259	True	2.26666666666666	-0.132481356902144	0.017845876792255723	0.37567884	0.014518451084419641	0.552477080284109	0.13827001519959492	0.245256605152812	0.019485507698231427	-0.13479543261519	0.027016534470483435
260	True	2.33333333333333	-0.120147941087602	0.019922773462497954	0.37825337	0.015118081397914448	0.571524723803924	0.14740860566750408	0.247659914191055	0.019491749667991422	-0.13187000577773	0.027573728814861774
261	True	2.4	-0.117989747923306	0.021458139398761265	0.37786278	0.01527936126205282	0.576130743500815	0.15349658804230068	0.245353689420645	0.019014127632075103	-0.131019846186189	0.028261745823582863
262	True	2.46666666666666	-0.115311935074254	0.02151035608509734	0.37473795	0.014724645711911215	0.562199207565342	0.14676261062308843	0.245737791539293	0.019563008587406734	-0.131798325543324	0.028778098986694846
263	True	2.53333333333333	-0.121147948924184	0.020197685992909387	0.3771306	0.015138596922987847	0.56448754383649	0.15029303796300986	0.250010291082419	0.019507237612876146	-0.134857978607736	0.028729697341003592
264	True	2.6	-0.124728098396329	0.019560214328700785	0.3767839	0.014790968423311134	0.499988520131765	0.12936344464369398	0.239203648438185	0.018171986849195288	-0.137878936127746	0.028390676941141623
265	True	2.66666666666666	-0.125892344792545	0.018821503208367615	0.37661552	0.014853068531712551	0.484563090338776	0.12815814523745692	0.243045901360698	0.01834224388981289	-0.13875284252222	0.028429898945924306
266	True	2.73333333333333	-0.12450855588116	0.018809739295604165	0.37676695	0.01494670924936962	0.514170813039136	0.12837916480994363	0.246651632941904	0.019109826916083462	-0.137985760935344	0.028862652824238298
267	True	2.8	-0.124139577697645	0.018266623041243952	0.37248102	0.01462001045952064	0.460232976410697	0.11730982487648564	0.241307198002296	0.018014043488716686	-0.135495948006978	0.029478936118637937
268	True	2.86666666666666	-0.111393972201303	0.019933287656296005	0.36884278	0.014336057469612126	0.492951521927586	0.11391402999928557	0.240024608167707	0.01829049292084979	-0.131664336827796	0.029953564176965965
269	True	2.93333333333333	-0.106682174134966	0.02045044081334647	0.36953855	0.014612570065347996	0.509563665061345	0.11960840894893966	0.245289575864151	0.018430698655301923	-0.12699008988176	0.03012542095640248
270	True	3	-0.105360293426833	0.01971345694839534	0.37298977	0.015265016386614086	0.521624347447994	0.11833535128439192	0.253059463664175	0.01892362065639595	-0.119592485638709	0.03032937791848477
271	True	3.06666666666666	-0.100722661272513	0.019981150110246138	0.373926	0.016061463455569355	0.51929422316767	0.10906505657144526	0.250209278601267	0.019754170156484473	-0.111316034182429	0.031102595693558572
272	True	3.13333333333333	-0.096654457902311	0.020795791065354886	0.37263528	0.016766273233062436	0.519813092041546	0.13597727201437027	0.258052018467196	0.020674074763078355	-0.104973317759935	0.03193988472365339
273	True	3.2	-0.0955343774538749	0.021185392839783396	0.36722183	0.016159745744884813	0.545390117288816	0.14391843527765624	0.254585875062281	0.020372610770057212	-0.0989063296663325	0.032917666699141916
274	True	3.26666666666666	-0.0897413545231413	0.021168186901519184	0.36408633	0.01594886048053379	0.539146184799407	0.12881801961483416	0.249122634897016	0.01971533155271427	-0.093530916033548	0.03371824434854963
275	True	3.33333333333333	-0.0801644327995623	0.022548946219562164	0.36287844	0.01576140114533741	0.568029997677929	0.13061692951276838	0.25446567018047	0.020401012439312416	-0.089620062813554	0.034149797909736664
276	True	3.4	-0.0741597218093949	0.02359230894711104	0.3651541	0.016285192254563166	0.581914244836126	0.13548637835338803	0.25212986007055	0.019708107679360272	-0.0877022382716606	0.034147905794810224
277	True	3.46666666666666	-0.0691096797199954	0.023091550132839936	0.36161515	0.01596846115709889	0.579474940629405	0.13787126669709604	0.247131348247712	0.019256519883248457	-0.0874320024286892	0.033731322555501764
278	True	3.53333333333333	-0.0687459521124717	0.024009403722984005	0.3617204	0.016357624014743003	0.565884481169409	0.1426539464150343	0.249566883084018	0.018619644135409723	-0.0874527372597405	0.03298354954592771
279	True	3.6	-0.0720415916418871	0.022880535058687663	0.3604832	0.015897883943191186	0.5697643955023	0.14181087884235982	0.246553251071104	0.01806740674140817	-0.0861126707650218	0.032124343037374735
280	True	3.66666666666666	-0.0713248328707261	0.02252139816256042	0.3575602	0.0154605227434892	0.607751861468998	0.1597206744335686	0.24965032301477	0.01933486492624206	-0.0825506943372153	0.031564619979582896
281	True	3.73333333333333	-0.0621979108232293	0.02299718177651166	0.3576752	0.015651875415466768	0.663026262787121	0.1807811953636621	0.248736834293398	0.0193771119293631	-0.0771859848052772	0.031651129612371154
282	True	3.8	-0.0473211295560907	0.026726002385824742	0.3585038	0.015949053552181843	0.677799032975755	0.20458790416706157	0.249386671591686	0.019907076755002563	-0.0711957959980363	0.03233084376436765
283	True	3.86666666666666	-0.0454301912711486	0.027336148796087163	0.3584165	0.016156096287223035	0.709548839671536	0.2243818465009546	0.245464822183243	0.0184723140192749	-0.0655583501717619	0.033272958956949414
284	True	3.93333333333333	-0.0437827710047865	0.027074609668285662	0.35491446	0.015545484369560478	0.73697818835603	0.23418574680716414	0.247304121196426	0.018628472624275264	-0.0605331957046096	0.03414307772773405
285	True	4	-0.0400281216334087	0.02764917302474069	0.3537403	0.015433409689715884	0.745124508592489	0.251110013590057	0.241216050076913	0.018570351337991883	-0.0558558726465233	0.034647463419253316
286	True	4.06666666666666	-0.040550519833685	0.028107160929280735	0.35815874	0.01556736029162157	0.759202370756207	0.25532966240226496	0.243877746547656	0.018813235207339647	-0.0512567430722749	0.03458815353737603
287	True	4.13333333333333	-0.0440278888268385	0.027735648665224644	0.35896	0.016155771792394635	0.813595565342161	0.2874133333116875	0.251343920636256	0.020651331085568124	-0.046786548141331	0.034007177003582995
288	True	4.2	-0.0484109952543806	0.0265598246463657	0.35466105	0.015583853885726102	0.814421945003222	0.27630466608846577	0.248988450953148	0.019177226814270174	-0.0427118139003554	0.033223311087789434
289	True	4.26666666666666	-0.0410809260740259	0.028758132199799943	0.3514571	0.015044159381890564	0.830283577426278	0.28885846187770076	0.244332545121284	0.018747358469675526	-0.0391316176832103	0.032691339920419504
290	True	4.33333333333333	-0.0419418933084459	0.027905490161391367	0.35140824	0.015208829762112103	0.847956186338198	0.30735832166383725	0.243301208744619	0.01907992205748863	-0.0357602399255043	0.03269553933386439
291	True	4.4	-0.036774679517999	0.027575918524424578	0.34667903	0.014608347583610432	0.850520406682851	0.303267684627379	0.243820117151959	0.01842974738849998	-0.0322231540820799	0.03307165636704826
292	True	4.46666666666666	-0.0272064586884757	0.029627329735952945	0.3480761	0.014736347411599692	0.856516542604217	0.29219223200116967	0.244684468276648	0.018720328379874984	-0.028644664005039	0.03337788162014309
293	True	4.53333333333333	-0.0307690355833467	0.03028304345357376	0.3477591	0.014253960047136272	0.835950449926344	0.27649710084726536	0.245690220037254	0.018597462829249886	-0.0258540996194476	0.03333084774925227
294	True	4.6	-0.0272767806482026	0.029631027123017146	0.34504527	0.014208666292241268	0.79334744655895	0.2508642334029808	0.240287478827498	0.01821779334097838	-0.0248584789395946	0.03292131294048813
295	True	4.66666666666666	-0.0286620424174527	0.02817929540661335	0.34078795	0.013753284982777694	0.817614099405049	0.23552467001570015	0.242264850030662	0.01839426959379766	-0.0260308010743941	0.03226814656221567
296	True	4.73333333333333	-0.0281186075618692	0.027611559589101525	0.34019822	0.01395241904850496	0.812212089297291	0.23201817005895262	0.24806352921158	0.01918121138386598	-0.0287908905766265	0.03152558145851061
297	True	4.8	-0.0283594937852291	0.02878415500802347	0.3405047	0.014082510759232714	0.7945503924052	0.21788189005098327	0.246018043171799	0.01907374531089077	-0.0320314251561367	0.030853897573029133
298	True	4.86666666666666	-0.0270872012163178	0.0283970082622185	0.33815888	0.014492032422785442	0.773114769422308	0.23813181678745757	0.242327309944405	0.019102151499191092	-0.0347900973806513	0.030401366116677656
299	True	4.93333333333333	-0.0236362268916463	0.027926335864085543	0.33712825	0.01476056580374431	0.812204428357878	0.27212607067241706	0.244868113463154	0.019830685086009128	-0.0365060585610053	0.030260872388062614
