# Supplementary material for: A hippocampus-accumbens code guides goal-directed appetitive behavior
Source: Nat Commun. 2024 Apr 12;15:3196. doi: 10.1038/s41467-024-47361-x (PMC11015045; doi:10.1038/s41467-024-47361-x)
Supplement: Supplementary file 8 — Source Data [file 41467_2024_47361_MOESM8_ESM.zip › S8n.csv]

	Figure S8n	Unnamed: 1	Unnamed: 2	Unnamed: 3	Unnamed: 4	Unnamed: 5	Unnamed: 6	Unnamed: 7	Unnamed: 8	Unnamed: 9	Unnamed: 10	Unnamed: 11	Unnamed: 12	Unnamed: 13	Unnamed: 14	Unnamed: 15
0
1	ExpCellID	dHPC-->NAc	prepost	Deconvolved calcium			ExpCellID	dHPC-->NAc	prepost	Deconvolved static mCherry			ExpCellID	dHPC-->NAc	prepost	TMAC-corrected calcium
2	103_10	False	post	0.00468297114642295			103_10	False	post	0.21756938			103_10	False	post	-0.208531204454963
3	103_10	False	pre	0.45934675925075			103_10	False	pre	0.21400651			103_10	False	pre	0.354071440904492
4	103_100	False	post	-0.0658747374204237			103_100	False	post	0.27609283			103_100	False	post	-0.137007600442578
5	103_100	False	pre	-0.00747960502256547			103_100	False	pre	0.25982207			103_100	False	pre	-0.013073703836475
6	103_101	False	post	-0.0663864590801269			103_101	False	post	0.20153579			103_101	False	post	-0.0980911039900473
7	103_101	False	pre	0.0942494444594447			103_101	False	pre	0.20890044			103_101	False	pre	-0.074194570342816
8	103_105	True	post	0.000961742694200761			103_105	True	post	0.4184866			103_105	True	post	-0.104639641893521
9	103_105	True	pre	0.974122213645829			103_105	True	pre	0.31370848			103_105	True	pre	0.941002266350296
10	103_110	True	post	-0.163276625588637			103_110	True	post	0.33621925			103_110	True	post	-0.345200072476471
11	103_110	True	pre	1.24937711704799			103_110	True	pre	0.31969357			103_110	True	pre	1.25553037985335
12	103_114	False	post	-0.179195636099519			103_114	False	post	0.2746508			103_114	False	post	-0.229125013421718
13	103_114	False	pre	0.0295437277609864			103_114	False	pre	0.26030427			103_114	False	pre	0.0808031537135207
14	103_116	False	post	-0.208676036000236			103_116	False	post	0.17122117			103_116	False	post	-0.207319659410979
15	103_116	False	pre	-0.137023407815696			103_116	False	pre	0.24470958			103_116	False	pre	-0.166722882502229
16	103_12	False	post	-0.0854901592637183			103_12	False	post	0.29768667			103_12	False	post	0.0943186777680089
17	103_12	False	pre	0.188940612375291			103_12	False	pre	0.23081261			103_12	False	pre	0.224980906348567
18	103_121	False	post	-0.109035362639659			103_121	False	post	0.056891907			103_121	False	post	-0.164123456537839
19	103_121	False	pre	-0.0899412950075273			103_121	False	pre	0.06155266			103_121	False	pre	-0.0528442026796615
20	103_125	True	post	-0.0576132985810727			103_125	True	post	0.38352692			103_125	True	post	-0.0937599362302787
21	103_125	True	pre	0.0214463954263507			103_125	True	pre	0.30279702			103_125	True	pre	-0.055249544579054
22	103_126	False	post	-0.175290585426636			103_126	False	post	0.13923484			103_126	False	post	-0.219737258594557
23	103_126	False	pre	0.303747930727957			103_126	False	pre	0.14101449			103_126	False	pre	0.262864106764664
24	103_127	False	post	-0.0920503112254415			103_127	False	post	0.5707721			103_127	False	post	-0.179240414883304
25	103_127	False	pre	0.517098870916763			103_127	False	pre	0.17760037			103_127	False	pre	0.416750052086743
26	103_129	False	post	-0.0904899919889885			103_129	False	post	0.3078697			103_129	False	post	0.0905767072083761
27	103_129	False	pre	0.00730871517970132			103_129	False	pre	0.2388563			103_129	False	pre	-0.0982663771107507
28	103_141	False	post	-0.0884673679146143			103_141	False	post	0.24488537			103_141	False	post	0.00384679312987848
29	103_141	False	pre	0.124147604945178			103_141	False	pre	0.21655194			103_141	False	pre	0.0980839840645554
30	103_143	False	post	-0.0195200103885748			103_143	False	post	0.34444988			103_143	False	post	-0.0411709475538605
31	103_143	False	pre	0.478366385630052			103_143	False	pre	0.2288282			103_143	False	pre	0.385727998440952
32	103_146	False	post	-0.23895609003198			103_146	False	post	0.22463173			103_146	False	post	-0.29084869672467
33	103_146	False	pre	-0.208101700456225			103_146	False	pre	0.142817			103_146	False	pre	-0.229879465110056
34	103_147	True	post	-0.194550868086786			103_147	True	post	0.3343828			103_147	True	post	-0.266238378763077
35	103_147	True	pre	0.678910697688827			103_147	True	pre	0.36683428			103_147	True	pre	0.754343034112104
36	103_149	False	post	-0.178975247749008			103_149	False	post	0.3628092			103_149	False	post	-0.279369306263564
37	103_149	False	pre	0.354042355921544			103_149	False	pre	0.23227604			103_149	False	pre	0.247674209616053
38	103_151	False	post	-0.095869193486174			103_151	False	post	0.4340485			103_151	False	post	-0.162070267168954
39	103_151	False	pre	-0.0655070151563585			103_151	False	pre	0.2715045			103_151	False	pre	-0.0381698317801306
40	103_155	False	post	-0.0236553507560397			103_155	False	post	1.3445431e-10			103_155	False	post	-0.0983670706398869
41	103_155	False	pre	0.0439261816310092			103_155	False	pre	-1.5688081e-10			103_155	False	pre	-0.0654008297646735
42	103_156	True	post	-0.138926681805143			103_156	True	post	0.30128282			103_156	True	post	-0.118850467846416
43	103_156	True	pre	-0.134929342694365			103_156	True	pre	0.37181845			103_156	True	pre	-0.0360123339432805
44	103_161	False	post	-0.0792734709628566			103_161	False	post	0.42870298			103_161	False	post	-0.0199353657303032
45	103_161	False	pre	0.309694304515062			103_161	False	pre	0.15488903			103_161	False	pre	0.344204188567453
46	103_164	False	post	-0.0752825094006834			103_164	False	post	0.21009354			103_164	False	post	-0.150372138249186
47	103_164	False	pre	-0.0334955240114353			103_164	False	pre	0.23246077			103_164	False	pre	-0.0112749685943044
48	103_166	False	post	-0.0871598822146437			103_166	False	post	0.23695758			103_166	False	post	-0.0985735237700353
49	103_166	False	pre	-0.0867077737870414			103_166	False	pre	0.25596383			103_166	False	pre	-0.0862632893854188
50	103_167	False	post	-0.0431355653279618			103_167	False	post	0.31336117			103_167	False	post	-0.0959460521181106
51	103_167	False	pre	0.422711176778988			103_167	False	pre	0.2555676			103_167	False	pre	0.45465767483023
52	103_171	False	post	-0.0891731667113513			103_171	False	post	0.22053841			103_171	False	post	-0.111208949478112
53	103_171	False	pre	-0.0492333115735747			103_171	False	pre	0.18472533			103_171	False	pre	-0.00657178100825609
54	103_172	False	post	-0.128575095491671			103_172	False	post	0.38278723			103_172	False	post	-0.0922819586987492
55	103_172	False	pre	0.0189225732317042			103_172	False	pre	0.11092794			103_172	False	pre	0.175163690166294
56	103_175	False	post	-0.086896219322222			103_175	False	post	0.30072516			103_175	False	post	-0.140958763578429
57	103_175	False	pre	0.145253856523016			103_175	False	pre	0.30441114			103_175	False	pre	0.133192617342064
58	103_183	False	post	-0.0445612825880503			103_183	False	post	0.38241407			103_183	False	post	-0.0761935613292877
59	103_183	False	pre	0.45796862739533			103_183	False	pre	0.264929			103_183	False	pre	0.475826051831358
60	103_186	True	post	-0.098029348174703			103_186	True	post	0.30626255			103_186	True	post	-0.0984206888941118
61	103_186	True	pre	0.155959518518262			103_186	True	pre	0.25447172			103_186	True	pre	0.229270108465287
62	103_187	False	post	0.00656640116558141			103_187	False	post	0.30858794			103_187	False	post	-0.0236938504306578
63	103_187	False	pre	0.419478924598795			103_187	False	pre	0.42250445			103_187	False	pre	0.405902931088917
64	103_191	False	post	-0.028215555863021			103_191	False	post	0.19028293			103_191	False	post	-0.104283309983389
65	103_191	False	pre	0.128002467063576			103_191	False	pre	0.19350336			103_191	False	pre	0.166741438851735
66	103_192	False	post	-0.140512094432074			103_192	False	post	0.40301216			103_192	False	post	-0.173219427648243
67	103_192	False	pre	-0.134599154724542			103_192	False	pre	0.23987225			103_192	False	pre	-0.177520796742897
68	103_193	False	post	-0.110152165594035			103_193	False	post	0.23573169			103_193	False	post	-0.197570801869234
69	103_193	False	pre	0.131493995106621			103_193	False	pre	0.2347702			103_193	False	pre	0.128001568361516
70	103_2	False	post	-0.195822638328563			103_2	False	post	0.2784417			103_2	False	post	-0.281383888543748
71	103_2	False	pre	-0.0972091552767498			103_2	False	pre	0.23932427			103_2	False	pre	-0.179409526060875
72	103_200	False	post	-0.0812060998262375			103_200	False	post	0.39935252			103_200	False	post	-0.163250318690606
73	103_200	False	pre	-0.0106584741294232			103_200	False	pre	0.2214816			103_200	False	pre	0.0590326981059076
74	103_201	True	post	-0.115238999671824			103_201	True	post	0.3596355			103_201	True	post	-0.124629195214002
75	103_201	True	pre	0.0663047372323713			103_201	True	pre	0.37739766			103_201	True	pre	-0.00982185217115242
76	103_202	False	post	-0.0462902599540708			103_202	False	post	0.35541156			103_202	False	post	-0.115984289720471
77	103_202	False	pre	0.213255802507668			103_202	False	pre	0.26437324			103_202	False	pre	0.21717589410577
78	103_203	False	post	-0.0365001283958174			103_203	False	post	0.2673236			103_203	False	post	-0.0894942792327876
79	103_203	False	pre	0.169083413441231			103_203	False	pre	0.3773516			103_203	False	pre	0.0784208791580686
80	103_206	False	post	-0.078421057122563			103_206	False	post	0.26446092			103_206	False	post	-0.0984843413872047
81	103_206	False	pre	0.29534184104955			103_206	False	pre	0.24629317			103_206	False	pre	0.346287333010528
82	103_207	False	post	-0.10149943764188			103_207	False	post	0.2067155			103_207	False	post	-0.179902049393567
83	103_207	False	pre	-0.0406351601934381			103_207	False	pre	0.21636163			103_207	False	pre	-0.0190667566421269
84	103_211	False	post	-0.167223047224295			103_211	False	post	0.2513145			103_211	False	post	-0.1610579956469
85	103_211	False	pre	-0.150004707497049			103_211	False	pre	0.23528868			103_211	False	pre	-0.205464549318544
86	103_212	False	post	-0.113371633675932			103_212	False	post	0.22078164			103_212	False	post	-0.146166431163098
87	103_212	False	pre	0.169837336622103			103_212	False	pre	0.23711611			103_212	False	pre	0.0911402440052587
88	103_215	False	post	-0.0394470713857549			103_215	False	post	0.058473013			103_215	False	post	-0.0738750536503282
89	103_215	False	pre	0.0921560900309481			103_215	False	pre	0.0490751			103_215	False	pre	0.0908434715376086
90	103_219	False	post	-0.0894641664438548			103_219	False	post	0.33361048			103_219	False	post	-0.195377674859948
91	103_219	False	pre	0.621926381466875			103_219	False	pre	0.23119883			103_219	False	pre	0.607558648335942
92	103_220	True	post	-0.111320339001575			103_220	True	post	0.39293006			103_220	True	post	-0.15311850475786
93	103_220	True	pre	0.359294981983766			103_220	True	pre	0.19430494			103_220	True	pre	0.342821398137168
94	103_222	False	post	0.0126100201023372			103_222	False	post	0.2376425			103_222	False	post	-0.0535081793227935
95	103_222	False	pre	0.62508973142326			103_222	False	pre	0.2412894			103_222	False	pre	0.559067645029819
96	103_227	True	post	-0.0312236929032535			103_227	True	post	0.36750633			103_227	True	post	-0.0628023910720458
97	103_227	True	pre	0.533907398893889			103_227	True	pre	0.34403184			103_227	True	pre	0.549758843057555
98	103_231	False	post	-0.291626106408023			103_231	False	post	0.20081025			103_231	False	post	-0.30610675154671
99	103_231	False	pre	-0.179918564408247			103_231	False	pre	0.2585992			103_231	False	pre	-0.211398319956386
100	103_233	False	post	-0.110629024514906			103_233	False	post	0.24103186			103_233	False	post	0.0136095286815184
101	103_233	False	pre	-0.0582313941242809			103_233	False	pre	0.21121041			103_233	False	pre	-0.150182485145219
102	103_234	False	post	-0.115025155804741			103_234	False	post	0.20147136			103_234	False	post	-0.137136195288154
103	103_234	False	pre	-0.114601755184298			103_234	False	pre	0.2030559			103_234	False	pre	-0.108977669475724
104	103_235	False	post	-0.114800719351682			103_235	False	post	0.38165057			103_235	False	post	-0.208216850350971
105	103_235	False	pre	0.00434029670633662			103_235	False	pre	0.18203615			103_235	False	pre	-0.0334148781288266
106	103_27	False	post	-0.119773746882716			103_27	False	post	0.25375643			103_27	False	post	-0.412037489165463
107	103_27	False	pre	0.116903579389014			103_27	False	pre	0.29514316			103_27	False	pre	0.261469843497645
108	103_32	True	post	-0.127469293399362			103_32	True	post	0.3798156			103_32	True	post	-0.262002109127904
109	103_32	True	pre	0.163720261754775			103_32	True	pre	0.19975932			103_32	True	pre	0.165954988172354
110	103_36	False	post	-0.226542148083278			103_36	False	post	0.2689499			103_36	False	post	-0.207507470090117
111	103_36	False	pre	-0.194383465769387			103_36	False	pre	0.2922657			103_36	False	pre	0.000899869326873484
112	103_41	False	post	-0.0796578550583821			103_41	False	post	0.24457921			103_41	False	post	-0.233716393131354
113	103_41	False	pre	0.00801604428187132			103_41	False	pre	0.21545745			103_41	False	pre	-0.0899723456851173
114	103_48	True	post	-0.153984396855221			103_48	True	post	0.35106236			103_48	True	post	-0.180243883893314
115	103_48	True	pre	-0.0987329027276019			103_48	True	pre	0.36040238			103_48	True	pre	-0.140240737339563
116	103_50	False	post	-0.16427982721304			103_50	False	post	0.24114785			103_50	False	post	-0.251950980428083
117	103_50	False	pre	-0.00520602736106878			103_50	False	pre	0.24089153			103_50	False	pre	0.0939630017327106
118	103_56	False	post	-0.18832611732822			103_56	False	post	0.37886795			103_56	False	post	-0.199565463891416
119	103_56	False	pre	-0.10470525988467			103_56	False	pre	0.26160502			103_56	False	pre	-0.115510190940195
120	103_59	False	post	-0.0794949275040021			103_59	False	post	0.22596446			103_59	False	post	-0.130137092305085
121	103_59	False	pre	-0.0794821228942615			103_59	False	pre	0.2279419			103_59	False	pre	-0.159655765949717
122	103_64	False	post	0.0697772622055996			103_64	False	post	0.26614445			103_64	False	post	-0.238096519645642
123	103_64	False	pre	0.294095681096719			103_64	False	pre	0.2592676			103_64	False	pre	0.323873404788876
124	103_7	False	post	-0.0965103843905258			103_7	False	post	0.14608978			103_7	False	post	-0.38917711487679
125	103_7	False	pre	-0.0693449556483175			103_7	False	pre	0.19433844			103_7	False	pre	-0.0709076749577645
126	103_75	True	post	-0.155965804998273			103_75	True	post	0.32866326			103_75	True	post	-0.183416284470815
127	103_75	True	pre	0.0661837413181525			103_75	True	pre	0.15839185			103_75	True	pre	-0.144592728414406
128	103_76	False	post	-0.122793513064632			103_76	False	post	0.42629847			103_76	False	post	-0.177426475600047
129	103_76	False	pre	0.0609613813124918			103_76	False	pre	0.15370606			103_76	False	pre	0.024360439439446
130	103_77	False	post	-0.153725638293924			103_77	False	post	0.2961319			103_77	False	post	-0.19636027016459
131	103_77	False	pre	-0.152218912261969			103_77	False	pre	0.12615252			103_77	False	pre	-0.12179303958551
132	103_79	True	post	-0.164143266148829			103_79	True	post	0.29447833			103_79	True	post	0.249073208850271
133	103_79	True	pre	-0.125564820581875			103_79	True	pre	0.38413882			103_79	True	pre	0.0945920837654203
134	103_85	True	post	-0.0798059373248481			103_85	True	post	0.40232182			103_85	True	post	-0.210464394998347
135	103_85	True	pre	0.0365942714054527			103_85	True	pre	0.40882134			103_85	True	pre	0.125596237886942
136	103_86	False	post	-0.137905772436519			103_86	False	post	0.38815713			103_86	False	post	-0.196555109229911
137	103_86	False	pre	-0.0527334603850328			103_86	False	pre	0.18526542			103_86	False	pre	-0.151174112005449
138	103_94	False	post	-0.201464061676407			103_94	False	post	0.24352258			103_94	False	post	-0.238809195162003
139	103_94	False	pre	-0.198824172162753			103_94	False	pre	0.23097198			103_94	False	pre	-0.215167051724251
140	103_98	False	post	-0.16591841030237			103_98	False	post	0.28042367			103_98	False	post	-0.203893367015296
141	103_98	False	pre	-0.0940232402477111			103_98	False	pre	0.2528908			103_98	False	pre	-0.181706426603058
142	103_99	False	post	0.103886619542947			103_99	False	post	0.3266059			103_99	False	post	0.0338676853361322
143	103_99	False	pre	0.255673883028103			103_99	False	pre	0.2608508			103_99	False	pre	0.257667144311809
144	125_1	False	post	-0.366600315353311			126_10	False	post	0.25138655			126_10	False	post	-0.410201847989948
145	125_1	False	pre	0.338384792606323			126_10	False	pre	0.2668434			126_10	False	pre	0.0580480217355922
146	125_11	False	post	-0.365598979661757			126_11	True	post	0.25023022			126_11	True	post	-0.0356182105828256
147	125_11	False	pre	0.0798110246695385			126_11	True	pre	0.21420614			126_11	True	pre	0.0536359215375113
148	125_14	False	post	-0.457023466584665			126_15	False	post	0.24105015			126_15	False	post	-0.278362459583274
149	125_14	False	pre	0.0338173128429757			126_15	False	pre	0.28385043			126_15	False	pre	0.232182907118851
150	125_16	True	post	-0.062301260187032			126_2	True	post	0.34426898			126_2	True	post	-0.391506462188266
151	125_16	True	pre	0.0117341415524714			126_2	True	pre	0.36195508			126_2	True	pre	0.248939127164635
152	125_19	False	post	-0.431782267158319			126_20	False	post	0.2364425			126_20	False	post	-0.241818851036712
153	125_19	False	pre	-0.237523106286146			126_20	False	pre	0.20211457			126_20	False	pre	0.0560744784933439
154	125_21	False	post	-0.277284832428067			126_21	False	post	0.24469952			126_21	False	post	-0.325926438067815
155	125_21	False	pre	0.874503090006943			126_21	False	pre	0.27812827			126_21	False	pre	0.382683281253822
156	125_27	False	post	-0.218346357359994			126_22	True	post	0.30969277			126_22	True	post	-0.396932768398918
157	125_27	False	pre	0.222693440921802			126_22	True	pre	0.33395302			126_22	True	pre	0.26569413083658
158	125_28	False	post	-0.477202121405898			126_23	False	post	0.24796876			126_23	False	post	-0.275340385473136
159	125_28	False	pre	-0.127479820169205			126_23	False	pre	0.25701198			126_23	False	pre	0.160548288313869
160	125_30	False	post	-0.28247782937569			126_24	False	post	0.26305994			126_24	False	post	-0.168454279320714
161	125_30	False	pre	-0.109530086093964			126_24	False	pre	0.28846326			126_24	False	pre	0.108155107427123
162	125_33	False	post	-0.35540386318865			126_26	False	post	0.21901219			126_26	False	post	0.0751985654813798
163	125_33	False	pre	0.328221955741191			126_26	False	pre	0.2034038			126_26	False	pre	-0.0362449396946023
164	125_35	False	post	-0.578720648252051			126_27	False	post	0.29743087			126_27	False	post	0.0237804769506326
165	125_35	False	pre	0.233438157911878			126_27	False	pre	0.34836003			126_27	False	pre	0.560212184389089
166	125_36	False	post	-0.451573986593847			126_29	False	post	0.30211198			126_29	False	post	-0.0224958107492843
167	125_36	False	pre	0.146756853085212			126_29	False	pre	0.23582058			126_29	False	pre	0.288870797494612
168	125_39	False	post	-0.229860237780741			126_30	False	post	0.26005402			126_30	False	post	-0.172187516173374
169	125_39	False	pre	-0.172416215917951			126_30	False	pre	0.25226974			126_30	False	pre	0.45337900003801
170	125_4	False	post	-0.150385111319804			126_31	False	post	0.36957735			126_31	False	post	0.0593256270301939
171	125_4	False	pre	-0.148106211530759			126_31	False	pre	0.281392			126_31	False	pre	0.0199998404703531
172	125_40	False	post	-0.437276599548602			126_34	True	post	0.19528538			126_34	True	post	-0.191491851991947
173	125_40	False	pre	-0.366341444582959			126_34	True	pre	0.20588176			126_34	True	pre	-0.0252468286791106
174	125_41	False	post	-0.148580034503277			126_35	True	post	0.26345778			126_35	True	post	-0.0464723893143997
175	125_41	False	pre	0.0285935107548763			126_35	True	pre	0.23619753			126_35	True	pre	0.235967123363129
176	125_43	False	post	-0.349403953802712			126_36	False	post	0.25267392			126_36	False	post	-0.128123945741534
177	125_43	False	pre	-0.206229457338295			126_36	False	pre	0.28776455			126_36	False	pre	0.302134898070985
178	125_45	False	post	-0.0238603891587016			126_38	False	post	0.24658717			126_38	False	post	-0.390842946793599
179	125_45	False	pre	0.148401105423526			126_38	False	pre	0.26097447			126_38	False	pre	0.297415007888967
180	125_46	False	post	-0.356800670939073			126_4	False	post	0.22462404			126_4	False	post	-0.403483638433295
181	125_46	False	pre	0.103074462422867			126_4	False	pre	0.22099689			126_4	False	pre	0.223731748280557
182	125_47	False	post	-0.288990999494996			126_41	False	post	0.20108052			126_41	False	post	-0.62389928656919
183	125_47	False	pre	0.684731228899723			126_41	False	pre	0.2072599			126_41	False	pre	0.411700704980852
184	125_48	True	post	-0.184254664002417			126_42	False	post	0.2577348			126_42	False	post	-0.336303118580391
185	125_48	True	pre	-0.0952348376537751			126_42	False	pre	0.25960404			126_42	False	pre	-0.00867343501436552
186	125_50	False	post	-0.388041610718842			126_44	False	post	0.0554179			126_44	False	post	-0.0801458885692771
187	125_50	False	pre	0.102987396461635			126_44	False	pre	0.05632284			126_44	False	pre	0.10378010636108
188	125_51	False	post	-0.0812669714724496			126_46	False	post	0.27741876			126_46	False	post	-0.0151538234605093
189	125_51	False	pre	0.048117598754867			126_46	False	pre	0.27478105			126_46	False	pre	0.0628700847956319
190	125_54	False	post	-0.244365728574823			126_47	False	post	0.23476386			126_47	False	post	-0.3080040928458
191	125_54	False	pre	-0.0153796316754214			126_47	False	pre	0.1702784			126_47	False	pre	0.0401140840406124
192	125_55	True	post	-0.13531598543895			126_5	False	post	0.21977977			126_5	False	post	-0.335294593297465
193	125_55	True	pre	-0.0144386662435704			126_5	False	pre	0.23926894			126_5	False	pre	0.154674026788113
194	125_57	True	post	-0.41546273333559			126_54	False	post	0.2109524			126_54	False	post	-0.116734660619653
195	125_57	True	pre	0.36927980424109			126_54	False	pre	0.25191253			126_54	False	pre	-0.156599899880612
196	125_59	False	post	-0.205016179777344			126_55	False	post	0.22693028			126_55	False	post	-0.0190913218744542
197	125_59	False	pre	0.240401292581701			126_55	False	pre	0.23584962			126_55	False	pre	-0.0107394937777362
198	125_6	True	post	-0.439306680124045			126_56	False	post	0.20350379			126_56	False	post	-0.22926878282217
199	125_6	True	pre	-0.161363042683771			126_56	False	pre	0.2256234			126_56	False	pre	-0.0172901691007886
200	125_63	False	post	-0.236296465119812			126_57	False	post	0.22449274			126_57	False	post	-0.0534960037326803
201	125_63	False	pre	0.142826040330052			126_57	False	pre	0.24039598			126_57	False	pre	0.218253250790069
202	125_65	True	post	-0.417562895035645			126_58	False	post	0.25994813			126_58	False	post	-0.079178570191123
203	125_65	True	pre	0.0736452443010157			126_58	False	pre	0.2791511			126_58	False	pre	0.157437411112898
204	125_67	False	post	-0.631631341340694			126_6	False	post	0.19204003			126_6	False	post	-0.000228846575566851
205	125_67	False	pre	-0.230553701534356			126_6	False	pre	0.20113173			126_6	False	pre	0.248455682785301
206	125_7	False	post	-0.473051868910864			126_60	True	post	0.30030614			126_60	True	post	-0.134963323973731
207	125_7	False	pre	0.0309063152359661			126_60	True	pre	0.14510554			126_60	True	pre	0.248960410323156
208	126_10	False	post	-0.284670363241993			126_63	False	post	0.34240344			126_63	False	post	-0.0472303743204462
209	126_10	False	pre	-0.0642120106412022			126_63	False	pre	0.26759377			126_63	False	pre	0.345612812710863
210	126_11	True	post	0.0323569518639875			126_65	False	post	0.18955228			126_65	False	post	-0.504352194538119
211	126_11	True	pre	0.0262681067026837			126_65	False	pre	0.21022204			126_65	False	pre	0.105933205046434
212	126_15	False	post	-0.173549757446172			126_67	True	post	0.30241573			126_67	True	post	-0.121610237001055
213	126_15	False	pre	0.0791381498175191			126_67	True	pre	0.32382417			126_67	True	pre	0.0146168974430439
214	126_2	True	post	-0.290504257292056			126_8	False	post	0.21986215			126_8	False	post	-0.566929084618292
215	126_2	True	pre	0.222055841166896			126_8	False	pre	0.23571572			126_8	False	pre	0.257123711637645
216	126_20	False	post	-0.158572144651385			136_103	False	post	0.1690805			137_0	False	post	-0.0184021979092177
217	126_20	False	pre	0.0383883690901337			136_103	False	pre	0.14523211			137_0	False	pre	-0.0594640074882664
218	126_21	False	post	-0.102986160385353			136_109	False	post	0.15106179			137_104	True	post	-0.247132131855667
219	126_21	False	pre	0.311341719827705			136_109	False	pre	0.22948182			137_104	True	pre	0.366106122506222
220	126_22	True	post	-0.338920886207655			136_112	False	post	0.08043099			137_105	False	post	-0.0505185631046389
221	126_22	True	pre	0.276753628157025			136_112	False	pre	0.122888364			137_105	False	pre	-0.0083652866077038
222	126_23	False	post	-0.0695419272434047			136_113	False	post	0.19804037			137_107	False	post	-0.0574440062681132
223	126_23	False	pre	0.107551498279231			136_113	False	pre	0.19565028			137_107	False	pre	0.464371889833838
224	126_24	False	post	-0.168257509886893			136_114	False	post	0.23779707			137_108	False	post	-0.234182137467679
225	126_24	False	pre	0.0321196745776498			136_114	False	pre	0.22906028			137_108	False	pre	-0.0212125708909167
226	126_26	False	post	-0.0772600471211055			136_115	False	post	0.07097			137_109	False	post	0.0582182041273693
227	126_26	False	pre	0.0296368634412147			136_115	False	pre	0.04690216			137_109	False	pre	0.282311569021795
228	126_27	False	post	0.0636042528256637			136_122	False	post	0.20139113			137_11	False	post	-0.401576845382062
229	126_27	False	pre	0.496864087520584			136_122	False	pre	0.20992312			137_11	False	pre	-0.0963239707838909
230	126_29	False	post	0.025639323989075			136_125	False	post	0.14533561			137_114	False	post	-0.324351292043724
231	126_29	False	pre	0.228293166449313			136_125	False	pre	0.17024225			137_114	False	pre	-0.039439641695295
232	126_30	False	post	-0.160494184456693			136_127	False	post	0.24634857			137_115	False	post	-0.0224825577022573
233	126_30	False	pre	0.419423900489413			136_127	False	pre	0.205515			137_115	False	pre	0.0632523867700109
234	126_31	False	post	-0.087431317963951			136_128	False	post	0.13817121			137_118	False	post	-0.12534300274045
235	126_31	False	pre	0.0578969517246979			136_128	False	pre	0.088431306			137_118	False	pre	-0.0247570969176406
236	126_34	True	post	-0.118151966427399			136_13	False	post	0.11235921			137_119	False	post	-0.286040385005269
237	126_34	True	pre	-0.0579537095240356			136_13	False	pre	0.12090379			137_119	False	pre	-0.0420317129756219
238	126_35	True	post	-0.0181139447736374			136_132	False	post	0.14450532			137_120	False	post	-0.085141220246676
239	126_35	True	pre	0.197717300014966			136_132	False	pre	0.14186738			137_120	False	pre	-0.285792125900225
240	126_36	False	post	-0.0256137076927255			136_135	False	post	0.1652076			137_121	False	post	-0.212096697085658
241	126_36	False	pre	0.254244105709055			136_135	False	pre	0.1626834			137_121	False	pre	0.26400487023502
242	126_38	False	post	-0.151041377682484			136_136	False	post	0.13755168			137_123	True	post	-0.408248221958264
243	126_38	False	pre	0.130110591813158			136_136	False	pre	0.14912125			137_123	True	pre	0.156897019657353
244	126_4	False	post	-0.137344756698203			136_139	False	post	0.19577345			137_125	False	post	0.134468021370906
245	126_4	False	pre	0.0214237295847729			136_139	False	pre	0.16653925			137_125	False	pre	-0.0624441556260284
246	126_41	False	post	-0.448801605731862			136_14	False	post	0.099582195			137_129	False	post	-0.323329072798054
247	126_41	False	pre	0.366503212820317			136_14	False	pre	0.13517196			137_129	False	pre	-0.00603281990520669
248	126_42	False	post	-0.284982576097155			136_145	False	post	0.06994432			137_13	False	post	-0.294257065105458
249	126_42	False	pre	-0.0119572235709477			136_145	False	pre	0.06372449			137_13	False	pre	0.0947076429436401
250	126_44	False	post	-0.119154980845312			136_150	False	post	0.15448831			137_135	False	post	-0.296417370461447
251	126_44	False	pre	0.083205796819014			136_150	False	pre	0.16629775			137_135	False	pre	-0.0106616935859153
252	126_46	False	post	0.0103190231407555			136_158	False	post	0.12539476			137_137	False	post	-0.0385119709544062
253	126_46	False	pre	0.0363118589409816			136_158	False	pre	0.17370428			137_137	False	pre	-0.109471548263986
254	126_47	False	post	-0.134908282717293			136_16	False	post	0.17392014			137_140	False	post	-0.334509597936575
255	126_47	False	pre	0.0246084489871553			136_16	False	pre	0.20519173			137_140	False	pre	-0.0660405301027015
256	126_5	False	post	-0.284864073115735			136_161	False	post	0.15927398			137_143	False	post	-0.359164487308058
257	126_5	False	pre	0.0891873329820064			136_161	False	pre	0.15682217			137_143	False	pre	-0.114936199410857
258	126_54	False	post	-0.112427194836718			136_164	False	post	0.18095456			137_148	False	post	-0.115721681417249
259	126_54	False	pre	-0.0917887462644073			136_164	False	pre	0.17284442			137_148	False	pre	0.00581521033943256
260	126_55	False	post	-0.0219756777975931			136_166	False	post	0.106550075			137_151	False	post	-0.0466606523337575
261	126_55	False	pre	0.0324119816047338			136_166	False	pre	0.13116552			137_151	False	pre	0.416242519625028
262	126_56	False	post	-0.145071383545172			136_17	False	post	0.19371106			137_153	False	post	0.0513005166432744
263	126_56	False	pre	-0.0109432322115088			136_17	False	pre	0.15395759			137_153	False	pre	0.125431649318756
264	126_57	False	post	-0.0536211034950819			136_170	False	post	0.21641836			137_154	False	post	0.189972716720885
265	126_57	False	pre	0.212827464422955			136_170	False	pre	0.1879556			137_154	False	pre	0.0782633003141023
266	126_58	False	post	-0.0512602703418956			136_174	False	post	0.16342549			137_157	False	post	0.10897809528337
267	126_58	False	pre	0.145508015407844			136_174	False	pre	0.17157257			137_157	False	pre	0.258698233865929
268	126_6	False	post	-0.0538099162885642			136_175	False	post	0.054902777			137_16	False	post	-0.446604709388827
269	126_6	False	pre	0.208712757448543			136_175	False	pre	0.04596822			137_16	False	pre	-0.197793887517404
270	126_60	True	post	-0.112171916739685			136_178	False	post	0.19397302			137_160	False	post	0.0543497116632947
271	126_60	True	pre	0.206702371277013			136_178	False	pre	0.19633214			137_160	False	pre	0.203814709551953
272	126_63	False	post	-0.0291765576680645			136_179	False	post	0.110873036			137_163	True	post	-0.271928500553534
273	126_63	False	pre	0.298528962186415			136_179	False	pre	0.1255558			137_163	True	pre	-0.293643006265445
274	126_65	False	post	-0.385393625687094			136_181	False	post	0.21562804			137_165	False	post	-0.283628902550363
275	126_65	False	pre	0.0558191999154878			136_181	False	pre	0.20392127			137_165	False	pre	-0.0158340585085889
276	126_67	True	post	-0.107734032873611			136_189	False	post	0.16900562			137_168	True	post	-0.282625627831833
277	126_67	True	pre	-0.0242426070116508			136_189	False	pre	0.18561298			137_168	True	pre	-0.20135703853585
278	126_8	False	post	-0.434922902888329			136_196	False	post	0.19262768			137_17	False	post	-0.181666246349843
279	126_8	False	pre	0.276004986803984			136_196	False	pre	0.1769843			137_17	False	pre	-0.163848782313173
280	127_12	False	post	-0.147230577994714			136_197	False	post	0.19671214			137_177	False	post	-0.307088608599213
281	127_12	False	pre	1.04288995779788			136_197	False	pre	0.2213335			137_177	False	pre	-0.154688586622559
282	127_16	False	post	-0.593179387673426			136_198	False	post	0.23477086			137_179	False	post	-0.196502225761299
283	127_16	False	pre	0.787327450835105			136_198	False	pre	0.2334908			137_179	False	pre	-0.0142019482656749
284	127_18	False	post	0.0223979329220205			136_201	False	post	0.16916983			137_181	False	post	-0.202717542798454
285	127_18	False	pre	0.251546936229343			136_201	False	pre	0.17525762			137_181	False	pre	0.131709109099956
286	127_2	False	post	-0.423607270129181			136_203	False	post	0.17607956			137_182	False	post	-0.000931032100037478
287	127_2	False	pre	0.000599178452663597			136_203	False	pre	0.24219681			137_182	False	pre	0.058091517235674
288	127_24	False	post	-0.337949383588347			136_204	False	post	0.19751367			137_188	False	post	-0.274174510601664
289	127_24	False	pre	0.345296978211253			136_204	False	pre	0.22798349			137_188	False	pre	-0.168916117893762
290	127_27	False	post	-0.150054330861817			136_205	False	post	0.18107688			137_19	False	post	-0.190688550792751
291	127_27	False	pre	0.308630665146338			136_205	False	pre	0.19102186			137_19	False	pre	0.0136706268119709
292	127_28	False	post	0.0239672967278128			136_210	False	post	0.035745148			137_190	False	post	-0.157785697063128
293	127_28	False	pre	0.932059497382739			136_210	False	pre	0.039147705			137_190	False	pre	-0.200455209727975
294	127_29	False	post	0.212910390864635			136_215	False	post	0.2954744			137_192	False	post	-0.161338404670855
295	127_29	False	pre	0.616279123709534			136_215	False	pre	0.27881235			137_192	False	pre	0.142656179536838
296	127_33	False	post	-0.380799856245071			136_216	False	post	0.19790833			137_195	False	post	-0.196925637094071
297	127_33	False	pre	0.137275864384313			136_216	False	pre	0.20817134			137_195	False	pre	0.0589561344038312
298	127_36	False	post	-0.482032821136673			136_217	False	post	0.19366618			137_196	False	post	-0.0790028749113444
299	127_36	False	pre	-0.0328417279907463			136_217	False	pre	0.18153206			137_196	False	pre	-0.0567783883639088
300	127_39	False	post	-0.554611550022117			136_22	False	post	0.17700502			137_198	False	post	-0.149374512738783
301	127_39	False	pre	0.0787619515281262			136_22	False	pre	0.21283625			137_198	False	pre	-0.135796045581908
302	127_42	False	post	0.366975935937032			136_222	False	post	0.15866446			137_2	False	post	-0.0610807001872506
303	127_42	False	pre	0.780359136991388			136_222	False	pre	0.16980988			137_2	False	pre	0.0990985352532351
304	127_43	False	post	-0.326313662774016			136_225	False	post	0.18849024			137_20	False	post	-0.361378814301858
305	127_43	False	pre	0.0629238827495103			136_225	False	pre	0.19513291			137_20	False	pre	-0.381911092484497
306	127_47	False	post	-0.380726801608713			136_226	False	post	0.1955867			137_200	False	post	-0.140846992822841
307	127_47	False	pre	0.749745630806341			136_226	False	pre	0.21053137			137_200	False	pre	0.280854064392094
308	127_49	False	post	0.155202993417323			136_227	False	post	0.08989736			137_201	False	post	-0.299721371143696
309	127_49	False	pre	0.987816441769829			136_227	False	pre	0.08611018			137_201	False	pre	-0.00916389687531181
310	127_5	False	post	0.16329634368589			136_228	False	post	0.2199344			137_206	False	post	-0.0908009922807922
311	127_5	False	pre	0.794924596910167			136_228	False	pre	0.17219567			137_206	False	pre	-0.0684471575961876
312	127_52	False	post	-0.0326368189917844			136_229	False	post	0.2118744			137_207	False	post	-0.216999141523162
313	127_52	False	pre	0.308581463487669			136_229	False	pre	0.2517165			137_207	False	pre	-0.1930425402988
314	127_53	False	post	-0.0765007175213472			136_23	False	post	0.1087145			137_21	False	post	-0.0284411270166984
315	127_53	False	pre	0.0932642513516795			136_23	False	pre	0.11364609			137_21	False	pre	0.0899880426233456
316	127_54	False	post	-0.493082323188289			136_230	False	post	0.16604851			137_218	False	post	-0.152427850132855
317	127_54	False	pre	0.420957610269646			136_230	False	pre	0.1930802			137_218	False	pre	0.0166857720099412
318	127_55	False	post	-0.152842478475622			136_235	False	post	0.17445186			137_219	False	post	-0.152304894713278
319	127_55	False	pre	0.683023580868508			136_235	False	pre	0.22735347			137_219	False	pre	0.122459703704329
320	127_56	False	post	-0.548241774070723			136_238	False	post	0.19317274			137_22	False	post	0.223618297333655
321	127_56	False	pre	-0.370177425651401			136_238	False	pre	0.3013776			137_22	False	pre	0.0587558565771534
322	127_6	False	post	-0.104679066319961			136_239	False	post	0.2188426			137_220	False	post	-0.0125658655591001
323	127_6	False	pre	1.32125212525568			136_239	False	pre	0.22296308			137_220	False	pre	0.0260199957107622
324	127_60	False	post	-0.386994892986954			136_242	False	post	0.20473735			137_230	False	post	-0.148922290977289
325	127_60	False	pre	0.348187982259771			136_242	False	pre	0.21863204			137_230	False	pre	0.0874629476564563
326	127_66	False	post	-0.157623412011473			136_248	False	post	0.16423732			137_231	False	post	-0.176815136857653
327	127_66	False	pre	0.639092577890424			136_248	False	pre	0.18320847			137_231	False	pre	-0.0877099955970384
328	127_68	False	post	-0.161460683699587			136_249	False	post	0.14272593			137_237	False	post	-0.334111422894097
329	127_68	False	pre	0.0340995618001486			136_249	False	pre	0.22214796			137_237	False	pre	-0.141269608730795
330	127_70	False	post	0.00436725043725983			136_25	False	post	0.15345973			137_24	True	post	0.0513487214934457
331	127_70	False	pre	0.844523690890225			136_25	False	pre	0.1562087			137_24	True	pre	0.114555668339037
332	127_72	False	post	0.111996069646652			136_252	False	post	0.22615702			137_242	False	post	-0.112605421516045
333	127_72	False	pre	0.792331852706535			136_252	False	pre	0.3066205			137_242	False	pre	0.0594319838597777
334	127_8	False	post	-0.371313744880992			136_258	False	post	0.21349728			137_246	False	post	-0.308189480579355
335	127_8	False	pre	0.450012056796518			136_258	False	pre	0.2062051			137_246	False	pre	-0.0610437534926004
336	127_9	False	post	-0.516503948655513			136_260	False	post	0.19727752			137_248	False	post	-0.153884901478601
337	127_9	False	pre	0.20579463125244			136_260	False	pre	0.19732837			137_248	False	pre	0.191812651773092
338	136_103	False	post	-0.256310100277908			136_262	False	post	0.19430411			137_249	False	post	-0.282419643602775
339	136_103	False	pre	-0.0353463402733756			136_262	False	pre	0.262551			137_249	False	pre	0.203967478988161
340	136_109	False	post	-0.1990476959102			136_269	False	post	0.14589502			137_252	False	post	-0.329491499054284
341	136_109	False	pre	0.0494260340619494			136_269	False	pre	0.13179901			137_252	False	pre	-0.212967199077421
342	136_112	False	post	-0.123460984889691			136_272	False	post	0.061363533			137_256	False	post	-0.17930167634077
343	136_112	False	pre	-0.113502811440161			136_272	False	pre	0.07102312			137_256	False	pre	-0.155880699268139
344	136_113	False	post	0.0875129087688034			136_274	False	post	0.12737945			137_259	False	post	-0.170112292867032
345	136_113	False	pre	0.139311225620626			136_274	False	pre	0.16145615			137_259	False	pre	-0.0994611835117565
346	136_114	False	post	-0.0385511908023315			136_276	False	post	0.22458635			137_263	False	post	-0.0788527283925235
347	136_114	False	pre	0.0619072157632385			136_276	False	pre	0.1247154			137_263	False	pre	0.173972452302265
348	136_115	False	post	-0.024175462234406			136_277	False	post	0.216423			137_265	False	post	-0.180645987936937
349	136_115	False	pre	0.0430300971653052			136_277	False	pre	0.24919437			137_265	False	pre	0.0740856604822423
350	136_122	False	post	-0.0255343946531			136_278	False	post	0.18101974			137_268	False	post	-0.112320084940389
351	136_122	False	pre	0.237973602207487			136_278	False	pre	0.23924516			137_268	False	pre	-0.00539872906739028
352	136_125	False	post	-0.163668766596052			136_28	False	post	0.17917605			137_270	False	post	-0.19312526014427
353	136_125	False	pre	-0.0745498866831803			136_28	False	pre	0.19691284			137_270	False	pre	0.120634432170088
354	136_127	False	post	-0.0705050585454611			136_284	False	post	0.18756694			137_31	False	post	-0.241644602271802
355	136_127	False	pre	-0.0293546546755528			136_284	False	pre	0.24758486			137_31	False	pre	-0.24083518326817
356	136_128	False	post	-0.0920452773888229			136_287	False	post	0.17568588			137_32	False	post	-0.475241693916732
357	136_128	False	pre	-0.0585131080008794			136_287	False	pre	0.2108277			137_32	False	pre	-0.163111761338809
358	136_13	False	post	-0.0880201481660783			136_291	False	post	0.14514086			137_36	False	post	-0.00549038152513608
359	136_13	False	pre	-0.0760697528858747			136_291	False	pre	0.30574903			137_36	False	pre	0.0476995886461963
360	136_132	False	post	-0.0582286480260507			136_292	False	post	0.15899007			137_39	False	post	-0.144105246904849
361	136_132	False	pre	0.00677822067669961			136_292	False	pre	0.21508342			137_39	False	pre	0.244734626538763
362	136_135	False	post	-0.0300397017157192			136_293	False	post	0.22131576			137_41	False	post	-0.229298780333152
363	136_135	False	pre	0.299238225627666			136_293	False	pre	0.18299659			137_41	False	pre	-0.256018887324273
364	136_136	False	post	-0.0934916261177305			136_294	False	post	0.1545057			137_42	False	post	-0.013842796136484
365	136_136	False	pre	0.319084051214811			136_294	False	pre	0.15420257			137_42	False	pre	-0.0736300579787219
366	136_139	False	post	-0.193488206058625			136_297	False	post	0.102607496			137_43	False	post	0.0365976465401754
367	136_139	False	pre	-0.183804944470761			136_297	False	pre	0.15479745			137_43	False	pre	-0.196217188725446
368	136_14	False	post	-0.298784170763041			136_30	False	post	0.1707967			137_44	False	post	0.170253354128575
369	136_14	False	pre	-0.121405407033556			136_30	False	pre	0.19396679			137_44	False	pre	0.216055953732428
370	136_145	False	post	0.0385005906615561			136_300	False	post	0.2172165			137_47	False	post	-0.244196936263947
371	136_145	False	pre	0.326174949093605			136_300	False	pre	0.2542194			137_47	False	pre	0.0625516354762135
372	136_150	False	post	0.117716191696263			136_303	False	post	0.11726551			137_49	False	post	-0.0227690170862865
373	136_150	False	pre	0.311475504773258			136_303	False	pre	0.12651007			137_49	False	pre	0.082767846613288
374	136_158	False	post	-0.225352114205852			136_304	False	post	0.21990846			137_50	False	post	-0.355345031894482
375	136_158	False	pre	-0.163944590177249			136_304	False	pre	0.23098285			137_50	False	pre	0.0676211743679654
376	136_16	False	post	-0.172139610313087			136_307	False	post	0.19850583			137_52	False	post	-0.0074200494474818
377	136_16	False	pre	-0.108856048883079			136_307	False	pre	0.24113391			137_52	False	pre	0.0577052686189211
378	136_161	False	post	0.0300925551036558			136_309	False	post	0.15249497			137_53	False	post	0.141610250735877
379	136_161	False	pre	0.251117055062076			136_309	False	pre	0.15831196			137_53	False	pre	0.125919464731751
380	136_164	False	post	-0.122202328517021			136_31	False	post	0.14484099			137_54	False	post	-0.375430519970048
381	136_164	False	pre	-0.10559524984995			136_31	False	pre	0.13638954			137_54	False	pre	-0.300639666606059
382	136_166	False	post	-0.253420932623121			136_313	False	post	0.1990516			137_56	False	post	-0.12287148351573
383	136_166	False	pre	-0.00165460717964644			136_313	False	pre	0.266641			137_56	False	pre	0.20051560309467
384	136_17	False	post	-0.123773994671579			136_317	False	post	0.18711773			137_57	False	post	-0.203878782469199
385	136_17	False	pre	0.0944800787651325			136_317	False	pre	0.17442957			137_57	False	pre	-0.17169681042712
386	136_170	False	post	-0.180990329646045			136_324	False	post	0.1430977			137_58	False	post	0.037665331204968
387	136_170	False	pre	-0.180209507769909			136_324	False	pre	0.16212398			137_58	False	pre	-0.160277875165015
388	136_174	False	post	-0.145734175628777			136_327	False	post	0.20957533			137_6	False	post	-0.000200006349609249
389	136_174	False	pre	-0.135597745675059			136_327	False	pre	0.23468144			137_6	False	pre	0.169541885763661
390	136_175	False	post	-0.0134080236123599			136_328	False	post	0.07839061			137_64	False	post	-0.124592354780925
391	136_175	False	pre	0.153630545036408			136_328	False	pre	0.12189814			137_64	False	pre	-0.32932174395137
392	136_178	False	post	0.0538122486210987			136_331	False	post	0.11032232			137_67	False	post	-0.23417374003531
393	136_178	False	pre	0.264200673710401			136_331	False	pre	0.10337773			137_67	False	pre	-0.0925152705380311
394	136_179	False	post	-0.115828364950013			136_332	False	post	0.17932327			137_69	False	post	0.0586863820651473
395	136_179	False	pre	0.187742543265064			136_332	False	pre	0.20417486			137_69	False	pre	0.0935596920643037
396	136_181	False	post	-0.0584443704183351			136_333	False	post	0.2578438			137_73	False	post	-0.229815015692112
397	136_181	False	pre	0.0602203191691196			136_333	False	pre	0.2800473			137_73	False	pre	-0.0635951202465588
398	136_189	False	post	-0.130823543855238			136_335	False	post	0.10612913			137_78	False	post	-0.102185708299714
399	136_189	False	pre	0.459618887637532			136_335	False	pre	0.13708557			137_78	False	pre	-0.160400436324809
400	136_196	False	post	-0.0867859761094942			136_338	False	post	0.18506902			137_82	False	post	-0.0712652528154185
401	136_196	False	pre	-0.0340446899925695			136_338	False	pre	0.20632699			137_82	False	pre	-0.0206485597637033
402	136_197	False	post	-0.0855220767810779			136_339	False	post	0.15973549			137_86	False	post	-0.333471929198414
403	136_197	False	pre	-0.000860000003984844			136_339	False	pre	0.16892692			137_86	False	pre	-0.0706388867091976
404	136_198	False	post	0.126197556365066			136_345	False	post	0.17590076			137_87	False	post	-0.251558030647519
405	136_198	False	pre	0.17214130809917			136_345	False	pre	0.20866212			137_87	False	pre	0.218921937689753
406	136_201	False	post	-0.187305770069204			136_348	False	post	0.1973608			137_88	False	post	-0.251291189475979
407	136_201	False	pre	-0.160228293156653			136_348	False	pre	0.20269583			137_88	False	pre	-0.086302938985968
408	136_203	False	post	0.00922511105055989			136_35	False	post	0.19647984			137_9	False	post	-0.16934199593906
409	136_203	False	pre	0.2094105549175			136_35	False	pre	0.27971405			137_9	False	pre	0.0598175793829336
410	136_204	False	post	-0.110555057140914			136_350	False	post	0.1665663			137_91	False	post	0.0829411225583681
411	136_204	False	pre	0.0248844138178381			136_350	False	pre	0.180098			137_91	False	pre	-0.0426025281416876
412	136_205	False	post	-0.121777090540206			136_352	False	post	0.09900949			137_92	False	post	-0.276423858731138
413	136_205	False	pre	0.139227618903934			136_352	False	pre	0.11740387			137_92	False	pre	-0.284333932685659
414	136_210	False	post	-0.108094706414152			136_354	False	post	0.032413606			137_93	False	post	-0.109466441293162
415	136_210	False	pre	-0.0119204421707854			136_354	False	pre	0.053090744			137_93	False	pre	-0.180716988259497
416	136_215	False	post	-0.0220184229221876			136_355	False	post	0.14478447			137_94	True	post	-0.173781642268677
417	136_215	False	pre	0.146841849849076			136_355	False	pre	0.17459661			137_94	True	pre	0.00177816030163307
418	136_216	False	post	-0.132172437353364			136_357	False	post	0.19709392			137_96	False	post	0.068667140860319
419	136_216	False	pre	0.239959606670359			136_357	False	pre	0.2275618			137_96	False	pre	-0.0112747188826109
420	136_217	False	post	-0.148459135403942			136_363	False	post	0.17272662			137_98	False	post	-0.387689619676133
421	136_217	False	pre	-0.0440824911652493			136_363	False	pre	0.18719245			137_98	False	pre	0.0822164187423601
422	136_22	False	post	-0.126557199433131			136_365	False	post	0.25034028			139_1	False	post	0.0434394869426548
423	136_22	False	pre	0.364882600996374			136_365	False	pre	0.27322203			139_1	False	pre	-0.0794052750637316
424	136_222	False	post	-0.0138018214043528			136_367	False	post	0.1924482			139_109	False	post	0.262424901413889
425	136_222	False	pre	0.194936724373373			136_367	False	pre	0.18857878			139_109	False	pre	-0.638110102920073
426	136_225	False	post	0.0864662005087426			136_370	False	post	0.25252625			139_110	False	post	-0.117376495898947
427	136_225	False	pre	0.129773004558488			136_370	False	pre	0.26456025			139_110	False	pre	0.154430780883267
428	136_226	False	post	-0.0405551142857263			136_371	False	post	0.18976179			139_140	True	post	-0.465247364507707
429	136_226	False	pre	0.425571381823053			136_371	False	pre	0.23393272			139_140	True	pre	-0.027167065035358
430	136_227	False	post	-0.105502567378446			136_373	False	post	0.1863547			139_15	False	post	-0.178843555806839
431	136_227	False	pre	0.0423720942584709			136_373	False	pre	0.17765503			139_15	False	pre	0.182481215979063
432	136_228	False	post	-0.0472828881658186			136_375	False	post	0.09814164			139_151	False	post	-0.127666618501484
433	136_228	False	pre	0.000779571154552583			136_375	False	pre	0.08651651			139_151	False	pre	0.652640467772497
434	136_229	False	post	-0.382474385822341			136_376	False	post	0.07272599			139_160	False	post	-0.134459839081281
435	136_229	False	pre	-0.00131875042557624			136_376	False	pre	0.07290348			139_160	False	pre	0.840726387489858
436	136_23	False	post	-0.0986314199469638			136_378	False	post	0.18843327			139_176	False	post	0.0366057425219409
437	136_23	False	pre	-0.0806219140585496			136_378	False	pre	0.19534934			139_176	False	pre	0.705621330733208
438	136_230	False	post	-0.0199156822657345			136_380	False	post	0.1267319			139_177	False	post	0.103755273352033
439	136_230	False	pre	0.255810312321805			136_380	False	pre	0.13347565			139_177	False	pre	0.717534813516664
440	136_235	False	post	-0.264956329421682			136_381	False	post	0.16726486			139_179	True	post	-0.255190304350471
441	136_235	False	pre	-0.169410827750465			136_381	False	pre	0.23107184			139_179	True	pre	0.0268272929018412
442	136_238	False	post	-0.0845923782940141			136_383	False	post	0.16475545			139_199	False	post	-0.0964043472410567
443	136_238	False	pre	0.355701184383555			136_383	False	pre	0.22273538			139_199	False	pre	0.0283048535414677
444	136_239	False	post	-0.155924245038948			136_384	False	post	0.061078254			139_206	False	post	-0.0465296714312273
445	136_239	False	pre	0.0690218972252893			136_384	False	pre	0.09433136			139_206	False	pre	0.465729316283487
446	136_242	False	post	-0.0653716540685099			136_385	False	post	0.17687654			139_212	True	post	-0.209100225913776
447	136_242	False	pre	0.161789287287411			136_385	False	pre	0.15679447			139_212	True	pre	0.220098971559638
448	136_248	False	post	-0.330784814419166			136_39	False	post	0.14487168			139_222	False	post	-0.110433770346933
449	136_248	False	pre	-0.208110813275288			136_39	False	pre	0.1452541			139_222	False	pre	0.589388847072319
450	136_249	False	post	-0.19464573108431			136_391	False	post	0.15605001			139_229	False	post	-0.310136709627649
451	136_249	False	pre	0.201914281759154			136_391	False	pre	0.19724034			139_229	False	pre	-0.200909038064959
452	136_25	False	post	-0.219475210657626			136_393	False	post	0.12054716			139_237	False	post	-0.154401899661637
453	136_25	False	pre	-0.00559219944297402			136_393	False	pre	0.14565161			139_237	False	pre	0.150699296510645
454	136_252	False	post	0.060460870975699			136_395	False	post	0.15461081			139_238	True	post	-0.170130238453743
455	136_252	False	pre	0.375232425439606			136_395	False	pre	0.15093988			139_238	True	pre	0.374612510401493
456	136_258	False	post	-0.0196563277271939			136_397	False	post	0.17529765			139_24	False	post	-0.168083255533824
457	136_258	False	pre	0.379624764368146			136_397	False	pre	0.25088027			139_24	False	pre	0.394096960069767
458	136_260	False	post	0.139114441547769			136_401	False	post	0.14583877			139_264	True	post	0.073687298051974
459	136_260	False	pre	0.359615341979108			136_401	False	pre	0.1612018			139_264	True	pre	0.916835434982919
460	136_262	False	post	-0.0830056226248485			136_403	False	post	0.18309398			139_268	True	post	0.0146893932761297
461	136_262	False	pre	0.346615955454382			136_403	False	pre	0.1891137			139_268	True	pre	0.721886361315816
462	136_269	False	post	-0.0675774487331362			136_405	False	post	0.18542463			139_271	False	post	-0.144300826933686
463	136_269	False	pre	0.271034772363966			136_405	False	pre	0.22122627			139_271	False	pre	0.372048208414098
464	136_272	False	post	-0.00349000380947003			136_407	False	post	0.21407823			139_275	False	post	-0.186612574309248
465	136_272	False	pre	0.0792125258339876			136_407	False	pre	0.257623			139_275	False	pre	0.698412486718457
466	136_274	False	post	-0.304065900525392			136_409	False	post	0.1457514			139_287	False	post	0.0621240069083054
467	136_274	False	pre	-0.210923601003967			136_409	False	pre	0.17368111			139_287	False	pre	0.74273236647547
468	136_276	False	post	-0.120868191454687			136_41	False	post	0.20886429			139_295	True	post	-0.150032279364795
469	136_276	False	pre	-0.0369417196157366			136_41	False	pre	0.23441146			139_295	True	pre	0.489770835006976
470	136_277	False	post	-0.00997170223235245			136_410	False	post	0.22495574			139_35	False	post	-0.121269896772792
471	136_277	False	pre	0.302646304487737			136_410	False	pre	0.23448372			139_35	False	pre	0.402865999544321
472	136_278	False	post	-0.1244407655298			136_411	False	post	0.18450898			139_47	False	post	0.027064446525398
473	136_278	False	pre	0.09985191922061			136_411	False	pre	0.18509467			139_47	False	pre	-0.226014121692057
474	136_28	False	post	0.126025693745375			136_412	False	post	0.12149281			139_59	False	post	-0.236761529940472
475	136_28	False	pre	0.185894193561756			136_412	False	pre	0.1676467			139_59	False	pre	0.549517863787747
476	136_284	False	post	-0.254216582742578			136_415	False	post	0.16610491			139_8	False	post	-0.184916502605265
477	136_284	False	pre	0.20420472090837			136_415	False	pre	0.17744711			139_8	False	pre	0.00599177136992609
478	136_287	False	post	-0.0842802382052078			136_416	False	post	0.13327965			139_96	False	post	-0.332075722798696
479	136_287	False	pre	0.0396764406680111			136_416	False	pre	0.14511675			139_96	False	pre	-0.215710872523142
480	136_291	False	post	-0.251797233739071			136_418	False	post	0.08854105			142_124	True	post	0.232760547838585
481	136_291	False	pre	0.215892944004071			136_418	False	pre	0.098828085			142_124	True	pre	-0.176622335952578
482	136_292	False	post	-0.168298403750239			136_421	False	post	0.09597365			142_126	False	post	-0.441293415197644
483	136_292	False	pre	0.0285052776978468			136_421	False	pre	0.119201876			142_126	False	pre	0.128896769679146
484	136_293	False	post	0.129115540272899			136_422	False	post	0.035376187			142_129	False	post	-0.350892081187007
485	136_293	False	pre	0.146184305936284			136_422	False	pre	0.05574097			142_129	False	pre	0.56719886711884
486	136_294	False	post	0.0296572582045982			136_431	False	post	0.21897846			142_142	False	post	-0.303386178313572
487	136_294	False	pre	0.0427492902118537			136_431	False	pre	0.196709			142_142	False	pre	0.360438508817299
488	136_297	False	post	-0.277720367453752			136_435	False	post	0.20933661			142_148	True	post	-0.285427464301584
489	136_297	False	pre	-0.098446341917467			136_435	False	pre	0.27143666			142_148	True	pre	0.509414080288327
490	136_30	False	post	-0.0375385619936628			136_437	False	post	0.13275711			142_150	False	post	-0.168159809726632
491	136_30	False	pre	-0.0129200652067739			136_437	False	pre	0.15900038			142_150	False	pre	0.11626878960602
492	136_300	False	post	0.0100693823058563			136_439	False	post	0.062134728			142_154	False	post	-0.20594451223698
493	136_300	False	pre	0.37062643532502			136_439	False	pre	0.083959624			142_154	False	pre	0.0652921114715072
494	136_303	False	post	-0.111081567322933			136_441	False	post	0.21429247			142_177	True	post	-0.0895565714688721
495	136_303	False	pre	-0.0699634044814707			136_441	False	pre	0.2265481			142_177	True	pre	0.0162183977254212
496	136_304	False	post	0.00145472570619891			136_442	False	post	0.20762841			142_190	False	post	-0.41381445589671
497	136_304	False	pre	0.131982095323084			136_442	False	pre	0.2898271			142_190	False	pre	-0.282474834915404
498	136_307	False	post	-0.104061325409489			136_445	False	post	0.22165239			142_196	False	post	-0.164549829694229
499	136_307	False	pre	0.385637405312591			136_445	False	pre	0.3466207			142_196	False	pre	0.0950930117125057
500	136_309	False	post	-0.0886343372121372			136_446	False	post	0.17669699			142_197	True	post	-0.299677360999707
501	136_309	False	pre	0.161295767556441			136_446	False	pre	0.18599603			142_197	True	pre	-0.0573858788913689
502	136_31	False	post	-0.0975512748037492			136_449	False	post	0.15615173			142_209	False	post	-0.156760923453029
503	136_31	False	pre	0.413583418392749			136_449	False	pre	0.15771039			142_209	False	pre	0.78216000115646
504	136_313	False	post	-0.057376157464568			136_45	False	post	0.15674326			142_21	False	post	-0.170257340731274
505	136_313	False	pre	0.362076029902476			136_45	False	pre	0.18415375			142_21	False	pre	-0.0446176542854878
506	136_317	False	post	-0.0473926160772937			136_455	False	post	0.15778917			142_223	False	post	-0.329875825279231
507	136_317	False	pre	0.335266866887725			136_455	False	pre	0.17354104			142_223	False	pre	-0.270104949978666
508	136_324	False	post	-0.0812439444563666			136_456	False	post	0.18903081			142_31	False	post	-0.311611882248993
509	136_324	False	pre	-0.0709541341142522			136_456	False	pre	0.14259714			142_31	False	pre	-0.057053019971621
510	136_327	False	post	0.0440993447936019			136_458	False	post	0.18526798			142_47	False	post	-0.147423453855709
511	136_327	False	pre	0.0624852142327797			136_458	False	pre	0.19396347			142_47	False	pre	0.00122043788624879
512	136_328	False	post	-0.0794508269909634			136_459	False	post	0.12956582			142_6	False	post	-0.346332938841434
513	136_328	False	pre	0.132284068345366			136_459	False	pre	0.16132021			142_6	False	pre	0.00567799727430046
514	136_331	False	post	-0.105122955298466			136_465	False	post	0.2156246			142_67	False	post	-0.357469007115697
515	136_331	False	pre	0.0329816989350963			136_465	False	pre	0.32709542			142_67	False	pre	0.44760695401393
516	136_332	False	post	0.0381001825445907			136_467	False	post	0.17079735			142_72	False	post	-0.244040645149248
517	136_332	False	pre	0.315974857957059			136_467	False	pre	0.18020351			142_72	False	pre	-0.025449520782697
518	136_333	False	post	-0.22457269445158			136_468	False	post	0.14201067			142_81	False	post	0.354520118117802
519	136_333	False	pre	0.189733133357043			136_468	False	pre	0.17821464			142_81	False	pre	-0.0995008902403321
520	136_335	False	post	-0.102331317112429			136_47	False	post	0.1421666			144_111	False	post	-0.279512736865208
521	136_335	False	pre	0.195606957588456			136_47	False	pre	0.1568141			144_111	False	pre	0.580197972389351
522	136_338	False	post	-0.118601027308935			136_473	False	post	0.19858988			144_118	False	post	-0.217744392399836
523	136_338	False	pre	0.369735635240459			136_473	False	pre	0.23800103			144_118	False	pre	0.173041382978207
524	136_339	False	post	-0.0869177424838442			136_476	False	post	0.138963			144_122	False	post	-0.313469743919354
525	136_339	False	pre	-0.0120936450580987			136_476	False	pre	0.16311696			144_122	False	pre	0.00504544044037827
526	136_345	False	post	-0.0486271823313659			136_480	False	post	0.156142			144_124	True	post	-0.565199383666726
527	136_345	False	pre	0.638268346081232			136_480	False	pre	0.21046886			144_124	True	pre	0.165641362720043
528	136_348	False	post	0.0141788243428069			136_481	False	post	0.18774857			144_146	False	post	-0.130778787518864
529	136_348	False	pre	0.03871062518267			136_481	False	pre	0.24794045			144_146	False	pre	0.50091405403357
530	136_35	False	post	-0.109596624847266			136_483	False	post	0.13628481			144_17	False	post	-0.171658873763332
531	136_35	False	pre	0.310034509824995			136_483	False	pre	0.14218168			144_17	False	pre	0.723267330688972
532	136_350	False	post	-0.0907387954586937			136_484	False	post	0.15671313			144_177	False	post	-0.262247113178308
533	136_350	False	pre	0.074433880233382			136_484	False	pre	0.20238659			144_177	False	pre	-0.192190238994664
534	136_352	False	post	-0.0341060198126914			136_49	False	post	0.220189			144_23	False	post	-0.309319718040331
535	136_352	False	pre	0.145512414047812			136_49	False	pre	0.24728012			144_23	False	pre	-0.147175508746257
536	136_354	False	post	-0.171833205817653			136_491	False	post	0.15463237			144_42	True	post	-0.235441229260087
537	136_354	False	pre	0.0954320280807799			136_491	False	pre	0.19752973			144_42	True	pre	0.390664648481551
538	136_355	False	post	-0.102664933991551			136_493	False	post	0.18475978			144_7	False	post	-0.418041841304936
539	136_355	False	pre	0.0797281544873833			136_493	False	pre	0.20745392			144_7	False	pre	-0.196530082804561
540	136_357	False	post	0.0646334158607717			136_495	False	post	0.22882971			152_10	False	post	-0.42874355140872
541	136_357	False	pre	0.376756813552214			136_495	False	pre	0.2674512			152_10	False	pre	0.224720013052928
542	136_363	False	post	-0.0614102880557545			136_497	False	post	0.16420324			152_104	False	post	-0.056564443514608
543	136_363	False	pre	0.110545712192206			136_497	False	pre	0.15782797			152_104	False	pre	0.300356813738872
544	136_365	False	post	-0.0293681895874246			136_498	False	post	0.13387342			152_106	True	post	-0.256848132050272
545	136_365	False	pre	0.294275304847335			136_498	False	pre	0.13985234			152_106	True	pre	0.317457352633589
546	136_367	False	post	0.0269251532557915			136_5	False	post	0.15626907			152_111	False	post	-0.140980028382541
547	136_367	False	pre	0.188261356332576			136_5	False	pre	0.15506425			152_111	False	pre	-0.0868803915009457
548	136_370	False	post	0.0656395431361738			136_50	False	post	0.17771697			152_112	False	post	-0.366028146976399
549	136_370	False	pre	0.194376826604221			136_50	False	pre	0.20126434			152_112	False	pre	0.0378672887982883
550	136_371	False	post	-0.168457025526907			136_505	False	post	0.14969474			152_120	True	post	-0.352050597305119
551	136_371	False	pre	-0.0940915684460227			136_505	False	pre	0.2206965			152_120	True	pre	0.611786635482119
552	136_373	False	post	-0.186654270014741			136_509	False	post	0.1419363			152_122	True	post	-0.0475689817371877
553	136_373	False	pre	-0.128188243877822			136_509	False	pre	0.170864			152_122	True	pre	0.675515244311125
554	136_375	False	post	-0.101169414329838			136_514	False	post	0.15067883			152_126	False	post	-0.162672585859359
555	136_375	False	pre	-0.0695886496303394			136_514	False	pre	0.15344624			152_126	False	pre	-0.0249523405034426
556	136_376	False	post	-0.142040400012301			136_517	False	post	0.21863686			152_134	False	post	-0.285123071819048
557	136_376	False	pre	-0.102770387339293			136_517	False	pre	0.22953679			152_134	False	pre	0.464514707141926
558	136_378	False	post	-0.0518872849708428			136_518	False	post	0.16638884			152_135	True	post	-0.271304123456842
559	136_378	False	pre	0.00759437454517578			136_518	False	pre	0.199051			152_135	True	pre	0.0553465969767365
560	136_380	False	post	0.0398705857787952			136_519	False	post	0.1970034			152_14	False	post	0.0807641898645687
561	136_380	False	pre	0.195646562112996			136_519	False	pre	0.22347279			152_14	False	pre	0.266688424629821
562	136_381	False	post	-0.135618521686143			136_521	False	post	0.14779049			152_143	True	post	-0.202410481462629
563	136_381	False	pre	0.127568441842781			136_521	False	pre	0.15268777			152_143	True	pre	0.0231066420472975
564	136_383	False	post	-0.184844478286144			136_523	False	post	0.24410611			152_144	False	post	-0.281017898835213
565	136_383	False	pre	0.211540473514872			136_523	False	pre	0.27816752			152_144	False	pre	0.0295694944845617
566	136_384	False	post	-0.162824728715962			136_527	False	post	0.17632683			152_152	False	post	-0.268860122495336
567	136_384	False	pre	0.350731914869579			136_527	False	pre	0.18469596			152_152	False	pre	0.360957227009579
568	136_385	False	post	0.00822291615547817			136_530	False	post	0.1115613			152_158	False	post	-0.222090062002617
569	136_385	False	pre	0.209863718013158			136_530	False	pre	0.1719327			152_158	False	pre	0.154844686542284
570	136_39	False	post	0.0411101872248895			136_531	False	post	0.23579408			152_16	False	post	-0.100789841147772
571	136_39	False	pre	0.150183540269853			136_531	False	pre	0.30277458			152_16	False	pre	-0.213247923067693
572	136_391	False	post	-0.227279396286654			136_533	False	post	0.16653956			152_164	False	post	0.628659212085246
573	136_391	False	pre	0.0102108189217364			136_533	False	pre	0.20062202			152_164	False	pre	-0.166963661005473
574	136_393	False	post	-0.0526795213824558			136_535	False	post	0.1803806			152_165	True	post	-0.281868240683975
575	136_393	False	pre	0.0658816850614402			136_535	False	pre	0.2399284			152_165	True	pre	0.0702814173676415
576	136_395	False	post	-0.104153103471522			136_538	False	post	0.23091912			152_181	False	post	0.000995448927674893
577	136_395	False	pre	0.0649733322010421			136_538	False	pre	0.16809899			152_181	False	pre	0.0358899517165334
578	136_397	False	post	-0.011308752276004			136_54	False	post	0.16771421			152_185	True	post	-0.257078230325891
579	136_397	False	pre	0.186898809028554			136_54	False	pre	0.1714804			152_185	True	pre	0.46441496721767
580	136_401	False	post	-0.15479101256714			136_541	False	post	0.3152156			152_186	True	post	0.112323499999703
581	136_401	False	pre	-0.0650478666621563			136_541	False	pre	0.35295022			152_186	True	pre	0.547596462311449
582	136_403	False	post	-0.0267492698555152			136_545	False	post	0.23284823			152_195	True	post	-0.221316212993759
583	136_403	False	pre	0.219512640039003			136_545	False	pre	0.29250917			152_195	True	pre	0.166420339763953
584	136_405	False	post	-0.0572318142513422			136_546	False	post	0.17545448			152_197	True	post	0.00651876707112886
585	136_405	False	pre	0.320161428210345			136_546	False	pre	0.25346413			152_197	True	pre	0.843075097988491
586	136_407	False	post	0.108610056561903			136_550	False	post	0.17369142			152_201	False	post	-0.328558819334581
587	136_407	False	pre	0.607571773157759			136_550	False	pre	0.1835082			152_201	False	pre	0.207167540153208
588	136_409	False	post	-0.0967826573506996			136_551	False	post	0.27451968			152_211	True	post	-0.176875568717867
589	136_409	False	pre	0.0923969564650669			136_551	False	pre	0.27416393			152_211	True	pre	0.375793202285624
590	136_41	False	post	-0.0960395626614787			136_553	False	post	0.2222146			152_215	True	post	0.0357726454506855
591	136_41	False	pre	0.0300370540583426			136_553	False	pre	0.259011			152_215	True	pre	0.651536282277085
592	136_410	False	post	0.0279819511434415			136_554	False	post	0.16352105			152_216	True	post	-0.0477911019499268
593	136_410	False	pre	0.15815927141805			136_554	False	pre	0.1334642			152_216	True	pre	0.275653816762693
594	136_411	False	post	0.144084491074869			136_555	False	post	0.15404926			152_219	False	post	-0.237563130874858
595	136_411	False	pre	0.285847582339957			136_555	False	pre	0.16910645			152_219	False	pre	0.00975963508378393
596	136_412	False	post	-0.156891676951071			136_557	False	post	0.17255794			152_224	False	post	0.29696041325875
597	136_412	False	pre	0.37016314423913			136_557	False	pre	0.22082351			152_224	False	pre	0.989574854533097
598	136_415	False	post	-0.0270268505709837			136_56	False	post	0.17863797			152_23	False	post	-0.16598334549131
599	136_415	False	pre	0.165208334314007			136_56	False	pre	0.16977435			152_23	False	pre	-0.050682984869641
600	136_416	False	post	-0.225173524511223			136_560	False	post	0.2197965			152_233	False	post	-0.18955063567756
601	136_416	False	pre	-0.180752829792244			136_560	False	pre	0.25150818			152_233	False	pre	0.0546835539288848
602	136_418	False	post	-0.077788912278095			136_561	False	post	0.21069485			152_25	False	post	-0.249974020433903
603	136_418	False	pre	0.199857133989076			136_561	False	pre	0.23897323			152_25	False	pre	0.15511389280354
604	136_421	False	post	-0.0938355237581097			136_562	False	post	0.12632425			152_38	True	post	-0.355457045640724
605	136_421	False	pre	0.232956996963387			136_562	False	pre	0.13740748			152_38	True	pre	0.466369679711354
606	136_422	False	post	-0.119341320112346			136_564	False	post	0.15733813			152_45	False	post	-0.0399961655708848
607	136_422	False	pre	-0.118174178130201			136_564	False	pre	0.15609752			152_45	False	pre	0.0423548277253931
608	136_431	False	post	0.129880972204773			136_566	False	post	0.20413494			152_5	False	post	-0.0399062470560859
609	136_431	False	pre	0.142459163741689			136_566	False	pre	0.21943136			152_5	False	pre	0.916528241597274
610	136_435	False	post	0.0752534849300315			136_567	False	post	0.28474796			152_54	True	post	0.041489503869832
611	136_435	False	pre	0.286742189479872			136_567	False	pre	0.3366285			152_54	True	pre	0.258917357044304
612	136_437	False	post	-0.216898732694425			136_568	False	post	0.16846299			152_61	False	post	0.0117267008689738
613	136_437	False	pre	0.00203763926301723			136_568	False	pre	0.1795194			152_61	False	pre	0.675749162291213
614	136_439	False	post	-0.0510488688674681			136_57	False	post	0.1800814			152_65	True	post	-0.244952870262074
615	136_439	False	pre	0.417886673284771			136_57	False	pre	0.20541096			152_65	True	pre	-0.0482743829600228
616	136_441	False	post	-0.0795056527169659			136_570	False	post	0.19444594			152_67	False	post	-0.162255049073704
617	136_441	False	pre	0.0364028908431137			136_570	False	pre	0.19898276			152_67	False	pre	0.283765146507132
618	136_442	False	post	-0.16345675014623			136_571	False	post	0.2411327			152_7	False	post	-0.113320851306136
619	136_442	False	pre	0.152513208546821			136_571	False	pre	0.33224398			152_7	False	pre	0.21367371927281
620	136_445	False	post	-0.047938963601331			136_573	False	post	0.19350135			152_76	False	post	-0.204567405443952
621	136_445	False	pre	0.366885405045881			136_573	False	pre	0.22996421			152_76	False	pre	0.455532825322459
622	136_446	False	post	-0.122970238217347			136_577	False	post	0.035053983			152_77	True	post	0.212626220054838
623	136_446	False	pre	0.0625111608761899			136_577	False	pre	0.035316218			152_77	True	pre	-0.585611348063631
624	136_449	False	post	-0.134410263516795			136_580	False	post	0.11151913			152_93	True	post	-0.253798492554549
625	136_449	False	pre	0.132586904930287			136_580	False	pre	0.10688175			152_93	True	pre	0.488581936462156
626	136_45	False	post	-0.0382714350008083			136_583	False	post	0.1815521
627	136_45	False	pre	0.349345892913704			136_583	False	pre	0.18455033
628	136_455	False	post	-0.168532533790498			136_586	False	post	0.1185384
629	136_455	False	pre	-0.00564801084353268			136_586	False	pre	0.1562902
630	136_456	False	post	-0.115834728795479			136_59	False	post	0.14978465
631	136_456	False	pre	-0.00532865053492446			136_59	False	pre	0.16883585
632	136_458	False	post	-0.11123396682145			136_593	False	post	0.18472798
633	136_458	False	pre	0.0451758514334637			136_593	False	pre	0.21778482
634	136_459	False	post	-0.121289708223361			136_594	False	post	0.13476449
635	136_459	False	pre	-0.0454511080131813			136_594	False	pre	0.14984447
636	136_465	False	post	-0.0960268984292288			136_595	False	post	0.12818888
637	136_465	False	pre	0.492891541918826			136_595	False	pre	0.15184325
638	136_467	False	post	0.079592926585558			136_596	False	post	0.1914134
639	136_467	False	pre	0.0787251787731079			136_596	False	pre	0.16954428
640	136_468	False	post	-0.136890872721396			136_597	False	post	0.11943859
641	136_468	False	pre	0.00496953646733513			136_597	False	pre	0.18508653
642	136_47	False	post	-0.260831389800322			136_599	False	post	0.11104519
643	136_47	False	pre	0.0631680957378303			136_599	False	pre	0.13242029
644	136_473	False	post	-0.107785109313639			136_600	False	post	0.14463925
645	136_473	False	pre	0.0284946371538241			136_600	False	pre	0.15792492
646	136_476	False	post	-0.285999693613046			136_602	False	post	0.18607818
647	136_476	False	pre	-0.0742280572221014			136_602	False	pre	0.20492521
648	136_480	False	post	-0.0513807378598161			136_603	False	post	0.20375894
649	136_480	False	pre	0.109681559794744			136_603	False	pre	0.21115448
650	136_481	False	post	-0.124797565727334			136_604	False	post	0.21161318
651	136_481	False	pre	0.16917467969153			136_604	False	pre	0.2355004
652	136_483	False	post	-0.192512420701855			136_608	False	post	0.15829891
653	136_483	False	pre	-0.0793920513824525			136_608	False	pre	0.32516316
654	136_484	False	post	-0.179501127018681			136_61	False	post	0.14099282
655	136_484	False	pre	0.00188575798773255			136_61	False	pre	0.12648174
656	136_49	False	post	-0.08535284264683			136_611	False	post	0.19050191
657	136_49	False	pre	0.375210934328334			136_611	False	pre	0.19515207
658	136_491	False	post	-0.101222390776452			136_612	False	post	0.12564018
659	136_491	False	pre	0.220621896080873			136_612	False	pre	0.13570614
660	136_493	False	post	-0.112585150094888			136_614	False	post	0.21386236
661	136_493	False	pre	0.150381503993428			136_614	False	pre	0.21684249
662	136_495	False	post	-0.0729210190169871			136_619	False	post	0.21407337
663	136_495	False	pre	0.223081464521507			136_619	False	pre	0.30466908
664	136_497	False	post	-0.132173709968296			136_624	False	post	0.17290618
665	136_497	False	pre	-0.10286746808637			136_624	False	pre	0.2435511
666	136_498	False	post	-0.0595589697593062			136_643	False	post	0.29963917
667	136_498	False	pre	0.44258261785609			136_643	False	pre	0.4462642
668	136_5	False	post	-0.111349733574242			136_645	False	post	0.20654325
669	136_5	False	pre	0.143432304984576			136_645	False	pre	0.2282243
670	136_50	False	post	-0.121971295390666			136_647	False	post	0.21262535
671	136_50	False	pre	0.489114378276315			136_647	False	pre	0.2553493
672	136_505	False	post	-0.240236463170394			136_650	True	post	0.23810777
673	136_505	False	pre	0.0473894104514504			136_650	True	pre	0.09686547
674	136_509	False	post	-0.0723533960910068			136_651	False	post	0.18644293
675	136_509	False	pre	-0.0246518560143084			136_651	False	pre	0.22610626
676	136_514	False	post	-0.109152174408455			136_659	False	post	0.17851919
677	136_514	False	pre	-0.0942273115573746			136_659	False	pre	0.23141728
678	136_517	False	post	0.0707996408049129			136_661	False	post	0.24452208
679	136_517	False	pre	0.189935487890523			136_661	False	pre	0.2854133
680	136_518	False	post	-0.11871970437755			136_662	False	post	0.12654969
681	136_518	False	pre	-0.075293476073411			136_662	False	pre	0.18077515
682	136_519	False	post	-0.145967760320215			136_664	False	post	0.2414091
683	136_519	False	pre	0.0823125010581597			136_664	False	pre	0.31407458
684	136_521	False	post	-0.0220989678690653			136_665	False	post	0.18177998
685	136_521	False	pre	0.0775751772432423			136_665	False	pre	0.17456253
686	136_523	False	post	-0.0828960712259473			136_667	False	post	0.20188956
687	136_523	False	pre	0.226959812032123			136_667	False	pre	0.19659254
688	136_527	False	post	-0.0327210678537102			136_670	False	post	0.20755772
689	136_527	False	pre	0.0979064035038933			136_670	False	pre	0.21516636
690	136_530	False	post	-0.221682283927028			136_673	False	post	0.21426067
691	136_530	False	pre	0.252595571523207			136_673	False	pre	0.32603797
692	136_531	False	post	-0.020012735594533			136_675	False	post	0.21315369
693	136_531	False	pre	0.308604878422311			136_675	False	pre	0.2725399
694	136_533	False	post	-0.0737797089904146			136_676	False	post	0.22876854
695	136_533	False	pre	0.184065069152473			136_676	False	pre	0.26558927
696	136_535	False	post	0.038767055741875			136_677	False	post	0.17394526
697	136_535	False	pre	0.290934452172304			136_677	False	pre	0.27267715
698	136_538	False	post	-0.0110948975574523			136_680	False	post	0.1658522
699	136_538	False	pre	0.145465309660192			136_680	False	pre	0.18336396
700	136_54	False	post	-0.241337362003049			136_681	False	post	0.18322292
701	136_54	False	pre	-0.0980701610021498			136_681	False	pre	0.19041014
702	136_541	False	post	0.282954146265767			136_685	False	post	0.31050068
703	136_541	False	pre	0.576253204512029			136_685	False	pre	0.3120787
704	136_545	False	post	-0.00252615272533098			136_695	False	post	0.1631939
705	136_545	False	pre	0.228630646126187			136_695	False	pre	0.2265203
706	136_546	False	post	-0.20769388491127			136_699	False	post	0.20744514
707	136_546	False	pre	0.443300418620386			136_699	False	pre	0.22993782
708	136_550	False	post	-0.135069226216994			136_7	False	post	0.13384219
709	136_550	False	pre	-0.06210039722463			136_7	False	pre	0.1455231
710	136_551	False	post	-0.00639867073379419			136_70	False	post	0.18881075
711	136_551	False	pre	0.207635110027347			136_70	False	pre	0.19934507
712	136_553	False	post	-0.131294350763714			136_706	False	post	0.22684765
713	136_553	False	pre	0.137251337074076			136_706	False	pre	0.2795686
714	136_554	False	post	-0.14150884668889			136_708	False	post	0.2432966
715	136_554	False	pre	-0.141410114742343			136_708	False	pre	0.27584746
716	136_555	False	post	-0.176363740809251			136_709	False	post	0.14050898
717	136_555	False	pre	0.103660626666585			136_709	False	pre	0.15221055
718	136_557	False	post	-0.154082346724023			136_712	False	post	0.1418231
719	136_557	False	pre	0.0553101245549712			136_712	False	pre	0.1933287
720	136_56	False	post	-0.107951657482803			136_713	False	post	0.22075415
721	136_56	False	pre	0.045397075907033			136_713	False	pre	0.25836906
722	136_560	False	post	0.0585922262096382			136_714	False	post	0.18666957
723	136_560	False	pre	0.276988017439559			136_714	False	pre	0.2687575
724	136_561	False	post	-0.0415696677247421			136_716	False	post	0.1276563
725	136_561	False	pre	0.0125182042002927			136_716	False	pre	0.16149175
726	136_562	False	post	-0.29308888948155			136_717	False	post	0.21072365
727	136_562	False	pre	-0.234360259529642			136_717	False	pre	0.31633687
728	136_564	False	post	-0.232101817164415			136_719	False	post	0.1431555
729	136_564	False	pre	-0.220933162152253			136_719	False	pre	0.34972993
730	136_566	False	post	-0.103211205848543			136_721	False	post	0.21360743
731	136_566	False	pre	-0.0255720948637085			136_721	False	pre	0.24237603
732	136_567	False	post	0.00140274340549263			136_724	False	post	0.15498976
733	136_567	False	pre	0.388212840241989			136_724	False	pre	0.20259085
734	136_568	False	post	0.0956135265433216			136_725	False	post	0.21738136
735	136_568	False	pre	0.324210231781259			136_725	False	pre	0.44375724
736	136_57	False	post	-0.0853144455657573			136_726	False	post	0.23200105
737	136_57	False	pre	0.0785257134769886			136_726	False	pre	0.2530713
738	136_570	False	post	-0.0450503630901314			136_727	False	post	0.21599096
739	136_570	False	pre	0.0549054042839142			136_727	False	pre	0.25810963
740	136_571	False	post	-0.0119694953800769			136_728	False	post	0.22049828
741	136_571	False	pre	0.595858597190643			136_728	False	pre	0.26594722
742	136_573	False	post	-0.104035269468322			136_731	False	post	0.12871112
743	136_573	False	pre	-0.0532029273478777			136_731	False	pre	0.14250481
744	136_577	False	post	-0.0572492850148938			136_732	False	post	0.20191509
745	136_577	False	pre	0.0182326231356725			136_732	False	pre	0.23834978
746	136_580	False	post	-0.142547658237864			136_734	False	post	0.22789557
747	136_580	False	pre	-0.104568736169904			136_734	False	pre	0.41982073
748	136_583	False	post	-0.139344472330562			136_738	False	post	0.1940204
749	136_583	False	pre	-0.116023304471143			136_738	False	pre	0.27293673
750	136_586	False	post	-0.202737176595119			136_744	False	post	0.28573236
751	136_586	False	pre	-0.139259764265392			136_744	False	pre	0.26941833
752	136_59	False	post	-0.114690662792757			136_745	False	post	0.23389259
753	136_59	False	pre	0.260521745556829			136_745	False	pre	0.22502954
754	136_593	False	post	-0.021629181410218			136_746	False	post	0.24155617
755	136_593	False	pre	0.180077375489246			136_746	False	pre	0.2643309
756	136_594	False	post	-0.0749803351363421			136_747	False	post	0.10727491
757	136_594	False	pre	-0.0197716827041302			136_747	False	pre	0.11674404
758	136_595	False	post	-0.21169982378618			136_750	False	post	0.31204045
759	136_595	False	pre	-0.105792614035725			136_750	False	pre	0.31473014
760	136_596	False	post	-0.0973617022888804			136_751	False	post	0.2664747
761	136_596	False	pre	-0.0966731399169741			136_751	False	pre	0.29100698
762	136_597	False	post	-0.255294686642315			136_752	False	post	0.25451759
763	136_597	False	pre	-0.0439627574737969			136_752	False	pre	0.3339033
764	136_599	False	post	-0.0698595303283813			136_754	False	post	0.2389229
765	136_599	False	pre	-0.00660865755273382			136_754	False	pre	0.33935907
766	136_600	False	post	-0.138286664954349			136_755	False	post	0.18219396
767	136_600	False	pre	-0.0543712187744369			136_755	False	pre	0.19430353
768	136_602	False	post	-0.124876133872634			136_756	False	post	0.20523286
769	136_602	False	pre	-0.018752557287849			136_756	False	pre	0.21730298
770	136_603	False	post	-0.0884052488087926			136_759	False	post	0.17611817
771	136_603	False	pre	-0.0542892180473158			136_759	False	pre	0.3191493
772	136_604	False	post	-0.0913709695232958			136_77	False	post	0.16027679
773	136_604	False	pre	0.0268379449789081			136_77	False	pre	0.22616641
774	136_608	False	post	-0.09891638864908			136_78	False	post	0.12467392
775	136_608	False	pre	0.344537767179801			136_78	False	pre	0.15970935
776	136_61	False	post	-0.144581494513885			136_79	False	post	0.19775343
777	136_61	False	pre	-0.0108845416484547			136_79	False	pre	0.2524753
778	136_611	False	post	-0.232536220133584			136_81	False	post	0.11722762
779	136_611	False	pre	-0.1394226720428			136_81	False	pre	0.14069021
780	136_612	False	post	-0.107133646336113			136_83	False	post	0.07738575
781	136_612	False	pre	-0.0067519310991155			136_83	False	pre	0.09256508
782	136_614	False	post	0.0274360454209733			136_84	False	post	0.2323598
783	136_614	False	pre	0.180801964398835			136_84	False	pre	0.20983952
784	136_619	False	post	-0.329408343214591			136_85	False	post	0.11380786
785	136_619	False	pre	-0.024759940994552			136_85	False	pre	0.12935072
786	136_624	False	post	-0.191919422094122			136_87	False	post	0.20705119
787	136_624	False	pre	0.161477428182264			136_87	False	pre	0.25460225
788	136_643	False	post	-0.062016692626202			136_88	False	post	0.192445
789	136_643	False	pre	0.476780782040059			136_88	False	pre	0.27556327
790	136_645	False	post	-0.196914733598181			136_90	False	post	0.23482533
791	136_645	False	pre	-0.0310043616689402			136_90	False	pre	0.22525606
792	136_647	False	post	-0.167454009013027			136_94	False	post	0.10602729
793	136_647	False	pre	0.0425305238476501			136_94	False	pre	0.15372573
794	136_650	True	post	-0.0916717380979987			136_96	False	post	0.18360075
795	136_650	True	pre	-0.0716792369412418			136_96	False	pre	0.2083286
796	136_651	False	post	-0.0163159004984133			136_97	False	post	0.18382697
797	136_651	False	pre	0.17333922661336			136_97	False	pre	0.31612992
798	136_659	False	post	-0.173523543512391			136_98	False	post	0.22792263
799	136_659	False	pre	0.289484679907314			136_98	False	pre	0.2302575
800	136_661	False	post	-0.0602776348894423			137_0	False	post	0.07856192
801	136_661	False	pre	0.1178355332694			137_0	False	pre	0.23163958
802	136_662	False	post	-0.27375376861758			137_104	True	post	0.37986398
803	136_662	False	pre	-0.162333868544639			137_104	True	pre	0.39576828
804	136_664	False	post	0.00708976637535038			137_105	False	post	0.2218807
805	136_664	False	pre	0.183852663374496			137_105	False	pre	0.27669916
806	136_665	False	post	-0.132590765813525			137_107	False	post	0.32913908
807	136_665	False	pre	-0.120643025124187			137_107	False	pre	0.29649964
808	136_667	False	post	-0.107893667953036			137_108	False	post	0.16258134
809	136_667	False	pre	0.0561396343990517			137_108	False	pre	0.20847788
810	136_670	False	post	-0.0377445710582456			137_109	False	post	0.26423892
811	136_670	False	pre	0.303816149519827			137_109	False	pre	0.3306813
812	136_673	False	post	-0.182463159428982			137_11	False	post	0.22769767
813	136_673	False	pre	0.369836169456226			137_11	False	pre	0.27388093
814	136_675	False	post	0.0373467739017294			137_114	False	post	0.21316795
815	136_675	False	pre	0.189701613332836			137_114	False	pre	0.2512177
816	136_676	False	post	0.0259637598131042			137_115	False	post	0.24000996
817	136_676	False	pre	0.308083386591606			137_115	False	pre	0.26404855
818	136_677	False	post	-0.285331359424548			137_118	False	post	0.21499304
819	136_677	False	pre	-0.0926822292454435			137_118	False	pre	0.25601387
820	136_680	False	post	-0.131843870720511			137_119	False	post	0.25204527
821	136_680	False	pre	0.0685330711076258			137_119	False	pre	0.27316856
822	136_681	False	post	-0.0952701773377341			137_120	False	post	0.13573425
823	136_681	False	pre	0.142289493251525			137_120	False	pre	0.21809675
824	136_685	False	post	0.263411036566928			137_121	False	post	0.21435212
825	136_685	False	pre	0.3755727756509			137_121	False	pre	0.2714605
826	136_695	False	post	-0.312037298019161			137_123	True	post	0.36202323
827	136_695	False	pre	-0.227977836238474			137_123	True	pre	0.38599512
828	136_699	False	post	-0.232695449722498			137_125	False	post	0.16588804
829	136_699	False	pre	-0.224742482324523			137_125	False	pre	0.1997244
830	136_7	False	post	0.0395721419642435			137_129	False	post	0.2080167
831	136_7	False	pre	0.0749066748198498			137_129	False	pre	0.28450584
832	136_70	False	post	-0.061114336740441			137_13	False	post	0.34095836
833	136_70	False	pre	0.0232174316722261			137_13	False	pre	0.43516546
834	136_706	False	post	-0.0691205012079257			137_135	False	post	0.24747655
835	136_706	False	pre	0.0809534129476144			137_135	False	pre	0.3421512
836	136_708	False	post	0.132984643943619			137_137	False	post	0.22329523
837	136_708	False	pre	0.451597030655422			137_137	False	pre	0.23718567
838	136_709	False	post	-0.10096215643644			137_140	False	post	0.27212256
839	136_709	False	pre	-0.0791676097360433			137_140	False	pre	0.30419767
840	136_712	False	post	-0.131751428893473			137_143	False	post	0.2000935
841	136_712	False	pre	-0.0803825951764097			137_143	False	pre	0.26591814
842	136_713	False	post	-0.0935152773150673			137_148	False	post	0.22802539
843	136_713	False	pre	-0.0322101268504889			137_148	False	pre	0.2617879
844	136_714	False	post	-0.136325091920208			137_151	False	post	0.24428013
845	136_714	False	pre	0.0592699941905702			137_151	False	pre	0.29732123
846	136_716	False	post	-0.182385439518401			137_153	False	post	0.20165169
847	136_716	False	pre	-0.161166740446262			137_153	False	pre	0.22904007
848	136_717	False	post	-0.0913037778059016			137_154	False	post	0.22524273
849	136_717	False	pre	0.634801821455921			137_154	False	pre	0.24182372
850	136_719	False	post	-0.37226633423753			137_157	False	post	0.18876259
851	136_719	False	pre	0.156058291939984			137_157	False	pre	0.23999019
852	136_721	False	post	-0.0202732171470044			137_16	False	post	0.17245518
853	136_721	False	pre	0.0630416288952392			137_16	False	pre	0.22014855
854	136_724	False	post	-0.208789502854509			137_160	False	post	0.19954601
855	136_724	False	pre	-0.110333069683371			137_160	False	pre	0.2617463
856	136_725	False	post	-0.102194791927359			137_163	True	post	0.36782935
857	136_725	False	pre	0.496046741883788			137_163	True	pre	0.36556834
858	136_726	False	post	0.016767638999576			137_165	False	post	0.16847983
859	136_726	False	pre	0.179646216124609			137_165	False	pre	0.2825404
860	136_727	False	post	-0.0951720265553291			137_168	True	post	0.17762807
861	136_727	False	pre	0.0997677002270636			137_168	True	pre	0.28087693
862	136_728	False	post	-0.108951808646933			137_17	False	post	0.14345725
863	136_728	False	pre	0.36624712958501			137_17	False	pre	0.20362711
864	136_731	False	post	0.00335232542190419			137_177	False	post	0.09419352
865	136_731	False	pre	0.209125081758151			137_177	False	pre	0.17352103
866	136_732	False	post	-0.0322730881966947			137_179	False	post	0.20271291
867	136_732	False	pre	0.123929817834526			137_179	False	pre	0.2643159
868	136_734	False	post	-0.305695279313731			137_181	False	post	0.1788035
869	136_734	False	pre	0.401720324417274			137_181	False	pre	0.3052347
870	136_738	False	post	-0.228377200434767			137_182	False	post	0.18018655
871	136_738	False	pre	0.0247712495402282			137_182	False	pre	0.21534343
872	136_744	False	post	0.138083779966861			137_188	False	post	0.27048522
873	136_744	False	pre	0.409074341768052			137_188	False	pre	0.34125993
874	136_745	False	post	0.152126014409198			137_19	False	post	0.23643924
875	136_745	False	pre	0.293090363191365			137_19	False	pre	0.28238732
876	136_746	False	post	-0.0326429290194787			137_190	False	post	0.17943257
877	136_746	False	pre	0.102040384406231			137_190	False	pre	0.19730845
878	136_747	False	post	-0.117791562330677			137_192	False	post	0.22360939
879	136_747	False	pre	-0.0571761047549733			137_192	False	pre	0.25087208
880	136_750	False	post	0.234625579188697			137_195	False	post	0.33374798
881	136_750	False	pre	0.611013711872017			137_195	False	pre	0.2508555
882	136_751	False	post	0.00692198268420094			137_196	False	post	0.28914526
883	136_751	False	pre	0.1443816623338			137_196	False	pre	0.33006105
884	136_752	False	post	-0.149697474130044			137_198	False	post	0.3030678
885	136_752	False	pre	0.454767569665904			137_198	False	pre	0.29119658
886	136_754	False	post	-0.17433329953457			137_2	False	post	0.26617852
887	136_754	False	pre	0.133378083280323			137_2	False	pre	0.28807306
888	136_755	False	post	-0.17470521512536			137_20	False	post	0.17919964
889	136_755	False	pre	-0.155569818222575			137_20	False	pre	0.23902404
890	136_756	False	post	-0.0982697156453439			137_200	False	post	0.20263529
891	136_756	False	pre	0.0316107464789878			137_200	False	pre	0.29325947
892	136_759	False	post	-0.128421673267554			137_201	False	post	0.20386961
893	136_759	False	pre	0.13858049137844			137_201	False	pre	0.27064788
894	136_77	False	post	0.084561288209154			137_206	False	post	0.21162412
895	136_77	False	pre	0.305785280266716			137_206	False	pre	0.24070726
896	136_78	False	post	-0.169803830157542			137_207	False	post	0.2937634
897	136_78	False	pre	-0.119802845953246			137_207	False	pre	0.30518064
898	136_79	False	post	-0.0576058933140145			137_21	False	post	0.13997501
899	136_79	False	pre	0.00891946852984652			137_21	False	pre	0.2205153
900	136_81	False	post	-0.169578094453377			137_218	False	post	0.17018472
901	136_81	False	pre	-0.0519295738738716			137_218	False	pre	0.27087292
902	136_83	False	post	-0.134912790294893			137_219	False	post	0.25116947
903	136_83	False	pre	-0.127979560364044			137_219	False	pre	0.32472426
904	136_84	False	post	-0.151912370173924			137_22	False	post	0.16469479
905	136_84	False	pre	-0.0934319996751321			137_22	False	pre	0.24939935
906	136_85	False	post	0.0197276098382716			137_220	False	post	0.21276218
907	136_85	False	pre	0.08304986104545			137_220	False	pre	0.23741078
908	136_87	False	post	-0.0651040981074045			137_230	False	post	0.22536294
909	136_87	False	pre	0.22510502753694			137_230	False	pre	0.28889886
910	136_88	False	post	0.0320234387294151			137_231	False	post	0.27965125
911	136_88	False	pre	0.377553439756613			137_231	False	pre	0.32213277
912	136_90	False	post	0.0635672756339117			137_237	False	post	0.20514892
913	136_90	False	pre	0.393711605443394			137_237	False	pre	0.26778948
914	136_94	False	post	-0.145690212744854			137_24	True	post	0.35733476
915	136_94	False	pre	0.251790323385526			137_24	True	pre	0.24765877
916	136_96	False	post	-0.129844717643884			137_242	False	post	0.25988308
917	136_96	False	pre	0.0863811406366773			137_242	False	pre	0.30735442
918	136_97	False	post	-0.186064994896169			137_246	False	post	0.3917953
919	136_97	False	pre	0.492267822540481			137_246	False	pre	0.29255542
920	136_98	False	post	0.0173807569167743			137_248	False	post	0.3109311
921	136_98	False	pre	0.299692712690622			137_248	False	pre	0.3648455
922	137_0	False	post	-0.109918669787895			137_249	False	post	0.2572995
923	137_0	False	pre	0.0202368219217623			137_249	False	pre	0.30919376
924	137_104	True	post	0.0926542565085993			137_252	False	post	0.2704174
925	137_104	True	pre	0.320642502118692			137_252	False	pre	0.36954075
926	137_105	False	post	-0.0929041566096117			137_256	False	post	0.16253474
927	137_105	False	pre	-0.0607492802888255			137_256	False	pre	0.21794268
928	137_107	False	post	-0.0755228444937462			137_259	False	post	0.19398612
929	137_107	False	pre	0.262191216445773			137_259	False	pre	0.24295135
930	137_108	False	post	-0.135635694496497			137_263	False	post	0.2258357
931	137_108	False	pre	-0.0924781986662603			137_263	False	pre	0.2911492
932	137_109	False	post	0.0759979727040693			137_265	False	post	0.19775797
933	137_109	False	pre	0.154758686784734			137_265	False	pre	0.2588417
934	137_11	False	post	-0.1614468860265			137_268	False	post	0.32185706
935	137_11	False	pre	-0.0684534591298971			137_268	False	pre	0.36559182
936	137_114	False	post	-0.136263908325502			137_270	False	post	0.21616453
937	137_114	False	pre	-0.0581105331021941			137_270	False	pre	0.2953177
938	137_115	False	post	-0.0629113975196725			137_31	False	post	0.29689738
939	137_115	False	pre	0.044495244876643			137_31	False	pre	0.34226382
940	137_118	False	post	-0.0798543942287536			137_32	False	post	0.121989645
941	137_118	False	pre	-0.0130997621613829			137_32	False	pre	0.12552318
942	137_119	False	post	-0.117272726640216			137_36	False	post	0.17319809
943	137_119	False	pre	-0.0518334372566477			137_36	False	pre	0.21980345
944	137_120	False	post	-0.150977155686276			137_39	False	post	0.2976011
945	137_120	False	pre	-0.118413639271575			137_39	False	pre	0.30827183
946	137_121	False	post	-0.175979364483305			137_41	False	post	0.14788157
947	137_121	False	pre	0.220298969215676			137_41	False	pre	0.20209444
948	137_123	True	post	-0.0708852973010862			137_42	False	post	0.24031515
949	137_123	True	pre	0.0599423032832341			137_42	False	pre	0.270313
950	137_125	False	post	-0.100487086643076			137_43	False	post	0.15764038
951	137_125	False	pre	-0.0348755225375432			137_43	False	pre	0.20234044
952	137_129	False	post	-0.162763852991486			137_44	False	post	0.19078976
953	137_129	False	pre	-0.0950119774334044			137_44	False	pre	0.21495125
954	137_13	False	post	-0.20939707217008			137_47	False	post	0.20521648
955	137_13	False	pre	0.132502506898871			137_47	False	pre	0.24933213
956	137_135	False	post	-0.24786414492663			137_49	False	post	0.18934053
957	137_135	False	pre	0.0697526460490901			137_49	False	pre	0.22474578
958	137_137	False	post	-0.0809081999603724			137_50	False	post	0.20285054
959	137_137	False	pre	-0.0549950013329639			137_50	False	pre	0.2666897
960	137_140	False	post	-0.211466472375086			137_52	False	post	0.24284467
961	137_140	False	pre	-0.0267268655016591			137_52	False	pre	0.2603425
962	137_143	False	post	-0.195647546094099			137_53	False	post	0.2079436
963	137_143	False	pre	0.0131365577718095			137_53	False	pre	0.22739075
964	137_148	False	post	-0.110737741977086			137_54	False	post	0.19033849
965	137_148	False	pre	0.0128279881869318			137_54	False	pre	0.15198264
966	137_151	False	post	-0.0465442013042346			137_56	False	post	0.4380989
967	137_151	False	pre	0.431653239005309			137_56	False	pre	0.4447458
968	137_153	False	post	-0.084534616111999			137_57	False	post	0.18011959
969	137_153	False	pre	-0.0841197831607881			137_57	False	pre	0.2404118
970	137_154	False	post	-0.0321332801274199			137_58	False	post	0.25328583
971	137_154	False	pre	0.0462507082766459			137_58	False	pre	0.2964261
972	137_157	False	post	-0.0710289009502603			137_6	False	post	0.13185215
973	137_157	False	pre	0.309238744090807			137_6	False	pre	0.22157894
974	137_16	False	post	-0.177848127181712			137_64	False	post	0.24636081
975	137_16	False	pre	-0.118064564853061			137_64	False	pre	0.26387596
976	137_160	False	post	-0.0801780300474598			137_67	False	post	0.0038209069
977	137_160	False	pre	0.0701111974809085			137_67	False	pre	0.10149687
978	137_163	True	post	-0.116180880040236			137_69	False	post	0.2035437
979	137_163	True	pre	-0.115640172064952			137_69	False	pre	0.2102023
980	137_165	False	post	-0.196151476989623			137_73	False	post	0.2297048
981	137_165	False	pre	-0.0603481894971103			137_73	False	pre	0.2602311
982	137_168	True	post	-0.146566017467188			137_78	False	post	0.17499633
983	137_168	True	pre	-0.145327268196665			137_78	False	pre	0.22523452
984	137_17	False	post	-0.109533612875433			137_82	False	post	0.27744198
985	137_17	False	pre	0.00610827072553466			137_82	False	pre	0.35006502
986	137_177	False	post	-0.110759044893474			137_86	False	post	0.20151469
987	137_177	False	pre	-0.0292455536012343			137_86	False	pre	0.27967355
988	137_179	False	post	-0.0620322221560577			137_87	False	post	0.20841937
989	137_179	False	pre	-0.0285532844657661			137_87	False	pre	0.25164458
990	137_181	False	post	-0.163439290222982			137_88	False	post	0.17811549
991	137_181	False	pre	0.0850037169103717			137_88	False	pre	0.21510486
992	137_182	False	post	-0.0210715889709345			137_9	False	post	0.17270108
993	137_182	False	pre	0.101972519150757			137_9	False	pre	0.21435435
994	137_188	False	post	-0.118751310708481			137_91	False	post	0.15166034
995	137_188	False	pre	-0.0998948849949263			137_91	False	pre	0.23820512
996	137_19	False	post	0.00933983295860343			137_92	False	post	0.15430096
997	137_19	False	pre	0.134546818755457			137_92	False	pre	0.17867096
998	137_190	False	post	-0.106077069198708			137_93	False	post	0.22155479
999	137_190	False	pre	-0.105768134016809			137_93	False	pre	0.19209883
1000	137_192	False	post	-0.095396923953929			137_94	True	post	0.38251007
1001	137_192	False	pre	0.206536261447346			137_94	True	pre	0.44349685
1002	137_195	False	post	-0.157371464164926			137_96	False	post	0.15604559
1003	137_195	False	pre	-0.0139394703753403			137_96	False	pre	0.19872108
1004	137_196	False	post	-0.135926748413903			137_98	False	post	0.19797693
1005	137_196	False	pre	-0.0624332358028148			137_98	False	pre	0.24844803
1006	137_198	False	post	-0.152581651402839			139_1	False	post	0.20945002
1007	137_198	False	pre	-0.105408939597926			139_1	False	pre	0.15943827
1008	137_2	False	post	0.0773807025503904			139_109	False	post	0.15871947
1009	137_2	False	pre	0.108125293785164			139_109	False	pre	0.19739775
1010	137_20	False	post	-0.190627662377603			139_110	False	post	0.22226611
1011	137_20	False	pre	-0.126759944954045			139_110	False	pre	0.24412587
1012	137_200	False	post	-0.132047198550535			139_140	True	post	0.3586425
1013	137_200	False	pre	0.319583517327542			139_140	True	pre	0.2565022
1014	137_201	False	post	-0.18268409173115			139_15	False	post	0.24236147
1015	137_201	False	pre	-0.00176022092726016			139_15	False	pre	0.23717941
1016	137_206	False	post	-0.0747902134276661			139_151	False	post	0.20739648
1017	137_206	False	pre	0.0808736011945713			139_151	False	pre	0.2977601
1018	137_207	False	post	-0.217784701050032			139_160	False	post	0.30541092
1019	137_207	False	pre	-0.164165160376951			139_160	False	pre	0.29510146
1020	137_21	False	post	-0.00370944121550993			139_176	False	post	0.20653872
1021	137_21	False	pre	0.139230461897006			139_176	False	pre	0.22739933
1022	137_218	False	post	-0.112576828125769			139_177	False	post	0.1995912
1023	137_218	False	pre	-0.0362950067065343			139_177	False	pre	0.20729178
1024	137_219	False	post	-0.110657935030205			139_179	True	post	0.3598112
1025	137_219	False	pre	0.11449689565714			139_179	True	pre	0.16778766
1026	137_22	False	post	0.00296389843359505			139_199	False	post	0.24934606
1027	137_22	False	pre	0.0946259011304605			139_199	False	pre	0.21819635
1028	137_220	False	post	-0.120374210820046			139_206	False	post	0.19614328
1029	137_220	False	pre	-0.0549637117901869			139_206	False	pre	0.20333454
1030	137_230	False	post	-0.0891565467220364			139_212	True	post	0.29124522
1031	137_230	False	pre	0.0855905860410297			139_212	True	pre	0.28790316
1032	137_231	False	post	-0.101019994763145			139_222	False	post	0.25758222
1033	137_231	False	pre	0.048022250001937			139_222	False	pre	0.249285
1034	137_237	False	post	-0.211259947674751			139_229	False	post	0.2550925
1035	137_237	False	pre	-0.0992911950251643			139_229	False	pre	0.2888832
1036	137_24	True	post	-0.029796041018639			139_237	False	post	0.24865627
1037	137_24	True	pre	0.258135783130913			139_237	False	pre	0.29393584
1038	137_242	False	post	-0.0990496493964977			139_238	True	post	0.33352518
1039	137_242	False	pre	0.0696502488884475			139_238	True	pre	0.43050876
1040	137_246	False	post	-0.191587284819735			139_24	False	post	0.21512778
1041	137_246	False	pre	0.00751912106748195			139_24	False	pre	0.2164754
1042	137_248	False	post	-0.13412336247772			139_264	True	post	0.40170977
1043	137_248	False	pre	0.190500050799012			139_264	True	pre	0.48013914
1044	137_249	False	post	-0.19028208109393			139_268	True	post	0.3434135
1045	137_249	False	pre	0.154588116686913			139_268	True	pre	0.41418222
1046	137_252	False	post	-0.255643806010503			139_271	False	post	0.21992548
1047	137_252	False	pre	-0.11031751239281			139_271	False	pre	0.29758602
1048	137_256	False	post	-0.147224918474295			139_275	False	post	0.2553093
1049	137_256	False	pre	-0.142988535115076			139_275	False	pre	0.31665966
1050	137_259	False	post	-0.149746670739394			139_287	False	post	0.2409935
1051	137_259	False	pre	-0.138070903311996			139_287	False	pre	0.26316077
1052	137_263	False	post	-0.104498251609274			139_295	True	post	0.41092598
1053	137_263	False	pre	0.161145576690491			139_295	True	pre	0.3244477
1054	137_265	False	post	-0.108084811574112			139_35	False	post	0.23358522
1055	137_265	False	pre	0.0518243106514476			139_35	False	pre	0.25805807
1056	137_268	False	post	-0.10048224379641			139_47	False	post	0.18977697
1057	137_268	False	pre	-0.000654069878108239			139_47	False	pre	0.22116227
1058	137_270	False	post	-0.12054017480457			139_59	False	post	0.17281997
1059	137_270	False	pre	0.112379564580174			139_59	False	pre	0.20519844
1060	137_31	False	post	-0.230033373618496			139_8	False	post	0.18503727
1061	137_31	False	pre	-0.18232467207997			139_8	False	pre	0.23549893
1062	137_32	False	post	-0.153462266353331			139_96	False	post	0.25610825
1063	137_32	False	pre	-0.0244915172372276			139_96	False	pre	0.22872956
1064	137_36	False	post	-0.140538368565166			140_112	False	post	0.23250069
1065	137_36	False	pre	-0.0582937622114507			140_112	False	pre	0.2534232
1066	137_39	False	post	-0.17638884407851			140_118	False	post	0.2219604
1067	137_39	False	pre	0.213517625390366			140_118	False	pre	0.22295623
1068	137_41	False	post	-0.247913873165944			140_126	False	post	0.25851902
1069	137_41	False	pre	-0.151247824747517			140_126	False	pre	0.26460254
1070	137_42	False	post	-0.196330265251705			140_130	False	post	0.2547908
1071	137_42	False	pre	-0.0135336238798274			140_130	False	pre	0.24441977
1072	137_43	False	post	-0.104014873645284			140_156	False	post	0.2606326
1073	137_43	False	pre	-0.0567745775345715			140_156	False	pre	0.21963915
1074	137_44	False	post	-0.0671728612179337			140_171	False	post	0.17350803
1075	137_44	False	pre	0.208324312601947			140_171	False	pre	0.204474
1076	137_47	False	post	-0.235083617388258			140_180	False	post	0.18514381
1077	137_47	False	pre	0.0620476992993654			140_180	False	pre	0.17658548
1078	137_49	False	post	-0.115216912280708			140_181	False	post	0.5905065
1079	137_49	False	pre	0.0436719929243952			140_181	False	pre	0.36351773
1080	137_50	False	post	-0.35094398042909			140_187	False	post	0.06918202
1081	137_50	False	pre	0.0875607151126272			140_187	False	pre	0.1077942
1082	137_52	False	post	-0.107866670170135			140_196	False	post	0.22164214
1083	137_52	False	pre	0.00355147972825682			140_196	False	pre	0.29408336
1084	137_53	False	post	-0.0372609067429857			140_197	False	post	0.23966202
1085	137_53	False	pre	0.0143144342773604			140_197	False	pre	0.21659188
1086	137_54	False	post	-0.236917989945253			140_205	False	post	0.5094943
1087	137_54	False	pre	-0.22998132392314			140_205	False	pre	0.32624382
1088	137_56	False	post	-0.026313091069593			140_217	False	post	0.20944324
1089	137_56	False	pre	0.142481963820747			140_217	False	pre	0.27109236
1090	137_57	False	post	-0.198671939395279			140_22	True	post	0.14046003
1091	137_57	False	pre	-0.0763626735663186			140_22	True	pre	0.28085858
1092	137_58	False	post	-0.108444420460374			140_220	False	post	0.30217883
1093	137_58	False	pre	-0.0055276870038415			140_220	False	pre	0.3346081
1094	137_6	False	post	-0.144625363326614			140_222	True	post	0.4774058
1095	137_6	False	pre	-0.0946380956359184			140_222	True	pre	0.44221976
1096	137_64	False	post	-0.175255457079637			140_32	False	post	0.20175387
1097	137_64	False	pre	-0.17163598777902			140_32	False	pre	0.26830113
1098	137_67	False	post	-0.172281963671373			140_60	False	post	0.35983163
1099	137_67	False	pre	-0.0758637434715013			140_60	False	pre	0.35724995
1100	137_69	False	post	0.0118012164431044			140_72	False	post	0.28111607
1101	137_69	False	pre	0.122174432015879			140_72	False	pre	0.29239792
1102	137_73	False	post	-0.206781663494565			140_75	False	post	0.21857108
1103	137_73	False	pre	-0.096987286002766			140_75	False	pre	0.2298738
1104	137_78	False	post	-0.142676622226493			140_85	False	post	0.18023463
1105	137_78	False	pre	-0.130761614801097			140_85	False	pre	0.23396495
1106	137_82	False	post	-0.095901536575203			140_87	False	post	0.3128764
1107	137_82	False	pre	-0.0386077796592596			140_87	False	pre	0.33870813
1108	137_86	False	post	-0.175748140728817			142_124	True	post	0.29841846
1109	137_86	False	pre	-0.0760977000089986			142_124	True	pre	0.55680716
1110	137_87	False	post	-0.223960578466472			142_126	False	post	0.34791848
1111	137_87	False	pre	0.18492545382459			142_126	False	pre	0.33075818
1112	137_88	False	post	-0.0745499122906706			142_129	False	post	0.19391531
1113	137_88	False	pre	-0.070114329156952			142_129	False	pre	0.16971166
1114	137_9	False	post	-0.00599570261276464			142_142	False	post	0.23311865
1115	137_9	False	pre	0.102444629459587			142_142	False	pre	0.22708036
1116	137_91	False	post	-0.10286175459188			142_148	True	post	0.41803753
1117	137_91	False	pre	-0.0501540978303347			142_148	True	pre	0.34242624
1118	137_92	False	post	-0.16198924437989			142_150	False	post	0.2722782
1119	137_92	False	pre	-0.139875654179575			142_150	False	pre	0.2647426
1120	137_93	False	post	-0.115695858163773			142_154	False	post	0.46348494
1121	137_93	False	pre	-0.105649508617298			142_154	False	pre	0.20007512
1122	137_94	True	post	-0.0998426785806946			142_177	True	post	0.55311614
1123	137_94	True	pre	0.0898047681875044			142_177	True	pre	0.1883878
1124	137_96	False	post	0.0313580617624736			142_190	False	post	0.35366738
1125	137_96	False	pre	0.0805886626364809			142_190	False	pre	0.14802128
1126	137_98	False	post	-0.277563226911574			142_196	False	post	0.45066327
1127	137_98	False	pre	0.0294620095321551			142_196	False	pre	0.20772097
1128	139_1	False	post	-0.1242938535261			142_197	True	post	0.4481074
1129	139_1	False	pre	0.140050431955167			142_197	True	pre	0.29768458
1130	139_109	False	post	-0.124826145821734			142_209	False	post	0.19127753
1131	139_109	False	pre	0.518616680668834			142_209	False	pre	0.19612417
1132	139_110	False	post	-0.111627859871126			142_21	False	post	0.28864202
1133	139_110	False	pre	0.20523752524874			142_21	False	pre	0.2377417
1134	139_140	True	post	-0.437822226601881			142_223	False	post	0.14453903
1135	139_140	True	pre	0.0181621708362455			142_223	False	pre	0.17254248
1136	139_15	False	post	-0.201430735436752			142_31	False	post	0.1903974
1137	139_15	False	pre	0.155501702725722			142_31	False	pre	0.20568292
1138	139_151	False	post	-0.115559535464469			142_47	False	post	0.34094915
1139	139_151	False	pre	0.618736463344002			142_47	False	pre	0.19541208
1140	139_160	False	post	-0.0924104774767156			142_6	False	post	0.19023342
1141	139_160	False	pre	0.792786434723036			142_6	False	pre	0.22651716
1142	139_176	False	post	0.0214615959304102			142_67	False	post	0.1179721
1143	139_176	False	pre	0.639608945934041			142_67	False	pre	0.15368095
1144	139_177	False	post	0.158695991828419			142_72	False	post	0.23228793
1145	139_177	False	pre	0.677810490674905			142_72	False	pre	0.1990434
1146	139_179	True	post	-0.171834404582982			142_81	False	post	0.19830513
1147	139_179	True	pre	0.0650058050148587			142_81	False	pre	0.214234
1148	139_199	False	post	-0.105054660902556			143_0	False	post	0.15473573
1149	139_199	False	pre	0.00798957848283642			143_0	False	pre	0.14977731
1150	139_206	False	post	-0.0572859937716704			143_105	False	post	0.1528638
1151	139_206	False	pre	0.435725350453967			143_105	False	pre	0.16671084
1152	139_212	True	post	-0.213995424252647			143_11	False	post	0.13612486
1153	139_212	True	pre	0.114106079694079			143_11	False	pre	0.15419541
1154	139_222	False	post	-0.0874907801505031			143_111	False	post	0.19526209
1155	139_222	False	pre	0.576466855423548			143_111	False	pre	0.17122701
1156	139_229	False	post	-0.266894266119096			143_112	False	post	0.2739799
1157	139_229	False	pre	-0.17019826284659			143_112	False	pre	0.1899067
1158	139_237	False	post	-0.1288865154591			143_113	False	post	0.19508411
1159	139_237	False	pre	0.136606660213628			143_113	False	pre	0.28821298
1160	139_238	True	post	-0.143840370283409			143_136	False	post	0.21368289
1161	139_238	True	pre	0.371172574115066			143_136	False	pre	0.2262853
1162	139_24	False	post	-0.169650519703779			143_145	False	post	0.07304321
1163	139_24	False	pre	0.396987487566044			143_145	False	pre	0.07351837
1164	139_264	True	post	0.0878589730124188			143_147	False	post	0.06560087
1165	139_264	True	pre	0.908553630440522			143_147	False	pre	0.07718016
1166	139_268	True	post	0.0348415106356695			143_150	False	post	0.18113142
1167	139_268	True	pre	0.647882322039721			143_150	False	pre	0.21501054
1168	139_271	False	post	-0.129314919123774			143_157	False	post	0.1967663
1169	139_271	False	pre	0.295736350333521			143_157	False	pre	0.20052463
1170	139_275	False	post	-0.164608311268845			143_159	False	post	0.1939896
1171	139_275	False	pre	0.679405243170859			143_159	False	pre	0.15801029
1172	139_287	False	post	0.0734673523515759			143_173	False	post	0.20513168
1173	139_287	False	pre	0.70386306045447			143_173	False	pre	0.3020217
1174	139_295	True	post	-0.111022278666334			143_176	False	post	0.22830269
1175	139_295	True	pre	0.530900118998059			143_176	False	pre	0.33110064
1176	139_35	False	post	-0.122344400825978			143_177	False	post	0.20142539
1177	139_35	False	pre	0.345940004651513			143_177	False	pre	0.21388875
1178	139_47	False	post	-0.0497904029429553			143_179	True	post	0.38128123
1179	139_47	False	pre	0.0967553764340226			143_179	True	pre	0.25459763
1180	139_59	False	post	-0.19005787910586			143_180	False	post	0.23015772
1181	139_59	False	pre	0.485839074022348			143_180	False	pre	0.2507348
1182	139_8	False	post	-0.200869868155304			143_184	False	post	0.24146779
1183	139_8	False	pre	-0.0678335035803148			143_184	False	pre	0.19354706
1184	139_96	False	post	-0.32567577905549			143_187	False	post	0.21915232
1185	139_96	False	pre	-0.188278081597453			143_187	False	pre	0.22277255
1186	140_112	False	post	-0.312559699850182			143_2	False	post	0.13816242
1187	140_112	False	pre	0.288421200264195			143_2	False	pre	0.12561375
1188	140_118	False	post	-0.191299170046438			143_215	True	post	0.2343755
1189	140_118	False	pre	-0.117472410873882			143_215	True	pre	0.2722693
1190	140_126	False	post	-0.226855564750689			143_219	False	post	0.15841104
1191	140_126	False	pre	-0.151070236111974			143_219	False	pre	0.17482492
1192	140_130	False	post	-0.210697843550388			143_227	False	post	0.23376794
1193	140_130	False	pre	-0.195744600852727			143_227	False	pre	0.11412676
1194	140_156	False	post	-0.362157010598158			143_231	False	post	0.2047228
1195	140_156	False	pre	-0.196720496361173			143_231	False	pre	0.16271949
1196	140_171	False	post	-0.30476166291189			143_238	False	post	0.19921586
1197	140_171	False	pre	-0.204968787671885			143_238	False	pre	0.18943225
1198	140_180	False	post	-0.224487773379007			143_244	False	post	0.14454868
1199	140_180	False	pre	-0.139640687979885			143_244	False	pre	0.117765814
1200	140_181	False	post	-0.203701946296394			143_245	True	post	0.40068772
1201	140_181	False	pre	0.257898701755773			143_245	True	pre	0.27287242
1202	140_187	False	post	-0.346528933096776			143_25	True	post	0.38762555
1203	140_187	False	pre	-0.233687839619978			143_25	True	pre	0.20865497
1204	140_196	False	post	-0.136885781124175			143_27	False	post	0.17298882
1205	140_196	False	pre	0.459578074014442			143_27	False	pre	0.16962393
1206	140_197	False	post	-0.280975033401671			143_28	True	post	0.4713767
1207	140_197	False	pre	-0.102429154596946			143_28	True	pre	0.26433992
1208	140_205	False	post	-0.299267617878063			143_3	False	post	2.34125e-11
1209	140_205	False	pre	-0.214632510501093			143_3	False	pre	-1.5251177e-11
1210	140_217	False	post	-0.329905501910303			143_31	False	post	0.36354813
1211	140_217	False	pre	-0.0837321130055547			143_31	False	pre	0.20417169
1212	140_22	True	post	-0.118635617759682			143_41	False	post	0.20344982
1213	140_22	True	pre	0.131553553648853			143_41	False	pre	0.277129
1214	140_220	False	post	-0.190515826170188			143_46	False	post	0.10517883
1215	140_220	False	pre	-0.177212749966564			143_46	False	pre	0.11777989
1216	140_222	True	post	-0.181151182135039			143_66	False	post	0.09264692
1217	140_222	True	pre	0.0858296320865138			143_66	False	pre	0.091391936
1218	140_32	False	post	-0.279847278219906			143_72	False	post	0.18450359
1219	140_32	False	pre	-0.174342847853095			143_72	False	pre	0.19972105
1220	140_60	False	post	-0.221750550776303			143_85	False	post	0.21547467
1221	140_60	False	pre	0.151055719828549			143_85	False	pre	0.21724822
1222	140_72	False	post	-0.245766389871744			143_90	True	post	0.45479596
1223	140_72	False	pre	-0.032848217524999			143_90	True	pre	0.22753216
1224	140_75	False	post	-0.179780249011098			144_111	False	post	0.25083655
1225	140_75	False	pre	-0.164079957378452			144_111	False	pre	0.276407
1226	140_85	False	post	0.0219905393809748			144_118	False	post	0.25550374
1227	140_85	False	pre	0.56111719331559			144_118	False	pre	0.29743844
1228	140_87	False	post	-0.244322931651086			144_122	False	post	0.27698722
1229	140_87	False	pre	-0.0637367478493908			144_122	False	pre	0.2668614
1230	142_124	True	post	-0.169318106836556			144_124	True	post	0.4317212
1231	142_124	True	pre	-0.0166860512255994			144_124	True	pre	0.38770175
1232	142_126	False	post	-0.212895703605064			144_146	False	post	0.2127318
1233	142_126	False	pre	-0.00496702246568523			144_146	False	pre	0.24065289
1234	142_129	False	post	-0.19736131292781			144_17	False	post	0.2784489
1235	142_129	False	pre	0.571654342375531			144_17	False	pre	0.25788218
1236	142_142	False	post	-0.122982613272434			144_177	False	post	0.2463553
1237	142_142	False	pre	0.395079115847946			144_177	False	pre	0.2943269
1238	142_148	True	post	-0.0497711749245749			144_23	False	post	0.2346335
1239	142_148	True	pre	0.450776446146042			144_23	False	pre	0.23923427
1240	142_150	False	post	-0.164820684031107			144_42	True	post	0.5193256
1241	142_150	False	pre	0.0761391494450055			144_42	True	pre	0.35865298
1242	142_154	False	post	-0.272384015821853			144_7	False	post	0.274577
1243	142_154	False	pre	0.0893702889502802			144_7	False	pre	0.1893722
1244	142_177	True	post	-0.146946384044798			148_136	False	post	0.011647917
1245	142_177	True	pre	0.0943182607157299			148_136	False	pre	0.011450243
1246	142_190	False	post	-0.392056513776272			148_149	False	post	0.051566478
1247	142_190	False	pre	-0.327622482377177			148_149	False	pre	0.05481915
1248	142_196	False	post	-0.158435198520665			148_152	False	post	0.017891048
1249	142_196	False	pre	0.160003366948406			148_152	False	pre	0.029245483
1250	142_197	True	post	-0.201800476888178			148_161	False	post	0.12916562
1251	142_197	True	pre	-0.0138812966333395			148_161	False	pre	0.13874803
1252	142_209	False	post	-0.110555866151537			148_164	False	post	0.035496127
1253	142_209	False	pre	0.787460939728172			148_164	False	pre	0.032295164
1254	142_21	False	post	-0.21669726398043			148_166	False	post	0.15092464
1255	142_21	False	pre	-0.0279978676464223			148_166	False	pre	0.1606128
1256	142_223	False	post	-0.301093382211808			148_168	False	post	0.11131078
1257	142_223	False	pre	-0.269968937725837			148_168	False	pre	0.10865595
1258	142_31	False	post	-0.222058109625401			148_17	False	post	0
1259	142_31	False	pre	-0.0563221730644222			148_17	False	pre	0
1260	142_47	False	post	-0.195792484519914			148_19	False	post	0.009009525
1261	142_47	False	pre	-0.0132734778272269			148_19	False	pre	0.0165421
1262	142_6	False	post	-0.254137120202285			148_194	False	post	0.1939493
1263	142_6	False	pre	0.0664166052162826			148_194	False	pre	0.16586734
1264	142_67	False	post	-0.124056820514298			148_201	False	post	0.10697955
1265	142_67	False	pre	0.436815777060286			148_201	False	pre	0.12488002
1266	142_72	False	post	-0.287395913354736			148_207	False	post	0.06947607
1267	142_72	False	pre	-0.0468089999645706			148_207	False	pre	0.057018884
1268	142_81	False	post	-0.111018493419811			148_21	False	post	0.048781484
1269	142_81	False	pre	-0.00451850547290479			148_21	False	pre	0.04832739
1270	143_0	False	post	0.00981931356767712			148_214	False	post	0.087940246
1271	143_0	False	pre	0.296248325821082			148_214	False	pre	0.05803887
1272	143_105	False	post	-0.0389570896958808			148_231	False	post	0.13403545
1273	143_105	False	pre	0.14984408630648			148_231	False	pre	0.13647409
1274	143_11	False	post	-0.276912972877771			148_24	False	post	0.24599688
1275	143_11	False	pre	0.463333943653227			148_24	False	pre	0.213596
1276	143_111	False	post	-0.109588385084427			148_240	False	post	0.13516964
1277	143_111	False	pre	0.0494531472899744			148_240	False	pre	0.12683003
1278	143_112	False	post	-0.00139744659970736			148_256	False	post	0.049688857
1279	143_112	False	pre	0.265277391935724			148_256	False	pre	0.07262593
1280	143_113	False	post	-0.120481889988142			148_259	False	post	0.069533475
1281	143_113	False	pre	-0.0257773838245391			148_259	False	pre	0.0757473
1282	143_136	False	post	-0.127057994492561			148_271	False	post	0.017312638
1283	143_136	False	pre	0.0398808158616279			148_271	False	pre	0.012274468
1284	143_145	False	post	-0.00255876143304595			148_283	False	post	0.011964094
1285	143_145	False	pre	0.131273906815999			148_283	False	pre	0.0116049955
1286	143_147	False	post	-0.150202592512767			148_289	False	post	0.04661882
1287	143_147	False	pre	0.131408270829302			148_289	False	pre	0.04638556
1288	143_150	False	post	-0.138944075644058			148_290	False	post	0.082116574
1289	143_150	False	pre	0.115704643159948			148_290	False	pre	0.052781776
1290	143_157	False	post	-0.169958416286634			148_292	False	post	0.027941156
1291	143_157	False	pre	0.171116670898731			148_292	False	pre	0.03577797
1292	143_159	False	post	-0.219784067899874			148_295	False	post	0.014169522
1293	143_159	False	pre	-0.0980838856167988			148_295	False	pre	0.019146794
1294	143_173	False	post	-0.148145261240768			148_298	False	post	0.06249378
1295	143_173	False	pre	0.10874878686255			148_298	False	pre	0.047013484
1296	143_176	False	post	-0.103661310596761			148_301	False	post	0.048811633
1297	143_176	False	pre	-0.0976515797932609			148_301	False	pre	0.09424925
1298	143_177	False	post	-0.212301866382447			148_308	False	post	0.05420376
1299	143_177	False	pre	0.261052084584233			148_308	False	pre	0.06472624
1300	143_179	True	post	-0.102144535952938			148_334	True	post	0.28459188
1301	143_179	True	pre	0.0960223618478842			148_334	True	pre	0.34582123
1302	143_180	False	post	-0.111091582665483			148_339	False	post	0.3160922
1303	143_180	False	pre	0.0552373999536228			148_339	False	pre	0.26293913
1304	143_184	False	post	-0.139943702028537			148_341	False	post	0.060401794
1305	143_184	False	pre	0.00029082958663415			148_341	False	pre	0.06842682
1306	143_187	False	post	-0.136261420195909			148_343	False	post	0.08569869
1307	143_187	False	pre	-0.0792996510144735			148_343	False	pre	0.085629776
1308	143_2	False	post	-0.249443671840695			148_37	False	post	0.051770397
1309	143_2	False	pre	0.281157202758549			148_37	False	pre	0.05946196
1310	143_215	True	post	-0.229279302261171			148_371	False	post	0.060200993
1311	143_215	True	pre	-0.111430084394473			148_371	False	pre	0.07494879
1312	143_219	False	post	-0.112247962191659			148_373	False	post	0.03116144
1313	143_219	False	pre	0.528585378295594			148_373	False	pre	0.035000082
1314	143_227	False	post	-0.0635362212077014			148_376	False	post	0.2718341
1315	143_227	False	pre	0.275063736033772			148_376	False	pre	0.29175606
1316	143_231	False	post	-0.170155329663161			148_377	True	post	0.4267992
1317	143_231	False	pre	-0.0705254648134228			148_377	True	pre	0.4235172
1318	143_238	False	post	-0.0305340527546376			148_378	False	post	0.25739223
1319	143_238	False	pre	0.423375335612044			148_378	False	pre	0.26625317
1320	143_244	False	post	-0.197858842155384			148_379	False	post	0.047247775
1321	143_244	False	pre	0.246391063195819			148_379	False	pre	0.019035732
1322	143_245	True	post	-0.0983746689545956			148_381	False	post	0.09232689
1323	143_245	True	pre	0.393330756807049			148_381	False	pre	0.11619036
1324	143_25	True	post	-0.216831763690771			148_383	False	post	0.018097522
1325	143_25	True	pre	-0.125185828149151			148_383	False	pre	0.020026634
1326	143_27	False	post	-0.177564620499736			148_403	False	post	0.16789377
1327	143_27	False	pre	0.376166384220626			148_403	False	pre	0.16710575
1328	143_28	True	post	-0.181844951021291			148_405	False	post	0.09618047
1329	143_28	True	pre	0.125575534815332			148_405	False	pre	0.08223262
1330	143_3	False	post	-0.229475159439976			148_406	False	post	0.041608296
1331	143_3	False	pre	0.353968809216931			148_406	False	pre	0.033275053
1332	143_31	False	post	-0.245068586953539			148_413	False	post	0.22847983
1333	143_31	False	pre	-0.0621215323982325			148_413	False	pre	0.25096512
1334	143_41	False	post	-0.263048876014576			148_417	False	post	0.040744964
1335	143_41	False	pre	0.1023902696779			148_417	False	pre	0.032366984
1336	143_46	False	post	-0.206725781680302			148_426	False	post	0.019742211
1337	143_46	False	pre	0.26337207243742			148_426	False	pre	0.012897015
1338	143_66	False	post	-0.104962957358384			148_435	False	post	0.09706166
1339	143_66	False	pre	0.348328892681986			148_435	False	pre	0.110827915
1340	143_72	False	post	-0.135865896883706			148_457	False	post	0.03626489
1341	143_72	False	pre	-0.105974139258084			148_457	False	pre	0.0452931
1342	143_85	False	post	-0.145001528089145			148_458	False	post	0.06895352
1343	143_85	False	pre	0.0271713018007851			148_458	False	pre	0.09873637
1344	143_90	True	post	-0.16503609938446			148_460	False	post	0.093435936
1345	143_90	True	pre	0.0828680624596043			148_460	False	pre	0.08658126
1346	144_111	False	post	-0.197092050420616			148_466	False	post	0.20411102
1347	144_111	False	pre	0.578510545103518			148_466	False	pre	0.25528586
1348	144_118	False	post	-0.15681425834667			148_471	False	post	0.013718984
1349	144_118	False	pre	0.122724471168696			148_471	False	pre	0.04412107
1350	144_122	False	post	-0.214599672763189			148_478	False	post	0.12444064
1351	144_122	False	pre	-0.0306071326831846			148_478	False	pre	0.105414204
1352	144_124	True	post	-0.384208418977595			148_5	False	post	0.29454544
1353	144_124	True	pre	0.112842576688401			148_5	False	pre	0.19061394
1354	144_146	False	post	-0.0749309104262674			148_501	False	post	0.06857102
1355	144_146	False	pre	0.529363836068436			148_501	False	pre	0.04187134
1356	144_17	False	post	0.069032834820254			148_505	False	post	0.03739937
1357	144_17	False	pre	0.691516118452757			148_505	False	pre	0.025904153
1358	144_177	False	post	-0.27934449070065			148_516	False	post	0.05892878
1359	144_177	False	pre	-0.15874057308838			148_516	False	pre	0.073340535
1360	144_23	False	post	-0.277283445047726			148_524	False	post	0.073867954
1361	144_23	False	pre	-0.150791570960974			148_524	False	pre	0.11684116
1362	144_42	True	post	-0.176765226327729			148_528	False	post	0.07685252
1363	144_42	True	pre	0.410370346677076			148_528	False	pre	0.114083946
1364	144_7	False	post	-0.324951304074573			148_532	False	post	0.009000069
1365	144_7	False	pre	-0.256486622179958			148_532	False	pre	0.009088887
1366	148_136	False	post	-0.219224051134931			148_534	False	post	0.03566239
1367	148_136	False	pre	-0.020688305581943			148_534	False	pre	0.055265263
1368	148_149	False	post	-0.151988605842895			148_538	False	post	0.14115614
1369	148_149	False	pre	-0.0204884091912692			148_538	False	pre	0.15838394
1370	148_152	False	post	-0.291919626083434			148_546	False	post	0.054014765
1371	148_152	False	pre	0.145974697393521			148_546	False	pre	0.047938034
1372	148_161	False	post	-0.170901998708485			148_547	False	post	0.07984138
1373	148_161	False	pre	-0.144588697888184			148_547	False	pre	0.08390913
1374	148_164	False	post	-0.254502866307902			148_558	False	post	0.0482652
1375	148_164	False	pre	0.140422183772223			148_558	False	pre	0.05071252
1376	148_166	False	post	-0.0427929995623455			148_567	False	post	0.19706999
1377	148_166	False	pre	0.435316530435392			148_567	False	pre	0.23056567
1378	148_168	False	post	-0.0850797607131291			148_570	False	post	2.437846e-16
1379	148_168	False	pre	0.453247269086619			148_570	False	pre	0.000971276
1380	148_17	False	post	-0.117160105555546			148_58	False	post	0.060705725
1381	148_17	False	pre	-0.0242036422331135			148_58	False	pre	0.04006206
1382	148_19	False	post	-0.214815228871976			148_581	False	post	0.1633268
1383	148_19	False	pre	0.000369611901291394			148_581	False	pre	0.17769961
1384	148_194	False	post	-0.363907233064417			148_62	False	post	0.0042788824
1385	148_194	False	pre	-0.149366988428854			148_62	False	pre	0.0020515288
1386	148_201	False	post	-0.165107595351306			148_620	False	post	0.12841046
1387	148_201	False	pre	-0.13339922648459			148_620	False	pre	0.13182081
1388	148_207	False	post	-0.167229624373293			148_630	False	post	0.15350834
1389	148_207	False	pre	-0.130111509693318			148_630	False	pre	0.15741189
1390	148_21	False	post	-0.134330112171193			148_638	False	post	0.21870263
1391	148_21	False	pre	-0.0253503972293474			148_638	False	pre	0.22044882
1392	148_214	False	post	-0.160498226356639			148_648	False	post	0.2353303
1393	148_214	False	pre	0.343281807719316			148_648	False	pre	0.24782516
1394	148_231	False	post	-0.160811520407998			148_660	False	post	0.096352294
1395	148_231	False	pre	-0.0308654138246818			148_660	False	pre	0.12149677
1396	148_24	False	post	-0.17577230749699			148_668	False	post	0.21049267
1397	148_24	False	pre	0.158370715635587			148_668	False	pre	0.24805827
1398	148_240	False	post	-0.0703451357666463			148_676	False	post	0.11729117
1399	148_240	False	pre	0.152408631081477			148_676	False	pre	0.14613561
1400	148_256	False	post	-0.150287436794355			148_681	False	post	0.16601089
1401	148_256	False	pre	0.0284347962170522			148_681	False	pre	0.14728978
1402	148_259	False	post	-0.144177962089482			148_683	False	post	0.16124374
1403	148_259	False	pre	0.272526594548709			148_683	False	pre	0.13745148
1404	148_271	False	post	-0.192134487252396			148_684	False	post	0.06573027
1405	148_271	False	pre	0.170766102694813			148_684	False	pre	0.09726106
1406	148_283	False	post	-0.175559193060467			148_685	False	post	0.05213038
1407	148_283	False	pre	-0.0367715203604501			148_685	False	pre	0.06343847
1408	148_289	False	post	-0.247654809852003			148_687	False	post	0.063270554
1409	148_289	False	pre	-0.000657621925502032			148_687	False	pre	0.06793054
1410	148_290	False	post	-0.191750703461355			148_696	False	post	0.10949034
1411	148_290	False	pre	0.0879548399298745			148_696	False	pre	0.09690097
1412	148_292	False	post	-0.159014742126667			148_699	False	post	0.16747361
1413	148_292	False	pre	0.452702167330075			148_699	False	pre	0.14752428
1414	148_295	False	post	-0.204885420430341			148_708	False	post	0.15641122
1415	148_295	False	pre	-0.0533163905178621			148_708	False	pre	0.19487089
1416	148_298	False	post	-0.152529201157887			148_720	False	post	0.036530443
1417	148_298	False	pre	0.318793972217543			148_720	False	pre	0.036257826
1418	148_301	False	post	-0.220895181241956			148_723	False	post	0.22813164
1419	148_301	False	pre	-0.0555976221911021			148_723	False	pre	0.26143032
1420	148_308	False	post	0.0112339939943666			148_735	False	post	0.051732168
1421	148_308	False	pre	0.252804191472733			148_735	False	pre	0.055111226
1422	148_334	True	post	-0.123686660588219			148_741	False	post	0.2121238
1423	148_334	True	pre	0.439785943604401			148_741	False	pre	0.26406255
1424	148_339	False	post	-0.246662882719913			148_746	False	post	0.08822103
1425	148_339	False	pre	-0.0293404160186025			148_746	False	pre	0.11540489
1426	148_341	False	post	-0.264948268085688			148_751	False	post	0.031195978
1427	148_341	False	pre	0.390502056118118			148_751	False	pre	0.016017051
1428	148_343	False	post	-0.247654132303273			148_761	False	post	0.21619967
1429	148_343	False	pre	0.0426625490830995			148_761	False	pre	0.20789975
1430	148_37	False	post	-0.144255759399649			148_765	False	post	0.22262506
1431	148_37	False	pre	0.407963724687456			148_765	False	pre	0.20758139
1432	148_371	False	post	-0.303093505877			148_766	False	post	0.16371197
1433	148_371	False	pre	0.0714270350549101			148_766	False	pre	0.20803602
1434	148_373	False	post	-0.11928673845381			148_781	False	post	0.14052662
1435	148_373	False	pre	0.0732054033367492			148_781	False	pre	0.13439459
1436	148_376	False	post	-0.221529529058526			148_782	False	post	0.24273005
1437	148_376	False	pre	0.305262637918245			148_782	False	pre	0.24125761
1438	148_377	True	post	-0.218084142529295			148_785	False	post	0.027270233
1439	148_377	True	pre	0.14009587392898			148_785	False	pre	0.081408836
1440	148_378	False	post	-0.1811321011687			148_79	False	post	0.017087575
1441	148_378	False	pre	0.153448315829154			148_79	False	pre	0.019571403
1442	148_379	False	post	-0.0280645017162589			148_796	False	post	0.17442891
1443	148_379	False	pre	-0.00768496113882663			148_796	False	pre	0.23083918
1444	148_381	False	post	-0.187015985699046			148_798	False	post	0.15009345
1445	148_381	False	pre	0.156345170871388			148_798	False	pre	0.2437653
1446	148_383	False	post	-0.0526183980547857			148_817	False	post	0.13476984
1447	148_383	False	pre	0.396716712401901			148_817	False	pre	0.19398887
1448	148_403	False	post	-0.195043296044201			148_92	False	post	0.10495836
1449	148_403	False	pre	0.279214704795378			148_92	False	pre	0.09220894
1450	148_405	False	post	-0.144492875687925			152_10	False	post	0.38430682
1451	148_405	False	pre	-0.0571243772061083			152_10	False	pre	0.3641785
1452	148_406	False	post	-0.339095674268339			152_104	False	post	0.2986348
1453	148_406	False	pre	-0.211543376498673			152_104	False	pre	0.28543136
1454	148_413	False	post	-0.162416526791623			152_106	True	post	0.33548445
1455	148_413	False	pre	0.0404468332466958			152_106	True	pre	0.4089977
1456	148_417	False	post	-0.128090931413597			152_111	False	post	0.35070616
1457	148_417	False	pre	-0.0920038635365851			152_111	False	pre	0.35504282
1458	148_426	False	post	-0.261288926452261			152_112	False	post	0.27842757
1459	148_426	False	pre	-0.234583548361773			152_112	False	pre	0.32653403
1460	148_435	False	post	-0.372231711516018			152_120	True	post	0.38768092
1461	148_435	False	pre	-0.0876338678956836			152_120	True	pre	0.46028766
1462	148_457	False	post	-0.186053407582261			152_122	True	post	0.5310638
1463	148_457	False	pre	-0.0471736892183067			152_122	True	pre	0.5035136
1464	148_458	False	post	-0.151652057619941			152_126	False	post	0.3319864
1465	148_458	False	pre	0.173404443807121			152_126	False	pre	0.30198646
1466	148_460	False	post	-0.149860729403182			152_134	False	post	0.23305306
1467	148_460	False	pre	0.332863884132959			152_134	False	pre	0.2909775
1468	148_466	False	post	-0.224356166486898			152_135	True	post	0.52430224
1469	148_466	False	pre	0.225691582410457			152_135	True	pre	0.5070108
1470	148_471	False	post	-0.211624783145073			152_14	False	post	0.33871767
1471	148_471	False	pre	0.00212085993551057			152_14	False	pre	0.2877122
1472	148_478	False	post	-0.155669884283875			152_143	True	post	0.23137988
1473	148_478	False	pre	0.0543086491437429			152_143	True	pre	0.115466364
1474	148_5	False	post	-0.178187648717434			152_144	False	post	0.23835924
1475	148_5	False	pre	0.0689782454447167			152_144	False	pre	0.2247892
1476	148_501	False	post	-0.166254972088204			152_152	False	post	0.28718087
1477	148_501	False	pre	0.122793281959565			152_152	False	pre	0.29571065
1478	148_505	False	post	-0.143831203554262			152_158	False	post	0.25973618
1479	148_505	False	pre	0.240662484296825			152_158	False	pre	0.2350795
1480	148_516	False	post	-0.160806259659474			152_16	False	post	0.49593592
1481	148_516	False	pre	-0.0565688916208624			152_16	False	pre	0.36079755
1482	148_524	False	post	-0.167772842599391			152_164	False	post	0.29821432
1483	148_524	False	pre	-0.138688514622838			152_164	False	pre	0.19368565
1484	148_528	False	post	0.0202985617834993			152_165	True	post	0.37888798
1485	148_528	False	pre	0.633856878493927			152_165	True	pre	0.43345094
1486	148_532	False	post	-0.103561850145363			152_181	False	post	0.29973635
1487	148_532	False	pre	-0.00623800636827633			152_181	False	pre	0.2629432
1488	148_534	False	post	-0.0712647770883829			152_185	True	post	0.3567748
1489	148_534	False	pre	0.239814782915859			152_185	True	pre	0.39826468
1490	148_538	False	post	-0.255247016908348			152_186	True	post	0.5205292
1491	148_538	False	pre	0.36449054101437			152_186	True	pre	0.43070295
1492	148_546	False	post	-0.138225275192394			152_195	True	post	0.56957835
1493	148_546	False	pre	0.12798913063964			152_195	True	pre	0.48541078
1494	148_547	False	post	0.00374632711109533			152_197	True	post	0.5783444
1495	148_547	False	pre	0.115036823953433			152_197	True	pre	0.5152856
1496	148_558	False	post	-0.18536759526415			152_201	False	post	0.2578023
1497	148_558	False	pre	0.219450769733893			152_201	False	pre	0.2653882
1498	148_567	False	post	-0.260109229590733			152_211	True	post	0.5149354
1499	148_567	False	pre	-0.245080062493922			152_211	True	pre	0.5371376
1500	148_570	False	post	-0.19777644602614			152_215	True	post	0.34966978
1501	148_570	False	pre	-0.189024786761851			152_215	True	pre	0.38891774
1502	148_58	False	post	0.0161296950896596			152_216	True	post	0.50592524
1503	148_58	False	pre	0.311025185134397			152_216	True	pre	0.49325585
1504	148_581	False	post	-0.23317878141904			152_219	False	post	0.26883024
1505	148_581	False	pre	0.0289199557003401			152_219	False	pre	0.3055355
1506	148_62	False	post	-0.114232294268392			152_224	False	post	0.28480405
1507	148_62	False	pre	0.394769887892508			152_224	False	pre	0.3269516
1508	148_620	False	post	-0.211652597686869			152_23	False	post	0.27754477
1509	148_620	False	pre	-0.0044517575311298			152_23	False	pre	0.30658197
1510	148_630	False	post	-0.212852707561235			152_233	False	post	0.15135649
1511	148_630	False	pre	0.171863602525064			152_233	False	pre	0.23312181
1512	148_638	False	post	-0.291597639609382			152_25	False	post	0.29228434
1513	148_638	False	pre	-0.1420754760386			152_25	False	pre	0.2867385
1514	148_648	False	post	-0.140378751501181			152_38	True	post	0.44271314
1515	148_648	False	pre	0.312850881025784			152_38	True	pre	0.5259566
1516	148_660	False	post	-0.132928530335633			152_45	False	post	0.32091075
1517	148_660	False	pre	0.403414314562471			152_45	False	pre	0.3400409
1518	148_668	False	post	-0.176254922797606			152_5	False	post	0.20515868
1519	148_668	False	pre	0.15071938813363			152_5	False	pre	0.24582487
1520	148_676	False	post	-0.103331739471854			152_54	True	post	0.54709727
1521	148_676	False	pre	0.265444807535937			152_54	True	pre	0.46970734
1522	148_681	False	post	-0.224099734809468			152_61	False	post	0.30108067
1523	148_681	False	pre	0.16463056555006			152_61	False	pre	0.24923313
1524	148_683	False	post	-0.257578370575881			152_65	True	post	0.59887433
1525	148_683	False	pre	-0.097528007320931			152_65	True	pre	0.4815919
1526	148_684	False	post	-0.1565898157505			152_67	False	post	0.3344493
1527	148_684	False	pre	0.213090166920909			152_67	False	pre	0.33011764
1528	148_685	False	post	-0.0587938760266662			152_7	False	post	0.26533893
1529	148_685	False	pre	0.178359677520954			152_7	False	pre	0.3092177
1530	148_687	False	post	-0.213165953027162			152_76	False	post	0.31849483
1531	148_687	False	pre	0.18407554279983			152_76	False	pre	0.3841259
1532	148_696	False	post	-0.219338215151819			152_77	True	post	0.49419472
1533	148_696	False	pre	-0.19384704990851			152_77	True	pre	0.39932024
1534	148_699	False	post	-0.31737265714177			152_93	True	post	0.28598228
1535	148_699	False	pre	-0.253346972677748			152_93	True	pre	0.10460448
1536	148_708	False	post	-0.191796972302731
1537	148_708	False	pre	0.348666318964792
1538	148_720	False	post	-0.206041168001495
1539	148_720	False	pre	-0.0850309310327027
1540	148_723	False	post	-0.167408411464921
1541	148_723	False	pre	0.0559877386268735
1542	148_735	False	post	-0.171403664122196
1543	148_735	False	pre	0.087201302110661
1544	148_741	False	post	-0.232092619555444
1545	148_741	False	pre	0.0202614941685781
1546	148_746	False	post	-0.265237372829687
1547	148_746	False	pre	-0.17266757110858
1548	148_751	False	post	-0.0418180110299545
1549	148_751	False	pre	0.412412292214754
1550	148_761	False	post	-0.199525331104548
1551	148_761	False	pre	-0.156929182184567
1552	148_765	False	post	-0.192432016982297
1553	148_765	False	pre	-0.015141175324356
1554	148_766	False	post	-0.236958605348105
1555	148_766	False	pre	0.249777838585041
1556	148_781	False	post	-0.189944824702409
1557	148_781	False	pre	-0.0769591163079075
1558	148_782	False	post	-0.237188426870841
1559	148_782	False	pre	0.207485044039679
1560	148_785	False	post	-0.206898921969351
1561	148_785	False	pre	0.223288160222951
1562	148_79	False	post	-0.0785115879805306
1563	148_79	False	pre	0.0693029825708112
1564	148_796	False	post	-0.214364927423018
1565	148_796	False	pre	0.191432218179357
1566	148_798	False	post	-0.257471228176081
1567	148_798	False	pre	-0.0363947651628838
1568	148_817	False	post	-0.201839443508047
1569	148_817	False	pre	0.11420817532717
1570	148_92	False	post	-0.106937470800981
1571	148_92	False	pre	-0.00614551342462953
1572	152_10	False	post	-0.2023993613932
1573	152_10	False	pre	0.115342800596383
1574	152_104	False	post	-0.0451911528206145
1575	152_104	False	pre	0.141420603924428
1576	152_106	True	post	-0.160315653960785
1577	152_106	True	pre	0.178465306499827
1578	152_111	False	post	-0.0995217598003938
1579	152_111	False	pre	0.167796090190316
1580	152_112	False	post	-0.218236472746884
1581	152_112	False	pre	0.0280924863317556
1582	152_120	True	post	-0.27325909917138
1583	152_120	True	pre	0.578358389217996
1584	152_122	True	post	-0.00203874052412557
1585	152_122	True	pre	0.72356111984134
1586	152_126	False	post	-0.148880802406005
1587	152_126	False	pre	-0.00346425610188481
1588	152_134	False	post	-0.13667407629043
1589	152_134	False	pre	0.285437467412698
1590	152_135	True	post	-0.233464723787743
1591	152_135	True	pre	-0.0339688460963383
1592	152_14	False	post	0.146788952466935
1593	152_14	False	pre	0.296483947610339
1594	152_143	True	post	-0.244908658136827
1595	152_143	True	pre	0.0166435856818968
1596	152_144	False	post	-0.222521293119259
1597	152_144	False	pre	-0.0526685768295556
1598	152_152	False	post	-0.0999850743863724
1599	152_152	False	pre	0.290117043922435
1600	152_158	False	post	-0.194219678974943
1601	152_158	False	pre	0.0802723163841632
1602	152_16	False	post	-0.199052907557506
1603	152_16	False	pre	-0.129997134976988
1604	152_164	False	post	-0.119487068882708
1605	152_164	False	pre	0.472674714393085
1606	152_165	True	post	-0.161712963409652
1607	152_165	True	pre	0.0366456033801054
1608	152_181	False	post	-0.0660939250680196
1609	152_181	False	pre	-0.00688987963316997
1610	152_185	True	post	-0.088755139294592
1611	152_185	True	pre	0.42563966723839
1612	152_186	True	post	0.124812525180948
1613	152_186	True	pre	0.48435804358042
1614	152_195	True	post	-0.154010178749284
1615	152_195	True	pre	0.108733539564501
1616	152_197	True	post	0.0416234552858109
1617	152_197	True	pre	0.778519256421178
1618	152_201	False	post	-0.226485799241543
1619	152_201	False	pre	0.342231874010453
1620	152_211	True	post	-0.0981545096551957
1621	152_211	True	pre	0.434666175147893
1622	152_215	True	post	0.0343910307859187
1623	152_215	True	pre	0.553811085896741
1624	152_216	True	post	-0.0431311563415122
1625	152_216	True	pre	0.265177242709709
1626	152_219	False	post	-0.240643539674082
1627	152_219	False	pre	-0.139777760267507
1628	152_224	False	post	0.273879173856195
1629	152_224	False	pre	0.855722226398189
1630	152_23	False	post	-0.172085498383493
1631	152_23	False	pre	-0.0216243010908782
1632	152_233	False	post	-0.20528762909406
1633	152_233	False	pre	0.0581626415299759
1634	152_25	False	post	-0.238806108208101
1635	152_25	False	pre	0.0449792444146108
1636	152_38	True	post	-0.13522648585583
1637	152_38	True	pre	0.171563736955346
1638	152_45	False	post	-0.0845444066556642
1639	152_45	False	pre	0.00177524600628165
1640	152_5	False	post	0.0259065011180142
1641	152_5	False	pre	0.910729252203262
1642	152_54	True	post	-3.2744573297584e-05
1643	152_54	True	pre	0.224576829265013
1644	152_61	False	post	0.0514968102844931
1645	152_61	False	pre	0.574749672734006
1646	152_65	True	post	-0.2101643778114
1647	152_65	True	pre	-0.0285855729318136
1648	152_67	False	post	-0.124287634290658
1649	152_67	False	pre	0.258357629104485
1650	152_7	False	post	-0.0973014052107024
1651	152_7	False	pre	0.214226358803023
1652	152_76	False	post	-0.162105485783574
1653	152_76	False	pre	0.329595963576048
1654	152_77	True	post	-0.13528510438969
1655	152_77	True	pre	0.469011862523592
1656	152_93	True	post	-0.196995776200951
1657	152_93	True	pre	0.500261279690692
1658	154_102	False	post	-0.0437579672821447
1659	154_102	False	pre	0.388145259083107
1660	154_141	False	post	-0.234998077589278
1661	154_141	False	pre	0.248785172824049
1662	154_150	False	post	-0.0909034984149847
1663	154_150	False	pre	-0.00798445744048316
1664	154_151	False	post	-0.125164588883543
1665	154_151	False	pre	-0.0209179297455837
1666	154_152	False	post	-0.131907031177683
1667	154_152	False	pre	0.161956494859156
1668	154_154	False	post	-0.123946456891151
1669	154_154	False	pre	-0.00336051397510294
1670	154_18	False	post	0.0485236413276418
1671	154_18	False	pre	0.312835345691099
1672	154_182	False	post	-0.0804414393340543
1673	154_182	False	pre	-0.0578649837868224
1674	154_191	False	post	0.045746930157515
1675	154_191	False	pre	0.146707483800061
1676	154_205	False	post	-0.202691929550927
1677	154_205	False	pre	-0.120000455725177
1678	154_211	False	post	-0.0707159639828047
1679	154_211	False	pre	-0.0268703583488535
1680	154_23	False	post	-0.167290098617938
1681	154_23	False	pre	-0.0124561812325489
1682	154_255	False	post	-0.110778020381555
1683	154_255	False	pre	0.244679365791396
1684	154_261	False	post	-0.102653189775803
1685	154_261	False	pre	-0.0716269919104762
1686	154_270	False	post	-0.203133639351003
1687	154_270	False	pre	0.0970182121072276
1688	154_315	False	post	-0.00656201804570769
1689	154_315	False	pre	0.501937804692146
1690	154_317	False	post	-0.119019042753253
1691	154_317	False	pre	0.233412238787369
1692	154_33	False	post	-0.136999946618309
1693	154_33	False	pre	0.0510951223837022
1694	154_346	False	post	-0.0975795272820305
1695	154_346	False	pre	-0.0193741298171585
1696	154_349	False	post	-0.12599284067547
1697	154_349	False	pre	-0.105054374696403
1698	154_368	False	post	-0.026685736667524
1699	154_368	False	pre	0.15494040674984
1700	154_37	False	post	-0.0995839020885009
1701	154_37	False	pre	0.0893719373423034
1702	154_373	False	post	-0.156072740716678
1703	154_373	False	pre	-0.120348492288401
1704	154_4	False	post	-0.0760417962553161
1705	154_4	False	pre	0.0338513091718838
1706	154_410	False	post	-0.145483295505673
1707	154_410	False	pre	-0.0540420959550989
1708	154_411	False	post	-0.0530555636337851
1709	154_411	False	pre	0.0207237081874494
1710	154_53	False	post	-0.0734996781227453
1711	154_53	False	pre	0.0905979955148701
1712	154_84	False	post	-0.145584837711258
1713	154_84	False	pre	-0.0880843826605652
1714	156_7	False	post	-0.1405509404706
1715	156_7	False	pre	-0.0647242027822368
1716	156_9	False	post	-0.10370059361009
1717	156_9	False	pre	0.0224317774679629
1718	163_0	False	post	-0.239823875622532
1719	163_0	False	pre	0.499897435475037
1720	163_104	False	post	-0.296583223489868
1721	163_104	False	pre	0.280485579224093
1722	163_112	False	post	0.00032430804127535
1723	163_112	False	pre	0.324418303006703
1724	163_19	False	post	-0.307469770255177
1725	163_19	False	pre	0.0960979889663538
1726	163_23	False	post	-0.332230675072772
1727	163_23	False	pre	0.117787789647918
1728	163_33	False	post	-0.275978426588187
1729	163_33	False	pre	0.244020357069825
1730	163_36	False	post	-0.221814950344321
1731	163_36	False	pre	0.148371993205656
1732	163_39	False	post	-0.331652455257796
1733	163_39	False	pre	0.352782699727967
1734	163_41	False	post	-0.239548677715341
1735	163_41	False	pre	-0.0529058680331002
1736	163_44	True	post	-0.277340303930291
1737	163_44	True	pre	-0.0676400639152441
1738	163_6	False	post	-0.248414083113826
1739	163_6	False	pre	0.49873088950467
1740	163_64	False	post	-0.259207474862171
1741	163_64	False	pre	0.15069275522337
1742	163_71	False	post	-0.201010912864116
1743	163_71	False	pre	-0.0931349075507754
1744	163_8	False	post	-0.00430210035192714
1745	163_8	False	pre	0.307329249671861
1746	166_106	False	post	-0.158027110948008
1747	166_106	False	pre	0.498090630239166
1748	166_117	False	post	-0.188237772408231
1749	166_117	False	pre	0.26322871450144
1750	166_123	False	post	-0.218174832386319
1751	166_123	False	pre	-0.148308310506478
1752	166_136	False	post	-0.286078898226833
1753	166_136	False	pre	-0.134377154188366
1754	166_138	False	post	-0.123782698536257
1755	166_138	False	pre	-0.122809013017564
1756	166_140	False	post	-0.165151410673714
1757	166_140	False	pre	0.00242915157097731
1758	166_141	False	post	-0.333110287849999
1759	166_141	False	pre	-0.0921199763411769
1760	166_148	False	post	-0.18779349395949
1761	166_148	False	pre	-0.0413948439646858
1762	166_149	False	post	-0.150655908039954
1763	166_149	False	pre	-0.0835151543941288
1764	166_151	False	post	0.126418490594857
1765	166_151	False	pre	0.788433860079764
1766	166_164	False	post	-0.287792360017682
1767	166_164	False	pre	0.0161567479538138
1768	166_168	False	post	-0.239790340456283
1769	166_168	False	pre	-0.225291374063031
1770	166_172	False	post	-0.16512234568997
1771	166_172	False	pre	-0.0617349082788282
1772	166_174	False	post	-0.177482587533962
1773	166_174	False	pre	-0.108988544160732
1774	166_181	False	post	-0.233746872870616
1775	166_181	False	pre	0.0481311129888499
1776	166_19	False	post	-0.193531991961473
1777	166_19	False	pre	-0.140720359352108
1778	166_201	False	post	-0.215048078522603
1779	166_201	False	pre	-0.13261474949909
1780	166_207	False	post	-0.151866051145513
1781	166_207	False	pre	0.0102659839335996
1782	166_221	False	post	-0.266308189742487
1783	166_221	False	pre	-0.213903997380512
1784	166_222	False	post	-0.159574210830711
1785	166_222	False	pre	0.505664307235104
1786	166_231	False	post	-0.115587264911232
1787	166_231	False	pre	-0.0770958102720137
1788	166_237	False	post	-0.0532251433495452
1789	166_237	False	pre	0.0749183165030855
1790	166_24	False	post	-0.368073221482485
1791	166_24	False	pre	-0.297261255697616
1792	166_245	False	post	-0.100789700191542
1793	166_245	False	pre	-0.0143459935094928
1794	166_251	False	post	-0.122072217660091
1795	166_251	False	pre	0.0893650042617566
1796	166_253	False	post	-0.0910145561839214
1797	166_253	False	pre	0.577832381343806
1798	166_254	False	post	-0.28848171900583
1799	166_254	False	pre	-0.179838549224837
1800	166_262	False	post	-0.242007526563842
1801	166_262	False	pre	-0.0146446655692888
1802	166_266	False	post	-0.207181808766835
1803	166_266	False	pre	-0.0181001073248991
1804	166_269	False	post	-0.268368580257327
1805	166_269	False	pre	0.0185355833116003
1806	166_279	False	post	-0.147971681335171
1807	166_279	False	pre	-0.0390571022177475
1808	166_285	False	post	-0.229163519182553
1809	166_285	False	pre	0.0712924416801062
1810	166_303	False	post	-0.172289823732269
1811	166_303	False	pre	-0.126647864990444
1812	166_304	False	post	-0.0794739692552076
1813	166_304	False	pre	0.920542950532385
1814	166_311	False	post	-0.129129575939498
1815	166_311	False	pre	0.217147647105131
1816	166_313	False	post	-0.186986006747983
1817	166_313	False	pre	0.60934385874224
1818	166_314	False	post	-0.191222277546619
1819	166_314	False	pre	0.222311603362891
1820	166_324	False	post	0.0907361591935291
1821	166_324	False	pre	0.921973028547314
1822	166_325	False	post	-0.116396081946325
1823	166_325	False	pre	0.0492075726467084
1824	166_33	False	post	-0.134604008493626
1825	166_33	False	pre	-0.0611083965803216
1826	166_330	False	post	-0.213265648269429
1827	166_330	False	pre	-0.115223151845787
1828	166_333	False	post	-0.128961669433023
1829	166_333	False	pre	0.84877899916503
1830	166_334	False	post	-0.269329959029604
1831	166_334	False	pre	-0.10272353527421
1832	166_338	False	post	-0.189250740972335
1833	166_338	False	pre	0.0850559991601377
1834	166_340	False	post	-0.314557585597081
1835	166_340	False	pre	-0.23766607731775
1836	166_344	False	post	-0.145238875189788
1837	166_344	False	pre	-0.0771749105108201
1838	166_349	False	post	-0.26882401295811
1839	166_349	False	pre	0.020655942356599
1840	166_351	False	post	-0.184653683497444
1841	166_351	False	pre	-0.104898579809494
1842	166_352	False	post	-0.0661939482051214
1843	166_352	False	pre	0.301833098400766
1844	166_355	False	post	-0.231688840320091
1845	166_355	False	pre	0.288434854332886
1846	166_356	False	post	-0.127103441348798
1847	166_356	False	pre	0.00693061940351179
1848	166_36	False	post	-0.205563457774755
1849	166_36	False	pre	0.479459254008733
1850	166_360	False	post	-0.159808070433071
1851	166_360	False	pre	-0.134794547195648
1852	166_361	False	post	-0.117827340084641
1853	166_361	False	pre	-0.0432802130920869
1854	166_377	False	post	0.179990100000169
1855	166_377	False	pre	0.32871896717032
1856	166_382	False	post	-0.0267867741361865
1857	166_382	False	pre	0.51960780565965
1858	166_395	False	post	-0.141731731706888
1859	166_395	False	pre	0.588167234793387
1860	166_4	False	post	-0.278558248405124
1861	166_4	False	pre	0.122261057679898
1862	166_400	False	post	-0.102678860729558
1863	166_400	False	pre	0.0338998972245406
1864	166_409	False	post	-0.147244300007425
1865	166_409	False	pre	0.119889196437181
1866	166_416	False	post	-0.113054686133062
1867	166_416	False	pre	0.436676326717914
1868	166_42	False	post	-0.190357084243012
1869	166_42	False	pre	0.661134721065661
1870	166_425	False	post	-0.142055713804773
1871	166_425	False	pre	0.140771653994582
1872	166_43	False	post	-0.233667385352917
1873	166_43	False	pre	-0.0541277539839278
1874	166_430	False	post	-0.241104840354705
1875	166_430	False	pre	0.278118406904143
1876	166_432	False	post	-0.136298425300391
1877	166_432	False	pre	0.140026030537966
1878	166_446	False	post	-0.166135243271819
1879	166_446	False	pre	0.398328878783062
1880	166_452	False	post	-0.235863408262245
1881	166_452	False	pre	0.0603261585485018
1882	166_456	False	post	-0.108952766278329
1883	166_456	False	pre	0.158631781037066
1884	166_46	False	post	0.027681782040162
1885	166_46	False	pre	0.263989004720283
1886	166_464	False	post	-0.194343379593831
1887	166_464	False	pre	0.372396301473218
1888	166_469	False	post	-0.175973069401429
1889	166_469	False	pre	-0.152239094849489
1890	166_470	False	post	-0.275617565405662
1891	166_470	False	pre	-0.0510246277788197
1892	166_472	False	post	-0.128782596347177
1893	166_472	False	pre	-0.0291435299241856
1894	166_48	False	post	-0.0437669904162059
1895	166_48	False	pre	0.586219383962639
1896	166_490	False	post	-0.276088698803986
1897	166_490	False	pre	-0.134569386660089
1898	166_492	False	post	-0.142478018533806
1899	166_492	False	pre	-0.0421021594283499
1900	166_494	False	post	-0.236993527135882
1901	166_494	False	pre	-0.0404790538232892
1902	166_500	False	post	-0.215839110021408
1903	166_500	False	pre	0.493859488151661
1904	166_501	False	post	-0.0734248854600024
1905	166_501	False	pre	-0.0319657755175678
1906	166_505	False	post	-0.116323325053753
1907	166_505	False	pre	-0.0164298279675126
1908	166_509	False	post	-0.0934360922624286
1909	166_509	False	pre	0.121639757549466
1910	166_511	False	post	-0.0911617389183216
1911	166_511	False	pre	0.510519411729913
1912	166_515	False	post	-0.166043562607705
1913	166_515	False	pre	-0.100135172987262
1914	166_520	False	post	-0.131975776075525
1915	166_520	False	pre	0.314862767332474
1916	166_529	False	post	-0.241299219806696
1917	166_529	False	pre	0.290023695408786
1918	166_531	False	post	-0.174140737009072
1919	166_531	False	pre	0.281098057954841
1920	166_537	False	post	-0.0730983243215409
1921	166_537	False	pre	0.29547960344338
1922	166_54	False	post	-0.135071752079104
1923	166_54	False	pre	-0.0946670928121433
1924	166_541	False	post	-0.087695179891328
1925	166_541	False	pre	0.0892781486561552
1926	166_552	False	post	-0.0341939291764283
1927	166_552	False	pre	0.586421468848856
1928	166_554	False	post	-0.123377211213805
1929	166_554	False	pre	-0.059789584526827
1930	166_564	False	post	-0.285375241860878
1931	166_564	False	pre	-0.115428197574974
1932	166_57	False	post	-0.275337385110537
1933	166_57	False	pre	0.0352678781251773
1934	166_58	False	post	-0.157253062870841
1935	166_58	False	pre	-0.0275188338246757
1936	166_585	False	post	-0.154350893733608
1937	166_585	False	pre	-0.0989538326825021
1938	166_59	False	post	-0.272969797138975
1939	166_59	False	pre	-0.120917797189765
1940	166_598	False	post	-0.156884941548818
1941	166_598	False	pre	-0.111162138176984
1942	166_6	False	post	-0.266300279414338
1943	166_6	False	pre	0.0517862533442708
1944	166_603	False	post	-0.10278706117906
1945	166_603	False	pre	0.909375970105723
1946	166_604	False	post	-0.175244769168153
1947	166_604	False	pre	0.215526964023863
1948	166_610	False	post	-0.10848571442803
1949	166_610	False	pre	0.500468401991217
1950	166_613	False	post	-0.0207329336237036
1951	166_613	False	pre	0.548414085732159
1952	166_616	False	post	-0.158984687194467
1953	166_616	False	pre	-0.0984132154159233
1954	166_626	False	post	-0.134217934962269
1955	166_626	False	pre	-0.0832805196724385
1956	166_63	False	post	-0.207570817333103
1957	166_63	False	pre	0.384032152998463
1958	166_631	False	post	-0.117105627795064
1959	166_631	False	pre	0.280962821592251
1960	166_634	False	post	-0.23254022826903
1961	166_634	False	pre	-0.17264637410481
1962	166_64	False	post	-0.105965819490644
1963	166_64	False	pre	0.0731336199796584
1964	166_645	False	post	-0.229348690329669
1965	166_645	False	pre	0.0396619418298391
1966	166_648	False	post	0.142460165184319
1967	166_648	False	pre	0.590436472548927
1968	166_651	False	post	-0.0104328457888325
1969	166_651	False	pre	0.934935777713925
1970	166_653	False	post	-0.11485342119866
1971	166_653	False	pre	-0.0224728738907302
1972	166_655	False	post	-0.168986622299178
1973	166_655	False	pre	-0.0560726045886435
1974	166_658	False	post	-0.259745368415052
1975	166_658	False	pre	0.056012007446762
1976	166_66	False	post	-0.164006991698476
1977	166_66	False	pre	-0.148418773113649
1978	166_668	False	post	-0.108790292069605
1979	166_668	False	pre	-0.0706477177957909
1980	166_671	False	post	-0.118976948046371
1981	166_671	False	pre	-0.0678094042203553
1982	166_673	False	post	-0.150089481692546
1983	166_673	False	pre	-0.109831578003484
1984	166_677	False	post	-0.0584889954199919
1985	166_677	False	pre	0.346864246178452
1986	166_68	False	post	-0.321733234216856
1987	166_68	False	pre	-0.00264166405404084
1988	166_682	False	post	-0.210869464709462
1989	166_682	False	pre	0.105516390053055
1990	166_686	False	post	-0.113977983538183
1991	166_686	False	pre	-0.0424346378391925
1992	166_688	False	post	-0.341065622797261
1993	166_688	False	pre	-0.314332551115103
1994	166_690	False	post	-0.170478167020493
1995	166_690	False	pre	-0.0359529480417167
1996	166_71	False	post	-0.159331195719425
1997	166_71	False	pre	-0.156433800112085
1998	166_710	False	post	-0.211231177733787
[truncated: 101 more rows]
