# Supplementary material for: A hippocampus-accumbens code guides goal-directed appetitive behavior
Source: Nat Commun. 2024 Apr 12;15:3196. doi: 10.1038/s41467-024-47361-x (PMC11015045; doi:10.1038/s41467-024-47361-x)
Supplement: Supplementary file 8 — Source Data [file 41467_2024_47361_MOESM8_ESM.zip › S9a.csv]

	Figure S9a	Unnamed: 1	Unnamed: 2	Unnamed: 3	Unnamed: 4	Unnamed: 5	Unnamed: 6	Unnamed: 7	Unnamed: 8	Unnamed: 9	Unnamed: 10	Unnamed: 11	Unnamed: 12	Unnamed: 13	Unnamed: 14	Unnamed: 15	Unnamed: 16	Unnamed: 17	Unnamed: 18
0
1	X bin / Recording	100.0	103.0	117.0	125.0	126.0	127.0	136.0	137.0	140.0	142.0	143.0	144.0	148.0	152.0	154.0	156.0	163.0	166.0
2	0	0.5086926	0.3022402	-0.67833483	-1.4532859	0.26983982	1.0006874	3.3146796	0.8981903	0.46219587	-0.34630948	1.562599	0.7171171	1.2021794	-0.44911113	1.8638171	2.8086224	0.16265115	2.7661994
3	1	0.41989425	0.36685118	-1.2568753	-1.3927128	0.2954584	0.959419	3.0645885	0.9291749	0.21883796	-0.48829	1.3100803	0.6739776	1.0126195	-0.50889146	1.8490365	3.0419445	0.4132401	1.622562
4	2	0.31429186	0.46220517	-1.7282677	-1.3428657	0.34345266	0.8906004	2.2977123	0.78076446	-0.24167612	-0.7600233	0.9488799	0.5838779	0.61511016	-0.2451099	1.0439794	3.1942775	1.0146549	0.09687794
5	3	0.11869483	0.54238325	-1.886208	-1.1935176	0.42194924	0.8301674	0.9001953	0.65677357	-0.8859265	-0.9649965	0.1554431	0.54191244	0.08485409	-0.5154881	0.33474785	2.6933575	1.0165082	-0.39269143
6	4	-0.11091288	0.5810744	-1.4614357	-0.8477471	0.50898653	0.57364386	-0.7640695	0.54923093	-1.2019377	-1.1837616	-0.8196317	0.26485193	-0.29401243	-0.7496337	-0.09950985	1.2929678	0.35074377	-0.51852953
7	5	-0.46140474	0.55041695	-0.96357447	-0.27044547	0.6018449	0.06569686	-1.2234097	0.9331095	-1.5413735	-1.3192425	-1.2661614	-0.038944457	-0.5465025	-1.071216	-0.28353977	-0.5415834	-0.16723001	-0.67985964
8	6	-1.2316968	0.4340633	-0.60806936	0.37207744	0.65786374	-0.6141218	-1.1965365	0.9428383	-1.4972802	-1.5536156	-1.5806439	-0.2578603	-0.57205355	-1.2438958	-0.3560564	-0.97094226	-0.5741919	-0.9208263
9	7	-1.962516	0.21575801	-0.34398428	0.86475176	0.8314123	-0.85903525	-0.9162509	0.5715769	-1.4412247	-1.7188929	-2.0859213	-0.947439	-0.65081143	-1.4022753	-0.4350158	-1.1852437	-0.85699356	-1.1295171
10	8	-1.3226584	-0.084170006	-0.07700671	1.1545869	0.88935596	-0.9143956	-0.7035682	0.03152569	-1.6561872	-1.5901024	-2.0172615	-1.0181243	-0.73196113	-1.6856389	-0.6074462	0.09584828	-0.8575287	-1.1277823
11	9	-0.4910909	-0.44975153	0.21542825	1.2612382	0.89309084	-0.9241428	-0.18432812	-0.3815605	-1.1565697	-1.3503113	-1.7630062	-0.75470793	-0.29230505	-1.5022278	-0.9202671	0.6623979	-0.6459254	-0.96726865
12	10	-0.26515704	-0.8985362	0.41512778	1.2433212	0.8060288	-0.91737664	0.052547563	-0.3780433	-0.90033317	-1.0349668	-0.7620686	-0.5520936	0.0062919417	-1.2711589	-1.1197789	0.7460735	-0.32343483	-0.593833
13	11	-0.13759297	-1.3096132	0.63522285	1.1178325	0.5856585	-0.9589556	-0.002701247	-0.628198	-0.38278234	-0.74200237	-0.66660947	-1.2298672	0.2665123	-1.3084791	-1.1288633	0.36867672	-0.02249777	0.46586674
14	12	0.46817076	-1.4464437	0.70924735	0.9622732	0.44783774	-1.0960106	-0.16141087	-1.5261228	-0.30401003	-0.641628	-0.9279463	-1.1402881	0.6280973	-0.74201983	-0.9124718	0.010113184	0.059476838	0.84518504
15	13	0.27423355	-1.1534256	0.7181015	0.7704538	0.36654142	-1.1783512	-0.26382077	-1.835073	-0.39372495	-0.5008715	-0.84569263	-0.36871296	1.0928429	-0.34841207	-0.41690117	-0.21101886	0.37616608	0.4673949
16	14	0.24692471	-0.67921656	0.5807018	0.60081416	0.31966892	-1.2246062	-0.34495395	-1.5811824	-0.52422905	0.28479844	-0.76865697	0.75782937	1.6176693	1.4259226	0.30140114	-0.3318469	1.0457051	0.63352925
17	15	0.2529078	-0.36268768	0.5314321	0.4735416	0.29673797	-1.2467211	-0.39811814	-1.3516148	-0.4282077	0.75152785	-0.76690483	1.4922314	1.9267434	1.9510444	0.41889924	-0.38349444	1.4298126	0.88251173
18
19
20	Y bin / Recording	100.0	103.0	117.0	125.0	126.0	127.0	136.0	137.0	140.0	142.0	143.0	144.0	148.0	152.0	154.0	156.0	163.0	166.0
21	0	-0.9371165	-0.43212703	-1.0462369	-0.8440068	0.32744816	-0.38980433	-0.7623644	0.17794122	-0.6008783	-0.26409543	0.21695846	-0.3859217	-0.67916894	-0.61779535	-0.28404263	-0.56231076	-0.72899306	-1.3160152
22	1	-1.3121833	-0.43946052	-0.8478633	-0.7179202	0.48351255	-0.33849326	-0.8101929	0.11650811	-0.6380855	-0.25502914	0.078467056	-0.4699562	-0.82637656	-0.64749527	-0.5555135	-0.55098355	-0.79242045	-0.8463139
23	2	-1.3348365	-0.41403148	-0.98146164	-0.559889	0.78081024	-0.31680763	-0.9134331	-0.0616688	-0.56505895	-0.46903893	-0.1866698	-0.57997274	-0.93622917	-0.5105084	-0.61143774	-0.42823178	-0.9286762	-0.97667277
24	3	-1.4364774	-0.3227349	-1.0317056	-0.35766342	0.76453936	-0.3053344	-1.0448399	-0.02856075	-0.7875589	-0.95189553	-0.5772505	-0.70997095	-0.7977065	-0.56594807	-0.6094135	0.06539836	-1.0083731	-1.8421776
25	4	-2.1803179	-0.30476686	-1.016938	-0.01048514	0.74627787	-0.31663746	-1.2293407	0.013342848	-0.77839786	-1.1094505	-1.1316004	-0.75978696	-0.5223733	-0.7091483	-0.56320304	0.24981692	-0.9831968	-1.1744146
26	5	-1.981211	-0.2939652	-0.88117576	0.40411115	0.74523616	-0.42762282	-1.2180444	0.07318908	-0.82578075	-1.3692136	-1.5074983	-0.7883219	-0.32782942	-0.9786893	-0.51205516	-0.022413036	-0.9715831	-0.94128776
27	6	-1.9109544	-0.25351325	-0.5202272	0.7759644	0.79411983	-0.56457645	-1.0814056	0.0986997	-1.2036374	-1.6909871	-2.0194323	-0.94612384	-0.3901816	-1.3578266	-0.4810053	-1.1381221	-1.0051172	-0.92698497
28	7	-1.8262004	-0.039627183	-0.30601582	0.985084	0.8160153	-0.8033941	-0.9916557	0.16344282	-1.4475286	-1.7450694	-2.0594237	-1.1563017	-0.6969608	-1.6199263	-0.4985533	-1.3417511	-0.9472555	-1.0813848
29	8	-1.3250942	0.18395726	-0.08343243	1.0717921	0.8505153	-0.9571373	-0.93365717	0.5515415	-1.4342586	-1.5997112	-1.9905864	-1.2961589	-0.76860017	-1.719248	-0.5077166	-1.3598483	-0.8119279	-1.2395719
30	9	-1.0797703	0.39369047	0.19786094	1.1389979	0.7518121	-1.0464048	-0.8483029	0.7181576	-1.4728119	-1.034985	-1.846251	-1.5792269	-1.1043184	-1.6267511	-0.5062299	-1.136132	-0.6353418	-1.4225439
31	10	-0.9119963	0.5690611	0.30944246	1.0952041	0.5557048	-1.1112815	-0.81822723	0.82680714	-1.2749124	-0.07502286	-1.4073646	-1.8790437	-2.0006533	-1.0264559	-0.54564625	-1.2838831	-0.38933787	-1.3238043
32	11	-0.8216712	0.72373146	0.41783395	1.0354998	-0.016728573	-1.0532012	-0.9222113	1.0967546	-0.3160224	0.38368517	-0.54022455	-1.71528	-2.4732482	-0.46572918	-0.5823532	-1.6211839	-0.12643117	-0.9634245
33	12	-0.4637521	0.9254564	0.5447895	0.89172536	-0.6702972	-0.9681722	-0.9753893	1.1769997	0.72560793	1.3409405	-0.33668673	0.1078514	-2.1237566	-0.017681152	-0.6133958	-1.531933	0.19432123	-0.5165748
34	13	-0.2776839	1.1800959	0.53646934	0.8338014	-1.3508637	-0.88053244	-0.94780344	1.162893	1.3986497	1.7412032	-0.12248318	0.5346015	-1.8513622	0.9938222	-0.62744045	-0.98611367	1.264725	-0.10263876
35	14	-0.2922451	1.4194866	0.64508474	0.8419909	-2.0112176	-0.8703736	-0.90463996	1.215059	2.4810843	2.0680704	0.010823673	0.16481346	-1.2148496	2.7396774	-0.57307154	-0.7218884	1.6776117	0.8052699
36	15	-0.2073713	1.561241	0.73414874	0.8262965	-2.0687175	-0.9296127	-0.8985207	1.2811012	3.2964787	2.7508721	0.07656005	0.17010465	-0.2369196	3.4477746	-0.26719055	-0.4579683	1.7371137	1.6424905
