# Supplementary material for: A hippocampus-accumbens code guides goal-directed appetitive behavior
Source: Nat Commun. 2024 Apr 12;15:3196. doi: 10.1038/s41467-024-47361-x (PMC11015045; doi:10.1038/s41467-024-47361-x)
Supplement: Supplementary file 8 — Source Data [file 41467_2024_47361_MOESM8_ESM.zip › S9c.csv]

	Figure S9c	Unnamed: 1	Unnamed: 2	Unnamed: 3
0
1	Frame	TM_CCOEFF_NORMED	TM_CCORR_NORMED	TM_SQDIFF_NORMED
2	0
3	10	0.806815326213836	0.962455469369888	0.0792319752275943
4	20	0.812465578317642	0.963070833683013	0.0779888682067393
5	30	0.811611235141754	0.963423812389373	0.0770639784634112
6	40	0.807309490442276	0.960670405626297	0.083348948508501
7	50	0.811319917440414	0.963479590415954	0.0765247344970702
8	60	0.818609547615051	0.964646142721176	0.0741812787950038
9	70	0.797747230529785	0.961284744739532	0.0805214457213878
10	80	0.813307350873947	0.964298838376998	0.0744417622685432
11	90	0.81057356595993	0.964844763278961	0.0730319172143935
12	100	0.805612909793853	0.963959830999374	0.0747314155101775
13	110	0.791432881355285	0.9620290517807	0.078410893678665
14	120	0.803341907262802	0.963877928256988	0.074914926290512
15	130	0.780771905183792	0.960015225410461	0.0825337924063205
16	140	0.790029215812683	0.961686044931411	0.0791420742869376
17	150	0.797823822498321	0.961963272094726	0.0790544047951697
18	160	0.816851592063903	0.965741658210754	0.0713600572198628
19	170	0.809053808450698	0.963925325870513	0.0751877471804618
20	180	0.807497131824493	0.963539963960647	0.0759735159575938
21	190	0.804348886013031	0.964292001724243	0.0737807720899581
22	200	0.792035907506942	0.962220233678817	0.0779460795223712
23	210	0.777011448144912	0.95951309800148	0.0834011875092982
24	220	0.7838532269001	0.961427468061447	0.0793771386146544
25	230	0.792520856857299	0.962711918354034	0.0767616465687751
26	240	0.795273691415786	0.963031733036041	0.0761662907898425
27	250	0.799185878038406	0.963210463523864	0.075949915498495
28	260	0.771784365177154	0.959378397464752	0.0833120696246623
29	270	0.782955080270767	0.960682642459869	0.0808450125157832
30	280	0.782602000236511	0.96104444861412	0.0799240596592425
31	290	0.786988705396652	0.962069445848465	0.0777960516512393
32	300	0.767363291978836	0.958314460515975	0.085426128655672
33	310	0.761827278137207	0.957695508003234	0.0865198157727717
34	320	0.774664413928985	0.960036468505859	0.0817724056541919
35	330	0.773796367645263	0.959749269485473	0.0823687016963958
36	340	0.777080816030502	0.960207080841064	0.081587429344654
37	350	0.784198898077011	0.961321157217025	0.0793702386319637
38	360	0.794634103775024	0.962965857982635	0.0761569082736968
39	370	0.777405816316604	0.960288953781127	0.0812481880187988
40	380	0.774577063322067	0.960149979591369	0.0813295923173427
41	390	0.772666680812835	0.959415483474731	0.0829538211226462
42	400	0.76530338525772	0.958624804019928	0.0843273602426051
43	410	0.788105911016464	0.962700891494751	0.0761272147297858
44	420	0.790666085481643	0.962535619735717	0.076651445031166
45	430	0.768842244148254	0.959864568710327	0.081647191941738
46	440	0.758764266967773	0.958068680763244	0.085275425761938
47	450	0.749687016010284	0.956761699914932	0.0878201887011527
48	460	0.754525351524353	0.956812769174575	0.0879163101315497
49	470	0.754362660646438	0.956892567873001	0.0877628296613693
50	480	0.776223742961883	0.960548293590545	0.0804996743798255
51	490	0.780121290683746	0.960633790493011	0.080522497743368
52	500	0.782393836975097	0.960524129867553	0.0809419050812721
53	510	0.784705883264541	0.961162889003753	0.079502522945404
54	520	0.810507529973983	0.963913989067077	0.0746297731995582
55	530	0.773926258087158	0.958747380971908	0.0845725454390048
56	540	0.797609537839889	0.962261599302291	0.077819214016199
57	550	0.77901707291603	0.959105050563812	0.0841442517936229
58	560	0.775035238265991	0.957803511619567	0.0870337583124637
59	570	0.788589602708816	0.961037325859069	0.080222151428461
60	580	0.790960443019866	0.96091074347496	0.080521785467863
61	590	0.813795256614685	0.96339641213417	0.0760521583259105
62	600	0.787781089544296	0.961705291271209	0.0781698502600192
63	610	0.814586961269378	0.964087128639221	0.0744413085281848
64	620	0.811607003211975	0.963271009922027	0.0761717237532138
65	630	0.792921018600463	0.962094175815582	0.0776446476578712
66	640	0.810615611076354	0.963151651620864	0.076279468089342
67	650	0.808635073900222	0.963715606927871	0.0747694388031959
68	660	0.806267189979553	0.962955671548843	0.0764465399086475
69	670	0.810339319705963	0.964373338222503	0.0733532480895518
70	680	0.809254759550094	0.963772547245025	0.0747066020965575
71	690	0.806738030910491	0.963501352071762	0.0751925788819789
72	700	0.794760727882385	0.961835139989852	0.0783927135169505
73	710	0.796312832832336	0.962437212467193	0.076937374472618
74	720	0.78875783085823	0.961225235462188	0.0792830489575862
75	730	0.799440670013427	0.962925392389297	0.0759029038250446
76	740	0.781556719541549	0.960975790023803	0.0795088686048984
77	750	0.793282061815261	0.963030785322189	0.07544761672616
78	760	0.795774483680725	0.963073563575744	0.0753657042980193
79	770	0.803356981277465	0.963902986049652	0.0738397784531116
80	780	0.804393362998962	0.9638536632061	0.0740775614976882
81	790	0.806031906604766	0.963587552309036	0.0748137585818767
82	800	0.804066967964172	0.963965815305709	0.0738210193812846
83	810	0.803149312734603	0.962398016452789	0.0774273201823234
84	820	0.805906057357788	0.963911926746368	0.0739069841802119
85	830	0.803606635332107	0.964266484975814	0.072930797189474
86	840	0.783796393871307	0.961678206920623	0.0778102248907088
87	850	0.772966581583023	0.960251134634017	0.080683872103691
88	860	0.792661756277084	0.962823688983917	0.0756223894655704
89	870	0.782866042852401	0.960813891887664	0.079752030968666
90	880	0.801414358615875	0.964310157299041	0.0726759739220141
91	890	0.802877181768417	0.964095073938369	0.0732049740850925
92	900	0.796388733386993	0.963482242822647	0.074286414682865
93	910	0.801172304153442	0.964503610134124	0.0722517311573028
94	920	0.812070077657699	0.965485751628875	0.0706909347325563
95	930	0.808039337396621	0.964891344308853	0.0717820949852466
96	940	0.761996603012084	0.958684438467025	0.0838103078305721
97	950	0.801919424533844	0.964137518405914	0.0731846079230308
98	960	0.806217014789581	0.964987415075302	0.0713933490216731
99	970	0.794684898853302	0.963627529144287	0.0738844119012355
100	980	0.801866048574447	0.965812718868255	0.069279472157359
101	990	0.796093201637268	0.965017145872116	0.0707719162106513
102	1000	0.794155544042587	0.964531284570693	0.0717791482806205
103	1010	0.80161337852478	0.963211953639984	0.0752294719219207
104	1020	0.798331034183502	0.964805597066879	0.0713596798479556
105	1030	0.805767220258712	0.963833993673324	0.0740273848176002
106	1040	0.792113876342773	0.959722185134887	0.0830359943211078
107	1050	0.79151554107666	0.95936204791069	0.0837343253195285
108	1060	0.786636626720428	0.958873802423477	0.0845411106944083
109	1070	0.797879999876022	0.961589282751083	0.0788304135203361
110	1080	0.802939587831497	0.962551170587539	0.0769316665828227
111	1090	0.811728781461715	0.965376311540603	0.0707807399332522
112	1100	0.80919160246849	0.965123277902603	0.0711421702057122
113	1110	0.810176074504852	0.964626747369766	0.0724140547215938
114	1120	0.797657853364944	0.961326223611831	0.0792725704610347
115	1130	0.796003419160842	0.961969244480133	0.0776790983974933
116	1140	0.793365937471389	0.961261922121048	0.0792054027318954
117	1150	0.798357200622558	0.963897848129272	0.0733128018677234
118	1160	0.792739224433898	0.962978637218475	0.0751925490796565
119	1170	0.784880673885345	0.960523623228073	0.080461011826992
120	1180	0.793831372261047	0.96153500676155	0.0786112517118453
121	1190	0.794831955432891	0.961672049760818	0.0783708229660987
122	1200	0.784076243638992	0.961283910274505	0.0786023378372191
123	1210	0.79445121884346	0.962953227758407	0.0752293538302182
124	1220	0.796307611465454	0.962439340353012	0.0764936357736587
125	1230	0.791912823915481	0.96238294839859	0.076414693146944
126	1240	0.796182978153228	0.96483809351921	0.0709595151245593
127	1250	0.755001246929168	0.958073741197586	0.0844696141779422
128	1260	0.807537454366684	0.966185492277145	0.0684133365750312
129	1270	0.792905110120773	0.964048707485199	0.0725059978663921
130	1280	0.784187418222427	0.96188416481018	0.0770034909248351
131	1290	0.795199346542358	0.964622014760971	0.0713017731904983
132	1300	0.796128404140472	0.965049719810485	0.0703702107071876
133	1310	0.795005309581756	0.965044546127319	0.0703707866370677
134	1320	0.792624503374099	0.964849978685379	0.0707323096692561
135	1330	0.796451658010482	0.965790212154388	0.0687936253845691
136	1340	0.795984411239624	0.965605801343917	0.0691805943846702
137	1350	0.796289843320846	0.965309464931488	0.0698469087481498
138	1360	0.791397249698638	0.963958752155303	0.0727126166224479
139	1370	0.794647181034088	0.964759492874145	0.0710420981049537
140	1380	0.795341670513153	0.96481152176857	0.0709319546818732
141	1390	0.795245820283889	0.964336800575256	0.0723003320395946
142	1400	0.802119618654251	0.964978539943695	0.0710268169641494
143	1410	0.802043086290359	0.964369982481002	0.0723616279661654
144	1420	0.798909658193588	0.964601850509643	0.0718115523457526
145	1430	0.802353459596634	0.963399446010589	0.0747321389615535
146	1440	0.796830385923385	0.962616068124771	0.0762510143220424
147	1450	0.796216821670532	0.963564580678939	0.073975471407175
148	1460	0.798630005121231	0.964045661687851	0.073055601119995
149	1470	0.784311908483505	0.959075987339019	0.0837792970240115
150	1480	0.789661389589309	0.961300384998321	0.0790470078587531
151	1490	0.764553624391555	0.954153650999069	0.0942371554672717
152	1500	0.772426378726959	0.957598370313644	0.086545581370592
153	1510	0.792016005516052	0.96215700507164	0.0770585782825946
154	1520	0.79988517165184	0.963378793001174	0.0745372116565704
155	1530	0.795631468296051	0.963167154788971	0.0747975826263427
156	1540	0.774818867444992	0.961419826745986	0.0778338253498077
157	1550	0.786361640691757	0.962116402387619	0.0767123147845267
158	1560	0.803713470697403	0.963159018754959	0.0751565061509608
159	1570	0.802309852838516	0.962049657106399	0.0776979729533195
160	1580	0.800432521104812	0.963473761081695	0.074086944386363
161	1590	0.79946140050888	0.965069526433944	0.0704426519572734
162	1600	0.701396375894546	0.951083725690841	0.0980100378394126
163	1610	0.711039417982101	0.951202619075775	0.0979649923741817
164	1620	0.723066198825836	0.953465044498443	0.0934553608298301
165	1630	0.800906836986541	0.964155155420303	0.0727204799652099
166	1640	0.793595260381698	0.963796925544738	0.0731382686644792
167	1650	0.803710573911666	0.966300284862518	0.0679370470345019
168	1660	0.788617289066314	0.963449615240097	0.073678795993328
169	1670	0.794699144363403	0.964811104536056	0.0708665758371352
170	1680	0.796027028560638	0.964046466350555	0.0726281471550464
171	1690	0.786089634895324	0.961944895982742	0.0769625797867774
172	1700	0.797045445442199	0.964362001419067	0.0719007112085818
173	1710	0.795738154649734	0.964104408025741	0.0724467121064662
174	1720	0.790502935647964	0.963520807027816	0.0734757356345652
175	1730	0.792485743761062	0.965027379989624	0.0703193932771682
176	1740	0.789473176002502	0.96430914402008	0.0718128375709056
177	1750	0.801146268844604	0.966222310066223	0.0679803889244794
178	1760	0.793426567316055	0.964602023363113	0.0713594958186149
179	1770	0.777840310335159	0.96148841381073	0.0777579717338084
180	1780	0.785192692279815	0.961270099878311	0.0786222182214259
181	1790	0.78416451215744	0.960089921951294	0.081264566630125
182	1800	0.787319648265838	0.960686141252517	0.0799950510263442
183	1810	0.787417942285537	0.96170390844345	0.0777215816080569
184	1820	0.788644969463348	0.962156236171722	0.0767415843904018
185	1830	0.791682595014572	0.962123173475265	0.0768897876143455
186	1840	0.797928696870803	0.964054632186889	0.072740327566862
187	1850	0.788509833812713	0.962955403327942	0.0748555280268191
188	1860	0.779103422164917	0.960045057535171	0.0809393689036369
189	1870	0.789911258220672	0.963113707304	0.0744527861475944
190	1880	0.794096773862838	0.963756108283996	0.0731391463428735
191	1890	0.790616244077682	0.962317395210266	0.0763645432889461
192	1900	0.791620898246765	0.96326355934143	0.0742909871041774
193	1910	0.790550601482391	0.963230997323989	0.0742558382451533
194	1920	0.791564214229583	0.963462781906127	0.0737446688115596
195	1930	0.794262260198593	0.96451518535614	0.071613810956478
196	1940	0.789316046237945	0.963280296325683	0.0741111814975738
197	1950	0.792606663703918	0.96393101811409	0.0728199571371077
198	1960	0.791552907228469	0.963452512025833	0.0738105736672877
199	1970	0.788327395915985	0.963041192293167	0.0746671348810195
200	1980	0.780536967515945	0.963444185256958	0.0734926559031009
201	1990	0.782506155967712	0.962893497943878	0.0747053831815719
202	2000	0.789205032587051	0.963147628307342	0.074474599212408
203	2010	0.786743265390396	0.962227517366409	0.0764663077890872
204	2020	0.77531726360321	0.962703466415405	0.0749042212963104
205	2030	0.78048300743103	0.962694644927978	0.0750868938863277
206	2040	0.795255315303802	0.965054190158844	0.0703776888549327
207	2050	0.771212029457092	0.961704719066619	0.0769906274974345
208	2060	0.792596769332885	0.964831441640853	0.0708749063313006
209	2070	0.781339925527572	0.962762361764907	0.075010049343109
210	2080	0.792337828874588	0.964605242013931	0.0712575484067201
211	2090	0.699130380153656	0.94088008403778	0.1208988673985
212	2100	0.76959044933319	0.959155595302581	0.0825562953948974
213	2110	0.789741367101669	0.964158594608306	0.0721097357571124
214	2120	0.78913145661354	0.963157033920288	0.0742624953389167
215	2130	0.789925026893615	0.964349937438964	0.0716222696006297
216	2140	0.779771018028259	0.961718237400054	0.077157588303089
217	2150	0.76238487958908	0.960861039161682	0.0785518318414687
218	2160	0.76920268535614	0.958686560392379	0.0834976397454738
219	2170	0.790327382087707	0.962197536230087	0.0765329018235206
220	2180	0.796440696716308	0.963988834619522	0.0728172995150089
221	2190	0.797210443019867	0.963503861427306	0.0739372625946998
222	2200	0.784434789419174	0.96075330376625	0.0794653385877608
223	2210	0.782562267780303	0.962525951862335	0.0754613913595676
224	2220	0.776120287179946	0.959902626276016	0.0810345016419887
225	2230	0.768703985214233	0.956930965185165	0.0874759249389171
226	2240	0.777022683620452	0.95940328836441	0.0821156531572341
227	2250	0.805033904314041	0.966287821531295	0.0677983175963163
228	2260	0.78473504781723	0.962113618850708	0.0762664273381232
229	2270	0.780907505750656	0.961176884174346	0.0781998373568057
230	2280	0.777023643255233	0.960522842407226	0.0794875316321849
231	2290	0.784180909395217	0.962029081583023	0.0764965452253818
232	2300	0.774539667367935	0.960022801160812	0.0806082714349031
233	2310	0.795103538036346	0.965167641639709	0.0700264267623424
234	2320	0.778523939847946	0.962810605764389	0.0746900238096713
235	2330	0.78126420378685	0.960977584123611	0.0787427052855491
236	2340	0.784307330846786	0.961443483829498	0.0778871327638625
237	2350	0.786533939838409	0.962626039981842	0.0752789065241813
238	2360	0.779667377471923	0.96110194325447	0.0784045420587062
239	2370	0.783307236433029	0.964651161432266	0.0707901701331138
240	2380	0.789293938875198	0.964152377843856	0.0719766680151223
241	2390	0.782244336605072	0.964266568422317	0.07164973244071
242	2400	0.786322510242462	0.963783633708953	0.072772156074643
243	2410	0.769350391626358	0.962329071760177	0.0754825495183467
244	2420	0.777202922105789	0.963042384386062	0.0740902245044707
245	2430	0.731263983249664	0.956189382076263	0.0877254657447337
246	2440	0.788264399766922	0.964529365301132	0.0711568251252174
247	2450	0.767262709140777	0.961350107192993	0.0774758078157901
248	2460	0.776572620868682	0.960931932926178	0.078642277419567
249	2470	0.785211426019668	0.965174210071563	0.0697395842522382
250	2480	0.761959677934646	0.960513508319854	0.0791272394359111
251	2490	0.779274779558181	0.964697790145874	0.0706475067883729
252	2500	0.785646510124206	0.964622527360916	0.070885931327939
253	2510	0.778428333997726	0.964243078231811	0.0715705454349517
254	2520	0.778101974725723	0.962636721134185	0.0749290101230144
255	2530	0.784869110584259	0.96492263674736	0.0702299945056438
256	2540	0.78175168633461	0.963664162158966	0.072886137664318
257	2550	0.782905185222625	0.962693041563034	0.0749016918241977
258	2560	0.764085680246353	0.957477939128875	0.0857471376657485
259	2570	0.783085733652114	0.962591099739074	0.0751666732132434
260	2580	0.78466015458107	0.963659405708313	0.0729054894298314
261	2590	0.769253152608871	0.96261048913002	0.0748437531292438
262	2600	0.772449445724487	0.960255348682403	0.0798709735274314
263	2610	0.777004146575927	0.962976503372192	0.0741793029010295
264	2620	0.768163222074508	0.962096917629242	0.0758861072361468
265	2630	0.777737492322921	0.963961070775985	0.072128677368164
266	2640	0.780520689487457	0.963996028900146	0.0721050538122653
267	2650	0.791807669401168	0.965412759780883	0.0693117212504148
268	2660	0.77997567653656	0.963458544015884	0.0732119403779506
269	2670	0.785887360572814	0.964650708436966	0.0707982685416936
270	2680	0.788167876005172	0.964629656076431	0.0709207218140363
271	2690	0.797969764471054	0.966495555639266	0.0671531729400157
272	2700	0.78661407828331	0.964305138587951	0.0715258084237575
273	2710	0.77813736796379	0.962606465816497	0.0749320738017558
274	2720	0.788119220733642	0.964320802688598	0.0715235918760299
275	2730	0.782201170921325	0.963243001699447	0.0736716657876968
276	2740	0.781169945001602	0.964165419340133	0.0717403419315814
277	2750	0.774699014425277	0.960892534255981	0.0786222584545612
278	2760	0.770887643098831	0.962508249282837	0.0750589624047278
279	2770	0.786811423301696	0.963210296630859	0.0739272229373454
280	2780	0.774853736162185	0.962186735868453	0.0758136332035064
281	2790	0.783022421598434	0.963377654552459	0.0734262861311435
282	2800	0.791537874937057	0.965166336297988	0.0698350589722394
283	2810	0.778971266746521	0.96257586479187	0.0750666186213493
284	2820	0.784444409608841	0.963197082281112	0.0738554194569587
285	2830	0.791011190414428	0.964870584011077	0.0704228147864341
286	2840	0.774721455574035	0.960721325874328	0.0789886854588985
287	2850	0.782125908136367	0.962909197807312	0.0744244463741778
288	2860	0.773913377523422	0.960310053825378	0.0798944450914859
289	2870	0.785034495592117	0.963001716136932	0.0742483802139758
290	2880	0.790324920415878	0.963922762870788	0.0724409833550452
291	2890	0.784917551279068	0.964008378982544	0.0721038073301314
292	2900	0.780276978015899	0.962982547283172	0.0742256268858909
293	2910	0.784593421220779	0.964225828647613	0.0716860841959714
294	2920	0.783011257648468	0.963333737850189	0.073529054224491
295	2930	0.782345288991928	0.962888377904892	0.0744505360722541
296	2940	0.782593584060668	0.963670295476913	0.0727921999990939
297	2950	0.773934757709503	0.962197613716125	0.0757513239979743
298	2960	0.789241605997085	0.964083135128021	0.0720708020031451
299	2970	0.785060024261474	0.962399679422378	0.0755910132080316
300	2980	0.788449382781982	0.963413792848587	0.0734725713729858
301	2990	0.782705318927764	0.963808876276016	0.0724629748612642
302	3000	0.78727256655693	0.964112383127212	0.0719061028212308
303	3010	0.791771239042282	0.966039389371872	0.067955669760704
304	3020	0.777218854427337	0.962019431591034	0.0761545315384864
305	3030	0.781405472755432	0.962263917922973	0.0757216166704892
306	3040	0.780247831344604	0.963525575399398	0.0730049848556518
307	3050	0.773153752088546	0.95984998345375	0.0807613834738731
308	3060	0.775947856903076	0.961956286430358	0.0762225575745105
309	3070	0.786858206987381	0.964467614889144	0.0711363330483436
310	3080	0.750167864561081	0.956131309270858	0.0880776554346084
311	3090	0.770781314373016	0.961451214551925	0.0772457480430602
312	3100	0.760555058717727	0.957661813497543	0.0850072309374808
313	3110	0.773019587993621	0.960677206516265	0.0788404010236263
314	3120	0.76705846786499	0.959415262937545	0.0813655041158198
315	3130	0.767381757497787	0.959513789415359	0.0811382099986075
316	3140	0.768450683355331	0.960100483894348	0.0799283795058726
317	3150	0.779085272550582	0.962990856170654	0.07408574745059
318	3160	0.775785821676254	0.961412638425827	0.0773446470499038
319	3170	0.773234105110168	0.961753284931182	0.0765894979238509
320	3180	0.781505650281906	0.963039362430572	0.0740030914545058
321	3190	0.767722868919372	0.958391833305358	0.0837602369487285
322	3200	0.763032299280166	0.957902497053146	0.0845481753349303
323	3210	0.772172063589096	0.960997730493545	0.0781588464975356
324	3220	0.783701020479202	0.96470735669136	0.0706218414008616
325	3230	0.776731729507446	0.963222652673721	0.0735963240265845
326	3240	0.768335175514221	0.96000354886055	0.0802496470510959
327	3250	0.783037489652633	0.963972693681716	0.0721198484301566
328	3260	0.782434910535812	0.963076525926589	0.0740121468901633
329	3270	0.771667057275772	0.962307173013687	0.075459874421358
330	3280	0.786681884527206	0.964723497629165	0.0705901615321635
331	3290	0.776830089092254	0.961574286222457	0.0770466655492782
332	3300	0.77009402513504	0.961151623725891	0.0778184499591588
333	3310	0.774914568662643	0.963885915279388	0.0722435772418975
334	3320	0.772249907255172	0.962764155864715	0.0745196878910064
335	3330	0.773571985960006	0.962924647331237	0.0741838689893483
336	3340	0.77242847084999	0.962716197967529	0.0746271394193172
337	3350	0.755285829305648	0.959136766195297	0.0818336136639118
338	3360	0.76468191742897	0.961505991220474	0.0770338758826255
339	3370	0.74263259768486	0.958619880676269	0.0827765025198459
340	3380	0.777444291114807	0.963978374004364	0.0720652736723422
341	3390	0.743363946676254	0.958774465322494	0.0824676856398582
342	3400	0.770010298490524	0.962339800596237	0.0753597401082515
343	3410	0.783555454015731	0.965634572505951	0.0687511049211024
344	3420	0.781278401613235	0.964695239067077	0.0706223912537097
345	3430	0.773315054178237	0.96350747346878	0.0730046056210994
346	3440	0.76359686255455	0.961823254823684	0.0763580985367297
347	3450	0.780085450410842	0.964318877458572	0.0713867932558059
348	3460	0.768065392971038	0.96117513179779	0.077726250886917
349	3470	0.759170007705688	0.960577952861785	0.0788778521120547
350	3480	0.753941792249679	0.95947613120079	0.0811059527099132
351	3490	0.76193111538887	0.959477943181991	0.0812081664800643
352	3500	0.773411500453949	0.963230550289154	0.073559545725584
353	3510	0.758991950750351	0.960484671592712	0.0790751889348029
354	3520	0.773683363199234	0.963330119848251	0.0733477175235748
355	3530	0.777274966239929	0.9646293759346	0.0707699727267026
356	3540	0.783232581615448	0.965399461984634	0.0692193768918513
357	3550	0.773236501216888	0.962774050235748	0.0744734272360801
358	3560	0.782338285446167	0.96480513215065	0.0704114973545074
359	3570	0.772050160169601	0.962971591949462	0.0740673020482062
360	3580	0.768988269567489	0.962124127149582	0.0757685974240302
361	3590	0.76990937590599	0.962773406505584	0.0744598574936389
362	3600	0.762779057025909	0.962517511844635	0.0750107094645499
363	3610	0.753769063949585	0.960847187042236	0.0783416479825973
364	3620	0.766409111022949	0.962667101621627	0.0746984381228685
365	3630	0.778742450475692	0.964043188095092	0.0719238020479678
366	3640	0.776778894662857	0.963506352901458	0.0730009920895099
367	3650	0.75304519534111	0.958418273925781	0.0832862935960292
368	3660	0.701859545707702	0.953710842132568	0.0927024863660335
369	3670	0.771644061803817	0.962126678228378	0.0758018523454665
370	3680	0.760423892736435	0.958859461545944	0.0823778495192527
371	3690	0.766628062725067	0.961576950550079	0.0768632784485816
372	3700	0.764790791273117	0.96039348244667	0.0792639307677745
373	3710	0.764103150367736	0.961018317937851	0.0779868192970752
374	3720	0.780495077371597	0.964379847049713	0.0712783932685851
375	3730	0.771257555484771	0.963278174400329	0.0734817400574683
376	3740	0.763548266887664	0.961727595329284	0.0765621006488799
377	3750	0.769333529472351	0.96266399025917	0.0746930725872516
378	3760	0.763180065155029	0.962167167663574	0.0757098719477653
379	3770	0.775592535734176	0.963767820596695	0.0724890269339084
380	3780	0.771761506795883	0.963634544610977	0.0727680407464503
381	3790	0.777771645784378	0.964272302389144	0.0714722514152526
382	3800	0.772898894548416	0.962750762701034	0.0745098650455474
383	3810	0.777691304683685	0.964522570371628	0.0709966767579316
384	3820	0.768019980192184	0.962321299314499	0.0753650657832622
385	3830	0.775738984346389	0.963736873865127	0.0725367307662963
386	3840	0.761801779270172	0.962353938817978	0.0753746710717677
387	3850	0.763358461856842	0.962544745206832	0.0749737314879893
388	3860	0.763909417390823	0.962637788057327	0.0747959114611148
389	3870	0.774811613559723	0.96416357755661	0.0717483237385749
390	3880	0.758128744363784	0.960922002792358	0.0782110355794429
391	3890	0.763600981235504	0.962688118219375	0.0746836513280868
392	3900	0.759137189388275	0.96112967133522	0.0777755293995141
393	3910	0.771356290578842	0.963479423522949	0.0730851862579583
394	3920	0.761482149362564	0.96040831208229	0.0792095221579074
395	3930	0.768620526790618	0.96270158290863	0.0746541023254394
396	3940	0.748470640182495	0.959185576438903	0.081767539680004
397	3950	0.768385016918182	0.963379687070846	0.0732966259121894
398	3960	0.760618948936462	0.961017519235611	0.0779997281730174
399	3970	0.761642611026763	0.961024045944213	0.0779744043946265
400	3980	0.754616439342498	0.960028475522995	0.0799795791506767
401	3990	0.756187933683395	0.960562562942504	0.0789060935378074
402	4000	0.751059228181839	0.957650876045227	0.0847639672458171
403	4010	0.756454306840896	0.958474332094192	0.0831135004758834
404	4020	0.735407894849777	0.954282397031784	0.0915526881814002
405	4030	0.754252499341964	0.958155727386474	0.083739424496889
406	4040	0.773135882616043	0.962109416723251	0.0757890917360782
407	4050	0.773550218343734	0.962547558546066	0.0749117210507392
408	4060	0.776241213083267	0.962821292877197	0.0743923567235469
409	4070	0.766228520870208	0.96207645535469	0.0758582957088947
410	4080	0.767812138795852	0.962551361322402	0.0749184787273406
411	4090	0.769682842493057	0.961966848373413	0.076111390441656
412	4100	0.763098281621932	0.959413868188858	0.0813314735889434
413	4110	0.770505005121231	0.962133741378784	0.0757710434496402
414	4120	0.760847228765487	0.959788829088211	0.0804784111678599
415	4130	0.766219621896743	0.962218832969665	0.0755815565586089
416	4140	0.763539975881576	0.96056198477745	0.0789372600615024
417	4150	0.746717983484268	0.958677542209625	0.0826692819595336
418	4160	0.749535506963729	0.960513520240783	0.0790440544486045
419	4170	0.745367658138275	0.959763598442077	0.0805375948548316
420	4180	0.764670932292938	0.962594747543335	0.0748659744858741
421	4190	0.763719046115875	0.960965931415557	0.0780963331460952
422	4200	0.781798726320266	0.965302622318267	0.0694844871759414
423	4210	0.765476608276367	0.961857014894485	0.07632257938385
424	4220	0.763839608430862	0.962698316574096	0.07475818246603
425	4230	0.762529772520065	0.961978721618652	0.0761224202811717
426	4240	0.762138485908508	0.962262117862701	0.0755989342927932
427	4250	0.766433322429657	0.963971698284149	0.0723365724086761
428	4260	0.768667650222778	0.964018851518631	0.0721803575754165
429	4270	0.761127495765686	0.962523084878921	0.0751542933285236
430	4280	0.738063836097717	0.959479689598083	0.081294560432434
431	4290	0.767592030763626	0.962337571382522	0.0753736346960067
432	4300	0.751478397846222	0.959732490777969	0.0806287132203578
433	4310	0.737088388204574	0.958422076702117	0.0832935392856597
434	4320	0.76924877166748	0.96201342344284	0.0760240137577056
435	4330	0.761572700738906	0.962360107898712	0.075387542694807
436	4340	0.774079531431198	0.963447457551956	0.0731343910098075
437	4350	0.75980857014656	0.9590400993824	0.0819813027977942
438	4360	0.745967715978622	0.956942158937454	0.0861872173845767
439	4370	0.779231798648834	0.964764404296875	0.0705624513328075
440	4380	0.769996428489685	0.963555455207824	0.0730158075690269
441	4390	0.774494302272796	0.964107429981231	0.0718739256262778
442	4400	0.774435204267501	0.963981503248214	0.0721055548638105
443	4410	0.772320979833602	0.963552415370941	0.0729666098952292
444	4420	0.777241688966751	0.96438021659851	0.0713218245655298
445	4430	0.763715863227844	0.961554622650146	0.0769322738051414
446	4440	0.768068873882293	0.962123239040374	0.0757922686636447
447	4450	0.767026656866073	0.962976849079132	0.0741312287747859
448	4460	0.764401179552078	0.963356912136078	0.0734469681978225
449	4470	0.758727484941482	0.962406641244888	0.0753450885415076
450	4480	0.766206604242324	0.963686251640319	0.0727972477674483
451	4490	0.741667819023132	0.960036343336105	0.0801135182380675
452	4500	0.734406757354736	0.959092199802398	0.0820282325148581
453	4510	0.75210416316986	0.961043220758438	0.0780362300574779
454	4520	0.76922304034233	0.963575404882431	0.0729566350579261
455	4530	0.762252563238143	0.961954474449157	0.0761544719338416
456	4540	0.763887679576873	0.962097072601318	0.075874089449644
457	4550	0.761786180734634	0.961316174268722	0.0774475969374179
458	4560	0.773250037431716	0.964115089178085	0.071851123869419
459	4570	0.757144939899444	0.960424333810806	0.0792142868041991
460	4580	0.772550702095031	0.963295358419418	0.0734565950930118
461	4590	0.766037034988403	0.96159051656723	0.0768657073378562
462	4600	0.755625689029693	0.961011034250259	0.078043545782566
463	4610	0.737988185882568	0.958583933115005	0.0829519525170325
464	4620	0.752563017606735	0.961200380325317	0.0777271412312984
465	4630	0.761805886030197	0.961404514312744	0.0772349573671817
466	4640	0.775023472309112	0.964156818389892	0.071745504438877
467	4650	0.763098710775375	0.962099581956863	0.0758752733469008
468	4660	0.763469034433364	0.961803233623504	0.0764554694294929
469	4670	0.763874584436416	0.963047695159912	0.0740249820053577
470	4680	0.752651417255401	0.961713927984237	0.0767295129597186
471	4690	0.757882130146026	0.961818403005599	0.0764570109546184
472	4700	0.761549490690231	0.962782871723175	0.074535584449768
473	4710	0.745104521512985	0.959872615337371	0.0803621053695678
474	4720	0.746623814105987	0.960325115919113	0.0794633507728576
475	4730	0.759413981437683	0.961477792263031	0.0771003916859626
476	4740	0.772159343957901	0.963961732387542	0.0721723921597003
477	4750	0.763691854476928	0.96306185722351	0.0740052260458468
478	4760	0.762452614307403	0.96301754117012	0.0740869715809821
479	4770	0.754768073558807	0.961559700965881	0.0769994243979453
480	4780	0.751738631725311	0.960336941480636	0.0793743789196013
481	4790	0.758141976594924	0.961627155542373	0.0768544979393482
482	4800	0.744061094522476	0.958124434947967	0.0838186390697955
483	4810	0.752480220794677	0.960157877206802	0.0797740630805491
484	4820	0.74763359427452	0.95937077999115	0.0813412278890609
485	4830	0.756299692392349	0.960577088594436	0.0788848459720611
486	4840	0.75363340973854	0.959696549177169	0.0806239008903503
487	4850	0.764230757951736	0.961657869815826	0.0767329357564448
488	4860	0.769133174419403	0.962696462869644	0.0746672570705413
489	4870	0.762488001585006	0.961192482709884	0.0776444844901561
490	4880	0.761375957727432	0.961144375801086	0.0777596645057201
491	4890	0.757188880443573	0.960406929254531	0.0792234994471072
492	4900	0.762165093421936	0.961221837997436	0.0775881268084048
493	4910	0.757965141534805	0.960891836881637	0.0782742105424403
494	4920	0.761599957942962	0.961879527568817	0.0763417109847068
495	4930	0.763224530220031	0.962109947204589	0.0759124532341956
496	4940	0.762378633022308	0.961764842271804	0.076569790393114
497	4950	0.758929681777954	0.961860567331314	0.0764221034944057
498	4960	0.750694692134857	0.960215377807617	0.0796997509896754
499	4970	0.7591113448143	0.961865109205245	0.0764245316386222
500	4980	0.749283957481384	0.959791129827499	0.0805156983435153
501	4990	0.7553256213665	0.960828095674514	0.0784812361001967
502	5000	0.761635965108871	0.962348216772079	0.0754358761012553
503	5010	0.764456993341445	0.963554537296295	0.0731365576386451
504	5020	0.754174983501434	0.96102750301361	0.078075811266899
505	5030	0.745801353454589	0.959611594676971	0.0809020161628722
506	5040	0.765940576791763	0.963645309209823	0.072931158542633
507	5050	0.761148136854171	0.962577450275421	0.0750145733356475
508	5060	0.756167131662368	0.961536729335784	0.0770634673535823
509	5070	0.760297358036041	0.962836915254592	0.0745222643017768
510	5080	0.750282651185989	0.960942661762237	0.0782781153917312
511	5090	0.760475355386734	0.962752389907837	0.0746590100228786
512	5100	0.739549314975738	0.958976554870605	0.0821672476828097
513	5110	0.735878866910934	0.958578568696975	0.0829801134765147
514	5120	0.747015208005905	0.958683210611343	0.0826785720884799
515	5130	0.754645317792892	0.961701667308807	0.0767561800777911
516	5140	0.756921982765197	0.961588811874389	0.0769767373800277
517	5150	0.759431684017181	0.962399506568908	0.0753785304725169
518	5160	0.76468721628189	0.962656557559967	0.0747829906642436
519	5170	0.768287712335586	0.963623321056366	0.0729139178991317
520	5180	0.763569259643554	0.963413280248641	0.0733951289206742
521	5190	0.763460648059844	0.963415336608886	0.0734492868185043
522	5200	0.695861589908599	0.952062475681305	0.0961378425359725
523	5210	0.763305622339248	0.962246805429458	0.0756380405277013
524	5220	0.760541200637817	0.962613922357559	0.074981965124607
525	5230	0.774876475334167	0.964357721805572	0.0714489437639712
526	5240	0.758894604444503	0.961503344774246	0.0771057292819022
527	5250	0.764821469783783	0.962715029716491	0.0747319385409354
528	5260	0.760255002975463	0.961332923173904	0.0774185858666896
529	5270	0.752899342775344	0.960460126399993	0.0791939824819564
530	5280	0.759380066394805	0.961439728736877	0.0772530488669871
531	5290	0.767256689071655	0.963290131092071	0.0736079536378383
532	5300	0.77397488951683	0.964322930574417	0.0715213209390639
533	5310	0.751011157035827	0.960753840208053	0.078686924278736
534	5320	0.748018687963485	0.958860981464386	0.0823718555271625
535	5330	0.760123634338378	0.962124752998352	0.0759588085114955
536	5340	0.763003098964691	0.961850565671921	0.0764235161244868
537	5350	0.763312244415283	0.962746828794479	0.074735353142023
538	5360	0.760197383165359	0.962546610832214	0.0751912027597427
539	5370	0.750302731990814	0.960558921098709	0.0791264906525611
540	5380	0.759931129217147	0.96077761054039	0.0785421639680861
541	5390	0.770528829097747	0.964865416288375	0.070772187411785
542	5400	0.764474546909332	0.962605094909668	0.0750283397734164
543	5410	0.755167841911315	0.961024355888366	0.0782125085592269
544	5420	0.764723342657089	0.963156408071517	0.0740561980754136
545	5430	0.757097470760345	0.961405652761459	0.0774581238627433
546	5440	0.763337701559066	0.963543254137039	0.0733956784009932
547	5450	0.751021218299865	0.961226916313171	0.0779287561774253
548	5460	0.767337667942047	0.963528853654861	0.0732589162886142
549	5470	0.769797891378402	0.963906687498092	0.0724520333111285
550	5480	0.764003705978393	0.962155228853225	0.0758477330207824
551	5490	0.73059424161911	0.957672667503356	0.0850000046193599
552	5500	0.761324852705001	0.961508530378341	0.0771211430430411
553	5510	0.75804738998413	0.960992991924285	0.0781227000057696
554	5520	0.76010113954544	0.962570321559906	0.0751950740814208
555	5530	0.758860629796981	0.961717104911804	0.0768211133778094
556	5540	0.760417288541793	0.962560719251632	0.075230099260807
557	5550	0.75933318734169	0.962157171964645	0.0759927392005919
558	5560	0.752029746770858	0.959435415267944	0.0812592260539531
559	5570	0.753631168603897	0.962347388267517	0.0758720539510249
560	5580	0.759528219699859	0.961666178703308	0.0769042424857616
561	5590	0.764805859327316	0.9627769947052	0.0747212454676627
562	5600	0.762247776985168	0.960628920793533	0.0788577459752559
563	5610	0.761577206850051	0.960005640983581	0.0800854682922362
564	5620	0.764168655872345	0.96280853152275	0.0747339315712451
565	5630	0.756917238235473	0.961402398347854	0.0774168148636817
566	5640	0.758089923858642	0.961747288703918	0.0767396591603755
567	5650	0.76155886054039	0.962473952770233	0.0753080323338508
568	5660	0.77014542222023	0.963091874122619	0.0739853344857692
569	5670	0.76278811097145	0.962771540880203	0.0747451283037662
570	5680	0.752609080076217	0.960804229974746	0.0786253541707992
571	5690	0.754800957441329	0.960604828596115	0.0789564855396747
572	5700	0.759317773580551	0.961731135845184	0.0767641581594943
573	5710	0.745904350280761	0.959830713272094	0.0806206300854682
574	5720	0.761938512325286	0.962560206651687	0.0751874797046183
575	5730	0.756575894355773	0.96178822517395	0.0767971970140933
576	5740	0.749033707380294	0.960792887210846	0.0788186445832252
577	5750	0.757556307315826	0.961687642335891	0.076918152719736
578	5760	0.759130382537841	0.961454772949218	0.0773041285574435
579	5770	0.755816340446472	0.961010181903839	0.0782470077276229
580	5780	0.763566088676452	0.962709575891494	0.0748888328671455
581	5790	0.766234409809112	0.962585914134979	0.0750473156571387
582	5800	0.750594961643219	0.959840154647827	0.0805874548852443
583	5810	0.767721581459045	0.963401734828949	0.0735529467463493
584	5820	0.767836314439773	0.963705760240554	0.0729754589498042
585	5830	0.760095685720443	0.96197925209999	0.0763825096189975
586	5840	0.749236208200454	0.958449739217758	0.0832362003624438
587	5850	0.749565505981445	0.95855917930603	0.0829902254045009
588	5860	0.755934846401214	0.960814374685287	0.0786304764449595
589	5870	0.754372251033782	0.959699285030365	0.0807860180735587
590	5880	0.752870815992355	0.959526371955871	0.0811435244977474
591	5890	0.761940592527389	0.96133707165718	0.0775716803967952
592	5900	0.758249789476394	0.960574656724929	0.0790769442915916
593	5910	0.766771078109741	0.962661230564117	0.0750124402344226
594	5920	0.763596481084823	0.961593872308731	0.0770237885415553
595	5930	0.755392760038375	0.959953546524047	0.0803079210221766
596	5940	0.744064539670944	0.95801351070404	0.0841987721621989
597	5950	0.756842631101608	0.960797905921936	0.0786925435066222
598	5960	0.748036968708038	0.958540821075439	0.0831008501350879
599	5970	0.746597391366958	0.958628451824188	0.0829555869102477
600	5980	0.753412806987762	0.959988874197006	0.0803052507340907
601	5990	0.755445170402526	0.960458803176879	0.0793672569096087
602	6000	0.737633538246154	0.955667328834533	0.0887280762195586
603	6010	0.76144533753395	0.962055176496505	0.0762591108679771
604	6020	0.762217617034912	0.962088346481323	0.0761635057628154
605	6030	0.768307471275329	0.96284618973732	0.0746049039065837
606	6040	0.764431756734848	0.962822622060775	0.0747188732028007
607	6050	0.75882955789566	0.962190645933151	0.0760108999907969
608	6060	0.74684213399887	0.957880508899688	0.0843445010483264
609	6070	0.749124205112457	0.958977574110031	0.0822924427688121
610	6080	0.749952852725982	0.958436220884323	0.0832446813583373
611	6090	0.757491844892501	0.960975724458694	0.0783661201596259
612	6100	0.749896734952926	0.959003096818923	0.0822112582623958
613	6110	0.764812892675399	0.962808585166931	0.0747905649244784
614	6120	0.769060009717941	0.964180886745452	0.0721862956881522
615	6130	0.754581785202026	0.961051750183105	0.0783093579113483
616	6140	0.750879085063934	0.960626673698425	0.0791243217885493
617	6150	0.765309381484985	0.963524097204208	0.0734494011849164
618	6160	0.699446094036102	0.952760088443756	0.0950097396969794
619	6170	0.748880130052566	0.959872639179229	0.080566345155239
620	6180	0.76020615696907	0.962067681550979	0.0761987749487161
621	6190	0.75819724202156	0.961569857597351	0.0771575450897216
622	6200	0.760432744026184	0.961617332696914	0.0770266570150851
623	6210	0.731243580579757	0.95750960111618	0.0853515058755874
624	6220	0.750545841455459	0.960642802715301	0.0791060015559196
625	6230	0.710279649496078	0.955128443241119	0.0902655631303786
626	6240	0.754564195871353	0.960812580585479	0.078723270446062
627	6250	0.740648657083511	0.959819573163986	0.0809965215623378
628	6260	0.745579487085342	0.96121072769165	0.0783375330269336
629	6270	0.75477305650711	0.962229859828948	0.0762313812971114
630	6280	0.755644094944	0.962877708673477	0.075084026902914
631	6290	0.750841510295867	0.961967921257019	0.076903510838747
632	6300	0.743655210733413	0.960806655883789	0.0792545698583125
633	6310	0.744203478097915	0.96011226773262	0.0805339768528937
634	6320	0.755412822961807	0.962982201576232	0.0751012228429316
635	6330	0.751069241762161	0.962380063533782	0.0763322353363036
636	6340	0.754118084907531	0.962562638521194	0.0757269300520419
637	6350	0.753403866291046	0.961444622278213	0.0777512185275554
638	6360	0.752841413021087	0.962294143438339	0.0762827083468436
639	6370	0.757195317745208	0.963180124759674	0.0745492383837699
640	6380	0.750656861066818	0.961990666389465	0.0768127650022506
641	6390	0.75097576379776	0.961807233095169	0.0771389096975325
642	6400	0.738747698068618	0.960002118349075	0.0807383976876735
643	6410	0.754839062690734	0.962338286638259	0.0759237371385097
644	6420	0.75144624710083	0.961795598268508	0.077160084247589
645	6430	0.744981408119201	0.960655015707016	0.0794858366250991
646	6440	0.752938115596771	0.961808007955551	0.0771191827952861
647	6450	0.730547440052032	0.959027659893035	0.08291392698884
648	6460	0.737720108032226	0.959734350442886	0.0813561491668224
649	6470	0.729748213291168	0.959171468019485	0.0826110646128654
650	6480	0.697348421812057	0.953605115413665	0.0936535544693469
651	6490	0.736199575662613	0.959978729486465	0.0809718720614909
652	6500	0.756390684843063	0.962213569879531	0.076269681751728
653	6510	0.762213367223739	0.962098175287246	0.076218482106924
654	6520	0.757771474123001	0.960711276531219	0.0788225799798965
655	6530	0.76506427526474	0.962669885158538	0.075097769498825
656	6540	0.751194041967391	0.95983480811119	0.0807553462684154
657	6550	0.751584690809249	0.960237336158752	0.0800059311091899
658	6560	0.738827627897262	0.960293620824813	0.0803911827504634
659	6570	0.749906903505325	0.961065465211868	0.0785815507173537
660	6580	0.75738615989685	0.961328315734863	0.0778380930423736
661	6590	0.756472134590149	0.962085086107254	0.0764674514532088
662	6600	0.753154057264328	0.962165379524231	0.076483055949211
663	6610	0.750129282474517	0.961049956083297	0.0785414539277553
664	6620	0.749470698833465	0.961225879192352	0.0783290952444075
665	6630	0.76210315823555	0.963593137264251	0.0736172273755073
666	6640	0.757000058889389	0.962251257896423	0.0761291809380054
667	6650	0.741977727413177	0.960371112823486	0.0800792023539542
668	6660	0.745431351661682	0.96067036986351	0.079394444823265
669	6670	0.740264463424682	0.960536801815033	0.07982484921813
670	6680	0.724822813272476	0.958150178194046	0.0846002034842967
671	6690	0.744820326566696	0.961321425437927	0.0782875403761863
672	6700	0.7290751516819	0.95863110423088	0.0836512356996535
673	6710	0.756430113315582	0.962307888269424	0.0760615289211272
674	6720	0.743731504678726	0.961195409297943	0.0786650985479354
675	6730	0.741347599029541	0.960575872659683	0.0798238798975944
676	6740	0.741058260202407	0.961025750637054	0.0790428549051284
677	6750	0.73944878578186	0.961305314302444	0.0785501949489116
678	6760	0.73418310880661	0.959720462560653	0.0816021420061588
679	6770	0.740174621343612	0.961097872257232	0.0790340021252631
680	6780	0.747785061597824	0.961337727308273	0.0781668469309806
681	6790	0.746172058582306	0.960010778903961	0.0805526964366435
682	6800	0.755771124362945	0.961953777074813	0.0768670253455638
683	6810	0.746891415119171	0.960691481828689	0.07939885109663
684	6820	0.747279518842697	0.961334228515625	0.0783137783408164
685	6830	0.743964141607284	0.960814988613128	0.0794377654790878
686	6840	0.746222120523452	0.960076755285263	0.0804541662335395
687	6850	0.738828790187835	0.958350265026092	0.0839095473289489
688	6860	0.745786452293396	0.960302412509918	0.080337718874216
689	6870	0.753424322605133	0.961625069379806	0.0776793241500854
690	6880	0.755772513151168	0.961890041828155	0.0771315865218638
691	6890	0.747503417730331	0.960317927598953	0.0802065774798392
692	6900	0.753341507911682	0.962070941925048	0.0770141445100306
693	6910	0.746193081140518	0.960188561677932	0.0805531077086925
694	6920	0.754339903593063	0.962322127819061	0.0765466824173926
695	6930	0.746633952856063	0.960794204473495	0.079492450505495
696	6940	0.746488296985626	0.960567373037338	0.0798576988279819
697	6950	0.743702691793441	0.96026012301445	0.0804481469094752
698	6960	0.748034298419952	0.961240780353546	0.0785087905824184
699	6970	0.743412506580352	0.960141885280609	0.0805870428681373
700	6980	0.73766541481018	0.959691256284713	0.0817374818027019
701	6990	0.738569700717926	0.959105795621871	0.0827117703855037
702	7000	0.738384979963302	0.959462434053421	0.0820637971162795
703	7010	0.739857929944992	0.959937971830368	0.0811646617949008
704	7020	0.737696939706802	0.958812534809112	0.0831752948462962
705	7030	0.738818895816802	0.960188496112823	0.0806963846087455
706	7040	0.755110919475555	0.961832195520401	0.0770988397300243
707	7050	0.744364362955093	0.960032176971435	0.0806026652455329
708	7060	0.754616403579711	0.961490613222122	0.0776808731257914
709	7070	0.754764527082443	0.962551891803741	0.0758653379976748
710	7080	0.747269028425216	0.961051487922668	0.078792493790388
711	7090	0.749505943059921	0.960893374681472	0.0790011830627917
712	7100	0.757857900857925	0.962208276987075	0.076430708169937
713	7110	0.751256972551345	0.961736953258514	0.0775101944804191
714	7120	0.756877332925796	0.962185114622115	0.0764678612351417
715	7130	0.743362408876419	0.959974724054336	0.0809455499053
716	7140	0.737096691131591	0.9598706305027	0.0813683591783046
717	7150	0.710885542631149	0.954757082462311	0.0912995547056197
718	7160	0.719978725910186	0.956192946434021	0.0883654475212096
719	7170	0.744551014900207	0.960267168283462	0.0803479872643947
720	7180	0.760426932573318	0.963061046600341	0.0747604936361312
721	7190	0.752506357431411	0.96235671043396	0.0763972923159599
722	7200	0.717688220739364	0.956727874279022	0.0876945458352565
723	7210	0.704777890443801	0.953628820180892	0.0936580009758472
724	7220	0.745650243759155	0.961482006311416	0.0783199176192283
725	7230	0.745170372724533	0.960364812612533	0.0802938535809516
726	7240	0.756706410646438	0.962172847986221	0.0766576588153838
727	7250	0.754265195131301	0.962307047843933	0.0765205524861812
728	7260	0.732971459627151	0.959828984737396	0.0818598143756389
729	7270	0.730889678001403	0.959514421224594	0.0825014404952525
730	7280	0.739240366220474	0.960946732759475	0.0796165108680724
731	7290	0.742036771774292	0.960319852828979	0.0805742047727107
732	7300	0.730106091499328	0.960465794801712	0.0811775013804435
733	7310	0.732425224781036	0.960349816083908	0.0811946436762809
734	7320	0.706225323677063	0.955809837579727	0.0899660110473632
735	7330	0.757618397474288	0.96276216506958	0.0756334207952022
736	7340	0.748944610357284	0.961066752672195	0.0788953341543674
737	7350	0.703798735141754	0.954288983345031	0.0926269486546516
738	7360	0.752111774682998	0.962102371454238	0.0770050927996635
739	7370	0.739723455905914	0.958397489786148	0.0839072816073893
740	7380	0.742636060714721	0.959589439630508	0.0818008691072463
741	7390	0.727099150419235	0.959875988960266	0.0823173128068446
742	7400	0.734495705366134	0.959243905544281	0.0828936628997325
743	7410	0.737256240844726	0.959700393676757	0.0819607496261596
744	7420	0.745610707998275	0.961952346563339	0.0777545116841792
745	7430	0.745587533712387	0.961733371019363	0.0781912446022033
746	7440	0.741741853952407	0.960174918174743	0.080892876535654
747	7450	0.742119699716568	0.960344070196151	0.0805134780704974
748	7460	0.744576811790466	0.961051017045974	0.0792344272136687
749	7470	0.755164563655853	0.962666606903076	0.0759761534631251
750	7480	0.743072044849395	0.961735236644744	0.0782947860658168
751	7490	0.750895857810974	0.961461228132247	0.0781575843691825
752	7500	0.744803744554519	0.958912372589111	0.0828251048922538
753	7510	0.739466822147369	0.95940847992897	0.0822306618094444
754	7520	0.749735808372497	0.961251688003539	0.0786257132887839
755	7530	0.745387136936187	0.961393421888351	0.07867027297616
756	7540	0.736977177858352	0.960136890411377	0.0811270609498023
757	7550	0.742202907800674	0.960573631525039	0.0801040478050708
758	7560	0.758393430709838	0.96302330493927	0.0752416379749774
759	7570	0.73097106218338	0.958582472801208	0.0840539686381816
760	7580	0.737027376890182	0.959485554695129	0.0821105428040027
761	7590	0.740742641687393	0.960054790973663	0.0810644499957561
762	7600	0.751735508441925	0.960305762290954	0.0800848603248595
763	7610	0.748749458789825	0.959080111980438	0.08235435038805
764	7620	0.757385164499282	0.961231189966201	0.0781923376023769
765	7630	0.748894727230072	0.959603238105774	0.0814973391592502
766	7640	0.752131897211074	0.96170893907547	0.0778417915105819
767	7650	0.752639162540435	0.961948662996292	0.0773355603218078
768	7660	0.753195732831955	0.96242424249649	0.076569253206253
769	7670	0.747459119558334	0.961538189649581	0.0782487288117408
770	7680	0.713894867897033	0.956499528884887	0.0886002168059348
771	7690	0.751680308580398	0.961297482252121	0.0786175653338431
772	7700	0.755849450826644	0.961502921581268	0.0779284060001373
773	7710	0.741473579406738	0.959072118997573	0.0828679859638213
774	7720	0.753695964813232	0.960885155200958	0.0791302405297755
775	7730	0.736860692501068	0.958869910240173	0.0835162781178951
776	7740	0.723124366998672	0.958504003286361	0.084718495607376
777	7750	0.719885617494583	0.957517075538635	0.0866193398833274
778	7760	0.747022581100463	0.961116737127304	0.0791111387312411
779	7770	0.74973948597908	0.961434364318847	0.0784544400870799
780	7780	0.73722715973854	0.960185551643371	0.0813809007406234
781	7790	0.743570864200592	0.961434882879257	0.0789839148521422
782	7800	0.743640995025634	0.961400783061981	0.0790755592286586
783	7810	0.728343695402145	0.959750366210937	0.0826452061533927
784	7820	0.725569939613342	0.959622818231582	0.0829893052577971
785	7830	0.733064061403274	0.960835200548172	0.080599808692932
786	7840	0.72362653017044	0.95914911031723	0.08400075212121
787	7850	0.735398012399673	0.960519748926162	0.0810141555964946
788	7860	0.737149059772491	0.960610908269882	0.0807268753647803
789	7870	0.734756726026535	0.960613560676574	0.0809975296258925
790	7880	0.738619363307952	0.961356616020202	0.0795543603599071
791	7890	0.739542013406753	0.960786253213882	0.0802732609212398
792	7900	0.739316862821578	0.960597282648086	0.0806891828775405
793	7910	0.746144795417785	0.961898785829544	0.0781635560095309
794	7920	0.74635209441185	0.961922854185104	0.0781524054706096
795	7930	0.743702644109726	0.961553543806076	0.0788362346589564
796	7940	0.740536546707153	0.961100161075592	0.0796015746891498
797	7950	0.748221087455749	0.96159598827362	0.0784416943788528
798	7960	0.745121353864669	0.960834735631942	0.0799233607947825
799	7970	0.725147801637649	0.955806046724319	0.0894624561071395
800	7980	0.733784157037735	0.958110439777374	0.0851217754185199
801	7990	0.730170905590057	0.958551841974258	0.0846768952906131
802	8000	0.741607785224914	0.960574215650558	0.0807492427527904
803	8010	0.728380262851715	0.957690697908401	0.0862948060035705
804	8020	0.742318767309188	0.959628182649612	0.0821423724293708
805	8030	0.742592704296112	0.960352832078933	0.0809749044477939
806	8040	0.741311538219452	0.960094875097274	0.0815240465104579
807	8050	0.737743866443634	0.957799690961837	0.0854530967772006
808	8060	0.7292633831501	0.958442032337188	0.0850735828280448
809	8070	0.730527055263519	0.960620802640914	0.0814575120806693
810	8080	0.742885100841522	0.960912722349166	0.0800432436168193
811	8090	0.72881686091423	0.959048861265182	0.084024516493082
812	8100	0.724801141023635	0.959154671430587	0.0839787557721137
813	8110	0.726369547843933	0.955901217460632	0.0892170943319797
814	8120	0.740455609560012	0.960737150907516	0.0804642908275126
815	8130	0.736949092149734	0.958849513530731	0.083696213364601
816	8140	0.743058735132217	0.960159033536911	0.0812228024005889
817	8150	0.742963242530822	0.960750293731689	0.0803178347647189
818	8160	0.737158358097076	0.959710001945495	0.0824182093143462
819	8170	0.716324698925018	0.957710218429565	0.0869204118847846
820	8180	0.726786357164382	0.95915230512619	0.0839043185114859
821	8190	0.729584646224975	0.960465615987777	0.0816584102809428
822	8200	0.734651935100555	0.959706515073776	0.0825240276753902
823	8210	0.735651516914367	0.961151957511902	0.080256463587284
824	8220	0.727220153808593	0.959217059612274	0.0838182024657725
825	8230	0.734755200147628	0.960118263959884	0.0819177538156509
826	8240	0.729478448629379	0.959722554683685	0.0827648304402827
827	8250	0.70169408917427	0.955487275123596	0.0913672260940074
828	8260	0.68403587937355	0.951986676454544	0.0980947107076644
829	8270	0.735654324293136	0.960412019491195	0.0812574490904807
830	8280	0.732575666904449	0.958707809448242	0.0842141903936862
831	8290	0.730272775888443	0.958907216787338	0.0841522097587585
832	8300	0.735581129789352	0.960359096527099	0.0815867573022842
833	8310	0.73570350408554	0.960301381349563	0.0816341429948806
834	8320	0.717713052034378	0.95852318406105	0.0856951124966144
835	8330	0.729294723272323	0.959281134605407	0.0837154500186442
836	8340	0.73494473695755	0.9589399933815	0.0838660225272178
837	8350	0.73313113451004	0.960820478200912	0.081258700042963
838	8360	0.741226017475128	0.961703318357467	0.0791125498712062
839	8370	0.716776287555694	0.957630068063736	0.0871066488325595
840	8380	0.72431890964508	0.958182609081268	0.085864096134901
841	8390	0.727836030721664	0.959382170438766	0.0838265322148799
842	8400	0.733464407920837	0.959331512451171	0.0834262676537036
843	8410	0.719692194461822	0.958221071958541	0.0860996574163436
844	8420	0.719483363628387	0.957787036895752	0.0868384763598441
845	8430	0.720125085115432	0.958872008323669	0.0853371240198611
846	8440	0.726241564750671	0.959120315313339	0.08422162681818
847	8450	0.734709912538528	0.959722673892974	0.0826777778565883
848	8460	0.716732424497604	0.958100062608718	0.0865338765084743
849	8470	0.726159840822219	0.959850007295608	0.0834091290831565
850	8480	0.72041939496994	0.957497632503509	0.087224182486534
851	8490	0.736215060949325	0.960401684045791	0.0815058417618274
852	8500	0.737420201301574	0.960710352659225	0.0810614109039306
853	8510	0.728110617399215	0.959245985746383	0.0839559867978095
854	8520	0.737767833471298	0.961380195617675	0.079881965368986
855	8530	0.729300755262374	0.960047775506973	0.0826115585863589
856	8540	0.710781526565551	0.956606018543243	0.0894643522799014
857	8550	0.732983976602554	0.960756957530975	0.081435790657997
858	8560	0.716874641180038	0.958587551116943	0.085637180507183
859	8570	0.726363158226013	0.957843524217605	0.0862019203603267
860	8580	0.731638401746749	0.960164499282836	0.0823745355010032
861	8590	0.726462173461914	0.957293957471847	0.0872523449361323
862	8600	0.741538226604461	0.96026206612587	0.08156870752573
863	8610	0.737837392091751	0.960711658000946	0.0811395287513732
864	8620	0.745948958396911	0.961894702911376	0.0788234300911426
865	8630	0.733561825752258	0.96065656542778	0.0816992133855819
866	8640	0.725094139575958	0.959428483247757	0.0841361910104751
867	8650	0.734834343194961	0.960277324914932	0.0819076165556907
868	8660	0.728650665283203	0.958821457624435	0.0848687030375003
869	8670	0.740586298704147	0.960714989900589	0.0809113405644893
870	8680	0.728365683555603	0.959470570087432	0.0836736649274825
871	8690	0.734368705749511	0.960777300596237	0.081219033896923
872	8700	0.733074122667312	0.959736317396163	0.0829358652234077
873	8710	0.726157730817794	0.958492249250412	0.0852523051202296
874	8720	0.720308893918991	0.957131260633468	0.0878680825233459
875	8730	0.724670469760894	0.959008651971817	0.0847435966134071
876	8740	0.726983547210693	0.958803129196167	0.0846512518823146
877	8750	0.716344773769378	0.958026593923568	0.0866522580385207
878	8760	0.737230861186981	0.961612915992736	0.079674183577299
879	8770	0.738065761327743	0.960855042934417	0.0808104112744331
880	8780	0.723016041517257	0.95898962020874	0.0847916692495345
881	8790	0.732545906305313	0.960245472192764	0.0821570545434951
882	8800	0.73097425699234	0.959338533878326	0.0836807042360305
883	8810	0.732570511102676	0.960209196805954	0.0823251426219939
884	8820	0.728369981050491	0.959761470556259	0.0833766847848891
885	8830	0.731370508670806	0.960520583391189	0.0819858886301516
886	8840	0.705357676744461	0.956164675951004	0.0904228895902633
887	8850	0.725154370069503	0.95872288942337	0.0850126191973685
888	8860	0.723013788461685	0.959248882532119	0.0845349967479705
889	8870	0.734753811359405	0.960190856456756	0.0822527758777141
890	8880	0.727023875713348	0.959169018268585	0.0845818027853965
891	8890	0.726967006921768	0.958385038375854	0.0857126161456107
892	8900	0.720360213518142	0.957212561368942	0.0880741126835345
893	8910	0.727554106712341	0.958902937173843	0.0850058563053607
894	8920	0.712554621696472	0.957785832881927	0.0880024284124373
895	8930	0.728298586606979	0.958723706007003	0.0852236665785312
896	8940	0.731764191389083	0.96016896367073	0.0827433921396731
897	8950	0.728853195905685	0.959036380052566	0.0847076199948787
898	8960	0.738162106275558	0.960493141412735	0.0818514704704284
899	8970	0.731643587350845	0.959205663204193	0.084204027801752
900	8980	0.737328696250915	0.959351062774658	0.0835165977478026
901	8990	0.707820105552673	0.951936113834381	0.0973327569663524
