# Supplementary material for: A hippocampus-accumbens code guides goal-directed appetitive behavior
Source: Nat Commun. 2024 Apr 12;15:3196. doi: 10.1038/s41467-024-47361-x (PMC11015045; doi:10.1038/s41467-024-47361-x)
Supplement: Supplementary file 8 — Source Data [file 41467_2024_47361_MOESM8_ESM.zip › S9d.csv]

	Figure S9d	Unnamed: 1	Unnamed: 2	Unnamed: 3	Unnamed: 4
0
1	ExpID	Time_rel	TM_SQDIFF_NORMED	TM_CCOEFF_NORMED	TM_CCORR_NORMED
2	100	-4.956568	0.16059135036035	0.850025789304213	0.924738997762853
3	100	-4.89135	0.167913858186114	0.844030586155978	0.921544909477233
4	100	-4.826132	0.172731222076849	0.841556261886249	0.919391415335915
5	100	-4.760914	0.180060230195522	0.836637426506389	0.916247411207719
6	100	-4.695696	0.181982655416835	0.834779425100846	0.915203154087066
7	100	-4.630478	0.17774936556816	0.837572872638702	0.916904660788449
8	100	-4.56526	0.176502764225006	0.836057419126684	0.9163191372698
9	100	-4.500042	0.162705542011694	0.849212364716963	0.923879455436359
10	100	-4.434824	0.164644267071377	0.846911560405384	0.922399640083313
11	100	-4.369606	0.160576295446265	0.849495118314569	0.923656311902132
12	100	-4.304388	0.163472563028335	0.845484966581518	0.922361254692077
13	100	-4.23917	0.155761172148314	0.852615882049907	0.926097490570762
14	100	-4.173952	0.159725345671176	0.84806326302615	0.923283289779316
15	100	-4.108734	0.161322477188977	0.847474932670593	0.922784756530414
16	100	-4.043516	0.151106329126791	0.856444488872181	0.927807293154976
17	100	-3.978298	0.168448498303239	0.840848137031902	0.919689926234158
18	100	-3.91308	0.168510222976857	0.84071150151166	0.919551302086223
19	100	-3.847862	0.161319685253229	0.849402899091893	0.923927794803272
20	100	-3.782644	0.16139981015162	0.84766700592908	0.923654838041825
21	100	-3.717426	0.160039281980557	0.850676422769373	0.924418617378581
22	100	-3.652208	0.170916641300374	0.84090308709578	0.919361027804288
23	100	-3.58699	0.168938153169371	0.842485590414567	0.919995681806044
24	100	-3.521772	0.168216443874619	0.846757444468411	0.921153832565654
25	100	-3.456554	0.175427217375148	0.842374601147391	0.918632653626528
26	100	-3.391336	0.174909815192222	0.842725585807453	0.919218036261471
27	100	-3.326118	0.180909420956264	0.837832304564389	0.915982544422149
28	100	-3.2609	0.172117111357775	0.844971575520255	0.920334897258064
29	100	-3.195682	0.170212015509605	0.846579708836295	0.921139614148573
30	100	-3.130464	0.161336859518831	0.853316111998124	0.925408867272463
31	100	-3.065246	0.172496259212493	0.840145143595608	0.91954096880826
32	100	-3.000028	0.167866339737718	0.844204702160575	0.92134002122012
33	100	-2.93481	0.17462270097299	0.838468492031097	0.918345749378204
34	100	-2.869592	0.168630857359279	0.842156659473072	0.920346774838187
35	100	-2.804374	0.171997139399701	0.837380631403489	0.918579822236841
36	100	-2.739156	0.163987617601047	0.845447545701807	0.922366293993863
37	100	-2.673938	0.162032933397726	0.850622112100774	0.924279668114402
38	100	-2.60872	0.16096479716626	0.850156041708859	0.924185227264057
39	100	-2.543502	0.170203272591937	0.840213596820831	0.919163660569624
40	100	-2.478284	0.1643916382031	0.846233059059489	0.922002337195656
41	100	-2.413066	0.175915965979749	0.837725124575875	0.917232713916085
42	100	-2.347848	0.174797996878623	0.841880213130604	0.918520813638513
43	100	-2.28263	0.179847252639857	0.840416675264185	0.916664481163024
44	100	-2.217412	0.172821668061343	0.842832814563404	0.919424322518435
45	100	-2.152194	0.168311640620231	0.849437388506802	0.921840640631589
46	100	-2.086976	0.18214144625447	0.832384548404	0.914450650865381
47	100	-2.021758	0.170834749937057	0.842933606017719	0.919619733637029
48	100	-1.95654	0.167013275352391	0.844368788329037	0.921412706375122
49	100	-1.891322	0.163560651242732	0.845306813716888	0.922654352404854
50	100	-1.826104	0.180751319635998	0.833417637781663	0.915411065925251
51	100	-1.760886	0.169026771729642	0.842314140363173	0.920804934068159
52	100	-1.695668	0.167865304784341	0.841038080778988	0.920839239250529
53	100	-1.63045	0.168023271994157	0.841348474675958	0.920263718474995
54	100	-1.565232	0.17106929692355	0.840370833873748	0.919197548519481
55	100	-1.500014	0.165284618057987	0.842081519690426	0.921873060139742
56	100	-1.434796	0.172075741670348	0.836145037954503	0.918209818276492
57	100	-1.369578	0.168304722417484	0.846046957102688	0.92165837504647
58	100	-1.30436	0.168263684619556	0.844820163466713	0.921522996642372
59	100	-1.239142	0.177378100427714	0.836882737549868	0.917653793638402
60	100	-1.173924	0.179014946926723	0.83517560633746	0.91692640022798
61	100	-1.108706	0.176780680363828	0.839702394875613	0.918796436353163
62	100	-1.043488	0.175766039978374	0.83563786203211	0.917696443471041
63	100	-0.97827	0.169535752047191	0.840287658301266	0.921038475903597
64	100	-0.913052	0.175846775824373	0.838034136728806	0.918842494487762
65	100	-0.847834	0.173523550683801	0.842791394753889	0.920516810633919
66	100	-0.782616	0.173807020891796	0.838700018145821	0.919559554620222
67	100	-0.717398	0.176586779681119	0.836031778292222	0.918286534872922
68	100	-0.65218	0.183875842527909	0.827963747761466	0.91455098173835
69	100	-0.586962	0.184428347782655	0.824060212482105	0.913267504085194
70	100	-0.521744	0.181779885833913	0.82580035383051	0.914514482021331
71	100	-0.456526	0.183624831112948	0.826480171897194	0.914192237637259
72	100	-0.391308	0.182209638032046	0.830990932204506	0.915189379995519
73	100	-0.32609	0.174439546736803	0.836588344790718	0.918760500170967
74	100	-0.260872	0.178277264941822	0.830861644311384	0.91621201688593
75	100	-0.195654	0.184933085333217	0.82565593177622	0.913002518090334
76	100	-0.130436	0.189389450983567	0.830142134969884	0.912952694025906
77	100	-0.065218	0.184593359177762	0.840975046157836	0.916833568703044
78	100	0	0.183178829875859	0.841093626889315	0.916949369690635
79	100	0.065218	0.18158665976741	0.842147252776406	0.917684143239801
80	100	0.130436	0.176250180060213	0.844389167698946	0.919729660857807
81	100	0.195654	0.185905185612765	0.828520888631994	0.913011588833548
82	100	0.260872	0.184577043760906	0.829374345866116	0.913095571778037
83	100	0.32609	0.187057785012505	0.826549660075794	0.91162866895849
84	100	0.391308	0.191027657552198	0.820629986849698	0.908770588311282
85	100	0.456526	0.175752797587351	0.83650745045055	0.916910117322748
86	100	0.521744	0.192290918393568	0.81867530671033	0.908810691400007
87	100	0.586962	0.187070341272787	0.825591260736638	0.911353929476304
88	100	0.65218	0.180696458979086	0.831988952376625	0.914594308896498
89	100	0.717398	0.17277177220041	0.838653456081043	0.918085688894445
90	100	0.782616	0.165599667213179	0.847716456109827	0.922160620039159
91	100	0.847834	0.17843693901192	0.832705784927715	0.91495975039222
92	100	0.913052	0.171637501228939	0.839477376504377	0.918475687503814
93	100	0.97827	0.173846212300387	0.837187051773071	0.917477320541035
94	100	1.043488	0.162301208485256	0.847912371158599	0.922826463525945
95	100	1.108706	0.17963948439468	0.831156703558835	0.914795550433072
96	100	1.173924	0.174003229899839	0.838101018558849	0.917975322766737
97	100	1.239142	0.176459836011583	0.833386171947826	0.916350169615312
98	100	1.30436	0.167755091054873	0.839677539738741	0.920011536641554
99	100	1.369578	0.173337825319983	0.836698575453324	0.917596280574798
100	100	1.434796	0.177148334004662	0.836186669089577	0.916253382509404
101	100	1.500014	0.178930017081173	0.834043784575028	0.91489197991111
102	100	1.565232	0.172296261245554	0.843012294986031	0.91891797022386
103	100	1.63045	0.184073430570689	0.830044231631539	0.912805839018388
104	100	1.695668	0.182237875732508	0.830974838950417	0.913709076968106
105	100	1.760886	0.174977668307044	0.837143849242817	0.917230709032578
106	100	1.826104	0.174550319259816	0.836775709282268	0.917780117555098
107	100	1.891322	0.176366169344295	0.832550498572262	0.915336435491388
108	100	1.95654	0.176041342995383	0.834830820560455	0.915659275921908
109	100	2.021758	0.168509660796685	0.840650580146096	0.919482718814503
110	100	2.086976	0.175126092000441	0.831255593083121	0.915326221422715
111	100	2.152194	0.179621066559444	0.828487190333279	0.913637058301405
112	100	2.217412	0.226621753790161	0.784155095165426	0.890255559574474
113	100	2.28263	0.213720909573815	0.794180501591075	0.896129478107799
114	100	2.347848	0.176448973742398	0.830366091294722	0.91446181860837
115	100	2.413066	0.16699454459277	0.841373443603515	0.91978415034034
116	100	2.478284	0.163343151861971	0.846775721419941	0.921938094225796
117	100	2.543502	0.177833280780098	0.837447795000943	0.91589973189614
118	100	2.60872	0.191064795309847	0.821909861131148	0.908578032797033
119	100	2.673938	0.182436290112408	0.830298207022927	0.913317344405434
120	100	2.739156	0.17517278953032	0.831459105014801	0.915527495470913
121	100	2.804374	0.183369837023995	0.825157458131963	0.911947087808088
122	100	2.869592	0.18573676997965	0.824839293956756	0.910847029902718
123	100	2.93481	0.185607158324935	0.825703610073436	0.911547194827686
124	100	3.000028	0.169109093871983	0.839623678814281	0.918884672901847
125	100	3.065246	0.180971426042643	0.832837635820562	0.913811309771104
126	100	3.130464	0.182714614678512	0.82802954045209	0.912888342683965
127	100	3.195682	0.195298885757272	0.823756846514615	0.90805435180664
128	100	3.2609	0.195341381159695	0.819253265857696	0.907278169285167
129	100	3.326118	0.184372270649129	0.827506087043068	0.912581823088906
130	100	3.391336	0.186959032307971	0.824672986160625	0.911045377904718
131	100	3.456554	0.186359431255947	0.829104672778736	0.912260743704709
132	100	3.521772	0.184734455563805	0.830850059335882	0.91296756809408
133	100	3.58699	0.181699863889	0.830313270742243	0.913055262782356
134	100	3.652208	0.19317162443291	0.823137895627455	0.908086635849692
135	100	3.717426	0.210759269920262	0.806552014567635	0.899621589617295
136	100	3.782644	0.178826165470209	0.832652639258991	0.914930587465112
137	100	3.847862	0.168442783030596	0.84184843301773	0.919842226938767
138	100	3.91308	0.184632411057298	0.828090396794405	0.912387837063182
139	100	3.978298	0.189140602946281	0.824050356041301	0.909721390767531
140	100	4.043516	0.194693187421018	0.816407274116169	0.906937805089083
141	100	4.108734	0.227715213190425	0.791585450822656	0.891364802013744
142	100	4.173952	0.234274834394454	0.787345157428221	0.888848348097367
143	100	4.23917	0.181191432882438	0.83061382445422	0.91340402581475
144	100	4.304388	0.193652843887155	0.819014310836792	0.90754117748954
145	100	4.369606	0.190500310876152	0.824265626343813	0.90945061228492
146	100	4.434824	0.195059487765485	0.825257593935186	0.908620704304088
147	100	4.500042	0.17435923083262	0.840384819290854	0.917692737145857
148	100	4.56526	0.180416191166097	0.828893341801383	0.913547429171475
149	100	4.630478	0.189903802492401	0.818667503920468	0.908580368215387
150	100	4.695696	0.188413958657871	0.827927762811834	0.911706572229212
151	100	4.760914	0.204622237519784	0.814309895038604	0.90415836464275
152	100	4.826132	0.191704137758775	0.825828703967007	0.909786083481528
153	100	4.89135	0.182475573637268	0.834948442199013	0.91483461856842
154	100	4.956568	0.194090271537954	0.827637298540635	0.910045705058357
155	100	5.021786	0.185092266310345	0.832959987900473	0.913858386603268
156	100	5.087004	0.178257309577681	0.836744449355385	0.91665310751308
157	100	5.152222	0.184855643321167	0.825133150274103	0.912703877145593
158	100	5.21744	0.18461269817569	0.828173052180897	0.913193664767525
159	100	5.282658	0.185371541164138	0.831151886419816	0.913666757670315
160	100	5.347876	0.186820340427485	0.829162619330666	0.913201635534113
161	100	5.413094	0.175484027374874	0.838474891402504	0.918159165165641
162	100	5.478312	0.183739655397155	0.833063456145199	0.914391122081063
163	100	5.54353	0.214990099722688	0.808499921451915	0.899692307819019
164	100	5.608748	0.203969578851353	0.815234195102344	0.904256349260156
165	100	5.673966	0.212228705937212	0.804251773790879	0.900038567456332
166	100	5.739184	0.194346709684892	0.824009320952675	0.90834688056599
167	100	5.804402	0.209052780812436	0.811600468375466	0.901842149821194
168	100	5.86962	0.238344745202498	0.782627490433779	0.887348716909235
169	100	5.934838	0.191241519017653	0.827305977994745	0.910135485909201
170	100	6.000056	0.186807554553855	0.833122713999314	0.912789436903866
171	100	6.065274	0.198493007909167	0.819102303548292	0.906244478442452
172	100	6.130492	0.223753154277801	0.795707859776236	0.893998666243119
173	100	6.19571	0.203073757615956	0.81352409991351	0.903802145611156
174	100	6.260928	0.196800769052722	0.816484575921839	0.906172102147882
175	100	6.326146	0.189542125571857	0.823837930505925	0.910065515474839
176	100	6.391364	0.207509298216212	0.813764030283147	0.902841351249001
177	100	6.456582	0.258761286735534	0.784239302981983	0.882151002233678
178	100	6.5218	0.203347471627322	0.816727231849323	0.904595272107557
179	100	6.587018	0.21200777861205	0.810917382890528	0.900792008096521
180	100	6.652236	0.222060078924352	0.811391521583903	0.898061335086822
181	100	6.717454	0.216996395452456	0.81523585319519	0.900684958154505
182	100	6.782672	0.21982847966931	0.816372416236183	0.900315273891795
183	100	6.84789	0.222260579466819	0.809035046534104	0.898099552501331
184	100	6.913108	0.22351910309358	0.81492837450721	0.89821230281483
185	100	6.978326	0.213556771928613	0.817096948623657	0.902153795415705
186	100	7.043544	0.228594896468249	0.808340576562014	0.895888296040621
187	100	7.108762	0.224526306444948	0.807860835032029	0.896571787920865
188	100	7.17398	0.223995632746002	0.808815576813437	0.896775603294372
189	100	7.239198	0.229686246676878	0.805045154961672	0.89448073235425
190	100	7.304416	0.215116273950446	0.808707697824998	0.89949203079397
191	100	7.369634	0.232299510728229	0.804085487669164	0.893448515371842
192	100	7.434852	0.213901589539918	0.816420549696142	0.901191987774588
193	100	7.50007	0.217813271013173	0.812367401339791	0.899908266284249
194	100	7.565288	0.227567025883631	0.808615305206992	0.896102184599096
195	100	7.630506	0.210676183754747	0.821190926161679	0.903876678510145
196	100	7.695724	0.198486202142455	0.825235681100325	0.907993744720112
197	100	7.760942	0.190665718506682	0.827877277677709	0.910771164027127
198	100	7.82616	0.204694085500457	0.822676918723366	0.905798110094937
199	100	7.891378	0.209645903923294	0.814940875226801	0.902515145865353
200	100	7.956596	0.200841363180767	0.818892229687083	0.906076176600022
201	100	8.021814	0.178032389418645	0.840402483940124	0.916829228401184
202	100	8.087032	0.190552728419954	0.830349949273196	0.911483114415949
203	100	8.15225	0.205026443709026	0.819521876898678	0.905217333273454
204	100	8.217468	0.18437965281985	0.831641858274286	0.913270061666315
205	100	8.282686	0.197141360152851	0.818257369778373	0.906816027381203
206	100	8.347904	0.189732787283984	0.821720643477006	0.91005023501136
207	100	8.413122	0.183243309232321	0.832455006512728	0.9138497764414
208	100	8.47834	0.198061137036843	0.826398264278065	0.908024766228415
209	100	8.54355799999999	0.196866365996274	0.82170942696658	0.90742645480416
210	100	8.608776	0.184524816545573	0.832661682909185	0.91349490664222
211	100	8.673994	0.174033433198928	0.841495259241624	0.918813716281544
212	100	8.739212	0.194937646389007	0.825742840766906	0.908676624298095
213	100	8.80443	0.198875039815902	0.82302698763934	0.90730347958478
214	100	8.869648	0.188347630880095	0.826999507167122	0.911475961858576
215	100	8.934866	0.189886163581501	0.821956694126129	0.909961462020874
216	100	9.000084	0.190792843699455	0.821884707971052	0.909646494822068
217	100	9.06530199999999	0.235707517374645	0.78224907409061	0.887517999519001
218	100	9.13052	0.251019805669784	0.773094139315865	0.88170465556058
219	100	9.195738	0.215208650989965	0.810198339548977	0.899769143624739
220	100	9.260956	0.180611266331239	0.833117382092909	0.914804583246057
221	100	9.326174	0.185332192616029	0.828619198365645	0.91265364668586
222	100	9.391392	0.181050896644592	0.833329997279427	0.915114630352367
223	100	9.45661	0.191102674061601	0.830091644417155	0.911567146127874
224	100	9.521828	0.219412829388271	0.817023602398959	0.901092193343422
225	100	9.58704599999999	0.209784055298024	0.820893591100519	0.904271006584167
226	100	9.652264	0.19086428257552	0.82534005425193	0.911256275393746
227	100	9.717482	0.18643629821864	0.825113648718053	0.912031959403644
228	100	9.7827	0.175831194628368	0.83880970694802	0.918085954406044
229	100	9.847918	0.177051084962758	0.836344198747114	0.916399180889129
230	100	9.913136	0.175786285237832	0.835414095358415	0.916787564754486
231	103	-4.956872	0.205670125390353	0.845360534755807	0.901342683716824
232	103	-4.89165	0.218504764923923	0.835790182414807	0.895326201852999
233	103	-4.826428	0.191547957298002	0.856346420551601	0.90856396681384
234	103	-4.761206	0.19399795504777	0.854284353946384	0.907113478371971
235	103	-4.695984	0.188675130080235	0.858960173631969	0.910227733223061
236	103	-4.630762	0.188990952741158	0.857819097606759	0.909450985883411
237	103	-4.56554	0.183921346735013	0.861868474044297	0.912133773690775
238	103	-4.500318	0.182506423835691	0.86373128702766	0.913510970379177
239	103	-4.435096	0.184919055159154	0.861411340926822	0.911911004468014
240	103	-4.369874	0.185206650511214	0.861185376581392	0.911753474097502
241	103	-4.304652	0.181315650869356	0.86467085229723	0.913908873733721
242	103	-4.23943	0.187355319136067	0.859846215499074	0.910613965047033
243	103	-4.174208	0.183265848771521	0.862771978503779	0.912599767509259
244	103	-4.108986	0.185715457718623	0.860901645923915	0.911384031960838
245	103	-4.043764	0.181310481931033	0.864448926950755	0.913614073866292
246	103	-3.978542	0.173756137490272	0.870284009920923	0.917253798560092
247	103	-3.91332	0.177683210098429	0.866858204728678	0.915100434893055
248	103	-3.848098	0.175265800599989	0.869170016364047	0.916610662874422
249	103	-3.782876	0.19128841808752	0.855909005591743	0.908186318058716
250	103	-3.717654	0.183606347755381	0.862347667154512	0.912330922327543
251	103	-3.652432	0.174950692802667	0.869359413259907	0.916701773279591
252	103	-3.58721	0.175333153456449	0.868622750043869	0.916319851812563
253	103	-3.521988	0.165202585294058	0.876391835902866	0.921281709482795
254	103	-3.456766	0.178204582513947	0.866375686306702	0.914949793564645
255	103	-3.391544	0.180623541144948	0.864853049579419	0.913820260449459
256	103	-3.326322	0.181412954275545	0.864284761642154	0.913509403404436
257	103	-3.2611	0.179153261216063	0.866097396925876	0.914649809661664
258	103	-3.195878	0.171168777895601	0.872012376785278	0.918330385496741
259	103	-3.130656	0.171553746846161	0.871891158191781	0.918339559906407
260	103	-3.065434	0.18506545946002	0.861670120766288	0.911897733023292
261	103	-3.000212	0.182614823313135	0.862968195425836	0.912877987874181
262	103	-2.93499	0.194782466480606	0.85360175841733	0.906730027575241
263	103	-2.869768	0.190713954795348	0.856798724124306	0.908901079704887
264	103	-2.804546	0.188499385392979	0.858488710303055	0.909898186984815
265	103	-2.739324	0.181797673631655	0.863967868842576	0.913370959068599
266	103	-2.674102	0.196576508840447	0.852577894926071	0.906136914303428
267	103	-2.60888	0.187497038002076	0.859608891763185	0.91073130463299
268	103	-2.543658	0.183488616817875	0.862496467013108	0.912560370407606
269	103	-2.478436	0.178294430633908	0.866514105545847	0.915101018391157
270	103	-2.413214	0.177833185580215	0.86721449462991	0.915533399895617
271	103	-2.347992	0.180387903789156	0.86481195845102	0.91391099910987
272	103	-2.28277	0.180991602571387	0.864478873579125	0.91364312171936
273	103	-2.217548	0.182098164762321	0.863547725112814	0.913249235404165
274	103	-2.152326	0.170350582191818	0.873161755110088	0.91918397890894
275	103	-2.087104	0.168413803373512	0.874217445913114	0.920059326447938
276	103	-2.021882	0.171123991671361	0.872973473448502	0.919230639934539
277	103	-1.95666	0.174227786495497	0.869769162253329	0.917153510608171
278	103	-1.891438	0.182503829269032	0.863949902747806	0.913600965550071
279	103	-1.826216	0.170986957848072	0.872155023248572	0.918796415391721
280	103	-1.760994	0.17498125841743	0.869581573887875	0.917143186456278
281	103	-1.695772	0.175881916362988	0.868437867415578	0.916465213424281
282	103	-1.63055	0.182618223130702	0.863173131880007	0.912990190480884
283	103	-1.565328	0.170209683870014	0.873565532659229	0.919620215892791
284	103	-1.500106	0.177546650759483	0.8671404186048	0.915532695619683
285	103	-1.434884	0.176198071162951	0.868248481499521	0.916243204945012
286	103	-1.369662	0.179031674210962	0.866313182993939	0.91494040426455
287	103	-1.30444	0.178699016178909	0.866395512693806	0.91494912693375
288	103	-1.239218	0.187402661889791	0.859036498948147	0.910522823270998
289	103	-1.173996	0.181459608634835	0.864256204743134	0.913636918130673
290	103	-1.108774	0.175110617946637	0.869058754883314	0.916870664609105
291	103	-1.043552	0.180551963221085	0.864876295390882	0.91401415279037
292	103	-0.97833	0.175579046144297	0.868989723293404	0.916700480799925
293	103	-0.913108	0.178272648077262	0.866079590822521	0.914876324565787
294	103	-0.847886	0.171409932994528	0.871641955877605	0.918410981956281
295	103	-0.782664	0.177683424596723	0.866819758164255	0.915306826955393
296	103	-0.717442	0.177941648975798	0.866593053466395	0.915265492702785
297	103	-0.65222	0.180464728294234	0.864729587969027	0.914108568116238
298	103	-0.586998	0.180991555907224	0.864023704277841	0.913576367654298
299	103	-0.521776	0.178163698041125	0.865922849429281	0.914888974867369
300	103	-0.456554	0.174668266977134	0.868825319566224	0.91676209631719
301	103	-0.391332	0.17600709886143	0.867774171264548	0.91606414004376
302	103	-0.32611	0.188104839113197	0.8579974409781	0.909758174105694
303	103	-0.260888	0.194775409996509	0.853115643325604	0.906590932293942
304	103	-0.195666	0.217927894309947	0.834365932564986	0.894415965205744
305	103	-0.130444	0.238048965797612	0.818049310853606	0.883791449822877
306	103	-0.065222	0.244166909079802	0.813710844830462	0.880385027119987
307	103	0	0.251239519370229	0.808470388776377	0.876820264678252
308	103	0.065222	0.247151459518231	0.81151916243528	0.878840689596377
309	103	0.130444	0.251190145156885	0.808210838782159	0.876938465394471
310	103	0.195666	0.250472169173391	0.808574096936928	0.87734956960929
311	103	0.260888	0.231398813230426	0.823834461601156	0.88690847158432
312	103	0.32611	0.22195108078028	0.831835175031109	0.892168838726846
313	103	0.391332	0.222415758590949	0.831703454256057	0.892026336569535
314	103	0.456554	0.219931488170435	0.833607675213562	0.893342181255942
315	103	0.521776	0.206058101434456	0.844491999400289	0.900514158763383
316	103	0.586998	0.204838519033632	0.84593611641934	0.901439454994703
317	103	0.65222	0.205032624500362	0.846145564788266	0.901632534830193
318	103	0.717442	0.213229408585711	0.839697402558828	0.897576653643658
319	103	0.782664	0.206899748821007	0.845138328640084	0.900831636629606
320	103	0.847886	0.202759859985426	0.847497615375016	0.902586554226122
321	103	0.913108	0.208363848885423	0.843233471638278	0.899733080675727
322	103	0.97833	0.207348327887685	0.844321881469927	0.900597799765436
323	103	1.043552	0.207125959623801	0.844225103917874	0.900609239151603
324	103	1.108774	0.220838774191705	0.833034685567805	0.893477712806902
325	103	1.173996	0.212185030508982	0.839956787071729	0.89777441087522
326	103	1.239218	0.217435716014159	0.835034081026127	0.894686887138768
327	103	1.30444	0.223177265375852	0.830859039959154	0.891902322831906
328	103	1.369662	0.212376796493404	0.838911059655641	0.897260112197775
329	103	1.434884	0.221984005876277	0.831925616452568	0.892587216276871
330	103	1.500106	0.222686192314875	0.830670635951192	0.891917887486909
331	103	1.565328	0.222214231169537	0.831219718644493	0.89227849088217
332	103	1.63055	0.210555204435398	0.84113851503322	0.898834181459326
333	103	1.695772	0.213766511921819	0.83850023150444	0.897083861263174
334	103	1.760994	0.213964993232174	0.837829180453952	0.896747065217871
335	103	1.826216	0.216075046674201	0.836756682709643	0.895892762824108
336	103	1.891438	0.221551807891381	0.831881243931619	0.892841328131525
337	103	1.95666	0.211562724685982	0.839958520312058	0.897844595344443
338	103	2.021882	0.203845755050056	0.846151604464179	0.901857100035015
339	103	2.087104	0.202298130643995	0.847287319208446	0.902653432206103
340	103	2.152326	0.209479441964312	0.842026632083089	0.899148330876701
341	103	2.217548	0.21223378220671	0.839208085285989	0.897489717132166
342	103	2.28277	0.214993874689466	0.837356625418914	0.896289558787094
343	103	2.347992	0.199497557980449	0.849457648239637	0.903980355513723
344	103	2.413214	0.201116789524492	0.84826016739795	0.903002969528499
345	103	2.478436	0.186586168643675	0.859528703124899	0.910363554954528
346	103	2.543658	0.201133632542271	0.847888003838689	0.902919968492106
347	103	2.60888	0.203588260239676	0.845373666600177	0.901149925432707
348	103	2.674102	0.200738510214968	0.84783534784066	0.902718085991708
349	103	2.739324	0.206913838261052	0.84282258309816	0.899608143066105
350	103	2.804546	0.204999283348259	0.844735454571874	0.900793946103045
351	103	2.869768	0.20414428530555	0.845922452838797	0.901764962233995
352	103	2.93499	0.191120248876119	0.856443221631803	0.908626626980932
353	103	3.000212	0.195244371694953	0.853424726348174	0.906852458652697
354	103	3.065434	0.19181669719125	0.856544733047485	0.90893564726177
355	103	3.130656	0.190223282889315	0.857548596043335	0.909599912794012
356	103	3.195878	0.187422972564634	0.860429710463473	0.911388232519752
357	103	3.2611	0.192058817532501	0.855968512986835	0.908641713230233
358	103	3.326322	0.190466540424447	0.857363678907093	0.909587185633809
359	103	3.391544	0.188681828544328	0.859456264658978	0.910892475592462
360	103	3.456766	0.196248016859355	0.853543458800566	0.907188898638675
361	103	3.521988	0.205809646727223	0.846277760831933	0.902417135866064
362	103	3.58721	0.212650423183252	0.840739534089439	0.898822062893917
363	103	3.652432	0.219103623769785	0.835715712685334	0.895431269156305
364	103	3.717654	0.214015073289996	0.839259514683171	0.898015263833497
365	103	3.782876	0.209583522653893	0.842453545645663	0.899877778793636
366	103	3.848098	0.203913601801583	0.846947019037447	0.902735283500269
367	103	3.91332	0.197224570732367	0.852631650472942	0.90630366457136
368	103	3.978542	0.208620829409674	0.843835537370882	0.900708943605423
369	103	4.043764	0.215490269817803	0.837814164789099	0.896871414623762
370	103	4.108986	0.211755653549181	0.840952741472344	0.898912258838352
371	103	4.174208	0.212506107985973	0.840467258503562	0.898575545925843
372	103	4.23943	0.205217108326522	0.846245210421712	0.902388589946847
373	103	4.304652	0.204705469506351	0.845869352943018	0.902100628928134
374	103	4.369874	0.197834408400874	0.851386371411775	0.905444214218541
375	103	4.435096	0.203013481474236	0.846899474921979	0.90252946866186
376	103	4.500318	0.197682561058747	0.850861790933107	0.905330176416196
377	103	4.56554	0.19837194171391	0.850500033089989	0.905002310087806
378	103	4.630762	0.202895806416084	0.846867768388045	0.90262497412531
379	103	4.695984	0.208490283865677	0.842912321027956	0.900228666631799
380	103	4.761206	0.19074591386475	0.856585065000935	0.908973334651244
381	103	4.826428	0.199759039635721	0.849164967474184	0.904257932775898
382	103	4.89165	0.207445541494771	0.842978022600475	0.900441649713014
383	103	4.956872	0.20286626368761	0.846719177145707	0.902748863948018
384	103	5.022094	0.205466726500737	0.844743855689701	0.901388831828769
385	103	5.087316	0.205697873509243	0.844533030924044	0.901131113893107
386	103	5.152538	0.212137952054801	0.839759825091613	0.897979742602298
387	103	5.21776	0.193649532763581	0.854284655106695	0.907303250149676
388	103	5.282982	0.197011363937666	0.851181769057324	0.90528571919391
389	103	5.348204	0.19402558395737	0.853685071593836	0.906938251696134
390	103	5.413426	0.211482793484863	0.840443179795616	0.898305519631034
391	103	5.478648	0.214730959777769	0.838469909994225	0.896973915790256
392	103	5.54387	0.209693750464602	0.841697114078622	0.899109940779836
393	103	5.609092	0.20444882484643	0.845747306158668	0.901687874605781
394	103	5.674314	0.201604212193112	0.847859263420105	0.903042186247675
395	103	5.739536	0.203352910711577	0.846298169148595	0.902234394299356
396	103	5.804758	0.19433757858841	0.853534342427002	0.906710652928603
397	103	5.86998	0.204219213441798	0.845615365003284	0.901777102759009
398	103	5.935202	0.181285910504428	0.863715534147463	0.913315291467465
399	103	6.000424	0.176202342110244	0.867816755646153	0.916043508993951
400	103	6.065646	0.184102394863178	0.861838737600728	0.912232515059019
401	103	6.130868	0.179926922446803	0.865303632460142	0.914463336530484
402	103	6.19609	0.19403409369682	0.854228515374033	0.907322405200255
403	103	6.261312	0.192656520950166	0.855890063863051	0.908461487606952
404	103	6.326534	0.203803634565127	0.847105363481923	0.902784948286257
405	103	6.391756	0.21589920297265	0.837607807234714	0.896799324374449
406	103	6.456978	0.192762025680981	0.855524323488536	0.908223672917014
407	103	6.5222	0.195286639426883	0.853700926429347	0.907129505747242
408	103	6.587422	0.191170940273686	0.856436252593994	0.908887933743627
409	103	6.652644	0.199352253228425	0.850462235902485	0.905010866491418
410	103	6.717866	0.20272762073498	0.847350495426278	0.903082366052426
411	103	6.783088	0.206932444321481	0.843859481184106	0.900896899010005
412	103	6.84831	0.193075231227435	0.854949373947946	0.907927053539376
413	103	6.913532	0.197860079768456	0.851009867693248	0.90526101777428
414	103	6.978754	0.19291236682942	0.854474671577152	0.907394663283699
415	103	7.043976	0.201332453442247	0.848007335474616	0.90322984206049
416	103	7.109198	0.209569328317516	0.842032675680361	0.899376370404895
417	103	7.17442	0.202075878452313	0.84760412887523	0.90310641966368
418	103	7.239642	0.205484823568871	0.845310758603246	0.901695659286097
419	103	7.304864	0.2015899911915	0.848321265295932	0.903546021172874
420	103	7.370086	0.189765839984542	0.857805854395816	0.909622390019266
421	103	7.435308	0.195166293727724	0.853248229152277	0.90676903567816
422	103	7.50053	0.208655625385673	0.842389633781031	0.899756541377619
423	103	7.565752	0.199186873083051	0.849581338857349	0.904448931154451
424	103	7.630974	0.201773185479013	0.847142599130931	0.902790333095349
425	103	7.696196	0.208009177132656	0.842438828004033	0.899564518740302
426	103	7.761418	0.211448661198741	0.839755558653881	0.897918034540979
427	103	7.82664	0.205034458715664	0.844767289726357	0.901092330091878
428	103	7.891862	0.208565136907916	0.842168458198246	0.899479001760482
429	103	7.957084	0.205979789362141	0.844367199822476	0.90090335983979
430	103	8.022306	0.186248590875613	0.86014111418473	0.911157418238489
431	103	8.087528	0.185530108448706	0.860342979431152	0.911327496955269
432	103	8.15275	0.195347890649971	0.852813601493835	0.90626846332299
433	103	8.217972	0.197059152157683	0.851692775362416	0.905822540584363
434	103	8.283194	0.192371998962603	0.855600096677478	0.90835983345383
435	103	8.348416	0.197022550396229	0.852248682787543	0.906282519039354
436	103	8.413638	0.198139858285063	0.851200232380314	0.905613450627577
437	103	8.47886	0.200106421191441	0.850132096754877	0.905017771218952
438	103	8.544082	0.207734893811376	0.843750578792471	0.900810738927439
439	103	8.609304	0.190168768363563	0.857690775080731	0.909698034587659
440	103	8.674526	0.189541904941985	0.857808738946914	0.909950457121196
441	103	8.739748	0.192502099236375	0.855576234428506	0.908347562739723
442	103	8.80497	0.188758789904807	0.858690936314432	0.910444280034617
443	103	8.870192	0.198251316029774	0.850835927222904	0.90537185731687
444	103	8.935414	0.199051815232163	0.849987688817476	0.904903907524912
445	103	9.000636	0.201993747761375	0.847356388443394	0.902977248555735
446	103	9.065858	0.202826357201526	0.847034413563577	0.902702651525798
447	103	9.13108	0.206173236432828	0.844379804636302	0.901245156401082
448	103	9.196302	0.20424569280524	0.845345545756189	0.90161342056174
449	103	9.261524	0.204847635407196	0.844717083792937	0.901161175025136
450	103	9.326746	0.202201180160045	0.847221959578363	0.902913289634805
451	103	9.391968	0.197701708070541	0.851064288302471	0.905280627702411
452	103	9.45719	0.203936463123873	0.84601742499753	0.901936418131778
453	103	9.522412	0.201884036001406	0.848319154036672	0.903437579932965
454	103	9.587634	0.202116927818248	0.847240060567855	0.902893791073247
455	103	9.652856	0.210275627280536	0.841328277399665	0.898890010620418
456	103	9.718078	0.204489200523025	0.846002766960545	0.902021099078027
457	103	9.7833	0.208307118204079	0.842848848355443	0.900323390960693
458	103	9.848522	0.191544199460431	0.856779445158807	0.909030887641404
459	103	9.913744	0.191921152174472	0.856228422177465	0.908788026947724
460	117	-4.955884	0.246247063577175	0.747742354869842	0.886622941493988
461	117	-4.890675	0.24135241061449	0.747992497682571	0.887231308221817
462	117	-4.825466	0.245383074134588	0.748204678297042	0.886476719379425
463	117	-4.760257	0.241500654071569	0.753726357221603	0.889202094078063
464	117	-4.695048	0.242695426940917	0.756068778038024	0.88994220495224
465	117	-4.629839	0.248923529684543	0.7558354139328	0.889799404144287
466	117	-4.56463	0.246204237639904	0.747045356035232	0.886326587200164
467	117	-4.499421	0.241281215846538	0.756225264072418	0.889299631118774
468	117	-4.434212	0.242246013879776	0.755264198780059	0.889941477775573
469	117	-4.369003	0.248927380144596	0.752317649126052	0.889211839437484
470	117	-4.303794	0.244521905481815	0.75579599738121	0.891407799720764
471	117	-4.238585	0.246832706034183	0.754444950819015	0.889917767047882
472	117	-4.173376	0.246037839353084	0.759249925613403	0.891923528909683
473	117	-4.108167	0.245862064510583	0.756491094827652	0.890325796604156
474	117	-4.042958	0.244068433344364	0.756727427244186	0.889551490545272
475	117	-3.977749	0.243393129110336	0.758836162090301	0.892066985368728
476	117	-3.91254	0.240652973949909	0.757030475139618	0.893349736928939
477	117	-3.847331	0.242943994700908	0.755503988265991	0.891270315647125
478	117	-3.782122	0.244219599664211	0.753598481416702	0.888991457223892
479	117	-3.716913	0.246102549135684	0.754347205162048	0.888979721069336
480	117	-3.651704	0.246617399156093	0.750137776136398	0.888763487339019
481	117	-3.58649499999999	0.246193149685859	0.752656346559524	0.889711654186248
482	117	-3.521286	0.248075577616691	0.756529241800308	0.891018784046173
483	117	-3.456077	0.244243115186691	0.758330118656158	0.891254633665084
484	117	-3.39086799999999	0.240849014371633	0.758571451902389	0.89106770157814
485	117	-3.325659	0.23979115486145	0.757697385549545	0.890978103876113
486	117	-3.26045	0.242878596484661	0.754226988554	0.890571951866149
487	117	-3.19524099999999	0.239206033945083	0.76129525899887	0.893424773216247
488	117	-3.130032	0.242312186956405	0.755374920368194	0.892214268445968
489	117	-3.064823	0.241475215554237	0.753164559602737	0.890305411815643
490	117	-2.999614	0.237580147385597	0.763616532087326	0.892532050609588
491	117	-2.934405	0.238727007061243	0.762994050979614	0.892178916931152
492	117	-2.869196	0.242309860885143	0.757072579860687	0.890855407714843
493	117	-2.803987	0.239086131751537	0.758771252632141	0.892381763458251
494	117	-2.738778	0.242832587659358	0.756131559610366	0.891133403778076
495	117	-2.673569	0.239421321451663	0.760414814949035	0.892340606451034
496	117	-2.60836	0.246200433373451	0.752113825082778	0.887926429510116
497	117	-2.543151	0.239424335956573	0.755640006065368	0.890809595584869
498	117	-2.477942	0.242556847631931	0.755651021003723	0.890259009599685
499	117	-2.412733	0.240847940742969	0.756784969568252	0.890473961830139
500	117	-2.347524	0.238604678213596	0.758100247383117	0.891497319936752
501	117	-2.282315	0.242132477462291	0.760525041818618	0.891756516695022
502	117	-2.217106	0.242688964307308	0.757907330989837	0.890728110074997
503	117	-2.151897	0.239768147468566	0.764745849370956	0.892876476049423
504	117	-2.086688	0.243482971191406	0.754984122514724	0.888904011249542
505	117	-2.021479	0.247078344225883	0.742569589614868	0.88513046503067
506	117	-1.95627	0.242859157919883	0.75166317820549	0.888253998756408
507	117	-1.891061	0.24058678150177	0.75830186009407	0.891572988033294
508	117	-1.825852	0.24606614112854	0.758140695095062	0.890147429704666
509	117	-1.760643	0.244575573503971	0.758382558822631	0.890289264917373
510	117	-1.69543399999999	0.247044672071933	0.748071211576461	0.887370729446411
511	117	-1.630225	0.241309465467929	0.759606736898422	0.892704981565475
512	117	-1.565016	0.247110553085803	0.756927675008773	0.89067199230194
513	117	-1.499807	0.24416786879301	0.760049486160278	0.891478353738784
514	117	-1.434598	0.242133583128452	0.754418116807937	0.888190698623657
515	117	-1.369389	0.242405366897582	0.754861861467361	0.889021217823028
516	117	-1.30418	0.244170217216014	0.752539485692977	0.889142316579818
517	117	-1.238971	0.24311237335205	0.755899149179458	0.889955514669418
518	117	-1.173762	0.24525611847639	0.753597277402877	0.888893151283264
519	117	-1.108553	0.248274616897106	0.753769326210022	0.888601231575012
520	117	-1.043344	0.2467030569911	0.75612107515335	0.890146803855896
521	117	-0.978135	0.252203601598739	0.741657018661499	0.886481112241745
522	117	-0.912926	0.247663816809654	0.75312807559967	0.889033794403076
523	117	-0.847716999999999	0.251289215683937	0.758000528812408	0.888926434516906
524	117	-0.782508	0.244989772140979	0.756645321846008	0.889502710103988
525	117	-0.717299	0.245235176384449	0.754425549507141	0.889627659320831
526	117	-0.65209	0.246575726568698	0.748966789245605	0.888158458471298
527	117	-0.586881	0.246741975843906	0.750333005189895	0.888549250364303
528	117	-0.521672	0.242403970658779	0.75278599858284	0.890709817409515
529	117	-0.456463	0.24819196909666	0.753807371854782	0.889545798301696
530	117	-0.391254	0.247013886272907	0.749796658754348	0.887772130966186
531	117	-0.326045	0.249566835165023	0.752539825439453	0.887512797117233
532	117	-0.260836	0.247930568456649	0.754352039098739	0.888394743204116
533	117	-0.195627	0.250063234567642	0.751828324794769	0.886324495077133
534	117	-0.130418	0.24778114259243	0.754493576288223	0.887651640176773
535	117	-0.065209	0.244002379477024	0.75473358631134	0.887509959936142
536	117	0	0.244125193357467	0.750705754756927	0.888889676332473
537	117	0.065209	0.237822452187538	0.761556017398834	0.89296600818634
538	117	0.130418	0.242020134627819	0.760268712043762	0.89110871553421
539	117	0.195627	0.238462637364864	0.764902859926223	0.895160740613937
540	117	0.260836	0.23678476512432	0.770061022043228	0.898039543628692
541	117	0.326045	0.242914924025535	0.766213458776474	0.897661304473876
542	117	0.391254	0.236812980473041	0.770053404569625	0.898950445652008
543	117	0.456463	0.245812466740608	0.764954817295074	0.89543907046318
544	117	0.521672	0.239342483878135	0.771375513076782	0.898841798305511
545	117	0.586881	0.243357422947883	0.7669218480587	0.897361266613006
546	117	0.65209	0.240278778970241	0.76543630361557	0.898046207427978
547	117	0.717299	0.241828787326812	0.764982432126998	0.897620296478271
548	117	0.782508	0.242295096814632	0.759118288755416	0.896312981843948
549	117	0.847716999999999	0.240679900348186	0.760947000980377	0.897173702716827
550	117	0.912926	0.240348106622695	0.757892054319381	0.895909208059311
551	117	0.978135	0.234730469435453	0.762090414762497	0.897828602790832
552	117	1.043344	0.233975805342197	0.755850851535797	0.896010512113571
553	117	1.108553	0.240608689934015	0.751543587446212	0.89324694275856
554	117	1.173762	0.239895076304674	0.751571005582809	0.893185847997665
555	117	1.238971	0.241807299107313	0.749070405960083	0.891929191350936
556	117	1.30418	0.238061395287513	0.750007253885269	0.89355479478836
557	117	1.369389	0.234835225343704	0.757864671945571	0.894810718297958
558	117	1.434598	0.23716042637825	0.754629373550415	0.893547016382217
559	117	1.499807	0.238208589702844	0.750897431373596	0.891809946298599
560	117	1.565016	0.241848948597908	0.748143076896667	0.890496623516082
561	117	1.630225	0.243959002196788	0.744891041517257	0.889743024110794
562	117	1.69543399999999	0.244366425275802	0.745847082138061	0.890583968162536
563	117	1.760643	0.240285332500934	0.752783608436584	0.892603069543838
564	117	1.825852	0.241714677214622	0.748841935396194	0.891593551635742
565	117	1.891061	0.243453086167573	0.746430683135986	0.890054315328598
566	117	1.95627	0.246314220130443	0.738692671060562	0.887502652406692
567	117	2.021479	0.244103826582431	0.743044811487197	0.88844918012619
568	117	2.086688	0.246983657777309	0.740643149614334	0.8870809674263
569	117	2.151897	0.244090534746646	0.741529887914657	0.887999469041824
570	117	2.217106	0.243921956419944	0.741355580091476	0.887654674053192
571	117	2.282315	0.24449518918991	0.741729819774627	0.887463563680648
572	117	2.347524	0.249108768999576	0.736043232679367	0.884844440221786
573	117	2.412733	0.239792769402265	0.747114896774292	0.889143520593643
574	117	2.477942	0.242973800748586	0.743751639127731	0.887688136100769
575	117	2.543151	0.243610894680023	0.746409523487091	0.888576126098632
576	117	2.60836	0.247126467525958	0.741600853204727	0.88581029176712
577	117	2.673569	0.244127597659826	0.743393206596374	0.886116111278534
578	117	2.738778	0.24645992219448	0.739535075426101	0.885056781768798
579	117	2.803987	0.245281451195478	0.74498883485794	0.886671900749206
580	117	2.869196	0.245350134372711	0.745616060495376	0.886721342802047
581	117	2.934405	0.244333263486623	0.744867557287216	0.887059086561203
582	117	2.999614	0.242847867310047	0.745753395557403	0.887543749809265
583	117	3.064823	0.24348152205348	0.746832078695297	0.887796264886856
584	117	3.130032	0.243871215730905	0.744401961565017	0.887339425086975
585	117	3.19524099999999	0.245770279318094	0.742731821537017	0.88653923869133
586	117	3.26045	0.24003061056137	0.745716470479965	0.888707327842712
587	117	3.325659	0.246087998896837	0.740972161293029	0.885959994792938
588	117	3.39086799999999	0.243635074049234	0.741013634204864	0.886800920963287
589	117	3.456077	0.24624607861042	0.739815515279769	0.885958272218704
590	117	3.521286	0.242824491858482	0.742995607852935	0.88762377500534
591	117	3.58649499999999	0.244648557901382	0.743550074100494	0.8873464345932
592	117	3.651704	0.24142767265439	0.747141736745834	0.888872283697128
593	117	3.716913	0.245030536502599	0.739760512113571	0.885836148262024
594	117	3.782122	0.243677887320518	0.740969771146774	0.887230402231216
595	117	3.847331	0.245803756266832	0.743021738529205	0.887366598844528
596	117	3.91254	0.246088396012783	0.742189300060272	0.887413328886032
597	117	3.977749	0.248912098258733	0.741946446895599	0.886673974990844
598	117	4.042958	0.248827766627073	0.740693914890289	0.886300867795944
599	117	4.108167	0.249797573685646	0.738804829120635	0.885115957260131
600	117	4.173376	0.247070500254631	0.740193712711334	0.886696147918701
601	117	4.238585	0.245245648920536	0.746186852455139	0.888204181194305
602	117	4.303794	0.24394714385271	0.744788229465484	0.888801795244216
603	117	4.369003	0.24584070071578	0.743693470954895	0.887769830226898
604	117	4.434212	0.243887136131525	0.743093460798263	0.887253266572952
605	117	4.499421	0.244207011163234	0.744404739141464	0.886102133989334
606	117	4.56463	0.241998528689146	0.747557538747787	0.887601536512374
607	117	4.629839	0.246020708233118	0.743865078687667	0.88604347705841
608	117	4.695048	0.242754060775041	0.74815639257431	0.889085721969604
609	117	4.760257	0.245513670146465	0.752325165271759	0.890486991405487
610	117	4.825466	0.241132600605487	0.752921932935714	0.891209989786148
611	117	4.890675	0.240843535214662	0.750600558519363	0.889685213565826
612	117	4.955884	0.241761671751737	0.746592968702316	0.887482488155365
613	117	5.021093	0.242967253923416	0.747054922580719	0.887694031000137
614	117	5.086302	0.239781674742698	0.750919318199157	0.88999205827713
615	117	5.151511	0.241376785933971	0.751627177000045	0.889365708827972
616	117	5.21672	0.23964362218976	0.751392704248428	0.889350193738937
617	117	5.281929	0.242445769906043	0.747395175695419	0.888148736953735
618	117	5.347138	0.239163071662187	0.746927297115325	0.890082222223281
619	117	5.412347	0.242437598854303	0.748768579959869	0.88971449136734
620	117	5.477556	0.239373654872179	0.749961704015731	0.889339613914489
621	117	5.542765	0.242429435253143	0.74471291899681	0.887072366476058
622	117	5.607974	0.242473972588777	0.743977963924408	0.887239289283752
623	117	5.673183	0.24627041593194	0.745173776149749	0.887369316816329
624	117	5.738392	0.243431165814399	0.7464803814888	0.887933838367462
625	117	5.803601	0.241186829656362	0.74877301454544	0.888923072814941
626	117	5.86881	0.243013332784175	0.747918701171875	0.888436883687973
627	117	5.934019	0.246727904677391	0.749461555480957	0.888342916965484
628	117	5.999228	0.243668495118617	0.748740822076797	0.888703668117523
629	117	6.064437	0.243146408349275	0.747504705190658	0.888115686178207
630	117	6.129646	0.248497546464204	0.736671262979507	0.884901237487792
631	117	6.1948550000000004	0.242343932390213	0.748755544424057	0.89046556353569
632	117	6.260064	0.243697296082973	0.754793012142181	0.891806197166442
633	117	6.325273	0.244603636860847	0.753813511133194	0.88992331624031
634	117	6.39048199999999	0.241615635156631	0.752439790964126	0.890154463052749
635	117	6.455691	0.245504143834114	0.74864295721054	0.888776069879531
636	117	6.5209	0.243520304560661	0.751912885904312	0.890826451778411
637	117	6.58610899999999	0.247200237214565	0.750182622671127	0.887914907932281
638	117	6.651318	0.24409724920988	0.747422444820404	0.887851935625076
639	117	6.716527	0.242242258787155	0.753194838762283	0.890809673070907
640	117	6.78173599999999	0.240709685534238	0.754585927724838	0.892447102069854
641	117	6.846945	0.240054166316986	0.751569205522537	0.891065055131912
642	117	6.912154	0.240058659017085	0.749976283311843	0.890246784687042
643	117	6.97736299999999	0.244425009191036	0.746144598722457	0.887416017055511
644	117	7.042572	0.241530482470989	0.747805798053741	0.888632714748382
645	117	7.107781	0.242711032927036	0.752960503101348	0.888988763093948
646	117	7.17298999999999	0.241657105088233	0.754635602235794	0.889777082204818
647	117	7.238199	0.239017598330974	0.75225601196289	0.889018875360488
648	117	7.303408	0.2411694586277	0.751657062768936	0.888500386476516
649	117	7.36861699999999	0.24315745383501	0.748393529653549	0.886474323272705
650	117	7.433826	0.242299699783325	0.744623470306396	0.885730266571044
651	117	7.499035	0.248382347077131	0.739950412511825	0.883480966091156
652	117	7.564244	0.247719481587409	0.740463042259216	0.884282308816909
653	117	7.629453	0.244163007289171	0.743837791681289	0.885282695293426
654	117	7.694662	0.24368757456541	0.744540882110595	0.885395818948745
655	117	7.759871	0.243930375576019	0.747082096338272	0.885595661401748
656	117	7.82508	0.245107481628656	0.745546275377273	0.885337907075882
657	117	7.890289	0.245011240243911	0.746901416778564	0.885740810632705
658	117	7.955498	0.243764601647853	0.746026855707168	0.886078202724456
659	117	8.020707	0.246576341986656	0.742868447303772	0.884793245792388
660	117	8.085916	0.242469964921474	0.745732372999191	0.886402058601379
661	117	8.151125	0.242864954471588	0.748635518550872	0.887015867233276
662	117	8.216334	0.241390971094369	0.747936004400253	0.88725648522377
663	117	8.281543	0.244321855902671	0.746340501308441	0.885966324806213
664	117	8.346752	0.241985917836427	0.747155135869979	0.887068134546279
665	117	8.411961	0.246471059322357	0.746377992630004	0.885577946901321
666	117	8.47717	0.239652081578969	0.751199126243591	0.888534343242645
667	117	8.542379	0.242839071154594	0.752379363775253	0.888065427541732
668	117	8.607588	0.242809523642063	0.749065029621124	0.887180924415588
669	117	8.672797	0.245325535535812	0.746554350852966	0.885615974664688
670	117	8.738006	0.242349509149789	0.749427598714828	0.887474399805068
671	117	8.803215	0.244425552338361	0.74920282959938	0.887532359361648
672	117	8.868424	0.238562723994255	0.750646543502807	0.88971077799797
673	117	8.933633	0.247259944677352	0.746395003795623	0.886104357242584
674	117	8.998842	0.240469706058502	0.75152570605278	0.888695806264877
675	117	9.064051	0.24696699976921	0.74656468629837	0.885483753681182
676	117	9.12926	0.243185895681381	0.747679609060287	0.886723411083221
677	117	9.194469	0.245626024156808	0.746123099327087	0.885999542474746
678	117	9.259678	0.246401332318782	0.747388303279876	0.887252807617187
679	117	9.324887	0.249327442795038	0.746733862161636	0.88609874844551
680	117	9.390096	0.241121666133403	0.750085419416427	0.888411337137222
681	117	9.455305	0.248505822569131	0.74736447930336	0.884993147850036
682	117	9.520514	0.240653935074806	0.75100023150444	0.888018006086349
683	117	9.585723	0.247050603479146	0.748035222291946	0.885421574115753
684	117	9.650932	0.242312701791524	0.750925928354263	0.887651652097702
685	117	9.716141	0.248512635380029	0.74661796092987	0.884761983156204
686	117	9.78135	0.243105813860893	0.749291878938674	0.887134689092636
687	117	9.846559	0.248145655542612	0.746559077501297	0.885146385431289
688	117	9.911768	0.241861528158187	0.750691795349121	0.887682789564132
689	125	-4.956644	0.388300702256976	0.359866731571701	0.826216442405052
690	125	-4.891425	0.388510959890653	0.35975007572264	0.826215561830772
691	125	-4.826206	0.39342192433915	0.358318201213512	0.824243433070632
692	125	-4.760987	0.38903943997509	0.35936875219615	0.826005012359259
693	125	-4.695768	0.391481983211805	0.359530577682099	0.825405502094412
694	125	-4.630549	0.386612314098286	0.362444369298107	0.827363322365958
695	125	-4.56533	0.389044729043852	0.359709807724322	0.826584227804867
696	125	-4.500111	0.388633779759676	0.363166722486603	0.82648436753255
697	125	-4.434892	0.388058337962852	0.361396948121628	0.827000204122291
698	125	-4.369673	0.38669818133678	0.361598470300998	0.826961977301903
699	125	-4.304454	0.388938199236707	0.358907373446338	0.825954095372613
700	125	-4.239235	0.390313431901751	0.357757373238509	0.824985810045926
701	125	-4.174016	0.385621367198116	0.361561008781757	0.827431074853213
702	125	-4.108797	0.389255543924727	0.357595411111723	0.825150039960753
703	125	-4.043578	0.387952134856637	0.35959203344471	0.826550762608366
704	125	-3.978359	0.38876960468742	0.357607004215132	0.825964441839254
705	125	-3.91314	0.388483617103324	0.35850026866175	0.825758045574404
706	125	-3.847921	0.389073682281206	0.356299498733484	0.82568262995414
707	125	-3.782702	0.385229554378761	0.360549570254559	0.827043475969782
708	125	-3.717483	0.390520361234556	0.356384118210594	0.824808460361552
709	125	-3.652264	0.386507081535627	0.357756729395884	0.826359673491064
710	125	-3.587045	0.386734568285492	0.360000689636986	0.826593246100083
711	125	-3.521826	0.386843558190003	0.356843267409306	0.825960395471105
712	125	-3.456607	0.388672397946411	0.358504773310895	0.825410758549312
713	125	-3.391388	0.388646886033831	0.35661259349787	0.825468136454528
714	125	-3.326169	0.389106667266701	0.355535446472887	0.824840445563478
715	125	-3.26095	0.387770961478071	0.358099443170259	0.825737153584102
716	125	-3.195731	0.388725107008556	0.356808472354457	0.825120182532184
717	125	-3.130512	0.38793615181491	0.358102763036512	0.825389053461686
718	125	-3.065293	0.388389896671727	0.357051114991026	0.824977690318845
719	125	-3.000074	0.388324506440252	0.357783291137443	0.825255942794511
720	125	-2.934855	0.390327464297132	0.354887788588146	0.824391750794536
721	125	-2.869636	0.38808402475321	0.35789739185909	0.825553150671833
722	125	-2.804417	0.388864668472757	0.354702221335105	0.824533806656891
723	125	-2.739198	0.388198773815946	0.35685680047521	0.825074772789793
724	125	-2.673979	0.387189364658211	0.355464199241602	0.824902117252349
725	125	-2.60876	0.386649047428706	0.357271590322818	0.825480111365048
726	125	-2.543541	0.389366218503916	0.355880503384572	0.824444314218917
727	125	-2.478322	0.386649688459792	0.357170918077792	0.825584558945781
728	125	-2.413103	0.382696412644296	0.359479706242399	0.826914031550569
729	125	-2.347884	0.385137687876539	0.357344285497125	0.826344998377674
730	125	-2.282665	0.386241608633185	0.357916961863355	0.825475814207544
731	125	-2.217446	0.384181135667944	0.35794803893791	0.826638376937722
732	125	-2.152227	0.383184949744422	0.358020430465914	0.826921460763463
733	125	-2.087008	0.386065402120914	0.35802360806825	0.82608226222812
734	125	-2.021789	0.385146977766504	0.358495711155657	0.82652842886043
735	125	-1.95657	0.388543179012694	0.357766306625222	0.825414692455867
736	125	-1.891351	0.387337522124344	0.358297795619604	0.825547015891884
737	125	-1.826132	0.386743721534621	0.356328011683698	0.825716988095697
738	125	-1.760913	0.386745447820087	0.356729380364687	0.82572391348065
739	125	-1.695694	0.38656938975712	0.357383290551743	0.826104085400419
740	125	-1.630475	0.389687231689129	0.357958388778398	0.82506317799946
741	125	-1.565256	0.387818836940909	0.357442791169544	0.825881473298342
742	125	-1.500037	0.386145426417296	0.358480326971917	0.826363569160677
743	125	-1.434818	0.384859607467111	0.358449697494506	0.826985753932089
744	125	-1.369599	0.387739848415806	0.358561033910175	0.825860907446663
745	125	-1.30438	0.386826339757667	0.358080606415586	0.825970158262072
746	125	-1.239161	0.389039779046796	0.357678028210154	0.825557841444915
747	125	-1.173942	0.38893833137908	0.357124864492776	0.825261824535873
748	125	-1.108723	0.386681087174505	0.358413710909069	0.826512974388194
749	125	-1.043504	0.387250777685417	0.359311018912297	0.826624728598684
750	125	-0.978285	0.391689374761761	0.356734549099544	0.825200478985624
751	125	-0.913066	0.389396465611907	0.35866940808746	0.826352324125901
752	125	-0.847847	0.386399174636265	0.361047429858513	0.827406183728632
753	125	-0.782628	0.391104571661859	0.358813125007557	0.826027149299405
754	125	-0.717409	0.387728769824189	0.359948882516825	0.826964241153789
755	125	-0.65219	0.392030617538488	0.360006618612217	0.826004259991196
756	125	-0.586971	0.391281519296034	0.361125171184539	0.826425900999105
757	125	-0.521752	0.391863763332366	0.358722950490015	0.825802918874992
758	125	-0.456533	0.392049165266864	0.359851048240121	0.826312797249488
759	125	-0.391314	0.38936566350595	0.360869217593714	0.827246542246836
760	125	-0.326095	0.39303186310912	0.358722945991552	0.82637989408565
761	125	-0.260876	0.393581587188648	0.358944697762435	0.826129141843543
762	125	-0.195657	0.393150102979732	0.358341955351379	0.827198380569242
763	125	-0.130438	0.394344003133054	0.359743752569522	0.827395286200181
764	125	-0.065219	0.394818416743908	0.359760414879277	0.8273611451095
765	125	0	0.390171864685022	0.361579398501594	0.829678092362745
766	125	0.065219	0.395909769917434	0.358576284826926	0.82738659066974
767	125	0.130438	0.394031181088033	0.357754399191658	0.827642843408404
768	125	0.195657	0.394397529228678	0.357414818034981	0.826785592538005
769	125	0.260876	0.389230170902216	0.359115622515948	0.828528313141948
770	125	0.326095	0.391283639759387	0.356602348246664	0.826942068225932
771	125	0.391314	0.387332853281273	0.358098708233743	0.827895383789854
772	125	0.456533	0.385677252737981	0.357642957624399	0.827725136055136
773	125	0.521752	0.388542803953278	0.354468027375779	0.825278029126941
774	125	0.586971	0.389725529360321	0.353296462095008	0.824392505411831
775	125	0.65219	0.38509560081194	0.353677950940042	0.825376638826334
776	125	0.717409	0.386538561784996	0.352788024353531	0.824846860372795
777	125	0.782628	0.386753981968141	0.350827028166573	0.824273064451397
778	125	0.847847	0.387097212503541	0.350418093069544	0.824220327836162
779	125	0.913066	0.388787031736014	0.349646391733637	0.823438757995389
780	125	0.978285	0.387430200599274	0.349844581113671	0.823975920677185
781	125	1.043504	0.388465659798316	0.348739836013542	0.823283124644801
782	125	1.108723	0.387239940886227	0.34937087263701	0.824421040292056
783	125	1.173942	0.387810102611217	0.350123941898345	0.824426332734665
784	125	1.239161	0.384115255666228	0.349669277105691	0.825732213146281
785	125	1.30438	0.388694449415746	0.347703008156902	0.823754682855786
786	125	1.369599	0.387984740846561	0.348527517521156	0.824246233364321
787	125	1.434818	0.383022547892804	0.350864759593639	0.826196132965807
788	125	1.500037	0.387571584503605	0.348252510124782	0.824493820937174
789	125	1.565256	0.386615961227776	0.347677556973583	0.824292482070203
790	125	1.630475	0.388710830571516	0.345192609530574	0.823358778683644
791	125	1.695694	0.382860883789242	0.348053862463753	0.825502864594729
792	125	1.760913	0.382018220874498	0.348553699142528	0.825820514615976
793	125	1.826132	0.385752811746777	0.345559116804374	0.823865628467415
794	125	1.891351	0.386876979526483	0.345360825646598	0.823062600954523
795	125	1.95657	0.386201021806249	0.346219978804858	0.823579047086103
796	125	2.021789	0.387881715904991	0.344314303600563	0.822755526821568
797	125	2.087008	0.3837416554397	0.346298581024385	0.824525927597621
798	125	2.152227	0.385357632389608	0.345678287856983	0.823704206718588
799	125	2.217446	0.387634708071654	0.344859606252526	0.823302496154353
800	125	2.282665	0.385597588881006	0.345146963056528	0.823968759122884
801	125	2.347884	0.383992651161157	0.345425118252916	0.824343690332376
802	125	2.413103	0.389361990510292	0.343608430534038	0.822053326750701
803	125	2.478322	0.386837124824523	0.343284827920625	0.822758184289032
804	125	2.543541	0.384941081955747	0.344940963218796	0.823490070846845
805	125	2.60876	0.388431316276766	0.343737061855927	0.82218946038552
806	125	2.673979	0.384816035909472	0.345523520460668	0.823529435778563
807	125	2.739198	0.383621622368974	0.345051172206986	0.823945831577732
808	125	2.804417	0.384280093435971	0.344873618967128	0.823693349676312
809	125	2.869636	0.387067477095801	0.344241881145621	0.822551686808748
810	125	2.934855	0.388985105842914	0.344430912215754	0.822092611834688
811	125	3.000074	0.385176750848878	0.346071289957694	0.82358640094973
812	125	3.065293	0.385876083711408	0.344540852420734	0.822909803885334
813	125	3.130512	0.383618692182145	0.3462972061814	0.823727803410224
814	125	3.195731	0.384489124113658	0.344823220990738	0.823317957374284
815	125	3.26095	0.389109040768641	0.343274483140909	0.821409280570048
816	125	3.326169	0.382805023553236	0.346430653671048	0.824106520076967
817	125	3.391388	0.382161785971443	0.347597465762552	0.824050270161538
818	125	3.456607	0.387621801979136	0.344609629995418	0.821827196849967
819	125	3.521826	0.387039241925725	0.345260475604039	0.822291565391252
820	125	3.587045	0.387645314886884	0.343957362872249	0.82162188808873
821	125	3.652264	0.384816013417154	0.346582617962135	0.823105927908195
822	125	3.717483	0.387630842204363	0.345362128514163	0.822032963329891
823	125	3.782702	0.385739697038002	0.347520660679295	0.822938080103892
824	125	3.847921	0.386723100014452	0.345854359415342	0.821957846857466
825	125	3.91314	0.388002786433921	0.346398516645971	0.821875428253749
826	125	3.978359	0.384198741530472	0.347659743057107	0.823354484899988
827	125	4.043578	0.386392334722123	0.344530172505468	0.821894192470694
828	125	4.108797	0.388223453512731	0.345313224590049	0.821419489833543
829	125	4.174016	0.383935142800493	0.34850537214639	0.823276136281355
830	125	4.239235	0.385578095912933	0.346708457987263	0.822448943021162
831	125	4.304454	0.383510567669598	0.347885019374343	0.823672369965967
832	125	4.369673	0.385620373037626	0.347205501120045	0.822614998187658
833	125	4.434892	0.383850325390977	0.347840470525453	0.823616820686268
834	125	4.500111	0.387243717908859	0.348248679682893	0.822369496777372
835	125	4.56533	0.385870888548077	0.347917119849402	0.823286702048103
836	125	4.630549	0.388396393015699	0.347386905607187	0.821999410413346
837	125	4.695768	0.386451385493548	0.348579156511234	0.822782779639622
838	125	4.760987	0.386861500875005	0.347509037211256	0.822509612677232
839	125	4.826206	0.384132397624681	0.35059187772139	0.823975537183149
840	125	4.891425	0.387959531455669	0.348735587214523	0.822288739231397
841	125	4.956644	0.386491835679648	0.348737940473376	0.82319286409414
842	125	5.021863	0.386609558789235	0.349350803865576	0.823134588745405
843	125	5.087082	0.383009647423366	0.35051328168725	0.824564912409152
844	125	5.152301	0.386053942284494	0.350387019368837	0.823263460735105
845	125	5.21752	0.387099294729952	0.34935882856261	0.822821978128181
846	125	5.282739	0.386164640480617	0.351223273097344	0.823527356363692
847	125	5.347958	0.386112221569385	0.350282624082745	0.82357064845427
848	125	5.413177	0.382307235362394	0.353414361769298	0.825478045445568
849	125	5.478396	0.385775722422689	0.350684051243764	0.824195133065277
850	125	5.543615	0.388858997034576	0.350677113488035	0.822942598810735
851	125	5.608834	0.389084272227197	0.351874570239265	0.822889672135407
852	125	5.674053	0.38630022474055	0.352730728545278	0.82404702114609
853	125	5.739272	0.387824976781629	0.353830931883937	0.823995974828612
854	125	5.804491	0.384539703715522	0.353881544661971	0.825125797739568
855	125	5.86971	0.385114002902552	0.356519632744339	0.825281423217845
856	125	5.934929	0.388493124606474	0.354746342829938	0.824570631081203
857	125	6.000148	0.386227226482247	0.356354906311574	0.825420154715484
858	125	6.065367	0.388306761125348	0.354699353002152	0.824485820419383
859	125	6.130586	0.383795657247867	0.357821236803846	0.826298494383973
860	125	6.195805	0.383766771487469	0.358675059282554	0.826786421379953
861	125	6.261024	0.388067315209586	0.357607944956365	0.824412808103381
862	125	6.326243	0.388546892494525	0.357695679057319	0.824726492728827
863	125	6.391462	0.385591161700914	0.35969602218214	0.825684095328708
864	125	6.456681	0.388732947830883	0.35710400399172	0.82446210676769
865	125	6.5219	0.386524829662071	0.358025815689338	0.825337544927057
866	125	6.587119	0.3850810280386	0.357767431803469	0.826067361066926
867	125	6.652338	0.38797708671048	0.357707694454013	0.824883519478564
868	125	6.717557	0.386324088528471	0.357225012666774	0.825543381133169
869	125	6.782776	0.387432947473705	0.358256438993058	0.825091035860889
870	125	6.847995	0.389563555425068	0.356410269467335	0.824236565041092
871	125	6.913214	0.385867901568142	0.359707349876187	0.825972396247791
872	125	6.978433	0.387339454776835	0.360052247654716	0.825466226856663
873	125	7.043652	0.382345118612613	0.360099659775787	0.827382816458648
874	125	7.108871	0.388636718381125	0.359342661106361	0.825332750689308
875	125	7.17409	0.388520162622883	0.359241923071303	0.825159907341003
876	125	7.239309	0.387980346409779	0.360211955488852	0.825573412877208
877	125	7.304528	0.38598850763069	0.360872775316238	0.826163580957448
878	125	7.369747	0.385771202028922	0.361795454655053	0.826716847014877
879	125	7.434966	0.388178013405709	0.360204292355843	0.825363660758396
880	125	7.500185	0.386581176856778	0.360842591186739	0.82627298359601
881	125	7.565404	0.38659926068108	0.36123181289097	0.826001075078856
882	125	7.630623	0.383520443484468	0.361600663864387	0.827318623380841
883	125	7.695842	0.384156496457333	0.361588988101707	0.827176991498695
884	125	7.761061	0.383170623824281	0.362175442137808	0.827295734072631
885	125	7.82628	0.386924624443054	0.357897646022292	0.825533990590077
886	125	7.891499	0.385872000793241	0.358516046461069	0.825919720361817
887	125	7.956718	0.386366557962489	0.360487185559182	0.825852764102647
888	125	8.021937	0.38565904126977	0.359582846457103	0.826071598619785
889	125	8.087156	0.388386764616336	0.358593131011387	0.825197327811763
890	125	8.152375	0.3893353770364	0.360103092103634	0.825440955611894
891	125	8.217594	0.388553192030708	0.358651662772556	0.825303859305831
892	125	8.282813	0.389209868210666	0.360132206723375	0.825828565741485
893	125	8.348032	0.387682059463465	0.359799635297847	0.825874157671658
894	125	8.413251	0.389143866188121	0.359920774428349	0.82541239036704
895	125	8.47847	0.388171772911863	0.358967363834381	0.825672700720013
896	125	8.543689	0.387489353148442	0.359470470896307	0.825862204128841
897	125	8.608908	0.386930094012674	0.359652134045115	0.826520671259682
898	125	8.674127	0.386323634745939	0.360751270685555	0.826679878639725
899	125	8.739346	0.390876919031143	0.358868392008655	0.824704513234912
900	125	8.804565	0.386005146323509	0.359792018274091	0.826813231099326
901	125	8.869784	0.38177455596204	0.360583671421374	0.82791101257756
902	125	8.935003	0.385165207790878	0.359688443395326	0.827071153892661
903	125	9.000222	0.383607891370665	0.359377810415232	0.826970302833701
904	125	9.065441	0.386356131648117	0.360306497452394	0.826988374287227
905	125	9.13066	0.386199975913425	0.359098373156673	0.826185121851147
906	125	9.195879	0.387816918346117	0.357305815759694	0.825457993543373
907	125	9.261098	0.387962653389516	0.358428786948042	0.826225157053965
908	125	9.326317	0.384695474831563	0.361126980691585	0.827324066521986
909	125	9.391536	0.388570778212457	0.358511378742613	0.826270653391784
910	125	9.456755	0.387640095544311	0.359549680970749	0.826432902857942
911	125	9.521974	0.389987077915443	0.357777421204549	0.825202883414502
912	125	9.587193	0.392042510914352	0.35682996207813	0.824795000957992
913	125	9.652412	0.386535374623424	0.359519543512812	0.826948761940002
914	125	9.717631	0.389704582826146	0.357383839926629	0.825486535171292
915	125	9.78285	0.390000448474344	0.357973946152993	0.825060139287192
916	125	9.848069	0.386998430737909	0.360196198494929	0.82665370882682
917	125	9.913288	0.389092964383791	0.358016234523845	0.825692840342251
918	126	-4.956568	0.00296534117925061	0.864273928783156	0.998525520617311
919	126	-4.89135	0.00300230362071566	0.862945800477808	0.99850729514252
920	126	-4.826132	0.00300359281986438	0.862921573899009	0.998506380753083
921	126	-4.760914	0.00300405513685699	0.862705401398918	0.998506208712404
922	126	-4.695696	0.00304524452340868	0.861572760072621	0.998485548929734
923	126	-4.630478	0.00300952766238791	0.862806918946179	0.998504157770763
924	126	-4.56526	0.00305995147738769	0.860796409574421	0.998478896238587
925	126	-4.500042	0.00307917111256917	0.860042569312182	0.998469592495398
926	126	-4.434824	0.00303955412660297	0.861597482453693	0.99848948419094
927	126	-4.369606	0.00307991024403065	0.860192060470581	0.998468816280365
928	126	-4.304388	0.00304027467394581	0.861406361514871	0.998488239266655
929	126	-4.23917	0.00308089635588901	0.860139487819238	0.998468225652521
930	126	-4.173952	0.00310900530629701	0.859062047167257	0.998454592444679
931	126	-4.108734	0.00304595963098103	0.861084430055184	0.998486040668054
932	126	-4.043516	0.00307217039781702	0.860199576074426	0.998472969640385
933	126	-3.978298	0.00310893380612299	0.859004643830386	0.998454383828423
934	126	-3.91308	0.00303692514584817	0.861361095851117	0.998490527272224
935	126	-3.847862	0.00304315007418727	0.861335877667773	0.998487337069077
936	126	-3.782644	0.00304278117519882	0.861267557198351	0.998487498272549
937	126	-3.717426	0.0030612611074254	0.860664597966454	0.998477839610793
938	126	-3.652208	0.0030904298870485	0.859726311130957	0.99846291271123
939	126	-3.58699	0.00302670911398965	0.861719490452246	0.998495184562423
940	126	-3.521772	0.00305905768287956	0.860752506689591	0.998479076407172
941	126	-3.456554	0.00310032353842286	0.859132982113144	0.998457438566468
942	126	-3.391336	0.0030250821887007	0.862068779089234	0.998495604504238
943	126	-3.326118	0.00304221785203971	0.861523759636012	0.998486908999356
944	126	-3.2609	0.00302451519845895	0.861961787397211	0.998496876521544
945	126	-3.195682	0.00305200769269665	0.86126028814099	0.998482738028873
946	126	-3.130464	0.00304306652502744	0.861526437781073	0.998486933383074
947	126	-3.065246	0.00302227654769503	0.86254844204946	0.998497827486558
948	126	-3.000028	0.00303743706635109	0.861915630373087	0.998490627516399
949	126	-2.93481	0.00303445631553498	0.861671212044629	0.998491692272099
950	126	-2.869592	0.00299595248758449	0.862978736107999	0.998510764403776
951	126	-2.804374	0.00299227879573162	0.863111781803044	0.998512506484985
952	126	-2.739156	0.00293815801110621	0.865146864544261	0.99853954938325
953	126	-2.673938	0.00300055577165695	0.862920712340961	0.998508624055168
954	126	-2.60872	0.0029761393194679	0.863912640647454	0.998521785844456
955	126	-2.543502	0.00299051613017742	0.863688933578404	0.998513645746491
956	126	-2.478284	0.00296559399099676	0.864205353639342	0.998526838692751
957	126	-2.413066	0.0029714791559275	0.864121350375088	0.998523607850074
958	126	-2.347848	0.00299718432572918	0.863034303892742	0.998510351235216
959	126	-2.28263	0.00299252663336858	0.863046606833284	0.998513293537226
960	126	-2.217412	0.00304902703183782	0.861109279773452	0.998483911156654
961	126	-2.152194	0.00298959362870923	0.863100507042624	0.998514545234766
962	126	-2.086976	0.00302873214770272	0.861616191538897	0.998494889248501
963	126	-2.021758	0.00296331453137094	0.863984357226978	0.998527782884511
964	126	-1.95654	0.00297876700907094	0.863604621453718	0.998520421710881
965	126	-1.891322	0.00300998701608141	0.862390864979137	0.998504495078867
966	126	-1.826104	0.00297611724288959	0.863499157808043	0.998521617867729
967	126	-1.760886	0.00297443798362187	0.863832098516551	0.998521722175858
968	126	-1.695668	0.00295570027612314	0.864224153486165	0.998531527139923
969	126	-1.63045	0.00298084523952137	0.863323792815208	0.998518217693675
970	126	-1.565232	0.00300200480375094	0.862557936798442	0.998507391322742
971	126	-1.500014	0.00301001845880152	0.86232975396243	0.998503569852222
972	126	-1.434796	0.00299090816935689	0.863082732666622	0.998512514612891
973	126	-1.369578	0.00300345850833263	0.862547967921603	0.998506974090229
974	126	-1.30436	0.00301625709769056	0.862275284799662	0.998499524864283
975	126	-1.239142	0.00299694047796281	0.863028812137517	0.99851055578752
976	126	-1.173924	0.00296514448498116	0.86433204060251	0.998526638204401
977	126	-1.108706	0.00296117461667475	0.8643002781001	0.998528064651922
978	126	-1.043488	0.00297852936306624	0.863796842369166	0.998520019379529
979	126	-0.97827	0.00296965108612885	0.863865849646655	0.998524216088381
980	126	-0.913052	0.00296515169214791	0.864201943982731	0.998526230454444
981	126	-0.847834	0.00300516601948231	0.862841383977369	0.998505603183399
982	126	-0.782616	0.00298394585049451	0.863632278008894	0.998516296798532
983	126	-0.717398	0.00293878700309004	0.865306625312024	0.998539420691403
984	126	-0.65218	0.00298036090415813	0.863898030736229	0.998518790711056
985	126	-0.586962	0.00296598232605235	0.864238422025333	0.998525857925415
986	126	-0.521744	0.00295998497379262	0.864601930434053	0.998529016971588
987	126	-0.456526	0.00300237292487339	0.863155658949505	0.998507692055268
988	126	-0.391308	0.00296966878654939	0.864215555516156	0.998524022373286
989	126	-0.32609	0.00297721146224908	0.864139968698674	0.998519862240011
990	126	-0.260872	0.00304954443973569	0.861616145480762	0.998483078046278
991	126	-0.195654	0.00307246039896689	0.860573593865741	0.998470989140597
992	126	-0.130436	0.00315480326852672	0.858040194619785	0.998429868708957
993	126	-0.065218	0.00311707531694656	0.859384267167611	0.998448990962722
994	126	0	0.00315042515285308	0.858222262425856	0.998432080854069
995	126	0.065218	0.00316549048610872	0.857766312631693	0.998424781994386
996	126	0.130436	0.00315443358638064	0.85790734805844	0.99843053790656
997	126	0.195654	0.00316899802683931	0.857644002545963	0.998424138535152
998	126	0.260872	0.00309605419699267	0.86004741218957	0.998460313135927
999	126	0.32609	0.00309265822447323	0.860101789236068	0.998462192036888
1000	126	0.391308	0.00306427362374956	0.861141554333946	0.998476543209769
1001	126	0.456526	0.00305048062529578	0.861675572666254	0.998484130610119
1002	126	0.521744	0.0030787369416264	0.860274091362953	0.998470123518597
1003	126	0.586962	0.00295774386243212	0.864743621511892	0.99853164228526
1004	126	0.65218	0.0029748728900978	0.86390677771785	0.998523190617561
1005	126	0.717398	0.00296861588404593	0.864122138781981	0.998525080355731
1006	126	0.782616	0.00295338417212897	0.864706391637975	0.998533672907135
1007	126	0.847834	0.00300099136075	0.863072805783965	0.998509913682937
1008	126	0.913052	0.00294005020458076	0.865091768178072	0.998539697040211
1009	126	0.97827	0.00298100878717373	0.863811170512979	0.998519272966818
1010	126	1.043488	0.00300592379327012	0.862830256873911	0.998506766828623
1011	126	1.108706	0.00297382637985384	0.864001413637941	0.998522479425777
1012	126	1.173924	0.00294694786002346	0.865049234845421	0.998535860668529
1013	126	1.239142	0.00292967877943402	0.86557900770144	0.99854423512112
1014	126	1.30436	0.00294040464161128	0.865190692923285	0.998539661819284
1015	126	1.369578	0.0029370010756379	0.86525865711949	0.99854178591208
1016	126	1.434796	0.00297544047829097	0.863941091028126	0.998522152954881
1017	126	1.500014	0.00303557551127261	0.861753264611417	0.99849176000465
1018	126	1.565232	0.00298999711363148	0.863565142859112	0.998514813455668
1019	126	1.63045	0.00301446079869157	0.862656147642569	0.998502701520919
1020	126	1.695668	0.00299226084660563	0.863231989470395	0.998513763601129
1021	126	1.760886	0.00296491232637141	0.864126572554761	0.998527456413615
1022	126	1.826104	0.00307106576457784	0.860538692636923	0.998473590070551
1023	126	1.891322	0.00305236271709537	0.861141376874663	0.998482950709082
1024	126	1.95654	0.0030456756040538	0.861530326984145	0.998486783016811
1025	126	2.021758	0.00300325262254437	0.863211356780745	0.998507618904113
1026	126	2.086976	0.0030597151648676	0.861071346835656	0.998479751023379
1027	126	2.152194	0.00305951405739915	0.860889570279554	0.998479825529185
1028	126	2.217412	0.0030925712357698	0.859577215530655	0.998462980443781
1029	126	2.28263	0.00304759217066346	0.861184328794479	0.998485305092551
1030	126	2.347848	0.00307853279677637	0.860094591975212	0.998469417745416
1031	126	2.413066	0.00303513008508487	0.861636020920493	0.998491392894224
1032	126	2.478284	0.00308710747313765	0.859908922152085	0.998464576222679
1033	126	2.543502	0.00303531347096638	0.861697140065106	0.998490424318747
1034	126	2.60872	0.0030506702235222	0.8611315746199	0.998482540249824
1035	126	2.673938	0.00301334650298066	0.86253943091089	0.998501932079141
1036	126	2.739156	0.0030164052414792	0.862369484522125	0.998500726439736
1037	126	2.804374	0.00305688049940556	0.861070154742761	0.998480225151235
1038	126	2.869592	0.00301167821321123	0.862542508678002	0.99850368770686
1039	126	2.93481	0.00302208197006781	0.862189868634397	0.998497873544693
1040	126	3.000028	0.00301988928218959	0.862116773020137	0.998499886556105
1041	126	3.065246	0.00300149403152643	0.863122009418227	0.998509230938824
1042	126	3.130464	0.00299004366917699	0.863457192074168	0.998514622449874
1043	126	3.195682	0.00296626283406189	0.864114205945621	0.998526562343944
1044	126	3.2609	0.00298041473566126	0.863625705242157	0.998519293286583
1045	126	3.326118	0.00296377909200429	0.864209204912185	0.99852784926241
1046	126	3.391336	0.00295786742142142	0.864694358272986	0.998530668291178
1047	126	3.456554	0.00295780762098724	0.864681758663871	0.998530807820233
1048	126	3.521772	0.00297365836079481	0.864028027111833	0.998522983355955
1049	126	3.58699	0.00299008210739963	0.86341932145032	0.99851545556025
1050	126	3.652208	0.00299871858442198	0.863051975315267	0.998511103066531
1051	126	3.717426	0.00298566870200865	0.863810448483987	0.998517453670501
1052	126	3.782644	0.00299296446610237	0.86335108496926	0.998514317653395
1053	126	3.847862	0.00297645759895777	0.863866918466307	0.998521760106086
1054	126	3.91308	0.00299161375733087	0.863507616248997	0.99851396408948
1055	126	3.978298	0.00301967009859663	0.862217874689535	0.998499255288731
1056	126	4.043516	0.0029865914521823	0.863394081592559	0.99851682646708
1057	126	4.108734	0.00302209225694897	0.861984369429675	0.998497934503988
1058	126	4.173952	0.00295537311731918	0.86456326869401	0.998532610860737
1059	126	4.23917	0.00304352121681647	0.86153915930878	0.998488148505037
1060	126	4.304388	0.0030111865383911	0.862526434389027	0.998504604805599
1061	126	4.369606	0.00301253192909903	0.862491564317183	0.998504174026576
1062	126	4.434824	0.00304905172776087	0.861259376460855	0.998486147685484
1063	126	4.500042	0.00299711744512681	0.863164158029989	0.998512117700143
1064	126	4.56526	0.00297820256938305	0.863710895180702	0.998520335013216
1065	126	4.630478	0.00303404876665969	0.861742004752159	0.998492281545292
1066	126	4.695696	0.00301441951358516	0.862288745966824	0.998501948334954
1067	126	4.760914	0.00301525577246629	0.862273552201011	0.998501995747739
1068	126	4.826132	0.0030269924053837	0.861961325461214	0.99849647283554
1069	126	4.89135	0.00299448384480037	0.862801294435154	0.998512811281464
1070	126	4.956568	0.00299934210488567	0.863054410977797	0.99851075627587
1071	126	5.021786	0.00292361994400953	0.865640182386745	0.998548617417162
1072	126	5.087004	0.00296691795070226	0.863920045169917	0.99852715703574
1073	126	5.152222	0.00294585444498802	0.864859660918062	0.998538099906661
1074	126	5.21744	0.00295314382740545	0.864464343948797	0.998533801598982
1075	126	5.282658	0.00299398705828929	0.863207776438106	0.998514497821981
1076	126	5.347876	0.00296904765789139	0.86407751657746	0.998526422814889
1077	126	5.413094	0.0029248394209637	0.865564502098343	0.998549346219409
1078	126	5.478312	0.00294429629469624	0.864669714461673	0.99853912402283
1079	126	5.54353	0.00294479893372305	0.864797475663098	0.998537520116025
1080	126	5.608748	0.00293989248298611	0.864984748038378	0.998540855266831
1081	126	5.673966	0.00290699263463129	0.866309053518555	0.998557554049925
1082	126	5.739184	0.00293976056326006	0.864802928133444	0.998540891842408
1083	126	5.804402	0.00295986338328057	0.863962021741	0.998530798337676
1084	126	5.86962	0.00299273942999367	0.862964246760715	0.998513909903439
1085	126	5.934838	0.00295787547524505	0.864146920767697	0.998530943285335
1086	126	6.000056	0.00301411121406333	0.86210618100383	0.99850212985819
1087	126	6.065274	0.00302852100205856	0.861637509681961	0.998495727777481
1088	126	6.130492	0.00298610580450088	0.863150339234959	0.998517253182151
1089	126	6.19571	0.00302545334191311	0.861832056533206	0.99849767034704
1090	126	6.260928	0.0030471793037246	0.861159714785489	0.998486524278467
1091	126	6.326146	0.0029752220619808	0.863489167256788	0.998522506518797
1092	126	6.391364	0.00301667330892412	0.862089544534683	0.998501563614065
1093	126	6.456582	0.00301409649281672	0.862247851761904	0.99850263649767
1094	126	6.5218	0.00298683157465839	0.863238873806866	0.998516097664833
1095	126	6.587018	0.003004572878126	0.862585459243167	0.99850742789832
1096	126	6.652236	0.00298313896531572	0.863338780674067	0.998517410321669
1097	126	6.717454	0.00300312052819534	0.862394125624136	0.998507012020457
1098	126	6.782672	0.00302080193597987	0.861759025942195	0.998497815294699
1099	126	6.84789	0.00304454451278693	0.861229076981544	0.998486453836614
1100	126	6.913108	0.00297286997506897	0.863423378630118	0.998522152954881
1101	126	6.978326	0.00294803366043854	0.86460123414343	0.998535265976732
1102	126	7.043544	0.00298890836050051	0.863102224740115	0.998515009880065
1103	126	7.108762	0.00294998281275509	0.864427555691112	0.998534191738475
1104	126	7.17398	0.00294991856737227	0.864630151878703	0.99853411858732
1105	126	7.239198	0.00296534904786804	0.864026180722496	0.998526708646254
1106	126	7.304416	0.00295308295806695	0.864287238229404	0.998532037843357
1107	126	7.369634	0.00298899560320101	0.862934265624393	0.998514692891727
1108	126	7.434852	0.00304120389046142	0.861096608367833	0.998488863760774
1109	126	7.50007	0.00293536795387886	0.864864021539688	0.998541727662086
1110	126	7.565288	0.00295750358120787	0.863727856766093	0.998531342907385
1111	126	7.630506	0.00299474721329959	0.862731497396122	0.998511753299019
1112	126	7.695724	0.0029801082247021	0.863488233902237	0.998519709164446
1113	126	7.760942	0.00294460706539785	0.86457820372148	0.998537984761324
1114	126	7.82616	0.00297323267758735	0.863693945787169	0.99852322990244
1115	126	7.891378	0.00297451701375058	0.863757833838462	0.998522343960675
1116	126	7.956596	0.00296743040565734	0.863985915075648	0.998525796966119
1117	126	8.021814	0.00301973550284106	0.862073772332885	0.998498592864383
1118	126	8.087032	0.00298803807130417	0.863114107738841	0.998515433885834
1119	126	8.15225	0.00302473258819764	0.861823602156205	0.99849644574252
1120	126	8.217468	0.00300016888650129	0.862477372993122	0.998508598316799
1121	126	8.282686	0.0029925942071713	0.862885452129624	0.998512507839636
1122	126	8.347904	0.00295258058362042	0.864340053363279	0.998532234267755
1123	126	8.413122	0.00299088078529823	0.863072356039827	0.998512963002378
1124	126	8.47834	0.0029965032114308	0.862719233740459	0.998510298403826
1125	126	8.54355799999999	0.00298000889068295	0.863327542489225	0.998518086292526
1126	126	8.608776	0.00304934153841295	0.860701914538036	0.998483744534579
1127	126	8.673994	0.00299337483011182	0.862889357588507	0.998511574485085
1128	126	8.739212	0.00305460265371943	0.860526526516134	0.998480513691902
1129	126	8.80443	0.00298067110336634	0.863351671533151	0.998517666350711
1130	126	8.869648	0.00300335259155618	0.862552361054854	0.998505887660113
1131	126	8.934866	0.00299718836851582	0.86266822300174	0.998509818857366
1132	126	9.000084	0.00299337166573169	0.862959141081029	0.998511814258315
1133	126	9.06530199999999	0.00301530144960529	0.862451003356413	0.998501009561798
1134	126	9.13052	0.0029808421068909	0.863468920642679	0.9985181838274
1135	126	9.195738	0.002976213005075	0.863762342117049	0.998521000146865
1136	126	9.260956	0.00297428289724677	0.863975584506988	0.998521682890978
1137	126	9.326174	0.00294830154796887	0.864917206493291	0.998534951697696
1138	126	9.391392	0.00303111596837295	0.86181277307597	0.998492976481264
1139	126	9.45661	0.00298577568768941	0.863291222940791	0.998516260222955
1140	126	9.521828	0.00300356618721371	0.862847994674335	0.99850725450299
1141	126	9.58704599999999	0.00298984484239053	0.863037063316865	0.998514171351086
1142	126	9.652264	0.00297934116943818	0.863605771552432	0.99852020767602
1143	126	9.717482	0.00303884560707952	0.861464788967912	0.998490401289679
1144	126	9.7827	0.00298395598921073	0.863457224585793	0.998517847873947
1145	126	9.847918	0.0029839639848267	0.863569763573733	0.998518114740198
1146	126	9.913136	0.00297251103488216	0.86378553238782	0.998523034832694
1147	127	-4.956644	0.360792493447661	0.580214404966682	0.824001029133796
1148	127	-4.891425	0.36350514832884	0.573876264970749	0.822383964434266
1149	127	-4.826206	0.364224194549024	0.57540560234338	0.821808013133704
1150	127	-4.760987	0.362842983566224	0.572058284655213	0.821698285639286
1151	127	-4.695768	0.364420376718044	0.57306569814682	0.821203188970685
1152	127	-4.630549	0.366429616231471	0.567613613791763	0.819568644277751
1153	127	-4.56533	0.368682296946644	0.563308476004749	0.818674976937472
1154	127	-4.500111	0.37185441236943	0.560704915784299	0.817285328172147
1155	127	-4.434892	0.373346260748803	0.557521792128682	0.816000465303659
1156	127	-4.369673	0.371550068259239	0.561457455158233	0.817018936388194
1157	127	-4.304454	0.373059303034096	0.557355327997356	0.815747936256229
1158	127	-4.239235	0.372797673568129	0.562034519854933	0.816523945890367
1159	127	-4.174016	0.375277085695415	0.556937222369015	0.814637182280421
1160	127	-4.108797	0.375117185991257	0.558172491379082	0.815145906060934
1161	127	-4.043578	0.371539826970547	0.562267238274216	0.816454475745558
1162	127	-3.978359	0.373312671668827	0.559330314397811	0.81597422901541
1163	127	-3.91314	0.373275882098823	0.560296275652945	0.815540739335119
1164	127	-3.847921	0.373349749483168	0.560905117541551	0.816067666746676
1165	127	-3.782702	0.371885941829532	0.563279040157795	0.816630568355321
1166	127	-3.717483	0.374282403849065	0.563104894943535	0.816028124652802
1167	127	-3.652264	0.370363513939082	0.564587676897645	0.817382054403424
1168	127	-3.587045	0.369621433783322	0.568004337139427	0.818155217915773
1169	127	-3.521826	0.367396854795515	0.569644103758037	0.818890375085175
1170	127	-3.456607	0.36480570025742	0.573106744792312	0.82054893579334
1171	127	-3.391388	0.367959583643823	0.570847371127456	0.81885570846498
1172	127	-3.326169	0.369376853108406	0.571223044767975	0.818353548645973
1173	127	-3.26095	0.368619261309504	0.572392970323562	0.81890379358083
1174	127	-3.195731	0.368193288333714	0.574492421932518	0.819366313517093
1175	127	-3.130512	0.368199021555483	0.571859368123114	0.818878049962222
1176	127	-3.065293	0.372255382128059	0.571557484567165	0.817744637839496
1177	127	-3.000074	0.367100537288934	0.571337518747896	0.819355701096355
1178	127	-2.934855	0.36759446747601	0.574500016868114	0.819890868850052
1179	127	-2.869636	0.366665637586265	0.572156049311161	0.819308868609368
1180	127	-2.804417	0.365635678172111	0.578105141408741	0.820700129494071
1181	127	-2.739198	0.367284492123872	0.572509123012423	0.818916767835617
1182	127	-2.673979	0.367857122328132	0.573462448082864	0.819537122733891
1183	127	-2.60876	0.364185597281903	0.575299214571714	0.820728056132793
1184	127	-2.543541	0.367233185563236	0.574554098770022	0.819624950177967
1185	127	-2.478322	0.366971412207931	0.57244974002242	0.819841099902987
1186	127	-2.413103	0.374413272365927	0.571048381738364	0.817114580422639
1187	127	-2.347884	0.375774516258388	0.571756183635443	0.817120712250471
1188	127	-2.282665	0.374114723410457	0.568821831140667	0.817162204533815
1189	127	-2.217446	0.37605258077383	0.569972893688827	0.816910508088767
1190	127	-2.152227	0.373624259606003	0.568474860861897	0.817415452562272
1191	127	-2.087008	0.371897191274911	0.575507264118641	0.818983806297183
1192	127	-2.021789	0.375898948404938	0.567216758616268	0.81649081595242
1193	127	-1.95657	0.372106457594782	0.576897761318832	0.819141247309744
1194	127	-1.891351	0.372239924035966	0.573240538593381	0.818508083932101
1195	127	-1.826132	0.374996688216924	0.574679605662822	0.818407223559916
1196	127	-1.760913	0.370994210708886	0.575318977236747	0.819129765965044
1197	127	-1.695694	0.373702307697385	0.577560130041092	0.81915302760899
1198	127	-1.630475	0.370853823143988	0.577893041074276	0.819527240470051
1199	127	-1.565256	0.371767111122608	0.578946595545858	0.819810304790735
1200	127	-1.500037	0.372858189977705	0.57721469271928	0.81931425165385
1201	127	-1.434818	0.370899642817676	0.582282990217208	0.820966004393994
1202	127	-1.369599	0.370520195923745	0.581799787934869	0.821243495680391
1203	127	-1.30438	0.369789189659059	0.583850122056901	0.821254292502999
1204	127	-1.239161	0.368801071308553	0.585256718099117	0.822189899161458
1205	127	-1.173942	0.3702665832825	0.587431933265179	0.821873065084219
1206	127	-1.108723	0.370418341830372	0.583233729470521	0.821572611108422
1207	127	-1.043504	0.36941024614498	0.587294992059469	0.823105789721012
1208	127	-0.978285	0.368061100132763	0.585861160419881	0.823561178520321
1209	127	-0.913066	0.367244214285165	0.589193106628954	0.824743813835084
1210	127	-0.847847	0.362402964383363	0.591911366209387	0.82614776212722
1211	127	-0.782628	0.366661426145583	0.58721135975793	0.824240548536181
1212	127	-0.717409	0.364461251534521	0.593406248837709	0.825879484415054
1213	127	-0.65219	0.367241402622312	0.590913583058863	0.824188009835779
1214	127	-0.586971	0.365798172540962	0.594914472661912	0.826407665386796
1215	127	-0.521752	0.365669800434261	0.595940693747252	0.825807190500199
1216	127	-0.456533	0.364487183280289	0.597743996419012	0.826631591655314
1217	127	-0.391314	0.365756045095622	0.600710709579289	0.826158497482538
1218	127	-0.326095	0.37042313395068	0.598601325415074	0.825372369028627
1219	127	-0.260876	0.365754265803843	0.603421935811638	0.827344965189695
1220	127	-0.195657	0.371180950663983	0.601222083903849	0.82473549619317
1221	127	-0.130438	0.3703433140181	0.604738157242536	0.825539589859545
1222	127	-0.065219	0.376754945609718	0.602621033787727	0.822611809708178
1223	127	0	0.373799921013414	0.603172664996236	0.824429443106055
1224	127	0.065219	0.373021311126649	0.601736649870872	0.82337349653244
1225	127	0.130438	0.37293634051457	0.603451647330075	0.823800448328256
1226	127	0.195657	0.368359212763607	0.60855336068198	0.825168444775044
1227	127	0.260876	0.364144797436893	0.610491923056542	0.826331177726388
1228	127	0.326095	0.357962519396096	0.614130333997309	0.828155650757253
1229	127	0.391314	0.357984608504921	0.614433744456619	0.828306577168405
1230	127	0.456533	0.357761085033416	0.61582110915333	0.828719873912632
1231	127	0.521752	0.356512144207954	0.614123118110001	0.830089300870895
1232	127	0.586971	0.355756800156086	0.611526080407202	0.830900633707642
1233	127	0.65219	0.35525381937623	0.607663325499743	0.829973310232162
1234	127	0.717409	0.355528035666793	0.60705596068874	0.830625498667359
1235	127	0.782628	0.359260802157223	0.602164478041231	0.829573516733944
1236	127	0.847847	0.360122968908399	0.599842934869229	0.829395926557481
1237	127	0.913066	0.359740597661584	0.596126971766352	0.828903798945248
1238	127	0.978285	0.360325337387621	0.594147778116166	0.82839463930577
1239	127	1.043504	0.362075537443161	0.586586523335427	0.82765348162502
1240	127	1.108723	0.360462913755327	0.582581763155758	0.828376650810241
1241	127	1.173942	0.364081074949353	0.581731055863201	0.827016501687467
1242	127	1.239161	0.363767578732222	0.580072065815329	0.827684114687144
1243	127	1.30438	0.366837003268301	0.576915685553103	0.826951493509113
1244	127	1.369599	0.36656618816778	0.575901310890913	0.826904355548322
1245	127	1.434818	0.370226473081856	0.572745087556541	0.825669269077479
1246	127	1.500037	0.369763315189629	0.568920142482966	0.825277344323694
1247	127	1.565256	0.365705521777272	0.574703862424939	0.826430846005678
1248	127	1.630475	0.36735872272402	0.572423564037308	0.8262584451586
1249	127	1.695694	0.362607416696846	0.582842064555734	0.828972273506224
1250	127	1.760913	0.361236490309238	0.584867388010025	0.828601667657494
1251	127	1.826132	0.362236941698938	0.587040707468986	0.829381390474736
1252	127	1.891351	0.363178525585681	0.583956538699567	0.827996863052249
1253	127	1.95657	0.359999929089099	0.591848120559006	0.829583940096199
1254	127	2.021789	0.365357113536447	0.582600435707718	0.82736274972558
1255	127	2.087008	0.35806566150859	0.591438550502061	0.829406813718378
1256	127	2.152227	0.360719226766377	0.591533852275461	0.82913663983345
1257	127	2.217446	0.36260525509715	0.588845596183091	0.82785568665713
1258	127	2.282665	0.360042036045342	0.591434289701283	0.828511338680982
1259	127	2.347884	0.361112552229315	0.589367959182709	0.827676659449935
1260	127	2.413103	0.357186581008136	0.594875564798712	0.830712135881185
1261	127	2.478322	0.357048916164785	0.597625724971294	0.830630912445485
1262	127	2.543541	0.358050974551588	0.592740752734243	0.829029044136405
1263	127	2.60876	0.361438137013465	0.59128482080996	0.829132034443318
1264	127	2.673979	0.361979601439088	0.588344036135822	0.82880060467869
1265	127	2.739198	0.36571469483897	0.583521006163209	0.826493968255817
1266	127	2.804417	0.357547818683087	0.592301644384861	0.829241608269512
1267	127	2.869636	0.360732249449938	0.585763707291334	0.827994939871132
1268	127	2.934855	0.361724402289837	0.583862639963626	0.828368991613388
1269	127	3.000074	0.365526893641799	0.577191287651658	0.825813565403223
1270	127	3.065293	0.364550780970603	0.576824930962175	0.826454313471913
1271	127	3.130512	0.366089843679219	0.577220843173563	0.826438589021563
1272	127	3.195731	0.367309193126857	0.575847547501325	0.824041725136339
1273	127	3.26095	0.36286210687831	0.578870576806366	0.82523207180202
1274	127	3.326169	0.362985711544752	0.583166251890361	0.824822694994509
1275	127	3.391388	0.358967260923236	0.586007233709096	0.825732891447842
1276	127	3.456607	0.361967493779957	0.579755523707717	0.823762165382504
1277	127	3.521826	0.361173447687178	0.581684718839824	0.824289860203862
1278	127	3.587045	0.362542742397636	0.578471027314662	0.823638146743178
1279	127	3.652264	0.367636268492788	0.575030142907053	0.821205966174602
1280	127	3.717483	0.365055850241333	0.577470399439334	0.82225346378982
1281	127	3.782702	0.365550705231726	0.574999345466494	0.822046793997287
1282	127	3.847921	0.36703006317839	0.573769968468695	0.821487691253423
1283	127	3.91314	0.370317691471427	0.569304104428738	0.820483097806572
1284	127	3.978359	0.3710896987468	0.568824973423034	0.818813051097095
1285	127	4.043578	0.372409037780016	0.567691179458051	0.819190523587167
1286	127	4.108797	0.371304497122764	0.568158017471432	0.818963064812123
1287	127	4.174016	0.367050021886825	0.572749829385429	0.821052398532629
1288	127	4.239235	0.366432772018015	0.571027653291821	0.820802097208797
1289	127	4.304454	0.364826353266835	0.571869416628032	0.821539126336574
1290	127	4.369673	0.366738771088421	0.57177380984649	0.820072030648589
1291	127	4.434892	0.36315567465499	0.575044163968414	0.822228596545755
1292	127	4.500111	0.366690258029848	0.572210165206342	0.820277092978358
1293	127	4.56533	0.370124590583145	0.56887267390266	0.818819362670183
1294	127	4.630549	0.364782522432506	0.576916828751564	0.82132183201611
1295	127	4.695768	0.365924429148435	0.574905040673911	0.820667834952473
1296	127	4.760987	0.365716346073895	0.575507250148803	0.820919432677328
1297	127	4.826206	0.368040159344673	0.571674678009003	0.820073626004159
1298	127	4.891425	0.368178012780845	0.573520034085959	0.819875285029411
1299	127	4.956644	0.369957057759165	0.570526141673326	0.818843557499349
1300	127	5.021863	0.365517941303551	0.573711961042136	0.820897792465984
1301	127	5.087082	0.36679328745231	0.574845088645815	0.820570915937423
1302	127	5.152301	0.361879236530512	0.578696054406464	0.822421276941895
1303	127	5.21752	0.364797827787697	0.578494302928447	0.821544104255735
1304	127	5.282739	0.367789183277636	0.573745662346482	0.819377873092889
1305	127	5.347958	0.372337391600012	0.574244283139705	0.81843317952007
1306	127	5.413177	0.371811187826097	0.570564586669206	0.818828797899186
1307	127	5.478396	0.372341894078999	0.57300106389448	0.818639846518635
1308	127	5.543615	0.373251439537853	0.569616715889424	0.817640865221619
1309	127	5.608834	0.370950494892895	0.575546535197645	0.818902073428034
1310	127	5.674053	0.373152515385299	0.570539137814194	0.817080453969538
1311	127	5.739272	0.374047399032861	0.572757886722683	0.817528991959989
1312	127	5.804491	0.37494046241045	0.572625555563718	0.816891773603856
1313	127	5.86971	0.374485484324395	0.570706482511013	0.816905745305121
1314	127	5.934929	0.376230147201567	0.570911287330091	0.816990334540605
1315	127	6.000148	0.370484487153589	0.572430594358593	0.818925403989851
1316	127	6.065367	0.374765397049486	0.573396115098148	0.817708595655858
1317	127	6.130586	0.371643458958715	0.572340562008321	0.818137608468532
1318	127	6.195805	0.372096225153654	0.578335948754102	0.81927097029984
1319	127	6.261024	0.37463334435597	0.570819051004946	0.816811709664762
1320	127	6.326243	0.37618543440476	0.571933530271053	0.817640445195138
1321	127	6.391462	0.374961226247251	0.570852753706276	0.817645766772329
1322	127	6.456681	0.37438463512808	0.579224553890526	0.818033705465495
1323	127	6.5219	0.371554585173726	0.57674632128328	0.819540329277515
1324	127	6.587119	0.374724212568253	0.576726248022168	0.818448783829808
1325	127	6.652338	0.373501302208751	0.577100267168134	0.81875115353614
1326	127	6.717557	0.37275261292234	0.577497363090515	0.819041367620229
1327	127	6.782776	0.371230075135827	0.580310515128076	0.820223182439804
1328	127	6.847995	0.368958461098372	0.580488588195294	0.820633565075695
1329	127	6.913214	0.370568620972335	0.582478727214038	0.820771280676126
1330	127	6.978433	0.37160034943372	0.579828312154859	0.819790748879313
1331	127	7.043652	0.371652128640562	0.581613280810415	0.820452917367219
1332	127	7.108871	0.36829228606075	0.585482753347605	0.821700643748045
1333	127	7.17409	0.374824927654117	0.5803999947384	0.819210133515298
1334	127	7.239309	0.373924638144671	0.58410650352016	0.819471891038119
1335	127	7.304528	0.368022856302559	0.58742971997708	0.821815349161624
1336	127	7.369747	0.364517909009009	0.58905035816133	0.823758944869041
1337	127	7.434966	0.362632396165281	0.591192441992461	0.825018145143985
1338	127	7.500185	0.368553235661238	0.590124693699181	0.822283761575818
1339	127	7.565404	0.370485659223049	0.587546257302165	0.821347533725202
1340	127	7.630623	0.365780610125511	0.59153224248439	0.823163601569831
1341	127	7.695842	0.366661331616342	0.591109952889382	0.823240983299911
1342	127	7.761061	0.367719558533281	0.594471894204616	0.823172704316675
1343	127	7.82628	0.364613550249487	0.593947488814592	0.824032551608979
1344	127	7.891499	0.366371509619057	0.594361647032201	0.823333789594471
1345	127	7.956718	0.362365097273141	0.597064741887152	0.824975346215069
1346	127	8.021937	0.36393846431747	0.596860603429377	0.824404787272214
1347	127	8.087156	0.363300614058971	0.596310370601713	0.824906005524098
1348	127	8.152375	0.363804743159562	0.594512520357966	0.82475689612329
1349	127	8.217594	0.361861350946128	0.596071460284292	0.825259374454617
1350	127	8.282813	0.363281142897903	0.594266011379659	0.824529770761728
1351	127	8.348032	0.364667537156492	0.594083413016051	0.823676716536283
1352	127	8.413251	0.361044580582529	0.597322145476937	0.825501731596887
1353	127	8.47847	0.362820479087531	0.597349093761295	0.825512859039008
1354	127	8.543689	0.368234306573867	0.588084891438484	0.823278311640024
1355	127	8.608908	0.367930134292691	0.588363882619887	0.823078637011349
1356	127	8.674127	0.365732080768793	0.5908257314004	0.82365171983838
1357	127	8.739346	0.362875137012451	0.593544960021972	0.82509530428797
1358	127	8.804565	0.365305951796472	0.587612772360444	0.824365085922181
1359	127	8.869784	0.366922160144895	0.586555144516751	0.823626478202641
1360	127	8.935003	0.367101126350462	0.58908321801573	0.823847273364663
1361	127	9.000222	0.365530335344374	0.588453378528356	0.824361338280141
1362	127	9.065441	0.367276997305452	0.586086853872984	0.823853682726621
1363	127	9.13066	0.36900941748172	0.585427539888769	0.823711760342121
1364	127	9.195879	0.365060973446816	0.585729440674185	0.825191584415733
1365	127	9.261098	0.365852916613221	0.587173733860254	0.824419114738702
1366	127	9.326317	0.36621526395902	0.589411933906376	0.823647140525281
1367	127	9.391536	0.366101515013724	0.591828369069844	0.824368704110384
1368	127	9.456755	0.363001049030572	0.592171596828848	0.825734848156571
1369	127	9.521974	0.366994863841682	0.584688799921423	0.82355616800487
1370	127	9.587193	0.365925755817443	0.588098133448511	0.824317364953458
1371	127	9.652412	0.367017293348908	0.586960372049361	0.824488188140094
1372	127	9.717631	0.362592735793441	0.589907970279455	0.825547817163169
1373	127	9.78285	0.363665513228625	0.591041120700538	0.826145724393427
1374	127	9.848069	0.362850616220384	0.590225184801966	0.825830020941793
1375	127	9.913288	0.364674182608723	0.586539850570261	0.82566740270704
1376	136	-4.958848	0.13808340858668	0.666985750198364	0.931739814579486
1377	136	-4.8936	0.137141194753348	0.674661077558994	0.932353463768959
1378	136	-4.828352	0.136840254813432	0.67562162131071	0.932443808019161
1379	136	-4.763104	0.137169716134667	0.671465525031089	0.932250541448593
1380	136	-4.697856	0.136748927831649	0.674290902912616	0.932500238716602
1381	136	-4.632608	0.136880451999604	0.675108394026756	0.932424288988113
1382	136	-4.56736	0.137195537425577	0.674541573226451	0.932315063476562
1383	136	-4.502112	0.139154290035366	0.666263122856616	0.93128844499588
1384	136	-4.436864	0.139130921661853	0.668501242995262	0.931218756735324
1385	136	-4.37161599999999	0.138127449154853	0.666458776593208	0.931733798980712
1386	136	-4.306368	0.137137477844953	0.675062900781631	0.932278878986835
1387	136	-4.24112	0.139320072345435	0.665656873583793	0.931214699149131
1388	136	-4.175872	0.138135395571589	0.671033385396003	0.931825576722621
1389	136	-4.110624	0.137769369781017	0.671037274599075	0.931962472200393
1390	136	-4.045376	0.138704003021121	0.662151929736137	0.931423725187778
1391	136	-3.980128	0.137207268178462	0.668936967849731	0.932156936824321
1392	136	-3.91487999999999	0.137160376645624	0.673606467247009	0.932288035750389
1393	136	-3.84963199999999	0.137642550840973	0.667754642665386	0.931933435797691
1394	136	-3.78438399999999	0.136932288482785	0.674471838772296	0.932370199263095
1395	136	-3.71913599999999	0.139346525259315	0.664560815691947	0.931156516075134
1396	136	-3.653888	0.137925474718213	0.668187275528907	0.931826005876064
1397	136	-3.58864	0.139355432800948	0.663426207005977	0.931137603521347
1398	136	-3.523392	0.137127001024782	0.671760560572147	0.932164831459522
1399	136	-3.458144	0.137819978035986	0.66864606142044	0.931970900297164
1400	136	-3.392896	0.135311507061123	0.67928077429533	0.933142009377479
1401	136	-3.327648	0.136070011369883	0.67228384912014	0.932709269225597
1402	136	-3.2624	0.135549277998507	0.678000921010971	0.932995907962322
1403	136	-3.197152	0.137024291977286	0.674491393566131	0.932289816439151
1404	136	-3.131904	0.137208701856434	0.67502271682024	0.93223048299551
1405	136	-3.066656	0.136077526211738	0.673620122671127	0.932758638262748
1406	136	-3.001408	0.136286365240812	0.676779082417488	0.932589693367481
1407	136	-2.93616	0.138071557879447	0.667914547026157	0.931693115830421
1408	136	-2.870912	0.136467499099671	0.676875387132167	0.932511569559574
1409	136	-2.80566399999999	0.137418576702475	0.670089076459407	0.932056663930416
1410	136	-2.74041599999999	0.135182824730873	0.68070620894432	0.933138674497604
1411	136	-2.67516799999999	0.137673577666282	0.673921228945255	0.931976400315761
1412	136	-2.60992	0.137739744409918	0.672634357213974	0.931862424314022
1413	136	-2.544672	0.138912615552544	0.664314034581184	0.931238909065723
1414	136	-2.479424	0.138125544786453	0.670463228225708	0.9317208558321
1415	136	-2.414176	0.138412876054644	0.668839904665947	0.93153351843357
1416	136	-2.348928	0.136974400840699	0.67263895124197	0.932295808196067
1417	136	-2.28368	0.136581790633499	0.673187425732612	0.932460497319698
1418	136	-2.218432	0.137300053238868	0.67298422306776	0.932181833684444
1419	136	-2.153184	0.138667112588882	0.668162614107132	0.931431891024112
1420	136	-2.087936	0.137652640789747	0.675147883594036	0.931995564699173
1421	136	-2.022688	0.138376063294708	0.671286281943321	0.93162852525711
1422	136	-1.95743999999999	0.139162702113389	0.673358011245727	0.931325547397136
1423	136	-1.89219199999999	0.136339750327169	0.680650563538074	0.932716089487075
1424	136	-1.826944	0.138260150700807	0.672202211618423	0.931714729964733
1425	136	-1.761696	0.136509109660983	0.677987785637378	0.93255386352539
1426	136	-1.696448	0.136994169652461	0.675826044380664	0.932324746251106
1427	136	-1.6312	0.137524126470088	0.676067622005939	0.932100193202495
1428	136	-1.565952	0.135907064005732	0.680427597463131	0.932804523408412
1429	136	-1.500704	0.136264836043119	0.676256416738033	0.932612693309783
1430	136	-1.435456	0.13612454496324	0.677181425690651	0.932691942155361
1431	136	-1.37020799999999	0.136695385724306	0.677309411764144	0.932470463216304
1432	136	-1.30496	0.135445172712206	0.678212936222553	0.933078779280185
1433	136	-1.239712	0.137242466397583	0.676021905243396	0.932237936556339
1434	136	-1.174464	0.137242222018539	0.676295509934425	0.932156643271446
1435	136	-1.109216	0.137169352173805	0.676869645714759	0.932165160775184
1436	136	-1.043968	0.137321222200989	0.673551359772682	0.932078170776367
1437	136	-0.978719999999999	0.135399736836552	0.681284454464912	0.933097732067108
1438	136	-0.913472	0.137395976483821	0.675519037246704	0.932103423774242
1439	136	-0.848224	0.135836325772106	0.683004082739353	0.932885830104351
1440	136	-0.782976	0.134543572925031	0.681218369305133	0.933491116762161
1441	136	-0.717728	0.136085770279169	0.679956416785717	0.93280389457941
1442	136	-0.65248	0.136153588071465	0.680348239839077	0.932764628529548
1443	136	-0.587232	0.135959345474839	0.679680006206035	0.932848116755485
1444	136	-0.521984	0.136078480258584	0.683136029541492	0.932846471667289
1445	136	-0.456736	0.136085423454642	0.68336899280548	0.932773515582084
1446	136	-0.391488	0.136194976232945	0.681019388139247	0.932706244289875
1447	136	-0.32624	0.138225623965263	0.675785760581493	0.931681108474731
1448	136	-0.260992	0.137722509726881	0.682149724662304	0.931979037821292
1449	136	-0.195744	0.138078024424612	0.680223968625068	0.931844437122345
1450	136	-0.130496	0.137799171730875	0.682518529891967	0.931950271129608
1451	136	-0.065248	0.136851455084979	0.685164742171764	0.932392825186252
1452	136	0	0.135641335882246	0.688769015669822	0.932978691160678
1453	136	0.065248	0.135968141816556	0.688744136691093	0.932819348573684
1454	136	0.130496	0.138299541547894	0.683668660372495	0.931708449125289
1455	136	0.195744	0.139352186769247	0.679978880286216	0.931162078678607
1456	136	0.260992	0.138807736337184	0.678366753458976	0.931422170996665
1457	136	0.32624	0.14232041798532	0.675240179896354	0.92987045943737
1458	136	0.391488	0.142046186327934	0.671392205357551	0.929956951737403
1459	136	0.456736	0.142553089186549	0.671680385619401	0.929635423421859
1460	136	0.521984	0.139738575741648	0.678041004389524	0.931042556464672
1461	136	0.587232	0.139396420307457	0.675574970990419	0.931131805479526
1462	136	0.65248	0.140132782235741	0.672707148641347	0.930736380815506
1463	136	0.717728	0.138946666382253	0.674874744564294	0.931349024176597
1464	136	0.782976	0.140556454099714	0.672017998248338	0.930546240508556
1465	136	0.848224	0.139160183258354	0.673938388377428	0.931246325373649
1466	136	0.913472	0.141002690605819	0.670273564755916	0.93038854598999
1467	136	0.978719999999999	0.141213387064635	0.668100824207067	0.930220705270767
1468	136	1.043968	0.140351465716958	0.669303108006715	0.930666725337505
1469	136	1.109216	0.138122246973216	0.676681941747665	0.931780540943145
1470	136	1.174464	0.139592210948467	0.671560304611921	0.93102995455265
1471	136	1.239712	0.140145883895456	0.66912920102477	0.930738714337348
1472	136	1.30496	0.141680358722805	0.668426545709371	0.930078756809234
1473	136	1.37020799999999	0.140523466095328	0.674738689512014	0.930713152885437
1474	136	1.435456	0.141927149705588	0.669037110358476	0.930048869550228
1475	136	1.500704	0.139724296703934	0.674270018935203	0.931048625707626
1476	136	1.565952	0.140785869583487	0.670487380772829	0.930534425377845
1477	136	1.6312	0.142122757807373	0.674280832707882	0.929877252876758
1478	136	1.696448	0.14065890610218	0.676985374838113	0.930599057674408
1479	136	1.761696	0.139630480855703	0.673551984131336	0.931076076626777
1480	136	1.826944	0.140040774270892	0.674483467638492	0.930844245851039
1481	136	1.89219199999999	0.135862769372761	0.679879286885261	0.932834959030151
1482	136	1.95743999999999	0.136395793408155	0.679330252856016	0.932594101130962
1483	136	2.022688	0.138135540857911	0.674242088198661	0.931694303452968
1484	136	2.087936	0.138871098309755	0.669985335320234	0.93127834200859
1485	136	2.153184	0.138887867890298	0.673802312463522	0.931357809901237
1486	136	2.218432	0.139280940033495	0.67449470385909	0.931195731461048
1487	136	2.28368	0.137714585848152	0.678402819484472	0.931920838356018
1488	136	2.348928	0.13907322268933	0.672110406309366	0.931189003586769
1489	136	2.414176	0.138701903261244	0.676158276945352	0.931450578570366
1490	136	2.479424	0.138321808725595	0.67471540570259	0.931678001582622
1491	136	2.544672	0.138595112971961	0.675840834528207	0.931504879891872
1492	136	2.60992	0.140227968804538	0.668152987211942	0.930701269209384
1493	136	2.67516799999999	0.140876927971839	0.669122375547885	0.930365511775016
1494	136	2.74041599999999	0.139001873321831	0.671513362973928	0.93128951638937
1495	136	2.80566399999999	0.13920414224267	0.669249633699655	0.9311427667737
1496	136	2.870912	0.140323564969003	0.667575817555189	0.930578736960887
1497	136	2.93616	0.140818337723612	0.667587514221668	0.930430872738361
1498	136	3.001408	0.140906416624784	0.66841083317995	0.930412571132183
1499	136	3.066656	0.138120517507195	0.67354641854763	0.931772020459175
1500	136	3.131904	0.138773235864937	0.674056181311607	0.931465035676956
1501	136	3.197152	0.141591380909085	0.663658708333969	0.930056720972061
1502	136	3.2624	0.140025177039205	0.670141427963972	0.93081793487072
1503	136	3.327648	0.140863965079188	0.668516014516353	0.930474124848842
1504	136	3.392896	0.141271286830306	0.673018170893192	0.930289515852928
1505	136	3.458144	0.140427514724433	0.677254232764244	0.930771811306476
1506	136	3.523392	0.14051115643233	0.673847337812185	0.93071498721838
1507	136	3.58864	0.140852611325681	0.669167936593294	0.930449177324771
1508	136	3.653888	0.140590726397931	0.671455901116132	0.930555056035518
1509	136	3.71913599999999	0.138858811371028	0.671910762041807	0.93136827647686
1510	136	3.78438399999999	0.139052015729248	0.675307879596948	0.931352037191391
1511	136	3.84963199999999	0.141249937005341	0.670263807475566	0.9302729383111
1512	136	3.91487999999999	0.140643082186579	0.668323928117752	0.930488155782222
1513	136	3.980128	0.139094256609678	0.673203682899475	0.931277821958065
1514	136	4.045376	0.13707608859986	0.677791528403759	0.932310825586319
1515	136	4.110624	0.138821082375943	0.675564910471439	0.931409442424774
1516	136	4.175872	0.139522982761263	0.672925944626331	0.931113542616367
1517	136	4.24112	0.14018855523318	0.668467459082603	0.93076007515192
1518	136	4.306368	0.138254583999514	0.67438229098916	0.931687016785144
1519	136	4.37161599999999	0.139463786780834	0.669280332326889	0.93109773248434
1520	136	4.436864	0.138907087780535	0.66820503771305	0.931275357306003
1521	136	4.502112	0.141553345136344	0.661995277553796	0.930027778446674
1522	136	4.56736	0.141705306246876	0.663607674837112	0.930001094937324
1523	136	4.632608	0.13807798102498	0.673290809988975	0.931742812693119
1524	136	4.697856	0.141302601620554	0.666128668189048	0.93024566322565
1525	136	4.763104	0.140532706677913	0.67119612544775	0.930639106035232
1526	136	4.828352	0.143146677874028	0.663307008892297	0.929334868490695
1527	136	4.8936	0.140477349609136	0.670873100310564	0.930666297674179
1528	136	4.958848	0.141238613054156	0.665863533318042	0.930350272357463
1529	136	5.024096	0.138777410797774	0.671728624403476	0.931490971148014
1530	136	5.089344	0.140959269553422	0.665581771731376	0.930333565175533
1531	136	5.154592	0.144408227503299	0.659654635190963	0.928691504895687
1532	136	5.21984	0.141849245689809	0.65942815169692	0.929855018854141
1533	136	5.285088	0.141220033541321	0.664114207029342	0.930220863223075
1534	136	5.35033599999999	0.139147576317191	0.674310354888439	0.931258709728717
1535	136	5.415584	0.141392119973897	0.660538907349109	0.930089922249317
1536	136	5.48083199999999	0.13883887194097	0.670825305581092	0.931413555145263
1537	136	5.54608	0.139141072891652	0.666558189690113	0.931281511485576
1538	136	5.61132799999999	0.138764252886176	0.668016240000724	0.931389985978603
1539	136	5.676576	0.139187548309564	0.664693129062652	0.931212000548839
1540	136	5.741824	0.139587489888071	0.665308986604213	0.931054961681365
1541	136	5.807072	0.137126381881535	0.671512389183044	0.932236252725124
1542	136	5.87232	0.13770280573517	0.673403176665306	0.931959807872772
1543	136	5.937568	0.139259432442486	0.669809439778328	0.931189337372779
1544	136	6.002816	0.138218720629811	0.671542617678642	0.931744231283664
1545	136	6.068064	0.138445717282593	0.674615939706564	0.931715074181556
1546	136	6.133312	0.13716296069324	0.678122068941593	0.932355967164039
1547	136	6.19856	0.137533126957714	0.676323394477367	0.932056207954883
1548	136	6.263808	0.138391527533531	0.673290365934372	0.931684924662113
1549	136	6.329056	0.137557984143495	0.676167401671409	0.932119750976562
1550	136	6.394304	0.137368299253284	0.674385145306587	0.932174807786941
1551	136	6.45955199999999	0.137361685000359	0.673933896422386	0.93213418573141
1552	136	6.5248	0.139306675828993	0.667355732619762	0.93113943785429
1553	136	6.59004799999999	0.138956473581492	0.671718223392963	0.931339953839778
1554	136	6.655296	0.13835902325809	0.666372592747211	0.931549805402755
1555	136	6.72054399999999	0.13973762653768	0.663434329628944	0.930906374752521
1556	136	6.785792	0.139361669495701	0.667247408628463	0.931091937422752
1557	136	6.85104	0.140107988193631	0.66821504086256	0.930804321169853
1558	136	6.916288	0.136729894205927	0.682748508453369	0.932516638934612
1559	136	6.981536	0.136904930137097	0.674002127349376	0.932371540367603
1560	136	7.046784	0.137019664421677	0.678519766032695	0.932308112084865
1561	136	7.112032	0.137575282342731	0.672843134403228	0.932038676738739
1562	136	7.17728	0.141356424987316	0.661311776936054	0.93025098145008
1563	136	7.242528	0.138453377410769	0.672341242432594	0.931584303081035
1564	136	7.307776	0.137936307489871	0.669702297449111	0.931862597167491
1565	136	7.373024	0.136613736487925	0.678647404909133	0.932584027945995
1566	136	7.43827199999999	0.137742933258414	0.673362258076667	0.931985482573509
1567	136	7.50352	0.137860289961099	0.673074109852314	0.931975339353084
1568	136	7.56876799999999	0.138181348145008	0.673373053967952	0.931776803731918
1569	136	7.634016	0.137852144613862	0.675767654180526	0.93194011747837
1570	136	7.69926399999999	0.13584061358124	0.681433379650116	0.932915730774402
1571	136	7.764512	0.138342259079217	0.671837823092937	0.93171442002058
1572	136	7.82975999999999	0.138695055246353	0.669911642372608	0.931490485370159
1573	136	7.895008	0.13847154341638	0.66843836158514	0.93163143992424
1574	136	7.960256	0.138617899082601	0.671373008191585	0.931633603572845
1575	136	8.025504	0.138367259129881	0.672600682079792	0.931792891025543
1576	136	8.090752	0.139837460592389	0.668450139462947	0.931010536849498
1577	136	8.156	0.140558478608727	0.664766250550746	0.930613078176975
1578	136	8.221248	0.137686784937977	0.67499408274889	0.932048338651657
1579	136	8.286496	0.138643495179712	0.671822829544544	0.931531326472759
1580	136	8.351744	0.139805113337933	0.665807010233402	0.930936223268508
1581	136	8.416992	0.139672994241118	0.669188185036182	0.931064005196094
1582	136	8.48224	0.142747570388019	0.668817143142223	0.929672306776046
1583	136	8.547488	0.142764725536107	0.663501441478729	0.929690693318843
1584	136	8.612736	0.140191544406115	0.673705427348613	0.930901654064655
1585	136	8.677984	0.139508033730089	0.669371086359024	0.931106796860694
1586	136	8.74323199999999	0.140031288936734	0.670486459136009	0.930865539610385
1587	136	8.80848	0.138706658221781	0.674414041638374	0.93147360086441
1588	136	8.873728	0.140190049633383	0.665635685622692	0.93068425655365
1589	136	8.938976	0.13780050035566	0.672537279129028	0.931906615197658
1590	136	9.004224	0.137598818540573	0.673555687069892	0.932018795609474
1591	136	9.069472	0.138648995012044	0.669359683990478	0.931454199552536
1592	136	9.13472	0.1377675505355	0.676633501052856	0.931914454698562
1593	136	9.199968	0.136808962002396	0.678188982605934	0.932367758452892
1594	136	9.265216	0.137938014604151	0.674484033882617	0.931769600510597
1595	136	9.330464	0.138525696098804	0.668954214453697	0.931441022455692
1596	136	9.395712	0.137389749288558	0.679275703430175	0.932118709385395
1597	136	9.46096	0.137768266722559	0.674156063795089	0.93190673738718
1598	136	9.526208	0.136008437909185	0.680902433395385	0.932712151110172
1599	136	9.59145599999999	0.137020111829042	0.675586727261543	0.932225841283798
1600	136	9.656704	0.136960988678038	0.673221120238304	0.932270666956901
1601	136	9.721952	0.137439865246415	0.672661340236663	0.932045675814151
1602	136	9.7872	0.138812378793954	0.671931910514831	0.931464630365371
1603	136	9.85244799999999	0.13770882859826	0.671720778942108	0.931927092373371
1604	136	9.917696	0.136013420857489	0.673899114131927	0.93277276456356
1605	137	-4.959	0.197373519583446	0.791168710080588	0.904949233299348
1606	137	-4.89375	0.202905971102598	0.784734650356013	0.902045776204365
1607	137	-4.8285	0.204660268091573	0.78247144454863	0.90121940287148
1608	137	-4.76325	0.2089469113001	0.777588834122913	0.899072604935343
1609	137	-4.698	0.213244878664249	0.773307979106903	0.896899367251047
1610	137	-4.63275	0.208342131318115	0.778518019652948	0.899290737582416
1611	137	-4.5675	0.204605021491283	0.782091706264309	0.901169243382244
1612	137	-4.50225	0.206923373588701	0.78028463735813	0.900146513450436
1613	137	-4.437	0.206581084466562	0.780741051929753	0.900390636630174
1614	137	-4.37175	0.210121368489614	0.776554155640485	0.898568819208842
1615	137	-4.3065	0.230946037827468	0.773826609297496	0.896180607923647
1616	137	-4.24125	0.22284018666279	0.783183419122928	0.900723217464074
1617	137	-4.176	0.23078108415371	0.773295162654504	0.895982435563715
1618	137	-4.11075	0.221364754002268	0.782737207121965	0.900384556956407
1619	137	-4.0455	0.222971225657114	0.782466604942228	0.899854059626416
1620	137	-3.98025	0.228057346692899	0.777418183117378	0.897735650946454
1621	137	-3.915	0.223410741221614	0.7833735404945	0.90051035183232
1622	137	-3.84975	0.221821573449344	0.785616450193451	0.901245188422319
1623	137	-3.7845	0.229884406415427	0.776429180691881	0.897241147553048
1624	137	-3.71925	0.227039749302515	0.779768961231883	0.898762035660627
1625	137	-3.654	0.230126838495091	0.775054976707551	0.896460738123917
1626	137	-3.58875	0.232411969725678	0.772270786326106	0.895066665440071
1627	137	-3.5235	0.227254593517722	0.779178055321298	0.898110055341953
1628	137	-3.45825	0.222993384410695	0.783591601906753	0.900143501235217
1629	137	-3.393	0.226446917871149	0.77915932492512	0.8979483261341
1630	137	-3.32775	0.218440325158398	0.78847583910314	0.902154135994794
1631	137	-3.2625	0.229526125803226	0.777215085378507	0.896868053005962
1632	137	-3.19725	0.227122477641919	0.778247666068193	0.897924772123011
1633	137	-3.132	0.227176491807146	0.779342187613975	0.898123406782382
1634	137	-3.06675	0.224540458219807	0.782417338068892	0.899532627768632
1635	137	-3.0015	0.223972138835162	0.783731899610379	0.899949789047241
1636	137	-2.93625	0.229575712142921	0.778981535899929	0.897728758614237
1637	137	-2.871	0.224910957784187	0.784473894572839	0.900427018723836
1638	137	-2.80575	0.223617180455021	0.78616669846744	0.90113231757792
1639	137	-2.7405	0.228991056724292	0.780464428227122	0.898054961751147
1640	137	-2.67525	0.22281956381914	0.786196957274181	0.901012430830699
1641	137	-2.61	0.215419346966394	0.784107840642696	0.899980670068322
1642	137	-2.54475	0.202473518325061	0.788143557746235	0.902514239636863
1643	137	-2.4795	0.204610923441444	0.784947127830691	0.901426731086358
1644	137	-2.41425	0.209353426607643	0.780227658225268	0.899078424383954
1645	137	-2.349	0.204941071751641	0.784867135489859	0.901227526548432
1646	137	-2.28375	0.202637040397016	0.78708410699193	0.9024534734284
1647	137	-2.2185	0.206997350221726	0.783178751061602	0.900281217040085
1648	137	-2.15325	0.213851828400681	0.774994707689052	0.897007978544002
1649	137	-2.088	0.200825838780984	0.790589036011114	0.903661547637567
1650	137	-2.02275	0.205706404840073	0.784968600040528	0.901159178919908
1651	137	-1.9575	0.204241416439777	0.786168445901173	0.901788035543953
1652	137	-1.89225	0.212099429674264	0.777136552624586	0.897677186058788
1653	137	-1.827	0.206883097567209	0.783644798325329	0.90035304935967
1654	137	-1.76175	0.206667935702858	0.782196098711432	0.900445237392332
1655	137	-1.6965	0.206225189857366	0.782567479261537	0.900596324990435
1656	137	-1.63125	0.208176922870845	0.780398235088441	0.899584723681938
1657	137	-1.566	0.206597700351622	0.782558772622085	0.900617377060215
1658	137	-1.50075	0.201506725171717	0.788349863959521	0.902969664189873
1659	137	-1.4355	0.212947844732098	0.77464194268715	0.897177537766898
1660	137	-1.37025	0.211865720588986	0.776183900309772	0.897754225789046
1661	137	-1.305	0.206025055632358	0.782657019975708	0.900760692794148
1662	137	-1.23975	0.201264602018565	0.787808549113389	0.902950329024617
1663	137	-1.1745	0.203989514853896	0.784373122017558	0.901695891124446
1664	137	-1.10925	0.207104978038043	0.780794491128223	0.900076411119321
1665	137	-1.044	0.206650064849271	0.781605182624444	0.900218315240813
1666	137	-0.97875	0.202206874766	0.786573580125483	0.902533637314308
1667	137	-0.9135	0.200847124181142	0.788074673675909	0.903132741044207
1668	137	-0.84825	0.200762350748224	0.788527248836145	0.903316217224772
1669	137	-0.783	0.205108109043865	0.783294118032222	0.901028064692892
1670	137	-0.71775	0.211863322955806	0.775338928873946	0.897646102963424
1671	137	-0.6525	0.203767016530036	0.784172337229659	0.901557125696321
1672	137	-0.58725	0.201123758060176	0.787332857527383	0.902811922678133
1673	137	-0.522	0.20261164009571	0.786023580446475	0.902037885130905
1674	137	-0.45675	0.199658346612279	0.789076060783572	0.903570513899733
1675	137	-0.3915	0.200719456120235	0.787323469068945	0.903060857842608
1676	137	-0.32625	0.198728347696909	0.789587414846187	0.904030026459112
1677	137	-0.261	0.195188043684494	0.793243287540063	0.905790485986849
1678	137	-0.19575	0.193908206936789	0.795424220038623	0.906566936795304
1679	137	-0.1305	0.196134345560539	0.792415114437661	0.905412663773792
1680	137	-0.06525	0.192990863468588	0.796395794647495	0.907036900520324
1681	137	0	0.196024862731375	0.79335664249048	0.905571578479394
1682	137	0.06525	0.193611138114115	0.795565704020058	0.906755137734296
1683	137	0.1305	0.194350284774128	0.794195085037045	0.906301097172062
1684	137	0.19575	0.197648024777086	0.791090178780439	0.904832174138325
1685	137	0.261	0.197949186330888	0.789612995415199	0.904510218922684
1686	137	0.32625	0.202056640168515	0.785676678506339	0.902694822811498
1687	137	0.3915	0.202457055812928	0.785135042376634	0.902577378400942
1688	137	0.45675	0.205340599141469	0.782013930925508	0.901124518092085
1689	137	0.522	0.202281404559205	0.785252280351592	0.902699191395829
1690	137	0.58725	0.20040714231933	0.787744219710187	0.903481609937621
1691	137	0.6525	0.201930131490637	0.786531964453255	0.902878829618779
1692	137	0.71775	0.203079125503214	0.785093070530309	0.902366814089984
1693	137	0.783	0.203430956820162	0.783993941981618	0.902174477170153
1694	137	0.84825	0.199653655654046	0.788158637721364	0.903937954728196
1695	137	0.9135	0.204717477283826	0.783127243925885	0.901417822372622
1696	137	0.97875	0.202558821294365	0.785898567699804	0.902474478977482
1697	137	1.044	0.200650356528235	0.788003050699466	0.90345031459157
1698	137	1.10925	0.205961085674239	0.781431865401384	0.900717919919549
1699	137	1.1745	0.201822848218243	0.785611923147992	0.902802492060312
1700	137	1.23975	0.201030348859182	0.787564558226887	0.9035715475315
1701	137	1.305	0.202459396385565	0.786625667316157	0.90286845986436
1702	137	1.37025	0.200271434536794	0.788506580562126	0.903864270303307
1703	137	1.4355	0.202476387707198	0.786262613971058	0.902627401235627
1704	137	1.50075	0.201058377579944	0.787727278907124	0.903406262397766
1705	137	1.566	0.199444942721506	0.789044787244099	0.90409229586764
1706	137	1.63125	0.20311534332066	0.786039676608108	0.90243517916377
1707	137	1.6965	0.20137732966644	0.788063295003844	0.903163216462949
1708	137	1.76175	0.194838661609626	0.794417551377924	0.906331021611283
1709	137	1.827	0.195278899698722	0.793846938668227	0.90612512390788
1710	137	1.89225	0.19804017318458	0.790531857711512	0.904590019365636
1711	137	1.9575	0.198555286701132	0.789318041103642	0.90439739169144
1712	137	2.02275	0.19864771896746	0.789512227221233	0.904478895954969
1713	137	2.088	0.196753808274501	0.791699435652756	0.905529866858226
1714	137	2.15325	0.196219457722291	0.792439822743578	0.905617420266314
1715	137	2.2185	0.199330738768344	0.788186112555061	0.903996000929576
1716	137	2.28375	0.201134984086199	0.786729902755923	0.903288829617384
1717	137	2.349	0.196937812537681	0.791729903802639	0.905227709107282
1718	137	2.41425	0.19571789990111	0.792468486762628	0.905784657815607
1719	137	2.4795	0.192969592969591	0.795997078825787	0.907068727946863
1720	137	2.54475	0.198248650242642	0.790652634167089	0.904374686683096
1721	137	2.61	0.196964748748918	0.791725942274419	0.905126789721047
1722	137	2.67525	0.194773514459772	0.79341950358414	0.906019457956639
1723	137	2.7405	0.198312863344099	0.78986271707023	0.904473682729209
1724	137	2.80575	0.195332007437217	0.793221555105069	0.905850850954288
1725	137	2.871	0.196220135179961	0.792105256057367	0.905427467532274
1726	137	2.93625	0.195055539651614	0.793453334308252	0.905984973035207
1727	137	3.0015	0.198459964699861	0.790241825871351	0.904235421157464
1728	137	3.06675	0.197102818183782	0.791409712012221	0.904954141233025
1729	137	3.132	0.194292170608915	0.79462923800073	0.906398950553521
1730	137	3.19725	0.199538735718261	0.788986704698423	0.903960294839812
1731	137	3.2625	0.196370570034515	0.791926923321514	0.905379260458597
1732	137	3.32775	0.199354137952734	0.788991977528828	0.903735269860523
1733	137	3.393	0.199757459687023	0.78891369845809	0.90352676554424
1734	137	3.45825	0.198181647716498	0.790104256897437	0.90435433969265
1735	137	3.5235	0.198526895991185	0.789402961730957	0.904196650516696
1736	137	3.58875	0.194869544084479	0.793482847330046	0.905871048206236
1737	137	3.654	0.19591966961942	0.792377387605062	0.905317729566155
1738	137	3.71925	0.192447342887157	0.79640917370959	0.907014029781992
1739	137	3.7845	0.196773406209015	0.791296567858719	0.905100002521421
1740	137	3.84975	0.19567590515788	0.792572443078203	0.905547783142182
1741	137	3.915	0.199267892939288	0.788716428163575	0.903885313650456
1742	137	3.98025	0.201020284396846	0.786407489602158	0.90296778010159
1743	137	4.0455	0.203207089770131	0.784000745633753	0.901872948902409
1744	137	4.11075	0.195967226857092	0.792431640915754	0.905471588053354
1745	137	4.176	0.194793088770494	0.793392924273886	0.905885942098571
1746	137	4.24125	0.203919614597064	0.784028205929732	0.901486641023217
1747	137	4.3065	0.194372660139711	0.794118997527331	0.906126135733069
1748	137	4.37175	0.19740752766772	0.790432092620105	0.904727153661774
1749	137	4.437	0.20104895641164	0.786279628916484	0.902923252524399
1750	137	4.50225	0.19851307789	0.789043929518722	0.904195766623427
1751	137	4.5675	0.199822795827214	0.787493540019523	0.903461909875637
1752	137	4.63275	0.198369757431309	0.788675417260425	0.904227095406229
1753	137	4.698	0.196344683083092	0.791744043187397	0.905158240620682
1754	137	4.76325	0.197871124235595	0.790257346339342	0.904545410377223
1755	137	4.8285	0.200177253746404	0.788580235911578	0.903365049420333
1756	137	4.89375	0.199752897024154	0.787614165282831	0.903426427666733
1757	137	4.959	0.20279495090973	0.78452055047198	0.901832749203937
1758	137	5.02425	0.201915815472602	0.78464959598169	0.902252126030805
1759	137	5.0895	0.201876394995828	0.785366141214603	0.902130653218525
1760	137	5.15475	0.203611411699434	0.78299291831691	0.901334479087736
1761	137	5.22	0.202936778708202	0.784055940988587	0.901832657616312
1762	137	5.28525	0.201801971327967	0.785623495171709	0.90229198554667
1763	137	5.3505	0.201137437326152	0.786373911834344	0.902753497042307
1764	137	5.41575	0.203041374319937	0.785037998746081	0.901815142573379
1765	137	5.481	0.200890654834305	0.787252261871244	0.902972714203159
1766	137	5.54625	0.203892897178487	0.783631864117413	0.901388837069999
1767	137	5.6115	0.197658542816231	0.790743775484038	0.90447362748588
1768	137	5.67675	0.200030033908239	0.788149823502796	0.903237130583786
1769	137	5.742	0.200175921364528	0.788243673196653	0.903207204690793
1770	137	5.80725	0.201941719869287	0.785270472852195	0.902195226855394
1771	137	5.8725	0.194933396650523	0.793333549325059	0.905749806543675
1772	137	5.93775	0.198994547128677	0.788632339093743	0.90361451230398
1773	137	6.003	0.198477345632343	0.789441181392204	0.904112551270461
1774	137	6.06825	0.198585842077325	0.788893026549641	0.904113366836454
1775	137	6.1335	0.200043921790471	0.787345796096615	0.90331442181657
1776	137	6.19875	0.203202645226222	0.784391241829569	0.901797527220191
1777	137	6.264	0.201494333584134	0.786332246733874	0.902587155016457
1778	137	6.32925	0.204834798850664	0.782282340817335	0.9008910466985
1779	137	6.3945	0.210641393574272	0.775206204594635	0.898145822490133
1780	137	6.45975	0.20520372652426	0.781825147024015	0.900864105399062
1781	137	6.525	0.200249620690578	0.787357882755558	0.903159717234169
1782	137	6.59025	0.205780728197679	0.781014094992381	0.900448509832707
1783	137	6.6555	0.200636155358174	0.787065178882784	0.90299384623039
1784	137	6.72075	0.203633784520916	0.78365913106174	0.901425669832927
1785	137	6.786	0.200177590658025	0.787467101725136	0.903266559286815
1786	137	6.85125	0.21465250013805	0.771139330980254	0.896063688324718
1787	137	6.9165	0.197634024227537	0.790119582560004	0.904564565274773
1788	137	6.98175	0.207682202501994	0.778776766323461	0.899392324249918
1789	137	7.047	0.203861114455432	0.78300589468421	0.901309142752391
1790	137	7.11225	0.202728646194062	0.784675867092318	0.901889078500794
1791	137	7.1775	0.20460369201695	0.7818485309438	0.90094074679584
1792	137	7.24275	0.204243774821118	0.782970884951149	0.901344114687384
1793	137	7.308	0.208178770978276	0.778000187583086	0.89923890480181
1794	137	7.37325	0.216032850306208	0.769624449857851	0.895451705630232
1795	137	7.4385	0.211884571648225	0.773586684610785	0.897467373347864
1796	137	7.50375	0.205183056433026	0.781524943142402	0.900932573690647
1797	137	7.569	0.207509881112633	0.778252691757388	0.899667117653823
1798	137	7.63425	0.205074004283765	0.781301752823155	0.90097087767066
1799	137	7.6995	0.211063277067207	0.774330627627489	0.897875890499208
1800	137	7.76475	0.21005508521708	0.775635842869921	0.898332800807022
1801	137	7.83	0.201878891485493	0.784498921254786	0.90241906991819
1802	137	7.89525	0.20108580916393	0.785564474943207	0.902746472416854
1803	137	7.9605	0.207943034971632	0.778018760971906	0.899319894430114
1804	137	8.02575	0.202423264704099	0.784012909342603	0.902041074706286
1805	137	8.091	0.20874109391759	0.77768637494343	0.89903155914167
1806	137	8.15625	0.202591205515512	0.784653199882042	0.902153763829208
1807	137	8.2215	0.203719679175353	0.783082277309603	0.901577266251168
1808	137	8.28675	0.203785106176283	0.783082476476343	0.901506736511137
1809	137	8.352	0.202455883709395	0.785286811793722	0.902289408009226
1810	137	8.41725	0.209900519833332	0.776715102719097	0.898607143541661
1811	137	8.4825	0.200253893325968	0.787546192727437	0.903280796074285
1812	137	8.54775	0.20438647815367	0.783373964995872	0.901105478042509
1813	137	8.613	0.206958651542663	0.780033598585826	0.899990715631624
1814	137	8.67825	0.210906219918553	0.775833238915699	0.898030199655672
1815	137	8.7435	0.204226310660199	0.78381668939823	0.901449165693143
1816	137	8.80875	0.207974396827744	0.779631079697027	0.899623191938167
1817	137	8.874	0.207642884516134	0.779772017060256	0.899831578498933
1818	137	8.93925	0.210473364809664	0.776621460914611	0.898553118473146
1819	137	9.0045	0.216333285337541	0.770160291253066	0.895425060900246
1820	137	9.06975	0.212548111996999	0.774712513132793	0.897509217262268
1821	137	9.135	0.215468333988654	0.771025840829058	0.896000125059267
1822	137	9.20025	0.210304187565315	0.776962419835532	0.898554592597775
1823	137	9.2655	0.217310279607772	0.769345232626287	0.895273180996499
1824	137	9.33075	0.211392624712571	0.776149383405359	0.898247961590929
1825	137	9.396	0.211372350047274	0.776160607977611	0.89823528033931
1826	137	9.46125	0.213463631708447	0.772622833891612	0.896949259246267
1827	137	9.5265	0.209418209224212	0.77734668371154	0.899071181692728
1828	137	9.59175	0.215006384180813	0.771231292224511	0.89618325669591
1829	137	9.657	0.21324528826446	0.772626827402812	0.897086185653035
1830	137	9.72225	0.210338747719439	0.776282761155105	0.898691431778233
1831	137	9.7875	0.213526068300735	0.772979588043399	0.897105945319664
1832	137	9.85275	0.216084521354698	0.769793985820398	0.895886483715801
1833	137	9.918	0.209507496618643	0.777870371574308	0.899113073581602
1834	139	-4.968957	0.075192584345738	0.773904353380203	0.962666605909665
1835	139	-4.93605	0.0779663479576507	0.762620652715365	0.961245392759641
1836	139	-4.903143	0.0778170116245746	0.763237411777178	0.96129119892915
1837	139	-4.870236	0.0818659787376721	0.751170585552851	0.959249774614969
1838	139	-4.837329	0.0765497715522845	0.764861067136128	0.961952035625775
1839	139	-4.804422	0.0774747425069411	0.764288341005643	0.961471637090047
1840	139	-4.771515	0.0773753368606169	0.763496592640876	0.961601495742797
1841	139	-4.738608	0.079430674513181	0.757987226049105	0.960578595598538
1842	139	-4.705701	0.080025012915333	0.757859826087951	0.960234348972638
1843	139	-4.672794	0.0746818439414103	0.773283720016479	0.962959602475166
1844	139	-4.639887	0.07827842173477	0.765989656249682	0.961186006665229
1845	139	-4.60698	0.0764727654556433	0.771429826815923	0.962009519338607
1846	139	-4.574073	0.0767983949432769	0.771944373846054	0.961838642756144
1847	139	-4.541166	0.0748252676179011	0.775728200872739	0.962861289580663
1848	139	-4.508259	0.076730167493224	0.769720102349917	0.961911295851071
1849	139	-4.475352	0.0743600850303967	0.777119641502698	0.963108559449513
1850	139	-4.442445	0.0738230549419919	0.779088546832402	0.963449046015739
1851	139	-4.409538	0.0733535600205261	0.778728206952413	0.963628729184468
1852	139	-4.376631	0.0762087286760409	0.770861367384592	0.962205559015274
1853	139	-4.343724	0.0757109466940164	0.771310279766718	0.962433914343516
1854	139	-4.310817	0.0737386805315811	0.77536474665006	0.963377545277277
1855	139	-4.27791	0.0746952928602694	0.774214550852775	0.962922876079877
1856	139	-4.245003	0.0756840252627928	0.774214526017507	0.962414195140202
1857	139	-4.212096	0.073615443582336	0.778888915975888	0.963461562991142
1858	139	-4.179189	0.0732976151630281	0.780244390169779	0.963618606328964
1859	139	-4.146282	0.0738185675193865	0.778375009695688	0.963359206914901
1860	139	-4.113375	0.07597701686124	0.771213963627815	0.962289094924926
1861	139	-4.080468	0.0755854832629362	0.773467868566513	0.962508430083592
1862	139	-4.047561	0.0760126647849877	0.772611692547798	0.962267855803171
1863	139	-4.014654	0.0775939002633094	0.768607710798581	0.96143339574337
1864	139	-3.981747	0.074945052464803	0.775731598337491	0.962798391779263
1865	139	-3.94884	0.0746290491273005	0.778087531526883	0.962986533840497
1866	139	-3.915933	0.0768042691051959	0.7711760054032	0.961914539337158
1867	139	-3.883026	0.0784254347284634	0.766586646437645	0.961128960053126
1868	139	-3.850119	0.0784719952692587	0.766763483484586	0.9610529144605
1869	139	-3.817212	0.0748759557803471	0.775429790218671	0.96283645927906
1870	139	-3.784305	0.0739451069384812	0.776335741082827	0.963299651940663
1871	139	-3.751398	0.0746370386332273	0.77432348827521	0.962960983316103
1872	139	-3.718491	0.0736372477064529	0.776607657472292	0.963485285639762
1873	139	-3.685584	0.0722867523630459	0.779520193735758	0.964140340685844
1874	139	-3.652677	0.0771150259921947	0.767786269386609	0.961755668123563
1875	139	-3.61977	0.0764016757408777	0.767581105232238	0.962082455555597
1876	139	-3.586863	0.0782046069701512	0.764902924497922	0.961182042956352
1877	139	-3.553956	0.0764308031648397	0.76526653766632	0.962056631843249
1878	139	-3.521049	0.077746911595265	0.763772502541542	0.961395015319188
1879	139	-3.488142	0.0780454479778806	0.764226575692494	0.961252331733703
1880	139	-3.455235	0.0774374386916557	0.76599704225858	0.961576074361801
1881	139	-3.422328	0.0735474741086363	0.775080079833666	0.96353160838286
1882	139	-3.389421	0.0729047221442063	0.777084469795227	0.963785792390505
1883	139	-3.356514	0.0738410521298646	0.77371945977211	0.963312069574991
1884	139	-3.323607	0.0730696997294822	0.777454083164533	0.963653365770975
1885	139	-3.2907	0.073774334664146	0.774388362963994	0.963347777724266
1886	139	-3.257793	0.0728896943231423	0.778486569722493	0.963768184185028
1887	139	-3.224886	0.0768629213174183	0.76728635529677	0.961791470646858
1888	139	-3.191979	0.0758521786580482	0.769317482908566	0.962292551994323
1889	139	-3.159072	0.0776190118243296	0.767246802647908	0.961454376578331
1890	139	-3.126165	0.0758962693313757	0.769001419345537	0.962342167894045
1891	139	-3.093258	0.0730586194743712	0.774629255135854	0.963742633660634
1892	139	-3.060351	0.0748777321229378	0.768552109599113	0.962741389870643
1893	139	-3.027444	0.0778663313637176	0.760592157642046	0.961293593049049
1894	139	-2.994537	0.0780290961265563	0.760099629561106	0.96120274066925
1895	139	-2.96163	0.0743998338778813	0.769397636254628	0.963021084666252
1896	139	-2.928723	0.0851292697091897	0.740690345565478	0.957704002658526
1897	139	-2.895816	0.0752156507223844	0.767243042588234	0.962622577945391
1898	139	-2.862909	0.0731925902267296	0.771236911416053	0.963652004798253
1899	139	-2.830002	0.0753827399263779	0.765916188557942	0.962527195612589
1900	139	-2.797095	0.0760987525184948	0.764617328842481	0.962167590856552
1901	139	-2.764188	0.0758595013370116	0.766199787457784	0.962294513980547
1902	139	-2.731281	0.0801393399015068	0.753954683740933	0.960163821776708
1903	139	-2.698374	0.0801430735737084	0.753209546208381	0.960158323248227
1904	139	-2.665467	0.0825849963972965	0.747495725750923	0.958938678105672
1905	139	-2.63256	0.0785512644797563	0.757668296496073	0.960952430963516
1906	139	-2.599653	0.0765011614809433	0.764974504709243	0.961988305052121
1907	139	-2.566746	0.0740107838064431	0.771589746077855	0.963254511356353
1908	139	-2.533839	0.0764570751537878	0.768232241272926	0.962028433879216
1909	139	-2.500932	0.0734669317801793	0.775921960671742	0.963530153036117
1910	139	-2.468025	0.0749740780641634	0.770470450321833	0.962748189767201
1911	139	-2.435118	0.0746411349003513	0.771711096167564	0.962935134768486
1912	139	-2.402211	0.0777599004407723	0.76050546268622	0.961362878481547
1913	139	-2.369304	0.0780000469336906	0.761718635757764	0.96124296883742
1914	139	-2.336397	0.0794834109644094	0.75688557823499	0.960533911983172
1915	139	-2.30349	0.0792877959708372	0.756300891439119	0.960601692398389
1916	139	-2.270583	0.0805730409920215	0.75294662018617	0.959962273637453
1917	139	-2.237676	0.0740451632688442	0.770134339729944	0.963191305597623
1918	139	-2.204769	0.076836559921503	0.76506961385409	0.961817274490992
1919	139	-2.171862	0.0755446537708242	0.769288917382558	0.962471663951873
1920	139	-2.138955	0.0739014775802691	0.771830345193545	0.963296448191007
1921	139	-2.106048	0.0726621188223361	0.775592043995857	0.963910500208536
1922	139	-2.073141	0.0761707344402869	0.766534199317296	0.962211827437082
1923	139	-2.040234	0.072038414577643	0.776324113210042	0.964235936601956
1924	139	-2.007327	0.0727575023969013	0.775309205055236	0.963835582137107
1925	139	-1.97442	0.0745452418923377	0.770896544059117	0.962999592224756
1926	139	-1.941513	0.0743768668423096	0.772742008169492	0.963063349326451
1927	139	-1.908606	0.0741135136534769	0.771818940838178	0.963195398449897
1928	139	-1.875699	0.0769196717689434	0.766391992568969	0.961807469526926
1929	139	-1.842792	0.0757675028095642	0.766557623942693	0.962375824650128
1930	139	-1.809885	0.0806195295105377	0.755906179547309	0.959975138306617
1931	139	-1.776978	0.0749860272432366	0.770684237281481	0.962774892648061
1932	139	-1.744071	0.071473818582793	0.778943146268526	0.964487329125404
1933	139	-1.711164	0.0766121149063109	0.767029916246732	0.961900860071182
1934	139	-1.678257	0.0761653209726015	0.767212395866712	0.962125778198242
1935	139	-1.64535	0.0783563305934269	0.761948466300964	0.961057409644126
1936	139	-1.612443	0.0774963609874248	0.766175965468088	0.961522549390792
1937	139	-1.579536	0.0763269141316413	0.768422484397888	0.962074130773544
1938	139	-1.546629	0.0771405920386314	0.762035682797432	0.961653441190719
1939	139	-1.513722	0.0767284203320741	0.764574632048606	0.961869200070699
1940	139	-1.480815	0.073195956647396	0.774840633074442	0.963621363043785
1941	139	-1.447908	0.0764786191284656	0.768951972325642	0.961980536580085
1942	139	-1.415001	0.0757687383641799	0.768227100372314	0.96234240134557
1943	139	-1.382094	0.0730890426784753	0.77606089413166	0.963696400324503
1944	139	-1.349187	0.0762362920989592	0.767478610078493	0.962100898226102
1945	139	-1.31628	0.0760082937777041	0.767351965109507	0.962234889467557
1946	139	-1.283373	0.0725173198928435	0.775735462705294	0.963995928565661
1947	139	-1.250466	0.072598966769874	0.778399129708608	0.963915338118871
1948	139	-1.217559	0.072630331541101	0.776143143574396	0.963873729109764
1949	139	-1.184652	0.0737902279943227	0.774575039744377	0.963351185123125
1950	139	-1.151745	0.0763677619397639	0.767776335279146	0.962075819571813
1951	139	-1.118838	0.0701712941130001	0.781581232945124	0.965184117356936
1952	139	-1.085931	0.0731609078745046	0.775532379746437	0.963690742850303
1953	139	-1.053024	0.0745606285830338	0.771410976847012	0.962977781891822
1954	139	-1.020117	0.0720176404962936	0.780098155140876	0.964271739125251
1955	139	-0.98721	0.0737831903000672	0.77385746439298	0.963352799415588
1956	139	-0.954303	0.075623924533526	0.767888690034548	0.962410723169644
1957	139	-0.921396	0.0752763723333676	0.770141084988912	0.962598154942194
1958	139	-0.888489	0.0744408114502826	0.774409085512161	0.963066453735033
1959	139	-0.855582	0.0757985518624384	0.76889286438624	0.962379907568295
1960	139	-0.822675	0.0770695395767688	0.76613549888134	0.961683303117752
1961	139	-0.789768	0.0734915817156433	0.776649788022041	0.963498736421267
1962	139	-0.756861	0.0749466208120186	0.771162023146947	0.962813451886177
1963	139	-0.723954	0.0733625863989193	0.77591519554456	0.963592067360878
1964	139	-0.691047	0.0708938129246234	0.780083422859509	0.964850291609764
1965	139	-0.65814	0.0745506100356578	0.775327891111373	0.963005512952804
1966	139	-0.625233	0.0721026137471198	0.778320307532946	0.964242686827977
1967	139	-0.592326	0.0729954248915115	0.776740620533625	0.963817144433657
1968	139	-0.559419	0.0764128317435582	0.769206543763478	0.962025701999664
1969	139	-0.526512	0.0756174568086862	0.770201489329338	0.962457850575447
1970	139	-0.493605	0.0735527345289786	0.776796082655588	0.963478654623031
1971	139	-0.460698	0.0736006957789261	0.775579099853833	0.963474179307619
1972	139	-0.427791	0.0726350018133719	0.775203600525856	0.963924939433733
1973	139	-0.394884	0.0744032754252353	0.773910572131474	0.963054691751798
1974	139	-0.361977	0.0756952306255697	0.769660244385401	0.962399423122406
1975	139	-0.32907	0.0802381678173938	0.761435414354006	0.960126717885335
1976	139	-0.296163	0.0750534242639938	0.771677941083908	0.962704092264175
1977	139	-0.263256	0.0761570129543542	0.77022477487723	0.962181235353151
1978	139	-0.230349	0.0756357442587613	0.771467760205268	0.96238654355208
1979	139	-0.197442	0.0782992107172806	0.761591166257858	0.961087023218472
1980	139	-0.164535	0.0778036781897147	0.764283418655395	0.961344401041666
1981	139	-0.131628	0.077813805391391	0.764091685414314	0.961367110411326
1982	139	-0.098721	0.0777079264322916	0.76360980172952	0.961393723885218
1983	139	-0.065814	0.0753548132876554	0.768385335803031	0.962543328603108
1984	139	-0.032907	0.0792495316515365	0.760249565045038	0.960625698169072
1985	139	0	0.0787199890861908	0.764137759804725	0.960885271430015
1986	139	0.032907	0.0793493402500947	0.762785017490387	0.960587908824284
1987	139	0.065814	0.0799433384090661	0.761809925238291	0.960344890753428
1988	139	0.098721	0.0801932644098996	0.760304237405459	0.960200582941373
1989	139	0.131628	0.0759956960876782	0.770411213239034	0.962251315514246
1990	139	0.164535	0.074729835614562	0.773746117949485	0.962865571180979
1991	139	0.197442	0.0744232883056004	0.77371464172999	0.962977697451909
1992	139	0.230349	0.0747312096258004	0.773466070493062	0.962859158714612
1993	139	0.263256	0.0763827829311291	0.767187689741452	0.962007537484169
1994	139	0.296163	0.0751923564821481	0.769341682394345	0.962622309724489
1995	139	0.32907	0.0787650669614473	0.759103899200757	0.960876628756523
1996	139	0.361977	0.0764128354688484	0.765203063686688	0.96204570432504
1997	139	0.394884	0.0771612226963042	0.765896995862325	0.961713736255963
1998	139	0.427791	0.0779323174307743	0.765633806586265	0.961300129691759
[truncated: 4,829 more rows]
