# Supplementary material for: A hippocampus-accumbens code guides goal-directed appetitive behavior
Source: Nat Commun. 2024 Apr 12;15:3196. doi: 10.1038/s41467-024-47361-x (PMC11015045; doi:10.1038/s41467-024-47361-x)
Supplement: Supplementary file 8 — Source Data [file 41467_2024_47361_MOESM8_ESM.zip › S9e.csv]

	Figure S9e	Unnamed: 1	Unnamed: 2	Unnamed: 3	Unnamed: 4
0
1	ExpID	prepost	TM_CCOEFF_NORMED	TM_CCORR_NORMED	TM_SQDIFF_NORMED
2	100	post	0.834753649162523	0.915962948221148	0.177820840455365
3	100	pre	0.836667351831089	0.918088021422877	0.175567651923858
4	103	post	0.834921611557927	0.894474150005139	0.218218053805462
5	103	pre	0.861819881017793	0.912112716363187	0.18405386621884
6	117	post	0.757127960920333	0.894303068916002	0.240332853545745
7	117	pre	0.753994778792063	0.889071382482846	0.245914293924967
8	125	post	0.351334702331315	0.825158117664685	0.387725810359858
9	125	pre	0.358643580645135	0.826226524961819	0.389425386160424
10	126	post	0.862546887497107	0.998500733077526	0.0030174442187699
11	126	pre	0.863094606227947	0.998510106359467	0.00299708190670401
12	127	post	0.593480176548473	0.827815697714686	0.362692467092225
13	127	pre	0.588043761625886	0.822818875840554	0.369395471798876
14	136	post	0.674558178186416	0.930923397491375	0.139901962994287
15	136	pre	0.678753206332524	0.932440004547437	0.136753741862873
16	137	post	0.787736174246159	0.903488981384571	0.200595083881199
17	137	pre	0.785129571348671	0.901806569438639	0.203595466826989
18	139	post	0.76938547624482	0.962123851809236	0.0762449922350545
19	139	pre	0.770643361326721	0.962668029715617	0.0751631071739312
20	140	post	0.641021054983139	0.970333312327663	0.0597353001047546
21	140	pre	0.646197634314497	0.971347077315052	0.0576462032661462
22	142	post	0.791377798633442	0.968161710931195	0.064293503249064
23	142	pre	0.797774709347221	0.969860161426994	0.060665186577373
24	143	post	0.681750927219788	0.972208714832862	0.0559603767500569
25	143	pre	0.676335258980592	0.972543439616759	0.0552295779188473
26	144	post	0.559252232511838	0.974503440658251	0.0512850223605831
27	144	pre	0.54616369297107	0.974593421618143	0.0511256625130772
28	148	post	0.391041254610927	0.987201771084909	0.0256589921450034
29	148	pre	0.397404222907843	0.987258837896364	0.025544302455253
30	152	post	0.817451711882043	0.912532445457246	0.17995509436285
31	152	pre	0.825007739994261	0.916061314167799	0.172863457917615
32	154	post	0.36686276125938	0.899912544573196	0.202947068259571
33	154	pre	0.367196147068582	0.90034366051356	0.202008213862927
34	156	post	0.583904054354537	0.891612927525332	0.220088558903697
35	156	pre	0.581543755734508	0.890877839922904	0.221649411896413
36	163	post	0.831158244191554	0.9071160976824	0.191352923894137
37	163	pre	0.831034293143372	0.907391495349114	0.19012269581619
38	166	post	0.333480584431512	0.882355303974712	0.245975550161857
39	166	pre	0.334822538904115	0.883245746353093	0.244180500434309
