# Supplementary material for: A hippocampus-accumbens code guides goal-directed appetitive behavior
Source: Nat Commun. 2024 Apr 12;15:3196. doi: 10.1038/s41467-024-47361-x (PMC11015045; doi:10.1038/s41467-024-47361-x)
Supplement: Supplementary file 8 — Source Data [file 41467_2024_47361_MOESM8_ESM.zip › S9f.csv]

	Figure S9f	Unnamed: 1	Unnamed: 2	Unnamed: 3	Unnamed: 4	Unnamed: 5	Unnamed: 6	Unnamed: 7	Unnamed: 8	Unnamed: 9	Unnamed: 10	Unnamed: 11
0
1	All lick-excited neurons							Highlighted neurons in video S3
2	ExpCellID	dHPC-->NAc	Time around appetitive lick onset [s]	Calcium (deconvolved)	mCherry static (deconvolved)			ExpCellID	dHPC-->NAc	Time around appetitive lick onset [s]	Calcium (deconvolved)	mCherry static (deconvolved)
3	100_7	False	-4.956568	0.917440674700679	5.651532e-09			143_6	False	-4.952654	0.333401781205818	0.257705
4	100_7	False	-4.89135	0.846499439203282	-4.248605e-09			143_6	False	-4.886838	0.363965276908912	0.24945356
5	100_7	False	-4.826132	0.779117471530667	9.342369e-09			143_6	False	-4.821022	0.462990762767028	0.24218021
6	100_7	False	-4.760914	0.715560016729127	-9.293133e-10			143_6	False	-4.75520599999999	0.447325160479518	0.23252451
7	100_7	False	-4.695696	0.879178650833889	-3.8476866e-09			143_6	False	-4.68938999999999	0.390285115540975	0.22353107
8	100_7	False	-4.630478	1.05303629839475	1.14834195e-08			143_6	False	-4.623574	0.309281599911313	0.22646521
9	100_7	False	-4.56526	1.20668179878038	8.547368e-09			143_6	False	-4.557758	0.266634349854658	0.2503361
10	100_7	False	-4.500042	1.28250433244765	-1.7597256e-09			143_6	False	-4.491942	0.331305551293525	0.30642653
11	100_7	False	-4.434824	1.23227070104291	-3.1231644e-09			143_6	False	-4.426126	0.48709759447349	0.29649854
12	100_7	False	-4.369606	1.15114010261382	-1.03852535e-08			143_6	False	-4.36031	0.420057634906788	0.32861406
13	100_7	False	-4.304388	1.06926301564541	3.605858e-09			143_6	False	-4.294494	0.468607229726749	0.2977265
14	100_7	False	-4.23917	0.990807596906411	-5.79451e-09			143_6	False	-4.228678	0.459091205363534	0.2813034
15	100_7	False	-4.173952	0.916193910485259	-7.3706086e-09			143_6	False	-4.162862	0.361035696994749	0.29529864
16	100_7	False	-4.108734	0.845313282291598	-9.191594e-09			143_6	False	-4.097046	0.406571645875341	0.26844877
17	100_7	False	-4.043516	0.777990599958105	6.411719e-09			143_6	False	-4.03123	0.328913303454543	0.24566804
18	100_7	False	-3.978298	0.789557726684442	-2.4961528e-09			143_6	False	-3.965414	0.242539450507461	0.23718491
19	100_7	False	-3.91308	0.735927447465608	6.1376397e-09			143_6	False	-3.899598	0.165418768998277	0.22415432
20	100_7	False	-3.847862	0.750047550146999	-4.203839e-09			143_6	False	-3.833782	0.207089894548119	0.22457989
21	100_7	False	-3.782644	0.698465217401359	-9.503465e-10			143_6	False	-3.767966	0.142997300399152	0.24204801
22	100_7	False	-3.717426	0.640098163367771	1.0555439e-09			143_6	False	-3.70215	0.0889983555360783	0.23434816
23	100_7	False	-3.652208	0.583309419763936	5.9363487e-09			143_6	False	-3.636334	0.0438113824569091	0.23797289
24	100_7	False	-3.58699	0.529178615311393	-2.5052087e-09			143_6	False	-3.570518	0.0513055872066702	0.2952693
25	100_7	False	-3.521772	0.477736350343314	6.9463537e-09			143_6	False	-3.504702	0.0637473179929128	0.33938265
26	100_7	False	-3.456554	0.428875830691812	-4.9353615e-09			143_6	False	-3.438886	0.033358719713282	0.3219177
27	100_7	False	-3.391336	0.454964405949356	1.1929824e-09			143_6	False	-3.37307	0.0344952379716946	0.30552042
28	100_7	False	-3.326118	0.570002146633672	-4.412508e-09			143_6	False	-3.307254	0.00911226746218113	0.27588528
29	100_7	False	-3.2609	0.624183569134116	-1.3736648e-09			143_6	False	-3.241438	0.0133882547672672	0.2804852
30	100_7	False	-3.195682	0.859365613328456	8.853309e-10			143_6	False	-3.175622	6.69378427909477e-05	0.2660337
31	100_7	False	-3.130464	0.947369973005894	3.777479e-09			143_6	False	-3.109806	-0.0473597699726564	0.24785948
32	100_7	False	-3.032637	0.864082494155956	2.0772222e-09			143_6	False	-3.04399	-0.0924426982111717	0.22476831
33	100_7	False	-2.93481	0.764613152201653	-4.8384767e-09			143_6	False	-2.978174	-0.132551419308366	0.20296606
34	100_7	False	-2.869592	0.723261066524757	-4.249357e-09			143_6	False	-2.912358	-0.168182195620832	0.21352482
35	100_7	False	-2.804374	0.693312684417171	1.3520078e-08			143_6	False	-2.846542	-0.199833654557896	0.22677878
36	100_7	False	-2.739156	0.638131112686934	-4.303373e-09			143_6	False	-2.780726	-0.227949502119111	0.2148247
37	100_7	False	-2.673938	0.747440240318412	-2.1208528e-09			143_6	False	-2.71491	-0.252924498224342	0.20150052
38	100_7	False	-2.60872	0.748645001688692	5.224614e-09			143_6	False	-2.649094	-0.275109529849301	0.20682824
39	100_7	False	-2.543502	0.802265847275512	8.3085805e-09			143_6	False	-2.566824	-0.299278359637273	0.19123101
40	100_7	False	-2.478284	0.793065187663069	-3.6480765e-09			143_6	False	-2.484554	-0.307796740597185	0.18547544
41	100_7	False	-2.413066	0.736434673149528	-7.558231e-09			143_6	False	-2.418738	-0.294820593590215	0.1934951
42	100_7	False	-2.347848	0.785767245124207	-2.009204e-09			143_6	False	-2.352922	-0.279039766359463	0.19932966
43	100_7	False	-2.28263	0.737472146169809	-5.908102e-09			143_6	False	-2.287106	-0.242071569268592	0.20268895
44	100_7	False	-2.217412	0.774540763439717	-4.2957846e-09			143_6	False	-2.22129	-0.258206097158571	0.22942919
45	100_7	False	-2.152194	0.725049258652919	1.3722908e-08			143_6	False	-2.155474	-0.279323536929965	0.24189092
46	100_7	False	-2.086976	0.665823386450492	2.147765e-09			143_6	False	-2.089658	-0.298549937814719	0.29940027
47	100_7	False	-2.021758	0.607812470455586	-1.033084e-09			143_6	False	-2.023842	-0.315638543447992	0.2703588
48	100_7	False	-1.95654	0.552460952583245	-1.1803697e-09			143_6	False	-1.958026	-0.330818918712615	0.24566603
49	100_7	False	-1.891322	0.499852831151255	-9.455491e-10			143_6	False	-1.89221	-0.344304954672027	0.24037045
50	100_7	False	-1.826104	0.449881701959617	5.1478035e-09			143_6	False	-1.826394	-0.356283510403485	0.23500681
51	100_7	False	-1.760886	0.402417485771684	2.2563216e-09			143_6	False	-1.760578	-0.3669238282288	0.24161917
52	100_7	False	-1.695668	0.357339247435748	1.2749783e-09			143_6	False	-1.694762	-0.376375459127188	0.23635438
53	100_7	False	-1.63045	0.314525081931567	-7.2210393e-09			143_6	False	-1.628946	-0.369251009598872	0.2134283
54	100_7	False	-1.565232	0.35170146018759	1.611086e-08			143_6	False	-1.56313	-0.311979862687795	0.23694272
55	100_7	False	-1.500014	0.320399147949117	-1.822785e-09			143_6	False	-1.497314	-0.268519816594025	0.22910413
56	100_7	False	-1.434796	0.403105744175644	-1.0842229e-08			143_6	False	-1.431498	-0.258889993564316	0.22468175
57	100_7	False	-1.369578	0.389934731188241	-1.4072762e-09			143_6	False	-1.365682	-0.277903454441939	0.26711375
58	100_7	False	-1.30436	0.430323155093247	-5.533369e-10			143_6	False	-1.299866	-0.263323783998478	0.2594912
59	100_7	False	-1.239142	0.396738928929579	-6.868177e-09			143_6	False	-1.23405	-0.208315785932759	0.237542
60	100_7	False	-1.173924	0.353800619191391	1.3801763e-09			143_6	False	-1.168234	-0.190278021602202	0.24103592
61	100_7	False	-1.108706	0.311432525940036	-5.5530665e-09			143_6	False	-1.102418	-0.215938569834957	0.2364644
62	100_7	False	-1.043488	0.270960250177162	8.3727075e-10			143_6	False	-1.036602	-0.242181198594615	0.24467337
63	100_7	False	-0.97827	0.232487259484579	-5.129703e-09			143_6	False	-0.970786	-0.244344564118069	0.23058003
64	100_7	False	-0.913052	0.195935933968229	9.871848e-10			143_6	False	-0.90497	-0.241099594605296	0.22374773
65	100_7	False	-0.847834	0.161227925469055	-7.847661e-09			143_6	False	-0.839154	-0.243344786783699	0.22098583
66	100_7	False	-0.782616	0.128249982197135	-1.2611727e-08			143_6	False	-0.773338	-0.240833284158841	0.22714075
67	100_7	False	-0.717398	0.177404207515148	1.6535256e-09			143_6	False	-0.707522	-0.263832431715075	0.23659936
68	100_7	False	-0.65218	0.155232762189148	-2.924786e-09			143_6	False	-0.641706	-0.284787620069318	0.2173352
69	100_7	False	-0.586962	0.124240005087907	-3.2602723e-09			143_6	False	-0.57589	-0.303413270569494	0.21757956
70	100_7	False	-0.521744	0.093363953273709	6.1229675e-09			143_6	False	-0.510074	-0.319952081036922	0.2141093
71	100_7	False	-0.456526	0.0638382949115543	2.2531355e-09			143_6	False	-0.444258	-0.291171112275793	0.20649797
72	100_7	False	-0.391308	0.0357693539499257	-1.6167176e-08			143_6	False	-0.378442	-0.175852575780441	0.19897053
73	100_7	False	-0.32609	0.0205194523368219	-1.7923774e-08			143_6	False	-0.312626	-0.0274157277142347	0.17967062
74	100_7	False	-0.260872	-0.00373759038158363	-2.9594693e-09			143_6	False	-0.24681	-0.047466602217837	0.18116513
75	100_7	False	-0.195654	0.144705670124861	-9.147325e-09			143_6	False	-0.180994	-0.0240160321685758	0.20582229
76	100_7	False	-0.130436	0.263435428815638	4.209331e-09			143_6	False	-0.115178	-0.0376615324561317	0.21844387
77	100_7	False	0	0.841410936036458	1.7630601e-10			143_6	False	0	-0.0333691375835211	0.2607476
78	100_7	False	0.130436	1.7201547837545	1.5804362e-08			143_6	False	0.115178	0.0481146938740613	0.2675956
79	100_7	False	0.195654	2.02870790533007	1.7572116e-09			143_6	False	0.180994	0.291255533006892	0.27101856
80	100_7	False	0.260872	1.97721627021592	-5.94965e-09			143_6	False	0.24681	0.36507260107268	0.24473006
81	100_7	False	0.32609	2.13736409338167	-1.8406571e-09			143_6	False	0.312626	0.345037559834628	0.23571715
82	100_7	False	0.391308	2.25615308274847	6.0132135e-09			143_6	False	0.378442	0.272145593975348	0.23732716
83	100_7	False	0.456526	2.36365885582784	-1.3488102e-08			143_6	False	0.444258	0.242895128648164	0.21430668
84	100_7	False	0.521744	2.42025001699409	1.0154124e-08			143_6	False	0.510074	0.583341364726522	0.2101253
85	100_7	False	0.586962	2.34553925703401	-2.9276626e-09			143_6	False	0.57589	0.601732017601256	0.19749933
86	100_7	False	0.65218	2.21321130525226	2.8640583e-09			143_6	False	0.641706	0.540821792179288	0.1879994
87	100_7	False	0.717398	2.17583254673336	4.5570223e-09			143_6	False	0.707522	0.56549157155513	0.19349985
88	100_7	False	0.782616	2.08531529609617	-1.2693156e-08			143_6	False	0.773338	0.583928328203508	0.2114952
89	100_7	False	0.847834	1.98540544340801	-5.4808953e-09			143_6	False	0.839154	0.651050432910583	0.22878057
90	100_7	False	0.913052	1.91226360794379	1.8668136e-09			143_6	False	0.90497	0.654033149630898	0.2065891
91	100_7	False	0.97827	1.79877063319795	-4.1398436e-09			143_6	False	0.970786	0.606882150327715	0.2156114
92	100_7	False	1.043488	1.81501992725401	-4.479078e-09			143_6	False	1.036602	0.512024503682006	0.22722712
93	100_7	False	1.108706	1.71795782064715	-1.8035446e-09			143_6	False	1.102418	0.406204042816085	0.22380342
94	100_7	False	1.173924	1.68462601264862	8.007331e-09			143_6	False	1.168234	0.356417714449414	0.21184313
95	100_7	False	1.239142	1.62992447682178	1.981075e-09			143_6	False	1.23405	0.364047259171664	0.21824163
96	100_7	False	1.30436	1.78183026081946	1.1331232e-08			143_6	False	1.299866	0.277636411806174	0.21974407
97	100_7	False	1.369578	1.86480685716596	7.666677e-09			143_6	False	1.365682	0.352290820476957	0.21882907
98	100_7	False	1.434796	1.83524186673653	8.6543865e-09			143_6	False	1.431498	0.275916933092746	0.20007232
99	100_7	False	1.500014	1.84733050704649	-8.678209e-09			143_6	False	1.497314	0.204591856777684	0.2001225
100	100_7	False	1.565232	1.74830784385677	-9.258153e-10			143_6	False	1.56313	0.18905624570487	0.18071085
101	100_7	False	1.63045	1.63831322338486	7.584293e-09			143_6	False	1.628946	0.1606518203813	0.1631821
102	100_7	False	1.695668	1.5315455355554	-7.475186e-09			143_6	False	1.694762	0.0957077601662836	0.1659725
103	100_7	False	1.760886	1.45490852410535	1.220213e-08			143_6	False	1.760578	0.0346520056515758	0.15907246
104	100_7	False	1.826104	1.37809364256145	9.777259e-09			143_6	False	1.826394	0.0570453338097845	0.15730295
105	100_7	False	1.891322	1.3291718273228	-1.7402758e-08			143_6	False	1.89221	0.0640790979804007	0.1701938
106	100_7	False	1.95654	1.31901260092111	5.224196e-09			143_6	False	1.958026	0.0401217961045737	0.16840455
107	100_7	False	2.021758	1.42122550930289	-2.210003e-09			143_6	False	2.023842	-0.014095642157041	0.17045352
108	100_7	False	2.086976	1.35286500726606	3.6997398e-09			143_6	False	2.089658	-0.0629433728206092	0.18573448
109	100_7	False	2.152194	1.26407275903016	4.0445456e-09			143_6	False	2.155474	0.0403021785867692	0.18213724
110	100_7	False	2.217412	1.1762965117981	1.5899265e-09			143_6	False	2.22129	0.258553526847928	0.1760441
111	100_7	False	2.28263	1.23897330520282	-3.6079326e-09			143_6	False	2.287106	0.24949656366412	0.15896803
112	100_7	False	2.347848	1.46175995654796	-6.556653e-10			143_6	False	2.352922	0.230573709053737	0.14354831
113	100_7	False	2.413066	1.51865782814656	-1.2526206e-08			143_6	False	2.418738	0.155619461749177	0.13895002
114	100_7	False	2.478284	1.43989422958594	-1.3425076e-08			143_6	False	2.484554	0.0878263353516105	0.13433395
115	100_7	False	2.543502	1.34593118875949	-7.360147e-09			143_6	False	2.566824	0.021474332878806	0.15284729
116	100_7	False	2.60872	1.25392855266588	-1.0486173e-09			143_6	False	2.649094	-0.0263219787675304	0.16639385
117	100_7	False	2.673938	1.2176031269576	-5.2716636e-09			143_6	False	2.71491	-0.0735255676684554	0.1755288
118	100_7	False	2.739156	1.17799622798073	3.0557856e-09			143_6	False	2.780726	-0.115742911818018	0.16774935
119	100_7	False	2.804374	1.1006600636701	-5.8126104e-09			143_6	False	2.846542	-0.153250250826289	0.1538457
120	100_7	False	2.869592	1.02147798086038	-1.5565085e-08			143_6	False	2.912358	-0.145184699658433	0.19472505
121	100_7	False	2.93481	0.94544628056395	2.3019606e-09			143_6	False	2.978174	-0.0686386902233724	0.20356898
122	100_7	False	3.032637	0.838755865034294	-1.843683e-10			143_6	False	3.04399	-0.0263341806077438	0.21801895
123	100_7	False	3.130464	0.739130042588913	-2.6929294e-09			143_6	False	3.109806	-0.0692813805407594	0.22144036
124	100_7	False	3.195682	0.677140202464479	-3.835513e-09			143_6	False	3.175622	-0.015111893892676	0.25096494
125	100_7	False	3.2609	0.618263797447986	-9.590933e-09			143_6	False	3.241438	-0.0555390257724679	0.26839173
126	100_7	False	3.326118	0.562344497083732	-1.4484814e-08			143_6	False	3.307254	-0.0995982397717235	0.2553801
127	100_7	False	3.391336	0.512844194189499	4.567664e-09			143_6	False	3.37307	-0.138905752698751	0.23752654
128	100_7	False	3.456554	0.462740485213821	8.337351e-09			143_6	False	3.438886	-0.173826059045812	0.2223101
129	100_7	False	3.521772	0.699104039939749	-8.538661e-09			143_6	False	3.504702	-0.192783785586434	0.23666981
130	100_7	False	3.58699	0.680160410929574	-5.365165e-09			143_6	False	3.570518	-0.129200883264188	0.24528629
131	100_7	False	3.652208	0.782890741514	1.6576759e-09			143_6	False	3.636334	-0.0421023119438492	0.22534251
132	100_7	False	3.717426	0.742037098505976	-3.6703263e-09			143_6	False	3.70215	-0.0807249835448796	0.20348454
133	100_7	False	3.782644	0.683267217850365	1.39273535e-08			143_6	False	3.767966	-0.0875146961306709	0.19618893
134	100_7	False	3.847862	0.624568630566855	-9.162307e-09			143_6	False	3.833782	-0.101787751817745	0.1929374
135	100_7	False	3.91308	0.568402707566411	1.3813904e-08			143_6	False	3.899598	-0.0519121347423089	0.1753374
136	100_7	False	3.978298	0.514997821025903	1.3824306e-08			143_6	False	3.965414	0.033784241395054	0.16519105
137	100_7	False	4.043516	0.499578245540997	2.2081373e-08			143_6	False	4.03123	0.14988960944237	0.17734194
138	100_7	False	4.108734	0.454713591785492	4.774302e-09			143_6	False	4.097046	0.150154378505095	0.19998813
139	100_7	False	4.173952	0.407738748875127	-1.2303091e-08			143_6	False	4.162862	0.140020203993274	0.2294943
140	100_7	False	4.23917	0.362498505612174	-4.71167e-09			143_6	False	4.228678	0.116507824508961	0.23401427
141	100_7	False	4.304388	0.319440501333863	-2.198356e-09			143_6	False	4.294494	0.0539440163190001	0.2343681
142	100_7	False	4.369606	0.278529723074196	-1.0126382e-08			143_6	False	4.36031	0.0203014114507316	0.22970682
143	100_7	False	4.434824	0.2396681684784	-1.3473831e-09			143_6	False	4.426126	0.195211515651113	0.2102514
144	100_7	False	4.500042	0.30316339275268	-1.5444069e-09			143_6	False	4.491942	0.20714294827432	0.18985727
145	100_7	False	4.56526	0.279834158532787	-9.307505e-09			143_6	False	4.557758	0.188281127925552	0.19229269
146	100_7	False	4.630478	0.243331033901405	1.4703469e-08			143_6	False	4.623574	0.126613364331116	0.1758242
147	100_7	False	4.695696	0.235323866051978	-1.208995e-08			143_6	False	4.68938999999999	0.105934307810936	0.20221537
148	100_7	False	4.760914	0.21848821236776	3.8383807e-09			143_6	False	4.75520599999999	0.151004549428862	0.19902372
149	100_7	False	4.826132	0.297046558274022	2.2970773e-10			143_6	False	4.821022	0.343211601972726	0.2177485
150	100_7	False	4.89135	0.292206417225224	9.650825e-09			143_6	False	4.886838	0.310652853535262	0.21096292
151	100_7	False	4.956568	0.26301971426608	-1.7093966e-09			143_6	False	4.952654	0.261399827469613	0.21038078
152	103_15	False	-4.956872	-0.0747256755626841	0.24722034			143_45	True	-4.952654	0.104714139693229	0.22484303
153	103_15	False	-4.89165	-0.0886834638281216	0.24403529			143_45	True	-4.886838	0.0576409595734549	0.22060405
154	103_15	False	-4.826428	-0.1011877055892	0.24369515			143_45	True	-4.821022	0.15289432347592	0.21137571
155	103_15	False	-4.761206	-0.112389771254433	0.25023374			143_45	True	-4.75520599999999	0.169009515551535	0.20460877
156	103_15	False	-4.695984	-0.122425267799859	0.25547215			143_45	True	-4.68938999999999	0.172640230790016	0.19804488
157	103_15	False	-4.630762	-0.131415680273842	0.25493026			143_45	True	-4.623574	0.135548671139738	0.19453105
158	103_15	False	-4.56554	-0.139469842425519	0.2516459			143_45	True	-4.557758	0.0780237988384029	0.19078915
159	103_15	False	-4.500318	-0.146685254193806	0.25936812			143_45	True	-4.491942	0.111325856368158	0.18280804
160	103_15	False	-4.435096	-0.138378883193752	0.2583401			143_45	True	-4.426126	0.0785212972531445	0.1751608
161	103_15	False	-4.369874	-0.143577231732637	0.2550118			143_45	True	-4.36031	0.0605464861344333	0.17607975
162	103_15	False	-4.304652	-0.112037787325083	0.2517264			143_45	True	-4.294494	0.136353340398691	0.1959997
163	103_15	False	-4.23943	-0.116581129733581	0.24848329			143_45	True	-4.228678	0.133524440899864	0.1907575
164	103_15	False	-4.174208	-0.118034128568318	0.2526875			143_45	True	-4.162862	0.0630260988624216	0.1827777
165	103_15	False	-4.108986	-0.126306740125796	0.24943201			143_45	True	-4.097046	0.0481404946887754	0.17513171
166	103_15	False	-4.043764	-0.134723430649197	0.25054234			143_45	True	-4.03123	0.0373471242699837	0.19759738
167	103_15	False	-3.978542	-0.142408675406352	0.24731453			143_45	True	-3.965414	0.109671280965157	0.20797843
168	103_15	False	-3.91332	-0.149314513456191	0.24412827			143_45	True	-3.899598	0.0753330457340605	0.20191982
169	103_15	False	-3.848098	-0.155504204653497	0.24098311			143_45	True	-3.833782	0.103579403899158	0.20953509
170	103_15	False	-3.782876	-0.161049744584855	0.2378784			143_45	True	-3.767966	0.0821806825832437	0.20188487
171	103_15	False	-3.717654	-0.166017841715961	0.25164035			143_45	True	-3.70215	0.104632885617736	0.2214013
172	103_15	False	-3.652432	-0.170468576479851	0.2507943			143_45	True	-3.636334	0.17062743539663	0.21213959
173	103_15	False	-3.58721	-0.174455818593263	0.25096488			143_45	True	-3.570518	0.195017339905709	0.20326534
174	103_15	False	-3.521988	-0.178027834483218	0.24773158			143_45	True	-3.504702	0.228847618527895	0.19531399
175	103_15	False	-3.456766	-0.181227865128492	0.24454002			143_45	True	-3.438886	0.157137504720904	0.19148432
176	103_15	False	-3.391544	-0.18409464858443	0.2413895			143_45	True	-3.37307	0.0993340673770918	0.1871945
177	103_15	False	-3.326322	-0.186662888793611	0.2382796			143_45	True	-3.307254	0.069999382363869	0.17936374
178	103_15	False	-3.2611	-0.188963675676266	0.23781224			143_45	True	-3.241438	0.0311967165934236	0.18079609
179	103_15	False	-3.195878	-0.191024861487591	0.24896185			143_45	True	-3.175622	0.101232877528635	0.17845723
180	103_15	False	-3.130656	-0.192871397983787	0.25206208			143_45	True	-3.109806	0.257428669288047	0.18383697
181	103_15	False	-3.032823	-0.195266623467681	0.25933325			143_45	True	-3.04399	0.451396357978162	0.20001319
182	103_15	False	-2.93499	-0.197335247937271	0.26903877			143_45	True	-2.978174	0.45962186702805	0.19936495
183	103_15	False	-2.869768	-0.198524628716498	0.2655726			143_45	True	-2.912358	0.39752542047065	0.19102508
184	103_15	False	-2.804546	-0.199590148823734	0.270372			143_45	True	-2.846542	0.319608553036702	0.18942977
185	103_15	False	-2.739324	-0.200544706998271	0.27922034			143_45	True	-2.780726	0.251241721905292	0.18630718
186	103_15	False	-2.674102	-0.201399858678941	0.29042578			143_45	True	-2.71491	0.189381296342209	0.18435323
187	103_15	False	-2.60888	-0.202165955930562	0.2866841			143_45	True	-2.649094	0.122063303267967	0.19387966
188	103_15	False	-2.543658	-0.202852272789836	0.28568062			143_45	True	-2.566824	0.117946636750424	0.20220107
189	103_15	False	-2.478436	-0.20346711745197	0.28287134			143_45	True	-2.484554	0.236572632271427	0.20728572
190	103_15	False	-2.413214	-0.204017933023411	0.28058645			143_45	True	-2.418738	0.319847782524462	0.2056027
191	103_15	False	-2.347992	-0.20451138730125	0.27697152			143_45	True	-2.352922	0.347854639064767	0.20384237
192	103_15	False	-2.28277	-0.204953453919931	0.27340323			143_45	True	-2.287106	0.355556502440015	0.19531521
193	103_15	False	-2.217548	-0.205349484215421	0.26988086			143_45	True	-2.22129	0.434747818374105	0.19999589
194	103_15	False	-2.152326	-0.202691628497177	0.26799846			143_45	True	-2.155474	0.456701087940552	0.1949456
195	103_15	False	-2.087104	-0.202888618951387	0.26750094			143_45	True	-2.089658	0.406797653958813	0.1900365
196	103_15	False	-2.021882	-0.164583685321451	0.27153626			143_45	True	-2.023842	0.46597359676256	0.18208688
197	103_15	False	-1.95666	-0.163570016392785	0.27131835			143_45	True	-1.958026	0.491842455172333	0.17681322
198	103_15	False	-1.891438	-0.167465863830314	0.26782286			143_45	True	-1.89221	0.450529483866855	0.17352276
199	103_15	False	-1.826216	-0.171648988367177	0.26780823			143_45	True	-1.826394	0.580018657824522	0.16967106
200	103_15	False	-1.760994	-0.175496452962312	0.26435795			143_45	True	-1.760578	0.566587701063943	0.20052938
201	103_15	False	-1.695772	-0.178957667701773	0.26518384			143_45	True	-1.694762	0.485546195874586	0.19214082
202	103_15	False	-1.63055	-0.182060516026361	0.2617674			143_45	True	-1.628946	0.458613947978553	0.18410316
203	103_15	False	-1.565328	-0.184840537741254	0.26956454			143_45	True	-1.56313	0.479493508714361	0.1967901
204	103_15	False	-1.500106	-0.187331094697074	0.26609164			143_45	True	-1.497314	0.573497761861237	0.20348
205	103_15	False	-1.434884	-0.189562294402385	0.27270913			143_45	True	-1.431498	0.513111959076045	0.20271575
206	103_15	False	-1.369662	-0.191561140704491	0.2695493			143_45	True	-1.365682	0.476839499659687	0.19423571
207	103_15	False	-1.30444	-0.193351829731166	0.27031472			143_45	True	-1.299866	0.48569355234466	0.1913015
208	103_15	False	-1.239218	-0.194956038658645	0.26683214			143_45	True	-1.23405	0.583806585105041	0.20417902
209	103_15	False	-1.173996	-0.19639318727543	0.26339445			143_45	True	-1.168234	0.540696527533247	0.219293
210	103_15	False	-1.108774	-0.197680673031237	0.26597404			143_45	True	-1.102418	0.525407014509368	0.2162463
211	103_15	False	-1.043552	-0.198834081712162	0.2676736			143_45	True	-1.036602	0.550325664632651	0.20893991
212	103_15	False	-0.97833	-0.199867375801273	0.2642251			143_45	True	-0.970786	0.610730217616766	0.20019951
213	103_15	False	-0.913108	-0.200793063913035	0.2793725			143_45	True	-0.90497	0.547256977455204	0.22611395
214	103_15	False	-0.847886	-0.201622352023597	0.28667623			143_45	True	-0.839154	0.570168694175193	0.22131597
215	103_15	False	-0.782664	-0.202365279113703	0.28348613			143_45	True	-0.773338	0.539365388706316	0.22647332
216	103_15	False	-0.717442	-0.203030838699024	0.28313822			143_45	True	-0.707522	0.446751947151678	0.23179153
217	103_15	False	-0.65222	-0.203627087748333	0.27949047			143_45	True	-0.641706	0.443095544624321	0.22245207
218	103_15	False	-0.586998	-0.20416124414704	0.28344542			143_45	True	-0.57589	0.508665178011865	0.21314645
219	103_15	False	-0.521776	-0.204639774165764	0.29564366			143_45	True	-0.510074	0.471353781709079	0.21898662
220	103_15	False	-0.456554	-0.205068470666218	0.30998117			143_45	True	-0.444258	0.41049476188957	0.21953042
221	103_15	False	-0.391332	-0.20545252327408	0.31190422			143_45	True	-0.378442	0.508579216338877	0.2356058
222	103_15	False	-0.32611	-0.205796581105899	0.3126299			143_45	True	-0.312626	0.528962305141154	0.24090663
223	103_15	False	-0.260888	-0.206104809183643	0.31382856			143_45	True	-0.24681	0.437323997818226	0.25552872
224	103_15	False	-0.195666	-0.206380938767759	0.32186213			143_45	True	-0.180994	0.388468643495389	0.2942732
225	103_15	False	-0.130444	-0.206628312574701	0.349612			143_45	True	-0.115178	0.302978217804417	0.29680914
226	103_15	False	0	-0.207041567609326	0.36714256			143_45	True	0	0.193622819555839	0.30050617
227	103_15	False	0.130444	-0.207385655374003	0.36065617			143_45	True	0.115178	0.280097777866369	0.31811333
228	103_15	False	0.195666	-0.207528399246306	0.35600972			143_45	True	0.180994	0.275102891276922	0.30724835
229	103_15	False	0.260888	-0.207656277939939	0.35142314			143_45	True	0.24681	0.231255592285772	0.31297156
230	103_15	False	0.32611	-0.207770839506189	0.3468956			143_45	True	0.312626	0.152300242085377	0.30602372
231	103_15	False	0.391332	-0.207873470774064	0.34242645			143_45	True	0.378442	0.165161644452264	0.3037155
232	103_15	False	0.456554	-0.207965414149931	0.33801484			143_45	True	0.444258	0.215265997654416	0.3008803
233	103_15	False	0.521776	-0.20804778265751	0.33366007			143_45	True	0.510074	0.301866396809274	0.29006302
234	103_15	False	0.586998	-0.208121573411621	0.32936135			143_45	True	0.57589	0.254186343528861	0.2935403
235	103_15	False	0.65222	-0.208187679697695	0.32511812			143_45	True	0.641706	0.250284138171142	0.29068118
236	103_15	False	0.717442	-0.208246901751471	0.32092947			143_45	True	0.707522	0.283438366546082	0.281143
237	103_15	False	0.782664	-0.208299956503798	0.31857204			143_45	True	0.773338	0.293773424932179	0.27780044
238	103_15	False	0.847886	-0.208347486217667	0.32353777			143_45	True	0.839154	0.530364837084691	0.2849334
239	103_15	False	0.913108	-0.208390066221941	0.325072			143_45	True	0.90497	0.564653172554709	0.28201908
240	103_15	False	0.97833	-0.208428212001911	0.32600287			143_45	True	0.970786	0.551844918779752	0.2722891
241	103_15	False	1.043552	-0.208462385319408	0.32180285			143_45	True	1.036602	0.547501611040207	0.27696544
242	103_15	False	1.108774	-0.208492999876967	0.3180159			143_45	True	1.102418	0.468034474250976	0.28439116
243	103_15	False	1.173996	-0.208520426267224	0.31691894			143_45	True	1.168234	0.429384800031144	0.2751041
244	103_15	False	1.239218	-0.208544996534046	0.31370717			143_45	True	1.23405	0.41304361621098	0.26569942
245	103_15	False	1.30444	-0.192733062250073	0.31772795			143_45	True	1.299866	0.42161271174007	0.25961137
246	103_15	False	1.369662	-0.110394562796239	0.3136345			143_45	True	1.365682	0.388191532220466	0.26133454
247	103_15	False	1.434884	-0.0520749976221678	0.3209547			143_45	True	1.431498	0.368249968866995	0.2577644
248	103_15	False	1.500106	-0.0585011903921021	0.31681976			143_45	True	1.497314	0.318570459579976	0.24698159
249	103_15	False	1.565328	-0.0727218533122261	0.31273803			143_45	True	1.56313	0.320852192199936	0.23854208
250	103_15	False	1.63055	-0.0866825079029482	0.3087089			143_45	True	1.628946	0.297999025390362	0.26083097
251	103_15	False	1.695772	-0.0993654380855956	0.30473173			143_45	True	1.694762	0.310123324314848	0.24991983
252	103_15	False	1.760994	-0.11075298973082	0.31084466			143_45	True	1.760578	0.231812942745096	0.24459216
253	103_15	False	1.826216	-0.120958320868668	0.31640062			143_45	True	1.826394	0.156806612075381	0.24914104
254	103_15	False	1.891438	-0.130101410245005	0.31232432			143_45	True	1.89221	0.150324110085428	0.24827464
255	103_15	False	1.95666	-0.138292425979836	0.30830052			143_45	True	1.958026	0.170905499177753	0.24137716
256	103_15	False	2.021882	-0.145630450571091	0.30432856			143_45	True	2.023842	0.114644721373127	0.23605034
257	103_15	False	2.087104	-0.152204304043671	0.3027213			143_45	True	2.089658	0.0606599160213849	0.23084551
258	103_15	False	2.152326	-0.158093564850824	0.29882124			143_45	True	2.155474	0.125752266771497	0.22118875
259	103_15	False	2.217548	-0.163369525438743	0.2949714			143_45	True	2.22129	0.117521674017089	0.2217901
260	103_15	False	2.28277	-0.168096054082619	0.2922325			143_45	True	2.287106	0.133233395496723	0.2273497
261	103_15	False	2.347992	-0.172330367968057	0.2922048			143_45	True	2.352922	0.121127192037402	0.22075513
262	103_15	False	2.413214	-0.176123725676654	0.29135698			143_45	True	2.418738	0.100677702954867	0.23151642
263	103_15	False	2.478436	-0.179522047899256	0.28760335			143_45	True	2.484554	0.13134700654269	0.24510698
264	103_15	False	2.543658	-0.120449990546565	0.28389806			143_45	True	2.566824	0.0752069311193731	0.28391835
265	103_15	False	2.60888	-0.0927661192164837	0.28475413			143_45	True	2.649094	-0.00407961444838632	0.2705586
266	103_15	False	2.674102	0.158109561398942	0.28468776			143_45	True	2.71491	-0.0599194621050777	0.26669765
267	103_15	False	2.739324	0.283298512032892	0.28127742			143_45	True	2.780726	-0.0660049429696516	0.2628406
268	103_15	False	2.804546	0.577139823155855	0.27774695			143_45	True	2.846542	-0.0766100565756832	0.25184542
269	103_15	False	2.869768	0.579945464722289	0.28372875			143_45	True	2.912358	-0.0946040017621723	0.2434848
270	103_15	False	2.93499	0.51002177032513	0.28939167			143_45	True	2.978174	-0.144191553863007	0.26520735
271	103_15	False	3.032823	0.455561550819905	0.29001826			143_45	True	3.04399	-0.189762604946486	0.26480845
272	103_15	False	3.130656	0.376491893267968	0.29215804			143_45	True	3.109806	-0.231022211419402	0.26059848
273	103_15	False	3.195878	0.31631416176841	0.28839406			143_45	True	3.175622	-0.163215480050063	0.25301504
274	103_15	False	3.2611	0.261744945917822	0.2911276			143_45	True	3.241438	-0.112860808193318	0.25617713
275	103_15	False	3.326322	0.212763535532357	0.28773052			143_45	True	3.307254	-0.156078168338192	0.2679189
276	103_15	False	3.391544	0.25315919080392	0.28402358			143_45	True	3.37307	-0.200423056948356	0.26194677
277	103_15	False	3.456766	0.255319961183829	0.2841169			143_45	True	3.438886	-0.146101792791393	0.2574429
278	103_15	False	3.521988	0.462609035174331	0.28772488			143_45	True	3.504702	-0.121539734948227	0.25299096
279	103_15	False	3.58721	0.483968638771805	0.2881061			143_45	True	3.570518	-0.157467747498636	0.24240786
280	103_15	False	3.652432	0.440040170215715	0.29998434			143_45	True	3.636334	-0.183583204708678	0.24652515
281	103_15	False	3.717654	0.376544843621542	0.29611948			143_45	True	3.70215	-0.156325415604672	0.24577925
282	103_15	False	3.782876	0.369257107116895	0.2923045			143_45	True	3.767966	-0.0815763532594889	0.23726691
283	103_15	False	3.848098	0.316804825434172	0.29448768			143_45	True	3.833782	0.0496076153329623	0.23209423
284	103_15	False	3.91332	0.290099659193261	0.29069367			143_45	True	3.899598	0.0418231895785584	0.23504555
285	103_15	False	3.978542	0.242192273566985	0.29145396			143_45	True	3.965414	0.000712539993765836	0.22521311
286	103_15	False	4.043764	0.195814240981388	0.28931165			143_45	True	4.03123	-0.0152675216093512	0.21579197
287	103_15	False	4.108986	0.17073645759459	0.2904859			143_45	True	4.097046	-0.0268632583377926	0.2194225
288	103_15	False	4.174208	0.171708132996993	0.28674346			143_45	True	4.162862	0.0504749629643922	0.2226336
289	103_15	False	4.23943	0.13792807606279	0.3002927			143_45	True	4.228678	0.027854968864521	0.21654668
290	103_15	False	4.304652	0.104778935410775	0.30942044			143_45	True	4.294494	0.0360299924522938	0.20748807
291	103_15	False	4.369874	0.0725539057696938	0.32554084			143_45	True	4.36031	0.0812407263317056	0.20001236
292	103_15	False	4.435096	0.119105812853998	0.32465148			143_45	True	4.426126	0.128310921670387	0.2297617
293	103_15	False	4.500318	0.119972761700468	0.32278737			143_45	True	4.491942	0.0826391316257851	0.25549054
294	103_15	False	4.56554	0.0960935288214369	0.31862882			143_45	True	4.557758	0.0894915819775958	0.25474286
295	103_15	False	4.630762	0.0662961132573106	0.3145238			143_45	True	4.623574	0.0939486794905971	0.24408644
296	103_15	False	4.695984	0.0549282643291068	0.3162943			143_45	True	4.68938999999999	0.149989595517236	0.24035841
297	103_15	False	4.761206	0.0734362024620559	0.31221938			143_45	True	4.75520599999999	0.11241717279169	0.23664927
298	103_15	False	4.826428	0.141957232842564	0.31895953			143_45	True	4.821022	0.057066323547096	0.23143008
299	103_15	False	4.89165	0.147662438021702	0.3375224			143_45	True	4.886838	0.0311907821681396	0.23546095
300	103_15	False	4.956872	0.139555331165007	0.33317396			143_45	True	4.952654	-0.0111887221351876	0.24190278
301	103_29	False	-4.956872	-0.555785949297942	0.18986396			143_51	False	-4.952654	-0.0512201715264817	0.2503474
302	103_29	False	-4.89165	-0.527635300796814	0.18471569			143_51	False	-4.886838	-0.0877761188277735	0.2504733
303	103_29	False	-4.826428	-0.491709921483374	0.17988591			143_51	False	-4.821022	-0.0857302630184962	0.25026602
304	103_29	False	-4.761206	-0.467595131245295	0.1904726			143_51	False	-4.75520599999999	-0.114936650665387	0.23415637
305	103_29	False	-4.695984	-0.471474440269672	0.19960809			143_51	False	-4.68938999999999	-0.142890590234894	0.23363674
306	103_29	False	-4.630762	-0.476311367682089	0.1941956			143_51	False	-4.623574	-0.167139173575721	0.23256
307	103_29	False	-4.56554	-0.500275430250496	0.19416669			143_51	False	-4.557758	-0.188130657999878	0.21668345
308	103_29	False	-4.500318	-0.498698906994435	0.18890172			143_51	False	-4.491942	-0.206301743317894	0.23261505
309	103_29	False	-4.435096	-0.5131733447326	0.18747501			143_51	False	-4.426126	-0.0241372157327176	0.21278745
310	103_29	False	-4.369874	-0.535238220650771	0.1915368			143_51	False	-4.36031	0.0616562418055371	0.20903137
311	103_29	False	-4.304652	-0.495563614509117	0.18634316			143_51	False	-4.294494	0.0142074620046963	0.18719307
312	103_29	False	-4.23943	-0.454844002186078	0.18384016			143_51	False	-4.228678	-0.0310688374721893	0.19908544
313	103_29	False	-4.174208	-0.426118671471554	0.18153664			143_51	False	-4.162862	-0.0703413056480984	0.1984748
314	103_29	False	-4.108986	-0.386336518900574	0.18261558			143_51	False	-4.097046	-0.102525242968671	0.18336992
315	103_29	False	-4.043764	-0.368736101919799	0.18117186			143_51	False	-4.03123	-0.0347716918299683	0.20420225
316	103_29	False	-3.978542	-0.372613491355507	0.1830071			143_51	False	-3.965414	0.0393137928559672	0.21462849
317	103_29	False	-3.91332	-0.378394661703192	0.18138067			143_51	False	-3.899598	0.103762386879028	0.19623974
318	103_29	False	-3.848098	-0.376692438259812	0.17742087			143_51	False	-3.833782	0.0801072438419966	0.22935328
319	103_29	False	-3.782876	-0.35818661939211	0.17320868			143_51	False	-3.767966	0.0291257318498347	0.21976562
320	103_29	False	-3.717654	-0.365125355474473	0.17205147			143_51	False	-3.70215	0.0391180337105974	0.23171711
321	103_29	False	-3.652432	-0.334992249854344	0.1673862			143_51	False	-3.636334	0.00137880403118366	0.2127203
322	103_29	False	-3.58721	-0.276458836432064	0.16284744			143_51	False	-3.570518	-0.0189123504524408	0.21767253
323	103_29	False	-3.521988	-0.26120675546007	0.15843172			143_51	False	-3.504702	0.0559392186686541	0.21595234
324	103_29	False	-3.456766	-0.255279676598093	0.15952961			143_51	False	-3.438886	0.215902151415722	0.23843697
325	103_29	False	-3.391544	-0.254311636551179	0.17062369			143_51	False	-3.37307	0.164962564837989	0.22237742
326	103_29	False	-3.326322	-0.296496156998004	0.17627254			143_51	False	-3.307254	0.0997567967164803	0.21215752
327	103_29	False	-3.2611	-0.314511338558784	0.18543553			143_51	False	-3.241438	0.0429126517893668	0.20109549
328	103_29	False	-3.195878	-0.253105337349269	0.1848066			143_51	False	-3.175622	-0.00630143137767449	0.196318
329	103_29	False	-3.130656	-0.243289327322071	0.17979546			143_51	False	-3.109806	-0.048903282169613	0.19185215
330	103_29	False	-3.032823	-0.270868559860246	0.18851742			143_51	False	-3.04399	-0.0698136230632384	0.18504836
331	103_29	False	-2.93499	-0.306745571586323	0.22156836			143_51	False	-2.978174	-0.0660207126122799	0.18025455
332	103_29	False	-2.869768	-0.267931134541833	0.22828391			143_51	False	-2.912358	-0.0778016920291456	0.19120592
333	103_29	False	-2.804546	-0.285978746197282	0.22393659			143_51	False	-2.846542	-0.110365328069692	0.19958904
334	103_29	False	-2.739324	-0.324935602624322	0.21786444			143_51	False	-2.780726	-0.138976881263591	0.19207782
335	103_29	False	-2.674102	-0.353511912532066	0.21195687			143_51	False	-2.71491	-0.163752277745032	0.22165756
336	103_29	False	-2.60888	-0.34892716999508	0.20620956			143_51	False	-2.649094	-0.185198976134618	0.2146847
337	103_29	False	-2.543658	-0.334694836819199	0.20206492			143_51	False	-2.566824	-0.183345429685027	0.19197692
338	103_29	False	-2.478436	-0.355481601538895	0.22344975			143_51	False	-2.484554	-0.149657347479219	0.17534576
339	103_29	False	-2.413214	-0.279760246178007	0.22476786			143_51	False	-2.418738	-0.114924412620032	0.16859256
340	103_29	False	-2.347992	-0.282079405441067	0.21867315			143_51	False	-2.352922	-0.0666996206985066	0.1712632
341	103_29	False	-2.28277	-0.309492021238044	0.21274371			143_51	False	-2.287106	-0.0684523456917848	0.24965179
342	103_29	False	-2.217548	-0.300064165232788	0.20697503			143_51	False	-2.22129	-0.0612104925893243	0.23974836
343	103_29	False	-2.152326	-0.292466779714577	0.20519911			143_51	False	-2.155474	-0.0718849107998653	0.22400396
344	103_29	False	-2.087104	-0.330529407599901	0.21109262			143_51	False	-2.089658	-0.10521040499051	0.22532025
345	103_29	False	-2.021882	-0.358586796332286	0.20970209			143_51	False	-2.023842	-0.134513923821965	0.21311411
346	103_29	False	-1.95666	-0.380997544731367	0.20537679			143_51	False	-1.958026	-0.159888810195384	0.19985357
347	103_29	False	-1.891438	-0.373421766999395	0.22008383			143_51	False	-1.89221	-0.181854473466486	0.18749258
348	103_29	False	-1.826216	-0.390996893197653	0.22797951			143_51	False	-1.826394	-0.200868819002059	0.171491
349	103_29	False	-1.760994	-0.416105554120858	0.22179769			143_51	False	-1.760578	-0.21732838474643	0.21517703
350	103_29	False	-1.695772	-0.428492948371976	0.21941923			143_51	False	-1.694762	-0.231576468681431	0.19721758
351	103_29	False	-1.63055	-0.439221595260954	0.22356111			143_51	False	-1.628946	-0.243910148830577	0.18722823
352	103_29	False	-1.565328	-0.46145218425685	0.21749914			143_51	False	-1.56313	-0.254586717508824	0.21437228
353	103_29	False	-1.500106	-0.457771563496224	0.21594062			143_51	False	-1.497314	-0.263828728561266	0.23378831
354	103_29	False	-1.434884	-0.482214247737478	0.21049823			143_51	False	-1.431498	-0.271829070983856	0.21203437
355	103_29	False	-1.369662	-0.422383173587983	0.22060424			143_51	False	-1.365682	-0.27875437105886	0.1897068
356	103_29	False	-1.30444	-0.394238735627081	0.21840085			143_51	False	-1.299866	-0.284749196224153	0.175691
357	103_29	False	-1.239218	-0.393531999842251	0.2166758			143_51	False	-1.23405	-0.253880043482092	0.17827314
358	103_29	False	-1.173996	-0.362496610496664	0.21080053			143_51	False	-1.168234	-0.260303158580932	0.18156308
359	103_29	False	-1.108774	-0.379019493317546	0.21801881			143_51	False	-1.102418	-0.268721954002758	0.17771184
360	103_29	False	-1.043552	-0.367911779991801	0.21848623			143_51	False	-1.036602	-0.276063713938676	0.16731168
361	103_29	False	-0.97833	-0.378071911862584	0.21256186			143_51	False	-0.970786	-0.282420024889668	0.19615467
362	103_29	False	-0.913108	-0.376141516441783	0.21023303			143_51	False	-0.90497	-0.243062641057769	0.21658078
363	103_29	False	-0.847886	-0.34928250285798	0.21452166			143_51	False	-0.839154	-0.199355087254593	0.23147285
364	103_29	False	-0.782664	-0.345454711121982	0.20999992			143_51	False	-0.773338	-0.214986882174222	0.21479106
365	103_29	False	-0.717442	-0.377423477549179	0.2177314			143_51	False	-0.707522	-0.217736063114613	0.2503515
366	103_29	False	-0.65222	-0.394635131498037	0.21581434			143_51	False	-0.641706	-0.174456280430247	0.24963802
367	103_29	False	-0.586998	-0.373479462581538	0.21368133			143_51	False	-0.57589	0.00677898186378726	0.27158007
368	103_29	False	-0.521776	-0.35681076605683	0.20951656			143_51	False	-0.510074	0.0263215746333229	0.26313153
369	103_29	False	-0.456554	-0.35162213847995	0.22080848			143_51	False	-0.444258	-0.00783308484092369	0.24485621
370	103_29	False	-0.391332	-0.346919307999889	0.22427875			143_51	False	-0.378442	0.0717519774452824	0.21907246
371	103_29	False	-0.32611	-0.282977207370644	0.23660976			143_51	False	-0.312626	0.160772645039016	0.23719491
372	103_29	False	-0.260888	-0.161527168051686	0.2662755			143_51	False	-0.24681	0.316837064079573	0.25637072
373	103_29	False	-0.195666	-0.0185042857065917	0.26949033			143_51	False	-0.180994	0.690984531290127	0.24624714
374	103_29	False	-0.130444	0.156032382630567	0.2781522			143_51	False	-0.115178	0.991898937102311	0.24928135
375	103_29	False	0	0.456076630596534	0.3012773			143_51	False	0	1.3510502581958	0.26897216
376	103_29	False	0.130444	0.765743010064377	0.30380574			143_51	False	0.115178	1.50815217858456	0.25805354
377	103_29	False	0.195666	0.923065946694242	0.2955679			143_51	False	0.180994	1.57722379453715	0.24437277
378	103_29	False	0.260888	0.939625755319153	0.29132685			143_51	False	0.24681	1.46856360420277	0.22362746
379	103_29	False	0.32611	1.01845350845803	0.28342736			143_51	False	0.312626	1.40672418400297	0.22432545
380	103_29	False	0.391332	1.20741228747007	0.28099337			143_51	False	0.378442	1.32761407085907	0.24112843
381	103_29	False	0.456554	1.27920698513201	0.2733741			143_51	False	0.444258	1.19784294176866	0.25291675
382	103_29	False	0.521776	1.19664934449274	0.26632875			143_51	False	0.510074	1.15182457046842	0.22646713
383	103_29	False	0.586998	1.06283289356745	0.2591071			143_51	False	0.57589	1.18065913892172	0.20279281
384	103_29	False	0.65222	0.981596692921	0.25208127			143_51	False	0.641706	1.29171640732836	0.2024346
385	103_29	False	0.717442	0.868761756786433	0.25174487			143_51	False	0.707522	1.2248214960332	0.2244594
386	103_29	False	0.782664	0.906611266951611	0.24751778			143_51	False	0.773338	1.04437343406071	0.22698963
387	103_29	False	0.847886	0.916930329229597	0.24080618			143_51	False	0.839154	0.933951052443816	0.24433964
388	103_29	False	0.913108	0.863666955239988	0.23881486			143_51	False	0.90497	0.87598416493638	0.2860913
389	103_29	False	0.97833	0.998129132727508	0.23233923			143_51	False	0.970786	0.721278933954273	0.2857258
390	103_29	False	1.043552	0.932124666666575	0.22603923			143_51	False	1.036602	0.604514600176129	0.2679247
391	103_29	False	1.108774	0.869059664853635	0.22911347			143_51	False	1.102418	0.508362681711326	0.2939303
392	103_29	False	1.173996	0.825421790972091	0.22290094			143_51	False	1.168234	0.397149923445858	0.295512
393	103_29	False	1.239218	0.792475993401221	0.22395608			143_51	False	1.23405	0.502445799666728	0.26439708
394	103_29	False	1.30444	0.770082496199617	0.22638457			143_51	False	1.299866	0.573156297842254	0.23655848
395	103_29	False	1.369662	0.713759983900623	0.22146237			143_51	False	1.365682	0.461164705189461	0.2530143
396	103_29	False	1.434884	0.677531709200288	0.21717508			143_51	False	1.431498	0.35591406819021	0.2745967
397	103_29	False	1.500106	0.630083620782604	0.21128629			143_51	False	1.497314	0.264647799497707	0.2960006
398	103_29	False	1.565328	0.589517153757454	0.22537397			143_51	False	1.56313	0.185641160908425	0.29620025
399	103_29	False	1.63055	0.576016572880337	0.22639264			143_51	False	1.628946	0.117249863625344	0.27639335
400	103_29	False	1.695772	0.490663491534158	0.22025384			143_51	False	1.694762	0.0580476645216979	0.25201607
401	103_29	False	1.760994	0.506530822777844	0.22565626			143_51	False	1.760578	0.0677496984069187	0.22727692
402	103_29	False	1.826216	0.51424924364685	0.23437129			143_51	False	1.826394	0.0445277613030349	0.21032742
403	103_29	False	1.891438	0.426914445995573	0.2323457			143_51	False	1.89221	0.0307661062405157	0.24371457
404	103_29	False	1.95666	0.421171226337983	0.24037755			143_51	False	1.958026	-0.0157742373580936	0.2248971
405	103_29	False	2.021882	0.488342168964731	0.23385957			143_51	False	2.023842	-0.0570835186584103	0.20121504
406	103_29	False	2.087104	0.528634040486088	0.23277073			143_51	False	2.089658	-0.092861798006062	0.19026165
407	103_29	False	2.152326	0.517601269326408	0.24806803			143_51	False	2.155474	-0.0949460422685771	0.17212771
408	103_29	False	2.217548	0.522165534888819	0.2583337			143_51	False	2.22129	-0.101284519544439	0.1555059
409	103_29	False	2.28277	0.485299486118319	0.2514591			143_51	False	2.287106	-0.104330686131608	0.13913086
410	103_29	False	2.347992	0.510780555908428	0.2446406			143_51	False	2.352922	-0.133254208737058	0.14458504
411	103_29	False	2.413214	0.413992333319099	0.24400847			143_51	False	2.418738	-0.158788925037736	0.18545586
412	103_29	False	2.478436	0.426809729720138	0.27311727			143_51	False	2.484554	-0.135018690209893	0.17021036
413	103_29	False	2.543658	0.390047185478224	0.26862046			143_51	False	2.566824	-0.0551134966250053	0.15953422
414	103_29	False	2.60888	0.466064910207811	0.26299456			143_51	False	2.649094	-0.0946609049558321	0.15220338
415	103_29	False	2.674102	0.426195275836043	0.2558633			143_51	False	2.71491	-0.125371226509599	0.17199019
416	103_29	False	2.739324	0.454089062536936	0.2489254			143_51	False	2.780726	-0.151974336146373	0.15501621
417	103_29	False	2.804546	0.399682977391245	0.25022557			143_51	False	2.846542	-0.106926343013938	0.15148872
418	103_29	False	2.869768	0.347766026775862	0.24344058			143_51	False	2.912358	-0.0533044185990439	0.14742759
419	103_29	False	2.93499	0.272086533881407	0.2419415			143_51	False	2.978174	-0.0318782914170297	0.17008254
420	103_29	False	3.032823	0.203870788742492	0.23218988			143_51	False	3.04399	-0.066476742377681	0.17597502
421	103_29	False	3.130656	0.123454181115497	0.24144918			143_51	False	3.109806	-0.100907007843733	0.23777305
422	103_29	False	3.195878	0.0888181774389856	0.23490216			143_51	False	3.175622	-0.1307959269882	0.21273515
423	103_29	False	3.2611	0.0597130245305128	0.263698			143_51	False	3.241438	-0.156670501204747	0.2140699
424	103_29	False	3.326322	0.00433288661525527	0.2565477			143_51	False	3.307254	-0.179068581129136	0.21397966
425	103_29	False	3.391544	-0.036822537005329	0.26068363			143_51	False	3.37307	-0.198457241021985	0.21317415
426	103_29	False	3.456766	-0.00728062261165186	0.27192572			143_51	False	3.438886	-0.215240827955261	0.21790636
427	103_29	False	3.521988	0.110301088393402	0.27147236			143_51	False	3.504702	-0.229769361217757	0.19935632
428	103_29	False	3.58721	0.111925799228143	0.2827045			143_51	False	3.570518	-0.242345850880409	0.1872445
429	103_29	False	3.652432	0.105669059745593	0.27503878			143_51	False	3.636334	-0.253232558263227	0.20685112
430	103_29	False	3.717654	0.154054571902162	0.26758093			143_51	False	3.70215	-0.262656497898709	0.21659514
431	103_29	False	3.782876	0.110686675486448	0.26032534			143_51	False	3.767966	-0.270814230867247	0.20941791
432	103_29	False	3.848098	0.0958585034856795	0.25888026			143_51	False	3.833782	-0.277875885521253	0.19454722
433	103_29	False	3.91332	0.0612653502178247	0.25186062			143_51	False	3.899598	-0.280236285962106	0.17406107
434	103_29	False	3.978542	0.0213354284679886	0.2559326			143_51	False	3.965414	-0.242389018414599	0.18458328
435	103_29	False	4.043764	0.00166691609346329	0.25575247			143_51	False	4.03123	-0.142064625157524	0.18437393
436	103_29	False	4.108986	-0.0393713234545888	0.25569952			143_51	False	4.097046	-0.149486948357411	0.1953881
437	103_29	False	4.174208	-0.0983042133370134	0.25814834			143_51	False	4.162862	-0.172529757563242	0.2017156
438	103_29	False	4.23943	-0.0273371665109646	0.25177455			143_51	False	4.228678	-0.192790954160652	0.19256593
439	103_29	False	4.304652	-0.0520987226697308	0.2581564			143_51	False	4.294494	-0.21033577015699	0.17651384
440	103_29	False	4.369874	-0.0809133911630055	0.26427358			143_51	False	4.36031	-0.225523370660834	0.1716842
441	103_29	False	4.435096	-0.0898170750439409	0.29303494			143_51	False	4.426126	-0.238670346498656	0.17536831
442	103_29	False	4.500318	-0.00363322751747033	0.28508914			143_51	False	4.491942	-0.175992802223764	0.16351661
443	103_29	False	4.56554	0.0199232962706741	0.27735877			143_51	False	4.557758	-0.161317473644406	0.15784276
444	103_29	False	4.630762	0.00856732820030528	0.3002397			143_51	False	4.623574	-0.150505991280076	0.1552436
445	103_29	False	4.695984	0.0339973941046284	0.29209852			143_51	False	4.68938999999999	-0.17311578563595	0.19469538
446	103_29	False	4.761206	0.0319970533075096	0.2930602			143_51	False	4.75520599999999	-0.193292601030412	0.18029782
447	103_29	False	4.826428	0.0131767875103888	0.285432			143_51	False	4.821022	-0.139779483624652	0.22512794
448	103_29	False	4.89165	0.0126770673542417	0.28764287			143_51	False	4.886838	-0.0853632289378904	0.21649438
449	103_29	False	4.956872	-0.0360388611410389	0.29228684			143_51	False	4.952654	-0.111357340295293	0.2292478
450	103_34	True	-4.956872	-0.451965885443928	0.21334417			143_60	True	-4.952654	0.201861941500676	0.31526273
451	103_34	True	-4.89165	-0.457281812926293	0.21249385			143_60	True	-4.886838	0.188148490998816	0.30916053
452	103_34	True	-4.826428	-0.462074640168016	0.20587738			143_60	True	-4.821022	0.227043349744713	0.30317643
453	103_34	True	-4.761206	-0.466395841364016	0.23159404			143_60	True	-4.75520599999999	0.22441275438018	0.29730815
454	103_34	True	-4.695984	-0.47029182556742	0.23273109			143_60	True	-4.68938999999999	0.235373608896317	0.29155347
455	103_34	True	-4.630762	-0.473804435243431	0.24098773			143_60	True	-4.623574	0.207994953375813	0.2859102
456	103_34	True	-4.56554	-0.476971395303657	0.26046357			143_60	True	-4.557758	0.153223545323071	0.28037608
457	103_34	True	-4.500318	-0.479826718563618	0.26294324			143_60	True	-4.491942	0.261121421864269	0.2784118
458	103_34	True	-4.435096	-0.482401071056501	0.27261868			143_60	True	-4.426126	0.253966400988714	0.27579385
459	103_34	True	-4.369874	-0.484722100801916	0.2641121			143_60	True	-4.36031	0.249837641649769	0.27127993
460	103_34	True	-4.304652	-0.468965602297495	0.27087328			143_60	True	-4.294494	0.26700301300826	0.27111813
461	103_34	True	-4.23943	-0.462019853958873	0.29357356			143_60	True	-4.228678	0.239743243793134	0.27010155
462	103_34	True	-4.174208	-0.450410377672302	0.29911014			143_60	True	-4.162862	0.198742384813469	0.26497227
463	103_34	True	-4.108986	-0.428097401244013	0.2931619			143_60	True	-4.097046	0.128827062618442	0.25994122
464	103_34	True	-4.043764	-0.431754409325031	0.3046027			143_60	True	-4.03123	0.0599778984582554	0.2576555
465	103_34	True	-3.978542	-0.428877247561278	0.29335696			143_60	True	-3.965414	0.0598315404377306	0.27367747
466	103_34	True	-3.91332	-0.434996376118589	0.3170818			143_60	True	-3.899598	0.0482350487303973	0.2724646
467	103_34	True	-3.848098	-0.441770269861433	0.30787206			143_60	True	-3.833782	0.0648698642130613	0.2700255
468	103_34	True	-3.782876	-0.448058907826687	0.29986423			143_60	True	-3.767966	0.116110066325758	0.26479888
469	103_34	True	-3.717654	-0.453754883068692	0.28548783			143_60	True	-3.70215	0.0969323730647117	0.25967345
470	103_34	True	-3.652432	-0.458894132988431	0.292988			143_60	True	-3.636334	0.0588733688506405	0.2546472
471	103_34	True	-3.58721	-0.442850929917909	0.28302312			143_60	True	-3.570518	0.0107499452946724	0.2798756
472	103_34	True	-3.521988	-0.430238678607458	0.2660756			143_60	True	-3.504702	-0.00551755750487421	0.31756845
473	103_34	True	-3.456766	-0.419295171033762	0.2586992			143_60	True	-3.438886	-0.0224317504040037	0.3123222
474	103_34	True	-3.391544	-0.425172088073092	0.25211263			143_60	True	-3.37307	-0.071026453330085	0.30716872
475	103_34	True	-3.326322	-0.428187039690409	0.25835988			143_60	True	-3.307254	-0.117098673966612	0.30122322
476	103_34	True	-3.2611	-0.416523682087627	0.29007727			143_60	True	-3.241438	-0.158069205994664	0.30665135
477	103_34	True	-3.195878	-0.40127360656817	0.28545168			143_60	True	-3.175622	-0.127175219857062	0.31004226
478	103_34	True	-3.130656	-0.408107971628211	0.28016418			143_60	True	-3.109806	-0.0718742350191149	0.3040411
479	103_34	True	-3.032823	-0.404398970737988	0.27830267			143_60	True	-3.04399	0.0258259043998173	0.29815608
480	103_34	True	-2.93499	-0.402928392012714	0.2776204			143_60	True	-2.978174	0.0559434346481946	0.29238498
481	103_34	True	-2.869768	-0.412454044930701	0.279876			143_60	True	-2.912358	0.0545840072766615	0.28672558
482	103_34	True	-2.804546	-0.421569221625268	0.27511126			143_60	True	-2.846542	0.005739931463771	0.28117573
483	103_34	True	-2.739324	-0.429863445198621	0.26196265			143_60	True	-2.780726	-0.0485033580527008	0.2757333
484	103_34	True	-2.674102	-0.43735246007526	0.27370456			143_60	True	-2.71491	-0.0974370574723828	0.2703962
485	103_34	True	-2.60888	-0.444106118762288	0.2627997			143_60	True	-2.649094	0.0803026930739446	0.2651624
486	103_34	True	-2.543658	-0.450195428719407	0.2541009			143_60	True	-2.566824	0.347275521115431	0.2603077
487	103_34	True	-2.478436	-0.455685568303835	0.24847949			143_60	True	-2.484554	0.440359028558009	0.25707006
488	103_34	True	-2.413214	-0.460635469417	0.24533562			143_60	True	-2.418738	0.372002564721748	0.25209424
489	103_34	True	-2.347992	-0.465098288444438	0.24756469			143_60	True	-2.352922	0.277248225153646	0.24721472
490	103_34	True	-2.28277	-0.469121955111118	0.26167074			143_60	True	-2.287106	0.190356332088892	0.24242964
491	103_34	True	-2.217548	-0.472749682906063	0.24525951			143_60	True	-2.22129	0.113344580663645	0.2432725
492	103_34	True	-2.152326	-0.476020433331586	0.2423417			143_60	True	-2.155474	0.0453305100992044	0.24594574
493	103_34	True	-2.087104	-0.478969333644069	0.2372917			143_60	True	-2.089658	-0.00973572985400433	0.2441616
494	103_34	True	-2.021882	-0.471180771906289	0.22853856			143_60	True	-2.023842	0.0606864658420214	0.24420293
495	103_34	True	-1.95666	-0.4568088984049	0.21677057			143_60	True	-1.958026	0.153129074128646	0.24449533
496	103_34	True	-1.891438	-0.454082792716111	0.20584762			143_60	True	-1.89221	0.17293745759468	0.24207538
497	103_34	True	-1.826216	-0.449860255865727	0.21141793			143_60	True	-1.826394	0.125937089626868	0.23995237
498	103_34	True	-1.760994	-0.430653777718811	0.19815844			143_60	True	-1.760578	0.113836301111196	0.2379277
499	103_34	True	-1.695772	-0.420441480429982	0.18581069			143_60	True	-1.694762	0.0579467367909847	0.23591676
500	103_34	True	-1.63055	-0.362065817841205	0.17632094			143_60	True	-1.628946	0.0213886011016604	0.2423633
501	103_34	True	-1.565328	-0.366592935826532	0.1674441			143_60	True	-1.56313	-0.0169451106331935	0.23791844
502	103_34	True	-1.500106	-0.351323581179022	0.19129889			143_60	True	-1.497314	-0.0679049372594171	0.23331329
503	103_34	True	-1.434884	-0.362361611474425	0.1884307			143_60	True	-1.431498	-0.11450553200412	0.25743747
504	103_34	True	-1.369662	-0.375891649925976	0.18746006			143_60	True	-1.365682	-0.155795661099479	0.25451118
505	103_34	True	-1.30444	-0.382415207898118	0.18249542			143_60	True	-1.299866	-0.192259710783011	0.25916296
506	103_34	True	-1.239218	-0.39305876647568	0.17195238			143_60	True	-1.23405	-0.224450460579816	0.25414664
507	103_34	True	-1.173996	-0.382262735082336	0.1777409			143_60	True	-1.168234	-0.252867692580053	0.24922737
508	103_34	True	-1.108774	-0.391277245922492	0.1698896			143_60	True	-1.102418	-0.235336546393984	0.24440333
509	103_34	True	-1.043552	-0.395893212657352	0.1820063			143_60	True	-1.036602	-0.252985601340964	0.24352771
510	103_34	True	-0.97833	-0.405764392021344	0.17852318			143_60	True	-0.970786	-0.277162978045493	0.24026477
511	103_34	True	-0.913108	-0.415487827015678	0.17895257			143_60	True	-0.90497	-0.299316561108342	0.252069
512	103_34	True	-0.847886	-0.42437325932042	0.17077768			143_60	True	-0.839154	-0.280113220828929	0.25052515
513	103_34	True	-0.782664	-0.384695936794782	0.18488072			143_60	True	-0.773338	-0.238721572697233	0.2778957
514	103_34	True	-0.717442	-0.370930508392551	0.18216331			143_60	True	-0.707522	-0.231827001260837	0.27348256
515	103_34	True	-0.65222	-0.361127908748231	0.2076987			143_60	True	-0.641706	-0.245660681009266	0.26818904
516	103_34	True	-0.586998	-0.356659591896704	0.20732152			143_60	True	-0.57589	-0.221183058786633	0.26299798
517	103_34	True	-0.521776	-0.312208994466563	0.24193904			143_60	True	-0.510074	-0.215400799344542	0.26012152
518	103_34	True	-0.456554	-0.309280572621965	0.24348685			143_60	True	-0.444258	-0.22334151975374	0.2550866
519	103_34	True	-0.391332	-0.311174596362521	0.27108797			143_60	True	-0.378442	-0.221799718085322	0.25483644
520	103_34	True	-0.32611	-0.283810302015757	0.30286545			143_60	True	-0.312626	-0.193018282710312	0.2914726
521	103_34	True	-0.260888	-0.262425848960027	0.3752358			143_60	True	-0.24681	-0.212675513950819	0.33991835
522	103_34	True	-0.195666	-0.189629530958663	0.42708868			143_60	True	-0.180994	-0.235834808747401	0.3896845
523	103_34	True	-0.130444	-0.194211900651029	0.49438953			143_60	True	-0.115178	-0.225024159559474	0.44055107
524	103_34	True	0	-0.133465888378296	0.55648136			143_60	True	0	0.0200371952814177	0.46192312
525	103_34	True	0.130444	-0.0759332801350484	0.52494735			143_60	True	0.115178	0.261158762371274	0.46496356
526	103_34	True	0.195666	-0.0148100842332902	0.50334847			143_60	True	0.180994	0.294675724475393	0.47458014
527	103_34	True	0.260888	0.0115430620324628	0.472775			143_60	True	0.24681	0.236333348445632	0.4826101
528	103_34	True	0.32611	0.0187970656371806	0.44312397			143_60	True	0.312626	0.358456321482766	0.493804
529	103_34	True	0.391332	0.0841795313010828	0.41632804			143_60	True	0.378442	0.617207222556704	0.48424596
530	103_34	True	0.456554	0.0725683725559762	0.39098558			143_60	True	0.444258	0.773017078147489	0.4748729
531	103_34	True	0.521776	0.107278670436458	0.36646408			143_60	True	0.510074	0.946583285755991	0.46688712
532	103_34	True	0.586998	0.076557278884151	0.34348056			143_60	True	0.57589	1.022564123385	0.46844363
533	103_34	True	0.65222	0.0814301426284922	0.331714			143_60	True	0.641706	0.923088614989097	0.4673643
534	103_34	True	0.717442	0.135193187951972	0.3135253			143_60	True	0.707522	0.781044225231955	0.46666306
535	103_34	True	0.782664	0.103482801385419	0.29386193			143_60	True	0.773338	0.666520052160449	0.45931256
536	103_34	True	0.847886	0.124888356509103	0.28619844			143_60	True	0.839154	0.558676547322037	0.45129675
537	103_34	True	0.913108	0.0782476894438357	0.30909848			143_60	True	0.90497	0.520555158727223	0.44256145
538	103_34	True	0.97833	0.0496091707181194	0.30897406			143_60	True	0.970786	0.48892245955329	0.44598627
539	103_34	True	1.043552	0.00174134143050475	0.31051168			143_60	True	1.036602	0.447948434879533	0.4407019
540	103_34	True	1.108774	-0.0472389618237784	0.31441918			143_60	True	1.102418	0.347699227084219	0.43217164
541	103_34	True	1.173996	-0.0509067355838759	0.33967042			143_60	True	1.168234	0.363267897645109	0.42380655
542	103_34	True	1.239218	-0.0862934457514625	0.33316833			143_60	True	1.23405	0.374124428751774	0.46204638
543	103_34	True	1.30444	-0.085591831796892	0.3227362			143_60	True	1.299866	0.386402021890649	0.46140474
544	103_34	True	1.369662	-0.11254487800517	0.33508685			143_60	True	1.365682	0.349265648833657	0.45377368
545	103_34	True	1.434884	0.0540615927635011	0.3457094			143_60	True	1.431498	0.339000188122004	0.4476162
546	103_34	True	1.500106	0.0648007564552844	0.35060766			143_60	True	1.497314	0.320114635450573	0.44758332
547	103_34	True	1.565328	0.18026410786599	0.34836984			143_60	True	1.56313	0.24618808115537	0.43943915
548	103_34	True	1.63055	0.172373931628482	0.33966663			143_60	True	1.628946	0.189582471065022	0.4370265
549	103_34	True	1.695772	0.236146596290227	0.32748383			143_60	True	1.694762	0.261459107604577	0.43554944
550	103_34	True	1.760994	0.361851655018141	0.35569194			143_60	True	1.760578	0.275865062434322	0.42998147
551	103_34	True	1.826216	0.315867572177245	0.34562147			143_60	True	1.826394	0.343207206434496	0.42449346
552	103_34	True	1.891438	0.249755569893131	0.33356524			143_60	True	1.89221	0.464913314094857	0.42009217
553	103_34	True	1.95666	0.218647753728056	0.31395093			143_60	True	1.958026	0.444137837381481	0.4119609
554	103_34	True	2.021882	0.223706282034286	0.30217734			143_60	True	2.023842	0.398270488628891	0.40668362
555	103_34	True	2.087104	0.226636079140306	0.31122795			143_60	True	2.089658	0.327004492289373	0.39881188
556	103_34	True	2.152326	0.272313222649078	0.3068354			143_60	True	2.155474	0.288831348309684	0.39147854
557	103_34	True	2.217548	0.321303770731622	0.29717624			143_60	True	2.22129	0.28305308302494	0.39064106
558	103_34	True	2.28277	0.331476566240022	0.31624004			143_60	True	2.287106	0.245448972292169	0.3860004
559	103_34	True	2.347992	0.292806405586295	0.3574899			143_60	True	2.352922	0.212462523435637	0.3801124
560	103_34	True	2.413214	0.278056268421269	0.3651523			143_60	True	2.418738	0.211196861640046	0.37948844
561	103_34	True	2.478436	0.24283432396352	0.367281			143_60	True	2.484554	0.177083972511544	0.3721431
562	103_34	True	2.543658	0.208149256956857	0.3588307			143_60	True	2.566824	0.0916461075577607	0.3631682
563	103_34	True	2.60888	0.266578025985035	0.37411767			143_60	True	2.649094	0.0111460571937045	0.3543957
564	103_34	True	2.674102	0.248901356058127	0.360196			143_60	True	2.71491	-0.0448702949067054	0.347536
565	103_34	True	2.739324	0.218569314280399	0.3552293			143_60	True	2.780726	-0.00219947118532858	0.3408091
566	103_34	True	2.804546	0.198194770899571	0.34272042			143_60	True	2.846542	0.00757924680549013	0.3528775
567	103_34	True	2.869768	0.182618269581207	0.37376246			143_60	True	2.912358	-0.0350285414079157	0.3575409
568	103_34	True	2.93499	0.161122322417156	0.35590577			143_60	True	2.978174	-0.0545727049950357	0.3631317
569	103_34	True	3.032823	0.210991994405937	0.3503635			143_60	True	3.04399	-0.0022916780657835	0.36797586
570	103_34	True	3.130656	0.298245952299836	0.33520982			143_60	True	3.109806	0.00648543320729539	0.3697009
571	103_34	True	3.195878	0.260722424839668	0.33689648			143_60	True	3.175622	-0.0376893938987474	0.3635744
572	103_34	True	3.2611	0.264655197531963	0.33909166			143_60	True	3.241438	-0.0683006879091158	0.35985878
573	103_34	True	3.326322	0.215159378049846	0.32110244			143_60	True	3.307254	-0.084561234872001	0.35319257
574	103_34	True	3.391544	0.233907868626936	0.3041678			143_60	True	3.37307	-0.0532861503092374	0.34938082
575	103_34	True	3.456766	0.174041381949199	0.31903937			143_60	True	3.438886	-0.0625238351490401	0.35342127
576	103_34	True	3.521988	0.185937577145201	0.3536439			143_60	True	3.504702	-0.0728166092031697	0.35162163
577	103_34	True	3.58721	0.139747364297521	0.3580555			143_60	True	3.570518	-0.111350301154039	0.35803235
578	103_34	True	3.652432	0.178248265978212	0.4268077			143_60	True	3.636334	-0.152303601164244	0.35536465
579	103_34	True	3.717654	0.183207363681725	0.41852647			143_60	True	3.70215	-0.189110297557592	0.35544083
580	103_34	True	3.782876	0.210565264005558	0.42151093			143_60	True	3.767966	-0.221663851145626	0.3520792
581	103_34	True	3.848098	0.186744258448252	0.4004659			143_60	True	3.833782	-0.23365388869143	0.34779155
582	103_34	True	3.91332	0.19409096116991	0.39549315			143_60	True	3.899598	-0.19719050101552	0.34105974
583	103_34	True	3.978542	0.186688523999559	0.37839502			143_60	True	3.965414	-0.166750443313119	0.33445817
584	103_34	True	4.043764	0.188253594560458	0.3659896			143_60	True	4.03123	-0.196079864037149	0.36376137
585	103_34	True	4.108986	0.184720708145725	0.36313826			143_60	True	4.097046	-0.227271765262248	0.35759503
586	103_34	True	4.174208	0.218105732852978	0.3838904			143_60	True	4.162862	-0.255306171444688	0.35067344
587	103_34	True	4.23943	0.201096091154656	0.37385315			143_60	True	4.228678	-0.280101342165755	0.34388584
588	103_34	True	4.304652	0.204805795776049	0.3775317			143_60	True	4.294494	-0.282594998280503	0.34058577
589	103_34	True	4.369874	0.28453954388925	0.3706712			143_60	True	4.36031	-0.272585251841855	0.34028625
590	103_34	True	4.435096	0.261665961862028	0.3796154			143_60	True	4.426126	-0.292378752913914	0.3504679
591	103_34	True	4.500318	0.288608682594825	0.36459947			143_60	True	4.491942	-0.310294531005844	0.35123503
592	103_34	True	4.56554	0.262714534413909	0.34930596			143_60	True	4.557758	-0.250073112792208	0.35752532
593	103_34	True	4.630762	0.210176464766769	0.35125118			143_60	True	4.623574	-0.258054068870522	0.36093834
594	103_34	True	4.695984	0.200430878029178	0.3940313			143_60	True	4.68938999999999	-0.280888246161795	0.396515
595	103_34	True	4.761206	0.206046572038025	0.39386725			143_60	True	4.75520599999999	-0.302534485817022	0.41953748
596	103_34	True	4.826428	0.2019400498213	0.41791996			143_60	True	4.821022	-0.29060837447146	0.41624033
597	103_34	True	4.89165	0.231385137750703	0.4300058			143_60	True	4.886838	-0.252136416464752	0.4138567
598	103_34	True	4.956872	0.208157240228538	0.40303704			143_60	True	4.952654	-0.143044316984137	0.40584606
599	103_35	False	-4.956872	-0.021323243195992	0.2150057			143_67	False	-4.952654	-0.0173565008561094	0.27758628
600	103_35	False	-4.89165	0.331441037932503	0.21873489			143_67	False	-4.886838	-0.0349606543313704	0.27170482
601	103_35	False	-4.826428	0.327916873428576	0.21080163			143_67	False	-4.821022	-0.0351290052293181	0.2663699
602	103_35	False	-4.761206	0.27832969677205	0.20254165			143_67	False	-4.75520599999999	-0.0136870747549295	0.252236
603	103_35	False	-4.695984	0.226907871062427	0.20324619			143_67	False	-4.68938999999999	0.106951744346299	0.23954171
604	103_35	False	-4.630762	0.363743610608932	0.19528227			143_67	False	-4.623574	0.395791281424761	0.23835717
605	103_35	False	-4.56554	0.330904704940802	0.18763041			143_67	False	-4.557758	0.593480961743697	0.23488413
606	103_35	False	-4.500318	0.307681074640165	0.18290284			143_67	False	-4.491942	0.51383762774609	0.22634299
607	103_35	False	-4.435096	0.357202458706175	0.17621583			143_67	False	-4.426126	0.485240182428526	0.21677446
608	103_35	False	-4.369874	0.347146219206522	0.1975239			143_67	False	-4.36031	0.447863575241959	0.20891118
609	103_35	False	-4.304652	0.408816717541113	0.1964316			143_67	False	-4.294494	0.332477246783906	0.2207962
610	103_35	False	-4.23943	0.360927331318668	0.1947143			143_67	False	-4.228678	0.34005594586476	0.19937924
611	103_35	False	-4.174208	0.30279898777874	0.20830539			143_67	False	-4.162862	0.428391668737067	0.19618183
612	103_35	False	-4.108986	0.248213596875315	0.20890519			143_67	False	-4.097046	0.448283436110884	0.19366896
613	103_35	False	-4.043764	0.19866725070434	0.20334809			143_67	False	-4.03123	0.384047795251913	0.18260023
614	103_35	False	-3.978542	0.153931991088654	0.20258148			143_67	False	-3.965414	0.356127369993813	0.16488822
615	103_35	False	-3.91332	0.143255998481565	0.20975551			143_67	False	-3.899598	0.577923937622819	0.18461576
616	103_35	False	-3.848098	0.108225683777127	0.22011097			143_67	False	-3.833782	0.570131539133176	0.17627627
617	103_35	False	-3.782876	0.0729644755511699	0.22817227			143_67	False	-3.767966	0.496913847554248	0.19201843
618	103_35	False	-3.717654	0.0660129365881937	0.22432092			143_67	False	-3.70215	0.393535341444754	0.22654033
619	103_35	False	-3.652432	0.0421737506057543	0.2155312			143_67	False	-3.636334	0.336817325631521	0.23676261
620	103_35	False	-3.58721	0.0305782502039093	0.21589309			143_67	False	-3.570518	0.285798740238907	0.2256352
621	103_35	False	-3.521988	0.12828684074597901	0.20944273			143_67	False	-3.504702	0.192849724466572	0.21040128
622	103_35	False	-3.456766	0.10994371357312	0.21713609			143_67	False	-3.438886	0.139029156479571	0.19380641
623	103_35	False	-3.391544	0.0767096735101667	0.21584727			143_67	False	-3.37307	0.109471953427734	0.20051119
624	103_35	False	-3.326322	0.0443254214738368	0.22880767			143_67	False	-3.307254	0.100102247950114	0.20350078
625	103_35	False	-3.2611	0.0147677927287584	0.22482972			143_67	False	-3.241438	0.0324639725501751	0.21932411
626	103_35	False	-3.195878	-0.0119430640853897	0.21602008			143_67	False	-3.175622	-0.0324211048851091	0.2297646
627	103_35	False	-3.130656	-0.0360432847678055	0.22466487			143_67	False	-3.109806	-0.0886463162335899	0.21728227
628	103_35	False	-3.032823	-0.0675869487692638	0.2223179			143_67	False	-3.04399	-0.136890537632455	0.21518964
629	103_35	False	-2.93499	-0.0950783669846822	0.21337017			143_67	False	-2.978174	-0.178244824908066	0.19925486
630	103_35	False	-2.869768	-0.11103192754174	0.20703019			143_67	False	-2.912358	-0.213689440841138	0.20359755
631	103_35	False	-2.804546	-0.125421920974788	0.20385392			143_67	False	-2.846542	-0.244068557880097	0.21815605
632	103_35	False	-2.739324	-0.138401588230843	0.19770585			143_67	False	-2.780726	-0.225423778349491	0.21545595
633	103_35	False	-2.674102	-0.150109151508965	0.21173155			143_67	False	-2.71491	-0.24462296992453	0.19668365
634	103_35	False	-2.60888	-0.160669286546296	0.23256217			143_67	False	-2.649094	-0.269738475529016	0.1777823
635	103_35	False	-2.543658	-0.170194449825472	0.22344956			143_67	False	-2.566824	-0.296947006903803	0.16355604
636	103_35	False	-2.478436	-0.178786076284933	0.21572861			143_67	False	-2.484554	-0.319746283558424	0.16391957
637	103_35	False	-2.413214	-0.186535659473716	0.20727558			143_67	False	-2.418738	-0.306588989765073	0.19063364
638	103_35	False	-2.347992	-0.193525725892828	0.22763857			143_67	False	-2.352922	-0.317655805499131	0.17214242
639	103_35	False	-2.28277	-0.199830713874716	0.22479416			143_67	False	-2.287106	-0.332641431082828	0.1554448
640	103_35	False	-2.217548	-0.205517766136998	0.22381647			143_67	False	-2.22129	-0.289123887843471	0.18869622
641	103_35	False	-2.152326	-0.210647445061091	0.21678239			143_67	False	-2.155474	-0.287897773580513	0.20540833
642	103_35	False	-2.087104	-0.215274377224565	0.22115664			143_67	False	-2.089658	-0.305824587928081	0.20380652
643	103_35	False	-2.021882	-0.219447835701336	0.21557507			143_67	False	-2.023842	-0.322872499426486	0.23091415
644	103_35	False	-1.95666	-0.22321226415348	0.21579772			143_67	False	-1.958026	-0.337633293005081	0.20851573
645	103_35	False	-1.891438	-0.226607750744875	0.21119092			143_67	False	-1.89221	-0.343090512999364	0.18828997
646	103_35	False	-1.826216	-0.229670454327041	0.20291571			143_67	False	-1.826394	-0.337240287330428	0.19903095
647	103_35	False	-1.760994	-0.232432990150733	0.2114555			143_67	False	-1.760578	-0.347609273414627	0.2016694
648	103_35	False	-1.695772	-0.23492477692756	0.2031699			143_67	False	-1.694762	-0.358640674498352	0.18210772
649	103_35	False	-1.63055	-0.237172350153279	0.20699325			143_67	False	-1.628946	-0.368285706593915	0.1644435
650	103_35	False	-1.565328	-0.239199644408406	0.20389287			143_67	False	-1.56313	-0.37656921398063	0.15386763
651	103_35	False	-1.500106	-0.241028248753854	0.21444555			143_67	False	-1.497314	-0.383670383709858	0.1528238
652	103_35	False	-1.434884	-0.242677636278007	0.21420072			143_67	False	-1.431498	-0.389756829938659	0.13800007
653	103_35	False	-1.369662	-0.244165371561805	0.20580757			143_67	False	-1.365682	-0.374460677684978	0.15379763
654	103_35	False	-1.30444	-0.245507297726667	0.2079844			143_67	False	-1.299866	-0.349289399888773	0.14518893
655	103_35	False	-1.239218	-0.246717705150322	0.21625644			143_67	False	-1.23405	-0.357400516700854	0.15406802
656	103_35	False	-1.173996	-0.247809483647232	0.2234402			143_67	False	-1.168234	-0.366985083874238	0.15448624
657	103_35	False	-1.108774	-0.24879425973421	0.22351323			143_67	False	-1.102418	-0.375433367837892	0.15382195
658	103_35	False	-1.043552	-0.249682520442979	0.22409399			143_67	False	-1.036602	-0.382694994897756	0.16857828
659	103_35	False	-0.97833	-0.250483724998182	0.22454578			143_67	False	-0.970786	-0.388920676485243	0.16394395
660	103_35	False	-0.913108	-0.251206405550121	0.2313443			143_67	False	-0.90497	-0.394256771253358	0.14804158
661	103_35	False	-0.847886	-0.251858258034931	0.2231301			143_67	False	-0.839154	-0.398830273494725	0.13368171
662	103_35	False	-0.782664	-0.25244622412979	0.22267643			143_67	False	-0.773338	-0.363863997198483	0.15740877
663	103_35	False	-0.717442	-0.252976565175898	0.23840688			143_67	False	-0.707522	-0.307208586086754	0.1421403
664	103_35	False	-0.65222	-0.25345492885647	0.2443976			143_67	False	-0.641706	-0.261520106577068	0.14913023
665	103_35	False	-0.586998	-0.25388640938671	0.23647422			143_67	False	-0.57589	-0.2795026236749	0.15215892
666	103_35	False	-0.521776	-0.254275601574794	0.23325074			143_67	False	-0.510074	-0.197367660705809	0.1684516
667	103_35	False	-0.456554	-0.254626650062035	0.23921853			143_67	False	-0.444258	-0.198008919475923	0.16288283
668	103_35	False	-0.391332	-0.254943293188482	0.2590967			143_67	False	-0.378442	-0.032143735808902	0.1494191
669	103_35	False	-0.32611	-0.255228902941216	0.27253732			143_67	False	-0.312626	0.149703475540022	0.13508825
670	103_35	False	-0.260888	-0.255486520925035	0.29405284			143_67	False	-0.24681	0.195749944693168	0.12847513
671	103_35	False	-0.195666	-0.255718890326844	0.31318116			143_67	False	-0.180994	0.281421365701452	0.13268614
672	103_35	False	-0.130444	-0.255928485902414	0.31109753			143_67	False	-0.115178	0.402153852643877	0.14579645
673	103_35	False	0	-0.247320304455198	0.32520077			143_67	False	0	0.38174544622698803	0.15487221
674	103_35	False	0.130444	-0.109454926729253	0.33146212			143_67	False	0.115178	0.488829895413711	0.15923381
675	103_35	False	0.195666	-0.0143253732672905	0.32602006			143_67	False	0.180994	0.678049368972914	0.20242971
676	103_35	False	0.260888	0.189822647956974	0.31448644			143_67	False	0.24681	0.747003598636173	0.27253887
677	103_35	False	0.32611	0.430682689078582	0.30938306			143_67	False	0.312626	0.757064833239063	0.2796595
678	103_35	False	0.391332	0.604884180759703	0.2990296			143_67	False	0.378442	0.664850271721942	0.2868115
679	103_35	False	0.456554	0.752507919636718	0.2974883			143_67	False	0.444258	0.597445783117189	0.27816173
680	103_35	False	0.521776	0.756000015548325	0.29567415			143_67	False	0.510074	0.569510080617429	0.27763513
681	103_35	False	0.586998	0.709829208757856	0.28519294			143_67	False	0.57589	0.513054702247538	0.29742807
682	103_35	False	0.65222	0.655583872102101	0.28241575			143_67	False	0.641706	0.501193626953882	0.30779144
683	103_35	False	0.717442	0.625319051928303	0.28848493			143_67	False	0.707522	0.513345025556622	0.3094861
684	103_35	False	0.782664	0.597599996196807	0.28225666			143_67	False	0.773338	0.484406934120674	0.29729387
685	103_35	False	0.847886	0.631742054847509	0.29278794			143_67	False	0.839154	0.473645350967106	0.26900584
686	103_35	False	0.913108	0.561574149604562	0.28657934			143_67	False	0.90497	0.55019990451891	0.25119764
687	103_35	False	0.97833	0.523966347010316	0.2888197			143_67	False	0.970786	0.474223180717919	0.23771927
688	103_35	False	1.043552	0.453501786224365	0.28173876			143_67	False	1.036602	0.393491425964376	0.22398174
689	103_35	False	1.108774	0.428269800470257	0.29192206			143_67	False	1.102418	0.351450888218525	0.22509888
690	103_35	False	1.173996	0.371747907389545	0.2923342			143_67	False	1.168234	0.323393915313931	0.23487428
691	103_35	False	1.239218	0.445071385611497	0.29254773			143_67	False	1.23405	0.38282815124775	0.22313318
692	103_35	False	1.30444	0.40182668184167	0.28560838			143_67	False	1.299866	0.503936411791764	0.24356775
693	103_35	False	1.369662	0.44654389801475	0.29530737			143_67	False	1.365682	0.409813512477168	0.24497104
694	103_35	False	1.434884	0.396915927394256	0.28787172			143_67	False	1.431498	0.33470671366141	0.22734496
695	103_35	False	1.500106	0.347829095176931	0.2822887			143_67	False	1.497314	0.408310521957281	0.21137172
696	103_35	False	1.565328	0.290643488758684	0.27431798			143_67	False	1.56313	0.399876897672268	0.23941107
697	103_35	False	1.63055	0.237200238791195	0.26785743			143_67	False	1.628946	0.33645117404406	0.23336631
698	103_35	False	1.695772	0.188726187993411	0.2573618			143_67	False	1.694762	0.33168585931159	0.25104254
699	103_35	False	1.760994	0.144964202870663	0.25948098			143_67	False	1.760578	0.362437117021757	0.30585206
700	103_35	False	1.826216	0.105485627580537	0.26220137			143_67	False	1.826394	0.35706459380519	0.2814113
701	103_35	False	1.891438	0.0698754398208313	0.26586536			143_67	False	1.89221	0.259496659850113	0.3100845
702	103_35	False	1.95666	0.0377551988335728	0.25605267			143_67	False	1.958026	0.187964885973339	0.30745924
703	103_35	False	2.021882	0.00878296355480309	0.24601962			143_67	False	2.023842	0.1533454037783	0.27763602
704	103_35	False	2.087104	0.0222083910865561	0.25339156			143_67	False	2.089658	0.0947716637461608	0.25879204
705	103_35	False	2.152326	0.0911748877131224	0.25166547			143_67	False	2.155474	0.0224606720757672	0.25918826
706	103_35	False	2.217548	0.0782622725851757	0.261984			143_67	False	2.22129	-0.0414767816229219	0.25662777
707	103_35	False	2.28277	0.291623597262771	0.254151			143_67	False	2.287106	-0.053929420605356	0.26350734
708	103_35	False	2.347992	0.273368136062753	0.25948134			143_67	False	2.352922	-0.0980956923432094	0.24505335
709	103_35	False	2.413214	0.241420932679157	0.2493139			143_67	False	2.418738	-0.14419263254296	0.2290779
710	103_35	False	2.478436	0.269373486330553	0.25696507			143_67	False	2.484554	-0.184432684938578	0.23104815
711	103_35	False	2.543658	0.306462604241986	0.26347607			143_67	False	2.566824	-0.223050962134318	0.2139954
712	103_35	False	2.60888	0.326500627098168	0.25315213			143_67	False	2.649094	-0.21623243420751	0.19566694
713	103_35	False	2.674102	0.337954399718489	0.26168054			143_67	False	2.71491	-0.238565086867035	0.24458879
714	103_35	False	2.739324	0.406276397972812	0.2553812			143_67	False	2.780726	-0.264707735663144	0.24082083
715	103_35	False	2.804546	0.389331837546003	0.24537443			143_67	False	2.846542	-0.259312626554742	0.245995
716	103_35	False	2.869768	0.373253922346332	0.24759649			143_67	False	2.912358	-0.238031594644372	0.22213379
717	103_35	False	2.93499	0.318230912657205	0.23829606			143_67	False	2.978174	-0.260928525695431	0.20922624
718	103_35	False	3.032823	0.237314413087262	0.22610879			143_67	False	3.04399	-0.265046297695194	0.18893155
719	103_35	False	3.130656	0.165856896892242	0.21736045			143_67	False	3.109806	-0.216805720625292	0.19197199
720	103_35	False	3.195878	0.124332697698681	0.21860318			143_67	False	3.175622	-0.206258557235478	0.20913154
721	103_35	False	3.2611	0.0868756476737301	0.23985724			143_67	False	3.241438	-0.230501798336825	0.20349504
722	103_35	False	3.326322	0.0530893019233354	0.24069133			143_67	False	3.307254	-0.152272189019778	0.19421314
723	103_35	False	3.391544	0.143004876725985	0.2654057			143_67	False	3.37307	-0.156542773632861	0.18207288
724	103_35	False	3.456766	0.121084126661185	0.25702676			143_67	False	3.438886	-0.148180439261094	0.2159181
725	103_35	False	3.521988	0.122396220226048	0.25085184			143_67	False	3.504702	-0.160880541013159	0.23047535
726	103_35	False	3.58721	0.103585361918968	0.25227305			143_67	False	3.570518	-0.194113671633857	0.20962277
727	103_35	False	3.652432	0.153645449974358	0.2773731			143_67	False	3.636334	-0.226874202308918	0.2011984
728	103_35	False	3.717654	0.125646470717049	0.28137323			143_67	False	3.70215	-0.255332100349134	0.19827196
729	103_35	False	3.782876	0.0898390733564916	0.2734463			143_67	False	3.767966	-0.279756612257934	0.24366741
730	103_35	False	3.848098	0.0560188315016411	0.27063408			143_67	False	3.833782	-0.300693502731828	0.26274726
731	103_35	False	3.91332	0.0252936374361255	0.2695712			143_67	False	3.899598	-0.318638477776279	0.27938086
732	103_35	False	3.978542	-0.00245193535215946	0.2590084			143_67	False	3.965414	-0.334018888335272	0.25839812
733	103_35	False	4.043764	-0.0274828051125024	0.2559024			143_67	False	4.03123	-0.347201225162583	0.23333381
734	103_35	False	4.108986	-0.050061122684121	0.24587521			143_67	False	4.097046	-0.340174422894212	0.2248402
735	103_35	False	4.174208	-0.0704266923680613	0.26621285			143_67	False	4.162862	-0.248851693615643	0.24008206
736	103_35	False	4.23943	-0.088796298506863	0.26115233			143_67	False	4.228678	-0.0559369013244842	0.21974722
737	103_35	False	4.304652	-0.105365548710155	0.26726457			143_67	False	4.294494	-0.00961252793887516	0.23593986
738	103_35	False	4.369874	-0.120310889476198	0.2960662			143_67	False	4.36031	0.0669817308944661	0.24591549
739	103_35	False	4.435096	-0.133791476096637	0.29476237			143_67	False	4.426126	0.0689272188497994	0.22855318
740	103_35	False	4.500318	-0.0745465786606452	0.29175568			143_67	False	4.491942	0.154468071564704	0.21900666
741	103_35	False	4.56554	-0.0822121110345591	0.29669628			143_67	False	4.557758	0.231866895274716	0.24701051
742	103_35	False	4.630762	-0.0815743334426956	0.30263108			143_67	False	4.623574	0.493776100681394	0.24414104
743	103_35	False	4.695984	-0.0335760755289717	0.29077289			143_67	False	4.68938999999999	0.628095144524469	0.25774086
744	103_35	False	4.761206	0.125596890844321	0.28281406			143_67	False	4.75520599999999	0.530082685377147	0.25941655
745	103_35	False	4.826428	0.12188787299739	0.2717324			143_67	False	4.821022	0.575526631353607	0.23498756
746	103_35	False	4.89165	0.12158192918966	0.26953906			143_67	False	4.886838	0.56324846424802	0.23880765
747	103_35	False	4.956872	0.119400055880221	0.27157772			143_67	False	4.952654	0.497366912165437	0.2261687
748	103_46	False	-4.956872	0.0120087577724736	0.34473434			143_69	False	-4.952654	0.114021795692664	0.18661392
749	103_46	False	-4.89165	-0.0118029077578091	0.33983693			143_69	False	-4.886838	0.116759168749291	0.17361748
750	103_46	False	-4.826428	-0.0364689633112308	0.3196353			143_69	False	-4.821022	0.0948908575035144	0.15677679
751	103_46	False	-4.761206	-0.0598353706045175	0.3073903			143_69	False	-4.75520599999999	0.0709019743589899	0.14156961
752	103_46	False	-4.695984	-0.0811824120660696	0.31101525			143_69	False	-4.68938999999999	0.0178146522045091	0.12783754
753	103_46	False	-4.630762	-0.0979035959423817	0.3162054			143_69	False	-4.623574	0.117774534794471	0.11543745
754	103_46	False	-4.56554	-0.114268538059941	0.29643413			143_69	False	-4.557758	0.0877437747458751	0.18035178
755	103_46	False	-4.500318	-0.110511029527135	0.272889			143_69	False	-4.491942	0.038340964162158	0.17560633
756	103_46	False	-4.435096	-0.112336663752788	0.29933986			143_69	False	-4.426126	0.0449190715730511	0.20291844
757	103_46	False	-4.369874	-0.12218743870169	0.2811409			143_69	False	-4.36031	0.0169777151925447	0.20361337
758	103_46	False	-4.304652	-0.110899998452666	0.26310596			143_69	False	-4.294494	-0.0400287370246172	0.18891186
759	103_46	False	-4.23943	-0.115944372972649	0.24911584			143_69	False	-4.228678	-0.0913464244423819	0.1904021
760	103_46	False	-4.174208	-0.126761282715236	0.2578758			143_69	False	-4.162862	-0.136683197836066	0.23942
761	103_46	False	-4.108986	-0.139025570928527	0.24839818			143_69	False	-4.097046	-0.176718988233122	0.23755887
762	103_46	False	-4.043764	-0.151025815739006	0.23291738			143_69	False	-4.03123	-0.210694246623652	0.2419048
763	103_46	False	-3.978542	-0.162139744904546	0.25576377			143_69	False	-3.965414	-0.221994298840527	0.24038857
764	103_46	False	-3.91332	-0.141990482426245	0.2739117			143_69	False	-3.899598	-0.218578081218792	0.21707118
765	103_46	False	-3.848098	-0.141682341044406	0.2783363			143_69	False	-3.833782	-0.247646976444552	0.20742588
766	103_46	False	-3.782876	-0.13688666738381	0.2562113			143_69	False	-3.767966	-0.274677040869206	0.18730584
767	103_46	False	-3.717654	-0.142651549004856	0.27134627			143_69	False	-3.70215	-0.298574355987154	0.17371568
768	103_46	False	-3.652432	-0.132928017308256	0.276227			143_69	False	-3.636334	-0.31967762918218	0.16121602
769	103_46	False	-3.58721	-0.137111056513829	0.2662087			143_69	False	-3.570518	-0.338313028036769	0.15063325
770	103_46	False	-3.521988	-0.131002303336585	0.28567317			143_69	False	-3.504702	-0.354769141937556	0.14082555
771	103_46	False	-3.456766	-0.136662673187202	0.28368545			143_69	False	-3.438886	-0.366362070570565	0.16186577
772	103_46	False	-3.391544	-0.146349951218979	0.29281387			143_69	False	-3.37307	-0.314452278462083	0.15009646
773	103_46	False	-3.326322	-0.156906364984956	0.28537124			143_69	False	-3.307254	-0.20374306252752	0.14468816
774	103_46	False	-3.2611	-0.167094727345241	0.30322096			143_69	False	-3.241438	-0.174251763923906	0.14415222
775	103_46	False	-3.195878	-0.17647682643356	0.2920919			143_69	False	-3.175622	-0.189705825625722	0.17708075
776	103_46	False	-3.130656	-0.184941810184213	0.26868373			143_69	False	-3.109806	-0.208669017036281	0.16813028
777	103_46	False	-3.032823	-0.195875576563917	0.24395688			143_69	False	-3.04399	-0.205832269197311	0.16789493
778	103_46	False	-2.93499	-0.205223888579366	0.21556744			143_69	False	-2.978174	-0.124031355928448	0.1516093
779	103_46	False	-2.869768	-0.210531048179285	0.2214611			143_69	False	-2.912358	-0.0243563297967011	0.13690339
780	103_46	False	-2.804546	-0.215237973362755	0.21961807			143_69	False	-2.846542	0.0330149613580023	0.12362392
781	103_46	False	-2.739324	-0.219411636460851	0.23236011			143_69	False	-2.780726	0.0586092146791443	0.115111664
782	103_46	False	-2.674102	-0.223112067414179	0.25368604			143_69	False	-2.71491	0.00708862996800009	0.10725205
783	103_46	False	-2.60888	-0.226392761550837	0.24422473			143_69	False	-2.649094	-0.049523635135061	0.13345754
784	103_46	False	-2.543658	-0.229301260876769	0.22613265			143_69	False	-2.566824	-0.111061835157559	0.13350488
785	103_46	False	-2.478436	-0.231879762066982	0.21693218			143_69	False	-2.484554	-0.164294425447257	0.12020626
786	103_46	False	-2.413214	-0.23416569453425	0.23308074			143_69	False	-2.418738	-0.17706230782424	0.13554785
787	103_46	False	-2.347992	-0.236192249358574	0.2236995			143_69	False	-2.352922	-0.206491441013364	0.1285375
788	103_46	False	-2.28277	-0.237988855156925	0.21355441			143_69	False	-2.287106	-0.211406129614854	0.16566816
789	103_46	False	-2.217548	-0.239581602862078	0.21409762			143_69	False	-2.22129	-0.238012159098955	0.16214575
790	103_46	False	-2.152326	-0.240993623556755	0.2111003			143_69	False	-2.155474	-0.210639621395148	0.15555114
791	103_46	False	-2.087104	-0.242245423936501	0.2217785			143_69	False	-2.089658	-0.227377040038921	0.16732495
792	103_46	False	-2.021882	-0.243355183943516	0.20843828			143_69	False	-2.023842	-0.256502412666794	0.17662069
793	103_46	False	-1.95666	-0.244339020708284	0.24105799			143_69	False	-1.958026	-0.282519544970832	0.1675933
794	103_46	False	-1.891438	-0.24521122258915	0.23097582			143_69	False	-1.89221	-0.305500264309493	0.15497732
795	103_46	False	-1.826216	-0.245984456671334	0.2362789			143_69	False	-1.826394	-0.325793950122236	0.14341795
796	103_46	False	-1.760994	-0.246669952720496	0.23993246			143_69	False	-1.760578	-0.31297568194549	0.14126712
797	103_46	False	-1.695772	-0.247277666273979	0.24814294			143_69	False	-1.694762	-0.29426950873377	0.14737529
798	103_46	False	-1.63055	-0.247816423228085	0.259786			143_69	False	-1.628946	-0.315083597338523	0.13308004
799	103_46	False	-1.565328	-0.248294048013375	0.24365506			143_69	False	-1.56313	-0.334240256840973	0.12017143
800	103_46	False	-1.500106	-0.24871747723085	0.254404			143_69	False	-1.497314	-0.351172776473879	0.120403156
801	103_46	False	-1.434884	-0.249092860392947	0.26798162			143_69	False	-1.431498	-0.366125448127869	0.11814232
802	103_46	False	-1.369662	-0.249425649233596	0.27006993			143_69	False	-1.365682	-0.377334547881055	0.15890759
803	103_46	False	-1.30444	-0.249720676884385	0.25778022			143_69	False	-1.299866	-0.367835070573172	0.15825573
804	103_46	False	-1.239218	-0.249982228069895	0.2971362			143_69	False	-1.23405	-0.362989070495437	0.14894326
805	103_46	False	-1.173996	-0.25021410132919	0.26683205			143_69	False	-1.168234	-0.375136025695473	0.13791165
806	103_46	False	-1.108774	-0.250419664173339	0.2436276			143_69	False	-1.102418	-0.387256519140066	0.12617108
807	103_46	False	-1.043552	-0.25060190202386	0.23487747			143_69	False	-1.036602	-0.397988658727442	0.1194471
808	103_46	False	-0.97833	-0.250763461542558	0.22861591			143_69	False	-0.970786	-0.407466254313944	0.12265492
809	103_46	False	-0.913108	-0.250906689077382	0.22436105			143_69	False	-0.90497	-0.415835366772667	0.13115087
810	103_46	False	-0.847886	-0.251033664738718	0.2170566			143_69	False	-0.839154	-0.420145592535459	0.12512939
811	103_46	False	-0.782664	-0.251146232610506	0.21219712			143_69	False	-0.773338	-0.397538918693871	0.124579445
812	103_46	False	-0.717442	-0.251246027526486	0.20196769			143_69	False	-0.707522	-0.375147083038906	0.117553405
813	103_46	False	-0.65222	-0.251334498821484	0.18978465			143_69	False	-0.641706	-0.386631745729435	0.12104243
814	103_46	False	-0.586998	-0.251412931373796	0.16969594			143_69	False	-0.57589	-0.392605717829331	0.112926885
815	103_46	False	-0.521776	-0.251482464269595	0.16999333			143_69	False	-0.510074	-0.375094685941103	0.1019731
816	103_46	False	-0.456554	-0.251544107342685	0.18681833			143_69	False	-0.444258	-0.331980194942656	0.109813064
817	103_46	False	-0.391332	-0.251598755844058	0.19619916			143_69	False	-0.378442	-0.298292793881646	0.13799614
818	103_46	False	-0.32611	-0.251647203439037	0.1940608			143_69	False	-0.312626	-0.312749209977532	0.1273907
819	103_46	False	-0.260888	-0.25169015373824	0.18805856			143_69	False	-0.24681	-0.331817548327963	0.15245144
820	103_46	False	-0.195666	-0.251728230512028	0.198367			143_69	False	-0.180994	-0.349025411563409	0.14368302
821	103_46	False	-0.130444	-0.25176198675594	0.20698307			143_69	False	-0.115178	-0.349236661071118	0.14869626
822	103_46	False	0	-0.251817439555381	0.19259416			143_69	False	0	-0.335782176583659	0.1769369
823	103_46	False	0.130444	-0.251862814088112	0.18529883			143_69	False	0.115178	-0.259380041130919	0.18061878
824	103_46	False	0.195666	-0.251881299279885	0.17754887			143_69	False	0.180994	-0.181197842435472	0.17366937
825	103_46	False	0.260888	-0.251897686977282	0.16445602			143_69	False	0.24681	-0.209016199577522	0.15868513
826	103_46	False	0.32611	-0.251912215179669	0.20322983			143_69	False	0.312626	-0.200689758896111	0.14329286
827	103_46	False	0.391332	-0.251925094881569	0.23932575			143_69	False	0.378442	-0.206400903763309	0.13518623
828	103_46	False	0.456554	-0.251936513144595	0.22132279			143_69	False	0.444258	-0.102869695066525	0.12449971
829	103_46	False	0.521776	-0.251946635785211	0.21953131			143_69	False	0.510074	-0.0538001867397593	0.11723927
830	103_46	False	0.586998	-0.25195560982535	0.23528579			143_69	False	0.57589	-0.0679657108752904	0.12753293
831	103_46	False	0.65222	-0.251963565584067	0.22847594			143_69	False	0.641706	-0.101619850535261	0.13478765
832	103_46	False	0.717442	-0.251970618618457	0.20426439			143_69	False	0.707522	-0.0737128144670728	0.1387614
833	103_46	False	0.782664	-0.251976871347714	0.2072594			143_69	False	0.773338	-0.0719185021062533	0.12705588
834	103_46	False	0.847886	-0.251982414593754	0.1976474			143_69	False	0.839154	-0.0774305338593683	0.11473162
835	103_46	False	0.913108	-0.218821069947543	0.18660083			143_69	False	0.90497	-0.0826355556833138	0.10853051
836	103_46	False	0.97833	-0.197825927964545	0.20692289			143_69	False	0.970786	-0.0963312114375554	0.1026858
837	103_46	False	1.043552	-0.0766775309813452	0.1841549			143_69	False	1.036602	0.181023763329619	0.09974499
838	103_46	False	1.108774	0.00279505793577594	0.20825167			143_69	False	1.102418	0.255304446143689	0.11610533
839	103_46	False	1.173996	0.114393828865843	0.24382143			143_69	False	1.168234	0.284470367238719	0.11278683
840	103_46	False	1.239218	0.132051244506478	0.27226615			143_69	False	1.23405	0.250995906612682	0.16981551
841	103_46	False	1.30444	0.113441395947338	0.2718958			143_69	False	1.299866	0.239394347140998	0.1628302
842	103_46	False	1.369662	0.0824989873985879	0.25904787			143_69	False	1.365682	0.186365529386947	0.15787098
843	103_46	False	1.434884	0.0489784856707811	0.26850405			143_69	False	1.431498	0.276192079215167	0.15819529
844	103_46	False	1.500106	0.016694601003222	0.25911278			143_69	False	1.497314	0.361234838421982	0.16647029
845	103_46	False	1.565328	-0.0130081758089552	0.27077228			143_69	False	1.56313	0.343871533542573	0.16250454
846	103_46	False	1.63055	-0.033551351759667	0.31278524			143_69	False	1.628946	0.322361819123854	0.14740476
847	103_46	False	1.695772	-0.0555684294155698	0.2908999			143_69	False	1.694762	0.290793802720313	0.15677288
848	103_46	False	1.760994	-0.048702919796734	0.2998642			143_69	False	1.760578	0.246352294923671	0.1629838
849	103_46	False	1.826216	0.0494869102437743	0.276681			143_69	False	1.826394	0.226080791159586	0.16320112
850	103_46	False	1.891438	0.0663932210551287	0.25453672			143_69	False	1.89221	0.323124793071066	0.16013476
851	103_46	False	1.95666	0.0623055605823928	0.24448718			143_69	False	1.958026	0.489815007430367	0.15093018
852	103_46	False	2.021882	0.0401467695741668	0.2340779			143_69	False	2.023842	0.487833041966068	0.14213309
853	103_46	False	2.087104	0.0126887202592305	0.22617483			143_69	False	2.089658	0.423835885213078	0.14244536
854	103_46	False	2.152326	-0.0149475908810929	0.21682933			143_69	False	2.155474	0.475999874763958	0.14283618
855	103_46	False	2.217548	-0.0408366144584225	0.22163849			143_69	False	2.22129	0.484584911308275	0.1582791
856	103_46	False	2.28277	-0.0643734059326373	0.23818375			143_69	False	2.287106	0.421965674642508	0.17192557
857	103_46	False	2.347992	-0.0854862705387439	0.22486965			143_69	False	2.352922	0.336954485126631	0.17603052
858	103_46	False	2.413214	-0.104307508466001	0.23800273			143_69	False	2.418738	0.266936784259809	0.16403338
859	103_46	False	2.478436	-0.121036974587421	0.23861285			143_69	False	2.484554	0.207124102070784	0.15592718
860	103_46	False	2.543658	-0.124507680465924	0.22167788			143_69	False	2.566824	0.141549214827378	0.14892732
861	103_46	False	2.60888	-0.134174416955483	0.24299641			143_69	False	2.649094	0.114062332891233	0.15296936
862	103_46	False	2.674102	-0.126465505947943	0.2545115			143_69	False	2.71491	0.0614139029974898	0.14086476
863	103_46	False	2.739324	-0.130574009535115	0.24499674			143_69	False	2.780726	-0.0014398832829232	0.14845625
864	103_46	False	2.804546	-0.101889202188062	0.23891167			143_69	False	2.846542	-0.00483240397455111	0.1527794
865	103_46	False	2.869768	-0.101023152947975	0.21896994			143_69	False	2.912358	-0.0156692472787862	0.14188853
866	103_46	False	2.93499	-0.104230358491138	0.21628156			143_69	False	2.978174	-0.0296870565776924	0.13949399
867	103_46	False	3.032823	-0.0500568979482489	0.24006838			143_69	False	3.04399	0.0340107482952162	0.14749187
868	103_46	False	3.130656	0.0284415394565208	0.25177908			143_69	False	3.109806	0.0716295852819006	0.14527196
869	103_46	False	3.195878	0.0789207538982359	0.24029283			143_69	False	3.175622	0.137700398647167	0.1525363
870	103_46	False	3.2611	0.0792131139001784	0.2537159			143_69	False	3.241438	0.0814633628515473	0.14693254
871	103_46	False	3.326322	0.0722516115721857	0.25985798			143_69	False	3.307254	0.0456763794206463	0.14292434
872	103_46	False	3.391544	0.063743548050624	0.26254424			143_69	False	3.37307	0.0187202055489471	0.14192106
873	103_46	False	3.456766	0.0398383555398337	0.23365615			143_69	False	3.438886	0.000661618834597675	0.1474369
874	103_46	False	3.521988	0.0117478734500508	0.25550547			143_69	False	3.504702	0.04120434704787	0.14732203
875	103_46	False	3.58721	-0.016063041757792	0.2550361			143_69	False	3.570518	0.0843720041868963	0.15503302
876	103_46	False	3.652432	-0.0419441068105438	0.23735358			143_69	False	3.636334	0.187466014878871	0.16129622
877	103_46	False	3.717654	-0.0654052337462292	0.24841203			143_69	False	3.70215	0.204862758447148	0.16293706
878	103_46	False	3.782876	-0.0864220965606724	0.25106695			143_69	False	3.767966	0.335415864778046	0.16080828
879	103_46	False	3.848098	-0.105146033210881	0.25373515			143_69	False	3.833782	0.348121479843067	0.16294253
880	103_46	False	3.91332	-0.121784098771818	0.27440193			143_69	False	3.899598	0.44456565617152	0.17089207
881	103_46	False	3.978542	-0.136550581189636	0.2513497			143_69	False	3.965414	0.370900034387403	0.19125478
882	103_46	False	4.043764	-0.149648406744741	0.23212796			143_69	False	4.03123	0.293787954795777	0.19130534
883	103_46	False	4.108986	-0.161262936497808	0.26022586			143_69	False	4.097046	0.315418241594971	0.18195182
884	103_46	False	4.174208	-0.171560800770563	0.27006373			143_69	False	4.162862	0.246102165637649	0.17563775
885	103_46	False	4.23943	-0.180690692941148	0.2583264			143_69	False	4.228678	0.24095118872237	0.21032313
886	103_46	False	4.304652	-0.188784843400121	0.27233043			143_69	False	4.294494	0.235483775998372	0.21604374
887	103_46	False	4.369874	-0.195960650957627	0.24352144			143_69	False	4.36031	0.239911128328936	0.21449512
888	103_46	False	4.435096	-0.19219000820213	0.22297654			143_69	False	4.426126	0.207330420906907	0.20444182
889	103_46	False	4.500318	-0.18652821711837	0.2009412			143_69	False	4.491942	0.264326382807177	0.20451504
890	103_46	False	4.56554	-0.172041810145664	0.19677319			143_69	False	4.557758	0.345350368551804	0.19551845
891	103_46	False	4.630762	-0.127664443680951	0.20998208			143_69	False	4.623574	0.285049077649976	0.18536174
892	103_46	False	4.695984	-0.104329168314977	0.23204648			143_69	False	4.68938999999999	0.282639917262659	0.18118504
893	103_46	False	4.761206	-0.00647379445481771	0.24870583			143_69	False	4.75520599999999	0.278328496487012	0.17451605
894	103_46	False	4.826428	0.0139805009195237	0.22540742			143_69	False	4.821022	0.308018464905703	0.17887342
895	103_46	False	4.89165	0.00416548925532138	0.23210071			143_69	False	4.886838	0.242790882628133	0.1966286
896	103_46	False	4.956872	0.0171769427704456	0.27092385			143_69	False	4.952654	0.217533049257282	0.17755586
897	103_55	False	-4.956872	0.104390747330486	0.27295586			143_100	True	-4.952654	0.0764181929102714	0.24573994
898	103_55	False	-4.89165	0.113311564773456	0.27542415			143_100	True	-4.886838	0.0718075125204063	0.24681216
899	103_55	False	-4.826428	0.122539177761917	0.2649165			143_100	True	-4.821022	0.0763344194013926	0.2372696
900	103_55	False	-4.761206	0.102453255820384	0.23979525			143_100	True	-4.75520599999999	0.132302778827259	0.22809598
901	103_55	False	-4.695984	0.106855145859355	0.21224715			143_100	True	-4.68938999999999	0.0793574010599427	0.21959615
902	103_55	False	-4.630762	0.0861832639640287	0.22503205			143_100	True	-4.623574	0.10167716008405	0.22657178
903	103_55	False	-4.56554	0.057843517215777	0.20684431			143_100	True	-4.557758	0.160763779919822	0.22954458
904	103_55	False	-4.500318	0.0288325659548055	0.23404914			143_100	True	-4.491942	0.0993002350042894	0.22172654
905	103_55	False	-4.435096	0.00177958257664669	0.21596986			143_100	True	-4.426126	0.0919626434005318	0.2240895
906	103_55	False	-4.369874	-0.0224954644898749	0.21139288			143_100	True	-4.36031	0.106789128368569	0.21542549
907	103_55	False	-4.304652	-0.0439015983433142	0.20354146			143_100	True	-4.294494	0.0745912865198753	0.20709646
908	103_55	False	-4.23943	-0.06262337873752	0.19401833			143_100	True	-4.228678	0.161389089599037	0.21624678
909	103_55	False	-4.174208	-0.0789328665027715	0.20375194			143_100	True	-4.162862	0.276171151797597	0.21535513
910	103_55	False	-4.108986	-0.0931136841602598	0.20226327			143_100	True	-4.097046	0.287707739412233	0.22891214
911	103_55	False	-4.043764	-0.105432154679044	0.22081302			143_100	True	-4.03123	0.371462212212722	0.23680562
912	103_55	False	-3.978542	-0.116127981641773	0.23346023			143_100	True	-3.965414	0.385236855555121	0.25752223
913	103_55	False	-3.91332	-0.12541283854274	0.2324254			143_100	True	-3.899598	0.421239691393646	0.24756554
914	103_55	False	-3.848098	-0.133471979702315	0.22666045			143_100	True	-3.833782	0.387411987138213	0.26887637
915	103_55	False	-3.782876	-0.14046684214035	0.2196246			143_100	True	-3.767966	0.452707556830353	0.27293482
916	103_55	False	-3.717654	-0.146537814817157	0.19440217			143_100	True	-3.70215	0.524266058372764	0.27655417
917	103_55	False	-3.652432	-0.151806859040093	0.19307162			143_100	True	-3.636334	0.574084118165855	0.2764484
918	103_55	False	-3.58721	-0.156379874834469	0.1712998			143_100	True	-3.570518	0.558891531740664	0.2694097
919	103_55	False	-3.521988	-0.151118651950524	0.163993			143_100	True	-3.504702	0.481076040305275	0.26041675
920	103_55	False	-3.456766	-0.137977177772038	0.14287125			143_100	True	-3.438886	0.45428018005084	0.25174373
921	103_55	False	-3.391544	-0.103132807776775	0.15181947			143_100	True	-3.37307	0.577329277883226	0.2420105
922	103_55	False	-3.326322	-0.0966247185392888	0.18179391			143_100	True	-3.307254	0.548488888660506	0.23386791
923	103_55	False	-3.2611	-0.101052784674904	0.20610863			143_100	True	-3.241438	0.542677154169088	0.22601643
924	103_55	False	-3.195878	-0.0964257422017133	0.20779896			143_100	True	-3.175622	0.445603027068419	0.23823537
925	103_55	False	-3.130656	-0.0442674731429975	0.20130527			143_100	True	-3.109806	0.367229991059607	0.24225517
926	103_55	False	-3.032823	-0.00888150411187136	0.19939473			143_100	True	-3.04399	0.389687450150282	0.26313865
927	103_55	False	-2.93499	-0.0227086424076314	0.24602443			143_100	True	-2.978174	0.371643137072046	0.26058364
928	103_55	False	-2.869768	-0.0401752473859994	0.2176802			143_100	True	-2.912358	0.323455513987138	0.25507164
929	103_55	False	-2.804546	0.0103554589328666	0.199976			143_100	True	-2.846542	0.394867472480168	0.24520975
930	103_55	False	-2.739324	0.0438640836004974	0.28302824			143_100	True	-2.780726	0.360837823083157	0.23572916
931	103_55	False	-2.674102	0.0459783816637285	0.31088102			143_100	True	-2.71491	0.356646768638217	0.22672777
932	103_55	False	-2.60888	0.0290911667698349	0.27409115			143_100	True	-2.649094	0.390749429309494	0.2469695
933	103_55	False	-2.543658	0.0295829776025394	0.2805588			143_100	True	-2.566824	0.3464713511701	0.24079739
934	103_55	False	-2.478436	0.0133442161844904	0.24151084			143_100	True	-2.484554	0.267874512460225	0.2450982
935	103_55	False	-2.413214	-0.00782507104695008	0.23086663			143_100	True	-2.418738	0.204806901210729	0.2564569
936	103_55	False	-2.347992	-0.0292019693523315	0.2303512			143_100	True	-2.352922	0.206078419743935	0.24702978
937	103_55	False	-2.28277	-0.0490303833547335	0.22106317			143_100	True	-2.287106	0.210030956685772	0.24453065
938	103_55	False	-2.217548	-0.0667809313454955	0.21048239			143_100	True	-2.22129	0.151891041378562	0.24438697
939	103_55	False	-2.152326	-0.0824164961631935	0.19242834			143_100	True	-2.155474	0.0993693753379906	0.24969868
940	103_55	False	-2.087104	-0.0960841732424907	0.17875496			143_100	True	-2.089658	0.137470014687004	0.26475453
941	103_55	False	-2.021882	-0.107987755620779	0.19042192			143_100	True	-2.023842	0.203284638408201	0.26114154
942	103_55	False	-1.95666	-0.118336436912774	0.21847145			143_100	True	-1.958026	0.142237160266025	0.2543939
943	103_55	False	-1.891438	-0.127325498700476	0.20327489			143_100	True	-1.89221	0.0790802503800984	0.24455819
944	103_55	False	-1.826216	-0.135130251701927	0.2280703			143_100	True	-1.826394	0.0220906061374626	0.23510279
945	103_55	False	-1.760994	-0.14190532129947	0.20335439			143_100	True	-1.760578	0.072832423120848	0.22696456
946	103_55	False	-1.695772	-0.147785956684688	0.20284876			143_100	True	-1.694762	0.0252584634744733	0.21818937
947	103_55	False	-1.63055	-0.152889986155966	0.20947936			143_100	True	-1.628946	-0.0261495791945351	0.21600705
948	103_55	False	-1.565328	-0.157319861878018	0.21526048			143_100	True	-1.56313	-0.0368483074954972	0.22370084
949	103_55	False	-1.500106	-0.161164582172609	0.19539978			143_100	True	-1.497314	-0.0028812894205858	0.21612406
950	103_55	False	-1.434884	-0.164501422556727	0.21080105			143_100	True	-1.431498	-0.0450118869862306	0.21143177
951	103_55	False	-1.369662	-0.167397464720876	0.26293653			143_100	True	-1.365682	-0.0579975234373442	0.21684587
952	103_55	False	-1.30444	-0.16991093482508	0.26791003			143_100	True	-1.299866	-0.0904339764672192	0.22820684
953	103_55	False	-1.239218	-0.172092369799705	0.27844894			143_100	True	-1.23405	-0.0491614271579862	0.23131894
954	103_55	False	-1.173996	-0.129241049375128	0.26386666			143_100	True	-1.168234	-0.0869431879020007	0.23132296
955	103_55	False	-1.108774	-0.0817566328396439	0.25816002			143_100	True	-1.102418	-0.127138680057314	0.26740432
956	103_55	False	-1.043552	-0.0722158322475248	0.29190388			143_100	True	-1.036602	-0.163430194801684	0.2570656
957	103_55	False	-0.97833	-0.0178711114845529	0.33926928			143_100	True	-0.970786	-0.196081833969661	0.24712658
958	103_55	False	-0.913108	0.01918701921995	0.33596668			143_100	True	-0.90497	-0.225216994464182	0.23757187
959	103_55	False	-0.847886	0.0356927813782657	0.2936267			143_100	True	-0.839154	-0.237762215421863	0.23438463
960	103_55	False	-0.782664	0.0248904456099403	0.30678183			143_100	True	-0.773338	-0.245934333122168	0.23891011
961	103_55	False	-0.717442	0.0239781328290283	0.3254621			143_100	True	-0.707522	-0.238698760921297	0.23630443
962	103_55	False	-0.65222	0.00764803343623982	0.27730557			143_100	True	-0.641706	-0.217591607723253	0.22782215
963	103_55	False	-0.586998	-0.0131219094828226	0.31430697			143_100	True	-0.57589	-0.190356640043918	0.22199622
964	103_55	False	-0.521776	-0.0339490119536238	0.29058546			143_100	True	-0.510074	-0.0985277854891545	0.21902297
965	103_55	False	-0.456554	-0.0532139845567162	0.26812568			143_100	True	-0.444258	-0.127272238278632	0.21345136
966	103_55	False	-0.391332	-0.0704388935289354	0.24338576			143_100	True	-0.378442	-0.163335821071372	0.20676205
967	103_55	False	-0.32611	-0.0584112887824552	0.22747003			143_100	True	-0.312626	-0.195994281213823	0.22874388
968	103_55	False	-0.260888	-0.0299156044020508	0.26242453			143_100	True	-0.24681	-0.193944791493022	0.22742161
969	103_55	False	-0.195666	-0.0313125736616533	0.43492854			143_100	True	-0.180994	-0.0639221022387588	0.232866
970	103_55	False	-0.130444	-0.0432471817175756	0.37026653			143_100	True	-0.115178	0.12595456742625	0.23321605
971	103_55	False	0	0.047708683713564	0.41470113			143_100	True	0	0.18481099693266	0.268047
972	103_55	False	0.130444	0.0212514559613762	0.468881			143_100	True	0.115178	0.234650097097305	0.27054363
973	103_55	False	0.195666	-0.0027778570005306	0.41546			143_100	True	0.180994	0.197544976846631	0.26008356
974	103_55	False	0.260888	-0.0255922948852995	0.42153093			143_100	True	0.24681	0.155747245105898	0.2500279
975	103_55	False	0.32611	-0.0462248106027062	0.39565855			143_100	True	0.312626	0.184173248752107	0.24036098
976	103_55	False	0.391332	-0.0644849246828975	0.3752102			143_100	True	0.378442	0.18061472931198	0.25369036
977	103_55	False	0.456554	-0.0804827890742485	0.36165652			143_100	True	0.444258	0.355899097126578	0.2560448
978	103_55	False	0.521776	-0.0794822380563298	0.32200596			143_100	True	0.510074	0.451593077172731	0.256334
979	103_55	False	0.586998	-0.0784998309657357	0.32997993			143_100	True	0.57589	0.471768067341783	0.24642332
980	103_55	False	0.65222	-0.0863417975659313	0.3735853			143_100	True	0.641706	0.648565521603029	0.25273812
981	103_55	False	0.717442	-0.0968392809194785	0.37249157			143_100	True	0.707522	0.65079373337812	0.24759951
982	103_55	False	0.782664	-0.107517300682328	0.36111385			143_100	True	0.773338	0.603685523477122	0.24908203
983	103_55	False	0.847886	-0.11745014511303	0.3296575			143_100	True	0.839154	0.591453345873284	0.24825567
984	103_55	False	0.913108	-0.126353350423634	0.30514595			143_100	True	0.90497	0.66671120573314	0.2501579
985	103_55	False	0.97833	-0.134200365560421	0.29475492			143_100	True	0.970786	0.66859400966998	0.24548711
986	103_55	False	1.043552	-0.117644446840767	0.28577217			143_100	True	1.036602	0.786092762324382	0.265742
987	103_55	False	1.108774	-0.109613107756155	0.30065918			143_100	True	1.102418	0.840064657515593	0.281129
988	103_55	False	1.173996	-0.0344157814909225	0.29057622			143_100	True	1.168234	0.732767753654375	0.28283584
989	103_55	False	1.239218	-0.000599126385426571	0.30275908			143_100	True	1.23405	0.662310595006222	0.28695846
990	103_55	False	1.30444	0.0344280318155911	0.2977818			143_100	True	1.299866	0.654449346243183	0.2952317
991	103_55	False	1.369662	0.0305466561106126	0.26983997			143_100	True	1.365682	0.634364819524931	0.31081152
992	103_55	False	1.434884	0.0126231950081755	0.27852994			143_100	True	1.431498	0.664664471113914	0.30223247
993	103_55	False	1.500106	-0.00911206623947778	0.26483035			143_100	True	1.497314	0.636370552883843	0.31033468
994	103_55	False	1.565328	-0.0305996841527929	0.25429067			143_100	True	1.56313	0.704892871477714	0.32087612
995	103_55	False	1.63055	-0.050362647812154	0.3097595			143_100	True	1.628946	0.645847648143393	0.34759814
996	103_55	False	1.695772	-0.0679878051047735	0.33330974			143_100	True	1.694762	0.60041906519754	0.33415887
997	103_55	False	1.760994	-0.0834854239190231	0.298661			143_100	True	1.760578	0.61740067487272	0.32423162
998	103_55	False	1.826216	-0.0970210146765177	0.3232772			143_100	True	1.826394	0.535269808328841	0.31169578
999	103_55	False	1.891438	-0.108804710594455	0.31984574			143_100	True	1.89221	0.470363856664176	0.2996446
1000	103_55	False	1.95666	-0.119047114151584	0.33015308			143_100	True	1.958026	0.531669311525156	0.28805935
1001	103_55	False	2.021882	-0.127942991591967	0.34055144			143_100	True	2.023842	0.439778710922618	0.27692205
1002	103_55	False	2.087104	-0.135666468433953	0.31539342			143_100	True	2.089658	0.367486712143396	0.27105284
1003	103_55	False	2.152326	-0.142370828121659	0.30338222			143_100	True	2.155474	0.307414087393478	0.2785677
1004	103_55	False	2.217548	-0.148190022161752	0.28812647			143_100	True	2.22129	0.228039469265878	0.28534395
1005	103_55	False	2.28277	-0.153240696118919	0.293238			143_100	True	2.287106	0.319050679065023	0.28728148
1006	103_55	False	2.347992	-0.123541849207054	0.28298444			143_100	True	2.352922	0.380169590833904	0.2902324
1007	103_55	False	2.413214	-0.0974960358282406	0.27904153			143_100	True	2.418738	0.382269531992096	0.29279476
1008	103_55	False	2.478436	-0.0946585494426048	0.27611485			143_100	True	2.484554	0.298967165190314	0.2831574
1009	103_55	False	2.543658	-0.0600807945428795	0.3338654			143_100	True	2.566824	0.237130152210648	0.27307746
1010	103_55	False	2.60888	-0.0452182047383931	0.3547376			143_100	True	2.649094	0.250456480882573	0.2673066
1011	103_55	False	2.674102	-0.0504754952401761	0.3554586			143_100	True	2.71491	0.210843213348223	0.2703288
1012	103_55	False	2.739324	-0.0292975894567959	0.3419595			143_100	True	2.780726	0.229044397202872	0.2801924
1013	103_55	False	2.804546	0.0346165427067636	0.3234519			143_100	True	2.846542	0.177096926499351	0.26935926
1014	103_55	False	2.869768	0.0413651949515942	0.29535672			143_100	True	2.912358	0.135999002133245	0.25894493
1015	103_55	False	2.93499	0.0552686821296939	0.29255143			143_100	True	2.978174	0.152361025111351	0.2531098
1016	103_55	False	3.032823	0.0308956239692685	0.30203238			143_100	True	3.04399	0.178137452098111	0.25053018
1017	103_55	False	3.130656	0.0184429456976966	0.30268288			143_100	True	3.109806	0.116553019640353	0.24084383
1018	103_55	False	3.195878	0.0625543387485135	0.2939055			143_100	True	3.175622	0.0754017056746163	0.23153204
1019	103_55	False	3.2611	0.0598823006032659	0.33292276			143_100	True	3.241438	0.0431562478304066	0.22258025
1020	103_55	False	3.326322	0.040174482610478	0.30555442			143_100	True	3.307254	0.0899006859726142	0.24281304
1021	103_55	False	3.391544	0.0156873786702522	0.26012683			143_100	True	3.37307	0.0420976033080993	0.2334251
1022	103_55	False	3.456766	-0.0086994000075109	0.25826818			143_100	True	3.438886	-0.000501518565455263	0.23087147
1023	103_55	False	3.521988	-0.0311954261423112	0.24603085			143_100	True	3.504702	-0.038953370771648	0.22246568
1024	103_55	False	3.58721	-0.0470494808122217	0.3092589			143_100	True	3.570518	-0.0442903308932079	0.21764621
1025	103_55	False	3.652432	-0.0103478560686013	0.3165958			143_100	True	3.636334	0.00227785081069541	0.24769038
1026	103_55	False	3.717654	-0.0102085372757611	0.28035992			143_100	True	3.70215	0.113088923090944	0.2440272
1027	103_55	False	3.782876	-0.0235523958014506	0.26352072			143_100	True	3.767966	0.0659787564786233	0.23641151
1028	103_55	False	3.848098	-0.0408502292532045	0.31900552			143_100	True	3.833782	0.165270062095827	0.22905475
1029	103_55	False	3.91332	-0.0582901236891812	0.30884692			143_100	True	3.899598	0.185318201498762	0.22019877
1030	103_55	False	3.978542	-0.0744566548595515	0.28972396			143_100	True	3.965414	0.204240954027865	0.21168515
1031	103_55	False	4.043764	-0.088925058972532	0.2597765			143_100	True	4.03123	0.16731414547892	0.20865202
1032	103_55	False	4.108986	-0.101667902565666	0.2696693			143_100	True	4.097046	0.123136934799809	0.20601079
1033	103_55	False	4.174208	-0.112806247014795	0.26279983			143_100	True	4.162862	0.138418556323827	0.20336574
1034	103_55	False	4.23943	-0.122506668917355	0.2568162			143_100	True	4.228678	0.0820491741516876	0.19785035
1035	103_55	False	4.304652	-0.130939853974489	0.23844232			143_100	True	4.294494	0.0353544663022109	0.19250238
1036	103_55	False	4.369874	-0.138265027184638	0.20299244			143_100	True	4.36031	0.0267555762793248	0.20432334
1037	103_55	False	4.435096	-0.144625086831427	0.2320104			143_100	True	4.426126	0.0850332931692999	0.1990568
1038	103_55	False	4.500318	-0.150146052531996	0.20397624			143_100	True	4.491942	0.0343775130668272	0.19136061
1039	103_55	False	4.56554	-0.154938144900256	0.17365055			143_100	True	4.557758	0.0165680512448	0.18751526
1040	103_55	False	4.630762	-0.159097384360798	0.18811588			143_100	True	4.623574	0.0706598796784328	0.18026528
1041	103_55	False	4.695984	-0.162707259725607	0.2240725			143_100	True	4.68938999999999	0.0924353430509895	0.17329565
1042	103_55	False	4.761206	-0.15661015376455	0.21940947			143_100	True	4.75520599999999	0.0357242255359649	0.16659546
1043	103_55	False	4.826428	-0.142743229129942	0.2023928			143_100	True	4.821022	-0.0168850780623523	0.20846184
1044	103_55	False	4.89165	-0.107269247030943	0.21607085			143_100	True	4.886838	-0.0642438781666995	0.2260811
1045	103_55	False	4.956872	-0.100214721058349	0.22694409			143_100	True	4.952654	-0.0745561990447467	0.2233044
1046	103_57	False	-4.956872	-0.233890890035463	0.23392273			143_116	True	-4.952654	0.797832274003996	0.22618037
1047	103_57	False	-4.89165	-0.246747020664159	0.23812364			143_116	True	-4.886838	0.692993506874092	0.21982136
1048	103_57	False	-4.826428	-0.259002244563438	0.22732818			143_116	True	-4.821022	0.598148010130062	0.2136411
1049	103_57	False	-4.761206	-0.239572070417728	0.21834187			143_116	True	-4.75520599999999	0.541851042506514	0.20763464
1050	103_57	False	-4.695984	-0.251147966450333	0.2089738			143_116	True	-4.68938999999999	0.474515439289138	0.20179701
1051	103_57	False	-4.630762	-0.2629830416676	0.20617037			143_116	True	-4.623574	0.373434666115783	0.20015696
1052	103_57	False	-4.56554	-0.273835184480278	0.2161969			143_116	True	-4.557758	0.301767323404794	0.1993826
1053	103_57	False	-4.500318	-0.232817903861228	0.2158888			143_116	True	-4.491942	0.219023151658186	0.19411911
1054	103_57	False	-4.435096	-0.244103816399149	0.21163237			143_116	True	-4.426126	0.196797982407828	0.18866149
1055	103_57	False	-4.369874	-0.21966606738663	0.20125529			143_116	True	-4.36031	0.156474928954351	0.20113254
1056	103_57	False	-4.304652	-0.207255145672537	0.21597877			143_116	True	-4.294494	0.144996728573305	0.21300128
1057	103_57	False	-4.23943	-0.188540420241012	0.21280372			143_116	True	-4.228678	0.0896980871503063	0.20701277
1058	103_57	False	-4.174208	-0.184738962872725	0.23534426			143_116	True	-4.162862	0.0395595354864427	0.20701301
1059	103_57	False	-4.108986	-0.181157884439516	0.22939454			143_116	True	-4.097046	0.00287977490428353	0.20119289
1060	103_57	False	-4.043764	-0.198265058150423	0.21885967			143_116	True	-4.03123	0.0198941152684322	0.20067827
1061	103_57	False	-3.978542	-0.214757697191162	0.21130225			143_116	True	-3.965414	0.022564760583914	0.19503623
1062	103_57	False	-3.91332	-0.21289638508473	0.20687881			143_116	True	-3.899598	0.0036986135165707	0.20009455
1063	103_57	False	-3.848098	-0.2274082681971	0.21246125			143_116	True	-3.833782	0.0627179859224924	0.19446893
1064	103_57	False	-3.782876	-0.241352150561255	0.24435271			143_116	True	-3.767966	0.01430372979287	0.18900146
1065	103_57	False	-3.717654	-0.224099966337115	0.23507921			143_116	True	-3.70215	-0.0314067181165564	0.19255504
1066	103_57	False	-3.652432	-0.237060753156749	0.23255451			143_116	True	-3.636334	0.00380656816938122	0.21265852
1067	103_57	False	-3.58721	-0.249338554430863	0.23314913			143_116	True	-3.570518	-0.0260329451144218	0.22384281
1068	103_57	False	-3.521988	-0.261353338295573	0.2500466			143_116	True	-3.504702	-0.0776059597060431	0.2338937
1069	103_57	False	-3.456766	-0.249649639113219	0.23778594			143_116	True	-3.438886	-0.0786520502482322	0.22731781
1070	103_57	False	-3.391544	-0.244498207078135	0.23050843			143_116	True	-3.37307	-0.0593082622286977	0.22437228
1071	103_57	False	-3.326322	-0.233154391046993	0.22726054			143_116	True	-3.307254	-0.00101607510400515	0.22264218
1072	103_57	False	-3.2611	-0.245589821535265	0.2199244			143_116	True	-3.241438	0.0150948908909301	0.22170417
1073	103_57	False	-3.195878	-0.250307230705016	0.24962172			143_116	True	-3.175622	0.0077812865421766	0.22714901
1074	103_57	False	-3.130656	-0.261940644891421	0.2540179			143_116	True	-3.109806	-0.0461561740542688	0.22517943
1075	103_57	False	-3.032823	-0.254215108042672	0.2643851			143_116	True	-3.04399	-0.0968548172343868	0.22242671
1076	103_57	False	-2.93499	-0.239108932687579	0.24764447			143_116	True	-2.978174	-0.142570906813152	0.2171526
1077	103_57	False	-2.869768	-0.250762642902323	0.23550157			143_116	True	-2.912358	-0.183705454330689	0.21201289
1078	103_57	False	-2.804546	-0.262633143944699	0.23283899			143_116	True	-2.846542	-0.220711943878411	0.20605215
1079	103_57	False	-2.739324	-0.26923403830304	0.23320884			143_116	True	-2.780726	-0.254006263251851	0.20025903
1080	103_57	False	-2.674102	-0.259330642147948	0.22177374			143_116	True	-2.71491	-0.267336229212997	0.19462878
1081	103_57	False	-2.60888	-0.269626488060437	0.23293337			143_116	True	-2.649094	-0.272482091075733	0.18915683
1082	103_57	False	-2.543658	-0.279860008778271	0.245063			143_116	True	-2.566824	-0.305949879944139	0.18574713
1083	103_57	False	-2.478436	-0.289232241097552	0.24375124			143_116	True	-2.484554	-0.336575566977926	0.1855573
1084	103_57	False	-2.413214	-0.269669169315463	0.23748465			143_116	True	-2.418738	-0.358251575515998	0.1803404
1085	103_57	False	-2.347992	-0.278713990523527	0.2339847			143_116	True	-2.352922	-0.37775289854358	0.17527014
1086	103_57	False	-2.28277	-0.288135218940088	0.22251159			143_116	True	-2.287106	-0.395297331705453	0.1705942
1087	103_57	False	-2.217548	-0.257343045845	0.22394815			143_116	True	-2.22129	-0.38640439111443	0.16579798
1088	103_57	False	-2.152326	-0.26697660684557	0.23100688			143_116	True	-2.155474	-0.389787269672582	0.17067894
1089	103_57	False	-2.087104	-0.268809816205209	0.2280345			143_116	True	-2.089658	-0.392067097454866	0.16588034
1090	103_57	False	-2.021882	-0.239580632012612	0.22295956			143_116	True	-2.023842	-0.348560755093014	0.16121665
1091	103_57	False	-1.95666	-0.242209562802285	0.22413756			143_116	True	-1.958026	-0.337173312442006	0.15668406000000001
1092	103_57	False	-1.891438	-0.233328563145313	0.21390416			143_116	True	-1.89221	-0.357325679616417	0.1522789
1093	103_57	False	-1.826216	-0.24584712849185	0.21056847			143_116	True	-1.826394	-0.376850567469494	0.14799759
1094	103_57	False	-1.760994	-0.25639186813106	0.21210825			143_116	True	-1.760578	-0.373856192095345	0.14383666
1095	103_57	False	-1.695772	-0.24524126883896	0.21437828			143_116	True	-1.694762	-0.354453641664872	0.15137844
1096	103_57	False	-1.63055	-0.244567553819723	0.21908961			143_116	True	-1.628946	-0.353961546461085	0.15468103
1097	103_57	False	-1.565328	-0.190265246839159	0.21652043			143_116	True	-1.56313	-0.362800172472264	0.15115076
1098	103_57	False	-1.500106	-0.204594960709936	0.22542815			143_116	True	-1.497314	-0.381333732928171	0.14690116
1099	103_57	False	-1.434884	-0.184295634519706	0.23143838			143_116	True	-1.431498	-0.398495634274382	0.14277107
1100	103_57	False	-1.369662	-0.200475925916827	0.23938242			143_116	True	-1.365682	-0.413956247164805	0.1433024
1101	103_57	False	-1.30444	-0.211476340304119	0.24555673			143_116	True	-1.299866	-0.397774014964659	0.14375445
1102	103_57	False	-1.239218	-0.226617885803618	0.25109652			143_116	True	-1.23405	-0.409100340789573	0.14516556
1103	103_57	False	-1.173996	-0.24065309020192	0.23878436			143_116	True	-1.168234	-0.405324119093856	0.14895242
1104	103_57	False	-1.108774	-0.253466524861221	0.24337417			143_116	True	-1.102418	-0.417578555374376	0.14476465
1105	103_57	False	-1.043552	-0.265156141402298	0.24619462			143_116	True	-1.036602	-0.422564331695979	0.16582188
1106	103_57	False	-0.97833	-0.235546524611125	0.25117102			143_116	True	-0.970786	-0.391790300168679	0.16383803
1107	103_57	False	-0.913108	-0.195761031323355	0.25292063			143_116	True	-0.90497	-0.362349124776587	0.16369861
1108	103_57	False	-0.847886	-0.0952887581507582	0.27234855			143_116	True	-0.839154	-0.379344259334747	0.17472342
1109	103_57	False	-0.782664	-0.0678334624408268	0.28175208			143_116	True	-0.773338	-0.396630823026171	0.1938481
1110	103_57	False	-0.717442	-0.0605212081321577	0.27755982			143_116	True	-0.707522	-0.412276263416497	0.20474817
1111	103_57	False	-0.65222	0.161509846059076	0.2717237			143_116	True	-0.641706	-0.426356044232876	0.20203044
1112	103_57	False	-0.586998	0.17135115022897	0.258669			143_116	True	-0.57589	-0.400104282964046	0.1963504
1113	103_57	False	-0.521776	0.181396391803236	0.2606426			143_116	True	-0.510074	-0.268604766755327	0.1927843
1114	103_57	False	-0.456554	0.150292903103155	0.26800817			143_116	True	-0.444258	-0.217926849208479	0.19623151
1115	103_57	False	-0.391332	0.193812128728227	0.28158814			143_116	True	-0.378442	-0.247866234159692	0.22325766
1116	103_57	False	-0.32611	0.172058304166149	0.27885672			143_116	True	-0.312626	-0.235150753475623	0.23024961
1117	103_57	False	-0.260888	0.146243919012109	0.30649316			143_116	True	-0.24681	-0.0941430480944869	0.25757608
1118	103_57	False	-0.195666	0.163114483756063	0.32914343			143_116	True	-0.180994	0.0462078249226671	0.26160374
1119	103_57	False	-0.130444	0.170905668392736	0.35336775			143_116	True	-0.115178	0.11863958786596	0.35075903
1120	103_57	False	0	0.211170109430609	0.41827092			143_116	True	0	0.522484607573628	0.37544915
1121	103_57	False	0.130444	0.27148358157783	0.4271452			143_116	True	0.115178	0.606658202838836	0.3717739
1122	103_57	False	0.195666	0.296340851488595	0.40620077			143_116	True	0.180994	0.600811207454786	0.36132154
1123	103_57	False	0.260888	0.268353598022334	0.39012963			143_116	True	0.24681	0.774549063698743	0.3664909
1124	103_57	False	0.32611	0.212269688260381	0.371459			143_116	True	0.312626	0.848456501007134	0.37032038
1125	103_57	False	0.391332	0.159777263162051	0.35324502			143_116	True	0.378442	0.800142774057676	0.36274427
1126	103_57	False	0.456554	0.111832640373043	0.34110895			143_116	True	0.444258	0.839447927517048	0.35833114
1127	103_57	False	0.521776	0.0742610564709239	0.3416379			143_116	True	0.510074	1.01470513415603	0.35237074
1128	103_57	False	0.586998	0.034085316236317	0.32907367			143_116	True	0.57589	1.01414259003706	0.3530342
1129	103_57	False	0.65222	0.0250396925891329	0.31293797			143_116	True	0.641706	1.00322395770637	0.3478651
1130	103_57	False	0.717442	0.0250142684995614	0.2975935			143_116	True	0.707522	0.95813321163241	0.34631175
1131	103_57	False	0.782664	0.0332924966186442	0.28300145			143_116	True	0.773338	0.885000173995659	0.3460691
1132	103_57	False	0.847886	0.0469099424550399	0.29777965			143_116	True	0.839154	0.935025798413951	0.3377034
1133	103_57	False	0.913108	0.0197070897729211	0.30464602			143_116	True	0.90497	0.828211209768433	0.32941544
1134	103_57	False	0.97833	0.0056258570037345	0.2897081			143_116	True	0.970786	0.708449171118774	0.32134336
1135	103_57	False	1.043552	0.0174798293847464	0.28680676			143_116	True	1.036602	0.706890106253542	0.31230885
1136	103_57	False	1.108774	0.0143225603445189	0.28194			143_116	True	1.102418	0.702945388133374	0.3085605
1137	103_57	False	1.173996	0.0977652852257631	0.27704626			143_116	True	1.168234	0.601244978763242	0.3048463
1138	103_57	False	1.239218	0.141143370849874	0.29085436			143_116	True	1.23405	0.672086308116452	0.29627562
1139	103_57	False	1.30444	0.110369353177567	0.30561945			143_116	True	1.299866	0.660852380281524	0.31901866
1140	103_57	False	1.369662	0.150187580020469	0.31242284			143_116	True	1.365682	0.713788077495276	0.3406824
1141	103_57	False	1.434884	0.133169621556236	0.29877475			143_116	True	1.431498	0.769431081031854	0.33110416
1142	103_57	False	1.500106	0.157280080829001	0.28412476			143_116	True	1.497314	0.697530243235865	0.33184528
1143	103_57	False	1.565328	0.112585438374897	0.27458143			143_116	True	1.56313	0.699231324868767	0.3284697
1144	103_57	False	1.63055	0.0689107334414687	0.26353955			143_116	True	1.628946	0.704613344696181	0.32099387
1145	103_57	False	1.695772	0.0678621115797726	0.25152352			143_116	True	1.694762	0.606082840135579	0.32285038
1146	103_57	False	1.760994	0.0592249525111892	0.2391904			143_116	True	1.760578	0.516071595655422	0.31456062
1147	103_57	False	1.826216	0.0214594923146361	0.23677698			143_116	True	1.826394	0.484106810791703	0.3057168
1148	103_57	False	1.891438	-0.0142927452493695	0.23922138			143_116	True	1.89221	0.426955828428343	0.30365095
1149	103_57	False	1.95666	-0.0240141283474909	0.2443727			143_116	True	1.958026	0.415666636367697	0.30155072
1150	103_57	False	2.021882	-0.0548370569969892	0.2618153			143_116	True	2.023842	0.415775436255852	0.29307267
1151	103_57	False	2.087104	-0.0654164331923176	0.26207802			143_116	True	2.089658	0.41629215298196	0.28769678
1152	103_57	False	2.152326	-0.0673364550266689	0.258269			143_116	True	2.155474	0.341180248503896	0.27960825
1153	103_57	False	2.217548	-0.0738350833511685	0.25025493			143_116	True	2.22129	0.271427725462797	0.27174705
1154	103_57	False	2.28277	-0.0856172470970638	0.24526948			143_116	True	2.287106	0.21284846913701	0.26432836
1155	103_57	False	2.347992	-0.0950192588120458	0.2369581			143_116	True	2.352922	0.183954585459395	0.2632292
1156	103_57	False	2.413214	-0.051025875272743	0.2279991			143_116	True	2.418738	0.167016846611113	0.26287556
1157	103_57	False	2.478436	-0.0381847446733344	0.22046159			143_116	True	2.484554	0.149508480708745	0.25648987
1158	103_57	False	2.543658	-0.0629640587358569	0.212891			143_116	True	2.566824	0.159638555817964	0.2475183
1159	103_57	False	2.60888	-0.0541195482348142	0.22771737			143_116	True	2.649094	0.0984751498828063	0.24608818
1160	103_57	False	2.674102	-0.0472489749478177	0.2325388			143_116	True	2.71491	0.0335472314646881	0.24236122
1161	103_57	False	2.739324	-0.0243879973825869	0.25295496			143_116	True	2.780726	-0.0252342625609823	0.26755401
1162	103_57	False	2.804546	-0.0538863373633109	0.259494			143_116	True	2.846542	-0.0781352800395329	0.26155472
1163	103_57	False	2.869768	0.0169275263390077	0.24677008			143_116	True	2.912358	-0.0897348676517661	0.25648385
1164	103_57	False	2.93499	-0.010333578160746	0.2481498			143_116	True	2.978174	-0.0903091136645403	0.24927285
1165	103_57	False	3.032823	0.0190045470925153	0.26509887			143_116	True	3.04399	-0.0528570615911556	0.2756641
1166	103_57	False	3.130656	-0.0317796447023652	0.27065298			143_116	True	3.109806	-0.0960496561720906	0.27189875
1167	103_57	False	3.195878	-0.046957411753124	0.2839699			143_116	True	3.175622	-0.133179664995465	0.26818287
1168	103_57	False	3.2611	-0.0601532023644701	0.28503963			143_116	True	3.241438	0.0785089084162231	0.26446533
1169	103_57	False	3.326322	-0.0643896901518183	0.289342			143_116	True	3.307254	0.0495849787257572	0.27043772
1170	103_57	False	3.391544	-0.041850114021561	0.2937421			143_116	True	3.37307	-0.00924562771342601	0.26555604
1171	103_57	False	3.456766	-0.0591637945286625	0.28315282			143_116	True	3.438886	0.0606088347660007	0.25984132
1172	103_57	False	3.521988	-0.0198557122517373	0.2753494			143_116	True	3.504702	0.289980057318099	0.26414305
1173	103_57	False	3.58721	0.00948799715640555	0.29531524			143_116	True	3.570518	0.477893224486276	0.26141205
1174	103_57	False	3.652432	0.0215747368692722	0.2923482			143_116	True	3.636334	0.732325844728263	0.25406247
1175	103_57	False	3.717654	-0.00985775620545222	0.29949832			143_116	True	3.70215	0.824417846122707	0.24691954
1176	103_57	False	3.782876	-0.0148198931248547	0.3013648			143_116	True	3.767966	0.706451647249192	0.25090522
1177	103_57	False	3.848098	-0.0270669669384436	0.31272262			143_116	True	3.833782	0.7119240432426	0.2503193
1178	103_57	False	3.91332	-0.0458913047670925	0.30377102			143_116	True	3.899598	0.636620659621019	0.25588822
1179	103_57	False	3.978542	-0.0222571098936245	0.29886252			143_116	True	3.965414	0.63981818974772	0.25547248
1180	103_57	False	4.043764	-0.0241241878695094	0.28921348			143_116	True	4.03123	0.646655807197109	0.27726328
1181	103_57	False	4.108986	0.0316136311954728	0.280386			143_116	True	4.097046	0.677944069045899	0.2739695
1182	103_57	False	4.174208	0.0576397494694265	0.29603058			143_116	True	4.162862	0.656393740414375	0.27139378
1183	103_57	False	4.23943	0.0216546760322342	0.31807804			143_116	True	4.228678	0.548094696041101	0.26376358
1184	103_57	False	4.304652	0.0400617606163796	0.30933177			143_116	True	4.294494	0.479782732880794	0.2563479
1185	103_57	False	4.369874	0.0493166441434857	0.32046604			143_116	True	4.36031	0.405529941006661	0.25279313
1186	103_57	False	4.435096	0.0613880130072738	0.3120702			143_116	True	4.426126	0.3901953732701	0.25346953
1187	103_57	False	4.500318	0.0242629583596836	0.3002042			143_116	True	4.491942	0.32913060497631	0.26930746
1188	103_57	False	4.56554	-0.0112807272958765	0.33066595			143_116	True	4.557758	0.291415945745305	0.28367287
1189	103_57	False	4.630762	0.0388716742971627	0.34102666			143_116	True	4.623574	0.263690256426462	0.29204625
1190	103_57	False	4.695984	0.00514768698115998	0.33594674			143_116	True	4.68938999999999	0.319229361846212	0.28638807
1191	103_57	False	4.761206	0.0477189380882737	0.32713956			143_116	True	4.75520599999999	0.306410407629805	0.2989573
1192	103_57	False	4.826428	0.131350796960876	0.3456714			143_116	True	4.821022	0.314640479468541	0.299045
1193	103_57	False	4.89165	0.141696810847744	0.35716426			143_116	True	4.886838	0.297441811042674	0.29755354
1194	103_57	False	4.956872	0.247885242417786	0.34314173			143_116	True	4.952654	0.241457999329754	0.3031858
1195	103_88	True	-4.956872	-0.137611691062642	0.34252948			143_118	True	-4.952654	0.335537756696404	0.2866053
1196	103_88	True	-4.89165	-0.138648992632775	0.3362442			143_118	True	-4.886838	0.347786126202237	0.27425528
1197	103_88	True	-4.826428	-0.139563554592512	0.32915708			143_118	True	-4.821022	0.323256070193381	0.26522636
1198	103_88	True	-4.761206	-0.140369900212994	0.3247365			143_118	True	-4.75520599999999	0.295734150386483	0.26021898
1199	103_88	True	-4.695984	-0.141080834286677	0.3224728			143_118	True	-4.68938999999999	0.231191322046406	0.24900593
1200	103_88	True	-4.630762	-0.141707646467812	0.3137622			143_118	True	-4.623574	0.160709038340481	0.2398844
1201	103_88	True	-4.56554	-0.142260290552494	0.32611752			143_118	True	-4.557758	0.128004021363367	0.22954759
1202	103_88	True	-4.500318	-0.142747542545237	0.31909332			143_118	True	-4.491942	0.148973099342616	0.23884489
1203	103_88	True	-4.435096	-0.14317714002219	0.31321073			143_118	True	-4.426126	0.170741039403503	0.23763645
1204	103_88	True	-4.369874	-0.143555905004074	0.31042743			143_118	True	-4.36031	0.142462786306064	0.23984447
1205	103_88	True	-4.304652	-0.143889852290075	0.3224909			143_118	True	-4.294494	0.128537627933525	0.23198548
1206	103_88	True	-4.23943	-0.144184284973036	0.31534153			143_118	True	-4.228678	0.11822688019301	0.2244112
1207	103_88	True	-4.174208	-0.144443878652725	0.32180816			143_118	True	-4.162862	0.0708211875333507	0.219827
1208	103_88	True	-4.108986	-0.144672755684505	0.33652568			143_118	True	-4.097046	0.0303556539671521	0.21532956
1209	103_88	True	-4.043764	-0.144874550642451	0.34110245			143_118	True	-4.03123	-0.0287744528723611	0.21038985
1210	103_88	True	-3.978542	-0.145052468036503	0.3373271			143_118	True	-3.965414	-0.0591121819623028	0.20318635
1211	103_88	True	-3.91332	-0.145209333200174	0.3303806			143_118	True	-3.899598	-0.00949503493223637	0.20461014
1212	103_88	True	-3.848098	-0.145347637156932	0.32346776			143_118	True	-3.833782	0.0181961986195709	0.21359578
1213	103_88	True	-3.782876	-0.145469576177728	0.33106712			143_118	True	-3.767966	-0.0138665559323023	0.22751835
1214	103_88	True	-3.717654	-0.145577086657842	0.3330635			143_118	True	-3.70215	-0.0697364597312723	0.2274315
1215	103_88	True	-3.652432	-0.145671875866897	0.32284603			143_118	True	-3.636334	-0.130304295435858	0.26029783
1216	103_88	True	-3.58721	-0.145755449060355	0.3176984			143_118	True	-3.570518	-0.18812145265598	0.28335798
1217	103_88	True	-3.521988	-0.145829133383017	0.33153814			143_118	True	-3.504702	-0.234088529776672	0.27114785
1218	103_88	True	-3.456766	-0.145894098944118	0.32156157			143_118	True	-3.438886	-0.253085204594064	0.25946385
1219	103_88	True	-3.391544	-0.145951377398703	0.3332224			143_118	True	-3.37307	-0.239635346517331	0.2519412
1220	103_88	True	-3.326322	-0.146001878330336	0.33384982			143_118	True	-3.307254	-0.253167929512671	0.244663
1221	103_88	True	-3.2611	-0.146046403695314	0.32611722			143_118	True	-3.241438	-0.280430094839742	0.2554654
1222	103_88	True	-3.195878	-0.146085660557759	0.31647006			143_118	True	-3.175622	-0.28092255882873	0.2564981
1223	103_88	True	-3.130656	-0.146120272317814	0.3065649			143_118	True	-3.109806	-0.298889335675165	0.25770766
1224	103_88	True	-3.032823	-0.146164241324503	0.32669517			143_118	True	-3.04399	-0.321303579696869	0.25431138
1225	103_88	True	-2.93499	-0.133665934033439	0.32078162			143_118	True	-2.978174	-0.349102704428283	0.24493411
1226	103_88	True	-2.869768	-0.0735233677089316	0.32825607			143_118	True	-2.912358	-0.355679296472364	0.23689914
1227	103_88	True	-2.804546	-0.0441718710503199	0.32285714			143_118	True	-2.846542	-0.371327062193057	0.22915551
1228	103_88	True	-2.739324	-0.0438100462260939	0.32067072			143_118	True	-2.780726	-0.387712301356363	0.21928102
1229	103_88	True	-2.674102	-0.0541722899777293	0.33103892			143_118	True	-2.71491	-0.40839089271337	0.20983204
1230	103_88	True	-2.60888	-0.0648299027637001	0.3624669			143_118	True	-2.649094	-0.430744230670878	0.20079023
1231	103_88	True	-2.543658	-0.0744431728426613	0.35510182			143_118	True	-2.566824	-0.456987830365701	0.19570155
1232	103_88	True	-2.478436	-0.0829498162659585	0.3629384			143_118	True	-2.484554	-0.480268710395583	0.20203564
1233	103_88	True	-2.413214	-0.0904543012515873	0.3795255			143_118	True	-2.418738	-0.496389829869865	0.1971341
1234	103_88	True	-2.347992	-0.0970714379325604	0.37666503			143_118	True	-2.352922	-0.510517379854978	0.18863943
1235	103_88	True	-2.28277	-0.102905685389617	0.3671069			143_118	True	-2.287106	-0.522855450172078	0.18051083
1236	103_88	True	-2.217548	-0.108049603152599	0.36616153			143_118	True	-2.22129	-0.522365624491665	0.17273247
1237	103_88	True	-2.152326	-0.112584864183256	0.38603425			143_118	True	-2.155474	-0.480111076459433	0.1715728
1238	103_88	True	-2.087104	-0.11658348676617	0.40366206			143_118	True	-2.089658	-0.439019470904785	0.16432515
1239	103_88	True	-2.021882	-0.120108968891209	0.4157615			143_118	True	-2.023842	-0.436148782275505	0.1746738
1240	103_88	True	-1.95666	-0.123217295283025	0.40766025			143_118	True	-1.958026	-0.447691984726351	0.16809826
1241	103_88	True	-1.891438	-0.125957826252052	0.39507872			143_118	True	-1.89221	-0.437529678569016	0.17014892
1242	103_88	True	-1.826216	-0.128374081510913	0.41925943			143_118	True	-1.826394	-0.440085456024454	0.16281706
1243	103_88	True	-1.760994	-0.130504431265063	0.4214143			143_118	True	-1.760578	-0.451009905023444	0.17654982
1244	103_88	True	-1.695772	-0.132382705532113	0.41297093			143_118	True	-1.694762	-0.466023267296085	0.16894215
1245	103_88	True	-1.63055	-0.134038731363218	0.40737134			143_118	True	-1.628946	-0.481993424263014	0.16282009
1246	103_88	True	-1.565328	-0.135498806497087	0.4140567			143_118	True	-1.56313	-0.497133599687173	0.1569837
1247	103_88	True	-1.500106	-0.136786116970955	0.40370834			143_118	True	-1.497314	-0.510841449452094	0.15552998
1248	103_88	True	-1.434884	-0.137921105313466	0.41814172			143_118	True	-1.431498	-0.522999520861153	0.14882806
1249	103_88	True	-1.369662	-0.138921795173282	0.40857306			143_118	True	-1.365682	-0.533679278278836	0.15392113
1250	103_88	True	-1.30444	-0.139804077535164	0.40542763			143_118	True	-1.299866	-0.505424239970081	0.14875937
1251	103_88	True	-1.239218	-0.140581963069281	0.40117058			143_118	True	-1.23405	-0.484450936785395	0.15263343
1252	103_88	True	-1.173996	-0.141267804621069	0.39877462			143_118	True	-1.168234	-0.459980334680304	0.15611652
1253	103_88	True	-1.108774	-0.141872493374785	0.39538288			143_118	True	-1.102418	-0.439493753727547	0.15786374
1254	103_88	True	-1.043552	-0.142405631805836	0.3922575			143_118	True	-1.036602	-0.428237365844231	0.15389735
1255	103_88	True	-0.97833	-0.142875686168379	0.38543156			143_118	True	-0.970786	-0.428594142663891	0.14726579
1256	103_88	True	-0.913108	-0.14329012093968	0.39827776			143_118	True	-0.90497	-0.431169094604961	0.18403381
1257	103_88	True	-0.847886	-0.143655517356418	0.39743018			143_118	True	-0.839154	-0.445105158534519	0.1997005
1258	103_88	True	-0.782664	-0.143977677925021	0.38491148			143_118	True	-0.773338	-0.462227898573553	0.19682962
1259	103_88	True	-0.717442	-0.14426171856439	0.37706128			143_118	True	-0.707522	-0.46378258109459	0.18834805
1260	103_88	True	-0.65222	-0.144512149847709	0.3777906			143_118	True	-0.641706	-0.448414747362773	0.19043219
1261	103_88	True	-0.586998	-0.144732948631602	0.37117055			143_118	True	-0.57589	-0.411851936249752	0.19220436
1262	103_88	True	-0.521776	-0.144927621207054	0.38503125			143_118	True	-0.510074	-0.39572156072023	0.18392211
1263	103_88	True	-0.456554	-0.145099258980395	0.38728464			143_118	True	-0.444258	-0.403654322266836	0.17599677
1264	103_88	True	-0.391332	-0.145250587564937	0.37558934			143_118	True	-0.378442	-0.419883029424819	0.22306675
1265	103_88	True	-0.32611	-0.145384010063107	0.36590943			143_118	True	-0.312626	-0.37379319077224	0.25228322
1266	103_88	True	-0.260888	-0.145501645228148	0.35727185			143_118	True	-0.24681	-0.273954406680687	0.34408742
1267	103_88	True	-0.195666	-0.145605361109981	0.35589537			143_118	True	-0.180994	-0.193474618400787	0.36529195
1268	103_88	True	-0.130444	-0.145696804719897	0.3462778			143_118	True	-0.115178	-0.0759996335053569	0.42929453
1269	103_88	True	0	-0.145845708131556	0.3399626			143_118	True	0	0.225698532160896	0.4667697
1270	103_88	True	0.130444	-0.145966441203841	0.33947313			143_118	True	0.115178	0.49748957869151	0.4650258
1271	103_88	True	0.195666	-0.146015159697631	0.33750114			143_118	True	0.180994	0.64612458565546	0.46343127
1272	103_88	True	0.260888	-0.146058113533273	0.32731032			143_118	True	0.24681	0.763789578559891	0.44469038
1273	103_88	True	0.32611	-0.14609598481911	0.329655			143_118	True	0.312626	0.796391018253444	0.44081455
1274	103_88	True	0.391332	-0.146129374952021	0.34510127			143_118	True	0.378442	0.791949956416755	0.46674472
1275	103_88	True	0.456554	-0.146158814170522	0.34107715			143_118	True	0.444258	0.778628993500998	0.46209258
1276	103_88	True	0.521776	-0.145678774034294	0.3480138			143_118	True	0.510074	0.784206710981111	0.48088482
1277	103_88	True	0.586998	-0.13164284322853	0.34944868			143_118	True	0.57589	0.788961026008864	0.47451633
1278	103_88	True	0.65222	-0.0726484308549875	0.36402625			143_118	True	0.641706	0.774420869186536	0.46904933
1279	103_88	True	0.717442	-0.0727207496866029	0.3578033			143_118	True	0.707522	0.768876015633109	0.44883764
1280	103_88	True	0.782664	-0.0327295195581945	0.37339297			143_118	True	0.773338	0.843014405995494	0.44179153
1281	103_88	True	0.847886	-0.0392390579164027	0.36741522			143_118	True	0.839154	0.973359729904397	0.45163044
1282	103_88	True	0.913108	-0.0509280986933921	0.35584202			143_118	True	0.90497	1.07951282065409	0.43941015
1283	103_88	True	0.97833	-0.0620815350909096	0.36178675			143_118	True	0.970786	1.03226260442152	0.4362247
1284	103_88	True	1.043552	-0.0506532423789011	0.36127353			143_118	True	1.036602	1.03632453631595	0.4486776
1285	103_88	True	1.108774	-0.04152747273843	0.35027286			143_118	True	1.102418	1.00894829814659	0.4385438
1286	103_88	True	1.173996	0.0191300220001298	0.33923963			143_118	True	1.168234	0.986449952875863	0.42730516
1287	103_88	True	1.239218	0.0125050685267091	0.33729768			143_118	True	1.23405	1.01158277405859	0.4366396
1288	103_88	True	1.30444	0.0409579546734961	0.33569574			143_118	True	1.299866	0.996958533185137	0.4369356
1289	103_88	True	1.369662	0.0255221776265164	0.32611			143_118	True	1.365682	1.02140163776252	0.45702702
1290	103_88	True	1.434884	0.00614070638743631	0.32053798			143_118	True	1.431498	0.940221412032257	0.45126775
1291	103_88	True	1.500106	-0.0117696482634531	0.33946696			143_118	True	1.497314	0.862452146524879	0.4506564
1292	103_88	True	1.565328	-0.0276778646663577	0.3287741			143_118	True	1.56313	0.765832185421265	0.43864504
1293	103_88	True	1.63055	-0.0417204106823749	0.33719504			143_118	True	1.628946	0.643087605105257	0.44228035
1294	103_88	True	1.695772	-0.0541037366588168	0.33123899			143_118	True	1.694762	0.556781980465354	0.424479
1295	103_88	True	1.760994	-0.0650221333296916	0.33350688			143_118	True	1.760578	0.475453664110494	0.4082998
1296	103_88	True	1.826216	-0.0746486494381631	0.33925202			143_118	True	1.826394	0.400315494510155	0.3988337
1297	103_88	True	1.891438	-0.0831361065247663	0.353105			143_118	True	1.89221	0.323850854996985	0.38317338
1298	103_88	True	1.95666	-0.0906192788488769	0.35450724			143_118	True	1.958026	0.271408679177152	0.36666214
1299	103_88	True	2.021882	-0.0972169984398176	0.36587977			143_118	True	2.023842	0.209773944473764	0.35089415
1300	103_88	True	2.087104	-0.103034037141357	0.36236045			143_118	True	2.089658	0.145386986730408	0.3439334
1301	103_88	True	2.152326	-0.108162769683105	0.36136928			143_118	True	2.155474	0.152754656927775	0.33013153
1302	103_88	True	2.217548	-0.112684640486877	0.36200666			143_118	True	2.22129	0.13603918352478	0.3301845
1303	103_88	True	2.28277	-0.11667145699472	0.3593858			143_118	True	2.287106	0.10133880296978	0.34881628
1304	103_88	True	2.347992	-0.120186529978311	0.37124833			143_118	True	2.352922	0.0735681088175326	0.33747625
1305	103_88	True	2.413214	-0.123285678888205	0.37743273			143_118	True	2.418738	0.0538387944436746	0.3304009
1306	103_88	True	2.478436	0.046907564669316	0.36999527			143_118	True	2.484554	0.00500877332585663	0.3270988
1307	103_88	True	2.543658	0.0747588830219201	0.38679338			143_118	True	2.566824	-0.0228446705702679	0.3152341
1308	103_88	True	2.60888	0.390414736706913	0.3760883			143_118	True	2.649094	-0.0694591388040474	0.3024513
1309	103_88	True	2.674102	0.375589068082226	0.36424184			143_118	True	2.71491	-0.123260061603772	0.28941846
1310	103_88	True	2.739324	0.320762600107714	0.3582984			143_118	True	2.780726	-0.177081831733511	0.2769472
1311	103_88	True	2.804546	0.266475725625147	0.35306382			143_118	True	2.846542	-0.201294019952741	0.2913646
1312	103_88	True	2.869768	0.217765159463457	0.3426113			143_118	True	2.912358	-0.118067080775505	0.29743278
1313	103_88	True	2.93499	0.174697629325648	0.34340006			143_118	True	2.978174	-0.0450793153665433	0.31119305
1314	103_88	True	3.032823	0.119960851980334	0.35290205			143_118	True	3.04399	-0.00448168669639395	0.3317846
1315	103_88	True	3.130656	0.0736797825447041	0.35063705			143_118	True	3.109806	0.0180660546611015	0.33088702
1316	103_88	True	3.195878	0.0476412418590428	0.36896062			143_118	True	3.175622	0.0753534644725828	0.33061546
1317	103_88	True	3.2611	0.024683727067406	0.35927376			143_118	True	3.241438	0.244101668480665	0.34932256
1318	103_88	True	3.326322	0.00444267917081764	0.35362124			143_118	True	3.307254	0.272071470625477	0.3534391
1319	103_88	True	3.391544	-0.013403329273955	0.3844253			143_118	True	3.37307	0.23957019938177	0.34446004
1320	103_88	True	3.456766	-0.0291376932697935	0.3874116			143_118	True	3.438886	0.241263297503191	0.32961696
1321	103_88	True	3.521988	-0.0430102749650125	0.3925072			143_118	True	3.504702	0.24528643213991	0.3154135
1322	103_88	True	3.58721	-0.055241371369841	0.38350615			143_118	True	3.570518	0.27124028371841	0.32441336
1323	103_88	True	3.652432	-0.0660252126527255	0.3899502			143_118	True	3.636334	0.232890141729758	0.34471142
1324	103_88	True	3.717654	-0.0755330465374221	0.38116172			143_118	True	3.70215	0.17227077590858	0.33979395
1325	103_88	True	3.782876	-0.0839158577118225	0.37833875			143_118	True	3.767966	0.218319891411372	0.33779532
1326	103_88	True	3.848098	-0.091306765460921	0.36958492			143_118	True	3.833782	0.196115842738646	0.33169892
1327	103_88	True	3.91332	-0.0978231376229466	0.37720507			143_118	True	3.899598	0.170757610838605	0.3697134
1328	103_88	True	3.978542	-0.103568454381798	0.36739492			143_118	True	3.965414	0.225937374848672	0.3813733
1329	103_88	True	4.043764	-0.108633951538621	0.3580523			143_118	True	4.03123	0.227640251212577	0.39443493
1330	103_88	True	4.108986	-0.102059553499984	0.35245997			143_118	True	4.097046	0.237321685165807	0.40744686
1331	103_88	True	4.174208	-0.101408674923484	0.34491563			143_118	True	4.162862	0.229268605570351	0.39591596
1332	103_88	True	4.23943	0.0515311795291108	0.3451763			143_118	True	4.228678	0.221261159634884	0.37885565
1333	103_88	True	4.304652	0.0506568455222529	0.35780805			143_118	True	4.294494	0.325660604546006	0.3801567
1334	103_88	True	4.369874	0.0471961599296111	0.35200223			143_118	True	4.36031	0.382272206075812	0.39581454
1335	103_88	True	4.435096	0.0271193608222123	0.34463015			143_118	True	4.426126	0.446360819444661	0.4039427
1336	103_88	True	4.500318	0.00699295593226255	0.3399951			143_118	True	4.491942	0.487827688438755	0.40326217
1337	103_88	True	4.56554	-0.0110974335054696	0.34023386			143_118	True	4.557758	0.519128366105696	0.40376472
1338	103_88	True	4.630762	-0.0270964707462657	0.34372306			143_118	True	4.623574	0.591948797685724	0.40080148
1339	103_88	True	4.695984	-0.0412094175445057	0.33967027			143_118	True	4.68938999999999	0.58831884832111	0.4034266
1340	103_88	True	4.761206	-0.0536534361143996	0.3335394			143_118	True	4.75520599999999	0.617336884959351	0.42164952
1341	103_88	True	4.826428	-0.064625147592519	0.3246695			143_118	True	4.821022	0.61447260141291	0.43056554
1342	103_88	True	4.89165	-0.0742986420278218	0.32478413			143_118	True	4.886838	0.532420116477549	0.42990726
1343	103_88	True	4.956872	-0.0828275147071855	0.31840682			143_118	True	4.952654	0.429620212791345	0.42946354
1344	103_111	False	-4.956872	0.487072537668727	0.27780935			143_138	False	-4.952654	-0.0689952146197154	0.1940712
1345	103_111	False	-4.89165	0.413450958889935	0.2667506			143_138	False	-4.886838	-0.0599939506156529	0.253129
1346	103_111	False	-4.826428	0.359243487482415	0.25613216			143_138	False	-4.821022	0.143181422571891	0.24718128
1347	103_111	False	-4.761206	0.316099381961564	0.24593635			143_138	False	-4.75520599999999	0.223322405681526	0.22460702
1348	103_111	False	-4.695984	0.298255371435329	0.24015859			143_138	False	-4.68938999999999	0.219769711743936	0.25034684
1349	103_111	False	-4.630762	0.265915092422592	0.23059863			143_138	False	-4.623574	0.175247563259272	0.27254733
1350	103_111	False	-4.56554	0.223503155120618	0.22141922			143_138	False	-4.557758	0.121756494136935	0.25565934
1351	103_111	False	-4.500318	0.179450778467844	0.21260522			143_138	False	-4.491942	0.0797351412282422	0.28071833
1352	103_111	False	-4.435096	0.138143582176464	0.20667212			143_138	False	-4.426126	0.0483565494436857	0.2906539
1353	103_111	False	-4.369874	0.101058732865489	0.20130642			143_138	False	-4.36031	0.0146598318605369	0.3017315
1354	103_111	False	-4.304652	0.0684410156194958	0.20038089			143_138	False	-4.294494	-0.027946385303373	0.28481957
1355	103_111	False	-4.23943	0.0400422374094964	0.1924044			143_138	False	-4.228678	-0.0514482081450995	0.25719243
1356	103_111	False	-4.174208	0.0154435316953525	0.18571497			143_138	False	-4.162862	-0.0475554532451155	0.23357734
1357	103_111	False	-4.108986	-0.0058075384471868	0.18717107			143_138	False	-4.097046	-0.0495608166895366	0.22037604
1358	103_111	False	-4.043764	-0.024141650466822	0.19057088			143_138	False	-4.03123	0.0606517394239083	0.21100557
1359	103_111	False	-3.978542	-0.0399480993505904	0.19026567			143_138	False	-3.965414	0.0791075805169686	0.19053829
1360	103_111	False	-3.91332	-0.0415404977394333	0.18310967			143_138	False	-3.899598	0.0482754592124984	0.17304501
1361	103_111	False	-3.848098	-0.0495712459804883	0.18626674			143_138	False	-3.833782	0.0227725741781092	0.15719938
1362	103_111	False	-3.782876	-0.0180123074216109	0.17885205			143_138	False	-3.767966	0.0150859715805995	0.16829538
1363	103_111	False	-3.717654	-0.000594185906744251	0.17820148			143_138	False	-3.70215	-0.0131056924863883	0.16572848
1364	103_111	False	-3.652432	-0.00444809766088981	0.17110786			143_138	False	-3.636334	-0.0526084593774315	0.16501597
1365	103_111	False	-3.58721	-0.0161920342478149	0.16429661			143_138	False	-3.570518	-0.0678609006329007	0.23263371
1366	103_111	False	-3.521988	-0.0165801908270311	0.15775649			143_138	False	-3.504702	-0.0878049637317472	0.25483352
1367	103_111	False	-3.456766	-0.0236956143682673	0.15725987			143_138	False	-3.438886	-0.115902715825893	0.27319488
1368	103_111	False	-3.391544	-0.0171143829278373	0.15099986			143_138	False	-3.37307	-0.136506216570062	0.27399686
1369	103_111	False	-3.326322	-0.0238720963860646	0.15901236			143_138	False	-3.307254	-0.158524166994968	0.24741948
1370	103_111	False	-3.2611	-0.0352446445426872	0.16338284			143_138	False	-3.241438	-0.185278704426702	0.22898269
1371	103_111	False	-3.195878	-0.0475213116465419	0.16259518			143_138	False	-3.175622	-0.211025043284081	0.20677164
1372	103_111	False	-3.130656	-0.0592049296010662	0.15885887			143_138	False	-3.109806	-0.234296440993323	0.1989446
1373	103_111	False	-3.032823	-0.0744239233058948	0.14949924			143_138	False	-3.04399	-0.254907086743773	0.23174742
1374	103_111	False	-2.93499	-0.0872091287531284	0.14188103			143_138	False	-2.978174	-0.273035536728943	0.21379738
1375	103_111	False	-2.869768	-0.0942537409615064	0.13623321			143_138	False	-2.912358	-0.288812500151609	0.200863
1376	103_111	False	-2.804546	-0.100342250974487	0.13081022			143_138	False	-2.846542	-0.266190971596411	0.18967217
1377	103_111	False	-2.739324	-0.105596199093587	0.13195494			143_138	False	-2.780726	-0.240409723095127	0.19884926
1378	103_111	False	-2.674102	-0.110126319042791	0.1335121			143_138	False	-2.71491	-0.221705045353984	0.22383761
1379	103_111	False	-2.60888	-0.114030698969005	0.13037705			143_138	False	-2.649094	-0.232045022992825	0.23530722
1380	103_111	False	-2.543658	-0.117395043027476	0.13308735			143_138	False	-2.566824	-0.253826991035323	0.2287796
1381	103_111	False	-2.478436	-0.120293721216152	0.13281143			143_138	False	-2.484554	-0.275430294865835	0.24996872
1382	103_111	False	-2.413214	-0.122791042060637	0.12752463			143_138	False	-2.418738	-0.290855245483844	0.2472661
1383	103_111	False	-2.347992	-0.124942513505763	0.122448295			143_138	False	-2.352922	-0.304506299263358	0.23649162
1384	103_111	False	-2.28277	-0.126796002627461	0.1385376			143_138	False	-2.287106	-0.316509745242949	0.23275344
1385	103_111	False	-2.217548	-0.128392767524308	0.13302286			143_138	False	-2.22129	-0.327040911093389	0.22230312
1386	103_111	False	-2.152326	-0.128246047773592	0.1371034			143_138	False	-2.155474	-0.336273377917048	0.20768742
1387	103_111	False	-2.087104	-0.126433274032272	0.13837214			143_138	False	-2.089658	-0.34436462207859	0.23587891
1388	103_111	False	-2.021882	-0.100343198956524	0.132864			143_138	False	-2.023842	-0.351455100781113	0.22184646
1389	103_111	False	-1.95666	-0.0932148586506587	0.13512819			143_138	False	-1.958026	-0.344839191152727	0.25262368
1390	103_111	False	-1.891438	-0.0907938183352898	0.1411517			143_138	False	-1.89221	-0.345235992994435	0.23891667
1391	103_111	False	-1.826216	-0.0935051632597602	0.13649166			143_138	False	-1.826394	-0.350171923824416	0.23773672
1392	103_111	False	-1.760994	-0.0979836211037663	0.13372676			143_138	False	-1.760578	-0.355912615533101	0.23408636
1393	103_111	False	-1.695772	-0.097439031268327	0.13214624			143_138	False	-1.694762	-0.361379716987387	0.22662985
1394	103_111	False	-1.63055	-0.10036310266357	0.14312351			143_138	False	-1.628946	-0.366305148829951	0.2293981
1395	103_111	False	-1.565328	0.158815204790847	0.13817668			143_138	False	-1.56313	-0.370662766421779	0.24349807
1396	103_111	False	-1.500106	0.278324295911266	0.15938276			143_138	False	-1.497314	-0.374494059961553	0.23622233
1397	103_111	False	-1.434884	0.292376815430047	0.15303822			143_138	False	-1.431498	-0.377855323660222	0.21946576
1398	103_111	False	-1.369662	0.264772924004714	0.17324667			143_138	False	-1.365682	-0.380801935789603	0.20402834
1399	103_111	False	-1.30444	0.223255493860993	0.17079401			143_138	False	-1.299866	-0.383384443722067	0.18423784
1400	103_111	False	-1.239218	0.179566302797339	0.17320314			143_138	False	-1.23405	-0.38564755187634	0.19126105
1401	103_111	False	-1.173996	0.138390004730164	0.17697519			143_138	False	-1.168234	-0.387630619327807	0.17763308
1402	103_111	False	-1.108774	0.101336637455561	0.17039487			143_138	False	-1.102418	-0.389368455052902	0.1934838
1403	103_111	False	-1.043552	0.0687097342612807	0.1696031			143_138	False	-1.036602	-0.390891205583989	0.20082182
1404	103_111	False	-0.97833	0.0488188875094027	0.16942984			143_138	False	-0.970786	-0.392225582293551	0.21496387
1405	103_111	False	-0.913108	0.0594062399608822	0.16268536			143_138	False	-0.90497	-0.393394933360926	0.19837224
1406	103_111	False	-0.847886	0.0735731876746542	0.15620936			143_138	False	-0.839154	-0.394419503417991	0.19597104
1407	103_111	False	-0.782664	0.093762230545616	0.14999121			143_138	False	-0.773338	-0.39531731273248	0.19308421
1408	103_111	False	-0.717442	0.0881931841495439	0.14402051			143_138	False	-0.707522	-0.396104044241611	0.18121248
1409	103_111	False	-0.65222	0.0686887325529688	0.13968916			143_138	False	-0.641706	-0.396793440589598	0.20006928
1410	103_111	False	-0.586998	0.0453169102881401	0.13412859			143_138	False	-0.57589	-0.368630144100301	0.19597879
1411	103_111	False	-0.521776	0.0222482811057972	0.12878934			143_138	False	-0.510074	-0.274623796793881	0.1900418
1412	103_111	False	-0.456554	0.00106442610385532	0.12366265			143_138	False	-0.444258	-0.242523296784488	0.21422566
1413	103_111	False	-0.391332	-0.0177705268583363	0.118740045			143_138	False	-0.378442	-0.244835833726156	0.20167205
1414	103_111	False	-0.32611	-0.0247479195250515	0.116770156			143_138	False	-0.312626	-0.258878980085367	0.2022976
1415	103_111	False	-0.260888	-0.036137871636227	0.12100528			143_138	False	-0.24681	-0.257770255893518	0.20091046
1416	103_111	False	-0.195666	-0.0182780913866924	0.33393127			143_138	False	-0.180994	-0.261036562541901	0.20038685
1417	103_111	False	-0.130444	-0.0206066626276934	0.34478855			143_138	False	-0.115178	-0.261338090849338	0.18146542
1418	103_111	False	0	-0.0279003619975909	0.51867175			143_138	False	0	-0.123189124160843	0.18596222
1419	103_111	False	0.130444	-0.0506998568430796	0.5508228			143_138	False	0.115178	-0.0745505263377721	0.19690229
1420	103_111	False	0.195666	-0.0621008815693318	0.52889633			143_138	False	0.180994	-0.0423554236937549	0.18473393
1421	103_111	False	0.260888	-0.0723300968341972	0.53893805			143_138	False	0.24681	0.0313734832663541	0.19044217
1422	103_111	False	0.32611	-0.0813243803488498	0.52087694			143_138	False	0.312626	0.100949619722053	0.17927012
1423	103_111	False	0.391332	-0.0891540948131243	0.5536025			143_138	False	0.378442	0.230162570208909	0.20103943
1424	103_111	False	0.456554	-0.0959355745361754	0.5421672			143_138	False	0.444258	0.281781142114324	0.21899797
1425	103_111	False	0.521776	-0.10179392705367	0.52918506			143_138	False	0.510074	0.353955861345152	0.25740814
1426	103_111	False	0.586998	-0.106848046881775	0.5227548			143_138	False	0.57589	0.445826851797561	0.23243988
1427	103_111	False	0.65222	-0.111205325057967	0.5222025			143_138	False	0.641706	0.428338833239715	0.20989347
1428	103_111	False	0.717442	-0.114960495079195	0.506863			143_138	False	0.707522	0.418974654144194	0.21885416
1429	103_111	False	0.782664	-0.11819615896603	0.5251662			143_138	False	0.773338	0.428632285725689	0.25686774
1430	103_111	False	0.847886	-0.120983919513474	0.5329096			143_138	False	0.839154	0.630333106302481	0.25633675
1431	103_111	False	0.913108	-0.123385659018448	0.5205485			143_138	False	0.90497	0.642226504652702	0.29309195
1432	103_111	False	0.97833	-0.12545477636241	0.5099191			143_138	False	0.970786	0.584933608556312	0.27353597
1433	103_111	False	1.043552	-0.127237313252302	0.5087724			143_138	False	1.036602	0.577430442108964	0.26192862
1434	103_111	False	1.108774	-0.0997771286309002	0.51507664			143_138	False	1.102418	0.578910340168024	0.2659304
1435	103_111	False	1.173996	-0.0921649613297318	0.4986344			143_138	False	1.168234	0.572134321449545	0.24013546
1436	103_111	False	1.239218	0.0110936740730544	0.50963265			143_138	False	1.23405	0.505489893975283	0.24834433
1437	103_111	False	1.30444	0.346525677988461	0.5040085			143_138	False	1.299866	0.537758037014305	0.23844248
1438	103_111	False	1.369662	0.438437309437699	0.5038741			143_138	False	1.365682	0.543534592364912	0.2555551
1439	103_111	False	1.434884	0.504312530321207	0.4974746			143_138	False	1.431498	0.470434989091117	0.25193524
1440	103_111	False	1.500106	0.480405929868467	0.4776717			143_138	False	1.497314	0.376062632800568	0.23493896
1441	103_111	False	1.565328	0.423783907292657	0.46776927			143_138	False	1.56313	0.284013052872276	0.24262036
1442	103_111	False	1.63055	0.358912918634586	0.45600757			143_138	False	1.628946	0.264711776832768	0.26289028
1443	103_111	False	1.695772	0.298928244168181	0.44045508			143_138	False	1.694762	0.225476442960864	0.23739025
1444	103_111	False	1.760994	0.262834831425102	0.4270426			143_138	False	1.760578	0.161214998584956	0.24701239
1445	103_111	False	1.826216	0.286869562881164	0.42736015			143_138	False	1.826394	0.0956863695924305	0.26336324
1446	103_111	False	1.891438	0.349612286886225	0.41034833			143_138	False	1.89221	0.0449193378647062	0.24836278
1447	103_111	False	1.95666	0.33635738818598	0.39598364			143_138	False	1.958026	-0.00502988166050842	0.2680694
1448	103_111	False	2.021882	0.294874777608133	0.39929652			143_138	False	2.023842	-0.0415385137219264	0.27908868
1449	103_111	False	2.087104	0.245709689679047	0.3834018			143_138	False	2.089658	-0.0625187398377178	0.30671006
1450	103_111	False	2.152326	0.197356691651393	0.36813986			143_138	False	2.155474	-0.0723110959399037	0.31412637
1451	103_111	False	2.217548	0.153022222578105	0.3534854			143_138	False	2.22129	-0.0766242218938073	0.31135276
1452	103_111	False	2.28277	0.113632107732549	0.34006715			143_138	False	2.287106	-0.0966401489179557	0.29714715
1453	103_111	False	2.347992	0.079163639226026	0.3265302			143_138	False	2.352922	-0.0907666990250303	0.27249992
1454	103_111	False	2.413214	0.0492308571254134	0.31391263			143_138	False	2.418738	-0.0970134222283619	0.25136545
1455	103_111	False	2.478436	0.0233376053717943	0.30141675			143_138	False	2.484554	-0.122478633582998	0.29290086
1456	103_111	False	2.543658	0.000983352918243464	0.40318137			143_138	False	2.566824	-0.151977411317941	0.29102108
1457	103_111	False	2.60888	-0.0182957513145103	0.38713202			143_138	False	2.649094	-0.168314267887264	0.26550478
1458	103_111	False	2.674102	-0.034913891977757	0.37729636			143_138	False	2.71491	-0.158067029024359	0.24694431
1459	103_111	False	2.739324	-0.0492343968546186	0.36604413			143_138	False	2.780726	-0.148608369173185	0.22982644
1460	103_111	False	2.804546	-0.0541985904460061	0.37175816			143_138	False	2.846542	-0.15638590961444	0.20753354
1461	103_111	False	2.869768	-0.0625566088491043	0.36830094			143_138	False	2.912358	-0.154291518058517	0.23117338
1462	103_111	False	2.93499	-0.0424449298307011	0.3639006			143_138	False	2.978174	-0.167629261818776	0.20937774
1463	103_111	False	3.032823	-0.04151164404755	0.36164927			143_138	False	3.04399	-0.19125810193024	0.18906835
1464	103_111	False	3.130656	-0.0480124911556036	0.34658206			143_138	False	3.109806	-0.154482900277076	0.17072894
1465	103_111	False	3.195878	-0.057644911084855	0.34249505			143_138	False	3.175622	-0.0917594262053397	0.15969333
1466	103_111	False	3.2611	-0.0675351029828338	0.33436555			143_138	False	3.241438	-0.0583075264947365	0.16547596
1467	103_111	False	3.326322	-0.0767664460676624	0.3244566			143_138	False	3.307254	-0.0786395148225579	0.15559559
1468	103_111	False	3.391544	-0.085036725410768	0.3189773			143_138	False	3.37307	-0.103478116829046	0.1459654
1469	103_111	False	3.456766	-0.0923033108867133	0.33281133			143_138	False	3.438886	-0.0631194599219827	0.14403181
1470	103_111	False	3.521988	-0.0679242827718317	0.32950675			143_138	False	3.504702	-0.0637598279477066	0.19390827
1471	103_111	False	3.58721	-0.0556195003663973	0.336215			143_138	False	3.570518	-0.0882067002993325	0.23479116
1472	103_111	False	3.652432	-0.0284086578295108	0.3294077			143_138	False	3.636334	-0.0676251189922566	0.2487937
1473	103_111	False	3.717654	-0.02636250819852	0.31765792			143_138	False	3.70215	-0.0263840077889282	0.22566591
1474	103_111	False	3.782876	-0.0341564793892791	0.3119821			143_138	False	3.767966	0.00341334781119499	0.24982548
1475	103_111	False	3.848098	-0.0451395245723815	0.29979664			143_138	False	3.833782	-0.0198899489686725	0.22793373
1476	103_111	False	3.91332	-0.0565079142286093	0.3158013			143_138	False	3.899598	-0.0286663495361925	0.2185022
1477	103_111	False	3.978542	-0.0671532473638057	0.30656728			143_138	False	3.965414	-0.020376938527179	0.20936713
1478	103_111	False	4.043764	-0.0767044338736205	0.32527822			143_138	False	4.03123	0.00324677358419248	0.21892342
1479	103_111	False	4.108986	-0.067484631992682	0.31232995			143_138	False	4.097046	0.0273568453516611	0.23749366
1480	103_111	False	4.174208	-0.0610415964867172	0.31310016			143_138	False	4.162862	0.0257208676930492	0.26057935
1481	103_111	False	4.23943	-0.0644856643487515	0.30063668			143_138	False	4.228678	0.00773729557866419	0.26049343
1482	103_111	False	4.304652	-0.0714702854212077	0.2887144			143_138	False	4.294494	0.0197413734972937	0.24946529
1483	103_111	False	4.369874	-0.0792819602241842	0.27722162			143_138	False	4.36031	0.0368111041397765	0.23528653
1484	103_111	False	4.435096	-0.0868131529677928	0.26812056			143_138	False	4.426126	0.102159632641491	0.2158384
1485	103_111	False	4.500318	-0.0936591851376414	0.2574476			143_138	False	4.491942	0.192679016323845	0.2154752
1486	103_111	False	4.56554	-0.0997168522165427	0.24719939			143_138	False	4.557758	0.266929087081645	0.20693065
1487	103_111	False	4.630762	-0.105006866070297	0.25722453			143_138	False	4.623574	0.351038207670631	0.23315422
1488	103_111	False	4.695984	-0.109596033718082	0.24967666			143_138	False	4.68938999999999	0.395829973159741	0.21475434
1489	103_111	False	4.761206	-0.113563778988506	0.24191831			143_138	False	4.75520599999999	0.345627499369368	0.19392343
1490	103_111	False	4.826428	-0.116988293139246	0.23228832			143_138	False	4.821022	0.281609811379452	0.17511308
1491	103_111	False	4.89165	-0.0903385400989446	0.22304168			143_138	False	4.886838	0.217177598338307	0.17012239
1492	103_111	False	4.956872	-0.0837616495292496	0.21986833			143_138	False	4.952654	0.159065145713508	0.20931506
1493	103_139	False	-4.956872	-0.142449114959763	0.06561577			143_254	True	-4.952654	0.138204786970079	0.29728216
1494	103_139	False	-4.89165	-0.142454069157235	0.06310867			143_254	True	-4.886838	0.0924002164385566	0.2938584
1495	103_139	False	-4.826428	-0.142458262201759	0.060697373			143_254	True	-4.821022	0.0662499766706524	0.28792387
1496	103_139	False	-4.761206	-0.142461811035345	0.0583782			143_254	True	-4.75520599999999	0.0228055972280465	0.2809124
1497	103_139	False	-4.695984	-0.142464814633267	0.05614764			143_254	True	-4.68938999999999	-0.00113551974888808	0.27407163
1498	103_139	False	-4.630762	-0.142467356764437	0.054002304			143_254	True	-4.623574	0.0198799955024855	0.2673975
1499	103_139	False	-4.56554	-0.142469508327681	0.05193894			143_254	True	-4.557758	0.0183951198114888	0.26808882
1500	103_139	False	-4.500318	-0.14247132932907	0.049954414			143_254	True	-4.491942	0.0060082281259793	0.26867503
1501	103_139	False	-4.435096	-0.142472870555464	0.048045725			143_254	True	-4.426126	0.0571864023052743	0.28018776
1502	103_139	False	-4.369874	-0.14247417499093	0.048606146			143_254	True	-4.36031	0.0861765974303785	0.28375232
1503	103_139	False	-4.304652	-0.00168662701563615	0.046748966			143_254	True	-4.294494	0.0812167774393944	0.28150842
1504	103_139	False	-4.23943	0.187371013363491	0.044962745			143_254	True	-4.228678	0.0801736221394324	0.2787276
1505	103_139	False	-4.174208	0.254895674528199	0.043244775			143_254	True	-4.162862	0.0526464051703028	0.28732026
1506	103_139	False	-4.108986	0.260158417870385	0.04159244			143_254	True	-4.097046	0.0383087121322375	0.28032345
1507	103_139	False	-4.043764	0.289340205340283	0.040003248			143_254	True	-4.03123	0.0567916865695448	0.27349705
1508	103_139	False	-3.978542	0.2740734532831	0.038474772			143_254	True	-3.965414	0.0974884491755111	0.28493726
1509	103_139	False	-3.91332	0.238730699094736	0.037004698			143_254	True	-3.899598	0.106092277873703	0.28628302
1510	103_139	False	-3.848098	0.196238808498711	0.035590794			143_254	True	-3.833782	0.0939634550630007	0.28163376
1511	103_139	False	-3.782876	0.153218041332296	0.03423091			143_254	True	-3.767966	0.0648906011924502	0.28338242
1512	103_139	False	-3.717654	0.112847584361305	0.03292299			143_254	True	-3.70215	0.0518748239587188	0.28875342
1513	103_139	False	-3.652432	0.0764582762250803	0.031665042			143_254	True	-3.636334	0.0726193334626041	0.30814004
1514	103_139	False	-3.58721	0.04441354346571	0.030455163			143_254	True	-3.570518	0.0912450444692479	0.31032336
1515	103_139	False	-3.521988	0.0165929429501724	0.033563413			143_254	True	-3.504702	0.103958884200661	0.31564072
1516	103_139	False	-3.456766	-0.00734560273273979	0.038788192			143_254	True	-3.438886	0.0923559547250103	0.31249517
1517	103_139	False	-3.391544	-0.0278263396283308	0.037306145			143_254	True	-3.37307	0.0528112828210515	0.31686145
1518	103_139	False	-3.326322	-0.0452839178473974	0.035880722			143_254	True	-3.307254	0.000835291296739891	0.31501257
1519	103_139	False	-3.2611	-0.0601286137017104	0.03450976			143_254	True	-3.241438	-0.04769079331887	0.3073414
1520	103_139	False	-3.195878	-0.0727314598617386	0.05459371			143_254	True	-3.175622	-0.0979051072359416	0.3118019
1521	103_139	False	-3.130656	-0.0834198313632783	0.052507747			143_254	True	-3.109806	-0.123372546748009	0.30420893
1522	103_139	False	-3.032823	-0.0963150944523953	0.057977878			143_254	True	-3.04399	-0.123374464647827	0.2968009
1523	103_139	False	-2.93499	-0.106650388731165	0.05467656			143_254	True	-2.978174	-0.129534668031058	0.28957325
1524	103_139	False	-2.869768	-0.112152626933704	0.052587427			143_254	True	-2.912358	-0.0935330996193956	0.2825216
1525	103_139	False	-2.804546	-0.11681072404212	0.05057813			143_254	True	-2.846542	-0.082417242464783	0.28430507
1526	103_139	False	-2.739324	-0.120753840282762	0.0486456			143_254	True	-2.780726	-0.1062442514997	0.28193486
1527	103_139	False	-2.674102	-0.124091525460229	0.052031457			143_254	True	-2.71491	-0.142561985317932	0.27783036
1528	103_139	False	-2.60888	-0.126916629365039	0.0500434			143_254	True	-2.649094	-0.183044354757686	0.27142543
1529	103_139	False	-2.543658	-0.129307810025887	0.0481313			143_254	True	-2.566824	-0.216474715962245	0.270583
1530	103_139	False	-2.478436	-0.131331681841874	0.04629226			143_254	True	-2.484554	-0.217644842614938	0.2646861
1531	103_139	False	-2.413214	-0.133044647841897	0.04452349			143_254	True	-2.418738	-0.220204263353725	0.25824046
1532	103_139	False	-2.347992	-0.134494458384651	0.0428223			143_254	True	-2.352922	-0.197559715072876	0.25195187
1533	103_139	False	-2.28277	-0.135721534840584	0.041186113			143_254	True	-2.287106	-0.201137466815131	0.24581638
1534	103_139	False	-2.217548	-0.136760092406795	0.04455645			143_254	True	-2.22129	-0.176272135341495	0.24678136
1535	103_139	False	-2.152326	-0.137639091817924	0.042854			143_254	True	-2.155474	-0.139566358342629	0.24763772
1536	103_139	False	-2.087104	-0.138383045625224	0.0412166			143_254	True	-2.089658	-0.122743974073503	0.24376526
1537	103_139	False	-2.021882	-0.139012701042126	0.040769026			143_254	True	-2.023842	-0.130783496450361	0.24180487
1538	103_139	False	-1.95666	-0.139545618126542	0.039211284			143_254	True	-1.958026	-0.153154659157701	0.25337178
1539	103_139	False	-1.891438	-0.139996659271399	0.037713073			143_254	True	-1.89221	-0.175705032371437	0.27189976
1540	103_139	False	-1.826216	-0.140378403568799	0.036272105			143_254	True	-1.826394	-0.207550452710274	0.26685536
1541	103_139	False	-1.760994	-0.140701497555862	0.039988182			143_254	True	-1.760578	-0.24174986562176	0.26191446
1542	103_139	False	-1.695772	-0.140974952097222	0.045552466			143_254	True	-1.694762	-0.274285165845232	0.2639826
1543	103_139	False	-1.63055	-0.141206393668861	0.050278407			143_254	True	-1.628946	-0.291877183117213	0.2575541
1544	103_139	False	-1.565328	-0.141402277042931	0.048357327			143_254	True	-1.56313	-0.277040218233025	0.25128222
1545	103_139	False	-1.500106	-0.141568065300434	0.046509653			143_254	True	-1.497314	-0.25200842648855	0.2606017
1546	103_139	False	-1.434884	-0.141708382189553	0.05587918			143_254	True	-1.431498	-0.254332520790748	0.27875334
1547	103_139	False	-1.369662	-0.141827141077316	0.05620773			143_254	True	-1.365682	-0.27266818551955	0.2930389
1548	103_139	False	-1.30444	-0.141927654090149	0.05429124			143_254	True	-1.299866	-0.290197022396443	0.292135
1549	103_139	False	-1.239218	-0.142012724486732	0.05221684			143_254	True	-1.23405	-0.290096255952805	0.28502098
1550	103_139	False	-1.173996	-0.142084724839103	0.050221693			143_254	True	-1.168234	-0.233633929702026	0.2834822
1551	103_139	False	-1.108774	-0.14214566320232	0.052843157			143_254	True	-1.102418	-0.164952430187826	0.28811133
1552	103_139	False	-1.043552	-0.142197239118019	0.050824083			143_254	True	-1.036602	-0.118499476834059	0.29136276
1553	103_139	False	-0.97833	-0.142240891013741	0.05267329			143_254	True	-0.970786	-0.108609444653922	0.28599575
1554	103_139	False	-0.913108	-0.14227783631995	0.052105345			143_254	True	-0.90497	-0.0648346058351859	0.30079862
1555	103_139	False	-0.847886	-0.142309105423558	0.050114464			143_254	True	-0.839154	0.0096932466501937	0.29347363
1556	103_139	False	-0.782664	-0.142335570404917	0.057766274			143_254	True	-0.773338	0.0598709385842854	0.30946308
1557	103_139	False	-0.717442	-0.142357969359711	0.055559095			143_254	True	-0.707522	0.0859063432134516	0.3189687
1558	103_139	False	-0.65222	-0.142376926984087	0.06338877			143_254	True	-0.641706	0.125825512586143	0.32263133
1559	103_139	False	-0.586998	-0.142392971997138	0.060966767			143_254	True	-0.57589	0.117557677402491	0.31897396
1560	103_139	False	-0.521776	-0.142406551886614	0.0586373			143_254	True	-0.510074	0.144187732299078	0.32191467
1561	103_139	False	-0.456554	-0.142418045389149	0.056396835			143_254	True	-0.444258	0.234135061033329	0.3257925
1562	103_139	False	-0.391332	-0.142427773053042	0.054241985			143_254	True	-0.378442	0.359426410954152	0.3507536
1563	103_139	False	-0.32611	-0.142436006178194	0.05216946			143_254	True	-0.312626	0.463282664641163	0.3500479
1564	103_139	False	-0.260888	-0.142442974382536	0.05151873			143_254	True	-0.24681	0.509980754854016	0.34436446
1565	103_139	False	-0.195666	-0.142448872005959	0.049550265			143_254	True	-0.180994	0.569588400930734	0.3606258
1566	103_139	False	-0.130444	-0.142453863530366	0.10176954			143_254	True	-0.115178	0.675825453963532	0.3660766
1567	103_139	False	0	-0.0903873086353082	0.1735652			143_254	True	0	0.84970832634402	0.39476353
1568	103_139	False	0.130444	0.0376847305710174	0.17020065			143_254	True	0.115178	1.04886811501529	0.41484624
1569	103_139	False	0.195666	0.126674062464515	0.20621747			143_254	True	0.180994	1.09092683522663	0.4112922
1570	103_139	False	0.260888	0.241257035881143	0.20287152			143_254	True	0.24681	1.08128387303044	0.4109922
1571	103_139	False	0.32611	0.269827591353236	0.19512004			143_254	True	0.312626	1.0923252293286	0.410482
1572	103_139	False	0.391332	0.503685569779133	0.20813945			143_254	True	0.378442	1.037135620634	0.4059083
1573	103_139	False	0.456554	0.702852438764282	0.20018668			143_254	True	0.444258	0.955605731831163	0.3960237
1574	103_139	False	0.521776	0.740411817596897	0.19305067			143_254	True	0.510074	0.911755293837137	0.38637978
1575	103_139	False	0.586998	0.825832308159929	0.18567444			143_254	True	0.57589	0.837346203310262	0.37697077
1576	103_139	False	0.65222	0.854925044833288	0.20234025			143_254	True	0.641706	0.78407464071355	0.36779082
1577	103_139	False	0.717442	0.831636390135598	0.19460908			143_254	True	0.707522	0.69572416778674	0.35883442
1578	103_139	False	0.782664	0.754881001780615	0.20254193			143_254	True	0.773338	0.633757757327197	0.36501887
1579	103_139	False	0.847886	0.815286278432694	0.2071339			143_254	True	0.839154	0.56403441592237	0.35613
1580	103_139	False	0.913108	0.908914330546987	0.20215788			143_254	True	0.90497	0.480020449864524	0.35699216
1581	103_139	False	0.97833	0.882463017863716	0.19443367			143_254	True	0.970786	0.407904600308126	0.34829873
1582	103_139	False	1.043552	0.958607841194804	0.18700461			143_254	True	1.036602	0.347701291413413	0.3475154
1583	103_139	False	1.108774	0.940118000876259	0.18181749			143_254	True	1.102418	0.344270170226207	0.36239457
1584	103_139	False	1.173996	0.858324951334459	0.19231127			143_254	True	1.168234	0.366700073247426	0.3769287
1585	103_139	False	1.239218	0.751989795687602	0.1849633			143_254	True	1.23405	0.422991484725099	0.371882
1586	103_139	False	1.30444	0.641172771853192	0.17789608			143_254	True	1.299866	0.465386713942471	0.37737238
1587	103_139	False	1.369662	0.545879283197769	0.17109889			143_254	True	1.365682	0.42940554666587	0.37931788
1588	103_139	False	1.434884	0.454205864202778	0.16456142			143_254	True	1.431498	0.36561108294186	0.3781274
1589	103_139	False	1.500106	0.388437657248406	0.16019754			143_254	True	1.497314	0.300245338721104	0.3874462
1590	103_139	False	1.565328	0.321402110565834	0.15407659			143_254	True	1.56313	0.248009556030231	0.39748704
1591	103_139	False	1.63055	0.318811137022688	0.1481895			143_254	True	1.628946	0.197802108379425	0.3976168
1592	103_139	False	1.695772	0.286470029057998	0.14252739			143_254	True	1.694762	0.144830110439908	0.3879341
1593	103_139	False	1.760994	0.3927653139608	0.13708158			143_254	True	1.760578	0.113083275273559	0.37848723
1594	103_139	False	1.826216	0.407139323428868	0.13803297			143_254	True	1.826394	0.0839405000541	0.36927038
1595	103_139	False	1.891438	0.376896654786614	0.13567828			143_254	True	1.89221	0.0510656117382042	0.36027795
1596	103_139	False	1.95666	0.327508163054498	0.13068266			143_254	True	1.958026	0.0167690311192052	0.3515045
1597	103_139	False	2.021882	0.272359497596258	0.12874217			143_254	True	2.023842	-0.023433512735161	0.3458917
1598	103_139	False	2.087104	0.232275231281334	0.12382311			143_254	True	2.089658	-0.0528679410615861	0.3403795
1599	103_139	False	2.152326	0.216038333535493	0.11909197			143_254	True	2.155474	-0.0869892162126975	0.3324303
1600	103_139	False	2.217548	0.317276600898953	0.114541605			143_254	True	2.22129	-0.11451284231363	0.33718765
1601	103_139	False	2.28277	0.334340536879168	0.11016512			143_254	True	2.287106	-0.146341958715447	0.33043274
1602	103_139	False	2.347992	0.347635110500801	0.10595584			143_254	True	2.352922	-0.184043244531682	0.3223861
1603	103_139	False	2.413214	0.320893017020391	0.104919076			143_254	True	2.418738	-0.206190752435877	0.3145354
1604	103_139	False	2.478436	0.276943752480434	0.10091025			143_254	True	2.484554	-0.228354568636331	0.30687588
1605	103_139	False	2.543658	0.229593393207961	0.11296423			143_254	True	2.566824	-0.244870589430214	0.30180195
1606	103_139	False	2.60888	0.182016140297804	0.108648			143_254	True	2.649094	-0.246933934447211	0.29510063
1607	103_139	False	2.674102	0.170734595993898	0.1044967			143_254	True	2.71491	-0.265238719941593	0.29080105
1608	103_139	False	2.739324	0.212323041533153	0.113148436			143_254	True	2.780726	-0.283555181328322	0.3010153
1609	103_139	False	2.804546	0.293068408081279	0.10882517			143_254	True	2.846542	-0.301553828540773	0.30040067
1610	103_139	False	2.869768	0.304873363923171	0.10466709			143_254	True	2.912358	-0.315131738415313	0.2992866
1611	103_139	False	2.93499	0.28030791994399	0.100667894			143_254	True	2.978174	-0.314628130000759	0.29927948
1612	103_139	False	3.032823	0.217688162396171	0.094971776			143_254	True	3.04399	-0.323913594994991	0.294715
1613	103_139	False	3.130656	0.151157980168396	0.08956398			143_254	True	3.109806	-0.335944625621929	0.29623282
1614	103_139	False	3.195878	0.110419239401137	0.08614185			143_254	True	3.175622	-0.350135398204078	0.29296878
1615	103_139	False	3.2611	0.0740188321910019	0.08285048			143_254	True	3.241438	-0.360825606031434	0.3036794
1616	103_139	False	3.326322	0.0421333520052527	0.07968485			143_254	True	3.307254	-0.363709560379564	0.29628426
1617	103_139	False	3.391544	0.0145421522190107	0.076871336			143_254	True	3.37307	-0.372164362571139	0.28906918
1618	103_139	False	3.456766	-0.00914915548779194	0.073934175			143_254	True	3.438886	-0.385371305388084	0.28386307
1619	103_139	False	3.521988	-0.0293908590993198	0.07110924			143_254	True	3.504702	-0.386514409739124	0.28062758
1620	103_139	False	3.58721	-0.0466294209516153	0.07717628			143_254	True	3.570518	-0.392183538302681	0.28568757
1621	103_139	False	3.652432	-0.0612793761952062	0.074227475			143_254	True	3.636334	-0.389666184451126	0.27994192
1622	103_139	False	3.717654	-0.0657243393522894	0.07518245			143_254	True	3.70215	-0.33495276154143	0.2731248
1623	103_139	False	3.782876	0.0378062999368484	0.07230983			143_254	True	3.767966	-0.289488579052696	0.2716637
1624	103_139	False	3.848098	0.0748069715303523	0.06954696			143_254	True	3.833782	-0.267832617388156	0.2668525
1625	103_139	False	3.91332	0.0777215920052783	0.06688966			143_254	True	3.899598	-0.253823147901211	0.27168047
1626	103_139	False	3.978542	0.064254460365746	0.06433388			143_254	True	3.965414	-0.263003130537645	0.27449176
1627	103_139	False	4.043764	0.0439169923221278	0.06324475			143_254	True	4.03123	-0.283306948892351	0.26780736
1628	103_139	False	4.108986	0.0216888762780808	0.060828246			143_254	True	4.097046	-0.307678297240218	0.26536652
1629	103_139	False	4.174208	6.21431242966883e-05	0.058504067			143_254	True	4.162862	-0.327288460849049	0.26293513
1630	103_139	False	4.23943	-0.0198204675264902	0.0562687			143_254	True	4.228678	-0.337006802603276	0.25899023
1631	103_139	False	4.304652	-0.0375339735819563	0.05411874			143_254	True	4.294494	-0.350724520837583	0.27196378
1632	103_139	False	4.369874	-0.0530228698662893	0.0629255			143_254	True	4.36031	-0.360953320635864	0.27793434
1633	103_139	False	4.435096	-0.0664108344597307	0.061641894			143_254	True	4.426126	-0.337741557655417	0.27535382
1634	103_139	False	4.500318	-0.0778982863785915	0.05928663			143_254	True	4.491942	-0.327021247203386	0.27712703
1635	103_139	False	4.56554	-0.087708566961756	0.05702137			143_254	True	4.557758	-0.301638588806518	0.27037847
1636	103_139	False	4.630762	-0.0960608390724711	0.06258471			143_254	True	4.623574	-0.286065124421014	0.27207378
1637	103_139	False	4.695984	-0.103157500552682	0.060193427			143_254	True	4.68938999999999	-0.291804209287677	0.26871485
1638	103_139	False	4.761206	-0.109179338394619	0.057893507			143_254	True	4.75520599999999	-0.283585556435724	0.2663389
1639	103_139	False	4.826428	-0.11428468527636	0.055681475			143_254	True	4.821022	-0.279744040846096	0.27176037
1640	103_139	False	4.89165	-0.118610533437453	0.054473702			143_254	True	4.886838	-0.255895537991407	0.26604939
1641	103_139	False	4.956872	-0.1222745028414	0.05692569			143_254	True	4.952654	-0.246042690151307	0.2604664
1642	103_144	False	-4.956872	-0.495384205847344	0.20164633			143_259	False	-4.952654	-0.1664074830644	0.1705814
1643	103_144	False	-4.89165	-0.499451892445629	0.20498718			143_259	False	-4.886838	-0.178372583947405	0.15403521
1644	103_144	False	-4.826428	-0.503113721786997	0.2021147			143_259	False	-4.821022	-0.189754372362078	0.15129474
1645	103_144	False	-4.761206	-0.506410124304375	0.19928248			143_259	False	-4.75520599999999	-0.200045347113576	0.15369102
1646	103_144	False	-4.695984	-0.509377533466255	0.19648995			143_259	False	-4.68938999999999	-0.209274703113439	0.14461657
1647	103_144	False	-4.630762	-0.507780300029379	0.20592552			143_259	False	-4.623574	-0.217542345183497	0.16567992
1648	103_144	False	-4.56554	-0.508371996424795	0.20303991			143_259	False	-4.557758	-0.224946951583995	0.16967049
1649	103_144	False	-4.500318	-0.483921352311386	0.20935555			143_259	False	-4.491942	-0.231578524761469	0.1739023
1650	103_144	False	-4.435096	-0.474854421954703	0.21241195			143_259	False	-4.426126	-0.237518482725687	0.19252497
1651	103_144	False	-4.369874	-0.430844105618558	0.21891986			143_259	False	-4.36031	-0.24283716971667	0.21254024
1652	103_144	False	-4.304652	-0.415060476967711	0.21585214			143_259	False	-4.294494	-0.247600463183056	0.19569495
1653	103_144	False	-4.23943	-0.398143294778619	0.2128274			143_259	False	-4.228678	-0.251866358912085	0.17938685
1654	103_144	False	-4.174208	-0.369000630802798	0.2098451			143_259	False	-4.162862	-0.255686796689151	0.18724206
1655	103_144	False	-4.108986	-0.327628192850489	0.20690453			143_259	False	-4.097046	-0.259108292601528	0.2340366
1656	103_144	False	-4.043764	-0.301092202806932	0.20513657			143_259	False	-4.03123	-0.262172505385602	0.222435
1657	103_144	False	-3.978542	-0.29971758910426	0.20674789			143_259	False	-3.965414	-0.264916743644653	0.21004573
1658	103_144	False	-3.91332	-0.295597104812157	0.20385075			143_259	False	-3.899598	-0.267374420102881	0.20991577
1659	103_144	False	-3.848098	-0.300612399824361	0.20174137			143_259	False	-3.833782	-0.269575458425048	0.28668785
1660	103_144	False	-3.782876	-0.309793118038082	0.19891438			143_259	False	-3.767966	-0.271546657554789	0.3096453
1661	103_144	False	-3.717654	-0.324870336292227	0.196127			143_259	False	-3.70215	-0.273312018007608	0.32111397
1662	103_144	False	-3.652432	-0.342016216169706	0.19337867			143_259	False	-3.636334	-0.27489303409135	0.3177203
1663	103_144	False	-3.58721	-0.359325145322615	0.19066888			143_259	False	-3.570518	-0.276308955612112	0.30379474
1664	103_144	False	-3.521988	-0.375889590403717	0.18799706			143_259	False	-3.504702	-0.277577022252024	0.28707004
1665	103_144	False	-3.456766	-0.391316363553697	0.18536265			143_259	False	-3.438886	-0.278712785109901	0.27535096
1666	103_144	False	-3.391544	-0.405473802256023	0.19342393			143_259	False	-3.37307	-0.240532082013657	0.29414177
1667	103_144	False	-3.326322	-0.418359979501175	0.19384943			143_259	False	-3.307254	-0.182360652703734	0.29732585
1668	103_144	False	-3.2611	-0.430034319292125	0.1937625			143_259	False	-3.241438	-0.137021365081561	0.2858109
1669	103_144	False	-3.195878	-0.440582393181748	0.19104731			143_259	False	-3.175622	-0.137315628970993	0.27115557
1670	103_144	False	-3.130656	-0.450098058926552	0.19105652			143_259	False	-3.109806	-0.150843084723598	0.27500406
1671	103_144	False	-3.032823	-0.455615301161651	0.18705937			143_259	False	-3.04399	-0.164885092408124	0.27204984
1672	103_144	False	-2.93499	-0.453633650536276	0.18313675			143_259	False	-2.978174	-0.177740785502603	0.27150014
1673	103_144	False	-2.869768	-0.45116064274362	0.18400255			143_259	False	-2.912358	-0.1892947283867	0.24785867
1674	103_144	False	-2.804546	-0.454025954735443	0.1831105			143_259	False	-2.846542	-0.199648083575157	0.22523296
1675	103_144	False	-2.739324	-0.459275936942808	0.1859702			143_259	False	-2.780726	-0.208921168318452	0.20713323
1676	103_144	False	-2.674102	-0.465402755121349	0.18462123			143_259	False	-2.71491	-0.171025811496324	0.20904163
1677	103_144	False	-2.60888	-0.471652823404738	0.18203415			143_259	False	-2.649094	-0.169415231296738	0.19581929
1678	103_144	False	-2.543658	-0.477664463100105	0.17948332			143_259	False	-2.566824	-0.172471417343664	0.17246513
1679	103_144	False	-2.478436	-0.472035233126102	0.17696823			143_259	False	-2.484554	-0.154518012076207	0.19412877
1680	103_144	False	-2.413214	-0.472419537621707	0.17448838			143_259	False	-2.418738	-0.164430251127967	0.21528475
1681	103_144	False	-2.347992	-0.471522592739509	0.17204328			143_259	False	-2.352922	-0.152691427197895	0.21073304
1682	103_144	False	-2.28277	-0.474165724888662	0.17457648			143_259	False	-2.287106	-0.144656623286305	0.22511917
1683	103_144	False	-2.217548	-0.478354974602026	0.1729542			143_259	False	-2.22129	-0.128215405300443	0.20544745
1684	103_144	False	-2.152326	-0.462002760934916	0.1705306			143_259	False	-2.155474	-0.135160576034394	0.20096585
1685	103_144	False	-2.087104	-0.457800005756513	0.1693672			143_259	False	-2.089658	-0.149746319317371	0.18487118
1686	103_144	False	-2.021882	-0.459533462143036	0.16699386			143_259	False	-2.023842	-0.0773547294237126	0.1925413
1687	103_144	False	-1.95666	-0.463987619521937	0.17448388			143_259	False	-1.958026	-0.0333590548969653	0.23807132
1688	103_144	False	-1.891438	-0.469515049692877	0.17675735			143_259	False	-1.89221	0.227223301983893	0.25349128
1689	103_144	False	-1.826216	-0.475286930540219	0.17428045			143_259	False	-1.826394	0.328798545530412	0.26089436
1690	103_144	False	-1.760994	-0.480900305985534	0.1736548			143_259	False	-1.760578	0.364444480501641	0.27031368
1691	103_144	False	-1.695772	-0.486172430121859	0.17122138			143_259	False	-1.694762	0.391972024318221	0.25175357
1692	103_144	False	-1.63055	-0.49103320937611	0.16960335			143_259	False	-1.628946	0.398135644522716	0.25714397
1693	103_144	False	-1.565328	-0.495469068957788	0.16755502			143_259	False	-1.56313	0.345521069921577	0.27959013
1694	103_144	False	-1.500106	-0.499493765665164	0.1652071			143_259	False	-1.497314	0.282090866438593	0.30757615
1695	103_144	False	-1.434884	-0.503133308745265	0.16289204			143_259	False	-1.431498	0.222915768850348	0.28617936
1696	103_144	False	-1.369662	-0.506418258575965	0.1678075			143_259	False	-1.365682	0.208140293168754	0.26217055
1697	103_144	False	-1.30444	-0.509379873890557	0.16745898			143_259	False	-1.299866	0.227002564932455	0.2520009
1698	103_144	False	-1.239218	-0.512048259954486	0.16886532			143_259	False	-1.23405	0.183451307355556	0.2326043
1699	103_144	False	-1.173996	-0.514451548191321	0.16651571			143_259	False	-1.168234	0.15565607064949	0.21004197
1700	103_144	False	-1.108774	-0.516615603175511	0.16713792			143_259	False	-1.102418	0.148290464169308	0.19546816
1701	103_144	False	-1.043552	-0.518563991865352	0.16866164			143_259	False	-1.036602	0.17430484840569	0.19187012
1702	103_144	False	-0.97833	-0.520318077163205	0.16996863			143_259	False	-0.970786	0.191939833831045	0.18261965
1703	103_144	False	-0.913108	-0.521897168165649	0.17970246			143_259	False	-0.90497	0.15839211592526	0.16844454
1704	103_144	False	-0.847886	-0.523318687047755	0.18982235			143_259	False	-0.839154	0.114145431929808	0.16482171
1705	103_144	False	-0.782664	-0.524598338762098	0.18716238			143_259	False	-0.773338	0.0765639038338419	0.16054651
1706	103_144	False	-0.717442	-0.525750271912285	0.19052978			143_259	False	-0.707522	0.0636047096475327	0.19975317
1707	103_144	False	-0.65222	-0.526787228453701	0.20815116			143_259	False	-0.641706	0.100582024313928	0.18434274
1708	103_144	False	-0.586998	-0.527720681756533	0.22804637			143_259	False	-0.57589	0.27078857404342	0.18580109
1709	103_144	False	-0.521776	-0.528560961394395	0.24094658			143_259	False	-0.510074	0.266137678245764	0.23766513
1710	103_144	False	-0.456554	-0.52931736699585	0.2510342			143_259	False	-0.444258	0.216034597859603	0.25280523
1711	103_144	False	-0.391332	-0.529998270169493	0.26309466			143_259	False	-0.378442	0.180620636348936	0.29634607
1712	103_144	False	-0.32611	-0.530611207112209	0.30183992			143_259	False	-0.312626	0.194392820754601	0.28540695
1713	103_144	False	-0.260888	-0.530818683326144	0.3048338			143_259	False	-0.24681	0.160703896544516	0.32277566
1714	103_144	False	-0.195666	-0.501805041914616	0.30797812			143_259	False	-0.180994	0.13470400681642	0.30724669
1715	103_144	False	-0.130444	-0.466096047695616	0.3206854			143_259	False	-0.115178	0.111967752970048	0.28708637
1716	103_144	False	0	-0.400367887133213	0.31885067			143_259	False	0	0.0501465208816674	0.2947963
1717	103_144	False	0.130444	-0.315737030242261	0.31522107			143_259	False	0.115178	0.0236851294972412	0.28353536
1718	103_144	False	0.195666	-0.22743139385144	0.31080392			143_259	False	0.180994	0.149889460397056	0.25651637
1719	103_144	False	0.260888	-0.189201596722084	0.30644864			143_259	False	0.24681	0.220996605815108	0.24690965
1720	103_144	False	0.32611	-0.132093632562644	0.3021544			143_259	False	0.312626	0.248405367344891	0.27292526
1721	103_144	False	0.391332	-0.101116680884227	0.29989356			143_259	False	0.378442	0.297711514341664	0.2608199
1722	103_144	False	0.456554	-0.0568974347771418	0.29569116			143_259	False	0.444258	0.27599335951008	0.24241403
1723	103_144	False	0.521776	-0.0363667882324806	0.29288322			143_259	False	0.510074	0.248666233828505	0.23934472
1724	103_144	False	0.586998	-0.0181988088153857	0.28877905			143_259	False	0.57589	0.248151776494665	0.22357568
1725	103_144	False	0.65222	-0.0271246718407149	0.28473243			143_259	False	0.641706	0.225984339137518	0.22502404
1726	103_144	False	0.717442	-0.0547588428981491	0.2807425			143_259	False	0.707522	0.421130169061102	0.26474118
1727	103_144	False	0.782664	-0.0534707170293571	0.27732065			143_259	False	0.773338	0.556552716415275	0.28117836
1728	103_144	False	0.847886	-0.0647305026150352	0.2790434			143_259	False	0.839154	0.599942912513817	0.3272211
1729	103_144	False	0.913108	-0.0854562193108188	0.2751332			143_259	False	0.90497	0.538013171139075	0.31319958
1730	103_144	False	0.97833	-0.0644870969533718	0.2798868			143_259	False	0.970786	0.474200596343629	0.33374155
1731	103_144	False	1.043552	-0.0769702142102817	0.27702403			143_259	False	1.036602	0.400620564670776	0.34052053
1732	103_144	False	1.108774	-0.0981419157202547	0.28825083			143_259	False	1.102418	0.337572606161578	0.34283185
1733	103_144	False	1.173996	-0.07792913491914	0.29644626			143_259	False	1.168234	0.321849601797419	0.31945008
1734	103_144	False	1.239218	-0.0781361877121313	0.2922922			143_259	False	1.23405	0.272634494378337	0.2957732
1735	103_144	False	1.30444	-0.0640261964209981	0.2942631			143_259	False	1.299866	0.216152937307901	0.2718659
1736	103_144	False	1.369662	-0.035363057319177	0.2969288			143_259	False	1.365682	0.227599722553604	0.25003982
1737	103_144	False	1.434884	0.0305593955586623	0.2956831			143_259	False	1.431498	0.235826454475266	0.24389249
1738	103_144	False	1.500106	0.117277168909755	0.29580072			143_259	False	1.497314	0.251904286688301	0.22324672
1739	103_144	False	1.565328	0.218841033039179	0.29664305			143_259	False	1.56313	0.24806009055817	0.22600204
1740	103_144	False	1.63055	0.262461443687649	0.2966931			143_259	False	1.628946	0.220525587576777	0.2299538
1741	103_144	False	1.695772	0.302522630401014	0.29253554			143_259	False	1.694762	0.237356692515899	0.24483687
1742	103_144	False	1.760994	0.317058749239074	0.29192355			143_259	False	1.760578	0.251233104727183	0.23848999
1743	103_144	False	1.826216	0.3234352479547	0.2940069			143_259	False	1.826394	0.306930461381573	0.29699188
1744	103_144	False	1.891438	0.357694279682255	0.28988698			143_259	False	1.89221	0.283205508114458	0.2976937
1745	103_144	False	1.95666	0.376938216432185	0.29504704			143_259	False	1.958026	0.230211874536386	0.26881775
1746	103_144	False	2.021882	0.359726105985196	0.30007342			143_259	False	2.023842	0.211403666214364	0.25347614
1747	103_144	False	2.087104	0.400945750283374	0.29586852			143_259	False	2.089658	0.239790416397898	0.22888926
1748	103_144	False	2.152326	0.395627013691507	0.31850928			143_259	False	2.155474	0.361513123643813	0.2226139
1749	103_144	False	2.217548	0.379041916799593	0.31404603			143_259	False	2.22129	0.549904147450206	0.23021576
1750	103_144	False	2.28277	0.354203283100949	0.30964532			143_259	False	2.287106	0.720382052413895	0.24579176
1751	103_144	False	2.347992	0.356042968058523	0.3053063			143_259	False	2.352922	0.716513876964125	0.23441608
1752	103_144	False	2.413214	0.389104703801982	0.31257138			143_259	False	2.418738	0.706981908238979	0.2344771
1753	103_144	False	2.478436	0.386322952858105	0.30932269			143_259	False	2.484554	0.65369576750321	0.21561623
1754	103_144	False	2.543658	0.423814875595681	0.31097102			143_259	False	2.566824	0.606554732958565	0.22217567
1755	103_144	False	2.60888	0.4259384292719	0.3066134			143_259	False	2.649094	0.506169631927124	0.22626239
1756	103_144	False	2.674102	0.525883093585049	0.30231687			143_259	False	2.71491	0.462846727321058	0.23025602
1757	103_144	False	2.739324	0.544195646146523	0.30384585			143_259	False	2.780726	0.455261537414949	0.2173262
1758	103_144	False	2.804546	0.54423465388037	0.2995881			143_259	False	2.846542	0.387897093372501	0.19878805
1759	103_144	False	2.869768	0.540425189799219	0.29538998			143_259	False	2.912358	0.33875837461389	0.21603186
1760	103_144	False	2.93499	0.572380806485537	0.3008944			143_259	False	2.978174	0.312273121636933	0.20009275
1761	103_144	False	3.032823	0.595502823339388	0.3001568			143_259	False	3.04399	0.32116399907609	0.18694213
1762	103_144	False	3.130656	0.608839831734402	0.29865894			143_259	False	3.109806	0.323463509917433	0.1998707
1763	103_144	False	3.195878	0.584134373447934	0.29560348			143_259	False	3.175622	0.276181620360779	0.20807955
1764	103_144	False	3.2611	0.543214746278646	0.2914612			143_259	False	3.241438	0.219633158246591	0.2772221
1765	103_144	False	3.326322	0.531123342678774	0.29291826			143_259	False	3.307254	0.166927501740182	0.3169394
1766	103_144	False	3.391544	0.509653097606619	0.3138769			143_259	False	3.37307	0.119425761533197	0.32981512
1767	103_144	False	3.456766	0.457383670604021	0.32260934			143_259	False	3.438886	0.0946877878916492	0.30329296
1768	103_144	False	3.521988	0.409993204083434	0.32143173			143_259	False	3.504702	0.0874023493494504	0.2790785
1769	103_144	False	3.58721	0.417193626781363	0.3204299			143_259	False	3.570518	0.0529088286947034	0.28505355
1770	103_144	False	3.652432	0.423393131340994	0.3159397			143_259	False	3.636334	0.0179536005326276	0.27791435
1771	103_144	False	3.717654	0.409203565253305	0.32583055			143_259	False	3.70215	0.00218966025243862	0.26235288
1772	103_144	False	3.782876	0.397673773961309	0.32425323			143_259	False	3.767966	0.0371874962216135	0.24663466
1773	103_144	False	3.848098	0.437625197008031	0.33175367			143_259	False	3.833782	0.0461895243355308	0.22789645
1774	103_144	False	3.91332	0.4980817548455	0.3271048			143_259	False	3.899598	0.0537840262957947	0.21854013
1775	103_144	False	3.978542	0.515899828360494	0.32325354			143_259	False	3.965414	0.02422722894136	0.2445054
1776	103_144	False	4.043764	0.541476306935427	0.3390151			143_259	False	4.03123	-0.00752617873881549	0.24210864
1777	103_144	False	4.108986	0.52488965732768	0.3345664			143_259	False	4.097046	-0.0367312920417317	0.24610224
1778	103_144	False	4.174208	0.524927572263561	0.33651277			143_259	False	4.162862	-0.0629978392469269	0.23792323
1779	103_144	False	4.23943	0.507515741981071	0.3317972			143_259	False	4.228678	-0.0865383023121952	0.23674259
1780	103_144	False	4.304652	0.47451644434597	0.33896416			143_259	False	4.294494	-0.107622808837833	0.22464764
1781	103_144	False	4.369874	0.46119714009763	0.34675166			143_259	False	4.36031	-0.12650601060865	0.21574584
1782	103_144	False	4.435096	0.40879889226151	0.3523802			143_259	False	4.426126	-0.14341703260869	0.19761208
1783	103_144	False	4.500318	0.410140016205086	0.3474423			143_259	False	4.491942	-0.158562081422907	0.18379289
1784	103_144	False	4.56554	0.478027582151298	0.35198072			143_259	False	4.557758	-0.172127637761026	0.17614114
1785	103_144	False	4.630762	0.529789711328041	0.35221767			143_259	False	4.623574	-0.184275598612229	0.20696807
1786	103_144	False	4.695984	0.538518987538871	0.3555316			143_259	False	4.68938999999999	-0.195160044392909	0.1868924
1787	103_144	False	4.761206	0.515456669587114	0.35743377			143_259	False	4.75520599999999	-0.204903878891203	0.21146533
1788	103_144	False	4.826428	0.526140348212999	0.3606298			143_259	False	4.821022	-0.213629382309691	0.23851553
1789	103_144	False	4.89165	0.557331095421827	0.3600176			143_259	False	4.886838	-0.214994141466067	0.24197343
1790	103_144	False	4.956872	0.553511442555497	0.3549727			143_259	False	4.952654	-0.188362248343344	0.28452274
1791	103_158	False	-4.956872	-0.0384570011650495	0.26000798
1792	103_158	False	-4.89165	-0.0403850072901572	0.2575286
1793	103_158	False	-4.826428	-0.0538686277673462	0.24472468
1794	103_158	False	-4.761206	-0.0707617193364312	0.23255734
1795	103_158	False	-4.695984	-0.0876839344627669	0.23053856
1796	103_158	False	-4.630762	-0.103337363252563	0.21907653
1797	103_158	False	-4.56554	-0.11732047670939	0.20818439
1798	103_158	False	-4.500318	-0.129605704443979	0.19921587
1799	103_158	False	-4.435096	-0.140310901945942	0.19409268
1800	103_158	False	-4.369874	-0.149600753035301	0.18679266
1801	103_158	False	-4.304652	-0.157645434877365	0.17751484
1802	103_158	False	-4.23943	-0.164604358538701	0.17164752
1803	103_158	False	-4.174208	-0.170620750964528	0.169422
1804	103_158	False	-4.108986	-0.17582080234122	0.16886938
1805	103_158	False	-4.043764	-0.173422675483733	0.16047347
1806	103_158	False	-3.978542	-0.14764322466555	0.17255536
1807	103_158	False	-3.91332	-0.142393699099932	0.17063521
1808	103_158	False	-3.848098	-0.122123671835248	0.16355264
1809	103_158	False	-3.782876	-0.120916169105621	0.15542106
1810	103_158	False	-3.717654	-0.127106776184306	0.15472315
1811	103_158	False	-3.652432	-0.135664881809746	0.14703055
1812	103_158	False	-3.58721	-0.144483152087691	0.16450518
1813	103_158	False	-3.521988	-0.138896053560314	0.18495397
1814	103_158	False	-3.456766	-0.142047987090056	0.17575835
1815	103_158	False	-3.391544	-0.0267879229276297	0.17025523
1816	103_158	False	-3.326322	0.0137070113758441	0.18294081
1817	103_158	False	-3.2611	0.0144329352833656	0.19031978
1818	103_158	False	-3.195878	0.0543476524865682	0.18540435
1819	103_158	False	-3.130656	0.0497372771959706	0.17794074
1820	103_158	False	-3.032823	0.0153472478264487	0.17203149
1821	103_158	False	-2.93499	-0.0236996916306058	0.16462934
1822	103_158	False	-2.869768	-0.0476666448881873	0.15644424
1823	103_158	False	-2.804546	-0.0690471603363848	0.14866605
1824	103_158	False	-2.739324	-0.0878191159001957	0.14127459
1825	103_158	False	-2.674102	-0.0955210808311995	0.14447658
1826	103_158	False	-2.60888	-0.107047553471375	0.14177121
1827	103_158	False	-2.543658	-0.0962321466509581	0.14028272
1828	103_158	False	-2.478436	-0.100607018862721	0.1476409
1829	103_158	False	-2.413214	-0.110473511026502	0.14702389
1830	103_158	False	-2.347992	-0.121698699190025	0.13971408
1831	103_158	False	-2.28277	-0.132595641313853	0.14425552
1832	103_158	False	-2.217548	-0.142542550226949	0.13935408
1833	103_158	False	-2.152326	-0.151372949139386	0.1499963
1834	103_158	False	-2.087104	-0.159107476249206	0.15020606
1835	103_158	False	-2.021882	-0.165836931012342	0.1448691
1836	103_158	False	-1.95666	-0.171672138287239	0.17235179
1837	103_158	False	-1.891438	-0.17300675785128	0.17554499
1838	103_158	False	-1.826216	-0.173393292466004	0.1957831
1839	103_158	False	-1.760994	-0.159073287560391	0.18604907
1840	103_158	False	-1.695772	-0.157351696577025	0.17679898
1841	103_158	False	-1.63055	-0.160589368043643	0.19241431
1842	103_158	False	-1.565328	-0.165483065422888	0.19520402
1843	103_158	False	-1.500106	-0.17064138152293	0.18549876
1844	103_158	False	-1.434884	-0.175510966764644	0.17825584
1845	103_158	False	-1.369662	-0.17990155780748	0.17753486
1846	103_158	False	-1.30444	-0.183776455392174	0.17747267
1847	103_158	False	-1.239218	-0.187160598104503	0.18205848
1848	103_158	False	-1.173996	-0.190100664392651	0.20374732
1849	103_158	False	-1.108774	-0.192648135093	0.20213692
1850	103_158	False	-1.043552	-0.194852437957435	0.19694728
1851	103_158	False	-0.97833	-0.196758475199944	0.19229156
1852	103_158	False	-0.913108	-0.198406018089981	0.1827311
1853	103_158	False	-0.847886	-0.199829862986924	0.19081238
1854	103_158	False	-0.782664	-0.20106026743749	0.2056332
1855	103_158	False	-0.717442	-0.202123460637619	0.19540942
1856	103_158	False	-0.65222	-0.203042143788907	0.20407619
1857	103_158	False	-0.586998	-0.203835948735893	0.20191367
1858	103_158	False	-0.521776	-0.204521845922004	0.19262248
1859	103_158	False	-0.456554	-0.205114502062553	0.18304557
1860	103_158	False	-0.391332	-0.20562659149068	0.20129196
1861	103_158	False	-0.32611	-0.206069066196019	0.19903941
1862	103_158	False	-0.260888	-0.206451389605796	0.19924673
1863	103_158	False	-0.195666	-0.206781738784862	0.22824481
1864	103_158	False	-0.130444	-0.207067179237397	0.23565304
1865	103_158	False	0	-0.207517267247337	0.26720092
1866	103_158	False	0.130444	-0.207870166886812	0.30861998
1867	103_158	False	0.195666	-0.208007642843339	0.29909775
1868	103_158	False	0.260888	-0.208126429862901	0.30361778
1869	103_158	False	0.32611	-0.208229068581378	0.29543677
1870	103_158	False	0.391332	-0.208317754252286	0.28958443
1871	103_158	False	0.456554	-0.208394383699158	0.27566147
1872	103_158	False	0.521776	-0.208460595884992	0.2639155
1873	103_158	False	0.586998	-0.208517806966806	0.26813054
1874	103_158	False	0.65222	-0.201675288179728	0.2547995
1875	103_158	False	0.717442	-0.172055326311564	0.267081
1876	103_158	False	0.782664	-0.163487246422653	0.25875187
1877	103_158	False	0.847886	-0.140349740188511	0.25553927
1878	103_158	False	0.913108	-0.136664546503968	0.2718313
1879	103_158	False	0.97833	-0.140714276357319	0.26568347
1880	103_158	False	1.043552	-0.147422537473053	0.25770545
1881	103_158	False	1.108774	-0.154642434915245	0.24489272
1882	103_158	False	1.173996	-0.161512352485458	0.26583692
1883	103_158	False	1.239218	-0.167728499143046	0.2564345
1884	103_158	False	1.30444	-0.171321249999102	0.25478995
1885	103_158	False	1.369662	-0.132100493376299	0.25833678
1886	103_158	False	1.434884	0.0151308077552377	0.2632278
1887	103_158	False	1.500106	0.0546217632456687	0.2612822
1888	103_158	False	1.565328	0.049828224621141	0.26402652
1889	103_158	False	1.63055	0.0284227492545668	0.2580936
1890	103_158	False	1.695772	0.00226887192200707	0.2595809
1891	103_158	False	1.760994	-0.0237268888058738	0.2575074
1892	103_158	False	1.826216	-0.0476957950395767	0.24846524
1893	103_158	False	1.891438	-0.0690748542381123	0.25498268
1894	103_158	False	1.95666	-0.0709503447423293	0.24804665
1895	103_158	False	2.021882	0.168608582106247	0.2670455
1896	103_158	False	2.087104	0.231880624397563	0.2762298
1897	103_158	False	2.152326	0.222795145861617	0.26465678
1898	103_158	False	2.217548	0.186661804994083	0.25251952
1899	103_158	False	2.28277	0.144163068495318	0.24516994
1900	103_158	False	2.347992	0.101169742496019	0.239289
1901	103_158	False	2.413214	0.142392221549717	0.22739191
1902	103_158	False	2.478436	0.209121394780439	0.2432989
1903	103_158	False	2.543658	0.213783385323109	0.31085017
1904	103_158	False	2.60888	0.18360115476742	0.306884
1905	103_158	False	2.674102	0.168536453535539	0.29417124
1906	103_158	False	2.739324	0.19744029454588	0.29272726
1907	103_158	False	2.804546	0.19558550475406	0.29273155
1908	103_158	False	2.869768	0.207502800059678	0.29548588
1909	103_158	False	2.93499	0.210166784197103	0.2807948
1910	103_158	False	3.032823	0.174300733732596	0.2625292
1911	103_158	False	3.130656	0.214327308239186	0.2562626
1912	103_158	False	3.195878	0.416048411265091	0.26994935
1913	103_158	False	3.2611	0.446101328822501	0.26418525
1914	103_158	False	3.326322	0.408079702800246	0.25544316
1915	103_158	False	3.391544	0.346840554982317	0.2679052
1916	103_158	False	3.456766	0.285817786170895	0.2580745
1917	103_158	False	3.521988	0.231133320606889	0.26663503
1918	103_158	False	3.58721	0.286050076682707	0.25337833
1919	103_158	False	3.652432	0.281646032854639	0.24243033
1920	103_158	False	3.717654	0.247256123848599	0.2384232
1921	103_158	False	3.782876	0.24819971916221	0.2668184
1922	103_158	False	3.848098	0.213989049530498	0.26422164
1923	103_158	False	3.91332	0.188089133274686	0.25867915
1924	103_158	False	3.978542	0.153484540854178	0.2566398
1925	103_158	False	4.043764	0.186900500712946	0.2843917
1926	103_158	False	4.108986	0.175155855726397	0.28969538
1927	103_158	False	4.174208	0.15153750323609	0.29300457
1928	103_158	False	4.23943	0.132585693333053	0.2843121
1929	103_158	False	4.304652	0.158365632719892	0.29476225
1930	103_158	False	4.369874	0.146106054073601	0.30588457
1931	103_158	False	4.435096	0.114556612866729	0.30769557
1932	103_158	False	4.500318	0.0982548142339778	0.29899922
1933	103_158	False	4.56554	0.170259036593241	0.29642957
1934	103_158	False	4.630762	0.268283554053299	0.28611365
1935	103_158	False	4.695984	0.279957751886786	0.2903569
1936	103_158	False	4.761206	0.264609542955864	0.3019906
1937	103_158	False	4.826428	0.222912935344977	0.29443526
1938	103_158	False	4.89165	0.174270647852683	0.31062567
1939	103_158	False	4.956872	0.126645208602378	0.29582742
1940	103_165	True	-4.956872	-0.277241809265994	0.3441333
1941	103_165	True	-4.89165	-0.246923255456369	0.345008
1942	103_165	True	-4.826428	-0.235003648941433	0.33756742
1943	103_165	True	-4.761206	-0.232304913854259	0.32877022
1944	103_165	True	-4.695984	-0.234060068658255	0.31120804
1945	103_165	True	-4.630762	-0.237810327524165	0.2917707
1946	103_165	True	-4.56554	-0.24230289531856	0.28185073
1947	103_165	True	-4.500318	-0.246913457236181	0.27325353
1948	103_165	True	-4.435096	-0.251343761132853	0.26070404
1949	103_165	True	-4.369874	-0.255463409762665	0.25262597
1950	103_165	True	-4.304652	-0.259227234528598	0.2368475
1951	103_165	True	-4.23943	-0.262632267179955	0.23038475
1952	103_165	True	-4.174208	-0.265695443891617	0.23926158
1953	103_165	True	-4.108986	-0.268442152638239	0.23347796
1954	103_165	True	-4.043764	-0.270900440708346	0.24065411
1955	103_165	True	-3.978542	-0.273098167610056	0.22609921
1956	103_165	True	-3.91332	-0.275061682020137	0.2254971
1957	103_165	True	-3.848098	-0.276815279650459	0.21299191
1958	103_165	True	-3.782876	-0.27838105435234	0.1996889
1959	103_165	True	-3.717654	-0.279778940883036	0.1872168
1960	103_165	True	-3.652432	-0.281026845201012	0.18019138
1961	103_165	True	-3.58721	-0.282140809076225	0.17733327
1962	103_165	True	-3.521988	-0.283135182354777	0.18191223
1963	103_165	True	-3.456766	-0.284022790007824	0.17055042
1964	103_165	True	-3.391544	-0.264380223182945	0.18860693
1965	103_165	True	-3.326322	-0.256566140252204	0.18658675
1966	103_165	True	-3.2611	-0.230441542087316	0.19974451
1967	103_165	True	-3.195878	-0.221326833236108	0.19134423
1968	103_165	True	-3.130656	-0.202572871121321	0.18664841
1969	103_165	True	-3.032823	-0.191604434069093	0.23352817
1970	103_165	True	-2.93499	-0.196672849731452	0.22921613
1971	103_165	True	-2.869768	-0.203890680782574	0.23091738
1972	103_165	True	-2.804546	-0.211738800881384	0.21649478
1973	103_165	True	-2.739324	-0.219481094129258	0.21020663
1974	103_165	True	-2.674102	-0.226778408988492	0.21635345
1975	103_165	True	-2.60888	-0.233494725117417	0.2104429
1976	103_165	True	-2.543658	-0.239596049807596	0.20499855
1977	103_165	True	-2.478436	-0.24509788322038	0.21254624
1978	103_165	True	-2.413214	-0.250038099942071	0.2080235
1979	103_165	True	-2.347992	-0.254463113137275	0.20819144
1980	103_165	True	-2.28277	-0.258420962047029	0.24394941
1981	103_165	True	-2.217548	-0.26195799331633	0.2335434
1982	103_165	True	-2.152326	-0.265117394208729	0.23165898
1983	103_165	True	-2.087104	-0.267938667320832	0.25125933
1984	103_165	True	-2.021882	-0.270457572946557	0.24827485
1985	103_165	True	-1.95666	-0.272706293184173	0.2575442
1986	103_165	True	-1.891438	-0.274713691554567	0.27212593
1987	103_165	True	-1.826216	-0.276505603991449	0.25628966
1988	103_165	True	-1.760994	-0.278105129791647	0.27049693
1989	103_165	True	-1.695772	-0.27953290740017	0.2712934
1990	103_165	True	-1.63055	-0.280807369294639	0.27421752
1991	103_165	True	-1.565328	-0.281944973989215	0.28373706
1992	103_165	True	-1.500106	-0.282960415343285	0.2785577
1993	103_165	True	-1.434884	-0.283866810779577	0.28813744
1994	103_165	True	-1.369662	-0.284675869816517	0.27059364
1995	103_165	True	-1.30444	-0.285398044895769	0.27113193
1996	103_165	True	-1.239218	-0.286042666213094	0.26241308
1997	103_165	True	-1.173996	-0.286618062105262	0.25550833
1998	103_165	True	-1.108774	-0.287131666585179	0.2413117
[truncated: 30,635 more rows]
