# Supplementary material for: A hippocampus-accumbens code guides goal-directed appetitive behavior
Source: Nat Commun. 2024 Apr 12;15:3196. doi: 10.1038/s41467-024-47361-x (PMC11015045; doi:10.1038/s41467-024-47361-x)
Supplement: Supplementary file 8 — Source Data [file 41467_2024_47361_MOESM8_ESM.zip › S9g.csv]

	Figure S9g	Unnamed: 1	Unnamed: 2	Unnamed: 3	Unnamed: 4
0
1	CellID	dHPC-->NAc	Time around appetitive lick onset [s]	Calcium (deconvolved)	mCherry static (deconvolved)
2	6	False	-3.93333333333333	0.242539450507461	0.23718491
3	6	False	-3.86666666666666	0.165418768998277	0.22415432
4	6	False	-3.8	0.207089894548119	0.22457989
5	6	False	-3.73333333333333	0.142997300399152	0.24204801
6	6	False	-3.66666666666666	0.0889983555360783	0.23434816
7	6	False	-3.6	0.0438113824569091	0.23797289
8	6	False	-3.53333333333333	0.0513055872066702	0.2952693
9	6	False	-3.46666666666666	0.0637473179929128	0.33938265
10	6	False	-3.4	0.033358719713282	0.3219177
11	6	False	-3.33333333333333	0.0344952379716946	0.30552042
12	6	False	-3.26666666666666	0.00911226746218113	0.27588528
13	6	False	-3.2	0.0133882547672672	0.2804852
14	6	False	-3.13333333333333	6.69378427909477e-05	0.2660337
15	6	False	-3.06666666666666	-0.0473597699726564	0.24785948
16	6	False	-3	-0.0924426982111717	0.22476831
17	6	False	-2.93333333333333	-0.132551419308366	0.20296606
18	6	False	-2.86666666666666	-0.168182195620832	0.21352482
19	6	False	-2.8	-0.199833654557896	0.22677878
20	6	False	-2.73333333333333	-0.227949502119111	0.2148247
21	6	False	-2.66666666666666	-0.252924498224342	0.20150052
22	6	False	-2.6	-0.275109529849301	0.20682824
23	6	False	-2.53333333333333	-0.299278359637273	0.19123101
24	6	False	-2.46666666666666	-0.307796740597185	0.18547544
25	6	False	-2.4	-0.294820593590215	0.1934951
26	6	False	-2.33333333333333	-0.279039766359463	0.19932966
27	6	False	-2.26666666666666	-0.242071569268592	0.20268895
28	6	False	-2.2	-0.258206097158571	0.22942919
29	6	False	-2.13333333333333	-0.279323536929965	0.24189092
30	6	False	-2.06666666666666	-0.298549937814719	0.29940027
31	6	False	-2	-0.315638543447992	0.2703588
32	6	False	-1.93333333333333	-0.330818918712615	0.24566603
33	6	False	-1.86666666666666	-0.344304954672027	0.24037045
34	6	False	-1.8	-0.356283510403485	0.23500681
35	6	False	-1.73333333333333	-0.3669238282288	0.24161917
36	6	False	-1.66666666666666	-0.376375459127188	0.23635438
37	6	False	-1.6	-0.369251009598872	0.2134283
38	6	False	-1.53333333333333	-0.311979862687795	0.23694272
39	6	False	-1.46666666666666	-0.268519816594025	0.22910413
40	6	False	-1.4	-0.258889993564316	0.22468175
41	6	False	-1.33333333333333	-0.277903454441939	0.26711375
42	6	False	-1.26666666666666	-0.263323783998478	0.2594912
43	6	False	-1.2	-0.208315785932759	0.237542
44	6	False	-1.13333333333333	-0.190278021602202	0.24103592
45	6	False	-1.06666666666666	-0.215938569834957	0.2364644
46	6	False	-1	-0.242181198594615	0.24467337
47	6	False	-0.933333333333333	-0.244344564118069	0.23058003
48	6	False	-0.866666666666666	-0.241099594605296	0.22374773
49	6	False	-0.8	-0.243344786783699	0.22098583
50	6	False	-0.733333333333333	-0.240833284158841	0.22714075
51	6	False	-0.666666666666666	-0.263832431715075	0.23659936
52	6	False	-0.6	-0.284787620069318	0.2173352
53	6	False	-0.533333333333333	-0.303413270569494	0.21757956
54	6	False	-0.466666666666666	-0.319952081036922	0.2141093
55	6	False	-0.4	-0.291171112275793	0.20649797
56	6	False	-0.333333333333333	-0.175852575780441	0.19897053
57	6	False	-0.266666666666666	-0.0274157277142347	0.17967062
58	6	False	-0.2	-0.047466602217837	0.18116513
59	6	False	-0.133333333333333	-0.0240160321685758	0.20582229
60	6	False	-0.0666666666666666	-0.0376615324561317	0.21844387
61	6	False	0	-0.0333691375835211	0.2607476
62	6	False	0.0666666666666666	0.0481146938740613	0.2675956
63	6	False	0.133333333333333	0.291255533006892	0.27101856
64	6	False	0.2	0.36507260107268	0.24473006
65	6	False	0.266666666666666	0.345037559834628	0.23571715
66	6	False	0.333333333333333	0.272145593975348	0.23732716
67	6	False	0.4	0.242895128648164	0.21430668
68	6	False	0.466666666666666	0.583341364726522	0.2101253
69	6	False	0.533333333333333	0.601732017601256	0.19749933
70	6	False	0.6	0.540821792179288	0.1879994
71	6	False	0.666666666666666	0.56549157155513	0.19349985
72	6	False	0.733333333333333	0.583928328203508	0.2114952
73	6	False	0.8	0.651050432910583	0.22878057
74	6	False	0.866666666666666	0.654033149630898	0.2065891
75	6	False	0.933333333333333	0.606882150327715	0.2156114
76	6	False	1	0.512024503682006	0.22722712
77	6	False	1.06666666666666	0.406204042816085	0.22380342
78	6	False	1.13333333333333	0.356417714449414	0.21184313
79	6	False	1.2	0.364047259171664	0.21824163
80	6	False	1.26666666666666	0.277636411806174	0.21974407
81	6	False	1.33333333333333	0.352290820476957	0.21882907
82	6	False	1.4	0.275916933092746	0.20007232
83	6	False	1.46666666666666	0.204591856777684	0.2001225
84	6	False	1.53333333333333	0.18905624570487	0.18071085
85	6	False	1.6	0.1606518203813	0.1631821
86	6	False	1.66666666666666	0.0957077601662836	0.1659725
87	6	False	1.73333333333333	0.0346520056515758	0.15907246
88	6	False	1.8	0.0570453338097845	0.15730295
89	6	False	1.86666666666666	0.0640790979804007	0.1701938
90	6	False	1.93333333333333	0.0401217961045737	0.16840455
91	6	False	2	-0.014095642157041	0.17045352
92	6	False	2.06666666666666	-0.0629433728206092	0.18573448
93	6	False	2.13333333333333	0.0403021785867692	0.18213724
94	6	False	2.2	0.258553526847928	0.1760441
95	6	False	2.26666666666666	0.24949656366412	0.15896803
96	6	False	2.33333333333333	0.230573709053737	0.14354831
97	6	False	2.4	0.155619461749177	0.13895002
98	6	False	2.46666666666666	0.0878263353516105	0.13433395
99	6	False	2.53333333333333	0.021474332878806	0.15284729
100	6	False	2.6	-0.0263219787675304	0.16639385
101	6	False	2.66666666666666	-0.0735255676684554	0.1755288
102	6	False	2.73333333333333	-0.115742911818018	0.16774935
103	6	False	2.8	-0.153250250826289	0.1538457
104	6	False	2.86666666666666	-0.145184699658433	0.19472505
105	6	False	2.93333333333333	-0.0686386902233724	0.20356898
106	6	False	3	-0.0263341806077438	0.21801895
107	6	False	3.06666666666666	-0.0692813805407594	0.22144036
108	6	False	3.13333333333333	-0.015111893892676	0.25096494
109	6	False	3.2	-0.0555390257724679	0.26839173
110	6	False	3.26666666666666	-0.0995982397717235	0.2553801
111	6	False	3.33333333333333	-0.138905752698751	0.23752654
112	6	False	3.4	-0.173826059045812	0.2223101
113	6	False	3.46666666666666	-0.192783785586434	0.23666981
114	6	False	3.53333333333333	-0.129200883264188	0.24528629
115	6	False	3.6	-0.0421023119438492	0.22534251
116	6	False	3.66666666666666	-0.0807249835448796	0.20348454
117	6	False	3.73333333333333	-0.0875146961306709	0.19618893
118	6	False	3.8	-0.101787751817745	0.1929374
119	6	False	3.86666666666666	-0.0519121347423089	0.1753374
120	6	False	3.93333333333333	0.033784241395054	0.16519105
121	45	True	-3.93333333333333	0.109671280965157	0.20797843
122	45	True	-3.86666666666666	0.0753330457340605	0.20191982
123	45	True	-3.8	0.103579403899158	0.20953509
124	45	True	-3.73333333333333	0.0821806825832437	0.20188487
125	45	True	-3.66666666666666	0.104632885617736	0.2214013
126	45	True	-3.6	0.17062743539663	0.21213959
127	45	True	-3.53333333333333	0.195017339905709	0.20326534
128	45	True	-3.46666666666666	0.228847618527895	0.19531399
129	45	True	-3.4	0.157137504720904	0.19148432
130	45	True	-3.33333333333333	0.0993340673770918	0.1871945
131	45	True	-3.26666666666666	0.069999382363869	0.17936374
132	45	True	-3.2	0.0311967165934236	0.18079609
133	45	True	-3.13333333333333	0.101232877528635	0.17845723
134	45	True	-3.06666666666666	0.257428669288047	0.18383697
135	45	True	-3	0.451396357978162	0.20001319
136	45	True	-2.93333333333333	0.45962186702805	0.19936495
137	45	True	-2.86666666666666	0.39752542047065	0.19102508
138	45	True	-2.8	0.319608553036702	0.18942977
139	45	True	-2.73333333333333	0.251241721905292	0.18630718
140	45	True	-2.66666666666666	0.189381296342209	0.18435323
141	45	True	-2.6	0.122063303267967	0.19387966
142	45	True	-2.53333333333333	0.117946636750424	0.20220107
143	45	True	-2.46666666666666	0.236572632271427	0.20728572
144	45	True	-2.4	0.319847782524462	0.2056027
145	45	True	-2.33333333333333	0.347854639064767	0.20384237
146	45	True	-2.26666666666666	0.355556502440015	0.19531521
147	45	True	-2.2	0.434747818374105	0.19999589
148	45	True	-2.13333333333333	0.456701087940552	0.1949456
149	45	True	-2.06666666666666	0.406797653958813	0.1900365
150	45	True	-2	0.46597359676256	0.18208688
151	45	True	-1.93333333333333	0.491842455172333	0.17681322
152	45	True	-1.86666666666666	0.450529483866855	0.17352276
153	45	True	-1.8	0.580018657824522	0.16967106
154	45	True	-1.73333333333333	0.566587701063943	0.20052938
155	45	True	-1.66666666666666	0.485546195874586	0.19214082
156	45	True	-1.6	0.458613947978553	0.18410316
157	45	True	-1.53333333333333	0.479493508714361	0.1967901
158	45	True	-1.46666666666666	0.573497761861237	0.20348
159	45	True	-1.4	0.513111959076045	0.20271575
160	45	True	-1.33333333333333	0.476839499659687	0.19423571
161	45	True	-1.26666666666666	0.48569355234466	0.1913015
162	45	True	-1.2	0.583806585105041	0.20417902
163	45	True	-1.13333333333333	0.540696527533247	0.219293
164	45	True	-1.06666666666666	0.525407014509368	0.2162463
165	45	True	-1	0.550325664632651	0.20893991
166	45	True	-0.933333333333333	0.610730217616766	0.20019951
167	45	True	-0.866666666666666	0.547256977455204	0.22611395
168	45	True	-0.8	0.570168694175193	0.22131597
169	45	True	-0.733333333333333	0.539365388706316	0.22647332
170	45	True	-0.666666666666666	0.446751947151678	0.23179153
171	45	True	-0.6	0.443095544624321	0.22245207
172	45	True	-0.533333333333333	0.508665178011865	0.21314645
173	45	True	-0.466666666666666	0.471353781709079	0.21898662
174	45	True	-0.4	0.41049476188957	0.21953042
175	45	True	-0.333333333333333	0.508579216338877	0.2356058
176	45	True	-0.266666666666666	0.528962305141154	0.24090663
177	45	True	-0.2	0.437323997818226	0.25552872
178	45	True	-0.133333333333333	0.388468643495389	0.2942732
179	45	True	-0.0666666666666666	0.302978217804417	0.29680914
180	45	True	0	0.193622819555839	0.30050617
181	45	True	0.0666666666666666	0.280097777866369	0.31811333
182	45	True	0.133333333333333	0.275102891276922	0.30724835
183	45	True	0.2	0.231255592285772	0.31297156
184	45	True	0.266666666666666	0.152300242085377	0.30602372
185	45	True	0.333333333333333	0.165161644452264	0.3037155
186	45	True	0.4	0.215265997654416	0.3008803
187	45	True	0.466666666666666	0.301866396809274	0.29006302
188	45	True	0.533333333333333	0.254186343528861	0.2935403
189	45	True	0.6	0.250284138171142	0.29068118
190	45	True	0.666666666666666	0.283438366546082	0.281143
191	45	True	0.733333333333333	0.293773424932179	0.27780044
192	45	True	0.8	0.530364837084691	0.2849334
193	45	True	0.866666666666666	0.564653172554709	0.28201908
194	45	True	0.933333333333333	0.551844918779752	0.2722891
195	45	True	1	0.547501611040207	0.27696544
196	45	True	1.06666666666666	0.468034474250976	0.28439116
197	45	True	1.13333333333333	0.429384800031144	0.2751041
198	45	True	1.2	0.41304361621098	0.26569942
199	45	True	1.26666666666666	0.42161271174007	0.25961137
200	45	True	1.33333333333333	0.388191532220466	0.26133454
201	45	True	1.4	0.368249968866995	0.2577644
202	45	True	1.46666666666666	0.318570459579976	0.24698159
203	45	True	1.53333333333333	0.320852192199936	0.23854208
204	45	True	1.6	0.297999025390362	0.26083097
205	45	True	1.66666666666666	0.310123324314848	0.24991983
206	45	True	1.73333333333333	0.231812942745096	0.24459216
207	45	True	1.8	0.156806612075381	0.24914104
208	45	True	1.86666666666666	0.150324110085428	0.24827464
209	45	True	1.93333333333333	0.170905499177753	0.24137716
210	45	True	2	0.114644721373127	0.23605034
211	45	True	2.06666666666666	0.0606599160213849	0.23084551
212	45	True	2.13333333333333	0.125752266771497	0.22118875
213	45	True	2.2	0.117521674017089	0.2217901
214	45	True	2.26666666666666	0.133233395496723	0.2273497
215	45	True	2.33333333333333	0.121127192037402	0.22075513
216	45	True	2.4	0.100677702954867	0.23151642
217	45	True	2.46666666666666	0.13134700654269	0.24510698
218	45	True	2.53333333333333	0.0752069311193731	0.28391835
219	45	True	2.6	-0.00407961444838632	0.2705586
220	45	True	2.66666666666666	-0.0599194621050777	0.26669765
221	45	True	2.73333333333333	-0.0660049429696516	0.2628406
222	45	True	2.8	-0.0766100565756832	0.25184542
223	45	True	2.86666666666666	-0.0946040017621723	0.2434848
224	45	True	2.93333333333333	-0.144191553863007	0.26520735
225	45	True	3	-0.189762604946486	0.26480845
226	45	True	3.06666666666666	-0.231022211419402	0.26059848
227	45	True	3.13333333333333	-0.163215480050063	0.25301504
228	45	True	3.2	-0.112860808193318	0.25617713
229	45	True	3.26666666666666	-0.156078168338192	0.2679189
230	45	True	3.33333333333333	-0.200423056948356	0.26194677
231	45	True	3.4	-0.146101792791393	0.2574429
232	45	True	3.46666666666666	-0.121539734948227	0.25299096
233	45	True	3.53333333333333	-0.157467747498636	0.24240786
234	45	True	3.6	-0.183583204708678	0.24652515
235	45	True	3.66666666666666	-0.156325415604672	0.24577925
236	45	True	3.73333333333333	-0.0815763532594889	0.23726691
237	45	True	3.8	0.0496076153329623	0.23209423
238	45	True	3.86666666666666	0.0418231895785584	0.23504555
239	45	True	3.93333333333333	0.000712539993765836	0.22521311
240	51	False	-3.93333333333333	0.0393137928559672	0.21462849
241	51	False	-3.86666666666666	0.103762386879028	0.19623974
242	51	False	-3.8	0.0801072438419966	0.22935328
243	51	False	-3.73333333333333	0.0291257318498347	0.21976562
244	51	False	-3.66666666666666	0.0391180337105974	0.23171711
245	51	False	-3.6	0.00137880403118366	0.2127203
246	51	False	-3.53333333333333	-0.0189123504524408	0.21767253
247	51	False	-3.46666666666666	0.0559392186686541	0.21595234
248	51	False	-3.4	0.215902151415722	0.23843697
249	51	False	-3.33333333333333	0.164962564837989	0.22237742
250	51	False	-3.26666666666666	0.0997567967164803	0.21215752
251	51	False	-3.2	0.0429126517893668	0.20109549
252	51	False	-3.13333333333333	-0.00630143137767449	0.196318
253	51	False	-3.06666666666666	-0.048903282169613	0.19185215
254	51	False	-3	-0.0698136230632384	0.18504836
255	51	False	-2.93333333333333	-0.0660207126122799	0.18025455
256	51	False	-2.86666666666666	-0.0778016920291456	0.19120592
257	51	False	-2.8	-0.110365328069692	0.19958904
258	51	False	-2.73333333333333	-0.138976881263591	0.19207782
259	51	False	-2.66666666666666	-0.163752277745032	0.22165756
260	51	False	-2.6	-0.185198976134618	0.2146847
261	51	False	-2.53333333333333	-0.183345429685027	0.19197692
262	51	False	-2.46666666666666	-0.149657347479219	0.17534576
263	51	False	-2.4	-0.114924412620032	0.16859256
264	51	False	-2.33333333333333	-0.0666996206985066	0.1712632
265	51	False	-2.26666666666666	-0.0684523456917848	0.24965179
266	51	False	-2.2	-0.0612104925893243	0.23974836
267	51	False	-2.13333333333333	-0.0718849107998653	0.22400396
268	51	False	-2.06666666666666	-0.10521040499051	0.22532025
269	51	False	-2	-0.134513923821965	0.21311411
270	51	False	-1.93333333333333	-0.159888810195384	0.19985357
271	51	False	-1.86666666666666	-0.181854473466486	0.18749258
272	51	False	-1.8	-0.200868819002059	0.171491
273	51	False	-1.73333333333333	-0.21732838474643	0.21517703
274	51	False	-1.66666666666666	-0.231576468681431	0.19721758
275	51	False	-1.6	-0.243910148830577	0.18722823
276	51	False	-1.53333333333333	-0.254586717508824	0.21437228
277	51	False	-1.46666666666666	-0.263828728561266	0.23378831
278	51	False	-1.4	-0.271829070983856	0.21203437
279	51	False	-1.33333333333333	-0.27875437105886	0.1897068
280	51	False	-1.26666666666666	-0.284749196224153	0.175691
281	51	False	-1.2	-0.253880043482092	0.17827314
282	51	False	-1.13333333333333	-0.260303158580932	0.18156308
283	51	False	-1.06666666666666	-0.268721954002758	0.17771184
284	51	False	-1	-0.276063713938676	0.16731168
285	51	False	-0.933333333333333	-0.282420024889668	0.19615467
286	51	False	-0.866666666666666	-0.243062641057769	0.21658078
287	51	False	-0.8	-0.199355087254593	0.23147285
288	51	False	-0.733333333333333	-0.214986882174222	0.21479106
289	51	False	-0.666666666666666	-0.217736063114613	0.2503515
290	51	False	-0.6	-0.174456280430247	0.24963802
291	51	False	-0.533333333333333	0.00677898186378726	0.27158007
292	51	False	-0.466666666666666	0.0263215746333229	0.26313153
293	51	False	-0.4	-0.00783308484092369	0.24485621
294	51	False	-0.333333333333333	0.0717519774452824	0.21907246
295	51	False	-0.266666666666666	0.160772645039016	0.23719491
296	51	False	-0.2	0.316837064079573	0.25637072
297	51	False	-0.133333333333333	0.690984531290127	0.24624714
298	51	False	-0.0666666666666666	0.991898937102311	0.24928135
299	51	False	0	1.3510502581958	0.26897216
300	51	False	0.0666666666666666	1.50815217858456	0.25805354
301	51	False	0.133333333333333	1.57722379453715	0.24437277
302	51	False	0.2	1.46856360420277	0.22362746
303	51	False	0.266666666666666	1.40672418400297	0.22432545
304	51	False	0.333333333333333	1.32761407085907	0.24112843
305	51	False	0.4	1.19784294176866	0.25291675
306	51	False	0.466666666666666	1.15182457046842	0.22646713
307	51	False	0.533333333333333	1.18065913892172	0.20279281
308	51	False	0.6	1.29171640732836	0.2024346
309	51	False	0.666666666666666	1.2248214960332	0.2244594
310	51	False	0.733333333333333	1.04437343406071	0.22698963
311	51	False	0.8	0.933951052443816	0.24433964
312	51	False	0.866666666666666	0.87598416493638	0.2860913
313	51	False	0.933333333333333	0.721278933954273	0.2857258
314	51	False	1	0.604514600176129	0.2679247
315	51	False	1.06666666666666	0.508362681711326	0.2939303
316	51	False	1.13333333333333	0.397149923445858	0.295512
317	51	False	1.2	0.502445799666728	0.26439708
318	51	False	1.26666666666666	0.573156297842254	0.23655848
319	51	False	1.33333333333333	0.461164705189461	0.2530143
320	51	False	1.4	0.35591406819021	0.2745967
321	51	False	1.46666666666666	0.264647799497707	0.2960006
322	51	False	1.53333333333333	0.185641160908425	0.29620025
323	51	False	1.6	0.117249863625344	0.27639335
324	51	False	1.66666666666666	0.0580476645216979	0.25201607
325	51	False	1.73333333333333	0.0677496984069187	0.22727692
326	51	False	1.8	0.0445277613030349	0.21032742
327	51	False	1.86666666666666	0.0307661062405157	0.24371457
328	51	False	1.93333333333333	-0.0157742373580936	0.2248971
329	51	False	2	-0.0570835186584103	0.20121504
330	51	False	2.06666666666666	-0.092861798006062	0.19026165
331	51	False	2.13333333333333	-0.0949460422685771	0.17212771
332	51	False	2.2	-0.101284519544439	0.1555059
333	51	False	2.26666666666666	-0.104330686131608	0.13913086
334	51	False	2.33333333333333	-0.133254208737058	0.14458504
335	51	False	2.4	-0.158788925037736	0.18545586
336	51	False	2.46666666666666	-0.135018690209893	0.17021036
337	51	False	2.53333333333333	-0.0551134966250053	0.15953422
338	51	False	2.6	-0.0946609049558321	0.15220338
339	51	False	2.66666666666666	-0.125371226509599	0.17199019
340	51	False	2.73333333333333	-0.151974336146373	0.15501621
341	51	False	2.8	-0.106926343013938	0.15148872
342	51	False	2.86666666666666	-0.0533044185990439	0.14742759
343	51	False	2.93333333333333	-0.0318782914170297	0.17008254
344	51	False	3	-0.066476742377681	0.17597502
345	51	False	3.06666666666666	-0.100907007843733	0.23777305
346	51	False	3.13333333333333	-0.1307959269882	0.21273515
347	51	False	3.2	-0.156670501204747	0.2140699
348	51	False	3.26666666666666	-0.179068581129136	0.21397966
349	51	False	3.33333333333333	-0.198457241021985	0.21317415
350	51	False	3.4	-0.215240827955261	0.21790636
351	51	False	3.46666666666666	-0.229769361217757	0.19935632
352	51	False	3.53333333333333	-0.242345850880409	0.1872445
353	51	False	3.6	-0.253232558263227	0.20685112
354	51	False	3.66666666666666	-0.262656497898709	0.21659514
355	51	False	3.73333333333333	-0.270814230867247	0.20941791
356	51	False	3.8	-0.277875885521253	0.19454722
357	51	False	3.86666666666666	-0.280236285962106	0.17406107
358	51	False	3.93333333333333	-0.242389018414599	0.18458328
359	60	True	-3.93333333333333	0.0598315404377306	0.27367747
360	60	True	-3.86666666666666	0.0482350487303973	0.2724646
361	60	True	-3.8	0.0648698642130613	0.2700255
362	60	True	-3.73333333333333	0.116110066325758	0.26479888
363	60	True	-3.66666666666666	0.0969323730647117	0.25967345
364	60	True	-3.6	0.0588733688506405	0.2546472
365	60	True	-3.53333333333333	0.0107499452946724	0.2798756
366	60	True	-3.46666666666666	-0.00551755750487421	0.31756845
367	60	True	-3.4	-0.0224317504040037	0.3123222
368	60	True	-3.33333333333333	-0.071026453330085	0.30716872
369	60	True	-3.26666666666666	-0.117098673966612	0.30122322
370	60	True	-3.2	-0.158069205994664	0.30665135
371	60	True	-3.13333333333333	-0.127175219857062	0.31004226
372	60	True	-3.06666666666666	-0.0718742350191149	0.3040411
373	60	True	-3	0.0258259043998173	0.29815608
374	60	True	-2.93333333333333	0.0559434346481946	0.29238498
375	60	True	-2.86666666666666	0.0545840072766615	0.28672558
376	60	True	-2.8	0.005739931463771	0.28117573
377	60	True	-2.73333333333333	-0.0485033580527008	0.2757333
378	60	True	-2.66666666666666	-0.0974370574723828	0.2703962
379	60	True	-2.6	0.0803026930739446	0.2651624
380	60	True	-2.53333333333333	0.347275521115431	0.2603077
381	60	True	-2.46666666666666	0.440359028558009	0.25707006
382	60	True	-2.4	0.372002564721748	0.25209424
383	60	True	-2.33333333333333	0.277248225153646	0.24721472
384	60	True	-2.26666666666666	0.190356332088892	0.24242964
385	60	True	-2.2	0.113344580663645	0.2432725
386	60	True	-2.13333333333333	0.0453305100992044	0.24594574
387	60	True	-2.06666666666666	-0.00973572985400433	0.2441616
388	60	True	-2	0.0606864658420214	0.24420293
389	60	True	-1.93333333333333	0.153129074128646	0.24449533
390	60	True	-1.86666666666666	0.17293745759468	0.24207538
391	60	True	-1.8	0.125937089626868	0.23995237
392	60	True	-1.73333333333333	0.113836301111196	0.2379277
393	60	True	-1.66666666666666	0.0579467367909847	0.23591676
394	60	True	-1.6	0.0213886011016604	0.2423633
395	60	True	-1.53333333333333	-0.0169451106331935	0.23791844
396	60	True	-1.46666666666666	-0.0679049372594171	0.23331329
397	60	True	-1.4	-0.11450553200412	0.25743747
398	60	True	-1.33333333333333	-0.155795661099479	0.25451118
399	60	True	-1.26666666666666	-0.192259710783011	0.25916296
400	60	True	-1.2	-0.224450460579816	0.25414664
401	60	True	-1.13333333333333	-0.252867692580053	0.24922737
402	60	True	-1.06666666666666	-0.235336546393984	0.24440333
403	60	True	-1	-0.252985601340964	0.24352771
404	60	True	-0.933333333333333	-0.277162978045493	0.24026477
405	60	True	-0.866666666666666	-0.299316561108342	0.252069
406	60	True	-0.8	-0.280113220828929	0.25052515
407	60	True	-0.733333333333333	-0.238721572697233	0.2778957
408	60	True	-0.666666666666666	-0.231827001260837	0.27348256
409	60	True	-0.6	-0.245660681009266	0.26818904
410	60	True	-0.533333333333333	-0.221183058786633	0.26299798
411	60	True	-0.466666666666666	-0.215400799344542	0.26012152
412	60	True	-0.4	-0.22334151975374	0.2550866
413	60	True	-0.333333333333333	-0.221799718085322	0.25483644
414	60	True	-0.266666666666666	-0.193018282710312	0.2914726
415	60	True	-0.2	-0.212675513950819	0.33991835
416	60	True	-0.133333333333333	-0.235834808747401	0.3896845
417	60	True	-0.0666666666666666	-0.225024159559474	0.44055107
418	60	True	0	0.0200371952814177	0.46192312
419	60	True	0.0666666666666666	0.261158762371274	0.46496356
420	60	True	0.133333333333333	0.294675724475393	0.47458014
421	60	True	0.2	0.236333348445632	0.4826101
422	60	True	0.266666666666666	0.358456321482766	0.493804
423	60	True	0.333333333333333	0.617207222556704	0.48424596
424	60	True	0.4	0.773017078147489	0.4748729
425	60	True	0.466666666666666	0.946583285755991	0.46688712
426	60	True	0.533333333333333	1.022564123385	0.46844363
427	60	True	0.6	0.923088614989097	0.4673643
428	60	True	0.666666666666666	0.781044225231955	0.46666306
429	60	True	0.733333333333333	0.666520052160449	0.45931256
430	60	True	0.8	0.558676547322037	0.45129675
431	60	True	0.866666666666666	0.520555158727223	0.44256145
432	60	True	0.933333333333333	0.48892245955329	0.44598627
433	60	True	1	0.447948434879533	0.4407019
434	60	True	1.06666666666666	0.347699227084219	0.43217164
435	60	True	1.13333333333333	0.363267897645109	0.42380655
436	60	True	1.2	0.374124428751774	0.46204638
437	60	True	1.26666666666666	0.386402021890649	0.46140474
438	60	True	1.33333333333333	0.349265648833657	0.45377368
439	60	True	1.4	0.339000188122004	0.4476162
440	60	True	1.46666666666666	0.320114635450573	0.44758332
441	60	True	1.53333333333333	0.24618808115537	0.43943915
442	60	True	1.6	0.189582471065022	0.4370265
443	60	True	1.66666666666666	0.261459107604577	0.43554944
444	60	True	1.73333333333333	0.275865062434322	0.42998147
445	60	True	1.8	0.343207206434496	0.42449346
446	60	True	1.86666666666666	0.464913314094857	0.42009217
447	60	True	1.93333333333333	0.444137837381481	0.4119609
448	60	True	2	0.398270488628891	0.40668362
449	60	True	2.06666666666666	0.327004492289373	0.39881188
450	60	True	2.13333333333333	0.288831348309684	0.39147854
451	60	True	2.2	0.28305308302494	0.39064106
452	60	True	2.26666666666666	0.245448972292169	0.3860004
453	60	True	2.33333333333333	0.212462523435637	0.3801124
454	60	True	2.4	0.211196861640046	0.37948844
455	60	True	2.46666666666666	0.177083972511544	0.3721431
456	60	True	2.53333333333333	0.0916461075577607	0.3631682
457	60	True	2.6	0.0111460571937045	0.3543957
458	60	True	2.66666666666666	-0.0448702949067054	0.347536
459	60	True	2.73333333333333	-0.00219947118532858	0.3408091
460	60	True	2.8	0.00757924680549013	0.3528775
461	60	True	2.86666666666666	-0.0350285414079157	0.3575409
462	60	True	2.93333333333333	-0.0545727049950357	0.3631317
463	60	True	3	-0.0022916780657835	0.36797586
464	60	True	3.06666666666666	0.00648543320729539	0.3697009
465	60	True	3.13333333333333	-0.0376893938987474	0.3635744
466	60	True	3.2	-0.0683006879091158	0.35985878
467	60	True	3.26666666666666	-0.084561234872001	0.35319257
468	60	True	3.33333333333333	-0.0532861503092374	0.34938082
469	60	True	3.4	-0.0625238351490401	0.35342127
470	60	True	3.46666666666666	-0.0728166092031697	0.35162163
471	60	True	3.53333333333333	-0.111350301154039	0.35803235
472	60	True	3.6	-0.152303601164244	0.35536465
473	60	True	3.66666666666666	-0.189110297557592	0.35544083
474	60	True	3.73333333333333	-0.221663851145626	0.3520792
475	60	True	3.8	-0.23365388869143	0.34779155
476	60	True	3.86666666666666	-0.19719050101552	0.34105974
477	60	True	3.93333333333333	-0.166750443313119	0.33445817
478	67	False	-3.93333333333333	0.356127369993813	0.16488822
479	67	False	-3.86666666666666	0.577923937622819	0.18461576
480	67	False	-3.8	0.570131539133176	0.17627627
481	67	False	-3.73333333333333	0.496913847554248	0.19201843
482	67	False	-3.66666666666666	0.393535341444754	0.22654033
483	67	False	-3.6	0.336817325631521	0.23676261
484	67	False	-3.53333333333333	0.285798740238907	0.2256352
485	67	False	-3.46666666666666	0.192849724466572	0.21040128
486	67	False	-3.4	0.139029156479571	0.19380641
487	67	False	-3.33333333333333	0.109471953427734	0.20051119
488	67	False	-3.26666666666666	0.100102247950114	0.20350078
489	67	False	-3.2	0.0324639725501751	0.21932411
490	67	False	-3.13333333333333	-0.0324211048851091	0.2297646
491	67	False	-3.06666666666666	-0.0886463162335899	0.21728227
492	67	False	-3	-0.136890537632455	0.21518964
493	67	False	-2.93333333333333	-0.178244824908066	0.19925486
494	67	False	-2.86666666666666	-0.213689440841138	0.20359755
495	67	False	-2.8	-0.244068557880097	0.21815605
496	67	False	-2.73333333333333	-0.225423778349491	0.21545595
497	67	False	-2.66666666666666	-0.24462296992453	0.19668365
498	67	False	-2.6	-0.269738475529016	0.1777823
499	67	False	-2.53333333333333	-0.296947006903803	0.16355604
500	67	False	-2.46666666666666	-0.319746283558424	0.16391957
501	67	False	-2.4	-0.306588989765073	0.19063364
502	67	False	-2.33333333333333	-0.317655805499131	0.17214242
503	67	False	-2.26666666666666	-0.332641431082828	0.1554448
504	67	False	-2.2	-0.289123887843471	0.18869622
505	67	False	-2.13333333333333	-0.287897773580513	0.20540833
506	67	False	-2.06666666666666	-0.305824587928081	0.20380652
507	67	False	-2	-0.322872499426486	0.23091415
508	67	False	-1.93333333333333	-0.337633293005081	0.20851573
509	67	False	-1.86666666666666	-0.343090512999364	0.18828997
510	67	False	-1.8	-0.337240287330428	0.19903095
511	67	False	-1.73333333333333	-0.347609273414627	0.2016694
512	67	False	-1.66666666666666	-0.358640674498352	0.18210772
513	67	False	-1.6	-0.368285706593915	0.1644435
514	67	False	-1.53333333333333	-0.37656921398063	0.15386763
515	67	False	-1.46666666666666	-0.383670383709858	0.1528238
516	67	False	-1.4	-0.389756829938659	0.13800007
517	67	False	-1.33333333333333	-0.374460677684978	0.15379763
518	67	False	-1.26666666666666	-0.349289399888773	0.14518893
519	67	False	-1.2	-0.357400516700854	0.15406802
520	67	False	-1.13333333333333	-0.366985083874238	0.15448624
521	67	False	-1.06666666666666	-0.375433367837892	0.15382195
522	67	False	-1	-0.382694994897756	0.16857828
523	67	False	-0.933333333333333	-0.388920676485243	0.16394395
524	67	False	-0.866666666666666	-0.394256771253358	0.14804158
525	67	False	-0.8	-0.398830273494725	0.13368171
526	67	False	-0.733333333333333	-0.363863997198483	0.15740877
527	67	False	-0.666666666666666	-0.307208586086754	0.1421403
528	67	False	-0.6	-0.261520106577068	0.14913023
529	67	False	-0.533333333333333	-0.2795026236749	0.15215892
530	67	False	-0.466666666666666	-0.197367660705809	0.1684516
531	67	False	-0.4	-0.198008919475923	0.16288283
532	67	False	-0.333333333333333	-0.032143735808902	0.1494191
533	67	False	-0.266666666666666	0.149703475540022	0.13508825
534	67	False	-0.2	0.195749944693168	0.12847513
535	67	False	-0.133333333333333	0.281421365701452	0.13268614
536	67	False	-0.0666666666666666	0.402153852643877	0.14579645
537	67	False	0	0.38174544622698803	0.15487221
538	67	False	0.0666666666666666	0.488829895413711	0.15923381
539	67	False	0.133333333333333	0.678049368972914	0.20242971
540	67	False	0.2	0.747003598636173	0.27253887
541	67	False	0.266666666666666	0.757064833239063	0.2796595
542	67	False	0.333333333333333	0.664850271721942	0.2868115
543	67	False	0.4	0.597445783117189	0.27816173
544	67	False	0.466666666666666	0.569510080617429	0.27763513
545	67	False	0.533333333333333	0.513054702247538	0.29742807
546	67	False	0.6	0.501193626953882	0.30779144
547	67	False	0.666666666666666	0.513345025556622	0.3094861
548	67	False	0.733333333333333	0.484406934120674	0.29729387
549	67	False	0.8	0.473645350967106	0.26900584
550	67	False	0.866666666666666	0.55019990451891	0.25119764
551	67	False	0.933333333333333	0.474223180717919	0.23771927
552	67	False	1	0.393491425964376	0.22398174
553	67	False	1.06666666666666	0.351450888218525	0.22509888
554	67	False	1.13333333333333	0.323393915313931	0.23487428
555	67	False	1.2	0.38282815124775	0.22313318
556	67	False	1.26666666666666	0.503936411791764	0.24356775
557	67	False	1.33333333333333	0.409813512477168	0.24497104
558	67	False	1.4	0.33470671366141	0.22734496
559	67	False	1.46666666666666	0.408310521957281	0.21137172
560	67	False	1.53333333333333	0.399876897672268	0.23941107
561	67	False	1.6	0.33645117404406	0.23336631
562	67	False	1.66666666666666	0.33168585931159	0.25104254
563	67	False	1.73333333333333	0.362437117021757	0.30585206
564	67	False	1.8	0.35706459380519	0.2814113
565	67	False	1.86666666666666	0.259496659850113	0.3100845
566	67	False	1.93333333333333	0.187964885973339	0.30745924
567	67	False	2	0.1533454037783	0.27763602
568	67	False	2.06666666666666	0.0947716637461608	0.25879204
569	67	False	2.13333333333333	0.0224606720757672	0.25918826
570	67	False	2.2	-0.0414767816229219	0.25662777
571	67	False	2.26666666666666	-0.053929420605356	0.26350734
572	67	False	2.33333333333333	-0.0980956923432094	0.24505335
573	67	False	2.4	-0.14419263254296	0.2290779
574	67	False	2.46666666666666	-0.184432684938578	0.23104815
575	67	False	2.53333333333333	-0.223050962134318	0.2139954
576	67	False	2.6	-0.21623243420751	0.19566694
577	67	False	2.66666666666666	-0.238565086867035	0.24458879
578	67	False	2.73333333333333	-0.264707735663144	0.24082083
579	67	False	2.8	-0.259312626554742	0.245995
580	67	False	2.86666666666666	-0.238031594644372	0.22213379
581	67	False	2.93333333333333	-0.260928525695431	0.20922624
582	67	False	3	-0.265046297695194	0.18893155
583	67	False	3.06666666666666	-0.216805720625292	0.19197199
584	67	False	3.13333333333333	-0.206258557235478	0.20913154
585	67	False	3.2	-0.230501798336825	0.20349504
586	67	False	3.26666666666666	-0.152272189019778	0.19421314
587	67	False	3.33333333333333	-0.156542773632861	0.18207288
588	67	False	3.4	-0.148180439261094	0.2159181
589	67	False	3.46666666666666	-0.160880541013159	0.23047535
590	67	False	3.53333333333333	-0.194113671633857	0.20962277
591	67	False	3.6	-0.226874202308918	0.2011984
592	67	False	3.66666666666666	-0.255332100349134	0.19827196
593	67	False	3.73333333333333	-0.279756612257934	0.24366741
594	67	False	3.8	-0.300693502731828	0.26274726
595	67	False	3.86666666666666	-0.318638477776279	0.27938086
596	67	False	3.93333333333333	-0.334018888335272	0.25839812
597	69	False	-3.93333333333333	-0.221994298840527	0.24038857
598	69	False	-3.86666666666666	-0.218578081218792	0.21707118
599	69	False	-3.8	-0.247646976444552	0.20742588
600	69	False	-3.73333333333333	-0.274677040869206	0.18730584
601	69	False	-3.66666666666666	-0.298574355987154	0.17371568
602	69	False	-3.6	-0.31967762918218	0.16121602
603	69	False	-3.53333333333333	-0.338313028036769	0.15063325
604	69	False	-3.46666666666666	-0.354769141937556	0.14082555
605	69	False	-3.4	-0.366362070570565	0.16186577
606	69	False	-3.33333333333333	-0.314452278462083	0.15009646
607	69	False	-3.26666666666666	-0.20374306252752	0.14468816
608	69	False	-3.2	-0.174251763923906	0.14415222
609	69	False	-3.13333333333333	-0.189705825625722	0.17708075
610	69	False	-3.06666666666666	-0.208669017036281	0.16813028
611	69	False	-3	-0.205832269197311	0.16789493
612	69	False	-2.93333333333333	-0.124031355928448	0.1516093
613	69	False	-2.86666666666666	-0.0243563297967011	0.13690339
614	69	False	-2.8	0.0330149613580023	0.12362392
615	69	False	-2.73333333333333	0.0586092146791443	0.115111664
616	69	False	-2.66666666666666	0.00708862996800009	0.10725205
617	69	False	-2.6	-0.049523635135061	0.13345754
618	69	False	-2.53333333333333	-0.111061835157559	0.13350488
619	69	False	-2.46666666666666	-0.164294425447257	0.12020626
620	69	False	-2.4	-0.17706230782424	0.13554785
621	69	False	-2.33333333333333	-0.206491441013364	0.1285375
622	69	False	-2.26666666666666	-0.211406129614854	0.16566816
623	69	False	-2.2	-0.238012159098955	0.16214575
624	69	False	-2.13333333333333	-0.210639621395148	0.15555114
625	69	False	-2.06666666666666	-0.227377040038921	0.16732495
626	69	False	-2	-0.256502412666794	0.17662069
627	69	False	-1.93333333333333	-0.282519544970832	0.1675933
628	69	False	-1.86666666666666	-0.305500264309493	0.15497732
629	69	False	-1.8	-0.325793950122236	0.14341795
630	69	False	-1.73333333333333	-0.31297568194549	0.14126712
631	69	False	-1.66666666666666	-0.29426950873377	0.14737529
632	69	False	-1.6	-0.315083597338523	0.13308004
633	69	False	-1.53333333333333	-0.334240256840973	0.12017143
634	69	False	-1.46666666666666	-0.351172776473879	0.120403156
635	69	False	-1.4	-0.366125448127869	0.11814232
636	69	False	-1.33333333333333	-0.377334547881055	0.15890759
637	69	False	-1.26666666666666	-0.367835070573172	0.15825573
638	69	False	-1.2	-0.362989070495437	0.14894326
639	69	False	-1.13333333333333	-0.375136025695473	0.13791165
640	69	False	-1.06666666666666	-0.387256519140066	0.12617108
641	69	False	-1	-0.397988658727442	0.1194471
642	69	False	-0.933333333333333	-0.407466254313944	0.12265492
643	69	False	-0.866666666666666	-0.415835366772667	0.13115087
644	69	False	-0.8	-0.420145592535459	0.12512939
645	69	False	-0.733333333333333	-0.397538918693871	0.124579445
646	69	False	-0.666666666666666	-0.375147083038906	0.117553405
647	69	False	-0.6	-0.386631745729435	0.12104243
648	69	False	-0.533333333333333	-0.392605717829331	0.112926885
649	69	False	-0.466666666666666	-0.375094685941103	0.1019731
650	69	False	-0.4	-0.331980194942656	0.109813064
651	69	False	-0.333333333333333	-0.298292793881646	0.13799614
652	69	False	-0.266666666666666	-0.312749209977532	0.1273907
653	69	False	-0.2	-0.331817548327963	0.15245144
654	69	False	-0.133333333333333	-0.349025411563409	0.14368302
655	69	False	-0.0666666666666666	-0.349236661071118	0.14869626
656	69	False	0	-0.335782176583659	0.1769369
657	69	False	0.0666666666666666	-0.259380041130919	0.18061878
658	69	False	0.133333333333333	-0.181197842435472	0.17366937
659	69	False	0.2	-0.209016199577522	0.15868513
660	69	False	0.266666666666666	-0.200689758896111	0.14329286
661	69	False	0.333333333333333	-0.206400903763309	0.13518623
662	69	False	0.4	-0.102869695066525	0.12449971
663	69	False	0.466666666666666	-0.0538001867397593	0.11723927
664	69	False	0.533333333333333	-0.0679657108752904	0.12753293
665	69	False	0.6	-0.101619850535261	0.13478765
666	69	False	0.666666666666666	-0.0737128144670728	0.1387614
667	69	False	0.733333333333333	-0.0719185021062533	0.12705588
668	69	False	0.8	-0.0774305338593683	0.11473162
669	69	False	0.866666666666666	-0.0826355556833138	0.10853051
670	69	False	0.933333333333333	-0.0963312114375554	0.1026858
671	69	False	1	0.181023763329619	0.09974499
672	69	False	1.06666666666666	0.255304446143689	0.11610533
673	69	False	1.13333333333333	0.284470367238719	0.11278683
674	69	False	1.2	0.250995906612682	0.16981551
675	69	False	1.26666666666666	0.239394347140998	0.1628302
676	69	False	1.33333333333333	0.186365529386947	0.15787098
677	69	False	1.4	0.276192079215167	0.15819529
678	69	False	1.46666666666666	0.361234838421982	0.16647029
679	69	False	1.53333333333333	0.343871533542573	0.16250454
680	69	False	1.6	0.322361819123854	0.14740476
681	69	False	1.66666666666666	0.290793802720313	0.15677288
682	69	False	1.73333333333333	0.246352294923671	0.1629838
683	69	False	1.8	0.226080791159586	0.16320112
684	69	False	1.86666666666666	0.323124793071066	0.16013476
685	69	False	1.93333333333333	0.489815007430367	0.15093018
686	69	False	2	0.487833041966068	0.14213309
687	69	False	2.06666666666666	0.423835885213078	0.14244536
688	69	False	2.13333333333333	0.475999874763958	0.14283618
689	69	False	2.2	0.484584911308275	0.1582791
690	69	False	2.26666666666666	0.421965674642508	0.17192557
691	69	False	2.33333333333333	0.336954485126631	0.17603052
692	69	False	2.4	0.266936784259809	0.16403338
693	69	False	2.46666666666666	0.207124102070784	0.15592718
694	69	False	2.53333333333333	0.141549214827378	0.14892732
695	69	False	2.6	0.114062332891233	0.15296936
696	69	False	2.66666666666666	0.0614139029974898	0.14086476
697	69	False	2.73333333333333	-0.0014398832829232	0.14845625
698	69	False	2.8	-0.00483240397455111	0.1527794
699	69	False	2.86666666666666	-0.0156692472787862	0.14188853
700	69	False	2.93333333333333	-0.0296870565776924	0.13949399
701	69	False	3	0.0340107482952162	0.14749187
702	69	False	3.06666666666666	0.0716295852819006	0.14527196
703	69	False	3.13333333333333	0.137700398647167	0.1525363
704	69	False	3.2	0.0814633628515473	0.14693254
705	69	False	3.26666666666666	0.0456763794206463	0.14292434
706	69	False	3.33333333333333	0.0187202055489471	0.14192106
707	69	False	3.4	0.000661618834597675	0.1474369
708	69	False	3.46666666666666	0.04120434704787	0.14732203
709	69	False	3.53333333333333	0.0843720041868963	0.15503302
710	69	False	3.6	0.187466014878871	0.16129622
711	69	False	3.66666666666666	0.204862758447148	0.16293706
712	69	False	3.73333333333333	0.335415864778046	0.16080828
713	69	False	3.8	0.348121479843067	0.16294253
714	69	False	3.86666666666666	0.44456565617152	0.17089207
715	69	False	3.93333333333333	0.370900034387403	0.19125478
716	100	True	-3.93333333333333	0.385236855555121	0.25752223
717	100	True	-3.86666666666666	0.421239691393646	0.24756554
718	100	True	-3.8	0.387411987138213	0.26887637
719	100	True	-3.73333333333333	0.452707556830353	0.27293482
720	100	True	-3.66666666666666	0.524266058372764	0.27655417
721	100	True	-3.6	0.574084118165855	0.2764484
722	100	True	-3.53333333333333	0.558891531740664	0.2694097
723	100	True	-3.46666666666666	0.481076040305275	0.26041675
724	100	True	-3.4	0.45428018005084	0.25174373
725	100	True	-3.33333333333333	0.577329277883226	0.2420105
726	100	True	-3.26666666666666	0.548488888660506	0.23386791
727	100	True	-3.2	0.542677154169088	0.22601643
728	100	True	-3.13333333333333	0.445603027068419	0.23823537
729	100	True	-3.06666666666666	0.367229991059607	0.24225517
730	100	True	-3	0.389687450150282	0.26313865
731	100	True	-2.93333333333333	0.371643137072046	0.26058364
732	100	True	-2.86666666666666	0.323455513987138	0.25507164
733	100	True	-2.8	0.394867472480168	0.24520975
734	100	True	-2.73333333333333	0.360837823083157	0.23572916
735	100	True	-2.66666666666666	0.356646768638217	0.22672777
736	100	True	-2.6	0.390749429309494	0.2469695
737	100	True	-2.53333333333333	0.3464713511701	0.24079739
738	100	True	-2.46666666666666	0.267874512460225	0.2450982
739	100	True	-2.4	0.204806901210729	0.2564569
740	100	True	-2.33333333333333	0.206078419743935	0.24702978
741	100	True	-2.26666666666666	0.210030956685772	0.24453065
742	100	True	-2.2	0.151891041378562	0.24438697
743	100	True	-2.13333333333333	0.0993693753379906	0.24969868
744	100	True	-2.06666666666666	0.137470014687004	0.26475453
745	100	True	-2	0.203284638408201	0.26114154
746	100	True	-1.93333333333333	0.142237160266025	0.2543939
747	100	True	-1.86666666666666	0.0790802503800984	0.24455819
748	100	True	-1.8	0.0220906061374626	0.23510279
749	100	True	-1.73333333333333	0.072832423120848	0.22696456
750	100	True	-1.66666666666666	0.0252584634744733	0.21818937
751	100	True	-1.6	-0.0261495791945351	0.21600705
752	100	True	-1.53333333333333	-0.0368483074954972	0.22370084
753	100	True	-1.46666666666666	-0.0028812894205858	0.21612406
754	100	True	-1.4	-0.0450118869862306	0.21143177
755	100	True	-1.33333333333333	-0.0579975234373442	0.21684587
756	100	True	-1.26666666666666	-0.0904339764672192	0.22820684
757	100	True	-1.2	-0.0491614271579862	0.23131894
758	100	True	-1.13333333333333	-0.0869431879020007	0.23132296
759	100	True	-1.06666666666666	-0.127138680057314	0.26740432
760	100	True	-1	-0.163430194801684	0.2570656
761	100	True	-0.933333333333333	-0.196081833969661	0.24712658
762	100	True	-0.866666666666666	-0.225216994464182	0.23757187
763	100	True	-0.8	-0.237762215421863	0.23438463
764	100	True	-0.733333333333333	-0.245934333122168	0.23891011
765	100	True	-0.666666666666666	-0.238698760921297	0.23630443
766	100	True	-0.6	-0.217591607723253	0.22782215
767	100	True	-0.533333333333333	-0.190356640043918	0.22199622
768	100	True	-0.466666666666666	-0.0985277854891545	0.21902297
769	100	True	-0.4	-0.127272238278632	0.21345136
770	100	True	-0.333333333333333	-0.163335821071372	0.20676205
771	100	True	-0.266666666666666	-0.195994281213823	0.22874388
772	100	True	-0.2	-0.193944791493022	0.22742161
773	100	True	-0.133333333333333	-0.0639221022387588	0.232866
774	100	True	-0.0666666666666666	0.12595456742625	0.23321605
775	100	True	0	0.18481099693266	0.268047
776	100	True	0.0666666666666666	0.234650097097305	0.27054363
777	100	True	0.133333333333333	0.197544976846631	0.26008356
778	100	True	0.2	0.155747245105898	0.2500279
779	100	True	0.266666666666666	0.184173248752107	0.24036098
780	100	True	0.333333333333333	0.18061472931198	0.25369036
781	100	True	0.4	0.355899097126578	0.2560448
782	100	True	0.466666666666666	0.451593077172731	0.256334
783	100	True	0.533333333333333	0.471768067341783	0.24642332
784	100	True	0.6	0.648565521603029	0.25273812
785	100	True	0.666666666666666	0.65079373337812	0.24759951
786	100	True	0.733333333333333	0.603685523477122	0.24908203
787	100	True	0.8	0.591453345873284	0.24825567
788	100	True	0.866666666666666	0.66671120573314	0.2501579
789	100	True	0.933333333333333	0.66859400966998	0.24548711
790	100	True	1	0.786092762324382	0.265742
791	100	True	1.06666666666666	0.840064657515593	0.281129
792	100	True	1.13333333333333	0.732767753654375	0.28283584
793	100	True	1.2	0.662310595006222	0.28695846
794	100	True	1.26666666666666	0.654449346243183	0.2952317
795	100	True	1.33333333333333	0.634364819524931	0.31081152
796	100	True	1.4	0.664664471113914	0.30223247
797	100	True	1.46666666666666	0.636370552883843	0.31033468
798	100	True	1.53333333333333	0.704892871477714	0.32087612
799	100	True	1.6	0.645847648143393	0.34759814
800	100	True	1.66666666666666	0.60041906519754	0.33415887
801	100	True	1.73333333333333	0.61740067487272	0.32423162
802	100	True	1.8	0.535269808328841	0.31169578
803	100	True	1.86666666666666	0.470363856664176	0.2996446
804	100	True	1.93333333333333	0.531669311525156	0.28805935
805	100	True	2	0.439778710922618	0.27692205
806	100	True	2.06666666666666	0.367486712143396	0.27105284
807	100	True	2.13333333333333	0.307414087393478	0.2785677
808	100	True	2.2	0.228039469265878	0.28534395
809	100	True	2.26666666666666	0.319050679065023	0.28728148
810	100	True	2.33333333333333	0.380169590833904	0.2902324
811	100	True	2.4	0.382269531992096	0.29279476
812	100	True	2.46666666666666	0.298967165190314	0.2831574
813	100	True	2.53333333333333	0.237130152210648	0.27307746
814	100	True	2.6	0.250456480882573	0.2673066
815	100	True	2.66666666666666	0.210843213348223	0.2703288
816	100	True	2.73333333333333	0.229044397202872	0.2801924
817	100	True	2.8	0.177096926499351	0.26935926
818	100	True	2.86666666666666	0.135999002133245	0.25894493
819	100	True	2.93333333333333	0.152361025111351	0.2531098
820	100	True	3	0.178137452098111	0.25053018
821	100	True	3.06666666666666	0.116553019640353	0.24084383
822	100	True	3.13333333333333	0.0754017056746163	0.23153204
823	100	True	3.2	0.0431562478304066	0.22258025
824	100	True	3.26666666666666	0.0899006859726142	0.24281304
825	100	True	3.33333333333333	0.0420976033080993	0.2334251
826	100	True	3.4	-0.000501518565455263	0.23087147
827	100	True	3.46666666666666	-0.038953370771648	0.22246568
828	100	True	3.53333333333333	-0.0442903308932079	0.21764621
829	100	True	3.6	0.00227785081069541	0.24769038
830	100	True	3.66666666666666	0.113088923090944	0.2440272
831	100	True	3.73333333333333	0.0659787564786233	0.23641151
832	100	True	3.8	0.165270062095827	0.22905475
833	100	True	3.86666666666666	0.185318201498762	0.22019877
834	100	True	3.93333333333333	0.204240954027865	0.21168515
835	116	True	-3.93333333333333	0.022564760583914	0.19503623
836	116	True	-3.86666666666666	0.0036986135165707	0.20009455
837	116	True	-3.8	0.0627179859224924	0.19446893
838	116	True	-3.73333333333333	0.01430372979287	0.18900146
839	116	True	-3.66666666666666	-0.0314067181165564	0.19255504
840	116	True	-3.6	0.00380656816938122	0.21265852
841	116	True	-3.53333333333333	-0.0260329451144218	0.22384281
842	116	True	-3.46666666666666	-0.0776059597060431	0.2338937
843	116	True	-3.4	-0.0786520502482322	0.22731781
844	116	True	-3.33333333333333	-0.0593082622286977	0.22437228
845	116	True	-3.26666666666666	-0.00101607510400515	0.22264218
846	116	True	-3.2	0.0150948908909301	0.22170417
847	116	True	-3.13333333333333	0.0077812865421766	0.22714901
848	116	True	-3.06666666666666	-0.0461561740542688	0.22517943
849	116	True	-3	-0.0968548172343868	0.22242671
850	116	True	-2.93333333333333	-0.142570906813152	0.2171526
851	116	True	-2.86666666666666	-0.183705454330689	0.21201289
852	116	True	-2.8	-0.220711943878411	0.20605215
853	116	True	-2.73333333333333	-0.254006263251851	0.20025903
854	116	True	-2.66666666666666	-0.267336229212997	0.19462878
855	116	True	-2.6	-0.272482091075733	0.18915683
856	116	True	-2.53333333333333	-0.305949879944139	0.18574713
857	116	True	-2.46666666666666	-0.336575566977926	0.1855573
858	116	True	-2.4	-0.358251575515998	0.1803404
859	116	True	-2.33333333333333	-0.37775289854358	0.17527014
860	116	True	-2.26666666666666	-0.395297331705453	0.1705942
861	116	True	-2.2	-0.38640439111443	0.16579798
862	116	True	-2.13333333333333	-0.389787269672582	0.17067894
863	116	True	-2.06666666666666	-0.392067097454866	0.16588034
864	116	True	-2	-0.348560755093014	0.16121665
865	116	True	-1.93333333333333	-0.337173312442006	0.15668406000000001
866	116	True	-1.86666666666666	-0.357325679616417	0.1522789
867	116	True	-1.8	-0.376850567469494	0.14799759
868	116	True	-1.73333333333333	-0.373856192095345	0.14383666
869	116	True	-1.66666666666666	-0.354453641664872	0.15137844
870	116	True	-1.6	-0.353961546461085	0.15468103
871	116	True	-1.53333333333333	-0.362800172472264	0.15115076
872	116	True	-1.46666666666666	-0.381333732928171	0.14690116
873	116	True	-1.4	-0.398495634274382	0.14277107
874	116	True	-1.33333333333333	-0.413956247164805	0.1433024
875	116	True	-1.26666666666666	-0.397774014964659	0.14375445
876	116	True	-1.2	-0.409100340789573	0.14516556
877	116	True	-1.13333333333333	-0.405324119093856	0.14895242
878	116	True	-1.06666666666666	-0.417578555374376	0.14476465
879	116	True	-1	-0.422564331695979	0.16582188
880	116	True	-0.933333333333333	-0.391790300168679	0.16383803
881	116	True	-0.866666666666666	-0.362349124776587	0.16369861
882	116	True	-0.8	-0.379344259334747	0.17472342
883	116	True	-0.733333333333333	-0.396630823026171	0.1938481
884	116	True	-0.666666666666666	-0.412276263416497	0.20474817
885	116	True	-0.6	-0.426356044232876	0.20203044
886	116	True	-0.533333333333333	-0.400104282964046	0.1963504
887	116	True	-0.466666666666666	-0.268604766755327	0.1927843
888	116	True	-0.4	-0.217926849208479	0.19623151
889	116	True	-0.333333333333333	-0.247866234159692	0.22325766
890	116	True	-0.266666666666666	-0.235150753475623	0.23024961
891	116	True	-0.2	-0.0941430480944869	0.25757608
892	116	True	-0.133333333333333	0.0462078249226671	0.26160374
893	116	True	-0.0666666666666666	0.11863958786596	0.35075903
894	116	True	0	0.522484607573628	0.37544915
895	116	True	0.0666666666666666	0.606658202838836	0.3717739
896	116	True	0.133333333333333	0.600811207454786	0.36132154
897	116	True	0.2	0.774549063698743	0.3664909
898	116	True	0.266666666666666	0.848456501007134	0.37032038
899	116	True	0.333333333333333	0.800142774057676	0.36274427
900	116	True	0.4	0.839447927517048	0.35833114
901	116	True	0.466666666666666	1.01470513415603	0.35237074
902	116	True	0.533333333333333	1.01414259003706	0.3530342
903	116	True	0.6	1.00322395770637	0.3478651
904	116	True	0.666666666666666	0.95813321163241	0.34631175
905	116	True	0.733333333333333	0.885000173995659	0.3460691
906	116	True	0.8	0.935025798413951	0.3377034
907	116	True	0.866666666666666	0.828211209768433	0.32941544
908	116	True	0.933333333333333	0.708449171118774	0.32134336
909	116	True	1	0.706890106253542	0.31230885
910	116	True	1.06666666666666	0.702945388133374	0.3085605
911	116	True	1.13333333333333	0.601244978763242	0.3048463
912	116	True	1.2	0.672086308116452	0.29627562
913	116	True	1.26666666666666	0.660852380281524	0.31901866
914	116	True	1.33333333333333	0.713788077495276	0.3406824
915	116	True	1.4	0.769431081031854	0.33110416
916	116	True	1.46666666666666	0.697530243235865	0.33184528
917	116	True	1.53333333333333	0.699231324868767	0.3284697
918	116	True	1.6	0.704613344696181	0.32099387
919	116	True	1.66666666666666	0.606082840135579	0.32285038
920	116	True	1.73333333333333	0.516071595655422	0.31456062
921	116	True	1.8	0.484106810791703	0.3057168
922	116	True	1.86666666666666	0.426955828428343	0.30365095
923	116	True	1.93333333333333	0.415666636367697	0.30155072
924	116	True	2	0.415775436255852	0.29307267
925	116	True	2.06666666666666	0.41629215298196	0.28769678
926	116	True	2.13333333333333	0.341180248503896	0.27960825
927	116	True	2.2	0.271427725462797	0.27174705
928	116	True	2.26666666666666	0.21284846913701	0.26432836
929	116	True	2.33333333333333	0.183954585459395	0.2632292
930	116	True	2.4	0.167016846611113	0.26287556
931	116	True	2.46666666666666	0.149508480708745	0.25648987
932	116	True	2.53333333333333	0.159638555817964	0.2475183
933	116	True	2.6	0.0984751498828063	0.24608818
934	116	True	2.66666666666666	0.0335472314646881	0.24236122
935	116	True	2.73333333333333	-0.0252342625609823	0.26755401
936	116	True	2.8	-0.0781352800395329	0.26155472
937	116	True	2.86666666666666	-0.0897348676517661	0.25648385
938	116	True	2.93333333333333	-0.0903091136645403	0.24927285
939	116	True	3	-0.0528570615911556	0.2756641
940	116	True	3.06666666666666	-0.0960496561720906	0.27189875
941	116	True	3.13333333333333	-0.133179664995465	0.26818287
942	116	True	3.2	0.0785089084162231	0.26446533
943	116	True	3.26666666666666	0.0495849787257572	0.27043772
944	116	True	3.33333333333333	-0.00924562771342601	0.26555604
945	116	True	3.4	0.0606088347660007	0.25984132
946	116	True	3.46666666666666	0.289980057318099	0.26414305
947	116	True	3.53333333333333	0.477893224486276	0.26141205
948	116	True	3.6	0.732325844728263	0.25406247
949	116	True	3.66666666666666	0.824417846122707	0.24691954
950	116	True	3.73333333333333	0.706451647249192	0.25090522
951	116	True	3.8	0.7119240432426	0.2503193
952	116	True	3.86666666666666	0.636620659621019	0.25588822
953	116	True	3.93333333333333	0.63981818974772	0.25547248
954	118	True	-3.93333333333333	-0.0591121819623028	0.20318635
955	118	True	-3.86666666666666	-0.00949503493223637	0.20461014
956	118	True	-3.8	0.0181961986195709	0.21359578
957	118	True	-3.73333333333333	-0.0138665559323023	0.22751835
958	118	True	-3.66666666666666	-0.0697364597312723	0.2274315
959	118	True	-3.6	-0.130304295435858	0.26029783
960	118	True	-3.53333333333333	-0.18812145265598	0.28335798
961	118	True	-3.46666666666666	-0.234088529776672	0.27114785
962	118	True	-3.4	-0.253085204594064	0.25946385
963	118	True	-3.33333333333333	-0.239635346517331	0.2519412
964	118	True	-3.26666666666666	-0.253167929512671	0.244663
965	118	True	-3.2	-0.280430094839742	0.2554654
966	118	True	-3.13333333333333	-0.28092255882873	0.2564981
967	118	True	-3.06666666666666	-0.298889335675165	0.25770766
968	118	True	-3	-0.321303579696869	0.25431138
969	118	True	-2.93333333333333	-0.349102704428283	0.24493411
970	118	True	-2.86666666666666	-0.355679296472364	0.23689914
971	118	True	-2.8	-0.371327062193057	0.22915551
972	118	True	-2.73333333333333	-0.387712301356363	0.21928102
973	118	True	-2.66666666666666	-0.40839089271337	0.20983204
974	118	True	-2.6	-0.430744230670878	0.20079023
975	118	True	-2.53333333333333	-0.456987830365701	0.19570155
976	118	True	-2.46666666666666	-0.480268710395583	0.20203564
977	118	True	-2.4	-0.496389829869865	0.1971341
978	118	True	-2.33333333333333	-0.510517379854978	0.18863943
979	118	True	-2.26666666666666	-0.522855450172078	0.18051083
980	118	True	-2.2	-0.522365624491665	0.17273247
981	118	True	-2.13333333333333	-0.480111076459433	0.1715728
982	118	True	-2.06666666666666	-0.439019470904785	0.16432515
983	118	True	-2	-0.436148782275505	0.1746738
984	118	True	-1.93333333333333	-0.447691984726351	0.16809826
985	118	True	-1.86666666666666	-0.437529678569016	0.17014892
986	118	True	-1.8	-0.440085456024454	0.16281706
987	118	True	-1.73333333333333	-0.451009905023444	0.17654982
988	118	True	-1.66666666666666	-0.466023267296085	0.16894215
989	118	True	-1.6	-0.481993424263014	0.16282009
990	118	True	-1.53333333333333	-0.497133599687173	0.1569837
991	118	True	-1.46666666666666	-0.510841449452094	0.15552998
992	118	True	-1.4	-0.522999520861153	0.14882806
993	118	True	-1.33333333333333	-0.533679278278836	0.15392113
994	118	True	-1.26666666666666	-0.505424239970081	0.14875937
995	118	True	-1.2	-0.484450936785395	0.15263343
996	118	True	-1.13333333333333	-0.459980334680304	0.15611652
997	118	True	-1.06666666666666	-0.439493753727547	0.15786374
998	118	True	-1	-0.428237365844231	0.15389735
999	118	True	-0.933333333333333	-0.428594142663891	0.14726579
1000	118	True	-0.866666666666666	-0.431169094604961	0.18403381
1001	118	True	-0.8	-0.445105158534519	0.1997005
1002	118	True	-0.733333333333333	-0.462227898573553	0.19682962
1003	118	True	-0.666666666666666	-0.46378258109459	0.18834805
1004	118	True	-0.6	-0.448414747362773	0.19043219
1005	118	True	-0.533333333333333	-0.411851936249752	0.19220436
1006	118	True	-0.466666666666666	-0.39572156072023	0.18392211
1007	118	True	-0.4	-0.403654322266836	0.17599677
1008	118	True	-0.333333333333333	-0.419883029424819	0.22306675
1009	118	True	-0.266666666666666	-0.37379319077224	0.25228322
1010	118	True	-0.2	-0.273954406680687	0.34408742
1011	118	True	-0.133333333333333	-0.193474618400787	0.36529195
1012	118	True	-0.0666666666666666	-0.0759996335053569	0.42929453
1013	118	True	0	0.225698532160896	0.4667697
1014	118	True	0.0666666666666666	0.49748957869151	0.4650258
1015	118	True	0.133333333333333	0.64612458565546	0.46343127
1016	118	True	0.2	0.763789578559891	0.44469038
1017	118	True	0.266666666666666	0.796391018253444	0.44081455
1018	118	True	0.333333333333333	0.791949956416755	0.46674472
1019	118	True	0.4	0.778628993500998	0.46209258
1020	118	True	0.466666666666666	0.784206710981111	0.48088482
1021	118	True	0.533333333333333	0.788961026008864	0.47451633
1022	118	True	0.6	0.774420869186536	0.46904933
1023	118	True	0.666666666666666	0.768876015633109	0.44883764
1024	118	True	0.733333333333333	0.843014405995494	0.44179153
1025	118	True	0.8	0.973359729904397	0.45163044
1026	118	True	0.866666666666666	1.07951282065409	0.43941015
1027	118	True	0.933333333333333	1.03226260442152	0.4362247
1028	118	True	1	1.03632453631595	0.4486776
1029	118	True	1.06666666666666	1.00894829814659	0.4385438
1030	118	True	1.13333333333333	0.986449952875863	0.42730516
1031	118	True	1.2	1.01158277405859	0.4366396
1032	118	True	1.26666666666666	0.996958533185137	0.4369356
1033	118	True	1.33333333333333	1.02140163776252	0.45702702
1034	118	True	1.4	0.940221412032257	0.45126775
1035	118	True	1.46666666666666	0.862452146524879	0.4506564
1036	118	True	1.53333333333333	0.765832185421265	0.43864504
1037	118	True	1.6	0.643087605105257	0.44228035
1038	118	True	1.66666666666666	0.556781980465354	0.424479
1039	118	True	1.73333333333333	0.475453664110494	0.4082998
1040	118	True	1.8	0.400315494510155	0.3988337
1041	118	True	1.86666666666666	0.323850854996985	0.38317338
1042	118	True	1.93333333333333	0.271408679177152	0.36666214
1043	118	True	2	0.209773944473764	0.35089415
1044	118	True	2.06666666666666	0.145386986730408	0.3439334
1045	118	True	2.13333333333333	0.152754656927775	0.33013153
1046	118	True	2.2	0.13603918352478	0.3301845
1047	118	True	2.26666666666666	0.10133880296978	0.34881628
1048	118	True	2.33333333333333	0.0735681088175326	0.33747625
1049	118	True	2.4	0.0538387944436746	0.3304009
1050	118	True	2.46666666666666	0.00500877332585663	0.3270988
1051	118	True	2.53333333333333	-0.0228446705702679	0.3152341
1052	118	True	2.6	-0.0694591388040474	0.3024513
1053	118	True	2.66666666666666	-0.123260061603772	0.28941846
1054	118	True	2.73333333333333	-0.177081831733511	0.2769472
1055	118	True	2.8	-0.201294019952741	0.2913646
1056	118	True	2.86666666666666	-0.118067080775505	0.29743278
1057	118	True	2.93333333333333	-0.0450793153665433	0.31119305
1058	118	True	3	-0.00448168669639395	0.3317846
1059	118	True	3.06666666666666	0.0180660546611015	0.33088702
1060	118	True	3.13333333333333	0.0753534644725828	0.33061546
1061	118	True	3.2	0.244101668480665	0.34932256
1062	118	True	3.26666666666666	0.272071470625477	0.3534391
1063	118	True	3.33333333333333	0.23957019938177	0.34446004
1064	118	True	3.4	0.241263297503191	0.32961696
1065	118	True	3.46666666666666	0.24528643213991	0.3154135
1066	118	True	3.53333333333333	0.27124028371841	0.32441336
1067	118	True	3.6	0.232890141729758	0.34471142
1068	118	True	3.66666666666666	0.17227077590858	0.33979395
1069	118	True	3.73333333333333	0.218319891411372	0.33779532
1070	118	True	3.8	0.196115842738646	0.33169892
1071	118	True	3.86666666666666	0.170757610838605	0.3697134
1072	118	True	3.93333333333333	0.225937374848672	0.3813733
1073	138	False	-3.93333333333333	0.0791075805169686	0.19053829
1074	138	False	-3.86666666666666	0.0482754592124984	0.17304501
1075	138	False	-3.8	0.0227725741781092	0.15719938
1076	138	False	-3.73333333333333	0.0150859715805995	0.16829538
1077	138	False	-3.66666666666666	-0.0131056924863883	0.16572848
1078	138	False	-3.6	-0.0526084593774315	0.16501597
1079	138	False	-3.53333333333333	-0.0678609006329007	0.23263371
1080	138	False	-3.46666666666666	-0.0878049637317472	0.25483352
1081	138	False	-3.4	-0.115902715825893	0.27319488
1082	138	False	-3.33333333333333	-0.136506216570062	0.27399686
1083	138	False	-3.26666666666666	-0.158524166994968	0.24741948
1084	138	False	-3.2	-0.185278704426702	0.22898269
1085	138	False	-3.13333333333333	-0.211025043284081	0.20677164
1086	138	False	-3.06666666666666	-0.234296440993323	0.1989446
1087	138	False	-3	-0.254907086743773	0.23174742
1088	138	False	-2.93333333333333	-0.273035536728943	0.21379738
1089	138	False	-2.86666666666666	-0.288812500151609	0.200863
1090	138	False	-2.8	-0.266190971596411	0.18967217
1091	138	False	-2.73333333333333	-0.240409723095127	0.19884926
1092	138	False	-2.66666666666666	-0.221705045353984	0.22383761
1093	138	False	-2.6	-0.232045022992825	0.23530722
1094	138	False	-2.53333333333333	-0.253826991035323	0.2287796
1095	138	False	-2.46666666666666	-0.275430294865835	0.24996872
1096	138	False	-2.4	-0.290855245483844	0.2472661
1097	138	False	-2.33333333333333	-0.304506299263358	0.23649162
1098	138	False	-2.26666666666666	-0.316509745242949	0.23275344
1099	138	False	-2.2	-0.327040911093389	0.22230312
1100	138	False	-2.13333333333333	-0.336273377917048	0.20768742
1101	138	False	-2.06666666666666	-0.34436462207859	0.23587891
1102	138	False	-2	-0.351455100781113	0.22184646
1103	138	False	-1.93333333333333	-0.344839191152727	0.25262368
1104	138	False	-1.86666666666666	-0.345235992994435	0.23891667
1105	138	False	-1.8	-0.350171923824416	0.23773672
1106	138	False	-1.73333333333333	-0.355912615533101	0.23408636
1107	138	False	-1.66666666666666	-0.361379716987387	0.22662985
1108	138	False	-1.6	-0.366305148829951	0.2293981
1109	138	False	-1.53333333333333	-0.370662766421779	0.24349807
1110	138	False	-1.46666666666666	-0.374494059961553	0.23622233
1111	138	False	-1.4	-0.377855323660222	0.21946576
1112	138	False	-1.33333333333333	-0.380801935789603	0.20402834
1113	138	False	-1.26666666666666	-0.383384443722067	0.18423784
1114	138	False	-1.2	-0.38564755187634	0.19126105
1115	138	False	-1.13333333333333	-0.387630619327807	0.17763308
1116	138	False	-1.06666666666666	-0.389368455052902	0.1934838
1117	138	False	-1	-0.390891205583989	0.20082182
1118	138	False	-0.933333333333333	-0.392225582293551	0.21496387
1119	138	False	-0.866666666666666	-0.393394933360926	0.19837224
1120	138	False	-0.8	-0.394419503417991	0.19597104
1121	138	False	-0.733333333333333	-0.39531731273248	0.19308421
1122	138	False	-0.666666666666666	-0.396104044241611	0.18121248
1123	138	False	-0.6	-0.396793440589598	0.20006928
1124	138	False	-0.533333333333333	-0.368630144100301	0.19597879
1125	138	False	-0.466666666666666	-0.274623796793881	0.1900418
1126	138	False	-0.4	-0.242523296784488	0.21422566
1127	138	False	-0.333333333333333	-0.244835833726156	0.20167205
1128	138	False	-0.266666666666666	-0.258878980085367	0.2022976
1129	138	False	-0.2	-0.257770255893518	0.20091046
1130	138	False	-0.133333333333333	-0.261036562541901	0.20038685
1131	138	False	-0.0666666666666666	-0.261338090849338	0.18146542
1132	138	False	0	-0.123189124160843	0.18596222
1133	138	False	0.0666666666666666	-0.0745505263377721	0.19690229
1134	138	False	0.133333333333333	-0.0423554236937549	0.18473393
1135	138	False	0.2	0.0313734832663541	0.19044217
1136	138	False	0.266666666666666	0.100949619722053	0.17927012
1137	138	False	0.333333333333333	0.230162570208909	0.20103943
1138	138	False	0.4	0.281781142114324	0.21899797
1139	138	False	0.466666666666666	0.353955861345152	0.25740814
1140	138	False	0.533333333333333	0.445826851797561	0.23243988
1141	138	False	0.6	0.428338833239715	0.20989347
1142	138	False	0.666666666666666	0.418974654144194	0.21885416
1143	138	False	0.733333333333333	0.428632285725689	0.25686774
1144	138	False	0.8	0.630333106302481	0.25633675
1145	138	False	0.866666666666666	0.642226504652702	0.29309195
1146	138	False	0.933333333333333	0.584933608556312	0.27353597
1147	138	False	1	0.577430442108964	0.26192862
1148	138	False	1.06666666666666	0.578910340168024	0.2659304
1149	138	False	1.13333333333333	0.572134321449545	0.24013546
1150	138	False	1.2	0.505489893975283	0.24834433
1151	138	False	1.26666666666666	0.537758037014305	0.23844248
1152	138	False	1.33333333333333	0.543534592364912	0.2555551
1153	138	False	1.4	0.470434989091117	0.25193524
1154	138	False	1.46666666666666	0.376062632800568	0.23493896
1155	138	False	1.53333333333333	0.284013052872276	0.24262036
1156	138	False	1.6	0.264711776832768	0.26289028
1157	138	False	1.66666666666666	0.225476442960864	0.23739025
1158	138	False	1.73333333333333	0.161214998584956	0.24701239
1159	138	False	1.8	0.0956863695924305	0.26336324
1160	138	False	1.86666666666666	0.0449193378647062	0.24836278
1161	138	False	1.93333333333333	-0.00502988166050842	0.2680694
1162	138	False	2	-0.0415385137219264	0.27908868
1163	138	False	2.06666666666666	-0.0625187398377178	0.30671006
1164	138	False	2.13333333333333	-0.0723110959399037	0.31412637
1165	138	False	2.2	-0.0766242218938073	0.31135276
1166	138	False	2.26666666666666	-0.0966401489179557	0.29714715
1167	138	False	2.33333333333333	-0.0907666990250303	0.27249992
1168	138	False	2.4	-0.0970134222283619	0.25136545
1169	138	False	2.46666666666666	-0.122478633582998	0.29290086
1170	138	False	2.53333333333333	-0.151977411317941	0.29102108
1171	138	False	2.6	-0.168314267887264	0.26550478
1172	138	False	2.66666666666666	-0.158067029024359	0.24694431
1173	138	False	2.73333333333333	-0.148608369173185	0.22982644
1174	138	False	2.8	-0.15638590961444	0.20753354
1175	138	False	2.86666666666666	-0.154291518058517	0.23117338
1176	138	False	2.93333333333333	-0.167629261818776	0.20937774
1177	138	False	3	-0.19125810193024	0.18906835
1178	138	False	3.06666666666666	-0.154482900277076	0.17072894
1179	138	False	3.13333333333333	-0.0917594262053397	0.15969333
1180	138	False	3.2	-0.0583075264947365	0.16547596
1181	138	False	3.26666666666666	-0.0786395148225579	0.15559559
1182	138	False	3.33333333333333	-0.103478116829046	0.1459654
1183	138	False	3.4	-0.0631194599219827	0.14403181
1184	138	False	3.46666666666666	-0.0637598279477066	0.19390827
1185	138	False	3.53333333333333	-0.0882067002993325	0.23479116
1186	138	False	3.6	-0.0676251189922566	0.2487937
1187	138	False	3.66666666666666	-0.0263840077889282	0.22566591
1188	138	False	3.73333333333333	0.00341334781119499	0.24982548
1189	138	False	3.8	-0.0198899489686725	0.22793373
1190	138	False	3.86666666666666	-0.0286663495361925	0.2185022
1191	138	False	3.93333333333333	-0.020376938527179	0.20936713
1192	254	True	-3.93333333333333	0.0974884491755111	0.28493726
1193	254	True	-3.86666666666666	0.106092277873703	0.28628302
1194	254	True	-3.8	0.0939634550630007	0.28163376
1195	254	True	-3.73333333333333	0.0648906011924502	0.28338242
1196	254	True	-3.66666666666666	0.0518748239587188	0.28875342
1197	254	True	-3.6	0.0726193334626041	0.30814004
1198	254	True	-3.53333333333333	0.0912450444692479	0.31032336
1199	254	True	-3.46666666666666	0.103958884200661	0.31564072
1200	254	True	-3.4	0.0923559547250103	0.31249517
1201	254	True	-3.33333333333333	0.0528112828210515	0.31686145
1202	254	True	-3.26666666666666	0.000835291296739891	0.31501257
1203	254	True	-3.2	-0.04769079331887	0.3073414
1204	254	True	-3.13333333333333	-0.0979051072359416	0.3118019
1205	254	True	-3.06666666666666	-0.123372546748009	0.30420893
1206	254	True	-3	-0.123374464647827	0.2968009
1207	254	True	-2.93333333333333	-0.129534668031058	0.28957325
1208	254	True	-2.86666666666666	-0.0935330996193956	0.2825216
1209	254	True	-2.8	-0.082417242464783	0.28430507
1210	254	True	-2.73333333333333	-0.1062442514997	0.28193486
1211	254	True	-2.66666666666666	-0.142561985317932	0.27783036
1212	254	True	-2.6	-0.183044354757686	0.27142543
1213	254	True	-2.53333333333333	-0.216474715962245	0.270583
1214	254	True	-2.46666666666666	-0.217644842614938	0.2646861
1215	254	True	-2.4	-0.220204263353725	0.25824046
1216	254	True	-2.33333333333333	-0.197559715072876	0.25195187
1217	254	True	-2.26666666666666	-0.201137466815131	0.24581638
1218	254	True	-2.2	-0.176272135341495	0.24678136
1219	254	True	-2.13333333333333	-0.139566358342629	0.24763772
1220	254	True	-2.06666666666666	-0.122743974073503	0.24376526
1221	254	True	-2	-0.130783496450361	0.24180487
1222	254	True	-1.93333333333333	-0.153154659157701	0.25337178
1223	254	True	-1.86666666666666	-0.175705032371437	0.27189976
1224	254	True	-1.8	-0.207550452710274	0.26685536
1225	254	True	-1.73333333333333	-0.24174986562176	0.26191446
1226	254	True	-1.66666666666666	-0.274285165845232	0.2639826
1227	254	True	-1.6	-0.291877183117213	0.2575541
1228	254	True	-1.53333333333333	-0.277040218233025	0.25128222
1229	254	True	-1.46666666666666	-0.25200842648855	0.2606017
1230	254	True	-1.4	-0.254332520790748	0.27875334
1231	254	True	-1.33333333333333	-0.27266818551955	0.2930389
1232	254	True	-1.26666666666666	-0.290197022396443	0.292135
1233	254	True	-1.2	-0.290096255952805	0.28502098
1234	254	True	-1.13333333333333	-0.233633929702026	0.2834822
1235	254	True	-1.06666666666666	-0.164952430187826	0.28811133
1236	254	True	-1	-0.118499476834059	0.29136276
1237	254	True	-0.933333333333333	-0.108609444653922	0.28599575
1238	254	True	-0.866666666666666	-0.0648346058351859	0.30079862
1239	254	True	-0.8	0.0096932466501937	0.29347363
1240	254	True	-0.733333333333333	0.0598709385842854	0.30946308
1241	254	True	-0.666666666666666	0.0859063432134516	0.3189687
1242	254	True	-0.6	0.125825512586143	0.32263133
1243	254	True	-0.533333333333333	0.117557677402491	0.31897396
1244	254	True	-0.466666666666666	0.144187732299078	0.32191467
1245	254	True	-0.4	0.234135061033329	0.3257925
1246	254	True	-0.333333333333333	0.359426410954152	0.3507536
1247	254	True	-0.266666666666666	0.463282664641163	0.3500479
1248	254	True	-0.2	0.509980754854016	0.34436446
1249	254	True	-0.133333333333333	0.569588400930734	0.3606258
1250	254	True	-0.0666666666666666	0.675825453963532	0.3660766
1251	254	True	0	0.84970832634402	0.39476353
1252	254	True	0.0666666666666666	1.04886811501529	0.41484624
1253	254	True	0.133333333333333	1.09092683522663	0.4112922
1254	254	True	0.2	1.08128387303044	0.4109922
1255	254	True	0.266666666666666	1.0923252293286	0.410482
1256	254	True	0.333333333333333	1.037135620634	0.4059083
1257	254	True	0.4	0.955605731831163	0.3960237
1258	254	True	0.466666666666666	0.911755293837137	0.38637978
1259	254	True	0.533333333333333	0.837346203310262	0.37697077
1260	254	True	0.6	0.78407464071355	0.36779082
1261	254	True	0.666666666666666	0.69572416778674	0.35883442
1262	254	True	0.733333333333333	0.633757757327197	0.36501887
1263	254	True	0.8	0.56403441592237	0.35613
1264	254	True	0.866666666666666	0.480020449864524	0.35699216
1265	254	True	0.933333333333333	0.407904600308126	0.34829873
1266	254	True	1	0.347701291413413	0.3475154
1267	254	True	1.06666666666666	0.344270170226207	0.36239457
1268	254	True	1.13333333333333	0.366700073247426	0.3769287
1269	254	True	1.2	0.422991484725099	0.371882
1270	254	True	1.26666666666666	0.465386713942471	0.37737238
1271	254	True	1.33333333333333	0.42940554666587	0.37931788
1272	254	True	1.4	0.36561108294186	0.3781274
1273	254	True	1.46666666666666	0.300245338721104	0.3874462
1274	254	True	1.53333333333333	0.248009556030231	0.39748704
1275	254	True	1.6	0.197802108379425	0.3976168
1276	254	True	1.66666666666666	0.144830110439908	0.3879341
1277	254	True	1.73333333333333	0.113083275273559	0.37848723
1278	254	True	1.8	0.0839405000541	0.36927038
1279	254	True	1.86666666666666	0.0510656117382042	0.36027795
1280	254	True	1.93333333333333	0.0167690311192052	0.3515045
1281	254	True	2	-0.023433512735161	0.3458917
1282	254	True	2.06666666666666	-0.0528679410615861	0.3403795
1283	254	True	2.13333333333333	-0.0869892162126975	0.3324303
1284	254	True	2.2	-0.11451284231363	0.33718765
1285	254	True	2.26666666666666	-0.146341958715447	0.33043274
1286	254	True	2.33333333333333	-0.184043244531682	0.3223861
1287	254	True	2.4	-0.206190752435877	0.3145354
1288	254	True	2.46666666666666	-0.228354568636331	0.30687588
1289	254	True	2.53333333333333	-0.244870589430214	0.30180195
1290	254	True	2.6	-0.246933934447211	0.29510063
1291	254	True	2.66666666666666	-0.265238719941593	0.29080105
1292	254	True	2.73333333333333	-0.283555181328322	0.3010153
1293	254	True	2.8	-0.301553828540773	0.30040067
1294	254	True	2.86666666666666	-0.315131738415313	0.2992866
1295	254	True	2.93333333333333	-0.314628130000759	0.29927948
1296	254	True	3	-0.323913594994991	0.294715
1297	254	True	3.06666666666666	-0.335944625621929	0.29623282
1298	254	True	3.13333333333333	-0.350135398204078	0.29296878
1299	254	True	3.2	-0.360825606031434	0.3036794
1300	254	True	3.26666666666666	-0.363709560379564	0.29628426
1301	254	True	3.33333333333333	-0.372164362571139	0.28906918
1302	254	True	3.4	-0.385371305388084	0.28386307
1303	254	True	3.46666666666666	-0.386514409739124	0.28062758
1304	254	True	3.53333333333333	-0.392183538302681	0.28568757
1305	254	True	3.6	-0.389666184451126	0.27994192
1306	254	True	3.66666666666666	-0.33495276154143	0.2731248
1307	254	True	3.73333333333333	-0.289488579052696	0.2716637
1308	254	True	3.8	-0.267832617388156	0.2668525
1309	254	True	3.86666666666666	-0.253823147901211	0.27168047
1310	254	True	3.93333333333333	-0.263003130537645	0.27449176
1311	259	False	-3.93333333333333	-0.264916743644653	0.21004573
1312	259	False	-3.86666666666666	-0.267374420102881	0.20991577
1313	259	False	-3.8	-0.269575458425048	0.28668785
1314	259	False	-3.73333333333333	-0.271546657554789	0.3096453
1315	259	False	-3.66666666666666	-0.273312018007608	0.32111397
1316	259	False	-3.6	-0.27489303409135	0.3177203
1317	259	False	-3.53333333333333	-0.276308955612112	0.30379474
1318	259	False	-3.46666666666666	-0.277577022252024	0.28707004
1319	259	False	-3.4	-0.278712785109901	0.27535096
1320	259	False	-3.33333333333333	-0.240532082013657	0.29414177
1321	259	False	-3.26666666666666	-0.182360652703734	0.29732585
1322	259	False	-3.2	-0.137021365081561	0.2858109
1323	259	False	-3.13333333333333	-0.137315628970993	0.27115557
1324	259	False	-3.06666666666666	-0.150843084723598	0.27500406
1325	259	False	-3	-0.164885092408124	0.27204984
1326	259	False	-2.93333333333333	-0.177740785502603	0.27150014
1327	259	False	-2.86666666666666	-0.1892947283867	0.24785867
1328	259	False	-2.8	-0.199648083575157	0.22523296
1329	259	False	-2.73333333333333	-0.208921168318452	0.20713323
1330	259	False	-2.66666666666666	-0.171025811496324	0.20904163
1331	259	False	-2.6	-0.169415231296738	0.19581929
1332	259	False	-2.53333333333333	-0.172471417343664	0.17246513
1333	259	False	-2.46666666666666	-0.154518012076207	0.19412877
1334	259	False	-2.4	-0.164430251127967	0.21528475
1335	259	False	-2.33333333333333	-0.152691427197895	0.21073304
1336	259	False	-2.26666666666666	-0.144656623286305	0.22511917
1337	259	False	-2.2	-0.128215405300443	0.20544745
1338	259	False	-2.13333333333333	-0.135160576034394	0.20096585
1339	259	False	-2.06666666666666	-0.149746319317371	0.18487118
1340	259	False	-2	-0.0773547294237126	0.1925413
1341	259	False	-1.93333333333333	-0.0333590548969653	0.23807132
1342	259	False	-1.86666666666666	0.227223301983893	0.25349128
1343	259	False	-1.8	0.328798545530412	0.26089436
1344	259	False	-1.73333333333333	0.364444480501641	0.27031368
1345	259	False	-1.66666666666666	0.391972024318221	0.25175357
1346	259	False	-1.6	0.398135644522716	0.25714397
1347	259	False	-1.53333333333333	0.345521069921577	0.27959013
1348	259	False	-1.46666666666666	0.282090866438593	0.30757615
1349	259	False	-1.4	0.222915768850348	0.28617936
1350	259	False	-1.33333333333333	0.208140293168754	0.26217055
1351	259	False	-1.26666666666666	0.227002564932455	0.2520009
1352	259	False	-1.2	0.183451307355556	0.2326043
1353	259	False	-1.13333333333333	0.15565607064949	0.21004197
1354	259	False	-1.06666666666666	0.148290464169308	0.19546816
1355	259	False	-1	0.17430484840569	0.19187012
1356	259	False	-0.933333333333333	0.191939833831045	0.18261965
1357	259	False	-0.866666666666666	0.15839211592526	0.16844454
1358	259	False	-0.8	0.114145431929808	0.16482171
1359	259	False	-0.733333333333333	0.0765639038338419	0.16054651
1360	259	False	-0.666666666666666	0.0636047096475327	0.19975317
1361	259	False	-0.6	0.100582024313928	0.18434274
1362	259	False	-0.533333333333333	0.27078857404342	0.18580109
1363	259	False	-0.466666666666666	0.266137678245764	0.23766513
1364	259	False	-0.4	0.216034597859603	0.25280523
1365	259	False	-0.333333333333333	0.180620636348936	0.29634607
1366	259	False	-0.266666666666666	0.194392820754601	0.28540695
1367	259	False	-0.2	0.160703896544516	0.32277566
1368	259	False	-0.133333333333333	0.13470400681642	0.30724669
1369	259	False	-0.0666666666666666	0.111967752970048	0.28708637
1370	259	False	0	0.0501465208816674	0.2947963
1371	259	False	0.0666666666666666	0.0236851294972412	0.28353536
1372	259	False	0.133333333333333	0.149889460397056	0.25651637
1373	259	False	0.2	0.220996605815108	0.24690965
1374	259	False	0.266666666666666	0.248405367344891	0.27292526
1375	259	False	0.333333333333333	0.297711514341664	0.2608199
1376	259	False	0.4	0.27599335951008	0.24241403
1377	259	False	0.466666666666666	0.248666233828505	0.23934472
1378	259	False	0.533333333333333	0.248151776494665	0.22357568
1379	259	False	0.6	0.225984339137518	0.22502404
1380	259	False	0.666666666666666	0.421130169061102	0.26474118
1381	259	False	0.733333333333333	0.556552716415275	0.28117836
1382	259	False	0.8	0.599942912513817	0.3272211
1383	259	False	0.866666666666666	0.538013171139075	0.31319958
1384	259	False	0.933333333333333	0.474200596343629	0.33374155
1385	259	False	1	0.400620564670776	0.34052053
1386	259	False	1.06666666666666	0.337572606161578	0.34283185
1387	259	False	1.13333333333333	0.321849601797419	0.31945008
1388	259	False	1.2	0.272634494378337	0.2957732
1389	259	False	1.26666666666666	0.216152937307901	0.2718659
1390	259	False	1.33333333333333	0.227599722553604	0.25003982
1391	259	False	1.4	0.235826454475266	0.24389249
1392	259	False	1.46666666666666	0.251904286688301	0.22324672
1393	259	False	1.53333333333333	0.24806009055817	0.22600204
1394	259	False	1.6	0.220525587576777	0.2299538
1395	259	False	1.66666666666666	0.237356692515899	0.24483687
1396	259	False	1.73333333333333	0.251233104727183	0.23848999
1397	259	False	1.8	0.306930461381573	0.29699188
1398	259	False	1.86666666666666	0.283205508114458	0.2976937
1399	259	False	1.93333333333333	0.230211874536386	0.26881775
1400	259	False	2	0.211403666214364	0.25347614
1401	259	False	2.06666666666666	0.239790416397898	0.22888926
1402	259	False	2.13333333333333	0.361513123643813	0.2226139
1403	259	False	2.2	0.549904147450206	0.23021576
1404	259	False	2.26666666666666	0.720382052413895	0.24579176
1405	259	False	2.33333333333333	0.716513876964125	0.23441608
1406	259	False	2.4	0.706981908238979	0.2344771
1407	259	False	2.46666666666666	0.65369576750321	0.21561623
1408	259	False	2.53333333333333	0.606554732958565	0.22217567
1409	259	False	2.6	0.506169631927124	0.22626239
1410	259	False	2.66666666666666	0.462846727321058	0.23025602
1411	259	False	2.73333333333333	0.455261537414949	0.2173262
1412	259	False	2.8	0.387897093372501	0.19878805
1413	259	False	2.86666666666666	0.33875837461389	0.21603186
1414	259	False	2.93333333333333	0.312273121636933	0.20009275
1415	259	False	3	0.32116399907609	0.18694213
1416	259	False	3.06666666666666	0.323463509917433	0.1998707
1417	259	False	3.13333333333333	0.276181620360779	0.20807955
1418	259	False	3.2	0.219633158246591	0.2772221
1419	259	False	3.26666666666666	0.166927501740182	0.3169394
1420	259	False	3.33333333333333	0.119425761533197	0.32981512
1421	259	False	3.4	0.0946877878916492	0.30329296
1422	259	False	3.46666666666666	0.0874023493494504	0.2790785
1423	259	False	3.53333333333333	0.0529088286947034	0.28505355
1424	259	False	3.6	0.0179536005326276	0.27791435
1425	259	False	3.66666666666666	0.00218966025243862	0.26235288
1426	259	False	3.73333333333333	0.0371874962216135	0.24663466
1427	259	False	3.8	0.0461895243355308	0.22789645
1428	259	False	3.86666666666666	0.0537840262957947	0.21854013
1429	259	False	3.93333333333333	0.02422722894136	0.2445054
