# Supplementary material for: A hippocampus-accumbens code guides goal-directed appetitive behavior
Source: Nat Commun. 2024 Apr 12;15:3196. doi: 10.1038/s41467-024-47361-x (PMC11015045; doi:10.1038/s41467-024-47361-x)
Supplement: Supplementary file 8 — Source Data [file 41467_2024_47361_MOESM8_ESM.zip › S9h.csv]

	Figure S9h	Unnamed: 1	Unnamed: 2	Unnamed: 3	Unnamed: 4
0
1	CellID	dHPC-->NAc	Time around appetitive lick onset [s]	Calcium (∆F/F0, z-scored)	mCherry static (∆F/F0, z-scored)
2	6	False	-3.93333333333333	0.0902292454497898	0.0655058709275744
3	6	False	-3.86666666666666	-0.00580203972061692	0.143256703016003
4	6	False	-3.8	0.277651698038953	-0.0263535823677715
5	6	False	-3.73333333333333	0.151105135183211	-0.131796604508845
6	6	False	-3.66666666666666	0.0392453923713481	0.0999135652991123
7	6	False	-3.6	-0.0983493101566213	-0.116340495137071
8	6	False	-3.53333333333333	-0.0135792968775147	0.0516283297975455
9	6	False	-3.46666666666666	0.210655838976586	0.278414664435813
10	6	False	-3.4	-0.135968748046045	0.350581008641038
11	6	False	-3.33333333333333	0.0437347966887027	0.185972806842258
12	6	False	-3.26666666666666	0.00812256901333355	0.229096104188598
13	6	False	-3.2	0.00202198507437811	0.197406872881336
14	6	False	-3.13333333333333	0.0170609574151253	-0.011411618154278
15	6	False	-3.06666666666666	0.139971787603206	0.00551959093081679
16	6	False	-3	-0.242080084311007	-0.0587683721495522
17	6	False	-2.93333333333333	-0.0890452085564412	0.0657275449728151
18	6	False	-2.86666666666666	-0.310075970406169	-0.0453527513347529
19	6	False	-2.8	-0.242339237512526	-0.139832337161667
20	6	False	-2.73333333333333	-0.0680076044361912	-0.270765899108121
21	6	False	-2.66666666666666	-0.11593546047776	0.0369925085843025
22	6	False	-2.6	-0.31065985300451	0.129883412614124
23	6	False	-2.53333333333333	-0.366293904953874	0.0870415152882552
24	6	False	-2.46666666666666	-0.194011796135711	0.0809830621074056
25	6	False	-2.4	-0.139918948492878	-0.128106580574996
26	6	False	-2.33333333333333	-0.259862406142866	-0.0110996645202008
27	6	False	-2.26666666666666	-0.186293106970035	-0.0429395144333815
28	6	False	-2.2	-0.271787701335023	-0.073238788710609
29	6	False	-2.13333333333333	-0.0385350160765444	-0.101360169838568
30	6	False	-2.06666666666666	-0.375222027403852	0.170134959541371
31	6	False	-2	-0.0607806064467859	0.159197113999901
32	6	False	-1.93333333333333	-0.00995409765797456	-0.310981927037109
33	6	False	-1.86666666666666	-0.270470873657798	-0.00871637582180533
34	6	False	-1.8	-0.225758143639248	0.0583569848998973
35	6	False	-1.73333333333333	-0.0690329569291511	0.146438727109184
36	6	False	-1.66666666666666	-0.371801351412489	-0.107031309207537
37	6	False	-1.6	-0.282223486977737	-0.284232596811491
38	6	False	-1.53333333333333	-0.107155398241178	0.126263174065484
39	6	False	-1.46666666666666	-0.248220400269075	0.094570710388748
40	6	False	-1.4	-0.0558225982177791	-0.17370858202394
41	6	False	-1.33333333333333	-0.131231921307914	0.104007115403662
42	6	False	-1.26666666666666	-0.190656264593073	0.249603111920392
43	6	False	-1.2	-0.273643231502668	-0.176236505356571
44	6	False	-1.13333333333333	-0.0362240491912159	0.0460198493384909
45	6	False	-1.06666666666666	-0.31899604947665	-0.0624221761024902
46	6	False	-1	-0.054848143592709	0.125454954146435
47	6	False	-0.933333333333333	-0.175581020757799	0.0110943271968367
48	6	False	-0.866666666666666	-0.18425016533274	0.390673002976583
49	6	False	-0.8	0.010408136534914	0.113083451901961
50	6	False	-0.733333333333333	-0.0268128186433633	-0.247514237942995
51	6	False	-0.666666666666666	-0.145856202754581	0.190347468434247
52	6	False	-0.6	-0.149338695043692	-0.0235580526381062
53	6	False	-0.533333333333333	-0.0562364036308334	0.120806237771095
54	6	False	-0.466666666666666	-0.181670327344422	-0.0657108193304372
55	6	False	-0.4	-0.412510406517547	0.0422591951336486
56	6	False	-0.333333333333333	-0.195411276350919	0.0105380434964684
57	6	False	-0.266666666666666	-0.154612044964771	0.116653148838056
58	6	False	-0.2	-0.00438032969675116	-0.340335050248371
59	6	False	-0.133333333333333	0.0251803649392552	0.00214889348593471
60	6	False	-0.0666666666666666	-0.332357046728694	0.0382658223185892
61	6	False	0	-0.0634404841452866	0.167826065925011
62	6	False	0.0666666666666666	-0.0952611980021584	-0.171639076273612
63	6	False	0.133333333333333	0.264939026817925	-0.0342706756140485
64	6	False	0.2	0.47247748910284	-0.0349332110601377
65	6	False	0.266666666666666	0.205207765173577	0.0466130703550564
66	6	False	0.333333333333333	0.15299245126661	0.203953866638888
67	6	False	0.4	0.0385274319968554	-0.131925003163796
68	6	False	0.466666666666666	0.49005756235757	0.0760058301563204
69	6	False	0.533333333333333	0.531604809046095	0.261242468851774
70	6	False	0.6	0.119112661509296	-0.137625018003343
71	6	False	0.666666666666666	0.587921148839825	0.011404029619123
72	6	False	0.733333333333333	0.410212902267972	0.0287637713137034
73	6	False	0.8	0.499762710855773	0.117577152994789
74	6	False	0.866666666666666	0.570928212294553	-0.0557986760296065
75	6	False	0.933333333333333	0.551244823859933	-9.82650349767438e-05
76	6	False	1	0.433173634824232	-0.0975348486210885
77	6	False	1.06666666666666	0.250135223926239	0.000503087598421256
78	6	False	1.13333333333333	0.424784078257906	-0.173087508121134
79	6	False	1.2	0.0858053927229948	0.307573963217545
80	6	False	1.26666666666666	0.367298501561643	0.0445739804928671
81	6	False	1.33333333333333	0.280764757318615	-0.057998826195801
82	6	False	1.4	0.378150249783546	0.303593969032569
83	6	False	1.46666666666666	0.184366532192321	0.176387356344237
84	6	False	1.53333333333333	0.150184621255975	-0.0249568204641225
85	6	False	1.6	0.0690038644170553	-0.106456872999877
86	6	False	1.66666666666666	-0.11197806631828	0.0529606710681482
87	6	False	1.73333333333333	-0.0809648996421859	-0.0369816001168043
88	6	False	1.8	0.191963986145391	-0.0388165960990598
89	6	False	1.86666666666666	0.0229458254925409	-0.0202479754755137
90	6	False	1.93333333333333	0.0238002140190229	-0.276844744379515
91	6	False	2	0.057458142469992	-0.0506800941421656
92	6	False	2.06666666666666	-0.119763842498299	0.0281849177161245
93	6	False	2.13333333333333	-0.185782746358065	-0.030920342641942
94	6	False	2.2	0.256929756602257	-0.0169986821214845
95	6	False	2.26666666666666	-0.0486953597589367	-0.0620103798627044
96	6	False	2.33333333333333	0.0164565453130809	-0.207799878117102
97	6	False	2.4	0.0527225254250806	-0.195627931353192
98	6	False	2.46666666666666	0.0786194291269363	-0.150635461032013
99	6	False	2.53333333333333	-0.00988406401910402	0.105706162904303
100	6	False	2.6	-0.257246946929746	-0.109236862282034
101	6	False	2.66666666666666	-0.23585505060703	-0.133516133494397
102	6	False	2.73333333333333	-0.296280162868972	-0.0901625159232903
103	6	False	2.8	-0.15956493072598	-0.209174193313337
104	6	False	2.86666666666666	-0.270757369906278	0.0843770478749549
105	6	False	2.93333333333333	-0.203608832254575	0.169044516156183
106	6	False	3	-0.0439038432784222	0.132284750253163
107	6	False	3.06666666666666	-0.253424880049228	0.145763394096396
108	6	False	3.13333333333333	-0.0802617297407024	0.109699530631876
109	6	False	3.2	-0.207873411005043	0.0399165448962614
110	6	False	3.26666666666666	-0.197459917801821	0.0182922656577325
111	6	False	3.33333333333333	-0.0958797922199621	-0.0500380147435692
112	6	False	3.4	-0.319068875185587	-0.115404206886161
113	6	False	3.46666666666666	-0.18374902502264	0.119132084057805
114	6	False	3.53333333333333	-0.267376875796689	0.149481450795394
115	6	False	3.6	-0.0401249635639954	0.27405367800156
116	6	False	3.66666666666666	-0.113861581403049	0.0394931895288093
117	6	False	3.73333333333333	0.0622616022274723	0.0484513968225561
118	6	False	3.8	-0.125506802651338	-0.0605166218008047
119	6	False	3.86666666666666	0.090952492552802	-0.297156706685552
120	6	False	3.93333333333333	0.0581049407850229	0.0752294575254513
121	45	True	-3.93333333333333	0.16969619158085	-0.0745957580450746
122	45	True	-3.86666666666666	-0.21306569284005	0.186926066124203
123	45	True	-3.8	-0.116277654749474	0.0805927148491272
124	45	True	-3.73333333333333	0.353704087323489	-0.160037925437968
125	45	True	-3.66666666666666	0.107745593912568	0.366525435517759
126	45	True	-3.6	0.192622922588223	0.140029932172132
127	45	True	-3.53333333333333	0.347744981879929	-0.305084602305864
128	45	True	-3.46666666666666	0.0193317207850976	0.08485112371387
129	45	True	-3.4	0.0618904520243684	-0.106037445402178
130	45	True	-3.33333333333333	-0.105217392641818	-0.0977041874001055
131	45	True	-3.26666666666666	0.152898978245809	-0.118884958403035
132	45	True	-3.2	-0.0197514943188035	-0.176754038857969
133	45	True	-3.13333333333333	0.142903745455755	-0.0676182357916247
134	45	True	-3.06666666666666	0.0991392443710642	0.109595136529843
135	45	True	-3	0.21952267293405	-0.225409782293613
136	45	True	-2.93333333333333	0.347808400086555	0.128410631256466
137	45	True	-2.86666666666666	0.182049961416495	-0.119528662935454
138	45	True	-2.8	0.168466004476644	0.0215818993618945
139	45	True	-2.73333333333333	-0.0718340575315656	-0.26809129979583
140	45	True	-2.66666666666666	0.172576799400579	-0.0811487382285934
141	45	True	-2.6	-0.206783484507117	-0.341421787661813
142	45	True	-2.53333333333333	0.150912007070319	-0.121071277319568
143	45	True	-2.46666666666666	0.232644209346584	-0.00805508479441735
144	45	True	-2.4	0.158030887555736	-0.164731891158003
145	45	True	-2.33333333333333	0.37343820071491	-0.0690671722681079
146	45	True	-2.26666666666666	0.0778134223628763	0.0581192952590092
147	45	True	-2.2	0.296194109127541	-0.0212227126787556
148	45	True	-2.13333333333333	0.230833864441242	0.0843663670162817
149	45	True	-2.06666666666666	0.210775679304552	0.023261603880233
150	45	True	-2	0.312607691238838	-0.0253572432956203
151	45	True	-1.93333333333333	0.397629426371966	-0.0467271179429484
152	45	True	-1.86666666666666	0.330961436976867	-0.0830729074800223
153	45	True	-1.8	0.401126015840052	-0.161892267687748
154	45	True	-1.73333333333333	0.248306539356044	0.176002504601457
155	45	True	-1.66666666666666	0.237966910283281	0.0741372602068765
156	45	True	-1.6	0.427017817115082	0.184991223082608
157	45	True	-1.53333333333333	0.0838390759000716	-0.0361055826980184
158	45	True	-1.46666666666666	0.592628780728002	-0.0132186285032224
159	45	True	-1.4	0.216974067093379	0.152245567195802
160	45	True	-1.33333333333333	0.231904739348423	-0.171160539094225
161	45	True	-1.26666666666666	0.30310543714796	-0.0951988427716888
162	45	True	-1.2	0.533387786028404	-0.0635645780722468
163	45	True	-1.13333333333333	-0.0754417257836413	0.071133392038567
164	45	True	-1.06666666666666	-0.0364963466442214	0.0148447826871743
165	45	True	-1	0.221666553638083	-0.28169832774653
166	45	True	-0.933333333333333	0.333843553346289	-0.187114694019642
167	45	True	-0.866666666666666	0.332419414102331	0.0418034865620681
168	45	True	-0.8	0.307605465687419	0.345770589628336
169	45	True	-0.733333333333333	0.371631749616904	0.0399434992862577
170	45	True	-0.666666666666666	0.039703594244145	-0.00728489010681422
171	45	True	-0.6	0.323998586656764	-0.0192128758567716
172	45	True	-0.533333333333333	0.388027337568019	-0.101802954544442
173	45	True	-0.466666666666666	0.500941388958996	-0.0227201215614472
174	45	True	-0.4	0.175062761126085	-0.0880659737207868
175	45	True	-0.333333333333333	0.372208439684056	0.250829010681439
176	45	True	-0.266666666666666	0.350172295750665	0.00919834250413164
177	45	True	-0.2	0.178332392841089	-0.147230748539326
178	45	True	-0.133333333333333	0.0775679534209663	0.150620371125661
179	45	True	-0.0666666666666666	0.000408074624808074	0.158154964543757
180	45	True	0	0.149211481829306	0.184436942405489
181	45	True	0.0666666666666666	0.136186492314539	0.305461571827509
182	45	True	0.133333333333333	0.0814964029751117	0.18620711420003
183	45	True	0.2	0.00925339975263647	0.234596891142401
184	45	True	0.266666666666666	-0.0653391020793038	0.135612112780507
185	45	True	0.333333333333333	0.210291422957686	0.389987175242163
186	45	True	0.4	0.144241962603971	0.500619536685738
187	45	True	0.466666666666666	0.323391868687229	-0.0475632053772424
188	45	True	0.533333333333333	0.0762670382463914	0.198000320225973
189	45	True	0.6	0.249845975134328	0.0228874241778146
190	45	True	0.666666666666666	0.233046801092088	-0.0340946088187058
191	45	True	0.733333333333333	-0.022361143624538	0.211444128904248
192	45	True	0.8	0.421246674936732	0.118479938249824
193	45	True	0.866666666666666	0.341990785320154	0.0804178042910266
194	45	True	0.933333333333333	0.356744443577803	0.0487815444036793
195	45	True	1	0.178221707135324	-0.00569529112916522
196	45	True	1.06666666666666	0.43246682945453	0.459507331234502
197	45	True	1.13333333333333	0.190220129320716	0.0225702455740805
198	45	True	1.2	0.254990429064277	-0.172065937004798
199	45	True	1.26666666666666	0.110838391099653	0.0982210460836328
200	45	True	1.33333333333333	0.405663880708197	0.089948246407932
201	45	True	1.4	0.134372840103025	-0.144144332082997
202	45	True	1.46666666666666	0.251632639472103	0.150448598912889
203	45	True	1.53333333333333	0.426857261989187	-0.116155877157418
204	45	True	1.6	0.323730862717174	0.150518623710053
205	45	True	1.66666666666666	0.0372741121934208	0.0926428772260308
206	45	True	1.73333333333333	0.00309321583301309	0.136118887916152
207	45	True	1.8	-0.138137218311328	-0.100849677614205
208	45	True	1.86666666666666	0.277202662142831	0.213895396666045
209	45	True	1.93333333333333	0.105939560426596	0.0463329756280141
210	45	True	2	-0.0696175113733119	0.177095398781932
211	45	True	2.06666666666666	0.056285372476305	0.190351298824018
212	45	True	2.13333333333333	-0.0909041401975986	-0.122941328376247
213	45	True	2.2	0.028243039971343	-0.0596542333444276
214	45	True	2.26666666666666	0.0759446245778938	0.273750364215475
215	45	True	2.33333333333333	0.16798839659579	0.0633226159965077
216	45	True	2.4	0.302502500712498	-0.0453907583771144
217	45	True	2.46666666666666	0.00615080032346097	0.170904332996411
218	45	True	2.53333333333333	-0.0757653741155774	0.198180786443739
219	45	True	2.6	0.0502621681716477	0.256105683206802
220	45	True	2.66666666666666	-0.0927888136919177	0.0481100881083291
221	45	True	2.73333333333333	0.0660560985498253	0.243341554664207
222	45	True	2.8	-0.219182342626591	-0.103582703942443
223	45	True	2.86666666666666	-0.267800155986532	-0.00145429177724107
224	45	True	2.93333333333333	0.0483495542964947	0.0254703214231176
225	45	True	3	-0.0167435351636149	-0.122758311709612
226	45	True	3.06666666666666	-0.296998031430661	0.0778751400563667
227	45	True	3.13333333333333	0.0572473315400261	0.139854431277537
228	45	True	3.2	-0.148659178730797	0.225031368458377
229	45	True	3.26666666666666	-0.0670586752231049	0.063142366789548
230	45	True	3.33333333333333	-0.149550371194317	-0.100900036626666
231	45	True	3.4	-0.195092637267182	0.215397520005584
232	45	True	3.46666666666666	-0.206074805657039	0.234329698225438
233	45	True	3.53333333333333	-0.117862581093536	0.101327348080512
234	45	True	3.6	-0.279077141832328	0.201157422119532
235	45	True	3.66666666666666	-0.23945872795411	-0.184886766979008
236	45	True	3.73333333333333	0.0118173659873846	0.212805117137917
237	45	True	3.8	0.24531804137649	-0.00905264275698782
238	45	True	3.86666666666666	-0.0668822065632386	0.158475187246383
239	45	True	3.93333333333333	-0.0103892138266826	-0.0351328830717841
240	51	False	-3.93333333333333	-0.0865657702541511	0.0593701952920825
241	51	False	-3.86666666666666	0.0476862155740758	0.0274858619425816
242	51	False	-3.8	0.0388560803579956	-0.0013193727695876
243	51	False	-3.73333333333333	0.0153825896184459	0.144543175285443
244	51	False	-3.66666666666666	-0.0851696587720672	-0.0916942387427339
245	51	False	-3.6	0.0207004560692129	0.100695366654847
246	51	False	-3.53333333333333	-0.0601442724064912	0.0569071303711013
247	51	False	-3.46666666666666	0.135072301601373	0.186144155668956
248	51	False	-3.4	0.265952960721777	0.0562325622020592
249	51	False	-3.33333333333333	0.400622294397298	0.0528573336127042
250	51	False	-3.26666666666666	0.184279199696346	0.028147458838448
251	51	False	-3.2	-0.0543106827821281	0.00470012434707025
252	51	False	-3.13333333333333	-0.0521955056689381	0.0890190793040746
253	51	False	-3.06666666666666	-0.093311401905975	0.0865783656981512
254	51	False	-3	-0.0902798470152439	0.0372731637681433
255	51	False	-2.93333333333333	-0.0112007246320549	0.015463725610279
256	51	False	-2.86666666666666	0.026030556025452	-0.0567226344745421
257	51	False	-2.8	-0.301724556555038	0.111621162516951
258	51	False	-2.73333333333333	-0.214749496867551	-0.0259261498796512
259	51	False	-2.66666666666666	-0.0520507462510729	-0.126643144484752
260	51	False	-2.6	-0.113504193378155	0.290278825155438
261	51	False	-2.53333333333333	-0.0386248966864876	0.0424750075484249
262	51	False	-2.46666666666666	-0.133908291164186	-0.27634001061286
263	51	False	-2.4	-0.113819776800877	-0.212363948837524
264	51	False	-2.33333333333333	0.0332709612615827	0.0795622738527751
265	51	False	-2.26666666666666	0.025465034528791	0.0614641806710914
266	51	False	-2.2	-0.0383257760071182	0.329776941170413
267	51	False	-2.13333333333333	0.0385145185813148	0.174881755187781
268	51	False	-2.06666666666666	-0.202433423682879	-0.03855924583845
269	51	False	-2	-0.309392329722108	0.335722159145627
270	51	False	-1.93333333333333	-0.165054391040066	-0.0912566961126228
271	51	False	-1.86666666666666	-0.0814856056773535	0.0918911893691632
272	51	False	-1.8	-0.263161635571483	-0.0940530869113853
273	51	False	-1.73333333333333	-0.275189402259407	-0.063004004626034
274	51	False	-1.66666666666666	-0.0657477958836724	-0.115630090729637
275	51	False	-1.6	-0.137714189990748	-0.0408739543931665
276	51	False	-1.53333333333333	-0.239593918074234	-0.249571027015088
277	51	False	-1.46666666666666	-0.296366641828649	-0.227291186701124
278	51	False	-1.4	-0.309877167722155	0.33455392727813
279	51	False	-1.33333333333333	-0.298516321084084	-0.156108777947346
280	51	False	-1.26666666666666	-0.232849044486248	-0.369347518882584
281	51	False	-1.2	0.043587891715567	-0.0719345144097183
282	51	False	-1.13333333333333	-0.0893426861549865	0.0289580071670168
283	51	False	-1.06666666666666	-0.450102745271341	-0.150694519486312
284	51	False	-1	-0.373704747279067	0.0600926983596579
285	51	False	-0.933333333333333	-0.310713022618333	0.221044184769057
286	51	False	-0.866666666666666	-0.219110247821496	0.0127877289310635
287	51	False	-0.8	-0.234177396474532	0.298890218542779
288	51	False	-0.733333333333333	0.00845541683920018	0.0276864564885555
289	51	False	-0.666666666666666	-0.05655401051374	0.104323893232779
290	51	False	-0.6	-0.143816427487987	-0.118292508249133
291	51	False	-0.533333333333333	-0.0261303770153621	0.431255736197365
292	51	False	-0.466666666666666	-0.0932537253852726	0.150529406372022
293	51	False	-0.4	-0.131073075394917	0.0166533157690382
294	51	False	-0.333333333333333	0.131072889010895	-0.00738248814933134
295	51	False	-0.266666666666666	0.312916773350573	-0.0345831940505459
296	51	False	-0.2	0.244066861454818	-0.0861745552346813
297	51	False	-0.133333333333333	0.395494260126721	-0.0425563471668085
298	51	False	-0.0666666666666666	0.544151342351545	-0.0973034033632979
299	51	False	0	0.815014459825896	0.161389474635421
300	51	False	0.0666666666666666	1.06912188746214	0.219658331656556
301	51	False	0.133333333333333	1.28672753221504	0.125621674143741
302	51	False	0.2	0.856545811417788	-0.206464635377062
303	51	False	0.266666666666666	1.17733866322055	0.167083719868204
304	51	False	0.333333333333333	1.04347053117493	-0.0309176141705013
305	51	False	0.4	0.773579757880368	0.10995218170752
306	51	False	0.466666666666666	0.736764338809337	0.088244525550797
307	51	False	0.533333333333333	0.838182629341275	-0.13054711097131
308	51	False	0.6	0.654838247173242	-0.0967700197813486
309	51	False	0.666666666666666	0.60067867990318	0.0746410530418416
310	51	False	0.733333333333333	0.672024670718435	0.0274583377160462
311	51	False	0.8	0.617493641290584	0.273393913792515
312	51	False	0.866666666666666	0.837420684143177	0.281519096768666
313	51	False	0.933333333333333	0.343892783461281	-0.023052461873579
314	51	False	1	0.554910159208727	0.228400278560746
315	51	False	1.06666666666666	0.207665627100479	0.0977490768041143
316	51	False	1.13333333333333	0.263112653850112	0.345914325159269
317	51	False	1.2	0.505668826865202	-0.0679639731293347
318	51	False	1.26666666666666	0.458413663318154	0.194428938775698
319	51	False	1.33333333333333	0.308317503320589	0.254214602520223
320	51	False	1.4	0.223947883028724	0.113267832074146
321	51	False	1.46666666666666	0.175300715723407	0.213200124746263
322	51	False	1.53333333333333	0.156245284149166	0.21855694861259
323	51	False	1.6	0.194152143285881	0.135962301755326
324	51	False	1.66666666666666	-0.0669429688884736	0.0610963040820964
325	51	False	1.73333333333333	-0.0915703367481774	0.0689897807936397
326	51	False	1.8	-0.030093765333918	-0.00247367559539458
327	51	False	1.86666666666666	0.0637421893202578	-0.0128345258507996
328	51	False	1.93333333333333	-0.203967597824305	-0.0431326599313204
329	51	False	2	-0.240661961431871	0.0904462382536191
330	51	False	2.06666666666666	0.002094549371221	0.0567398638190361
331	51	False	2.13333333333333	0.040353734360352	-0.18090247803209
332	51	False	2.2	0.129793263512282	-0.196399325883124
333	51	False	2.26666666666666	-0.0721244654653918	0.0187159912519866
334	51	False	2.33333333333333	-0.294039432759419	-0.266891256186117
335	51	False	2.4	-0.23406953135822	0.189780452297526
336	51	False	2.46666666666666	0.143595683306976	0.121091194575143
337	51	False	2.53333333333333	-0.0414215362266624	-0.235529289498839
338	51	False	2.6	0.0588021469756828	-0.138990574366264
339	51	False	2.66666666666666	-0.289325645980009	0.0935349503655353
340	51	False	2.73333333333333	-0.0167950382387803	-0.105321532605203
341	51	False	2.8	-0.295151311216974	0.0398659462284345
342	51	False	2.86666666666666	0.111541325144233	0.0845442379132802
343	51	False	2.93333333333333	-0.0081898678829938	0.00989777221454099
344	51	False	3	-0.113701066143986	-0.0863520629121975
345	51	False	3.06666666666666	-0.00601705978891906	0.229338619276521
346	51	False	3.13333333333333	-0.146882391832702	0.024851137981816
347	51	False	3.2	-0.225940577435864	0.261397545332665
348	51	False	3.26666666666666	-0.232939768905052	-0.318653081469622
349	51	False	3.33333333333333	0.0905223320941552	0.210368466913042
350	51	False	3.4	-0.0411704823740499	0.240578773140146
351	51	False	3.46666666666666	-0.281016984216958	0.0793848794195009
352	51	False	3.53333333333333	-0.0745637571366913	-0.0327205816134737
353	51	False	3.6	-0.10411904154222	0.250899662600959
354	51	False	3.66666666666666	-0.225752398291234	-0.0753849382436965
355	51	False	3.73333333333333	-0.280903370122692	0.263465939115633
356	51	False	3.8	-0.453164816652922	-0.0815757562699279
357	51	False	3.86666666666666	-0.201133134603119	-0.224186514629567
358	51	False	3.93333333333333	-0.0220504461835611	0.118538939130652
359	60	True	-3.93333333333333	0.126646614104693	-0.234434779939145
360	60	True	-3.86666666666666	0.0973421003950907	-0.238783229295648
361	60	True	-3.8	-0.0574926967967166	-0.0658663266761233
362	60	True	-3.73333333333333	0.158902953019134	-0.0693833392257765
363	60	True	-3.66666666666666	0.10741481582512	-0.153631315943345
364	60	True	-3.6	0.0533877972720339	-0.194069115293687
365	60	True	-3.53333333333333	0.0192851793099682	0.0327116190799742
366	60	True	-3.46666666666666	0.302959808171548	0.190283413160461
367	60	True	-3.4	-0.171376671409459	-0.15530627409355
368	60	True	-3.33333333333333	-0.0526393889638778	-0.0561830873543765
369	60	True	-3.26666666666666	0.0667768374687725	-0.19296557020226
370	60	True	-3.2	0.0163803754440135	0.130666233356355
371	60	True	-3.13333333333333	-0.0222131479241602	0.129434960257424
372	60	True	-3.06666666666666	-0.00998787158316176	0.0703677828176912
373	60	True	-3	0.124687137880387	-0.157529476991747
374	60	True	-2.93333333333333	0.0829559475278604	-0.0458287076135044
375	60	True	-2.86666666666666	0.106053888903452	-0.0437593338434337
376	60	True	-2.8	-0.206017246189258	0.00369264092349771
377	60	True	-2.73333333333333	-0.137135367190871	0.0706401793572697
378	60	True	-2.66666666666666	0.00518102927347875	-0.0356781773733947
379	60	True	-2.6	-0.133814908230266	-0.228751118643913
380	60	True	-2.53333333333333	0.154227344730395	-0.404551988879018
381	60	True	-2.46666666666666	0.300687988249274	0.0300869567923144
382	60	True	-2.4	0.250992370021985	-0.252171265255852
383	60	True	-2.33333333333333	-0.0160609826340262	-0.510496917910221
384	60	True	-2.26666666666666	-0.150673105018824	-0.370071860113252
385	60	True	-2.2	-0.0610329511582856	-0.24219966006757
386	60	True	-2.13333333333333	0.0383640447187813	-0.183062760395563
387	60	True	-2.06666666666666	0.0551741760305239	-0.180786320494586
388	60	True	-2	0.170896025139439	-0.354534010977654
389	60	True	-1.93333333333333	0.249204714610517	-0.182537948561661
390	60	True	-1.86666666666666	0.0784040201589619	-0.0736554246591751
391	60	True	-1.8	0.162616899748729	-0.248288831104563
392	60	True	-1.73333333333333	-0.0863232102231614	-0.289112943891946
393	60	True	-1.66666666666666	0.0963814484200852	-0.45528347329324
394	60	True	-1.6	0.129384669953988	0.0547021155025129
395	60	True	-1.53333333333333	0.0319926930459777	-0.27751254865672
396	60	True	-1.46666666666666	0.0457127951307018	-0.2491218097061
397	60	True	-1.4	-0.213194679870025	-0.0583648672700689
398	60	True	-1.33333333333333	-0.170028703418361	0.0464552390160717
399	60	True	-1.26666666666666	-0.0722998887124695	-0.202272333712707
400	60	True	-1.2	-0.049143832798372	-0.111773032912579
401	60	True	-1.13333333333333	-0.408210222400303	-0.205376198502237
402	60	True	-1.06666666666666	-0.157858036060888	-0.319102418979822
403	60	True	-1	-0.262551328892526	-0.224932180416914
404	60	True	-0.933333333333333	-0.324611847510924	-0.309206694333183
405	60	True	-0.866666666666666	-0.215480877085773	-0.116333807945051
406	60	True	-0.8	-0.394912738686484	-0.155734164249096
407	60	True	-0.733333333333333	-0.491313669768701	-0.065859167604527
408	60	True	-0.666666666666666	-0.324339294627687	-0.0565568476557592
409	60	True	-0.6	-0.43401529241777	-0.0749765475804818
410	60	True	-0.533333333333333	0.0164197340675451	-0.383810063811826
411	60	True	-0.466666666666666	-0.168304236229256	-0.165611189276554
412	60	True	-0.4	-0.0531511897022445	-0.203838159998435
413	60	True	-0.333333333333333	-0.227866890057116	-0.32441828759127
414	60	True	-0.266666666666666	-0.293416392488753	-0.0162999305347792
415	60	True	-0.2	-0.21500941791133	-0.0697249480080147
416	60	True	-0.133333333333333	-0.334370153980377	0.113057034056154
417	60	True	-0.0666666666666666	0.200252881685241	0.25736689560833
418	60	True	0	0.0554064311657167	0.282739960970652
419	60	True	0.0666666666666666	0.385523201253665	0.443577008640929
420	60	True	0.133333333333333	0.0613856091861147	0.474062644494014
421	60	True	0.2	0.413976372455989	0.482440088669259
422	60	True	0.266666666666666	0.234513319677761	0.533785769097066
423	60	True	0.333333333333333	0.46796968212814	0.981378842695612
424	60	True	0.4	0.577632221961585	0.339952553048739
425	60	True	0.466666666666666	0.842122165457178	0.475983869976789
426	60	True	0.533333333333333	0.965907521445145	0.457622362084372
427	60	True	0.6	0.452153084086537	0.381235306148047
428	60	True	0.666666666666666	0.312120017337926	0.124823604602857
429	60	True	0.733333333333333	0.633144745268647	0.398442751890864
430	60	True	0.8	0.328672987877253	0.362327209126095
431	60	True	0.866666666666666	0.364695990671606	0.254575885056193
432	60	True	0.933333333333333	0.421063019308774	0.136019465728628
433	60	True	1	0.518915486714593	0.403049471813751
434	60	True	1.06666666666666	0.26210314005812	0.271914795773888
435	60	True	1.13333333333333	0.353909745799345	0.0545647302134194
436	60	True	1.2	0.2202839155382	0.287091929994606
437	60	True	1.26666666666666	0.320666195706119	0.148025098711151
438	60	True	1.33333333333333	0.569011612205754	0.246363953945042
439	60	True	1.4	0.33687226534648	0.354751155239164
440	60	True	1.46666666666666	0.28854406308685	0.302656347371749
441	60	True	1.53333333333333	0.487270793528905	0.231267398083339
442	60	True	1.6	0.224806763540507	0.259790459382682
443	60	True	1.66666666666666	0.0611142660301905	0.20376425244811
444	60	True	1.73333333333333	0.469798220325726	-0.076859414453129
445	60	True	1.8	0.190707690700963	0.0919340491840598
446	60	True	1.86666666666666	0.350037902929316	0.121731420792835
447	60	True	1.93333333333333	0.581382883274389	0.29938945442404
448	60	True	2	0.26649652476342	0.0333931248532247
449	60	True	2.06666666666666	0.346427844944979	-0.0820162239560042
450	60	True	2.13333333333333	0.203600158687871	-0.0308375939522879
451	60	True	2.2	0.0398791817272521	0.202549845962209
452	60	True	2.26666666666666	0.161691224934858	0.185339106721248
453	60	True	2.33333333333333	0.232208791810317	0.150834321066317
454	60	True	2.4	0.362430502893422	0.309694622384505
455	60	True	2.46666666666666	-0.0908211909808992	0.113258395694537
456	60	True	2.53333333333333	0.0780542097567464	0.00324164010816808
457	60	True	2.6	0.0707408126284444	-0.0696788966849835
458	60	True	2.66666666666666	-0.15514342045423	-0.0570848554245755
459	60	True	2.73333333333333	0.119681176515442	-0.104450949418737
460	60	True	2.8	0.231467434311224	0.509078934949497
461	60	True	2.86666666666666	0.149566409341661	-0.0953083449130042
462	60	True	2.93333333333333	-0.0549990053187566	0.030652473188568
463	60	True	3	0.0486504633976	0.110386994518693
464	60	True	3.06666666666666	-0.0400811288738341	-0.0296652623486601
465	60	True	3.13333333333333	0.135562016294636	-0.285911993340445
466	60	True	3.2	0.0174832160998945	0.00780273148202363
467	60	True	3.26666666666666	-0.02518924776774	-0.0229964932891438
468	60	True	3.33333333333333	0.08402377954356	-0.0556257189661005
469	60	True	3.4	-0.235683013336286	0.0310134334897545
470	60	True	3.46666666666666	-0.104544700260292	-0.0039688887009735
471	60	True	3.53333333333333	-0.207932878821401	0.19591385075699
472	60	True	3.6	0.0812635833949153	0.12105612802349
473	60	True	3.66666666666666	-0.0633674626225465	0.00306782530009547
474	60	True	3.73333333333333	-0.250774057555014	0.187523930314086
475	60	True	3.8	-0.161275848125188	0.0277470209670449
476	60	True	3.86666666666666	-0.0561981417678847	0.200969671968675
477	60	True	3.93333333333333	-0.224189426748128	0.0733773497884736
478	67	False	-3.93333333333333	0.321912351519986	-0.478308559843798
479	67	False	-3.86666666666666	0.154788545566632	0.0589885183938553
480	67	False	-3.8	0.272629318250892	-0.102137910280163
481	67	False	-3.73333333333333	0.377863308376179	0.118669713915889
482	67	False	-3.66666666666666	0.130043154608342	-0.0415908042060371
483	67	False	-3.6	0.316362667831974	0.0705189861370821
484	67	False	-3.53333333333333	0.122010628745004	-0.218371657674946
485	67	False	-3.46666666666666	-0.11111892656408	-0.0134638707179142
486	67	False	-3.4	0.156088228881981	-0.185174854506822
487	67	False	-3.33333333333333	0.0718595953109376	0.0404677771972574
488	67	False	-3.26666666666666	0.0699573382570153	-0.107726703327439
489	67	False	-3.2	0.0613301575193162	-0.0409380526686418
490	67	False	-3.13333333333333	0.00424855996275588	0.310252074315027
491	67	False	-3.06666666666666	-0.078467250907186	0.27028775892797
492	67	False	-3	-0.127721105742461	-0.0630405452824649
493	67	False	-2.93333333333333	-0.152334258536514	-0.0230773327797708
494	67	False	-2.86666666666666	-0.138003994767417	-0.144351825907151
495	67	False	-2.8	-0.329650219951863	0.124089665366904
496	67	False	-2.73333333333333	-0.115891093677298	-0.148857305878037
497	67	False	-2.66666666666666	-0.123981883947389	0.326028796112328
498	67	False	-2.6	-0.210961805186432	-0.0841174982486286
499	67	False	-2.53333333333333	-0.0873976485065256	-0.0334697253232473
500	67	False	-2.46666666666666	-0.358119279679071	0.121825047308087
501	67	False	-2.4	-0.355137327402382	-0.201797641389031
502	67	False	-2.33333333333333	-0.533293372441857	-0.122827130921001
503	67	False	-2.26666666666666	-0.467950254312209	-0.259692560121744
504	67	False	-2.2	-0.129239623005829	0.153304103243881
505	67	False	-2.13333333333333	-0.120167154032717	0.105899090682462
506	67	False	-2.06666666666666	-0.256961951794578	0.00369619650074016
507	67	False	-2	-0.162610521113367	-0.00654886406382208
508	67	False	-1.93333333333333	-0.307287234252342	0.178525666904728
509	67	False	-1.86666666666666	-0.392094007873187	-0.367756655682765
510	67	False	-1.8	-0.261206679416762	-0.107104104431502
511	67	False	-1.73333333333333	-0.188490626752759	0.163224677693252
512	67	False	-1.66666666666666	-0.32376796965321	-0.162783133768037
513	67	False	-1.6	-0.468477682481954	-0.115584217773305
514	67	False	-1.53333333333333	-0.301764305602105	-0.3764217952509
515	67	False	-1.46666666666666	-0.0667240495924422	-0.0925866938856515
516	67	False	-1.4	-0.211939190850321	-0.056481274404539
517	67	False	-1.33333333333333	-0.222587775641613	0.217943290343105
518	67	False	-1.26666666666666	-0.235578695814067	-0.261998686044341
519	67	False	-1.2	-0.522591257904892	-0.308672017965766
520	67	False	-1.13333333333333	-0.120553818420568	-0.205517201154375
521	67	False	-1.06666666666666	-0.25605654768332	-0.110026744471916
522	67	False	-1	-0.258778115575613	-0.0946470803989322
523	67	False	-0.933333333333333	-0.383838292843202	0.0769802938467211
524	67	False	-0.866666666666666	-0.147724536953193	-0.117528900837722
525	67	False	-0.8	-0.29092998351763	-0.220227083935527
526	67	False	-0.733333333333333	-0.229408027471129	-0.0722665345384436
527	67	False	-0.666666666666666	-0.219494210698041	-0.17794102571293
528	67	False	-0.6	-0.229775823206084	0.0375376905613919
529	67	False	-0.533333333333333	-0.240136244367014	-0.120616305526433
530	67	False	-0.466666666666666	-0.0668508148626443	-0.124747650525084
531	67	False	-0.4	-0.129674981836271	0.0625942989664322
532	67	False	-0.333333333333333	-0.0572748903401754	0.21061466539797
533	67	False	-0.266666666666666	0.153388903866647	-0.117929424979492
534	67	False	-0.2	0.0338627710340548	-0.231818090382557
535	67	False	-0.133333333333333	0.00346755016373124	-0.22362583631057
536	67	False	-0.0666666666666666	0.316788072013873	0.0467409377025589
537	67	False	0	0.308965179714113	-0.122838369080988
538	67	False	0.0666666666666666	0.45400569523653	-0.367046087023532
539	67	False	0.133333333333333	0.526920527880491	0.0956010963603996
540	67	False	0.2	0.636159785120635	0.404272674400129
541	67	False	0.266666666666666	0.557595293986796	-0.0327381998084398
542	67	False	0.333333333333333	0.551023671483793	0.240140124875818
543	67	False	0.4	0.545536015138533	0.107303326100143
544	67	False	0.466666666666666	0.368992708716366	0.0280062891368627
545	67	False	0.533333333333333	0.476989941250671	0.210772331236209
546	67	False	0.6	0.412307831568981	-0.0977096245903201
547	67	False	0.666666666666666	0.483052674659463	0.511950590940388
548	67	False	0.733333333333333	0.312198559997771	0.153625619694111
549	67	False	0.8	0.247363161499545	0.205095854336899
550	67	False	0.866666666666666	0.439771912929114	0.0893627184995325
551	67	False	0.933333333333333	0.278591138581093	0.270036331204149
552	67	False	1	0.372714754789986	-0.202282189425453
553	67	False	1.06666666666666	0.139141289519352	-0.261452439237505
554	67	False	1.13333333333333	0.414994986823475	0.140381544420375
555	67	False	1.2	0.450792353951441	-0.247447803940463
556	67	False	1.26666666666666	0.290454474192218	0.217089743766912
557	67	False	1.33333333333333	0.304979626565541	-0.0916199097352511
558	67	False	1.4	0.507226784089681	0.106152001919176
559	67	False	1.46666666666666	0.324540559628358	0.133296830518695
560	67	False	1.53333333333333	0.343401422386299	0.0483565181379529
561	67	False	1.6	0.426013733716251	0.118563374280756
562	67	False	1.66666666666666	0.302525506299686	0.0909296339058649
563	67	False	1.73333333333333	0.27573155495131	0.0960323587485398
564	67	False	1.8	0.420264718564704	0.143182699153119
565	67	False	1.86666666666666	0.0633965208028021	0.159083301754594
566	67	False	1.93333333333333	0.204213786614872	0.381827124048561
567	67	False	2	0.233768143326229	-0.178751491180304
568	67	False	2.06666666666666	0.0394867920138829	-0.124020109586908
569	67	False	2.13333333333333	0.0300129711411737	-0.138876404739061
570	67	False	2.2	-0.201327255796445	0.0971804950922565
571	67	False	2.26666666666666	0.0876018435562589	0.254813301636167
572	67	False	2.33333333333333	0.0344677837516101	0.0272243960280911
573	67	False	2.4	-0.0940720628891872	0.0528594715330179
574	67	False	2.46666666666666	-0.00440281024694376	0.00494492668958952
575	67	False	2.53333333333333	-0.302273219956308	-0.115442015189036
576	67	False	2.6	-0.170311748771202	-0.0723143418337208
577	67	False	2.66666666666666	-0.251133835870147	0.208956950146719
578	67	False	2.73333333333333	-0.118884097093571	0.061478478806002
579	67	False	2.8	-0.231817080956713	0.121777417131169
580	67	False	2.86666666666666	0.112215928456482	-0.178940023118562
581	67	False	2.93333333333333	-0.157028419615525	0.0567207300923248
582	67	False	3	-0.212621077141007	-0.223478157425994
583	67	False	3.06666666666666	-0.195445398002388	0.266220554528528
584	67	False	3.13333333333333	-0.0978685765359496	-0.036842472382951
585	67	False	3.2	-0.274957659019529	-0.0900384225315991
586	67	False	3.26666666666666	-0.215475800620444	0.0596867617851763
587	67	False	3.33333333333333	-0.148397816388554	-0.106220393484156
588	67	False	3.4	-0.146363930548953	-0.074090017619968
589	67	False	3.46666666666666	0.0483771186391254	-0.0146438766368706
590	67	False	3.53333333333333	0.0354206450602178	-0.0102783536005741
591	67	False	3.6	-0.0377700036322808	0.0794441219696047
592	67	False	3.66666666666666	-0.16750709263949	0.06718795455672
593	67	False	3.73333333333333	-0.270811750406616	0.111919460473643
594	67	False	3.8	-0.178060236074705	0.177689858556413
595	67	False	3.86666666666666	-0.344882251435684	0.0660963708739632
596	67	False	3.93333333333333	-0.213168740032012	0.0879416087458419
597	69	False	-3.93333333333333	-0.189116012534134	0.0287798473728152
598	69	False	-3.86666666666666	-0.0874924768047201	0.101468681407689
599	69	False	-3.8	-0.368255793751927	0.0381713323277727
600	69	False	-3.73333333333333	-0.119073609514463	0.0221002381708732
601	69	False	-3.66666666666666	-0.214841813544375	-0.2572968902792
602	69	False	-3.6	-0.26841328021275	-0.0707332371536354
603	69	False	-3.53333333333333	-0.270968713169722	-0.0357714882234686
604	69	False	-3.46666666666666	-0.195313704888872	-0.0107242430562948
605	69	False	-3.4	-0.20306541411797	-0.266377977020136
606	69	False	-3.33333333333333	-0.28653988378884	-0.0493654185778831
607	69	False	-3.26666666666666	-0.263947809754495	0.0110432640262451
608	69	False	-3.2	-0.122359384558284	-0.104903103617882
609	69	False	-3.13333333333333	-0.153112256682945	0.146613845565854
610	69	False	-3.06666666666666	-0.291720390144095	0.026335422510324
611	69	False	-3	-0.223306707007358	0.183136058595928
612	69	False	-2.93333333333333	-0.193301117149762	-0.0286914412386923
613	69	False	-2.86666666666666	0.0402963346055406	-0.0675551370021035
614	69	False	-2.8	0.00450435883584098	-0.235321499081707
615	69	False	-2.73333333333333	-0.0782644408355778	-0.112912166223092
616	69	False	-2.66666666666666	0.00713116229987151	0.0125341039839575
617	69	False	-2.6	0.099130385702535	0.101925850601879
618	69	False	-2.53333333333333	-0.0715194036671114	-0.181530263022111
619	69	False	-2.46666666666666	-0.0901685479881017	0.000826820334772583
620	69	False	-2.4	-0.165298203127582	0.000322347560996826
621	69	False	-2.33333333333333	-0.220048666986724	-0.0718270385486495
622	69	False	-2.26666666666666	-0.163695546215606	0.192939815606035
623	69	False	-2.2	-0.252596379216387	0.147159467758046
624	69	False	-2.13333333333333	-0.185423807595317	-0.0728599050802787
625	69	False	-2.06666666666666	-0.253084464404863	0.247371083980181
626	69	False	-2	-0.247825192035591	-0.10283995928773
627	69	False	-1.93333333333333	-0.191980056294345	0.0906949966071398
628	69	False	-1.86666666666666	-0.194616038167562	-0.221000389844769
629	69	False	-1.8	-0.340638823045422	-0.0515276362349877
630	69	False	-1.73333333333333	-0.322339634031435	-0.0702913613224914
631	69	False	-1.66666666666666	-0.217346018788638	-0.0314616059321651
632	69	False	-1.6	-0.348142377986036	0.0538657068407623
633	69	False	-1.53333333333333	-0.494084498949637	-0.37203855295021
634	69	False	-1.46666666666666	-0.446696075685836	-0.0366958379585357
635	69	False	-1.4	-0.304420394627878	0.101133734461915
636	69	False	-1.33333333333333	-0.342317778160595	0.0410912928069222
637	69	False	-1.26666666666666	-0.358824209678542	0.0293137108011356
638	69	False	-1.2	-0.239414157895204	-0.00049396434227622
639	69	False	-1.13333333333333	-0.366663724170983	-0.143739455496914
640	69	False	-1.06666666666666	-0.201789943984263	0.268133292260014
641	69	False	-1	-0.164978054935929	-0.244381634688227
642	69	False	-0.933333333333333	-0.310295208854378	-0.0685001934744486
643	69	False	-0.866666666666666	-0.33326307149581	0.0148114635212482
644	69	False	-0.8	-0.362573896128384	-0.10997148649639
645	69	False	-0.733333333333333	-0.256411565078532	-0.100276247623235
646	69	False	-0.666666666666666	-0.303964188604259	-0.116557625633698
647	69	False	-0.6	-0.340776678246931	0.0860946807117722
648	69	False	-0.533333333333333	-0.284538046521021	-0.159275416432694
649	69	False	-0.466666666666666	-0.214406931978279	-0.164455264958042
650	69	False	-0.4	-0.305392351026739	-0.27807570326686
651	69	False	-0.333333333333333	-0.315514893001881	0.12466847143019
652	69	False	-0.266666666666666	-0.309115097672725	-0.313462923931522
653	69	False	-0.2	-0.218762646324729	-0.0812046299508533
654	69	False	-0.133333333333333	-0.225149889185759	0.0182365298833903
655	69	False	-0.0666666666666666	-0.190293637004011	0.00803063637397106
656	69	False	0	-0.201336869045877	0.107956654659698
657	69	False	0.0666666666666666	-0.118013140744441	-0.0916946460779484
658	69	False	0.133333333333333	-0.0849177771062439	0.0343277097318273
659	69	False	0.2	-0.230376093267134	0.0704467099322405
660	69	False	0.266666666666666	-0.0567125371588224	0.0290795921950231
661	69	False	0.333333333333333	-0.193999473234238	0.0189091300152602
662	69	False	0.4	-0.108641407882575	-0.00950393866521612
663	69	False	0.466666666666666	-0.0856103945151084	-0.10024520203817
664	69	False	0.533333333333333	-0.0075504812646052	-0.0594217169128026
665	69	False	0.6	-0.0500704489531936	0.172631843754753
666	69	False	0.666666666666666	0.039146658231807	0.0750363706486108
667	69	False	0.733333333333333	-0.0884319108977313	0.117102599575271
668	69	False	0.8	-0.0310534936471129	-0.154421827808285
669	69	False	0.866666666666666	-0.13882888161103	0.0713151977199875
670	69	False	0.933333333333333	-0.18210464448193	-0.132600565865986
671	69	False	1	0.194852385218958	0.0668537601623427
672	69	False	1.06666666666666	0.223500087476154	0.143338471332831
673	69	False	1.13333333333333	0.349877528049357	0.061064038912037
674	69	False	1.2	0.216835304767778	0.0970242323552045
675	69	False	1.26666666666666	0.182032656555825	-0.254667393786209
676	69	False	1.33333333333333	0.142505615110776	0.141813430967056
677	69	False	1.4	0.304952102169808	0.103846354129434
678	69	False	1.46666666666666	0.398180788481929	0.0915195313347294
679	69	False	1.53333333333333	0.218193079345141	0.117456954870612
680	69	False	1.6	0.044551267139647	0.0698375221447802
681	69	False	1.66666666666666	0.282237524515756	-0.00748346821971623
682	69	False	1.73333333333333	0.162165858971791	-0.142690905102978
683	69	False	1.8	0.338609027278152	0.189220360606094
684	69	False	1.86666666666666	0.238758535912327	-0.148334048835566
685	69	False	1.93333333333333	0.447592026673678	0.231701015142195
686	69	False	2	0.365980228550953	-0.0143237124660748
687	69	False	2.06666666666666	0.266133655818217	-0.0127252711957717
688	69	False	2.13333333333333	0.589229795874506	0.182368570270519
689	69	False	2.2	0.427852761087719	0.112667860729306
690	69	False	2.26666666666666	0.338198934552582	0.0362044844905634
691	69	False	2.33333333333333	0.334576437228538	0.0613852830867353
692	69	False	2.4	0.145992815326948	-0.000194318261872689
693	69	False	2.46666666666666	0.136165669472269	0.0377297402117691
694	69	False	2.53333333333333	0.154514107398066	-0.0798138800777114
695	69	False	2.6	0.02809861975443	-0.0111752594297039
696	69	False	2.66666666666666	0.164183552219154	-5.81425901066013e-05
697	69	False	2.73333333333333	0.0152663755529069	-0.0434272530982786
698	69	False	2.8	0.0423693175710791	0.321655416690223
699	69	False	2.86666666666666	0.0841645802377924	0.0828199176949906
700	69	False	2.93333333333333	0.105358963879966	0.101430223038546
701	69	False	3	0.152115165917157	-0.119940908574613
702	69	False	3.06666666666666	0.143555326211525	0.225538071316329
703	69	False	3.13333333333333	0.145478874839332	0.136501176830341
704	69	False	3.2	0.0834550918225708	0.156586652566755
705	69	False	3.26666666666666	0.0292740735869028	-0.0800666699697527
706	69	False	3.33333333333333	0.169447285972476	0.00938912254859399
707	69	False	3.4	0.00811448414495567	0.141608634208984
708	69	False	3.46666666666666	-0.148911369316987	-0.273351764865992
709	69	False	3.53333333333333	0.124771546144832	0.0581350089311089
710	69	False	3.6	0.207822119424952	0.11589182041738
711	69	False	3.66666666666666	0.175160965369372	0.0829030815279094
712	69	False	3.73333333333333	0.214291710804813	-0.197546704260305
713	69	False	3.8	0.368237758281196	0.0254685150382467
714	69	False	3.86666666666666	0.384813250068519	0.329014234129425
715	69	False	3.93333333333333	0.237118794506133	-0.0707670555515498
716	100	True	-3.93333333333333	0.179597995203154	0.082550610518886
717	100	True	-3.86666666666666	0.0197801882700215	-0.0529670900150163
718	100	True	-3.8	0.141852534063618	0.0175369742816387
719	100	True	-3.73333333333333	0.191713365449109	-0.095461815231443
720	100	True	-3.66666666666666	0.118207273708134	0.0422216389154261
721	100	True	-3.6	0.339881789195922	-0.299241669712045
722	100	True	-3.53333333333333	0.0151929045724777	0.141238537579054
723	100	True	-3.46666666666666	0.154418254776655	0.120106134238064
724	100	True	-3.4	0.313433812528584	0.182198850011477
725	100	True	-3.33333333333333	0.243013524073609	-0.12134494641049
726	100	True	-3.26666666666666	0.243926317231475	-0.0635946326932222
727	100	True	-3.2	0.446188410788653	-0.0143015291975105
728	100	True	-3.13333333333333	0.16588017273561	0.144368009579404
729	100	True	-3.06666666666666	0.0744326069613959	-0.0158009173495352
730	100	True	-3	0.331342887518661	0.219362433164748
731	100	True	-2.93333333333333	0.158410811435599	0.0955750862876109
732	100	True	-2.86666666666666	0.127871571490259	0.304545284092593
733	100	True	-2.8	0.15436102937435	-0.141813438550751
734	100	True	-2.73333333333333	0.230376466193436	0.0662486632510162
735	100	True	-2.66666666666666	0.163225482826112	-0.0888904334798995
736	100	True	-2.6	-0.191304127764613	-0.0979312307130074
737	100	True	-2.53333333333333	0.0233710726536884	-0.129377702519
738	100	True	-2.46666666666666	0.107445515484644	0.0554028802030653
739	100	True	-2.4	-0.0795473536546279	-0.102071414125667
740	100	True	-2.33333333333333	-0.0920927037750242	-0.173283746642888
741	100	True	-2.26666666666666	0.0242901625743181	0.115746434014926
742	100	True	-2.2	0.29099453552806	0.0578157800737212
743	100	True	-2.13333333333333	-0.0902788722447719	-0.0176200271360432
744	100	True	-2.06666666666666	-0.122416316592892	0.0959810000755605
745	100	True	-2	0.0288450320028485	-0.00433764834916269
746	100	True	-1.93333333333333	-0.105840345005948	-0.0949865298484032
747	100	True	-1.86666666666666	0.0474557118276568	0.266469734756542
748	100	True	-1.8	-0.202733791172724	0.00547224809948165
749	100	True	-1.73333333333333	0.275401923760227	-0.17509491178339
750	100	True	-1.66666666666666	-0.070618838409919	-0.371294260902241
751	100	True	-1.6	-0.083858846714143	0.144618153923049
752	100	True	-1.53333333333333	-0.0506770219688137	0.110581556105792
753	100	True	-1.46666666666666	0.00235162433379524	-0.195403093675291
754	100	True	-1.4	-0.108996119850874	-0.171325993696322
755	100	True	-1.33333333333333	0.225723087497673	-0.273861984509117
756	100	True	-1.26666666666666	-0.266593022656515	-0.207174335701698
757	100	True	-1.2	0.0849078317329741	0.185748289327692
758	100	True	-1.13333333333333	-0.174063195584984	-0.199897535883669
759	100	True	-1.06666666666666	0.0827418973107172	0.150797399275064
760	100	True	-1	-0.0503771017536813	0.000435582040060972
761	100	True	-0.933333333333333	-0.4034853962551	-0.0607511172296091
762	100	True	-0.866666666666666	-0.0434724012965303	-0.0925593947049583
763	100	True	-0.8	-0.200978573358757	-0.064390200442988
764	100	True	-0.733333333333333	-0.453882326318381	-0.188010349081991
765	100	True	-0.666666666666666	0.12529481235502	-0.0242436753315579
766	100	True	-0.6	0.0314908312129594	-0.0228473731528713
767	100	True	-0.533333333333333	-0.206736958574953	-0.219431671999984
768	100	True	-0.466666666666666	-0.0216723231676572	-0.00478057187393488
769	100	True	-0.4	-0.127017006861493	-0.328047699415397
770	100	True	-0.333333333333333	0.0207722927914587	-0.0728982837311616
771	100	True	-0.266666666666666	-0.120179959124112	-0.136324711003444
772	100	True	-0.2	-0.0608605631767801	0.262099207329191
773	100	True	-0.133333333333333	-0.125785636296862	0.198202768092915
774	100	True	-0.0666666666666666	-0.0456295975829581	-0.16403970792306
775	100	True	0	0.186043156175064	0.130524987873555
776	100	True	0.0666666666666666	-0.0915216251655483	0.0780681761519537
777	100	True	0.133333333333333	-0.149967079500296	0.278134258729914
778	100	True	0.2	-0.104566135144595	-0.00554247596495235
779	100	True	0.266666666666666	0.0732807038680782	0.0651744383457799
780	100	True	0.333333333333333	0.0494949023805394	0.223631697702983
781	100	True	0.4	0.155132723347416	-0.19615680656718
782	100	True	0.466666666666666	0.0299619914288559	0.3334516735962
783	100	True	0.533333333333333	0.169370718043197	0.255034798231996
784	100	True	0.6	0.444567958637509	0.247289722183949
785	100	True	0.666666666666666	0.328590831329167	0.428494054229323
786	100	True	0.733333333333333	0.208113401094105	-0.131232618393474
787	100	True	0.8	0.332508133437522	0.014951840853673
788	100	True	0.866666666666666	0.429624257928612	0.0862495934608726
789	100	True	0.933333333333333	0.107658270095731	-0.195406984987983
790	100	True	1	0.404291522525044	-0.133133000542021
791	100	True	1.06666666666666	0.239577390698375	0.042081012059397
792	100	True	1.13333333333333	0.379064964883648	0.134316026143118
793	100	True	1.2	0.037275452235443	0.099868769446983
794	100	True	1.26666666666666	0.141291334954071	0.363045950534926
795	100	True	1.33333333333333	0.222208777479107	0.177569640458108
796	100	True	1.4	0.119918848889375	0.0636679677792355
797	100	True	1.46666666666666	0.0646696362076571	0.197587092544843
798	100	True	1.53333333333333	0.486153614594416	0.193020339828167
799	100	True	1.6	0.142203493789369	0.109792005661062
800	100	True	1.66666666666666	0.17125968409284	0.195539419561616
801	100	True	1.73333333333333	0.601439555202357	0.180954621798025
802	100	True	1.8	0.196858663474304	0.163162432794494
803	100	True	1.86666666666666	0.329214375810472	-0.0578081774587272
804	100	True	1.93333333333333	0.107770357733118	-0.113850454275082
805	100	True	2	0.292869420459549	0.175937847644432
806	100	True	2.06666666666666	0.144964843629541	-0.0259479984380271
807	100	True	2.13333333333333	-0.00749732632846255	-0.151045969579751
808	100	True	2.2	0.0361936009302123	0.108315214454825
809	100	True	2.26666666666666	0.0988424624940366	0.171201047944416
810	100	True	2.33333333333333	0.0963871669575289	0.0682418747630551
811	100	True	2.4	0.263578496531213	0.0931557534938008
812	100	True	2.46666666666666	0.249770468350499	0.293974434543543
813	100	True	2.53333333333333	-0.121656004209254	0.26570105726425
814	100	True	2.6	0.105168544681594	-0.0130480503109457
815	100	True	2.66666666666666	0.106296305431386	0.162549546818881
816	100	True	2.73333333333333	0.101096389131896	0.0827641593349529
817	100	True	2.8	0.0270690973200619	-0.0493062326388372
818	100	True	2.86666666666666	0.269234618489949	0.349455042216395
819	100	True	2.93333333333333	0.116608269099974	0.165049541931863
820	100	True	3	-0.0412661908362354	0.167011167875748
821	100	True	3.06666666666666	0.0435365074410425	-0.110877640719146
822	100	True	3.13333333333333	-0.0750524020492047	0.00562596763069077
823	100	True	3.2	0.193459128024438	-0.137183580914891
824	100	True	3.26666666666666	0.0884545944229312	-0.111518032160976
825	100	True	3.33333333333333	-0.0438545729121849	0.0966802599495121
826	100	True	3.4	0.0265490187729892	0.388461853686939
827	100	True	3.46666666666666	-0.131748981617684	0.12096274854067
828	100	True	3.53333333333333	0.0483324469478056	0.051148100308488
829	100	True	3.6	0.0109927137507746	0.303875802200196
830	100	True	3.66666666666666	-0.0791101780878813	0.125922380133989
831	100	True	3.73333333333333	0.176048530498622	0.117083305620374
832	100	True	3.8	0.0377461026187031	-0.0257875501199185
833	100	True	3.86666666666666	0.249706961370405	0.0447157843794967
834	100	True	3.93333333333333	0.196473029288781	0.0114121241836883
835	116	True	-3.93333333333333	-0.00258984417153665	-0.0294658288964765
836	116	True	-3.86666666666666	-0.237303306435218	-0.290967951328178
837	116	True	-3.8	0.0989944109980406	-0.0562048292997587
838	116	True	-3.73333333333333	-0.0617454938679292	-0.277666421002152
839	116	True	-3.66666666666666	-0.0958107202224465	-0.309196451050421
840	116	True	-3.6	0.0364267001734972	-0.0149484843536551
841	116	True	-3.53333333333333	0.229541504262796	-0.203203036300557
842	116	True	-3.46666666666666	-0.109810640192899	0.238283521427032
843	116	True	-3.4	0.13554721392913	0.139447866787832
844	116	True	-3.33333333333333	-0.0917695432853079	-0.0778812121047522
845	116	True	-3.26666666666666	-0.030441566083245	0.0142923737190308
846	116	True	-3.2	-0.112601317065587	0.0310191165568356
847	116	True	-3.13333333333333	0.123083397550033	-0.303645581033649
848	116	True	-3.06666666666666	-0.0315195437419004	-0.131706085271282
849	116	True	-3	-0.0310767097832369	0.0287193709679426
850	116	True	-2.93333333333333	0.0549466411583206	0.0872016570919193
851	116	True	-2.86666666666666	-0.130327693376865	-0.130859552174282
852	116	True	-2.8	-0.0707746496716042	0.00672175288663805
853	116	True	-2.73333333333333	-0.132382066809148	-0.0519382968814736
854	116	True	-2.66666666666666	-0.300792431831449	-0.175503806500502
855	116	True	-2.6	-0.10471679409278	-0.0320987003025381
856	116	True	-2.53333333333333	-0.165862117732365	-0.106293654042296
857	116	True	-2.46666666666666	-0.393059520854091	-0.0202487599973416
858	116	True	-2.4	-0.201590931452917	-0.177205803136759
859	116	True	-2.33333333333333	-0.304677568232677	-0.359235389885556
860	116	True	-2.26666666666666	-0.357180421427184	-0.106933996771981
861	116	True	-2.2	-0.0651848203860508	-0.302498396613988
862	116	True	-2.13333333333333	-0.194263045285752	-0.00705046577040009
863	116	True	-2.06666666666666	-0.48903293125986	-0.181974160753026
864	116	True	-2	-0.185170136275831	-0.515022105141605
865	116	True	-1.93333333333333	-0.183994757964498	0.000708427595526167
866	116	True	-1.86666666666666	-0.276767881716256	-0.065220112653439
867	116	True	-1.8	-0.283664827755163	-0.28479480491121
868	116	True	-1.73333333333333	-0.415527731845115	-0.408802647956345
869	116	True	-1.66666666666666	-0.370260781780209	-0.171285651708643
870	116	True	-1.6	-0.334201258885647	0.0518792841702154
871	116	True	-1.53333333333333	-0.350481531954718	-0.24549417055044
872	116	True	-1.46666666666666	-0.308534300537774	-0.26307271419543
873	116	True	-1.4	-0.045316553990899	-0.175068973176484
874	116	True	-1.33333333333333	-0.213471711295825	-0.162518872320586
875	116	True	-1.26666666666666	-0.15026038100844	-0.155212097062056
876	116	True	-1.2	-0.421686824346496	-0.2048252128999
877	116	True	-1.13333333333333	-0.246385413782842	-0.0497186736659719
878	116	True	-1.06666666666666	0.00143773548311124	-0.199702883993219
879	116	True	-1	-0.536451745549537	-0.0179841154693195
880	116	True	-0.933333333333333	-0.318154499797027	-0.189330724444357
881	116	True	-0.866666666666666	-0.266169746171048	-0.322743492298414
882	116	True	-0.8	-0.339086311485767	-0.135978702320494
883	116	True	-0.733333333333333	-0.193404526767314	0.0976209149495018
884	116	True	-0.666666666666666	-0.252859039302469	-0.129312375721174
885	116	True	-0.6	-0.427067997423633	0.19807958176793
886	116	True	-0.533333333333333	-0.315933890650074	-0.377564836171345
887	116	True	-0.466666666666666	0.0106093246030243	-0.0582491918206461
888	116	True	-0.4	-0.228275126110193	0.0141486752616093
889	116	True	-0.333333333333333	-0.314565215362969	0.192745077086904
890	116	True	-0.266666666666666	-0.0984136617201452	-0.120828201346
891	116	True	-0.2	-0.246799176507152	0.12390787217352
892	116	True	-0.133333333333333	0.10143144512155	-0.232272388540236
893	116	True	-0.0666666666666666	0.0065428438258987	0.17567206539589
894	116	True	0	0.357072634406643	0.359959754484534
895	116	True	0.0666666666666666	0.311448871746125	0.196253444957964
896	116	True	0.133333333333333	0.275717441698761	0.111609933933628
897	116	True	0.2	0.583233245219147	0.400472783598646
898	116	True	0.266666666666666	0.554721241346689	0.344310517100456
899	116	True	0.333333333333333	0.490782373584943	0.29057630143614
900	116	True	0.4	0.483583801837795	0.134802609972526
901	116	True	0.466666666666666	0.781760078843936	0.230576023221316
902	116	True	0.533333333333333	0.54210187096549	0.261172984592366
903	116	True	0.6	0.663965788333826	0.609706177660573
904	116	True	0.666666666666666	0.783721922364143	0.237598696070489
905	116	True	0.733333333333333	0.374015431883549	0.309455004177771
906	116	True	0.8	0.770157553462311	0.200631715048779
907	116	True	0.866666666666666	0.547308429846555	-0.211085010642101
908	116	True	0.933333333333333	0.290127356023229	0.201836532905983
909	116	True	1	0.481060237725165	0.218249196833108
910	116	True	1.06666666666666	0.517287909411516	0.0709131624934198
911	116	True	1.13333333333333	0.442888107065381	0.00180267630922588
912	116	True	1.2	0.485466589001727	0.0548532470995394
913	116	True	1.26666666666666	0.521268839512787	0.0749715104453313
914	116	True	1.33333333333333	0.506700953482064	0.135551124242623
915	116	True	1.4	0.561078425170726	0.119298533339826
916	116	True	1.46666666666666	0.279294975015081	-0.183701244319678
917	116	True	1.53333333333333	0.275861103913958	0.404211880266266
918	116	True	1.6	0.669282819872562	0.22193739280789
919	116	True	1.66666666666666	0.388195088470419	0.186956393629033
920	116	True	1.73333333333333	0.412887536980296	-0.158264568931731
921	116	True	1.8	0.198831415650309	0.127174593898251
922	116	True	1.86666666666666	0.236144594510993	0.00226804270190801
923	116	True	1.93333333333333	0.153563903447491	0.12983767183792
924	116	True	2	0.220844284935292	0.0586861208453639
925	116	True	2.06666666666666	0.329000720864065	0.0169378729937712
926	116	True	2.13333333333333	0.211779681096346	-0.151752800121319
927	116	True	2.2	0.240105370155949	-0.106472630142196
928	116	True	2.26666666666666	0.0670049518699499	-0.0202211298836424
929	116	True	2.33333333333333	0.170884326014879	0.0711658603936796
930	116	True	2.4	0.0191035631393571	-0.0574117640953991
931	116	True	2.46666666666666	0.065955849093856	-0.139895183618343
932	116	True	2.53333333333333	0.0384516114059919	-0.0684509970584909
933	116	True	2.6	0.0672535762814894	0.144681829575542
934	116	True	2.66666666666666	-0.0618848220852048	-0.156959315013554
935	116	True	2.73333333333333	0.00129649456301605	-0.0247832360044534
936	116	True	2.8	-0.0565463245225111	-0.205632309016951
937	116	True	2.86666666666666	-0.265662730640698	0.109271157492764
938	116	True	2.93333333333333	-0.101640751386142	0.0981630304918179
939	116	True	3	-0.0986239138791951	0.0575827192373994
940	116	True	3.06666666666666	-0.108668041320805	-0.0625196257497633
941	116	True	3.13333333333333	-0.274290203245518	-0.0617001921469952
942	116	True	3.2	0.271375703935877	0.120534818680747
943	116	True	3.26666666666666	0.219488075473786	-0.0453527410608729
944	116	True	3.33333333333333	-0.175071510168383	0.0106874065739186
945	116	True	3.4	-0.0586466732305236	-0.162335475363621
946	116	True	3.46666666666666	0.20949744159177	0.0576852984762313
947	116	True	3.53333333333333	0.323788000390012	-0.0390848580774229
948	116	True	3.6	0.503438931859997	0.188448628517972
949	116	True	3.66666666666666	0.555007178291387	0.141415439342204
950	116	True	3.73333333333333	0.313647006975379	-0.0525609106040453
951	116	True	3.8	0.407369970218212	-0.152221793093978
952	116	True	3.86666666666666	0.157685674456011	0.0697991181749939
953	116	True	3.93333333333333	0.454326711418304	0.217212958530013
954	118	True	-3.93333333333333	-0.231019341346924	-0.197024067920581
955	118	True	-3.86666666666666	-0.0140493994972959	-0.279769695120962
956	118	True	-3.8	0.191330640831925	-0.165856374690021
957	118	True	-3.73333333333333	0.0245099784436461	0.0953801615283411
958	118	True	-3.66666666666666	-0.0360731767951639	-0.112763113912481
959	118	True	-3.6	-0.00995240388479456	0.0749220961615326
960	118	True	-3.53333333333333	-0.0746395274821294	-0.00362341506906429
961	118	True	-3.46666666666666	-0.199795264089436	-0.104179480799195
962	118	True	-3.4	-0.185483403333018	-0.226623132436214
963	118	True	-3.33333333333333	-0.269372817262467	-0.157661532377267
964	118	True	-3.26666666666666	-0.0728795214753046	-0.374861341558394
965	118	True	-3.2	-0.226803407836055	-0.00476055912541032
966	118	True	-3.13333333333333	-0.0593133296836769	-0.0958448385364361
967	118	True	-3.06666666666666	-0.179451173713081	-0.224966920966506
968	118	True	-3	-0.256221102444388	-0.150781741294205
969	118	True	-2.93333333333333	-0.414130477314569	0.0502780856317719
970	118	True	-2.86666666666666	-0.260981644892752	-0.029736831628182
971	118	True	-2.8	-0.300620557003331	-0.146995472651557
972	118	True	-2.73333333333333	-0.205390292732257	-0.207305351596405
973	118	True	-2.66666666666666	-0.36878803184691	-0.384661697240467
974	118	True	-2.6	-0.297358960622763	-0.387486331178286
975	118	True	-2.53333333333333	-0.342798179543852	-0.252745773494179
976	118	True	-2.46666666666666	-0.542243172808917	-0.144947655608866
977	118	True	-2.4	-0.355658868256118	-0.336102437026697
978	118	True	-2.33333333333333	-0.442691512010816	-0.392984577546783
979	118	True	-2.26666666666666	-0.564500542794335	-0.221033487076324
980	118	True	-2.2	-0.527437369551248	-0.206980915630012
981	118	True	-2.13333333333333	-0.495600214069525	-0.0594975788862175
982	118	True	-2.06666666666666	-0.433251261169298	-0.224611324344883
983	118	True	-2	-0.44338173825216	-0.245378097354342
984	118	True	-1.93333333333333	-0.630346104133701	-0.193396300815173
985	118	True	-1.86666666666666	-0.480392843945164	-0.16658648955801
986	118	True	-1.8	-0.520918903502597	-0.12308307367175
987	118	True	-1.73333333333333	-0.374739276196378	-0.368709503923954
988	118	True	-1.66666666666666	-0.471680963780122	-0.206182361804054
989	118	True	-1.6	-0.376562465464449	-0.222137769589283
990	118	True	-1.53333333333333	-0.326046914126278	-0.48757248164073
991	118	True	-1.46666666666666	-0.710261965344718	-0.342808543095089
992	118	True	-1.4	-0.37816281339001	-0.266126471172496
993	118	True	-1.33333333333333	-0.596857007653667	-0.132458397824347
994	118	True	-1.26666666666666	-0.70610033398181	-0.174464073894307
995	118	True	-1.2	-0.443049746774761	-0.312441996290871
996	118	True	-1.13333333333333	-0.400611323572915	-0.267762363948274
997	118	True	-1.06666666666666	-0.444008039384885	-0.299586165801938
998	118	True	-1	-0.428024716095947	-0.42388723889011
999	118	True	-0.933333333333333	-0.415280917444218	-0.277731510811621
1000	118	True	-0.866666666666666	-0.474827085289222	-0.307584811501973
1001	118	True	-0.8	-0.364099454755867	0.0601271825568188
1002	118	True	-0.733333333333333	-0.326880956353175	-0.163554997238569
1003	118	True	-0.666666666666666	-0.338575865251769	-0.427147719103073
1004	118	True	-0.6	-0.382616108983021	-0.147420468249283
1005	118	True	-0.533333333333333	-0.198234709390412	-0.288526424288378
1006	118	True	-0.466666666666666	-0.311495217544661	-0.248157971714161
1007	118	True	-0.4	-0.294932582296093	-0.360110614402455
1008	118	True	-0.333333333333333	-0.241514028376367	-0.169450472499153
1009	118	True	-0.266666666666666	-0.308916280654523	-0.316556789826498
1010	118	True	-0.2	-0.268841583239314	-0.0629839559726788
1011	118	True	-0.133333333333333	-0.162400890143276	-0.049058302231955
1012	118	True	-0.0666666666666666	-0.028337842766177	0.327809683765776
1013	118	True	0	0.278823395511667	0.4241517526992
1014	118	True	0.0666666666666666	0.411178202916749	0.390570723091068
1015	118	True	0.133333333333333	0.533427246188157	0.346551379372699
1016	118	True	0.2	0.718227332140515	0.0898985974537977
1017	118	True	0.266666666666666	0.559303187685164	0.464057904833265
1018	118	True	0.333333333333333	0.71968572580951	0.370877308519678
1019	118	True	0.4	0.735347586871751	0.444771178810113
1020	118	True	0.466666666666666	0.515369812866223	0.272655588156601
1021	118	True	0.533333333333333	0.81117931298487	0.445119741524568
1022	118	True	0.6	0.687772599538241	0.0737760116806316
1023	118	True	0.666666666666666	0.714916075358215	0.301440187128297
1024	118	True	0.733333333333333	0.645726723980756	0.284603706471086
1025	118	True	0.8	0.766521529732105	0.216768235252104
1026	118	True	0.866666666666666	1.02858343217123	0.201453125229936
1027	118	True	0.933333333333333	0.925406239213554	0.00137870488633868
1028	118	True	1	0.91390280947701	0.360245560414771
1029	118	True	1.06666666666666	0.879756106310919	0.380406079038996
1030	118	True	1.13333333333333	0.856335133299409	0.213516695997334
1031	118	True	1.2	0.956793444448656	0.256233013349032
1032	118	True	1.26666666666666	0.600277405124574	0.0194385193767248
1033	118	True	1.33333333333333	0.835791652055754	0.273933096042418
1034	118	True	1.4	0.687479040301631	0.297182242028501
1035	118	True	1.46666666666666	0.756040563784462	0.0660794020575532
1036	118	True	1.53333333333333	0.629266609737396	0.274755523493262
1037	118	True	1.6	0.421660198640712	0.236869888773442
1038	118	True	1.66666666666666	0.421304997269239	0.217483406424845
1039	118	True	1.73333333333333	0.423737104651561	-0.118943616724226
1040	118	True	1.8	0.464272094879039	0.342341577839218
1041	118	True	1.86666666666666	0.203105894162283	0.290547986122028
1042	118	True	1.93333333333333	0.15947277042142	0.0895091687757364
1043	118	True	2	0.335788178639559	0.0453673719608394
1044	118	True	2.06666666666666	0.0359487900928089	0.0769230526860436
1045	118	True	2.13333333333333	0.214003584531318	0.0568897328177394
1046	118	True	2.2	0.0156331183108316	0.0722896013945974
1047	118	True	2.26666666666666	0.0817484555881746	0.0499680817778694
1048	118	True	2.33333333333333	0.155007501530132	0.127470284898932
1049	118	True	2.4	0.0166715870882182	0.0940271016208056
1050	118	True	2.46666666666666	0.0284156092965463	-0.0754098959632104
1051	118	True	2.53333333333333	-0.151832437651987	0.211762286193438
1052	118	True	2.6	-0.106248455912682	-0.0419368288521882
1053	118	True	2.66666666666666	-0.125159174602566	-0.0213370082788782
1054	118	True	2.73333333333333	-0.249558883212378	0.197119526005325
1055	118	True	2.8	-0.23252874023764	-0.00861904044933072
1056	118	True	2.86666666666666	-0.0648433179856448	-0.0330360613890143
1057	118	True	2.93333333333333	-0.00783767438053397	0.152547326575628
1058	118	True	3	-0.0209777648962008	0.18036202031386
1059	118	True	3.06666666666666	-0.0502732216746192	0.263820768264709
1060	118	True	3.13333333333333	0.0861850699829076	0.0257489594063387
1061	118	True	3.2	0.215123908162428	0.23882475357695
1062	118	True	3.26666666666666	0.0915945872098312	-0.0232363305992312
1063	118	True	3.33333333333333	0.0617128401783837	0.0209577015546484
1064	118	True	3.4	0.185402432328478	-0.0628877988702975
1065	118	True	3.46666666666666	0.116651985838681	0.106294257600724
1066	118	True	3.53333333333333	0.197627778734171	0.0807416711114409
1067	118	True	3.6	0.186800045413477	-0.145822045886597
1068	118	True	3.66666666666666	0.109153476052881	0.108848674806301
1069	118	True	3.73333333333333	0.196947866344371	-0.0688390339833464
1070	118	True	3.8	0.162318915055779	-0.166889136474741
1071	118	True	3.86666666666666	-0.073051408438463	0.149847007959617
1072	118	True	3.93333333333333	0.33639596593014	0.304831079676497
1073	138	False	-3.93333333333333	0.152264701650821	-0.00379774596279213
1074	138	False	-3.86666666666666	-0.0383351561258542	-0.358295422693065
1075	138	False	-3.8	0.103025478374932	-0.0473144081344188
1076	138	False	-3.73333333333333	-0.0162282892769304	-0.161270143776689
1077	138	False	-3.66666666666666	-0.00280546206590779	0.0641967986441562
1078	138	False	-3.6	-0.055845410278452	-0.160837659034358
1079	138	False	-3.53333333333333	-0.0365224535697114	-0.0150127952972528
1080	138	False	-3.46666666666666	-0.155139314233237	0.0175633949154927
1081	138	False	-3.4	-0.120918512391884	0.345531679901463
1082	138	False	-3.33333333333333	-0.0453720590334192	-0.207239444540023
1083	138	False	-3.26666666666666	-0.0129781096565114	-0.0388751820077942
1084	138	False	-3.2	-0.254308172611357	0.0140985500879806
1085	138	False	-3.13333333333333	-0.0294440409758086	-0.201974115282353
1086	138	False	-3.06666666666666	-0.296751016064467	0.0390307366896009
1087	138	False	-3	-0.425447186725161	-0.0222092014706006
1088	138	False	-2.93333333333333	-0.162920034471075	0.0371932832981356
1089	138	False	-2.86666666666666	-0.329114146032303	0.026458950008859
1090	138	False	-2.8	-0.232522189128392	-0.152549447080859
1091	138	False	-2.73333333333333	-0.30505067717085	0.0471376286284132
1092	138	False	-2.66666666666666	-0.303142828677759	-0.184517572353359
1093	138	False	-2.6	-0.294699599872901	0.114256547420722
1094	138	False	-2.53333333333333	-0.291916113290297	0.0739658915941892
1095	138	False	-2.46666666666666	-0.200798873125371	0.228619854414101
1096	138	False	-2.4	-0.439078820647382	-0.144252556981552
1097	138	False	-2.33333333333333	-0.1923656457954	0.0645659371325669
1098	138	False	-2.26666666666666	-0.245559577329326	-0.0730007242536911
1099	138	False	-2.2	-0.330162234345017	-0.206976403188633
1100	138	False	-2.13333333333333	-0.272444488582608	0.0570849235658665
1101	138	False	-2.06666666666666	-0.363178527503475	-0.0397281004336226
1102	138	False	-2	-0.462889881561014	0.0228447391190821
1103	138	False	-1.93333333333333	-0.364652548586958	-0.0105446156117212
1104	138	False	-1.86666666666666	-0.248198292819684	0.08060635884469
1105	138	False	-1.8	-0.214402217030282	-0.049073523628457
1106	138	False	-1.73333333333333	-0.418091902096884	0.000288783275879667
1107	138	False	-1.66666666666666	-0.344850136477632	-0.259530347461873
1108	138	False	-1.6	-0.28830904048322	-0.0318819618893719
1109	138	False	-1.53333333333333	-0.388892232169607	0.287748817440315
1110	138	False	-1.46666666666666	-0.307732837811165	0.368658257290234
1111	138	False	-1.4	-0.237345872021065	0.135122373841148
1112	138	False	-1.33333333333333	-0.181351169377759	0.0613566930975311
1113	138	False	-1.26666666666666	-0.352232474146604	0.0710414459288578
1114	138	False	-1.2	-0.493473543184853	-0.0472983172490873
1115	138	False	-1.13333333333333	-0.35673765739235	-0.10331754394132
1116	138	False	-1.06666666666666	-0.400004024139334	0.103862300906458
1117	138	False	-1	-0.372589776095575	-0.161805930183318
1118	138	False	-0.933333333333333	-0.445491227353006	-0.0730054933993228
1119	138	False	-0.866666666666666	-0.382584491207803	-0.034499775475402
1120	138	False	-0.8	-0.270727702289668	-0.00231383190091093
1121	138	False	-0.733333333333333	-0.313145768356616	0.0319903348863789
1122	138	False	-0.666666666666666	-0.324394140781439	-0.147128688637739
1123	138	False	-0.6	-0.410634599637427	0.161823241295586
1124	138	False	-0.533333333333333	-0.322855206169679	0.142660094602032
1125	138	False	-0.466666666666666	-0.227155196262535	-0.0403857485486842
1126	138	False	-0.4	-0.307742668162402	0.181474687449559
1127	138	False	-0.333333333333333	-0.262735277967919	-0.0273102685106799
1128	138	False	-0.266666666666666	-0.192044230684874	-0.265443952707805
1129	138	False	-0.2	-0.161999466726219	0.204483351227599
1130	138	False	-0.133333333333333	-0.16706764564354	0.00131477439518142
1131	138	False	-0.0666666666666666	-0.0560299606165356	-0.200993252476146
1132	138	False	0	-0.0110781373191036	0.00269359522407152
1133	138	False	0.0666666666666666	0.0178125637841749	-0.0353964650792383
1134	138	False	0.133333333333333	-0.0330188601974171	-0.2685972399203
1135	138	False	0.2	0.142823573568167	-0.0277382224518788
1136	138	False	0.266666666666666	0.276702487574557	-0.124877761123622
1137	138	False	0.333333333333333	0.37293315339048	0.333784223840272
1138	138	False	0.4	0.486811546099992	0.180452745931137
1139	138	False	0.466666666666666	0.441402707575433	0.244683891028639
1140	138	False	0.533333333333333	0.637550860625546	-0.142973095132765
1141	138	False	0.6	0.301889767224626	0.130526449774095
1142	138	False	0.666666666666666	0.479802586167094	0.0288715805589093
1143	138	False	0.733333333333333	0.393438423944287	0.12965705550273
1144	138	False	0.8	0.507751066727459	0.179183365979525
1145	138	False	0.866666666666666	0.661509722362042	0.125292888755621
1146	138	False	0.933333333333333	0.395523164927156	-0.189403131604531
1147	138	False	1	0.367338676774222	0.0505083777539647
1148	138	False	1.06666666666666	0.412556853296154	0.0867641942714986
1149	138	False	1.13333333333333	0.43536711818423	-0.101685987867457
1150	138	False	1.2	0.337904619956099	0.207398448826145
1151	138	False	1.26666666666666	0.374825570315512	-0.213105638779158
1152	138	False	1.33333333333333	0.600266571869973	-0.0756726021918893
1153	138	False	1.4	0.528951537406052	0.0498054306500937
1154	138	False	1.46666666666666	0.279319946208349	0.0839210549076523
1155	138	False	1.53333333333333	0.0447853898215557	-0.101947201409763
1156	138	False	1.6	0.182996342906333	0.393741295659898
1157	138	False	1.66666666666666	0.230353126317465	-0.0617090445308263
1158	138	False	1.73333333333333	0.158489237246836	-0.0237320341066897
1159	138	False	1.8	0.0487224167874218	0.109584453113005
1160	138	False	1.86666666666666	0.0900928674342	0.060060986980831
1161	138	False	1.93333333333333	-0.082456119027482	0.263624367568274
1162	138	False	2	-0.064739499406186	-0.0258037327737834
1163	138	False	2.06666666666666	-0.0943452334814111	0.137193416872897
1164	138	False	2.13333333333333	-0.0168290519873634	0.123429973103897
1165	138	False	2.2	0.0902536922678664	0.0313959420483173
1166	138	False	2.26666666666666	-0.101250874716707	0.0378298796540067
1167	138	False	2.33333333333333	-0.0817389071464261	-0.183341790362193
1168	138	False	2.4	0.0378308730004386	-0.04871281817448
1169	138	False	2.46666666666666	0.0153712059154249	0.227345126372804
1170	138	False	2.53333333333333	-0.0776904289993051	0.277248146973861
1171	138	False	2.6	-0.120216428064615	0.116118525483829
1172	138	False	2.66666666666666	-0.246910796240345	-0.0326652731948623
1173	138	False	2.73333333333333	-0.101758319899335	-0.0162596332726414
1174	138	False	2.8	-0.210865600803687	-0.0840009875996281
1175	138	False	2.86666666666666	-0.15994237083594	0.141144085235156
1176	138	False	2.93333333333333	-0.00985353658627762	0.133085229111592
1177	138	False	3	0.0129591064238724	0.0598776632182174
1178	138	False	3.06666666666666	-0.308508965516204	-0.391360525144677
1179	138	False	3.13333333333333	-0.04235782161709	-0.136585182075643
1180	138	False	3.2	0.019731274853637	-0.235327703300603
1181	138	False	3.26666666666666	-0.0504744585046136	-0.0221900745124218
1182	138	False	3.33333333333333	-0.195440561307878	-0.107098268163622
1183	138	False	3.4	-0.00295601527177213	-0.16187363957016
1184	138	False	3.46666666666666	-0.0988156744976812	0.127068165811279
1185	138	False	3.53333333333333	-0.036149417398905	0.0574503425266964
1186	138	False	3.6	-0.0696904580322393	0.338645829093231
1187	138	False	3.66666666666666	-0.00289609491828688	-0.0719761361338772
1188	138	False	3.73333333333333	0.222595223004116	0.141354278768766
1189	138	False	3.8	-0.0409720559113239	-0.0559961185872537
1190	138	False	3.86666666666666	-0.0537114346202972	0.011060764469945
1191	138	False	3.93333333333333	-0.0370029847389095	0.0347255515597452
1192	254	True	-3.93333333333333	0.0507132859410931	0.263090760790874
1193	254	True	-3.86666666666666	0.0126115851823969	-0.142760795646393
1194	254	True	-3.8	0.0481644430083153	-0.0467634861302038
1195	254	True	-3.73333333333333	0.00873185219586939	-0.293085044379452
1196	254	True	-3.66666666666666	0.0423495462836212	-0.0646103454838918
1197	254	True	-3.6	0.0417907551764839	0.192971072593531
1198	254	True	-3.53333333333333	0.117276460755301	-0.0011731041187105
1199	254	True	-3.46666666666666	0.0904412866823913	0.204016348106258
1200	254	True	-3.4	0.0951539876419148	0.323419182329248
1201	254	True	-3.33333333333333	-0.00442728407289697	-0.0593766201533752
1202	254	True	-3.26666666666666	-0.0680742423622577	0.133163349492225
1203	254	True	-3.2	-0.0696594849799582	0.115157099364777
1204	254	True	-3.13333333333333	-0.105153859339539	-0.0487742985970186
1205	254	True	-3.06666666666666	-0.156690941134557	-0.12891608418767
1206	254	True	-3	-0.137758773054779	0.00836659890930768
1207	254	True	-2.93333333333333	-0.141472377363235	-0.110400593285059
1208	254	True	-2.86666666666666	-0.108648168572282	-0.216063945462393
1209	254	True	-2.8	-0.134085270908883	-0.00702553057679168
1210	254	True	-2.73333333333333	-0.147236159569493	-0.0341606836209765
1211	254	True	-2.66666666666666	-0.172080131413177	0.0220076753871757
1212	254	True	-2.6	-0.102638409363868	-0.0556192288643307
1213	254	True	-2.53333333333333	-0.191487785065617	-0.0912531165474391
1214	254	True	-2.46666666666666	-0.175129339626696	0.060505234681292
1215	254	True	-2.4	-0.207327469745681	-0.292725799137339
1216	254	True	-2.33333333333333	-0.235152560907928	-0.278472402551804
1217	254	True	-2.26666666666666	-0.19784419352851	-0.0209597131403503
1218	254	True	-2.2	-0.159299753159728	-0.0380794778059628
1219	254	True	-2.13333333333333	-0.091742703585702	0.0770225443147648
1220	254	True	-2.06666666666666	-0.0675969512332294	-0.0927850408081199
1221	254	True	-2	-0.16249111554131	-0.245596116323786
1222	254	True	-1.93333333333333	-0.174439888912977	0.0925321485162971
1223	254	True	-1.86666666666666	-0.165089944731104	0.189541190296519
1224	254	True	-1.8	-0.150120864996757	0.0464411409313439
1225	254	True	-1.73333333333333	-0.289317590495602	-0.00202227628607825
1226	254	True	-1.66666666666666	-0.239692141618554	0.0148866494804891
1227	254	True	-1.6	-0.213914534171234	0.0783611590165866
1228	254	True	-1.53333333333333	-0.258439435289981	-0.212459498101815
1229	254	True	-1.46666666666666	-0.272413320418018	-0.030370207065605
1230	254	True	-1.4	-0.194627220010148	-0.108222677313787
1231	254	True	-1.33333333333333	-0.299145817121451	-0.194750676863825
1232	254	True	-1.26666666666666	-0.261482105229712	0.0968672095549388
1233	254	True	-1.2	-0.303441390023631	0.0298584699161907
1234	254	True	-1.13333333333333	-0.198723032778973	-0.0870382315992091
1235	254	True	-1.06666666666666	-0.136043889390849	0.0898205694165187
1236	254	True	-1	-0.122643210636297	-0.213800449847728
1237	254	True	-0.933333333333333	-0.124439266714704	-0.191425391118041
1238	254	True	-0.866666666666666	-0.101703795221071	-0.277733034258059
1239	254	True	-0.8	-0.0150337190724737	0.0168088671127006
1240	254	True	-0.733333333333333	0.0496027576294748	0.107019425314809
1241	254	True	-0.666666666666666	0.0284295771252566	0.0598919773299934
1242	254	True	-0.6	0.129188539690389	0.153498316878573
1243	254	True	-0.533333333333333	0.140308020354755	0.229805563656559
1244	254	True	-0.466666666666666	0.149264126121241	0.234990102699963
1245	254	True	-0.4	0.210190293592433	0.112367073700675
1246	254	True	-0.333333333333333	0.313533467114535	0.110048119301945
1247	254	True	-0.266666666666666	0.472948377133134	0.297556001355151
1248	254	True	-0.2	0.508373147725174	-0.0579503593436376
1249	254	True	-0.133333333333333	0.565260055964043	0.184757351937528
1250	254	True	-0.0666666666666666	0.709912643508044	0.391522605064721
1251	254	True	0	0.875309945115011	0.347339258028239
1252	254	True	0.0666666666666666	0.991914252504156	0.35597979568272
1253	254	True	0.133333333333333	1.15020810717096	0.391837465553628
1254	254	True	0.2	1.04582311818202	0.282006324691526
1255	254	True	0.266666666666666	1.14570600835447	0.521664509946519
1256	254	True	0.333333333333333	1.02808818919495	0.536368777002896
1257	254	True	0.4	0.920592489483734	0.394685669544798
1258	254	True	0.466666666666666	0.927372016914074	0.365523934889449
1259	254	True	0.533333333333333	0.839384240662026	0.373217905026407
1260	254	True	0.6	0.778326752490626	0.168925391238818
1261	254	True	0.666666666666666	0.696742333813116	0.287893635373818
1262	254	True	0.733333333333333	0.630979212343565	0.175646862340492
1263	254	True	0.8	0.578551485929061	0.0150385782099411
1264	254	True	0.866666666666666	0.507951105596917	0.386573546260397
1265	254	True	0.933333333333333	0.430244475209703	0.0510838184308783
1266	254	True	1	0.410701796441241	0.428848964982994
1267	254	True	1.06666666666666	0.373669733709854	0.253110950795215
1268	254	True	1.13333333333333	0.359439724378586	0.16649655323202
1269	254	True	1.2	0.421494509763026	0.165363091376711
1270	254	True	1.26666666666666	0.519022020639843	0.369138265116198
1271	254	True	1.33333333333333	0.491074866102723	0.36298095839874
1272	254	True	1.4	0.352112263393759	0.120361993657876
1273	254	True	1.46666666666666	0.367731758427465	0.216102419977911
1274	254	True	1.53333333333333	0.261791804410066	0.248434426589659
1275	254	True	1.6	0.294143134518719	0.5880007573042
1276	254	True	1.66666666666666	0.141619810290817	0.057267440103061
1277	254	True	1.73333333333333	0.186941271118562	0.24343056919601
1278	254	True	1.8	0.145775791303227	0.196037959380032
1279	254	True	1.86666666666666	0.145025560620772	0.0972202964837069
1280	254	True	1.93333333333333	0.0772974712441093	0.134159664381521
1281	254	True	2	0.0117576140051136	0.254944184624587
1282	254	True	2.06666666666666	-0.0644188041626373	0.0393432537019491
1283	254	True	2.13333333333333	0.0128868825334867	0.0505193973761445
1284	254	True	2.2	0.0180760098911459	0.318809603196427
1285	254	True	2.26666666666666	-0.0609682321940203	0.36689332660201
1286	254	True	2.33333333333333	-0.175314785792933	0.0428767467866116
1287	254	True	2.4	-0.187352205727652	0.0848295732050905
1288	254	True	2.46666666666666	-0.203937023386962	-0.174331167675739
1289	254	True	2.53333333333333	-0.230812742854352	-0.0644287829275522
1290	254	True	2.6	-0.187991426110926	0.00313155270411416
1291	254	True	2.66666666666666	-0.210449551969969	-0.231186463676502
1292	254	True	2.73333333333333	-0.337536187716553	-0.0565989300387411
1293	254	True	2.8	-0.272653707585331	0.262592003720555
1294	254	True	2.86666666666666	-0.25199479596059	0.248013044924976
1295	254	True	2.93333333333333	-0.288008233747174	0.112311625752732
1296	254	True	3	-0.298204092836339	0.0173137346233527
1297	254	True	3.06666666666666	-0.337032551667248	0.0208075883673118
1298	254	True	3.13333333333333	-0.285471174236542	-0.100713857998858
1299	254	True	3.2	-0.316280134572097	0.241219239640107
1300	254	True	3.26666666666666	-0.372795912509694	-0.0318723128001342
1301	254	True	3.33333333333333	-0.38787837240089	-0.0911111990463741
1302	254	True	3.4	-0.3617870669383	0.285626634516483
1303	254	True	3.46666666666666	-0.401664839276392	0.0974156644743397
1304	254	True	3.53333333333333	-0.391450924588065	0.0841913183773479
1305	254	True	3.6	-0.413623949172302	0.184927338497207
1306	254	True	3.66666666666666	-0.348916957135471	-0.0468275022155011
1307	254	True	3.73333333333333	-0.268857674944353	0.063179560974804
1308	254	True	3.8	-0.229217253635494	-0.155285377532512
1309	254	True	3.86666666666666	-0.245448730663864	-0.18313127727746
1310	254	True	3.93333333333333	-0.25767996686154	-0.147739367516848
1311	259	False	-3.93333333333333	-0.287225682433422	-0.115994307401873
1312	259	False	-3.86666666666666	-0.135212132208825	0.259236240480188
1313	259	False	-3.8	-0.177702603329463	0.0710518819219074
1314	259	False	-3.73333333333333	-0.230835308516747	0.171914703017199
1315	259	False	-3.66666666666666	-0.157441583257083	0.252310494921586
1316	259	False	-3.6	-0.172952816343756	0.11057991338443
1317	259	False	-3.53333333333333	-0.203183959727739	0.220099286659675
1318	259	False	-3.46666666666666	-0.273256431049574	-0.0350613090173183
1319	259	False	-3.4	-0.279340408240334	-0.118196813303912
1320	259	False	-3.33333333333333	-0.109356427119443	0.0987711760025035
1321	259	False	-3.26666666666666	-0.162561436262452	0.144723250790393
1322	259	False	-3.2	-0.0548786009173764	0.0747380654570164
1323	259	False	-3.13333333333333	-0.188305205174724	-0.0412058142915821
1324	259	False	-3.06666666666666	-0.0830180760698617	0.0342773895034578
1325	259	False	-3	-0.130008055731988	0.0131486009126612
1326	259	False	-2.93333333333333	-0.217346104115125	0.0892750381880981
1327	259	False	-2.86666666666666	-0.0041827249615881	0.208100602121468
1328	259	False	-2.8	-0.233338161500879	-0.123736684528823
1329	259	False	-2.73333333333333	-0.183596183912658	0.102984613984199
1330	259	False	-2.66666666666666	-0.0836790655504784	-0.0451060964560678
1331	259	False	-2.6	-0.076974370588723	-0.0689858485362767
1332	259	False	-2.53333333333333	-0.194734573022666	-0.0121831728239536
1333	259	False	-2.46666666666666	-0.0292978109277009	0.0382798692250568
1334	259	False	-2.4	-0.121827186249481	0.0243612103533936
1335	259	False	-2.33333333333333	-0.0742750796205747	-0.30500813011664
1336	259	False	-2.26666666666666	-0.112471356365032	-0.0371664634716722
1337	259	False	-2.2	-0.164749479575238	-0.0771481088507918
1338	259	False	-2.13333333333333	-0.0405149423779373	-0.212286004713719
1339	259	False	-2.06666666666666	-0.119344127607975	0.00118504784373949
1340	259	False	-2	-0.00772093269489772	-0.101396108766121
1341	259	False	-1.93333333333333	-0.0427951911136807	0.0493301848332428
1342	259	False	-1.86666666666666	0.17378928162017	0.163384206163855
1343	259	False	-1.8	0.361830703092924	-0.0207732161998348
1344	259	False	-1.73333333333333	0.383134536308077	0.237329385863211
1345	259	False	-1.66666666666666	0.327652357875216	-0.0444272796546907
1346	259	False	-1.6	0.37987821847148	-0.0796449283543593
1347	259	False	-1.53333333333333	0.254194332442896	0.121714668778117
1348	259	False	-1.46666666666666	0.312917596165186	0.0311266728194916
1349	259	False	-1.4	0.215732968380977	0.0952661398119142
1350	259	False	-1.33333333333333	0.21666086562377	0.0810332971604351
1351	259	False	-1.26666666666666	0.165589592283551	-0.169335399994942
1352	259	False	-1.2	0.207083138192809	-0.0169242192027301
1353	259	False	-1.13333333333333	0.123938675337095	0.0641906494890572
1354	259	False	-1.06666666666666	0.0596160407353434	-0.350728687392312
1355	259	False	-1	0.130616886935084	-0.200943894577204
1356	259	False	-0.933333333333333	0.129105817884937	-0.0146437349944293
1357	259	False	-0.866666666666666	0.159569210723201	-0.0662826909561939
1358	259	False	-0.8	0.0107291186873897	-0.349632924439386
1359	259	False	-0.733333333333333	0.0523998104376979	0.126435378065188
1360	259	False	-0.666666666666666	0.119914990982539	0.0453328901098437
1361	259	False	-0.6	0.0552066448719335	-0.231538174141194
1362	259	False	-0.533333333333333	0.241816098062002	-0.119503534516934
1363	259	False	-0.466666666666666	0.235645086311937	0.0404231486661751
1364	259	False	-0.4	0.266246392330752	-0.134586140762295
1365	259	False	-0.333333333333333	0.149647608122557	0.41755481736972
1366	259	False	-0.266666666666666	0.204711533218549	0.0635026149131024
1367	259	False	-0.2	0.0348966955185839	0.167230582421129
1368	259	False	-0.133333333333333	0.0982838865445854	0.187397322271839
1369	259	False	-0.0666666666666666	-0.00435821533558883	-0.0316943135195473
1370	259	False	0	0.138013554979045	0.100003852278267
1371	259	False	0.0666666666666666	0.161630484624677	0.16639648678477
1372	259	False	0.133333333333333	0.0678232724466999	0.17412892317443
1373	259	False	0.2	0.355537373500079	-0.0596914399110977
1374	259	False	0.266666666666666	0.34094524466635	0.464997731640046
1375	259	False	0.333333333333333	0.443733639924747	-0.0202169980595997
1376	259	False	0.4	0.369973246693286	-0.135203968881142
1377	259	False	0.466666666666666	0.153854252737357	0.145451624426418
1378	259	False	0.533333333333333	0.299922566387457	0.285429879905249
1379	259	False	0.6	0.297171137817679	-0.310263447736634
1380	259	False	0.666666666666666	0.440644788451141	0.178883735968181
1381	259	False	0.733333333333333	0.606663552983378	0.0424536120353479
1382	259	False	0.8	0.537742706746103	0.502381455698845
1383	259	False	0.866666666666666	0.452828088489117	0.00954143494271279
1384	259	False	0.933333333333333	0.465489523434579	0.030545625428617
1385	259	False	1	0.432694471979512	0.177101666772034
1386	259	False	1.06666666666666	0.450894202198389	0.259544945558202
1387	259	False	1.13333333333333	0.212686945588912	0.171428634852611
1388	259	False	1.2	0.271011615321813	-0.233448512737254
1389	259	False	1.26666666666666	0.168511488232588	0.0484185401497319
1390	259	False	1.33333333333333	0.232706177118271	-0.0321345639222643
1391	259	False	1.4	0.122789894611266	-0.0142354418028402
1392	259	False	1.46666666666666	0.405569586391204	0.28217444659097
1393	259	False	1.53333333333333	0.143211268369076	-0.0275673712485644
1394	259	False	1.6	0.186594959021702	-0.131159546025956
1395	259	False	1.66666666666666	0.322836504148993	0.0693429449225942
1396	259	False	1.73333333333333	0.262210766244669	0.0212138825571398
1397	259	False	1.8	0.363333223836441	-0.00406545755570263
1398	259	False	1.86666666666666	0.330197871493273	0.250001566649086
1399	259	False	1.93333333333333	0.248184760143756	0.141640018157073
1400	259	False	2	0.271994394740779	0.117180054611625
1401	259	False	2.06666666666666	0.191698263911394	0.00610226743296008
1402	259	False	2.13333333333333	0.302977494593577	0.128338803330316
1403	259	False	2.2	0.515451928356996	0.294644367261878
1404	259	False	2.26666666666666	0.76157712250766	0.0785314621030532
1405	259	False	2.33333333333333	0.680482450151893	-0.14555481806549
1406	259	False	2.4	0.624270155143866	-0.074674378968838
1407	259	False	2.46666666666666	0.638075908911551	-0.0804590521457999
1408	259	False	2.53333333333333	0.4952961514498	0.0750036751796214
1409	259	False	2.6	0.399786025660439	0.0769468520976153
1410	259	False	2.66666666666666	0.377232946297212	-0.0023059357591357
1411	259	False	2.73333333333333	0.495332057432206	-0.0694407276376189
1412	259	False	2.8	0.463594754647918	-0.401221329492774
1413	259	False	2.86666666666666	0.277947441985339	0.247796202785077
1414	259	False	2.93333333333333	0.25335425106468	-0.157156392741559
1415	259	False	3	0.237471841934821	0.20275173990432
1416	259	False	3.06666666666666	0.311438856288739	-0.0993162354141022
1417	259	False	3.13333333333333	0.336937759234489	-0.0241487065094717
1418	259	False	3.2	0.102291684440669	0.157173278690429
1419	259	False	3.26666666666666	0.277351769311736	0.345023933475671
1420	259	False	3.33333333333333	0.0242559567437396	0.218807996182037
1421	259	False	3.4	0.0612568010460627	0.0574597197887485
1422	259	False	3.46666666666666	0.111212234974838	0.0362657628872426
1423	259	False	3.53333333333333	0.0183039024014029	-0.046551682991251
1424	259	False	3.6	0.117996298118047	0.0812707226335653
1425	259	False	3.66666666666666	0.0226674601843736	0.168941021827328
1426	259	False	3.73333333333333	0.0846787815111024	-0.120415439015169
1427	259	False	3.8	0.073639246206132	0.0631519892940858
1428	259	False	3.86666666666666	-0.0332027533594412	-0.121924815713392
1429	259	False	3.93333333333333	0.0599813324097666	0.302429546040635
