# Supplementary material for: A hippocampus-accumbens code guides goal-directed appetitive behavior
Source: Nat Commun. 2024 Apr 12;15:3196. doi: 10.1038/s41467-024-47361-x (PMC11015045; doi:10.1038/s41467-024-47361-x)
Supplement: Supplementary file 8 — Source Data [file 41467_2024_47361_MOESM8_ESM.zip › S9i.csv]

	Figure S9i	Unnamed: 1	Unnamed: 2	Unnamed: 3	Unnamed: 4
0
1	CellID	dHPC-->NAc	Time around appetitive lick onset [s]	Calcium (∆F/F0)	mCherry static (∆F/F0)
2	6	False	-3.93333333333333	-0.610647296712475	0.037520068734103
3	6	False	-3.86666666666666	-0.483269444208354	0.0393843154405657
4	6	False	-3.8	-0.859248255030381	0.0352974816454148
5	6	False	-3.73333333333333	-0.691394316704566	0.0327543911074958
6	6	False	-3.66666666666666	-0.543021275609107	0.0383226236354947
7	6	False	-3.6	-0.360512859806324	0.0331136154684417
8	6	False	-3.53333333333333	-0.47295353191727	0.0371483159208889
9	6	False	-3.46666666666666	-0.770383583075924	0.0425980762065565
10	6	False	-3.4	-0.310613671200612	0.0443279520626613
11	6	False	-3.33333333333333	-0.548976112930638	0.0403614373602332
12	6	False	-3.26666666666666	-0.501739328833384	0.0413925682185651
13	6	False	-3.2	-0.493647390047119	0.040623842656158
14	6	False	-3.13333333333333	-0.513595389256272	0.0355936967669083
15	6	False	-3.06666666666666	-0.676626817723306	0.035994685083335
16	6	False	-3	-0.169865433625856	0.0344416798776856
17	6	False	-2.93333333333333	-0.372854009663978	0.0374304803338552
18	6	False	-2.86666666666666	-0.0796743054477072	0.0347517222476212
19	6	False	-2.8	-0.169521687541229	0.0324723616098669
20	6	False	-2.73333333333333	-0.400758716238655	0.0293159642016731
21	6	False	-2.66666666666666	-0.337186231846005	0.0367137286496777
22	6	False	-2.6	-0.0788998316774227	0.038942152138103
23	6	False	-2.53333333333333	-0.00510569208179239	0.0379034825268367
24	6	False	-2.46666666666666	-0.233624190060841	0.0377497619914675
25	6	False	-2.4	-0.305374044874822	0.0327130547685907
26	6	False	-2.33333333333333	-0.146278599778324	0.0355216450525111
27	6	False	-2.26666666666666	-0.243862416575522	0.0347492423652335
28	6	False	-2.2	-0.130460645354834	0.0340139099225464
29	6	False	-2.13333333333333	-0.439851757702466	0.0333309514880255
30	6	False	-2.06666666666666	0.00673675137352561	0.0398562581040242
31	6	False	-2	-0.410344753562934	0.0395867188711189
32	6	False	-1.93333333333333	-0.477762069995931	0.0282686281858461
33	6	False	-1.86666666666666	-0.132207312405528	0.0355341995226674
34	6	False	-1.8	-0.191515188159277	0.0371414467788628
35	6	False	-1.73333333333333	-0.3993986678088	0.0392541301129989
36	6	False	-1.66666666666666	0.00219949707021054	0.0331496680779039
37	6	False	-1.6	-0.116618406734332	0.0288800898843024
38	6	False	-1.53333333333333	-0.348832285218755	0.0387494777190182
39	6	False	-1.46666666666666	-0.161720793480225	0.0379805874465954
40	6	False	-1.4	-0.416921156656864	0.0315198272236467
41	6	False	-1.33333333333333	-0.316896694660275	0.0381947497035095
42	6	False	-1.26666666666666	-0.238075035440579	0.0416910920079587
43	6	False	-1.2	-0.127999432349179	0.031439701361339
44	6	False	-1.13333333333333	-0.442917071246265	0.0367803556344663
45	6	False	-1.06666666666666	-0.0678425308947725	0.0341649827881282
46	6	False	-1	-0.418213693118121	0.0386785151889406
47	6	False	-0.933333333333333	-0.258071145898809	0.0359207533667214
48	6	False	-0.866666666666666	-0.246572215971501	0.0450462965031805
49	6	False	-0.8	-0.504770952143803	0.0383615142929449
50	6	False	-0.733333333333333	-0.45540031912199	0.0296796946929309
51	6	False	-0.666666666666666	-0.297498749898973	0.0402074234242206
52	6	False	-0.6	-0.292879501199324	0.035054754265543
53	6	False	-0.533333333333333	-0.416372276729078	0.0385214282046628
54	6	False	-0.466666666666666	-0.249994165622361	0.0340276842959266
55	6	False	-0.4	0.0561968168764881	0.0366187711225656
56	6	False	-0.333333333333333	-0.231767891000395	0.035849134934085
57	6	False	-0.266666666666666	-0.285884822462516	0.0383955914313292
58	6	False	-0.2	-0.485155229339754	0.0273947668566498
59	6	False	-0.133333333333333	-0.524365136762975	0.0356278376910816
60	6	False	-0.0666666666666666	-0.0501202320183291	0.0364902559755391
61	6	False	0	-0.406816637610332	0.0395958685229755
62	6	False	0.0666666666666666	-0.364608994663099	0.0314175471298669
63	6	False	0.133333333333333	-0.842385909005833	0.0347158765223314
64	6	False	0.2	-1.11766915228379	0.0346934295896215
65	6	False	0.266666666666666	-0.76315714702355	0.036648774153468
66	6	False	0.333333333333333	-0.693897691196256	0.0404276000096528
67	6	False	0.4	-0.542068958345793	0.0323404095837891
68	6	False	0.466666666666666	-1.14098771949945	0.0373363455175341
69	6	False	0.533333333333333	-1.19609683369335	0.0417862809683797
70	6	False	0.6	-0.648958848037801	0.032183692305304
71	6	False	0.666666666666666	-1.2707959737818	0.0357625341846805
72	6	False	0.733333333333333	-1.03508013617296	0.0361736405219623
73	6	False	0.8	-1.1538608261307	0.0383037898320437
74	6	False	0.866666666666666	-1.24825619665568	0.0341261317869743
75	6	False	0.933333333333333	-1.22214774934752	0.0354596364526309
76	6	False	1	-1.06553571947322	0.0331089349763171
77	6	False	1.06666666666666	-0.822749843343573	0.0354609975658424
78	6	False	1.13333333333333	-1.05440764077486	0.0312781592334168
79	6	False	1.2	-0.604779408355741	0.0428354751649688
80	6	False	1.26666666666666	-0.978157601045237	0.0365015899130058
81	6	False	1.33333333333333	-0.863377480262113	0.0340272975945779
82	6	False	1.4	-0.992551580902619	0.0427200159619034
83	6	False	1.46666666666666	-0.735512911127095	0.0396530907127492
84	6	False	1.53333333333333	-0.690173328283518	0.0348025162985674
85	6	False	1.6	-0.582493519016656	0.0328351909170265
86	6	False	1.66666666666666	-0.342435400058765	0.0366639195016784
87	6	False	1.73333333333333	-0.383571895978228	0.0344934846396447
88	6	False	1.8	-0.745590328786598	0.034442747870016
89	6	False	1.86666666666666	-0.52140119813034	0.034882881987051
90	6	False	1.93333333333333	-0.522534476473062	0.0287030201130762
91	6	False	2	-0.567179038276167	0.0341375584656222
92	6	False	2.06666666666666	-0.332108187961908	0.0360283094265421
93	6	False	2.13333333333333	-0.244539369285673	0.0345997479881201
94	6	False	2.2	-0.831762249868222	0.0349280687635304
95	6	False	2.26666666666666	-0.426374870908018	0.0338385648854964
96	6	False	2.33333333333333	-0.512793684734154	0.0303245121628494
97	6	False	2.4	-0.560897619378228	0.0306107378841744
98	6	False	2.46666666666666	-0.595247799886538	0.0316865657951948
99	6	False	2.53333333333333	-0.477854964040893	0.037845424729233
100	6	False	2.6	-0.149747798147253	0.0326659974318706
101	6	False	2.66666666666666	-0.178122445115094	0.0320752482801509
102	6	False	2.73333333333333	-0.0979733455420887	0.0331116326536045
103	6	False	2.8	-0.279315213914202	0.0302417985698126
104	6	False	2.86666666666666	-0.13182729794652	0.0372974936770935
105	6	False	2.93333333333333	-0.220894485891452	0.0393278081552059
106	6	False	3	-0.432730435955835	0.0384367978906163
107	6	False	3.06666666666666	-0.154817465501008	0.0387544337070031
108	6	False	3.13333333333333	-0.384504594856907	0.0378801567210669
109	6	False	3.2	-0.215237861780827	0.0361946543726259
110	6	False	3.26666666666666	-0.22905053125556	0.0356677596220693
111	6	False	3.33333333333333	-0.363788478693793	0.0340172001362464
112	6	False	3.4	-0.0677459333912083	0.0324379558907386
113	6	False	3.46666666666666	-0.247236938685464	0.0380738254850738
114	6	False	3.53333333333333	-0.13631125418347	0.0387973235655965
115	6	False	3.6	-0.4377428189729	0.0417876611753638
116	6	False	3.66666666666666	-0.339937067289071	0.0361378778860559
117	6	False	3.73333333333333	-0.573550445129799	0.0363467220027726
118	6	False	3.8	-0.32449060864895	0.0337184828912677
119	6	False	3.86666666666666	-0.611606626400171	0.0280186592304736
120	6	False	3.93333333333333	-0.568036964734464	0.036970962470757
121	45	True	-3.93333333333333	-0.982718521943461	0.0614800829378698
122	45	True	-3.86666666666666	-0.436745681504027	0.0720462053436035
123	45	True	-3.8	-0.574804464856559	0.0677344696464481
124	45	True	-3.73333333333333	-1.24518800386141	0.0579911055913622
125	45	True	-3.66666666666666	-0.894351980883488	0.0792768028093293
126	45	True	-3.6	-1.01542128823124	0.0701051357907787
127	45	True	-3.53333333333333	-1.23668791579642	0.0520914626950204
128	45	True	-3.46666666666666	-0.768238134624502	0.0678512742541161
129	45	True	-3.4	-0.828944052130782	0.0601197298179689
130	45	True	-3.33333333333333	-0.590580859959373	0.0604456979918059
131	45	True	-3.26666666666666	-0.958758920297455	0.0595779770708611
132	45	True	-3.2	-0.712489705033436	0.057226395801126
133	45	True	-3.13333333333333	-0.944501686598506	0.0616293190425194
134	45	True	-3.06666666666666	-0.882075854925704	0.0687856216063838
135	45	True	-3	-1.05379118267787	0.055225335232377
136	45	True	-2.93333333333333	-1.23677837573984	0.0695244951494431
137	45	True	-2.86666666666666	-1.00033998082384	0.0594855726176699
138	45	True	-2.8	-0.980963778916811	0.0651817122373503
139	45	True	-2.73333333333333	-0.638198961539841	0.0534548745186838
140	45	True	-2.66666666666666	-0.986827430634589	0.0610046829631336
141	45	True	-2.6	-0.445706644618086	0.0504669386847089
142	45	True	-2.53333333333333	-0.955924697923943	0.059365180278321
143	45	True	-2.46666666666666	-1.07250778638808	0.0639223014733314
144	45	True	-2.4	-0.966079093012818	0.0575744962043196
145	45	True	-2.33333333333333	-1.2733368096344	0.061432610462017
146	45	True	-2.26666666666666	-0.851656630623546	0.0665656123629239
147	45	True	-2.2	-1.16315557736534	0.0633456158107654
148	45	True	-2.13333333333333	-1.06992550432089	0.0676051194584808
149	45	True	-2.06666666666666	-1.04131444151951	0.0651227189466321
150	45	True	-2	-1.18656796614237	0.0631453214394257
151	45	True	-1.93333333333333	-1.30784325534719	0.0622699912601214
152	45	True	-1.86666666666666	-1.2127478108478	0.0607889758591293
153	45	True	-1.8	-1.31283080233512	0.0575901211139568
154	45	True	-1.73333333333333	-1.09484858663809	0.0712452130936767
155	45	True	-1.66666666666666	-1.08010010492213	0.0671142758620604
156	45	True	-1.6	-1.34976295483408	0.0715867339382931
157	45	True	-1.53333333333333	-0.860251643113318	0.0626335046920407
158	45	True	-1.46666666666666	-1.58599099083212	0.0635481612317538
159	45	True	-1.4	-1.05015584272729	0.0702293327428595
160	45	True	-1.33333333333333	-1.0714530038934	0.0571382197882814
161	45	True	-1.26666666666666	-1.17301391891946	0.0601994768785303
162	45	True	-1.2	-1.50148943656809	0.0614679290461304
163	45	True	-1.13333333333333	-0.633052971400491	0.0669047801155706
164	45	True	-1.06666666666666	-0.68860479130782	0.0646172004999769
165	45	True	-1	-1.0568492213311	0.052612578024215
166	45	True	-0.933333333333333	-1.21685887133929	0.0564270035629466
167	45	True	-0.866666666666666	-1.21482747432759	0.0656745880944205
168	45	True	-0.8	-1.17943277477671	0.0779575124469691
169	45	True	-0.733333333333333	-1.2707600817071	0.0655773990011532
170	45	True	-0.666666666666666	-0.797296643504864	0.063656273985067
171	45	True	-0.6	-1.20281597771198	0.0631628773568877
172	45	True	-0.533333333333333	-1.29414680355347	0.0598115605288995
173	45	True	-0.466666666666666	-1.45520778656312	0.0629990888725258
174	45	True	-0.4	-0.99037341480841	0.0603452191685933
175	45	True	-0.333333333333333	-1.27158267436021	0.0740408120809674
176	45	True	-0.266666666666666	-1.24015024447277	0.0642571309470405
177	45	True	-0.2	-0.995037228493339	0.0579194157292897
178	45	True	-0.133333333333333	-0.851306492898476	0.0699550105165833
179	45	True	-0.0666666666666666	-0.741245382038294	0.0702487904568049
180	45	True	0	-0.953499062995639	0.0712925918169136
181	45	True	0.0666666666666666	-0.934920174105409	0.0761682536429977
182	45	True	0.133333333333333	-0.856910046566953	0.0713340765599124
183	45	True	0.2	-0.753862383576881	0.0732802522749418
184	45	True	0.266666666666666	-0.647463387861088	0.0692658795456102
185	45	True	0.333333333333333	-1.04062369663618	0.0795431065224059
186	45	True	0.4	-0.946410524043596	0.0840066731992426
187	45	True	0.466666666666666	-1.20195055315782	0.061824564983528
188	45	True	0.533333333333333	-0.849450863114158	0.0717454156683286
189	45	True	0.6	-1.09704444301448	0.0646520586107164
190	45	True	0.666666666666666	-1.07308204460912	0.0623365031158791
191	45	True	0.733333333333333	-0.708767292478805	0.0722563495621337
192	45	True	0.8	-1.34153097820334	0.0684855024103425
193	45	True	0.866666666666666	-1.22848011045305	0.066935161292188
194	45	True	0.933333333333333	-1.24952477825739	0.0656447154517287
195	45	True	1	-0.994879346030032	0.0634304857116287
196	45	True	1.06666666666666	-1.35753544437823	0.0822346141514802
197	45	True	1.13333333333333	-1.01199393582588	0.0645518362749237
198	45	True	1.2	-1.10438250941807	0.0566688897526406
199	45	True	1.26666666666666	-0.898763557202511	0.0675896941925717
200	45	True	1.33333333333333	-1.31930362805898	0.0672441921184534
201	45	True	1.4	-0.932333174485559	0.0577654337685409
202	45	True	1.46666666666666	-1.09959294704037	0.0696692956698084
203	45	True	1.53333333333333	-1.34953393846203	0.058875608329223
204	45	True	1.6	-1.2024340953833	0.0696503149099598
205	45	True	1.66666666666666	-0.793831222129282	0.0672986353480089
206	45	True	1.73333333333333	-0.74507547649674	0.0690461100914197
207	45	True	1.8	-0.543623909805503	0.0594510532005907
208	45	True	1.86666666666666	-1.13606611345494	0.0721699725139561
209	45	True	1.93333333333333	-0.891775848639399	0.0653820222012302
210	45	True	2	-0.641360650441593	0.070659795608535
211	45	True	2.06666666666666	-0.820948947794896	0.0711850357567644
212	45	True	2.13333333333333	-0.610997331428888	0.0585030577372618
213	45	True	2.2	-0.780949270310172	0.061051805988447
214	45	True	2.26666666666666	-0.848990971172063	0.074525415601967
215	45	True	2.33333333333333	-0.980282517427777	0.0660037949770422
216	45	True	2.4	-1.17215388835823	0.0615960116000451
217	45	True	2.46666666666666	-0.749436825306742	0.0703331418563593
218	45	True	2.53333333333333	-0.632591318330312	0.0714227195265746
219	45	True	2.6	-0.812357428898661	0.0737518782628003
220	45	True	2.66666666666666	-0.608309026812165	0.0653286359090592
221	45	True	2.73333333333333	-0.834885944357619	0.073213855882932
222	45	True	2.8	-0.428020871657865	0.0591716732674094
223	45	True	2.86666666666666	-0.358672259017812	0.0632913531783541
224	45	True	2.93333333333333	-0.80962927002866	0.0643694293105583
225	45	True	3	-0.71678026809817	0.0583634601910127
226	45	True	3.06666666666666	-0.317024311194726	0.0664671660964222
227	45	True	3.13333333333333	-0.822321089441656	0.0689630204047002
228	45	True	3.2	-0.528615350042818	0.072397108752636
229	45	True	3.26666666666666	-0.645010582940126	0.0658386513232902
230	45	True	3.33333333333333	-0.527344150112808	0.0591930930755726
231	45	True	3.4	-0.462382508476339	0.0719748243717286
232	45	True	3.46666666666666	-0.446717506515482	0.0727296492809019
233	45	True	3.53333333333333	-0.572543720584009	0.0673395067515261
234	45	True	3.6	-0.342586728445354	0.0713662442666391
235	45	True	3.66666666666666	-0.399098567369759	0.0557418530319795
236	45	True	3.73333333333333	-0.757519633645273	0.0718155614741618
237	45	True	3.8	-1.09058578305979	0.0628316793660803
238	45	True	3.86666666666666	-0.64526229843061	0.0695964330118561
239	45	True	3.93333333333333	-0.72584409344389	0.0617551039665378
240	51	False	-3.93333333333333	-0.270344815915401	0.0465835980070061
241	51	False	-3.86666666666666	-0.434680395015136	0.0455438933999425
242	51	False	-3.8	-0.423871576245631	0.0446038386516312
243	51	False	-3.73333333333333	-0.395138074313586	0.0493164955353992
244	51	False	-3.66666666666666	-0.272053772304244	0.0416633878215593
245	51	False	-3.6	-0.401647584451336	0.0478817750535358
246	51	False	-3.53333333333333	-0.30268692335382	0.0464568225115233
247	51	False	-3.46666666666666	-0.541648220957982	0.0506314209408089
248	51	False	-3.4	-0.701857016208328	0.0464192897247186
249	51	False	-3.33333333333333	-0.866703463730216	0.0463022119140468
250	51	False	-3.26666666666666	-0.601881550426088	0.0454946739362425
251	51	False	-3.2	-0.309827721482322	0.0447279928596735
252	51	False	-3.13333333333333	-0.312416873915712	0.0474489143931731
253	51	False	-3.06666666666666	-0.262087602608222	0.0473620711430307
254	51	False	-3	-0.265798477538433	0.0457585532478082
255	51	False	-2.93333333333333	-0.362597890160662	0.0450448787688042
256	51	False	-2.86666666666666	-0.408172069415668	0.042700862522603
257	51	False	-2.8	-0.00697259443934275	0.04814104491536
258	51	False	-2.73333333333333	-0.11343729001014	0.0436817777678808
259	51	False	-2.66666666666666	-0.312594071464175	0.0404144357706228
260	51	False	-2.6	-0.237369949012641	0.0538992342553403
261	51	False	-2.53333333333333	-0.329028426229884	0.0458698111383786
262	51	False	-2.46666666666666	-0.212393638941778	0.0355422620535836
263	51	False	-2.4	-0.236983648696803	0.0376048125475678
264	51	False	-2.33333333333333	-0.41703492667663	0.0470444182369522
265	51	False	-2.26666666666666	-0.407479824142171	0.0464508262162373
266	51	False	-2.2	-0.329394574780772	0.0551262233085743
267	51	False	-2.13333333333333	-0.423453476267274	0.0501055293315237
268	51	False	-2.06666666666666	-0.128513186329673	0.0431901247031909
269	51	False	-2	0.00241339665823484	0.0552949413392702
270	51	False	-1.93333333333333	-0.174268226284195	0.0414688947657782
271	51	False	-1.86666666666666	-0.276563359220363	0.0473881321669775
272	51	False	-1.8	-0.0541768120344419	0.0413625822952432
273	51	False	-1.73333333333333	-0.0394538268082452	0.0423595013066191
274	51	False	-1.66666666666666	-0.295827745294437	0.0406484802009194
275	51	False	-1.6	-0.20773490273166	0.0430598690938976
276	51	False	-1.53333333333333	-0.0830256553426128	0.0362979684078705
277	51	False	-1.46666666666666	-0.0135311269921106	0.0370110874848292
278	51	False	-1.4	0.003006878631822	0.0551859483900405
279	51	False	-1.33333333333333	-0.010899741071513	0.039298899975976
280	51	False	-1.26666666666666	-0.0912819407167036	0.0323900124706433
281	51	False	-1.2	-0.429663706282591	0.0420071496024578
282	51	False	-1.13333333333333	-0.26694564025435	0.0452643757038031
283	51	False	-1.06666666666666	0.174654630052235	0.039442416915473
284	51	False	-1	0.0811371363282716	0.0462561110549568
285	51	False	-0.933333333333333	0.00403003443513784	0.0514569887404787
286	51	False	-0.866666666666666	-0.10809936872052	0.0447093409764538
287	51	False	-0.8	-0.0896559275751011	0.0539604205863104
288	51	False	-0.733333333333333	-0.38665863959105	0.0451756206314817
289	51	False	-0.666666666666666	-0.307081702050202	0.0476478647716414
290	51	False	-0.6	-0.200265257297916	0.0404354785379443
291	51	False	-0.533333333333333	-0.344322755867246	0.0582123543248536
292	51	False	-0.466666666666666	-0.262158203459089	0.0491193770432576
293	51	False	-0.4	-0.215864178483082	0.0447788389764747
294	51	False	-0.333333333333333	-0.536752607831217	0.0439930388483325
295	51	False	-0.266666666666666	-0.759344622797324	0.043104801064022
296	51	False	-0.2	-0.675066613257627	0.0414272202507752
297	51	False	-0.133333333333333	-0.860426323944911	0.0428308650477973
298	51	False	-0.0666666666666666	-1.04239493725057	0.0410511533218427
299	51	False	0	-1.37395388583744	0.0494092033111397
300	51	False	0.0666666666666666	-1.68500247864989	0.051281007887622
301	51	False	0.133333333333333	-1.95136985806128	0.0482297690090818
302	51	False	0.2	-1.42479170899919	0.0374746202784481
303	51	False	0.266666666666666	-1.81746879862909	0.0495556586261771
304	51	False	0.333333333333333	-1.65360308843494	0.0431398450522202
305	51	False	0.4	-1.32323436986875	0.0476907939199489
306	51	False	0.466666666666666	-1.27816923972924	0.0469803035984863
307	51	False	0.533333333333333	-1.40231364923686	0.0398916550212979
308	51	False	0.6	-1.17788490032571	0.0409767980432795
309	51	False	0.666666666666666	-1.1115890925117	0.0465161313180506
310	51	False	0.733333333333333	-1.19892250992625	0.0449811928520365
311	51	False	0.8	-1.13217200158445	0.0529323246564534
312	51	False	0.866666666666666	-1.40138096504154	0.0531872962375108
313	51	False	0.933333333333333	-0.797261831457876	0.0433225900270946
314	51	False	1	-1.05556462250882	0.0514522672699064
315	51	False	1.06666666666666	-0.630508479605739	0.0472160620857915
316	51	False	1.13333333333333	-0.698380244734919	0.0552393519009202
317	51	False	1.2	-0.995289142661027	0.0418371747257
318	51	False	1.26666666666666	-0.93744489835396	0.0503209044531387
319	51	False	1.33333333333333	-0.753714734351722	0.0522477285723668
320	51	False	1.4	-0.650439312959979	0.047678329735509
321	51	False	1.46666666666666	-0.590891140459129	0.0509043968970246
322	51	False	1.53333333333333	-0.567565709826356	0.0510697639836092
323	51	False	1.6	-0.613966853240761	0.0483887854826412
324	51	False	1.66666666666666	-0.29436475428796	0.045957921837378
325	51	False	1.73333333333333	-0.264218810941506	0.046205377235581
326	51	False	1.8	-0.339471239440813	0.043884630896775
327	51	False	1.86666666666666	-0.454334240187787	0.0435413089013598
328	51	False	1.93333333333333	-0.126635229780905	0.0425527709842901
329	51	False	2	-0.0817182815812633	0.0468677212805621
330	51	False	2.06666666666666	-0.378872409596177	0.0457688882066791
331	51	False	2.13333333333333	-0.4257048291115	0.0380701443127509
332	51	False	2.2	-0.535186239959278	0.0375606102341139
333	51	False	2.26666666666666	-0.288022172200119	0.0445142961143583
334	51	False	2.33333333333333	-0.0163798241470807	0.0352632673979158
335	51	False	2.4	-0.0897879634347161	0.0500343371893088
336	51	False	2.46666666666666	-0.552081547957484	0.0478033579826264
337	51	False	2.53333333333333	-0.325605107196407	0.0362521505051012
338	51	False	2.6	-0.448287218130984	0.0393663691542838
339	51	False	2.66666666666666	-0.0221498906035889	0.0468834750051025
340	51	False	2.73333333333333	-0.355749985747516	0.0404399294989548
341	51	False	2.8	-0.0150187925833127	0.045130541789601
342	51	False	2.86666666666666	-0.512844351733924	0.0465684146206217
343	51	False	2.93333333333333	-0.36628342884667	0.0441446226706201
344	51	False	3	-0.237128960398713	0.0410216871412341
345	51	False	3.06666666666666	-0.368943126386408	0.051230221238669
346	51	False	3.13333333333333	-0.196512262338627	0.0446044463300636
347	51	False	3.2	-0.0997384780737674	0.0522516542801487
348	51	False	3.26666666666666	-0.091170886494223	0.0334716632086502
349	51	False	3.33333333333333	-0.487115358798226	0.0505841274056142
350	51	False	3.4	-0.325912417959818	0.0515537631213118
351	51	False	3.46666666666666	-0.0323203825628055	0.0463290728497041
352	51	False	3.53333333333333	-0.285036276632741	0.0426929881496849
353	51	False	3.6	-0.248858154214094	0.0518636304413526
354	51	False	3.66666666666666	-0.0999688249734163	0.041296156708527
355	51	False	3.73333333333333	-0.0324594556488377	0.0522541975678993
356	51	False	3.8	0.178402859701371	0.041079686548717
357	51	False	3.86666666666666	-0.130104848140864	0.0364563730540776
358	51	False	3.93333333333333	-0.349316930007722	0.0475398031165781
359	60	True	-3.93333333333333	-0.63467781664902	0.137488543469397
360	60	True	-3.86666666666666	-0.598992797329513	0.137095028775812
361	60	True	-3.8	-0.410445640946875	0.151072305943747
362	60	True	-3.73333333333333	-0.673957365483888	0.15074613935165
363	60	True	-3.66666666666666	-0.611258656721773	0.143875128894798
364	60	True	-3.6	-0.545468273030453	0.140555755597768
365	60	True	-3.53333333333333	-0.503940452678898	0.15889965594241
366	60	True	-3.46666666666666	-0.849379886060875	0.171632768654498
367	60	True	-3.4	-0.271765577032137	0.143574823779053
368	60	True	-3.33333333333333	-0.416355665098602	0.151569511254927
369	60	True	-3.26666666666666	-0.561772524410462	0.140439403820873
370	60	True	-3.2	-0.500403182512834	0.166634849152933
371	60	True	-3.13333333333333	-0.453406646735145	0.16649377928802
372	60	True	-3.06666666666666	-0.468293746611226	0.161663931280389
373	60	True	-3	-0.632291701403656	0.143147113133855
374	60	True	-2.93333333333333	-0.581474330785833	0.15216130681442
375	60	True	-2.86666666666666	-0.609601413609894	0.15228772103182
376	60	True	-2.8	-0.229582669903708	0.156093265301465
377	60	True	-2.73333333333333	-0.313462279958998	0.16147926106186
378	60	True	-2.66666666666666	-0.486765389767943	0.152818651565195
379	60	True	-2.6	-0.317505706283455	0.137124879108752
380	60	True	-2.53333333333333	-0.6682637316032	0.122820944606111
381	60	True	-2.46666666666666	-0.846613420163499	0.158005036241621
382	60	True	-2.4	-0.786097517592676	0.135080954839224
383	60	True	-2.33333333333333	-0.460898330078223	0.114097061070405
384	60	True	-2.26666666666666	-0.296976954840821	0.125439673236289
385	60	True	-2.2	-0.406134562914989	0.135764600997026
386	60	True	-2.13333333333333	-0.527173381484833	0.140517183468417
387	60	True	-2.06666666666666	-0.547643602098882	0.140660081005008
388	60	True	-2	-0.688561703046162	0.126532767343722
389	60	True	-1.93333333333333	-0.783920633904142	0.140434702159149
390	60	True	-1.86666666666666	-0.575931307014484	0.149220038054191
391	60	True	-1.8	-0.678479954123664	0.135020833536824
392	60	True	-1.73333333333333	-0.375337826539538	0.131669471850963
393	60	True	-1.66666666666666	-0.597822981490659	0.11815631567347
394	60	True	-1.6	-0.638012032560202	0.159458798483401
395	60	True	-1.53333333333333	-0.519414788054878	0.132484467215326
396	60	True	-1.46666666666666	-0.536122183810043	0.134744222840388
397	60	True	-1.4	-0.220842485299358	0.150166922142386
398	60	True	-1.33333333333333	-0.273407039650528	0.158622724196049
399	60	True	-1.26666666666666	-0.392414462036434	0.138416561110803
400	60	True	-1.2	-0.420612312744579	0.145711342011089
401	60	True	-1.13333333333333	0.0166340165037324	0.138080990476221
402	60	True	-1.06666666666666	-0.288227640466039	0.128819258074835
403	60	True	-1	-0.160739356089711	0.136411576877784
404	60	True	-0.933333333333333	-0.0851663290870329	0.129537437172825
405	60	True	-0.866666666666666	-0.218058511723797	0.145131478028234
406	60	True	-0.8	0.000441256305396015	0.141895226103053
407	60	True	-0.733333333333333	0.117831673432848	0.149139231022086
408	60	True	-0.666666666666666	-0.0854982252242725	0.149851235871008
409	60	True	-0.6	0.0480576542149699	0.148315795244375
410	60	True	-0.533333333333333	-0.500451110734917	0.123236628881654
411	60	True	-0.466666666666666	-0.275506977072075	0.140883704682065
412	60	True	-0.4	-0.415732429394459	0.137742440512704
413	60	True	-0.333333333333333	-0.202975677845233	0.127924823526019
414	60	True	-0.266666666666666	-0.123154006554693	0.152861549899226
415	60	True	-0.2	-0.218632622248717	0.148488118283002
416	60	True	-0.133333333333333	-0.0732833352814071	0.1632638512914
417	60	True	-0.0666666666666666	-0.724310461868039	0.174920651975031
418	60	True	0	-0.547926426412861	0.176903462215999
419	60	True	0.0666666666666666	-0.94991990206032	0.189868233937132
420	60	True	0.133333333333333	-0.555207457768204	0.192297245189879
421	60	True	0.2	-0.984568215085336	0.192933940042949
422	60	True	0.266666666666666	-0.766030464587525	0.197054019166393
423	60	True	0.333333333333333	-1.05031755042214	0.233297660045537
424	60	True	0.4	-1.18385704168831	0.181254999138029
425	60	True	0.466666666666666	-1.5059346860057	0.192240436370128
426	60	True	0.533333333333333	-1.65667197049629	0.190709294864456
427	60	True	0.6	-1.03105718622444	0.184474015272018
428	60	True	0.666666666666666	-0.860534558146963	0.163644220434568
429	60	True	0.733333333333333	-1.2514563707991	0.185783736948391
430	60	True	0.8	-0.880691626076658	0.182813193683851
431	60	True	0.866666666666666	-0.924557958867634	0.174035147263937
432	60	True	0.933333333333333	-0.993197845740809	0.164381118217287
433	60	True	1	-1.11235584387178	0.185986379970819
434	60	True	1.06666666666666	-0.799627448419139	0.175312590180455
435	60	True	1.13333333333333	-0.911423212443725	0.157649343961695
436	60	True	1.2	-0.748702875852997	0.176457407719951
437	60	True	1.26666666666666	-0.870941505800116	0.165140501478794
438	60	True	1.33333333333333	-1.17335945661554	0.173069931093126
439	60	True	1.4	-0.890676141697522	0.181813960961106
440	60	True	1.46666666666666	-0.831825384152046	0.177547760499626
441	60	True	1.53333333333333	-1.0738211150965	0.17171738310624
442	60	True	1.6	-0.754210488773687	0.173986788924048
443	60	True	1.66666666666666	-0.554877034753602	0.169401811411552
444	60	True	1.73333333333333	-1.05254421835303	0.146608817486325
445	60	True	1.8	-0.712686985428273	0.16024982056202
446	60	True	1.86666666666666	-0.906708348754526	0.16262244063555
447	60	True	1.93333333333333	-1.18842433881989	0.176982061421675
448	60	True	2	-0.804977409849665	0.155374800985548
449	60	True	2.06666666666666	-0.902312268676479	0.145975545368211
450	60	True	2.13333333333333	-0.72838654535778	0.150081464859688
451	60	True	2.2	-0.52901841102379	0.168958935681277
452	60	True	2.26666666666666	-0.677352731063629	0.167520516965538
453	60	True	2.33333333333333	-0.763224169206308	0.164680070944671
454	60	True	2.4	-0.921799203819393	0.177515604575223
455	60	True	2.46666666666666	-0.369860495237294	0.161547414844069
456	60	True	2.53333333333333	-0.575505331989445	0.152574362650981
457	60	True	2.6	-0.566599580459121	0.146608656901443
458	60	True	2.66666666666666	-0.291533312463486	0.147586369572129
459	60	True	2.73333333333333	-0.626195786289998	0.143703126786258
460	60	True	2.8	-0.762321395082841	0.193398383521391
461	60	True	2.86666666666666	-0.662587965369979	0.144357650755708
462	60	True	2.93333333333333	-0.413482286749966	0.154525870679926
463	60	True	3	-0.539699473981018	0.160946535213462
464	60	True	3.06666666666666	-0.431648249659927	0.149549160007331
465	60	True	3.13333333333333	-0.645534379653	0.128731946875616
466	60	True	3.2	-0.501746145938245	0.152499819987222
467	60	True	3.26666666666666	-0.449782557235917	0.149959474276454
468	60	True	3.33333333333333	-0.582774663099409	0.147270756882182
469	60	True	3.4	-0.193457741018681	0.154251055777871
470	60	True	3.46666666666666	-0.353148950435029	0.151371555273807
471	60	True	3.53333333333333	-0.227249944366458	0.167532398928638
472	60	True	3.6	-0.579413486255934	0.161420168341587
473	60	True	3.66666666666666	-0.403291755573796	0.15181133914589
474	60	True	3.73333333333333	-0.175080906315555	0.166721521248287
475	60	True	3.8	-0.284065664234199	0.153724860700949
476	60	True	3.86666666666666	-0.412022060937045	0.167724301698549
477	60	True	3.93333333333333	-0.207453839487104	0.157336808749206
478	67	False	-3.93333333333333	-0.759230074133379	0.0332751322126876
479	67	False	-3.86666666666666	-0.564641695188486	0.0513756008841654
480	67	False	-3.8	-0.701848030332887	0.0459371286427474
481	67	False	-3.73333333333333	-0.824375826008493	0.0533709787284832
482	67	False	-3.66666666666666	-0.535829728602019	0.0479616985762767
483	67	False	-3.6	-0.75276837380082	0.0517320995960974
484	67	False	-3.53333333333333	-0.526477164030721	0.0419876077605301
485	67	False	-3.46666666666666	-0.255035869399121	0.0488855737714295
486	67	False	-3.4	-0.566154964157157	0.0430903915562099
487	67	False	-3.33333333333333	-0.468084475791739	0.0506871957018191
488	67	False	-3.26666666666666	-0.465869608111174	0.0456845808908905
489	67	False	-3.2	-0.455824665052122	0.047927535824189
490	67	False	-3.13333333333333	-0.389362466727031	0.0597556724841679
491	67	False	-3.06666666666666	-0.293053413337074	0.0584007365782461
492	67	False	-3	-0.235705343057617	0.0471585661809541
493	67	False	-2.93333333333333	-0.207047346217511	0.0484974390689445
494	67	False	-2.86666666666666	-0.223732598092756	0.0444021074899136
495	67	False	-2.8	-0.000591866724073811	0.0534413765281671
496	67	False	-2.73333333333333	-0.249479460141219	0.0442342482330428
497	67	False	-2.66666666666666	-0.240059056183452	0.0602312990127917
498	67	False	-2.6	-0.138785142643067	0.0464001517246821
499	67	False	-2.53333333333333	-0.282655423761167	0.0480971191212855
500	67	False	-2.46666666666666	0.0325557040292442	0.0533210077061228
501	67	False	-2.4	0.0290837075874341	0.0424059598680659
502	67	False	-2.33333333333333	0.236517327266611	0.045059498291295
503	67	False	-2.26666666666666	0.16043593742798	0.0404387331422364
504	67	False	-2.2	-0.233937277694379	0.0543499371353495
505	67	False	-2.13333333333333	-0.244500686183283	0.0527442485709404
506	67	False	-2.06666666666666	-0.0852254842290848	0.0492917071629106
507	67	False	-2	-0.195082316669297	0.0489384210229388
508	67	False	-1.93333333333333	-0.0266299114587199	0.0551679851562947
509	67	False	-1.86666666666666	0.0721137265782983	0.0367486592299615
510	67	False	-1.8	-0.0802831921220351	0.04552542211255
511	67	False	-1.73333333333333	-0.164949160147614	0.0546283046930149
512	67	False	-1.66666666666666	-0.00744078656307324	0.0436328878429248
513	67	False	-1.6	0.161050041397041	0.0452156399465306
514	67	False	-1.53333333333333	-0.0330604599191698	0.0364166528212976
515	67	False	-1.46666666666666	-0.306726453478928	0.045974748752255
516	67	False	-1.4	-0.137647136654901	0.0471836255389104
517	67	False	-1.33333333333333	-0.125248598692134	0.056424550198584
518	67	False	-1.26666666666666	-0.110122793706183	0.0402411006678828
519	67	False	-1.2	0.224056462656983	0.0386600802474594
520	67	False	-1.13333333333333	-0.244050478650021	0.04212871803888
521	67	False	-1.06666666666666	-0.086279679454562	0.0453390567270577
522	67	False	-1	-0.0831108581048524	0.0458494100579851
523	67	False	-0.933333333333333	0.0625012946715942	0.0516257819021903
524	67	False	-0.866666666666666	-0.212414614184924	0.0450622658850361
525	67	False	-0.8	-0.0456752586269812	0.0415930547137213
526	67	False	-0.733333333333333	-0.117307529256031	0.0465717782740506
527	67	False	-0.666666666666666	-0.128850549857	0.0430022608842981
528	67	False	-0.6	-0.116879291187615	0.0502565568822681
529	67	False	-0.533333333333333	-0.104816272712231	0.0449183269747104
530	67	False	-0.466666666666666	-0.306578856023889	0.0447711182493135
531	67	False	-0.4	-0.233430373435038	0.0510771156936042
532	67	False	-0.333333333333333	-0.317728456280395	0.0560578656917001
533	67	False	-0.266666666666666	-0.563012041005169	0.0449769916760049
534	67	False	-0.2	-0.423843379205199	0.0411306364795791
535	67	False	-0.133333333333333	-0.38845310836324	0.0413987715939005
536	67	False	-0.0666666666666666	-0.753263687497633	0.0505029638081995
537	67	False	0	-0.744155206975739	0.0447736984588362
538	67	False	0.0666666666666666	-0.913031200649053	0.0365292335757296
539	67	False	0.133333333333333	-0.997928615498416	0.0521138466315056
540	67	False	0.2	-1.12511989062672	0.062509034512642
541	67	False	0.266666666666666	-1.03364437111497	0.0477725130978363
542	67	False	0.333333333333333	-1.02599278992579	0.0569613561721471
543	67	False	0.4	-1.01960331030415	0.052476396983963
544	67	False	0.466666666666666	-0.814047461367529	0.0497959049618093
545	67	False	0.533333333333333	-0.939792601561682	0.0559477016402247
546	67	False	0.6	-0.864480848111017	0.0455429892643894
547	67	False	0.666666666666666	-0.946851664507635	0.0660823931997978
548	67	False	0.733333333333333	-0.747919950270809	0.0539978216328171
549	67	False	0.8	-0.672429717026975	0.0557245569231885
550	67	False	0.866666666666666	-0.89645828567949	0.05181604804202
551	67	False	0.933333333333333	-0.708789596478995	0.0578973403410358
552	67	False	1	-0.818381176170709	0.0419708571927428
553	67	False	1.06666666666666	-0.546423020884086	0.0399686870263158
554	67	False	1.13333333333333	-0.867609601563958	0.0535037319869706
555	67	False	1.2	-0.909289789495236	0.0404247881194244
556	67	False	1.26666666666666	-0.722602513389781	0.0560731287292437
557	67	False	1.33333333333333	-0.739514681217274	0.0456607443533205
558	67	False	1.4	-0.974998467050987	0.0523182978357024
559	67	False	1.46666666666666	-0.762290193261353	0.0532252137312805
560	67	False	1.53333333333333	-0.784250587764302	0.0503545224583472
561	67	False	1.6	-0.880439132842511	0.0527127602739401
562	67	False	1.66666666666666	-0.73665725895152	0.0517734721338696
563	67	False	1.73333333333333	-0.70546007834241	0.0519374997392754
564	67	False	1.8	-0.873745343573606	0.0535186605792643
565	67	False	1.86666666666666	-0.458230607636729	0.0540466169575735
566	67	False	1.93333333333333	-0.622189316723756	0.0615457977207301
567	67	False	2	-0.656600538574623	0.0426446944776488
568	67	False	2.06666666666666	-0.43039163317401	0.0444813588381052
569	67	False	2.13333333333333	-0.419360915943041	0.0439727084106742
570	67	False	2.2	-0.150003001983737	0.0519205834510994
571	67	False	2.26666666666666	-0.486413752997526	0.057225336575124
572	67	False	2.33333333333333	-0.424547817709807	0.0495469635259657
573	67	False	2.4	-0.274884158215126	0.0504029983602174
574	67	False	2.46666666666666	-0.379289358978231	0.0487802016957701
575	67	False	2.53333333333333	-0.0324679122648055	0.0447128744377458
576	67	False	2.6	-0.186115494753801	0.0461564728599566
577	67	False	2.66666666666666	-0.0920113734300189	0.0556282025351242
578	67	False	2.73333333333333	-0.24599459645213	0.0506498069367087
579	67	False	2.8	-0.114502579896021	0.0526741102628189
580	67	False	2.86666666666666	-0.515072835123045	0.0425310996346177
581	67	False	2.93333333333333	-0.20158176224723	0.0504656171057069
582	67	False	3	-0.136853191428651	0.0410141465899123
583	67	False	3.06666666666666	-0.156851464815235	0.057510499143111
584	67	False	3.13333333333333	-0.270463738084365	0.0472884353037854
585	67	False	3.2	-0.06427242205524	0.0454876250554137
586	67	False	3.26666666666666	-0.13352933214343	0.05052586374094
587	67	False	3.33333333333333	-0.211630690236111	0.0449263544513574
588	67	False	3.4	-0.213998818141224	0.0460012959567155
589	67	False	3.46666666666666	-0.440742966644595	0.0479968616596415
590	67	False	3.53333333333333	-0.425657269091335	0.0481360433827824
591	67	False	3.6	-0.340438711497131	0.051152002808013
592	67	False	3.66666666666666	-0.189381058789124	0.0507309906352326
593	67	False	3.73333333333333	-0.0690996555641851	0.0522306254249413
594	67	False	3.8	-0.177093646698925	0.0544393352203478
595	67	False	3.86666666666666	0.0171433463867469	0.050670355157981
596	67	False	3.93333333333333	-0.136215527431227	0.0513986549937943
597	69	False	-3.93333333333333	-0.372112719923631	0.0587598242906437
598	69	False	-3.86666666666666	-0.563778972484293	0.0617871035330135
599	69	False	-3.8	-0.034247575750999	0.0591391129766729
600	69	False	-3.73333333333333	-0.504215631033407	0.0584620687348362
601	69	False	-3.66666666666666	-0.323592779750688	0.0467953026279612
602	69	False	-3.6	-0.22255474572828	0.0545750764068264
603	69	False	-3.53333333333333	-0.217735091944171	0.0560278458059579
604	69	False	-3.46666666666666	-0.360423612084288	0.0570668450784825
605	69	False	-3.4	-0.345803563212566	0.0463909963627133
606	69	False	-3.33333333333333	-0.188367210782315	0.0554415261650009
607	69	False	-3.26666666666666	-0.230976810385948	0.0579563045413775
608	69	False	-3.2	-0.498018521427976	0.0531110417278788
609	69	False	-3.13333333333333	-0.440017314194789	0.0636015824233511
610	69	False	-3.06666666666666	-0.178596558419635	0.0585755222960238
611	69	False	-3	-0.307627635488288	0.0651131476386841
612	69	False	-2.93333333333333	-0.364219437009449	0.0562663478814506
613	69	False	-2.86666666666666	-0.80479403288724	0.0546380690685799
614	69	False	-2.8	-0.737288864736171	0.047630139252456
615	69	False	-2.73333333333333	-0.581183435535154	0.0527324645991571
616	69	False	-2.66666666666666	-0.742243126291335	0.0579615408274567
617	69	False	-2.6	-0.915757521962729	0.0616859081500569
618	69	False	-2.53333333333333	-0.593904858660055	0.0498481579549081
619	69	False	-2.46666666666666	-0.558731789943134	0.0574507781303821
620	69	False	-2.4	-0.417034107871724	0.0574233866050448
621	69	False	-2.33333333333333	-0.313772435676211	0.0544059519146515
622	69	False	-2.26666666666666	-0.420056786056005	0.0654494654236845
623	69	False	-2.2	-0.25238608469259	0.0635325187009503
624	69	False	-2.13333333333333	-0.379076373365028	0.0543438328125609
625	69	False	-2.06666666666666	-0.251465535546824	0.0677021010161977
626	69	False	-2	-0.261384743917001	0.0530799641268475
627	69	False	-1.93333333333333	-0.366711013215148	0.0611506669865746
628	69	False	-1.86666666666666	-0.361739440795128	0.0481359547615776
629	69	False	-1.8	-0.0863343413255342	0.0552024241139341
630	69	False	-1.73333333333333	-0.120847379649143	0.054412996182819
631	69	False	-1.66666666666666	-0.318869743582288	0.0560271787023358
632	69	False	-1.6	-0.0721823218545737	0.0595819089728224
633	69	False	-1.53333333333333	0.203070642088029	0.0418007759756968
634	69	False	-1.46666666666666	0.113694087370279	0.0557897056252298
635	69	False	-1.4	-0.154643817064607	0.0615355789145855
636	69	False	-1.33333333333333	-0.0831677615285098	0.0590234098800155
637	69	False	-1.26666666666666	-0.0520359390674437	0.0585255238342523
638	69	False	-1.2	-0.27724830723702	0.0572751935332287
639	69	False	-1.13333333333333	-0.0372502857847033	0.0512905914247521
640	69	False	-1.06666666666666	-0.348209153404109	0.0684734476346911
641	69	False	-1	-0.417637920794761	0.0470776649765303
642	69	False	-0.933333333333333	-0.143563670923249	0.0544116070797491
643	69	False	-0.866666666666666	-0.100245318238368	0.0578822089005106
644	69	False	-0.8	-0.0449638730843004	0.0526681338516501
645	69	False	-0.733333333333333	-0.245190484069456	0.0530664132115887
646	69	False	-0.666666666666666	-0.155504240767787	0.0523805689301994
647	69	False	-0.6	-0.0860743406310131	0.0608317580403294
648	69	False	-0.533333333333333	-0.192142759867526	0.0505850696749372
649	69	False	-0.466666666666666	-0.324412984632195	0.0503625482516885
650	69	False	-0.4	-0.152810666512572	0.04561432365573
651	69	False	-0.333333333333333	-0.13371912760047	0.0624162034313433
652	69	False	-0.266666666666666	-0.145789410129908	0.0441247603293595
653	69	False	-0.2	-0.316197924606811	0.0538115378245118
654	69	False	-0.133333333333333	-0.304151316558967	0.0579552859851317
655	69	False	-0.0666666666666666	-0.369891670759724	0.0575229953792968
656	69	False	0	-0.349063671749159	0.061682207455366
657	69	False	0.0666666666666666	-0.506215719631474	0.053338783624822
658	69	False	0.133333333333333	-0.568634964151321	0.0585918761802135
659	69	False	0.2	-0.294294476367325	0.0600929207895413
660	69	False	0.266666666666666	-0.6218312301983	0.0583601373301283
661	69	False	0.333333333333333	-0.362902308130753	0.0579293232429996
662	69	False	0.4	-0.523891201051606	0.0567371499975091
663	69	False	0.466666666666666	-0.567328658655626	0.0529437708648652
664	69	False	0.533333333333333	-0.714552930479538	0.054641153676965
665	69	False	0.6	-0.634358487259498	0.0643193736885781
666	69	False	0.666666666666666	-0.802625695005376	0.0602399413581213
667	69	False	0.733333333333333	-0.562007160365744	0.0619891804380101
668	69	False	0.8	-0.670225262927835	0.0506509407873823
669	69	False	0.866666666666666	-0.466956358918066	0.0600655426898133
670	69	False	0.933333333333333	-0.38533645427064	0.0515489094016228
671	69	False	1	-1.09629322959424	0.0598666091675377
672	69	False	1.06666666666666	-1.1503239981234	0.0630522759945899
673	69	False	1.13333333333333	-1.38867715390582	0.0596122407066554
674	69	False	1.2	-1.13775393827774	0.0611066554516308
675	69	False	1.26666666666666	-1.07211468341327	0.0464226882599696
676	69	False	1.33333333333333	-0.997565024673249	0.0629631499362892
677	69	False	1.4	-1.30394591560338	0.0613722450369911
678	69	False	1.46666666666666	-1.4797791299109	0.0608514128343924
679	69	False	1.53333333333333	-1.14031475810356	0.0619275237735825
680	69	False	1.6	-0.812819014185687	0.0599337783872546
681	69	False	1.66666666666666	-1.26110526903267	0.0567004757073683
682	69	False	1.73333333333333	-1.0346450695489	0.0510513118572919
683	69	False	1.8	-1.36742428861933	0.0648969932361869
684	69	False	1.86666666666666	-1.17910207212624	0.0508030257942386
685	69	False	1.93333333333333	-1.5729707984611	0.0666571336126993
686	69	False	2	-1.41904752272929	0.0563830898219421
687	69	False	2.06666666666666	-1.23073269694263	0.0564434116824315
688	69	False	2.13333333333333	-1.84010557436633	0.0645791123932877
689	69	False	2.2	-1.53574171529641	0.061663821232234
690	69	False	2.26666666666666	-1.36665083653121	0.058466279901038
691	69	False	2.33333333333333	-1.35981865457624	0.0595107962040546
692	69	False	2.4	-1.00414203060563	0.0569344094954451
693	69	False	2.46666666666666	-0.985607621171698	0.0585107476083601
694	69	False	2.53333333333333	-1.02021354500949	0.0535971542101922
695	69	False	2.6	-0.781788630855758	0.0564537267274372
696	69	False	2.66666666666666	-1.03845052367686	0.0569112882089912
697	69	False	2.73333333333333	-0.757586479844225	0.0550949028820952
698	69	False	2.8	-0.80870376574366	0.070324942123999
699	69	False	2.86666666666666	-0.887531384883454	0.0603509114798854
700	69	False	2.93333333333333	-0.927504881759657	0.0611211825578787
701	69	False	3	-1.01568904071569	0.0518759969308706
702	69	False	3.06666666666666	-0.99954482385567	0.0662878884760158
703	69	False	3.13333333333333	-1.00317271728078	0.0625655722882103
704	69	False	3.2	-0.886193259961853	0.0633973997860806
705	69	False	3.26666666666666	-0.784005586106439	0.0535144210293729
706	69	False	3.33333333333333	-1.04837814640455	0.0572413630855419
707	69	False	3.4	-0.744097712551846	0.0627530173672044
708	69	False	3.46666666666666	-0.447940364038345	0.0454285048655753
709	69	False	3.53333333333333	-0.96411782647297	0.0592564289365602
710	69	False	3.6	-1.12075469252336	0.0616604221662377
711	69	False	3.66666666666666	-1.05915438549598	0.0602772081651643
712	69	False	3.73333333333333	-1.1329566133331	0.0485664054622074
713	69	False	3.8	-1.42330531852762	0.0578673166176821
714	69	False	3.86666666666666	-1.45456739155453	0.0705291217778008
715	69	False	3.93333333333333	-1.17600945102977	0.0538380763761212
716	100	True	-3.93333333333333	-0.380795032135129	0.103891178450704
717	100	True	-3.86666666666666	-0.227789487655025	0.0956482779023653
718	100	True	-3.8	-0.3446584779918	0.0999009182103498
719	100	True	-3.73333333333333	-0.392393982568956	0.0930238524127489
720	100	True	-3.66666666666666	-0.322021101065595	0.101351062085581
721	100	True	-3.6	-0.534246700893549	0.0806173096861679
722	100	True	-3.53333333333333	-0.223397737741193	0.107309634863467
723	100	True	-3.46666666666666	-0.356688582623929	0.106004465453332
724	100	True	-3.4	-0.508926073936902	0.109747047025583
725	100	True	-3.33333333333333	-0.441507462805494	0.0913132314502975
726	100	True	-3.26666666666666	-0.442381347992615	0.0947924666817954
727	100	True	-3.2	-0.636021983828331	0.0977587754621343
728	100	True	-3.13333333333333	-0.367661934290743	0.107358950340137
729	100	True	-3.06666666666666	-0.280112337276701	0.0976211093988519
730	100	True	-3	-0.5260717714194	0.111860776661283
731	100	True	-2.93333333333333	-0.360510955844988	0.104329560536385
732	100	True	-2.86666666666666	-0.331273456435423	0.116980605739701
733	100	True	-2.8	-0.356633796464578	0.0898849850945788
734	100	True	-2.73333333333333	-0.429409061765668	0.102480978023168
735	100	True	-2.66666666666666	-0.365120401010922	0.0930483079754371
736	100	True	-2.6	-0.0257026781444773	0.0924767263188843
737	100	True	-2.53333333333333	-0.231227309952999	0.0905404098861089
738	100	True	-2.46666666666666	-0.31171806470096	0.101718625101422
739	100	True	-2.4	-0.132695799875853	0.0921443845907306
740	100	True	-2.33333333333333	-0.120685197536229	0.0878020680186277
741	100	True	-2.26666666666666	-0.232107223502251	0.105309033866878
742	100	True	-2.2	-0.487443275110602	0.101772307093534
743	100	True	-2.13333333333333	-0.122421714174813	0.0971738878110897
744	100	True	-2.06666666666666	-0.0916541341094673	0.104040856618521
745	100	True	-2	-0.236467940811053	0.0979332858580024
746	100	True	-1.93333333333333	-0.107523551958557	0.0924122208373026
747	100	True	-1.86666666666666	-0.254285337097382	0.114312028028387
748	100	True	-1.8	-0.0147602061725407	0.0984590999384948
749	100	True	-1.73333333333333	-0.472515301193388	0.0874844018839777
750	100	True	-1.66666666666666	-0.141243735569823	0.075561602246134
751	100	True	-1.6	-0.128568084975039	0.106829473342797
752	100	True	-1.53333333333333	-0.160335528537362	0.10474213130333
753	100	True	-1.46666666666666	-0.211103819357222	0.0861607372474573
754	100	True	-1.4	-0.104502292577827	0.08759810765509
755	100	True	-1.33333333333333	-0.424954034164676	0.0813562186070611
756	100	True	-1.26666666666666	0.0463770142083309	0.0853780066270131
757	100	True	-1.2	-0.290141053728788	0.109186468475241
758	100	True	-1.13333333333333	-0.0422087125226891	0.0857735896835307
759	100	True	-1.06666666666666	-0.288067442646612	0.107020897961749
760	100	True	-1	-0.160622664599967	0.0978783844886823
761	100	True	-0.933333333333333	0.177434326028336	0.0941444822844639
762	100	True	-0.866666666666666	-0.167233050971746	0.0921924473645359
763	100	True	-0.8	-0.0164406075149239	0.0938781566300637
764	100	True	-0.733333333333333	0.225683077981767	0.0863576286412022
765	100	True	-0.666666666666666	-0.328806532116744	0.0962675518197886
766	100	True	-0.6	-0.23900096235913	0.0963294823390157
767	100	True	-0.533333333333333	-0.0109276744930175	0.0843836184418971
768	100	True	-0.466666666666666	-0.188103896892017	0.0973798183190506
769	100	True	-0.4	-0.0872495490820543	0.0777504742292121
770	100	True	-0.333333333333333	-0.228739303544735	0.0932029887514733
771	100	True	-0.266666666666666	-0.0937951664432797	0.0893334087438808
772	100	True	-0.2	-0.150586062585096	0.113475769226552
773	100	True	-0.133333333333333	-0.0884284322573003	0.109577714582155
774	100	True	-0.0666666666666666	-0.165167805560805	0.0875845427458861
775	100	True	0	-0.386965466973979	0.105410791860517
776	100	True	0.0666666666666666	-0.121231933818378	0.102189713669518
777	100	True	0.133333333333333	-0.0652777273724298	0.114301471656867
778	100	True	0.2	-0.10874344839788	0.0970735170876053
779	100	True	0.266666666666666	-0.279009534257666	0.101340089912414
780	100	True	0.333333333333333	-0.256237606790164	0.110928263623534
781	100	True	0.4	-0.357372596844754	0.0854449744473226
782	100	True	0.466666666666666	-0.237537289642813	0.11754406738654
783	100	True	0.533333333333333	-0.371003694483606	0.112765521907937
784	100	True	0.6	-0.634470603738418	0.112273333414363
785	100	True	0.666666666666666	-0.52343702211459	0.123241237649375
786	100	True	0.733333333333333	-0.408094963776924	0.0892705674942906
787	100	True	0.8	-0.527187348523666	0.0981145029139678
788	100	True	0.866666666666666	-0.620163880930808	0.102416446222863
789	100	True	0.933333333333333	-0.3119217506089	0.0853111984280516
790	100	True	1	-0.595910957880655	0.0890658760171296
791	100	True	1.06666666666666	-0.438217795226687	0.099670551622391
792	100	True	1.13333333333333	-0.571759686746673	0.105242441515627
793	100	True	1.2	-0.244539012881413	0.103130877876667
794	100	True	1.26666666666666	-0.344121200094138	0.119070706630784
795	100	True	1.33333333333333	-0.421589522235867	0.10779903100887
796	100	True	1.4	-0.323659720050237	0.100868492401736
797	100	True	1.46666666666666	-0.270765514888229	0.108968662070684
798	100	True	1.53333333333333	-0.674283663711834	0.108669473388735
799	100	True	1.6	-0.344994477996802	0.103599355080537
800	100	True	1.66666666666666	-0.372812143019325	0.108777893198101
801	100	True	1.73333333333333	-0.784655520591332	0.107871148753888
802	100	True	1.8	-0.397319961350449	0.106769878353904
803	100	True	1.86666666666666	-0.524033987901447	0.0933455560788008
804	100	True	1.93333333333333	-0.312029060490802	0.089924392255563
805	100	True	2	-0.489238242738334	0.10747839803633
806	100	True	2.06666666666666	-0.347638124808777	0.0952116314852102
807	100	True	2.13333333333333	-0.201674681969128	0.087602189107997
808	100	True	2.2	-0.243503275680535	0.10331078719971
809	100	True	2.26666666666666	-0.30348171837461	0.107102879417344
810	100	True	2.33333333333333	-0.301131080247157	0.1008362299196
811	100	True	2.4	-0.461195849653466	0.102325296110245
812	100	True	2.46666666666666	-0.447976391130482	0.114483270971859
813	100	True	2.53333333333333	-0.092382038042489	0.112740979470675
814	100	True	2.6	-0.309538150183476	0.0958069874938623
815	100	True	2.66666666666666	-0.310617839930674	0.106435313889944
816	100	True	2.73333333333333	-0.305639570988544	0.101574295445045
817	100	True	2.8	-0.234767705660069	0.0935421231028266
818	100	True	2.86666666666666	-0.466610878407455	0.117705721769723
819	100	True	2.93333333333333	-0.320490254313331	0.106499372807735
820	100	True	3	-0.169345221318673	0.106596497270522
821	100	True	3.06666666666666	-0.250533189494996	0.0897202890189563
822	100	True	3.13333333333333	-0.136999153369418	0.0967645850092435
823	100	True	3.2	-0.39406533170393	0.0880811580828844
824	100	True	3.26666666666666	-0.293536635028096	0.0896160241498416
825	100	True	3.33333333333333	-0.166867169489199	0.102221795338608
826	100	True	3.4	-0.23426979555359	0.119897025671186
827	100	True	3.46666666666666	-0.0827192755916918	0.103651044027518
828	100	True	3.53333333333333	-0.255124701227058	0.0993949544286862
829	100	True	3.6	-0.219376580800503	0.114701555556855
830	100	True	3.66666666666666	-0.133114340756291	0.103886714350906
831	100	True	3.73333333333333	-0.377396863995098	0.103328925072522
832	100	True	3.8	-0.244989601708355	0.0946419215342198
833	100	True	3.86666666666666	-0.447915591146713	0.098896405349135
834	100	True	3.93333333333333	-0.396950764890691	0.096854843190586
835	116	True	-3.93333333333333	-0.561798987919826	0.11408253930305
836	116	True	-3.86666666666666	-0.246170530020554	0.0954524650110446
837	116	True	-3.8	-0.698403345832623	0.11213684622592
838	116	True	-3.73333333333333	-0.482250050634216	0.0963560467066928
839	116	True	-3.66666666666666	-0.436441196047993	0.0940908598051477
840	116	True	-3.6	-0.61426607525863	0.115008170668573
841	116	True	-3.53333333333333	-0.873955175425156	0.101590366635442
842	116	True	-3.46666666666666	-0.417614951024078	0.132985225522584
843	116	True	-3.4	-0.74755734283717	0.125930490160072
844	116	True	-3.33333333333333	-0.441875526198746	0.110443693320751
845	116	True	-3.26666666666666	-0.524345678032743	0.116981239029108
846	116	True	-3.2	-0.41386221767284	0.118149944395184
847	116	True	-3.13333333333333	-0.730796756949453	0.0943134547494941
848	116	True	-3.06666666666666	-0.522896078922534	0.10652714498281
849	116	True	-3	-0.523491575227392	0.117921474462771
850	116	True	-2.93333333333333	-0.639170570966074	0.122061477657288
851	116	True	-2.86666666666666	-0.39002485970747	0.106522495216144
852	116	True	-2.8	-0.470108188403729	0.11629119158132
853	116	True	-2.73333333333333	-0.387262262657742	0.112095254424087
854	116	True	-2.66666666666666	-0.160794196899645	0.103280600054777
855	116	True	-2.6	-0.424464846951866	0.113463678181267
856	116	True	-2.53333333333333	-0.342240316573488	0.10815680131173
857	116	True	-2.46666666666666	-0.0367190000949775	0.114252651717763
858	116	True	-2.4	-0.294194370386902	0.10306177322225
859	116	True	-2.33333333333333	-0.15556970061715	0.0900867242365839
860	116	True	-2.26666666666666	-0.0849670414033503	0.108018853365398
861	116	True	-2.2	-0.477625052499651	0.0940806198621091
862	116	True	-2.13333333333333	-0.30404846818043	0.115083053571525
863	116	True	-2.06666666666666	0.0923402333787138	0.10261360575676
864	116	True	-2	-0.316276061863981	0.0788919486673132
865	116	True	-1.93333333333333	-0.317856639476685	0.115569754598598
866	116	True	-1.86666666666666	-0.193100957796313	0.110856406377654
867	116	True	-1.8	-0.183826362204396	0.0952095271093207
868	116	True	-1.73333333333333	-0.0065051098542653	0.0863632141609302
869	116	True	-1.66666666666666	-0.0673773644961342	0.103243162420707
870	116	True	-1.6	-0.115868028363586	0.119101796693686
871	116	True	-1.53333333333333	-0.0939753025121942	0.0979186642384042
872	116	True	-1.46666666666666	-0.150383400443961	0.0966458568788011
873	116	True	-1.4	-0.504342694610817	0.102886325401531
874	116	True	-1.33333333333333	-0.278217816744465	0.103757453501774
875	116	True	-1.26666666666666	-0.36322058781669	0.104255460855996
876	116	True	-1.2	0.00177726495935337	0.100703007754116
877	116	True	-1.13333333333333	-0.233957461758684	0.111718491540649
878	116	True	-1.06666666666666	-0.567215033268068	0.101023558834061
879	116	True	-1	0.156106184787367	0.113932754908038
880	116	True	-0.933333333333333	-0.137446738747622	0.101717641114176
881	116	True	-0.866666666666666	-0.207352689019909	0.0922019038397927
882	116	True	-0.8	-0.109298905297264	0.105470141070062
883	116	True	-0.733333333333333	-0.30520295192175	0.122071151462397
884	116	True	-0.666666666666666	-0.225252121979401	0.105900419506433
885	116	True	-0.6	0.00901354081522138	0.12917570331128
886	116	True	-0.533333333333333	-0.140432879524935	0.088190503747324
887	116	True	-0.466666666666666	-0.579548431201382	0.110891058633027
888	116	True	-0.4	-0.258311080486393	0.116020817483667
889	116	True	-0.333333333333333	-0.142273391211257	0.128707699939534
890	116	True	-0.266666666666666	-0.43294091786626	0.106371546180308
891	116	True	-0.2	-0.233401058690233	0.123764935235425
892	116	True	-0.133333333333333	-0.701680521819176	0.0983968227403826
893	116	True	-0.0666666666666666	-0.574080073978142	0.127404164286133
894	116	True	0	-1.04545132035541	0.140479331486657
895	116	True	0.0666666666666666	-0.984099245731226	0.128791048189587
896	116	True	0.133333333333333	-0.936049781266698	0.122745547213018
897	116	True	0.2	-1.34957842128886	0.143278922950745
898	116	True	0.266666666666666	-1.31123720418487	0.139260126052949
899	116	True	0.333333333333333	-1.2252560847517	0.135414105455464
900	116	True	0.4	-1.21557588116339	0.124306898859655
901	116	True	0.466666666666666	-1.61654529120885	0.131099888790208
902	116	True	0.533333333333333	-1.29426743869011	0.133254874313068
903	116	True	0.6	-1.45814265889082	0.158034333983019
904	116	True	0.666666666666666	-1.61918345963323	0.131532662648382
905	116	True	0.733333333333333	-1.06823496893082	0.13662364461929
906	116	True	0.8	-1.60094291732445	0.128857371638077
907	116	True	0.866666666666666	-1.30126890394371	0.0995370456092961
908	116	True	0.933333333333333	-0.955427361882773	0.128898350995184
909	116	True	1	-1.21218234488474	0.130043886863588
910	116	True	1.06666666666666	-1.2608991250701	0.119536979999038
911	116	True	1.13333333333333	-1.16085077396129	0.114596616277425
912	116	True	1.2	-1.21810773938479	0.118349279883853
913	116	True	1.26666666666666	-1.26625243892245	0.119758457107279
914	116	True	1.33333333333333	-1.24666242751712	0.124046867940981
915	116	True	1.4	-1.31978596021962	0.122867858731807
916	116	True	1.46666666666666	-0.940860631538443	0.101283762863805
917	116	True	1.53333333333333	-0.936242969518465	0.143097433503883
918	116	True	1.6	-1.46529268108805	0.130104186943095
919	116	True	1.66666666666666	-1.08730291287784	0.127592393280567
920	116	True	1.73333333333333	-1.12050782311079	0.103003770889297
921	116	True	1.8	-0.832658107002979	0.123293204083586
922	116	True	1.86666666666666	-0.8828346115355	0.11438223224176
923	116	True	1.93333333333333	-0.77178509643207	0.123437567097966
924	116	True	2	-0.862259681277198	0.118351794724635
925	116	True	2.06666666666666	-1.00770191009034	0.115358370048324
926	116	True	2.13333333333333	-0.85007015067439	0.103331650725155
927	116	True	2.2	-0.888160822894856	0.106531172346299
928	116	True	2.26666666666666	-0.655385857375621	0.112646229450471
929	116	True	2.33333333333333	-0.795076552373216	0.119126709086227
930	116	True	2.4	-0.59097096906689	0.109954393801908
931	116	True	2.46666666666666	-0.653975087459814	0.104062155209303
932	116	True	2.53333333333333	-0.616989053325295	0.109117782743406
933	116	True	2.6	-0.655720192436138	0.124256020138528
934	116	True	2.66666666666666	-0.482062690480536	0.102768369211212
935	116	True	2.73333333333333	-0.567025101027403	0.112151337265643
936	116	True	2.8	-0.489241578887538	0.0992592763660582
937	116	True	2.86666666666666	-0.208034492817748	0.121645183375493
938	116	True	2.93333333333333	-0.428601323004687	0.120831940264457
939	116	True	3	-0.432658183488389	0.117921429815717
940	116	True	3.06666666666666	-0.419151448830886	0.109352083293453
941	116	True	3.13333333333333	-0.196432789840999	0.109387571560773
942	116	True	3.2	-0.930211275109081	0.122332662870761
943	116	True	3.26666666666666	-0.86043593287864	0.11050517181694
944	116	True	3.33333333333333	-0.329856083028742	0.114470150590872
945	116	True	3.4	-0.486417157069687	0.102134883772438
946	116	True	3.46666666666666	-0.847001133122355	0.117768766764519
947	116	True	3.53333333333333	-1.00069215909942	0.110859652832624
948	116	True	3.6	-1.2422758582753	0.127028127539734
949	116	True	3.66666666666666	-1.31162171488162	0.123658286368099
950	116	True	3.73333333333333	-0.987055164944263	0.109831893902424
951	116	True	3.8	-1.1130881332827	0.102717023770689
952	116	True	3.86666666666666	-0.777327804612019	0.118493162071033
953	116	True	3.93333333333333	-1.1762327167677	0.128960210402117
954	118	True	-3.93333333333333	-0.614595990239682	0.12632211413741
955	118	True	-3.86666666666666	-1.03556335980934	0.11891602592792
956	118	True	-3.8	-1.43404388020983	0.129049058629973
957	118	True	-3.73333333333333	-1.11037667157808	0.152321181724423
958	118	True	-3.66666666666666	-0.992832594810121	0.133731343993137
959	118	True	-3.6	-1.04351239390794	0.150443703777668
960	118	True	-3.53333333333333	-0.918005754446008	0.143412066827311
961	118	True	-3.46666666666666	-0.675177274256591	0.134417375892979
962	118	True	-3.4	-0.702945297444116	0.1234706163295
963	118	True	-3.33333333333333	-0.540182171752283	0.129594423490843
964	118	True	-3.26666666666666	-0.921420536663323	0.110196702938865
965	118	True	-3.2	-0.622775788903134	0.143177750961513
966	118	True	-3.13333333333333	-0.947741805060754	0.135027668532483
967	118	True	-3.06666666666666	-0.714649092974951	0.123485147553854
968	118	True	-3	-0.565699267554126	0.13007469469558
969	118	True	-2.93333333333333	-0.259321832952791	0.147979595420055
970	118	True	-2.86666666666666	-0.556462812886127	0.14081663895148
971	118	True	-2.8	-0.479554977535559	0.130332059157497
972	118	True	-2.73333333333333	-0.664321740672738	0.124926461846515
973	118	True	-2.66666666666666	-0.347295723878222	0.109081972760829
974	118	True	-2.6	-0.485883161233359	0.108803175707541
975	118	True	-2.53333333333333	-0.39772150943291	0.120786460997779
976	118	True	-2.46666666666666	-0.0107562299435419	0.130366825913865
977	118	True	-2.4	-0.372769065551033	0.113291588982277
978	118	True	-2.33333333333333	-0.203907412200448	0.10819151606991
979	118	True	-2.26666666666666	0.0324277540517803	0.12350006091834
980	118	True	-2.2	-0.0394826055816313	0.124726282224906
981	118	True	-2.13333333333333	-0.101253390435369	0.137852600049809
982	118	True	-2.06666666666666	-0.222223486449966	0.123099713224358
983	118	True	-2	-0.20256822796714	0.121220478651378
984	118	True	-1.93333333333333	0.160182006638901	0.125829329271147
985	118	True	-1.86666666666666	-0.130758890343559	0.128193184796036
986	118	True	-1.8	-0.052129802159817	0.132045843806146
987	118	True	-1.73333333333333	-0.335749056823308	0.1101122384205
988	118	True	-1.66666666666666	-0.147661772124417	0.124580048580713
989	118	True	-1.6	-0.332211685776127	0.123129743270664
990	118	True	-1.53333333333333	-0.430222491272536	0.0994294426289932
991	118	True	-1.46666666666666	0.315235603437171	0.112312946507366
992	118	True	-1.4	-0.329106673852002	0.119124502597393
993	118	True	-1.33333333333333	0.0952061084371366	0.131018354532235
994	118	True	-1.26666666666666	0.307161162373918	0.127244598258027
995	118	True	-1.2	-0.203212361333121	0.114911491407986
996	118	True	-1.13333333333333	-0.28555183762955	0.118868766704779
997	118	True	-1.06666666666666	-0.201353071903798	0.116003016631003
998	118	True	-1	-0.232364084325919	0.104889601834382
999	118	True	-0.933333333333333	-0.257089736879497	0.117897016078282
1000	118	True	-0.866666666666666	-0.141557633990158	0.115206927865544
1001	118	True	-0.8	-0.356392550600925	0.147973925125532
1002	118	True	-0.733333333333333	-0.428604273747224	0.127997025831808
1003	118	True	-0.666666666666666	-0.405913688155373	0.104460671809964
1004	118	True	-0.6	-0.320466342773308	0.129380605235895
1005	118	True	-0.533333333333333	-0.678205078942888	0.116768255735088
1006	118	True	-0.466666666666666	-0.458455846457672	0.120340784453091
1007	118	True	-0.4	-0.4905908460539	0.110328439244926
1008	118	True	-0.333333333333333	-0.594234087777159	0.127304761659196
1009	118	True	-0.266666666666666	-0.463459527012097	0.114157150975996
1010	118	True	-0.2	-0.541212877606958	0.136744334398426
1011	118	True	-0.133333333333333	-0.747730232987296	0.137958414538081
1012	118	True	-0.0666666666666666	-1.00784077147812	0.171541706778249
1013	118	True	0	-1.60379824563	0.180085085571847
1014	118	True	0.0666666666666666	-1.86059443891022	0.177041133261831
1015	118	True	0.133333333333333	-2.09778332203229	0.173087195186813
1016	118	True	0.2	-2.45633439789296	0.150169380974864
1017	118	True	0.266666666666666	-2.14798809663965	0.18351091215277
1018	118	True	0.333333333333333	-2.4591639886713	0.175172415601559
1019	118	True	0.4	-2.4895512966907	0.181734521502827
1020	118	True	0.466666666666666	-2.0627480994484	0.166356100091253
1021	118	True	0.533333333333333	-2.63668081149645	0.181709216998091
1022	118	True	0.6	-2.39724580449041	0.148562448088249
1023	118	True	0.666666666666666	-2.44990986255995	0.168838553586571
1024	118	True	0.733333333333333	-2.31566795327379	0.167308695483577
1025	118	True	0.8	-2.55003530942152	0.161230426201433
1026	118	True	0.866666666666666	-3.05849057651413	0.159836184440404
1027	118	True	0.933333333333333	-2.85830509852254	0.141964051312099
1028	118	True	1	-2.83598602282044	0.173941404026931
1029	118	True	1.06666666666666	-2.76973422919057	0.175711007913823
1030	118	True	1.13333333333333	-2.72429261033145	0.160798419511098
1031	118	True	1.2	-2.91920288516214	0.164579618951135
1032	118	True	1.26666666666666	-2.22748670547275	0.143432438919532
1033	118	True	1.33333333333333	-2.68443393134937	0.166101166299479
1034	118	True	1.4	-2.39667623776336	0.168146103103194
1035	118	True	1.46666666666666	-2.52970002874662	0.147506455678668
1036	118	True	1.53333333333333	-2.28373186601316	0.166088748839288
1037	118	True	1.6	-1.880931717568	0.162681247419698
1038	118	True	1.66666666666666	-1.88024255212074	0.16092358887035
1039	118	True	1.73333333333333	-1.88496135251548	0.130890425159218
1040	118	True	1.8	-1.96360776807944	0.172001715798886
1041	118	True	1.86666666666666	-1.45689035091558	0.167353727607737
1042	118	True	1.93333333333333	-1.37223290403279	0.149395178393878
1043	118	True	2	-1.7143219186652	0.145429562771312
1044	118	True	2.06666666666666	-1.13257037458551	0.148215045649352
1045	118	True	2.13333333333333	-1.47803416470808	0.146399507401769
1046	118	True	2.2	-1.09315369392369	0.147744074245446
1047	118	True	2.26666666666666	-1.22143136863102	0.14572440387206
1048	118	True	2.33333333333333	-1.36356934223449	0.152607543781642
1049	118	True	2.4	-1.09516854199836	0.149595933700522
1050	118	True	2.46666666666666	-1.11795441775176	0.134455600693907
1051	118	True	2.53333333333333	-0.7682352559769	0.160030957157778
1052	118	True	2.6	-0.856677778124073	0.137368312502791
1053	118	True	2.66666666666666	-0.819987002269648	0.139176451877772
1054	118	True	2.73333333333333	-0.578625375574837	0.15863052521735
1055	118	True	2.8	-0.611667438592208	0.140252456830257
1056	118	True	2.86666666666666	-0.937012463432207	0.138045646558178
1057	118	True	2.93333333333333	-1.04761541439626	0.154567826456445
1058	118	True	3	-1.02212087218856	0.157019279642652
1059	118	True	3.06666666666666	-0.965281517966406	0.16443336982335
1060	118	True	3.13333333333333	-1.23003933467288	0.143171509931629
1061	118	True	3.2	-1.48020782843327	0.162145512718596
1062	118	True	3.26666666666666	-1.24053493705101	0.138744112290206
1063	118	True	3.33333333333333	-1.18255805629629	0.142656225756026
1064	118	True	3.4	-1.42254190754632	0.135149042254099
1065	118	True	3.46666666666666	-1.28915156615236	0.150208244410513
1066	118	True	3.53333333333333	-1.446261653584	0.147899893629265
1067	118	True	3.6	-1.42525357119453	0.127664201702616
1068	118	True	3.66666666666666	-1.27460287837879	0.150347683169114
1069	118	True	3.73333333333333	-1.44494248039424	0.134470989607737
1070	118	True	3.8	-1.3777550238708	0.125696794798601
1071	118	True	3.86666666666666	-0.921087039764502	0.153915536476849
1072	118	True	3.93333333333333	-1.71550115397675	0.167708304407148
1073	138	False	-3.93333333333333	-0.950140801624688	0.0443043605204698
1074	138	False	-3.86666666666666	-0.601344191871668	0.0334321375122039
1075	138	False	-3.8	-0.860033314946364	0.04295972750552
1076	138	False	-3.73333333333333	-0.641799627143822	0.039461145362162
1077	138	False	-3.66666666666666	-0.666363321362266	0.0463673451660255
1078	138	False	-3.6	-0.569300530582602	0.0394637026129109
1079	138	False	-3.53333333333333	-0.604661426802735	0.043928505876575
1080	138	False	-3.46666666666666	-0.387593275012923	0.0449217388222258
1081	138	False	-3.4	-0.450217139503311	0.0549700220558544
1082	138	False	-3.33333333333333	-0.588466701269363	0.0380197990746964
1083	138	False	-3.26666666666666	-0.647747436580379	0.0431755075455968
1084	138	False	-3.2	-0.206114852107202	0.0447939841506497
1085	138	False	-3.13333333333333	-0.617614879884947	0.0381650167689253
1086	138	False	-3.06666666666666	-0.128444700211977	0.045547465573196
1087	138	False	-3	0.10706852911709	0.0436647754950001
1088	138	False	-2.93333333333333	-0.373354603105966	0.0454802999879864
1089	138	False	-2.86666666666666	-0.0692203642368483	0.0451458206618351
1090	138	False	-2.8	-0.24598307272202	0.0396529941153807
1091	138	False	-2.73333333333333	-0.113256369592144	0.0457688406249339
1092	138	False	-2.66666666666666	-0.11674772102375	0.0386621469414107
1093	138	False	-2.6	-0.132198779680646	0.0478154115891027
1094	138	False	-2.53333333333333	-0.137292543624807	0.0465735030177454
1095	138	False	-2.46666666666666	-0.304036552934698	0.0513074769747117
1096	138	False	-2.4	0.132014338379111	0.0398718274048017
1097	138	False	-2.33333333333333	-0.319469308951846	0.0462675402918582
1098	138	False	-2.26666666666666	-0.222124729606949	0.0420450323418621
1099	138	False	-2.2	-0.0673023688382119	0.0379325822392213
1100	138	False	-2.13333333333333	-0.172925501401633	0.0460217032900813
1101	138	False	-2.06666666666666	-0.00688274809654782	0.0430484550162697
1102	138	False	-2	0.175588438686303	0.0449610532565873
1103	138	False	-1.93333333333333	-0.00418529825256316	0.0439320022057048
1104	138	False	-1.86666666666666	-0.217295895903317	0.0467206342708661
1105	138	False	-1.8	-0.279142514236638	0.0427398304927182
1106	138	False	-1.73333333333333	0.0936084018534199	0.0442474532556445
1107	138	False	-1.66666666666666	-0.0404235950132965	0.0362773029071905
1108	138	False	-1.6	-0.143893465477094	0.0432501505401092
1109	138	False	-1.53333333333333	0.0401731789978248	0.0530426513547794
1110	138	False	-1.46666666666666	-0.108348031521655	0.0555173078275319
1111	138	False	-1.4	-0.237155761625811	0.0483528129753958
1112	138	False	-1.33333333333333	-0.339625735496399	0.046085984892382
1113	138	False	-1.26666666666666	-0.0269139608455393	0.0463772596063434
1114	138	False	-1.2	0.23155635814156	0.0427440263826914
1115	138	False	-1.13333333333333	-0.0186695022149702	0.0410211638309463
1116	138	False	-1.06666666666666	0.0605076924257565	0.0473665077840992
1117	138	False	-1	0.0103397810320598	0.0392169969682414
1118	138	False	-0.933333333333333	0.143749004634212	0.041933482626614
1119	138	False	-0.866666666666666	0.0286300504334005	0.0431082049615187
1120	138	False	-0.8	-0.176067210139681	0.0440891900608222
1121	138	False	-0.733333333333333	-0.0984424007142383	0.0451351058014801
1122	138	False	-0.666666666666666	-0.0778579458632044	0.0396386608623013
1123	138	False	-0.6	0.0799615825635081	0.0491037118862984
1124	138	False	-0.533333333333333	-0.0806741870790945	0.0485105997165491
1125	138	False	-0.466666666666666	-0.255804637848124	0.0428937548983436
1126	138	False	-0.4	-0.108330042037172	0.0496890501539049
1127	138	False	-0.333333333333333	-0.190693299265099	0.0432831892093483
1128	138	False	-0.266666666666666	-0.320057496698587	0.0359776445262705
1129	138	False	-0.2	-0.375039236621433	0.0503772482044975
1130	138	False	-0.133333333333333	-0.365764499249621	0.044143521636289
1131	138	False	-0.0666666666666666	-0.568962804558023	0.0379361703926259
1132	138	False	0	-0.651224374693779	0.0441700128659334
1133	138	False	0.0666666666666666	-0.70409418643319	0.0429923286265561
1134	138	False	0.133333333333333	-0.611072981902851	0.0358379412669791
1135	138	False	0.2	-0.932863593205506	0.0432155530708247
1136	138	False	0.266666666666666	-1.17786121213111	0.0402320191874869
1137	138	False	0.333333333333333	-1.35396276006719	0.0542862230887117
1138	138	False	0.4	-1.56235954359334	0.0495801589173714
1139	138	False	0.466666666666666	-1.47926163830137	0.0515433278099803
1140	138	False	0.533333333333333	-1.83821159551151	0.0396541428407513
1141	138	False	0.6	-1.22395378456702	0.0480322820885441
1142	138	False	0.666666666666666	-1.54953318846902	0.044910299324518
1143	138	False	0.733333333333333	-1.3914872836144	0.0479939900750781
1144	138	False	0.8	-1.60067874220088	0.0495063530357295
1145	138	False	0.866666666666666	-1.8820561704483	0.0478485208782157
1146	138	False	0.933333333333333	-1.39530234725359	0.0381958735975047
1147	138	False	1	-1.3437249010265	0.045544347973105
1148	138	False	1.06666666666666	-1.42647389598401	0.0466498823761123
1149	138	False	1.13333333333333	-1.46821654549769	0.0408671909317779
1150	138	False	1.2	-1.28986075155023	0.0503361002348088
1151	138	False	1.26666666666666	-1.35742587182074	0.0374399289611178
1152	138	False	1.33333333333333	-1.7699815681301	0.0416469588047716
1153	138	False	1.4	-1.63947547785494	0.045487511328154
1154	138	False	1.46666666666666	-1.18265114591325	0.0465273880554351
1155	138	False	1.53333333333333	-0.753454298172201	0.0408238074650757
1156	138	False	1.6	-1.0063795229286	0.0560128919226123
1157	138	False	1.66666666666666	-1.09304215581453	0.0420454269281047
1158	138	False	1.73333333333333	-0.961531664863006	0.0432036441261196
1159	138	False	1.8	-0.760659034178926	0.0472844366113713
1160	138	False	1.86666666666666	-0.836366713596286	0.0457603737998466
1161	138	False	1.93333333333333	-0.520603091334447	0.0519945165274706
1162	138	False	2	-0.553024400207785	0.043116308361613
1163	138	False	2.06666666666666	-0.498846082368811	0.0481069105165548
1164	138	False	2.13333333333333	-0.640700234945373	0.0476790184289848
1165	138	False	2.2	-0.836661022088439	0.0448517762843438
1166	138	False	2.26666666666666	-0.486208799848567	0.0450430156415191
1167	138	False	2.33333333333333	-0.521915584824763	0.0382571220485461
1168	138	False	2.4	-0.740727573619667	0.0423780729033156
1169	138	False	2.46666666666666	-0.699626516007058	0.0508344346328792
1170	138	False	2.53333333333333	-0.529324275832442	0.0523566406149675
1171	138	False	2.6	-0.451501949659881	0.0474097680808898
1172	138	False	2.66666666666666	-0.219652007010536	0.0428428357563333
1173	138	False	2.73333333333333	-0.485280178172766	0.0433396827117771
1174	138	False	2.8	-0.285614500964347	0.0412570463806232
1175	138	False	2.86666666666666	-0.378803709905075	0.0481526528345677
1176	138	False	2.93333333333333	-0.65346538677476	0.0478995347946793
1177	138	False	3	-0.695212388237738	0.045649307360553
1178	138	False	3.06666666666666	-0.106927722422736	0.0318107874342499
1179	138	False	3.13333333333333	-0.593982737871227	0.0396146545303022
1180	138	False	3.2	-0.707605416315156	0.0365816542829948
1181	138	False	3.26666666666666	-0.579129340486841	0.0431091287358538
1182	138	False	3.33333333333333	-0.313842231793761	0.0405001831327118
1183	138	False	3.4	-0.666087809888095	0.0388149421665917
1184	138	False	3.46666666666666	-0.490665201812212	0.047666119699723
1185	138	False	3.53333333333333	-0.605344080783752	0.0455258713800894
1186	138	False	3.6	-0.543964175274049	0.0541395797211978
1187	138	False	3.66666666666666	-0.666197463779733	0.0415460428199967
1188	138	False	3.73333333333333	-1.07884523874412	0.0480793691343466
1189	138	False	3.8	-0.596518680897216	0.0420235257321504
1190	138	False	3.86666666666666	-0.573205693385672	0.0440729021307513
1191	138	False	3.93333333333333	-0.603782057611949	0.0447921257232002
1192	254	True	-3.93333333333333	-1.84682542146601	0.13346573285822
1193	254	True	-3.86666666666666	-1.70967197718475	0.110537959597072
1194	254	True	-3.8	-1.8376504350428	0.11591152548504
1195	254	True	-3.73333333333333	-1.69570622942551	0.10198031714745
1196	254	True	-3.66666666666666	-1.81671874175744	0.1148248206603
1197	254	True	-3.6	-1.81470727971108	0.129310774747582
1198	254	True	-3.53333333333333	-2.08643070171013	0.118322072188153
1199	254	True	-3.46666666666666	-1.98983300452867	0.129853430184973
1200	254	True	-3.4	-2.00679715981821	0.136546919072317
1201	254	True	-3.33333333333333	-1.64833771759823	0.114919357523401
1202	254	True	-3.26666666666666	-1.41922984646417	0.125737381038188
1203	254	True	-3.2	-1.41352350053447	0.124681794482631
1204	254	True	-3.13333333333333	-1.28575556369469	0.115396904027429
1205	254	True	-3.06666666666666	-1.10023921834418	0.110837257814786
1206	254	True	-3	-1.16838872369824	0.118539073290239
1207	254	True	-2.93333333333333	-1.15502098390026	0.111801183988359
1208	254	True	-2.86666666666666	-1.27317721319822	0.105802265983407
1209	254	True	-2.8	-1.1816121090551	0.117550680098973
1210	254	True	-2.73333333333333	-1.13427328587277	0.115980296309766
1211	254	True	-2.66666666666666	-1.04484325413828	0.119107749053882
1212	254	True	-2.6	-1.29481034658392	0.114689916381095
1213	254	True	-2.53333333333333	-0.974982158941836	0.112630235190894
1214	254	True	-2.46666666666666	-1.03386711920238	0.12113837084327
1215	254	True	-2.4	-0.917964564794043	0.101178093911841
1216	254	True	-2.33333333333333	-0.817803495488723	0.101941789214098
1217	254	True	-2.26666666666666	-0.952101203588539	0.116423875644791
1218	254	True	-2.2	-1.09084836314324	0.11541831185616
1219	254	True	-2.13333333333333	-1.33403126180802	0.121869273954339
1220	254	True	-2.06666666666666	-1.42094793570868	0.112253009328342
1221	254	True	-2	-1.07936052050451	0.103595267130836
1222	254	True	-1.93333333333333	-1.03634891235507	0.122623598036901
1223	254	True	-1.86666666666666	-1.07000560018911	0.12805423889361
1224	254	True	-1.8	-1.12388930622861	0.119944138729711
1225	254	True	-1.73333333333333	-0.622827412541805	0.11717097722198
1226	254	True	-1.66666666666666	-0.801462515488949	0.118084436992959
1227	254	True	-1.6	-0.894253324726602	0.121623921906464
1228	254	True	-1.53333333333333	-0.73397849648747	0.10518325347845
1229	254	True	-1.46666666666666	-0.683677159876831	0.115411936636534
1230	254	True	-1.4	-0.963681237797493	0.110981405330632
1231	254	True	-1.33333333333333	-0.587449067059302	0.106061655378795
1232	254	True	-1.26666666666666	-0.723025897161573	0.122467096362279
1233	254	True	-1.2	-0.57198643397564	0.118648109669984
1234	254	True	-1.13333333333333	-0.948937674723149	0.112015735243824
1235	254	True	-1.06666666666666	-1.17456173425593	0.121949444026666
1236	254	True	-1	-1.22279971865809	0.104786921414723
1237	254	True	-0.933333333333333	-1.21633451441863	0.10600866090961
1238	254	True	-0.866666666666666	-1.29817464650246	0.101101335018353
1239	254	True	-0.8	-1.61015808092137	0.117671686980204
1240	254	True	-0.733333333333333	-1.84282788907566	0.122718966279077
1241	254	True	-0.666666666666666	-1.76661148469692	0.120021184016289
1242	254	True	-0.6	-2.12931022209806	0.125259970908348
1243	254	True	-0.533333333333333	-2.16933665245075	0.129523179696618
1244	254	True	-0.466666666666666	-2.20157565304025	0.129775491424922
1245	254	True	-0.4	-2.42088958257984	0.122820210504824
1246	254	True	-0.333333333333333	-2.79289061952247	0.122649361083655
1247	254	True	-0.266666666666666	-3.3667312498216	0.13318365660621
1248	254	True	-0.2	-3.49424863625908	0.113095144231965
1249	254	True	-0.133333333333333	-3.69902257663738	0.126742374594463
1250	254	True	-0.0666666666666666	-4.21972375823304	0.138362678112712
1251	254	True	0	-4.81509900759236	0.135800913552493
1252	254	True	0.0666666666666666	-5.23483571377607	0.136218105511126
1253	254	True	0.133333333333333	-5.80464091784313	0.138200234419934
1254	254	True	0.2	-5.42888969188695	0.131966370979907
1255	254	True	0.266666666666666	-5.78843486019005	0.145441650712444
1256	254	True	0.333333333333333	-5.36504984888192	0.14623085207382
1257	254	True	0.4	-4.97810109942344	0.138200741463393
1258	254	True	0.466666666666666	-5.0025051422655	0.136516155492768
1259	254	True	0.533333333333333	-4.68577842594265	0.136910036542412
1260	254	True	0.6	-4.46599178557965	0.125349118035918
1261	254	True	0.666666666666666	-4.17231502578956	0.132018222138692
1262	254	True	0.733333333333333	-3.93558967136618	0.125648153209789
1263	254	True	0.8	-3.74686730175007	0.116550773905501
1264	254	True	0.866666666666666	-3.49272942503308	0.137463167253978
1265	254	True	0.933333333333333	-3.21301141274291	0.118503508230211
1266	254	True	1	-3.14266427205877	0.139767247015884
1267	254	True	1.06666666666666	-3.0093611687507	0.129816656363691
1268	254	True	1.13333333333333	-2.95813787023449	0.124892135650227
1269	254	True	1.2	-3.18151444871093	0.124788215163145
1270	254	True	1.26666666666666	-3.53258103530893	0.13623994245521
1271	254	True	1.33333333333333	-3.43198057847101	0.135852734109173
1272	254	True	1.4	-2.93176144892274	0.122130470289466
1273	254	True	1.46666666666666	-2.98798643361238	0.127489700470342
1274	254	True	1.53333333333333	-2.60663785097282	0.129273071334463
1275	254	True	1.6	-2.72309187436624	0.148382643459494
1276	254	True	1.66666666666666	-2.17405865971871	0.118412437854474
1277	254	True	1.73333333333333	-2.33720083785272	0.128870985068073
1278	254	True	1.8	-2.1890188084488	0.126158375523608
1279	254	True	1.86666666666666	-2.18631822763337	0.120545695338709
1280	254	True	1.93333333333333	-1.94251964259308	0.122588910762573
1281	254	True	2	-1.70659796510788	0.129360499811629
1282	254	True	2.06666666666666	-1.43238820762527	0.117161940918027
1283	254	True	2.13333333333333	-1.71066295604269	0.117752286678649
1284	254	True	2.2	-1.72934208783327	0.13284234835297
1285	254	True	2.26666666666666	-1.44480911852459	0.135514064612544
1286	254	True	2.33333333333333	-1.03319957471167	0.117201525258806
1287	254	True	2.4	-0.989868868432641	0.119527505956323
1288	254	True	2.46666666666666	-0.930169043504696	0.104872462835052
1289	254	True	2.53333333333333	-0.833425396394709	0.111020431624444
1290	254	True	2.6	-0.987567887755267	0.114780577926137
1291	254	True	2.66666666666666	-0.906726107668408	0.101526537621549
1292	254	True	2.73333333333333	-0.449256507422693	0.111332360689495
1293	254	True	2.8	-0.682811846064021	0.129292987292337
1294	254	True	2.86666666666666	-0.757177053601084	0.128430951607848
1295	254	True	2.93333333333333	-0.627540661143937	0.120738329532992
1296	254	True	3	-0.590838961124255	0.115341147123598
1297	254	True	3.06666666666666	-0.451069429613852	0.11549834475167
1298	254	True	3.13333333333333	-0.636673231168396	0.108605406244172
1299	254	True	3.2	-0.525771225730176	0.127848590121735
1300	254	True	3.26666666666666	-0.322333230941785	0.11240799702329
1301	254	True	3.33333333333333	-0.268041394065197	0.109027461660936
1302	254	True	3.4	-0.361961411773913	0.130233444482529
1303	254	True	3.46666666666666	-0.218414700799727	0.119579647375416
1304	254	True	3.53333333333333	-0.255181394968338	0.118794072516703
1305	254	True	3.6	-0.175365884602516	0.124435197774037
1306	254	True	3.66666666666666	-0.408289524498201	0.11132580159456
1307	254	True	3.73333333333333	-0.696476300430811	0.117489783880268
1308	254	True	3.8	-0.839168626678991	0.105129876519436
1309	254	True	3.86666666666666	-0.780740710447324	0.103519773182725
1310	254	True	3.93333333333333	-0.736712330114563	0.105475915986518
1311	259	False	-3.93333333333333	0.0929310106279646	0.0335533381340906
1312	259	False	-3.86666666666666	-0.194868945557005	0.0428487400128645
1313	259	False	-3.8	-0.114423776631403	0.0381763078201851
1314	259	False	-3.73333333333333	-0.0138301769010094	0.0406697499678099
1315	259	False	-3.66666666666666	-0.152782993164917	0.0426557620238214
1316	259	False	-3.6	-0.123416320285272	0.0391349618825223
1317	259	False	-3.53333333333333	-0.0661811479701935	0.0418429960311688
1318	259	False	-3.46666666666666	0.0664836976728472	0.0355101162860291
1319	259	False	-3.4	0.0780021995849735	0.0334419564778862
1320	259	False	-3.33333333333333	-0.243820310621905	0.0388137742871095
1321	259	False	-3.26666666666666	-0.143089821283586	0.0399458731011903
1322	259	False	-3.2	-0.346960563387808	0.0382037141151654
1323	259	False	-3.13333333333333	-0.0943503796085427	0.0353221766842353
1324	259	False	-3.06666666666666	-0.293685446110514	0.0371863743654499
1325	259	False	-3	-0.204721573693143	0.0366554205979898
1326	259	False	-2.93333333333333	-0.0393686399526322	0.038535555949059
1327	259	False	-2.86666666666666	-0.442940631330947	0.0414742628743507
1328	259	False	-2.8	-0.00909164551281127	0.0332404078255459
1329	259	False	-2.73333333333333	-0.103265743475082	0.0388539808469996
1330	259	False	-2.66666666666666	-0.292434026462205	0.0351754439824603
1331	259	False	-2.6	-0.305127703528334	0.0345762699307514
1332	259	False	-2.53333333333333	-0.0821779661480262	0.0359755245308781
1333	259	False	-2.46666666666666	-0.395391444893622	0.0372175983078637
1334	259	False	-2.4	-0.220210021105507	0.0368653576007984
1335	259	False	-2.33333333333333	-0.310238141520314	0.0286926571639452
1336	259	False	-2.26666666666666	-0.237922964634818	0.0353256263454067
1337	259	False	-2.2	-0.138947303931544	0.0343272308869404
1338	259	False	-2.13333333333333	-0.37415458847438	0.0309697782792055
1339	259	False	-2.06666666666666	-0.224911076815175	0.0362548104211599
1340	259	False	-2	-0.436241912505452	0.0337044768692482
1341	259	False	-1.93333333333333	-0.369837503022009	0.0374339700293553
1342	259	False	-1.86666666666666	-0.779886486622823	0.0402543077602151
1343	259	False	-1.8	-1.13589628167635	0.0356815743600376
1344	259	False	-1.73333333333333	-1.17622980626566	0.0420730585779314
1345	259	False	-1.66666666666666	-1.07118806164203	0.0350807029226847
1346	259	False	-1.6	-1.17006477604755	0.034200379805197
1347	259	False	-1.53333333333333	-0.932113508948406	0.0391851144333612
1348	259	False	-1.46666666666666	-1.04329144473994	0.0369320740142486
1349	259	False	-1.4	-0.859296454972098	0.0385149263143342
1350	259	False	-1.33333333333333	-0.861053198271794	0.0381548248718071
1351	259	False	-1.26666666666666	-0.764362408484245	0.0319405837296113
1352	259	False	-1.2	-0.842920146771388	0.0357118072039868
1353	259	False	-1.13333333333333	-0.685506727168051	0.0377154803601864
1354	259	False	-1.06666666666666	-0.563727771326715	0.0274218031645796
1355	259	False	-1	-0.698150264553078	0.0311279037124398
1356	259	False	-0.933333333333333	-0.695289430069689	0.0357392541062788
1357	259	False	-0.866666666666666	-0.752964309125829	0.034451770712502
1358	259	False	-0.8	-0.471172508966014	0.0274198456120884
1359	259	False	-0.733333333333333	-0.550065628968915	0.039214937283484
1360	259	False	-0.666666666666666	-0.677888878764194	0.0371970039594931
1361	259	False	-0.6	-0.555379673841875	0.0303256928204165
1362	259	False	-0.533333333333333	-0.908678392097275	0.0330958799607903
1363	259	False	-0.466666666666666	-0.89699511183271	0.037053378137166
1364	259	False	-0.4	-0.954931095292114	0.03270734303796
1365	259	False	-0.333333333333333	-0.734180215276753	0.0463883500212074
1366	259	False	-0.266666666666666	-0.838430100938818	0.0376036024546238
1367	259	False	-0.2	-0.516927821849886	0.0401678290282152
1368	259	False	-0.133333333333333	-0.636935747281653	0.040660457054459
1369	259	False	-0.0666666666666666	-0.442608383831473	0.0352215584861788
1370	259	False	0	-0.712154021032822	0.0384736848000826
1371	259	False	0.0666666666666666	-0.756866820037872	0.0401067920374436
1372	259	False	0.133333333333333	-0.57926612908126	0.0402911366318941
1373	259	False	0.2	-1.12398142291275	0.0344870637876337
1374	259	False	0.266666666666666	-1.09635484598729	0.0474874566544722
1375	259	False	0.333333333333333	-1.29095917966664	0.0354509603939821
1376	259	False	0.4	-1.15131216853614	0.0325929085520404
1377	259	False	0.466666666666666	-0.742144453557066	0.0395433686632658
1378	259	False	0.533333333333333	-1.01868857877748	0.0430062465346532
1379	259	False	0.6	-1.01347943116756	0.0282308111605398
1380	259	False	0.666666666666666	-1.28511120547321	0.04035004972022
1381	259	False	0.733333333333333	-1.59942656149026	0.0369603750703462
1382	259	False	0.8	-1.46894203232814	0.0483552041074932
1383	259	False	0.866666666666666	-1.30817726249205	0.0361296374015807
1384	259	False	0.933333333333333	-1.33214854937509	0.0366429664754082
1385	259	False	1	-1.27005925300706	0.0402688695423174
1386	259	False	1.06666666666666	-1.30451592842732	0.0423053480856974
1387	259	False	1.13333333333333	-0.853529566265141	0.0401134048681988
1388	259	False	1.2	-0.963952863193809	0.0300685303538417
1389	259	False	1.26666666666666	-0.769894293798859	0.0370489749042872
1390	259	False	1.33333333333333	-0.891431016158876	0.0350445271286037
1391	259	False	1.4	-0.683331795774954	0.0354808414945937
1392	259	False	1.46666666666666	-1.21870500943927	0.0428218002818974
1393	259	False	1.53333333333333	-0.721994602242215	0.0351354463401891
1394	259	False	1.6	-0.804130860822586	0.0325598085518099
1395	259	False	1.66666666666666	-1.06207043700033	0.0375230882366384
1396	259	False	1.73333333333333	-0.9472906381813	0.0363224496007705
1397	259	False	1.8	-1.13874093206121	0.0356882888490979
1398	259	False	1.86666666666666	-1.07600736036022	0.0419794881289448
1399	259	False	1.93333333333333	-0.920735874245266	0.0392855909259011
1400	259	False	2	-0.965813512282657	0.0386717257087925
1401	259	False	2.06666666666666	-0.813792702951015	0.0359104735773225
1402	259	False	2.13333333333333	-1.0244723276773	0.0389334115498793
1403	259	False	2.2	-1.42673997182606	0.0430488716100394
1404	259	False	2.26666666666666	-1.89271698497997	0.0376836495484953
1405	259	False	2.33333333333333	-1.7391843353159	0.0321207634140972
1406	259	False	2.4	-1.63276029603477	0.0338704848818784
1407	259	False	2.46666666666666	-1.65889806680303	0.0337195718673655
1408	259	False	2.53333333333333	-1.38858000712427	0.0375643159537393
1409	259	False	2.6	-1.2077552715873	0.037603107885568
1410	259	False	2.66666666666666	-1.16505660924448	0.0356308093389126
1411	259	False	2.73333333333333	-1.38864798619685	0.0339589256471764
1412	259	False	2.8	-1.3285612746027	0.0257261084652573
1413	259	False	2.86666666666666	-0.977084130813836	0.0418085999575574
1414	259	False	2.93333333333333	-0.930523023208909	0.0317617474470282
1415	259	False	3	-0.900453620547558	0.0406768198408635
1416	259	False	3.06666666666666	-1.04049181752893	0.033180598855901
1417	259	False	3.13333333333333	-1.08876766622603	0.035036556053273
1418	259	False	3.2	-0.644523518616425	0.0395242196551541
1419	259	False	3.26666666666666	-0.975956372340263	0.044173733360961
1420	259	False	3.33333333333333	-0.496782222009271	0.041037114238136
1421	259	False	3.4	-0.566834144047024	0.0370295077588891
1422	259	False	3.46666666666666	-0.661412368650428	0.0364965127038596
1423	259	False	3.53333333333333	-0.485513483292202	0.0344357876744778
1424	259	False	3.6	-0.674256309683888	0.0375970994036363
1425	259	False	3.66666666666666	-0.493774797740119	0.0397629836487638
1426	259	False	3.73333333333333	-0.611177855128334	0.0325818580422039
1427	259	False	3.8	-0.590277232964199	0.0371251466603368
1428	259	False	3.86666666666666	-0.387998404871208	0.0325292463685573
1429	259	False	3.93333333333333	-0.564419360515563	0.0430419633260825
