# Supplementary material for: A hippocampus-accumbens code guides goal-directed appetitive behavior
Source: Nat Commun. 2024 Apr 12;15:3196. doi: 10.1038/s41467-024-47361-x (PMC11015045; doi:10.1038/s41467-024-47361-x)
Supplement: Supplementary file 8 — Source Data [file 41467_2024_47361_MOESM8_ESM.zip › S10.csv]

	Figure S10	Unnamed: 1	Unnamed: 2	Unnamed: 3	Unnamed: 4	Unnamed: 5	Unnamed: 6
0
1	Cell	Red	Place cell	Speed-inhibited	Speed-excited	Lick-excited	Lick-inhibited
2	0	False	False	False	False	False	False
3	1	False	False	False	False	False	False
4	2	False	False	False	False	False	False
5	3	False	False	False	False	False	False
6	4	False	False	False	False	False	False
7	5	False	False	True	False	False	False
8	6	False	False	False	True	False	False
9	7	False	False	True	False	True	False
10	8	False	False	False	False	False	False
11	9	True	False	False	False	False	False
12	10	False	False	False	False	False	False
13	11	False	False	True	False	False	False
14	12	True	False	False	False	False	False
15	13	False	False	False	False	False	False
16	14	False	True	False	False	False	False
17	15	False	True	False	False	False	False
18	16	False	True	False	False	False	True
19	17	False	True	False	False	False	False
20	18	False	False	False	False	False	False
21	19	False	True	False	False	False	False
22	20	True	True	True	False	False	False
23	21	False	False	False	False	False	True
24	22	False	False	False	False	False	False
25	23	True	True	False	False	False	False
26	24	False	False	False	True	False	True
27	25	False	False	False	False	False	False
28	26	False	True	False	False	False	True
29	27	False	False	False	False	False	False
30	28	False	False	False	True	False	False
31	29	False	True	True	False	True	False
32	30	False	True	False	False	False	False
33	31	False	True	False	False	False	False
34	32	False	False	False	False	False	False
35	33	False	False	False	False	False	False
36	34	False	True	False	False	False	False
37	35	False	True	False	False	False	False
38	36	False	True	False	False	False	False
39	37	False	False	False	False	False	False
40	38	False	True	False	False	False	False
41	39	False	False	False	False	False	False
42	40	False	False	False	False	False	False
43	41	False	False	False	False	False	True
44	42	True	True	True	False	False	False
45	43	False	True	True	False	True	False
46	44	True	True	False	False	False	False
47	45	False	True	False	False	False	False
48	46	True	False	False	True	False	True
49	47	False	False	False	False	False	False
50	48	True	True	True	False	True	False
51	49	False	True	True	False	True	False
52	50	False	True	False	False	False	True
53	51	False	False	False	False	False	False
54	52	False	False	True	False	False	False
55	53	False	True	False	False	False	False
56	54	False	False	False	False	False	False
57	55	False	False	False	False	False	True
58	56	False	False	False	False	False	False
59	57	False	False	False	False	False	False
60	58	False	False	False	False	False	False
61	59	False	False	False	True	False	False
62	60	False	True	True	False	True	False
63	61	False	False	False	False	False	False
64	62	True	False	False	False	False	True
65	63	False	True	False	False	False	False
66	64	False	False	False	True	False	True
67	65	False	True	False	False	False	False
68	66	False	False	False	False	False	False
69	67	False	False	False	False	False	False
70	68	False	True	False	False	False	False
71	69	False	False	False	False	True	False
72	70	False	True	False	False	False	True
73	71	False	True	True	False	True	False
74	72	False	False	False	False	False	False
75	73	False	True	False	False	False	True
76	74	False	False	False	False	False	False
77	75	False	False	False	False	False	False
78	76	False	False	False	True	False	False
79	77	False	False	False	False	False	False
80	78	False	False	False	False	False	True
81	79	False	False	False	False	False	False
82	80	False	True	True	False	False	False
83	81	False	False	False	False	False	False
84	82	False	False	False	False	False	False
85	83	False	True	False	False	False	False
86	84	False	False	False	False	False	False
87	85	False	False	True	False	False	False
88	86	False	False	False	False	False	False
89	87	False	True	False	False	False	False
90	88	True	False	False	False	False	False
91	89	True	False	False	False	False	True
92	90	False	False	False	True	False	True
93	91	False	False	False	True	False	True
94	92	False	True	True	False	False	False
95	93	True	True	False	False	False	True
96	94	False	True	False	False	False	False
97	95	False	False	False	False	False	False
98	96	False	False	False	False	False	False
99	97	False	False	False	True	False	False
100	98	False	False	False	False	False	False
101	99	True	False	False	False	False	True
102	100	False	True	False	False	False	True
103	101	False	False	False	False	False	False
104	102	True	True	True	False	True	False
105	103	False	False	False	False	False	False
106	104	True	False	False	False	False	False
107	105	False	False	False	False	False	False
108	106	False	False	False	False	False	False
109	107	True	False	False	False	False	False
110	108	False	True	False	False	False	True
111	109	True	False	False	False	False	False
112	110	False	True	True	False	False	False
113	111	False	False	False	False	False	False
114	112	False	False	False	True	False	True
115	113	False	False	False	False	False	True
116	114	False	False	False	False	False	True
117	115	False	False	False	False	False	True
118	116	False	False	False	False	False	False
119	117	True	False	False	False	False	False
120	118	False	False	False	False	False	False
121	119	True	False	False	True	False	True
122	120	False	False	False	False	False	False
123	121	False	True	True	False	False	False
124	122	False	False	True	False	False	False
125	123	False	False	False	False	False	False
126	124	True	False	False	True	False	True
127	125	False	False	False	False	True	False
128	126	False	True	False	False	False	False
129	127	True	False	False	False	False	False
130	128	False	True	False	False	False	True
131	129	False	False	False	False	False	False
132	130	False	True	False	True	False	True
133	131	True	False	False	False	False	False
134	132	True	False	False	False	False	False
135	133	True	False	False	False	False	False
136	134	False	False	False	False	False	False
137	135	False	False	False	True	False	True
138	136	False	False	False	False	False	False
139	137	False	False	False	False	False	False
140	138	False	True	False	False	False	False
141	139	True	False	False	False	False	True
142	140	False	True	False	True	False	True
143	141	False	False	False	False	False	True
144	142	True	True	False	False	False	False
145	143	False	False	False	False	False	True
146	144	False	False	False	False	False	False
147	145	False	True	True	False	False	False
148	146	False	False	False	False	False	False
149	147	False	False	False	False	False	False
150	148	False	False	False	True	False	False
151	149	False	False	False	False	False	False
152	150	False	False	False	False	False	False
153	151	False	True	True	False	False	False
154	152	False	False	False	False	False	False
155	153	False	False	True	False	True	False
156	154	False	False	False	False	False	False
157	155	False	False	False	False	False	True
158	156	False	True	False	False	False	False
159	157	False	False	False	False	False	True
160	158	False	True	True	False	True	False
161	159	False	False	False	False	False	False
162	160	False	True	False	False	False	True
163	161	True	True	False	False	False	True
164	162	False	False	False	False	False	False
165	163	False	False	False	True	False	True
166	164	False	True	False	False	False	False
167	165	False	False	False	False	False	True
168	166	False	True	False	False	False	False
169	167	False	False	False	False	False	False
170	168	True	False	False	False	False	False
171	169	False	False	False	False	False	True
172	170	True	False	True	False	False	True
173	171	True	False	False	False	False	False
174	172	False	True	True	False	True	False
175	173	False	False	False	False	False	False
176	174	False	False	False	False	False	False
177	175	False	False	False	False	False	True
178	176	False	False	False	False	False	False
179	177	False	False	False	False	False	False
180	178	False	False	False	False	False	True
181	179	True	True	True	False	True	False
182	180	False	False	False	False	False	True
183	181	False	False	False	False	False	True
184	182	False	False	False	False	False	False
185	183	True	False	False	False	False	False
186	184	False	False	False	False	False	False
187	185	False	False	False	False	False	True
188	186	False	False	False	False	False	True
189	187	False	False	False	False	False	False
190	188	False	False	False	False	False	False
191	189	False	False	False	False	False	True
192	190	False	True	True	False	False	False
193	191	False	True	False	False	False	False
194	192	False	False	False	False	True	False
195	193	False	False	False	False	False	False
196	194	False	False	False	True	False	False
197	195	False	False	False	False	False	False
198	196	False	False	False	False	False	False
199	197	False	False	False	False	False	True
200	198	False	False	False	False	False	False
201	199	False	False	False	True	False	False
202	200	True	False	False	False	False	True
203	201	False	False	False	False	False	True
204	202	False	False	False	False	False	False
205	203	False	True	False	False	False	False
206	204	False	False	False	False	False	False
207	205	False	False	False	False	False	True
208	206	False	True	False	True	False	True
209	207	False	False	False	True	False	True
210	208	False	False	False	False	False	False
211	209	False	False	False	False	False	False
212	210	False	True	False	False	False	False
213	211	False	False	False	False	False	False
214	212	True	True	False	False	False	False
215	213	False	True	True	False	False	False
216	214	False	False	False	False	False	True
217	215	True	False	False	False	False	True
218	216	False	False	False	False	False	True
219	217	False	False	False	True	False	True
220	218	False	True	False	False	False	False
221	219	False	False	False	False	False	False
222	220	False	False	False	False	False	True
223	221	False	False	False	True	False	True
224	222	False	False	False	False	False	False
225	223	False	True	False	False	False	False
226	224	False	True	False	False	False	False
227	225	False	True	False	False	False	True
228	226	False	False	False	False	False	True
229	227	True	False	False	False	False	False
230	228	False	False	False	False	False	False
231	229	False	False	False	False	False	True
232	230	False	False	False	False	False	False
233	231	False	False	False	False	False	False
234	232	False	False	False	False	False	False
235	233	False	False	False	False	False	True
236	234	True	False	False	False	False	True
237	235	False	False	False	False	False	False
238	236	False	False	False	True	False	True
239	237	False	False	False	False	False	False
240	238	False	False	False	False	False	False
241	239	False	False	False	False	False	False
242	240	True	True	True	False	False	False
243	241	True	False	False	True	False	True
244	242	False	True	True	False	False	False
245	243	False	False	False	False	False	False
246	244	False	False	False	False	False	False
247	245	False	True	False	True	False	True
248	246	False	True	True	False	False	False
249	247	False	False	False	False	False	True
250	248	False	False	False	False	False	True
251	249	False	True	False	True	False	True
252	250	False	False	False	False	False	False
253	251	False	False	True	False	False	False
254	252	False	False	False	False	False	False
255	253	False	False	False	False	False	False
256	254	False	False	False	False	False	False
257	255	False	True	True	False	False	False
258	256	False	False	True	False	False	False
259	257	False	False	True	False	False	False
260	258	False	False	False	False	False	False
261	259	True	False	False	False	False	False
262	260	False	False	True	False	False	False
263	261	False	False	False	False	False	False
264	262	False	False	False	False	False	False
265	263	False	False	False	False	False	False
266	264	False	False	True	False	False	False
267	265	False	False	False	False	False	False
268	266	False	False	False	False	False	False
269	267	False	False	False	False	False	False
270	268	False	False	False	False	False	False
271	269	True	True	False	False	True	False
272	270	False	True	False	True	False	True
273	271	False	True	False	False	False	False
274	272	False	True	True	False	True	False
275	273	False	False	False	False	False	True
276	274	False	True	True	False	False	False
277	275	True	True	False	True	False	True
278	276	False	True	False	True	False	True
279	277	False	True	False	False	False	False
280	278	False	True	False	False	False	False
281	279	False	True	False	False	True	False
282	280	False	False	False	True	False	True
283	281	False	True	False	True	False	False
284	282	False	True	True	False	True	False
285	283	False	True	False	False	False	True
286	284	True	True	False	False	True	False
287	285	True	True	False	True	False	True
288	286	False	True	False	False	True	False
289	287	False	True	False	False	False	False
290	288	False	True	False	True	False	True
291	289	True	True	False	True	False	False
292	290	False	True	False	False	False	True
293	291	False	True	True	False	False	False
294	292	False	True	False	False	False	False
295	293	True	True	False	False	True	False
296	294	True	True	False	False	False	False
297	295	False	True	False	False	False	False
298	296	False	True	False	True	False	True
299	297	False	True	False	True	False	True
300	298	False	True	True	False	False	False
301	299	False	True	False	True	False	True
302	300	True	True	True	False	True	False
303	301	True	True	False	True	False	False
304	302	False	True	False	False	False	True
305	303	False	True	False	True	False	False
306	304	False	True	False	True	False	True
307	305	False	True	False	True	False	True
308	306	False	True	False	False	False	False
309	307	False	False	False	False	True	False
310	308	False	True	False	True	False	True
311	309	False	True	False	True	False	True
312	310	False	True	False	False	False	True
313	311	False	True	True	False	True	False
314	312	False	True	False	True	False	True
315	313	True	False	False	False	False	False
316	314	False	False	False	False	False	True
317	315	False	True	False	True	False	True
318	316	False	True	False	True	False	True
319	317	True	False	False	False	False	True
320	318	False	False	False	False	False	False
321	319	False	True	False	True	False	True
322	320	False	False	False	True	False	True
323	321	False	False	False	False	True	False
324	322	False	True	False	False	False	False
325	323	False	True	False	True	False	True
326	324	True	False	False	False	False	True
327	325	False	True	False	False	False	False
328	326	True	True	False	False	False	True
329	327	False	True	False	False	False	False
330	328	False	True	False	False	False	True
331	329	False	True	False	False	True	False
332	330	True	True	False	False	False	False
333	331	False	True	False	False	False	False
334	332	False	True	False	False	False	True
335	333	False	False	True	False	False	False
336	334	True	True	False	True	False	True
337	335	False	True	False	True	False	False
338	336	False	True	False	True	False	True
339	337	True	True	False	False	True	False
340	338	False	False	False	False	False	False
341	339	True	False	False	False	False	True
342	340	False	True	False	False	False	False
343	341	False	False	False	False	False	True
344	342	False	True	False	True	False	True
345	343	False	True	False	False	False	True
346	344	False	True	False	True	False	False
347	345	False	True	False	True	False	True
348	346	False	False	False	False	False	False
349	347	False	True	False	True	False	True
350	348	True	False	False	False	False	True
351	349	True	False	False	False	False	False
352	350	True	True	False	False	True	False
353	351	False	True	True	False	False	False
354	352	False	True	False	False	False	True
355	353	False	True	False	True	False	False
356	354	True	True	True	False	False	False
357	355	True	True	False	True	True	False
358	356	False	True	False	False	False	False
359	357	False	True	False	False	False	True
360	358	False	False	False	True	False	True
361	359	True	True	False	False	False	True
362	360	False	True	False	False	False	True
363	361	False	True	False	True	False	True
364	362	False	True	False	False	False	False
365	363	False	False	False	False	False	True
366	364	False	True	False	False	False	True
367	365	False	True	False	False	False	False
368	366	False	False	True	False	False	True
369	367	False	True	False	True	False	True
370	368	False	True	False	False	False	True
371	369	False	False	False	False	False	False
372	370	False	True	True	False	False	False
373	371	True	True	False	False	False	True
374	372	True	True	False	False	False	True
375	373	False	True	False	False	False	True
376	374	False	False	False	False	False	False
377	375	False	False	False	False	False	True
378	376	False	False	False	False	False	False
379	377	False	False	False	False	False	False
380	378	False	True	False	True	False	True
381	379	False	True	False	True	False	True
382	380	False	False	False	False	False	False
383	381	False	False	False	False	False	True
384	382	False	True	False	False	False	False
385	383	False	False	False	False	False	True
386	384	False	False	False	True	False	True
387	385	False	False	False	False	False	False
388	386	False	True	False	False	False	False
389	387	False	True	False	False	False	False
390	388	False	True	False	False	False	False
391	389	False	False	False	False	False	False
392	390	False	True	False	False	False	False
393	391	False	False	False	True	False	True
394	392	False	True	False	False	False	True
395	393	False	True	False	False	False	True
396	394	False	False	False	False	False	True
397	395	False	False	False	False	False	True
398	396	False	True	False	False	True	False
399	397	True	True	False	True	False	True
400	398	False	True	False	False	False	False
401	399	False	True	True	False	False	False
402	400	False	True	False	False	False	True
403	401	True	True	True	False	True	False
404	402	False	True	False	True	False	True
405	403	False	False	True	False	False	False
406	404	True	False	False	True	False	True
407	405	False	True	False	False	True	False
408	406	False	True	True	False	True	False
409	407	False	False	False	False	False	True
410	408	False	True	False	False	True	False
411	409	False	True	False	False	True	False
412	410	False	True	False	False	False	True
413	411	False	True	False	False	False	True
414	412	False	True	False	False	True	False
415	413	False	False	False	False	False	True
416	414	False	True	False	False	False	True
417	415	False	True	False	False	True	False
418	416	False	True	False	False	True	False
419	417	False	True	False	False	False	True
420	418	False	True	False	False	True	False
421	419	False	True	True	False	True	False
422	420	False	True	False	False	True	False
423	421	False	False	False	True	False	True
424	422	True	True	False	False	True	False
425	423	False	False	False	False	False	True
426	424	False	True	False	False	True	False
427	425	False	True	True	False	True	False
428	426	False	True	False	True	False	False
429	427	False	True	True	False	True	False
430	428	False	True	False	False	False	False
431	429	False	False	False	True	False	True
432	430	False	True	False	False	True	False
433	431	False	True	True	False	True	False
434	432	False	True	False	False	False	True
435	433	False	True	False	False	False	True
436	434	False	True	False	False	False	True
437	435	False	True	True	False	False	False
438	436	False	True	False	False	True	False
439	437	False	True	False	False	True	False
440	438	False	True	True	False	False	True
441	439	False	True	True	False	True	False
442	440	False	True	False	False	False	False
443	441	False	False	False	False	False	True
444	442	False	True	True	False	True	False
445	443	False	False	True	False	False	False
446	444	False	True	False	True	False	True
447	445	False	False	False	False	False	False
448	446	False	True	True	False	True	False
449	447	False	True	False	False	False	True
450	448	False	False	False	False	False	True
451	449	False	True	False	False	True	False
452	450	False	True	False	False	True	False
453	451	False	True	True	False	True	False
454	452	False	True	False	False	False	True
455	453	False	True	True	False	True	False
456	454	False	True	False	False	False	True
457	455	False	True	True	False	True	False
458	456	False	True	True	False	True	False
459	457	False	False	False	False	False	True
460	458	False	False	False	False	False	True
461	459	False	True	False	True	False	True
462	460	False	True	False	False	False	True
463	461	False	True	False	False	False	True
464	462	False	True	False	False	False	False
465	463	False	True	True	False	True	False
466	464	False	True	True	False	True	False
467	465	False	True	False	False	False	True
468	466	False	True	False	False	True	False
469	467	False	True	True	False	True	False
470	468	False	True	False	False	True	False
471	469	False	True	False	False	False	False
472	470	False	True	False	False	True	False
473	471	False	False	False	False	False	True
474	472	False	True	False	False	True	False
475	473	False	False	False	False	False	True
476	474	False	True	True	False	True	False
477	475	False	True	False	False	False	True
478	476	False	True	True	False	True	False
479	477	False	True	False	True	False	True
480	478	False	True	False	False	False	False
481	479	False	True	False	False	False	False
482	480	False	False	False	False	False	False
483	481	False	False	False	False	False	False
484	482	False	True	False	False	False	False
485	483	False	False	False	True	False	False
486	484	False	True	False	True	False	True
487	485	False	False	False	False	False	False
488	486	False	False	False	False	False	True
489	487	False	False	False	False	False	False
490	488	False	False	False	False	False	False
491	489	False	False	False	False	False	False
492	490	False	True	False	False	False	False
493	491	False	False	False	False	False	False
494	492	False	False	False	False	False	True
495	493	False	False	False	True	False	True
496	494	False	True	False	False	False	False
497	495	False	False	True	False	False	True
498	496	False	False	False	False	False	True
499	497	False	False	False	False	False	False
500	498	False	True	False	False	False	False
501	499	False	False	False	False	False	False
502	500	False	True	False	False	False	False
503	501	False	True	False	False	False	True
504	502	False	False	False	False	False	True
505	503	False	False	False	False	False	False
506	504	False	True	False	False	False	True
507	505	False	False	False	False	False	False
508	506	False	True	False	False	True	False
509	507	False	True	False	False	False	True
510	508	False	False	False	False	True	False
511	509	False	True	False	False	False	True
512	510	False	True	False	True	False	True
513	511	False	True	False	True	False	False
514	512	False	True	False	False	False	False
515	513	False	False	False	False	True	False
516	514	False	True	False	True	False	True
517	515	False	False	False	False	False	False
518	516	False	False	False	True	False	False
519	517	False	True	False	True	False	False
520	518	False	False	False	False	False	True
521	519	False	True	False	False	False	False
522	520	False	False	False	False	False	True
523	521	False	False	False	False	False	False
524	522	False	True	True	False	False	False
525	523	False	False	False	False	False	False
526	524	False	True	False	True	False	True
527	525	False	False	False	False	True	False
528	526	False	True	False	False	False	True
529	527	False	False	False	True	True	False
530	528	False	True	False	True	False	True
531	529	False	True	False	False	False	True
532	530	False	False	False	False	True	False
533	531	False	False	False	False	False	False
534	532	False	True	False	False	False	False
535	533	False	True	False	False	False	True
536	534	False	False	False	False	False	False
537	535	False	False	False	False	False	True
538	536	False	False	False	True	False	True
539	537	False	False	False	False	False	False
540	538	False	True	False	False	False	True
541	539	False	False	False	False	False	False
542	540	False	True	False	False	False	True
543	541	False	False	False	False	False	False
544	542	False	True	False	False	False	False
545	543	False	False	False	True	False	False
546	544	False	False	False	False	False	False
547	545	False	False	False	True	False	False
548	546	False	False	False	True	True	False
549	547	False	True	False	False	False	False
550	548	False	False	False	False	False	False
551	549	False	True	False	False	False	True
552	550	False	False	False	False	False	False
553	551	False	False	False	False	False	False
554	552	False	False	True	False	False	False
555	553	False	False	False	False	False	False
556	554	False	False	False	False	False	False
557	555	False	True	False	False	False	False
558	556	False	True	False	True	False	True
559	557	False	True	False	False	False	True
560	558	False	True	False	True	False	True
561	559	False	True	False	False	False	False
562	560	False	True	False	False	False	True
563	561	False	True	True	False	False	False
564	562	False	False	False	False	False	True
565	563	False	False	False	False	False	True
566	564	False	False	False	False	False	True
567	565	False	True	False	False	False	False
568	566	False	False	False	False	False	True
569	567	False	True	False	False	False	True
570	568	False	False	False	False	False	False
571	569	False	False	False	False	False	True
572	570	False	False	False	False	False	False
573	571	False	False	False	False	False	False
574	572	False	False	False	False	False	False
575	573	False	False	False	True	False	True
576	574	False	True	False	False	False	False
577	575	False	False	False	False	False	True
578	576	False	True	False	True	False	True
579	577	False	False	False	False	False	True
580	578	False	True	False	False	False	False
581	579	False	False	False	False	False	False
582	580	False	False	False	False	False	False
583	581	False	True	False	False	False	False
584	582	False	True	False	False	False	True
585	583	False	True	False	True	False	False
586	584	False	False	False	False	False	False
587	585	False	False	False	False	False	False
588	586	False	False	False	True	False	False
589	587	False	False	False	False	False	False
590	588	False	False	False	False	False	True
591	589	False	False	False	False	False	False
592	590	False	False	False	False	False	False
593	591	False	True	False	False	False	True
594	592	False	False	False	False	False	True
595	593	False	True	False	False	False	True
596	594	False	False	False	False	False	True
597	595	False	True	False	False	False	False
598	596	False	False	False	False	True	False
599	597	False	False	True	False	False	False
600	598	False	False	False	False	False	False
601	599	False	False	False	True	False	False
602	600	False	True	True	False	False	False
603	601	False	False	False	False	False	True
604	602	False	True	False	False	False	False
605	603	False	False	False	False	True	False
606	604	False	True	False	False	False	True
607	605	False	False	False	False	False	False
608	606	False	False	False	False	False	True
609	607	False	False	False	False	False	True
610	608	False	False	False	False	False	False
611	609	False	False	False	False	False	False
612	610	False	True	True	False	True	False
613	611	False	False	False	True	False	True
614	612	False	True	True	False	False	False
615	613	False	True	False	False	False	False
616	614	False	False	False	False	False	True
617	615	False	True	False	True	False	True
618	616	False	False	False	True	False	False
619	617	False	True	False	False	False	False
620	618	False	False	False	True	False	True
621	619	False	True	False	False	False	False
622	620	False	True	False	True	True	False
623	621	False	True	True	False	True	False
624	622	False	False	False	False	False	False
625	623	False	False	True	False	False	False
626	624	False	False	False	False	False	True
627	625	False	True	True	False	False	False
628	626	False	False	False	False	False	False
629	627	False	False	False	True	False	False
630	628	False	False	False	False	True	False
631	629	False	True	False	True	False	True
632	630	False	False	False	False	False	False
633	631	False	False	False	True	False	False
634	632	False	True	False	True	False	False
635	633	False	False	False	False	False	False
636	634	False	True	False	False	False	False
637	635	False	False	True	False	False	False
638	636	False	False	False	True	False	False
639	637	False	True	False	False	False	True
640	638	False	False	True	False	False	False
641	639	False	True	False	False	False	False
642	640	False	True	False	False	False	True
643	641	False	False	False	False	False	False
644	642	False	True	True	False	False	False
645	643	False	False	False	False	False	True
646	644	False	True	False	False	False	False
647	645	False	True	False	False	False	True
648	646	False	True	False	False	False	False
649	647	False	True	False	False	False	False
650	648	False	True	False	False	True	False
651	649	False	True	False	True	False	True
652	650	False	False	False	False	False	False
653	651	False	False	False	False	False	False
654	652	False	True	False	False	False	False
655	653	False	False	False	False	False	True
656	654	False	False	False	False	False	True
657	655	False	True	False	False	False	False
658	656	False	False	False	False	False	False
659	657	False	False	False	False	False	True
660	658	False	False	False	False	False	True
661	659	False	False	False	False	False	False
662	660	False	False	False	True	False	True
663	661	False	False	False	False	False	False
664	662	False	False	False	False	False	False
665	663	False	True	False	False	False	False
666	664	False	False	False	False	False	False
667	665	False	False	False	False	False	False
668	666	False	False	False	False	False	False
669	667	False	True	False	False	True	False
670	668	False	False	False	True	False	True
671	669	False	False	False	False	False	False
672	670	False	False	False	False	False	False
673	671	False	True	False	False	False	False
674	672	False	False	False	False	False	False
675	673	False	True	False	True	False	False
676	674	False	False	False	False	False	False
677	675	False	False	False	False	False	True
678	676	False	False	False	False	False	True
679	677	False	False	False	True	False	True
680	678	False	True	False	False	False	False
681	679	False	False	False	False	False	False
682	680	False	True	False	True	False	True
683	681	False	True	True	False	True	False
684	682	False	False	False	False	False	True
685	683	False	False	False	False	False	True
686	684	False	True	False	False	False	True
687	685	False	True	False	False	False	False
688	686	False	False	False	False	True	False
689	687	False	True	False	False	True	False
690	688	False	True	True	False	False	False
691	689	False	False	False	False	False	True
692	690	False	False	False	False	False	False
693	691	False	False	False	False	False	False
694	692	False	False	True	False	False	False
695	693	False	False	False	False	False	False
696	694	False	False	False	False	False	True
697	695	False	False	False	True	False	True
698	696	False	False	False	True	False	True
699	697	False	False	False	False	False	False
700	698	False	True	True	False	False	False
701	699	False	True	False	False	False	False
702	700	False	False	False	False	False	False
703	701	False	False	False	False	False	True
704	702	False	False	False	False	False	False
705	703	False	True	False	False	False	False
706	704	False	False	False	True	False	True
707	705	False	False	False	True	False	True
708	706	False	True	False	False	False	True
709	707	False	True	True	False	False	True
710	708	False	True	False	True	False	True
711	709	False	False	False	False	False	True
712	710	False	True	True	False	True	False
713	711	False	False	False	False	False	False
714	712	False	True	True	False	False	False
715	713	False	True	False	False	False	False
716	714	False	True	False	True	False	True
717	715	False	True	True	False	True	False
718	716	False	False	False	False	False	False
719	717	False	True	False	False	False	True
720	718	False	False	False	False	False	True
721	719	False	False	False	False	False	False
722	720	False	False	False	False	False	False
723	721	False	False	False	False	False	True
724	722	False	True	False	False	False	False
725	723	False	False	False	False	False	False
726	724	False	False	False	True	True	False
727	725	False	False	False	False	False	False
728	726	False	False	False	False	False	False
729	727	False	True	False	True	False	True
730	728	False	True	False	True	False	True
731	729	False	False	False	True	False	False
732	730	False	True	False	False	False	False
733	731	False	True	False	False	False	True
734	732	False	True	True	False	False	False
735	733	False	False	False	False	False	False
736	734	False	True	True	False	True	False
737	735	False	False	False	True	False	False
738	736	False	False	False	False	False	False
739	737	False	False	False	False	False	True
740	738	False	False	False	False	False	False
741	739	False	False	False	False	False	True
742	740	False	False	False	True	False	False
743	741	False	False	False	False	False	True
744	742	False	False	False	False	False	False
745	743	False	False	False	False	False	False
746	744	False	True	False	False	False	False
747	745	False	False	False	False	True	False
748	746	False	True	False	True	False	False
749	747	False	False	False	False	False	False
750	748	False	False	False	False	False	True
751	749	False	True	False	False	False	False
752	750	False	False	False	True	False	False
753	751	False	False	False	False	False	True
754	752	False	True	True	False	True	False
755	753	False	True	False	False	False	True
756	754	False	False	False	False	False	False
757	755	False	False	False	False	False	True
758	756	False	False	False	False	False	True
759	757	False	False	False	False	False	True
760	758	False	True	False	False	True	False
761	759	False	False	False	False	True	False
762	760	False	False	False	False	False	False
763	761	False	False	False	False	False	False
764	762	True	True	True	False	False	False
765	763	False	True	False	False	False	True
766	764	False	False	False	False	False	False
767	765	False	False	False	False	False	False
768	766	False	False	False	False	False	True
769	767	False	False	False	False	False	False
770	768	False	True	False	False	False	False
771	769	False	False	False	False	False	False
772	770	False	True	False	False	False	True
773	771	False	False	False	False	False	True
774	772	False	True	False	False	False	True
775	773	False	False	False	False	False	True
776	774	False	True	False	False	False	False
777	775	False	False	False	False	False	False
778	776	False	True	False	True	False	True
779	777	False	False	False	False	False	False
780	778	False	False	False	False	False	False
781	779	False	True	False	False	False	True
782	780	False	False	False	False	False	False
783	781	False	True	False	True	False	False
784	782	False	False	False	False	False	True
785	783	False	False	False	False	False	True
786	784	False	False	False	False	False	False
787	785	False	False	False	False	False	False
788	786	False	False	False	False	False	True
789	787	False	False	False	False	False	False
790	788	False	False	False	False	False	True
791	789	False	True	False	True	False	False
792	790	False	True	True	False	False	False
793	791	False	False	False	False	False	False
794	792	False	False	False	True	False	True
795	793	False	False	False	False	False	False
796	794	False	True	True	False	False	False
797	795	False	True	False	False	False	False
798	796	False	False	False	False	False	True
799	797	False	False	False	True	False	False
800	798	False	False	False	False	False	False
801	799	False	False	False	False	False	False
802	800	False	True	False	False	False	False
803	801	False	False	True	False	False	False
804	802	False	True	False	False	True	False
805	803	False	True	False	False	False	True
806	804	False	True	True	False	False	False
807	805	False	False	False	False	False	False
808	806	False	False	False	True	False	True
809	807	False	False	False	False	False	True
810	808	False	False	True	False	False	False
811	809	False	False	False	False	False	False
812	810	False	False	True	False	False	True
813	811	False	False	False	False	False	True
814	812	False	True	False	False	False	True
815	813	False	True	True	False	False	False
816	814	False	False	False	False	False	True
817	815	False	False	False	False	False	False
818	816	False	False	False	False	False	False
819	817	False	True	False	True	False	True
820	818	False	False	False	False	False	True
821	819	False	False	False	False	False	False
822	820	False	False	False	False	False	False
823	821	False	False	True	False	False	False
824	822	False	True	False	False	True	False
825	823	False	True	True	False	False	False
826	824	False	True	False	True	False	True
827	825	False	False	False	False	False	False
828	826	False	False	False	False	False	False
829	827	False	False	False	False	False	True
830	828	False	False	False	False	False	False
831	829	False	False	False	False	False	True
832	830	False	False	False	False	False	False
833	831	False	False	False	False	False	True
834	832	False	False	False	True	False	False
835	833	False	False	False	False	False	True
836	834	False	False	False	False	False	True
837	835	False	False	False	False	False	False
838	836	False	True	False	True	False	True
839	837	False	False	False	False	False	False
840	838	False	False	False	False	False	False
841	839	False	False	False	False	False	False
842	840	False	False	False	False	False	False
843	841	False	True	False	False	False	False
844	842	False	True	False	False	False	True
845	843	False	True	False	False	False	False
846	844	False	False	False	True	False	True
847	845	False	False	False	False	False	False
848	846	False	False	False	True	False	True
849	847	False	False	False	False	False	False
850	848	False	False	False	False	False	False
851	849	False	False	False	True	False	True
852	850	False	True	True	False	False	True
853	851	False	False	False	False	False	False
854	852	False	False	False	False	False	True
855	853	False	True	False	False	False	False
856	854	False	False	False	False	False	True
857	855	False	True	False	False	False	True
858	856	False	False	False	False	True	False
859	857	False	False	False	False	False	True
860	858	False	True	False	False	False	False
861	859	False	False	True	False	False	True
862	860	False	False	False	False	False	True
863	861	False	True	True	False	True	False
864	862	False	False	False	False	False	True
865	863	False	True	False	True	False	True
866	864	False	False	False	False	False	True
867	865	False	False	False	False	False	False
868	866	False	False	False	False	False	False
869	867	False	True	False	False	False	False
870	868	False	True	True	False	True	False
871	869	False	False	False	False	False	False
872	870	False	True	False	False	False	True
873	871	False	True	True	False	False	False
874	872	False	False	False	False	False	True
875	873	False	False	False	False	False	False
876	874	False	False	False	False	False	True
877	875	False	True	False	False	False	False
878	876	False	False	False	False	False	True
879	877	False	True	True	False	True	False
880	878	False	False	False	False	False	False
881	879	False	False	False	False	False	False
882	880	False	True	False	False	False	True
883	881	False	False	False	False	False	False
884	882	False	False	False	False	False	True
885	883	False	False	False	False	False	False
886	884	False	False	False	False	False	True
887	885	False	False	False	False	False	False
888	886	False	False	False	True	False	True
889	887	False	False	False	False	False	False
890	888	False	False	False	False	False	True
891	889	False	False	False	False	False	True
892	890	False	True	False	True	False	True
893	891	False	True	False	False	False	True
894	892	False	False	False	False	False	False
895	893	False	True	False	False	False	False
896	894	False	False	False	False	False	True
897	895	False	True	False	True	False	True
898	896	False	False	False	False	False	False
899	897	False	False	False	False	False	True
900	898	False	False	False	False	False	False
901	899	False	False	False	False	False	False
902	900	False	False	False	False	False	True
903	901	False	False	True	False	False	True
904	902	False	False	False	False	False	False
905	903	False	False	False	False	False	False
906	904	False	False	False	False	False	False
907	905	False	False	False	False	False	False
908	906	False	False	False	False	False	False
909	907	False	False	False	False	False	False
910	908	False	False	False	False	False	False
911	909	False	False	False	False	False	False
912	910	False	False	False	False	False	True
913	911	False	True	False	False	False	False
914	912	False	False	False	False	False	False
915	913	False	True	False	False	True	False
916	914	False	False	False	False	False	True
917	915	False	True	False	False	False	False
918	916	False	False	False	False	False	True
919	917	False	True	False	False	False	False
920	918	False	False	False	True	False	True
921	919	False	False	False	False	False	False
922	920	False	False	False	False	False	True
923	921	False	True	False	False	False	True
924	922	False	False	False	False	False	False
925	923	False	False	False	False	False	False
926	924	False	True	False	True	False	True
927	925	False	False	False	True	False	True
928	926	False	True	False	False	False	False
929	927	False	False	False	False	False	False
930	928	False	True	False	True	False	True
931	929	False	True	False	True	False	False
932	930	False	False	False	False	False	False
933	931	False	True	True	False	False	False
934	932	False	False	False	False	False	False
935	933	False	False	False	False	False	False
936	934	False	False	False	True	False	True
937	935	False	False	False	True	False	True
938	936	False	False	False	False	False	False
939	937	False	False	False	False	False	True
940	938	False	False	False	False	False	True
941	939	False	True	False	False	False	False
942	940	False	False	False	False	False	False
943	941	False	True	False	True	False	False
944	942	False	True	False	False	False	False
945	943	False	False	False	False	False	False
946	944	False	False	False	True	False	True
947	945	False	True	True	False	False	False
948	946	False	False	False	False	False	True
949	947	False	True	False	False	False	True
950	948	False	False	False	False	False	False
951	949	False	False	False	False	False	False
952	950	False	False	False	False	False	False
953	951	False	False	False	False	False	False
954	952	False	True	False	False	False	True
955	953	False	False	False	False	False	False
956	954	False	True	False	False	False	False
957	955	False	True	False	True	False	True
958	956	False	False	False	False	False	False
959	957	False	False	False	False	False	False
960	958	False	False	False	False	False	False
961	959	False	False	False	False	False	True
962	960	False	False	False	True	False	True
963	961	False	True	False	False	False	False
964	962	False	True	False	False	False	True
965	963	False	False	False	True	False	True
966	964	False	True	True	False	False	False
967	965	False	True	False	False	False	False
968	966	False	False	False	False	False	False
969	967	False	False	False	False	False	False
970	968	False	True	False	True	False	False
971	969	False	False	False	False	False	False
972	970	False	False	False	False	False	True
973	971	False	False	False	False	False	False
974	972	False	False	False	False	False	True
975	973	False	False	False	False	False	False
976	974	False	False	False	False	False	True
977	975	False	False	False	False	False	False
978	976	False	True	False	False	False	True
979	977	False	True	False	True	False	True
980	978	False	True	False	True	True	False
981	979	False	False	False	False	False	False
982	980	False	True	False	False	False	False
983	981	False	False	False	False	False	False
984	982	False	False	False	False	False	False
985	983	False	False	False	False	False	False
986	984	False	False	False	False	False	True
987	985	False	False	False	False	False	False
988	986	False	True	False	False	False	False
989	987	False	False	False	False	False	False
990	988	False	False	False	False	False	True
991	989	False	False	False	False	False	False
992	990	False	False	False	False	True	False
993	991	False	True	False	False	False	False
994	992	True	True	False	False	False	False
995	993	False	False	False	False	False	True
996	994	False	False	False	False	False	False
997	995	False	False	False	False	False	False
998	996	False	False	False	True	False	True
999	997	False	True	False	False	False	True
1000	998	False	False	False	False	False	True
1001	999	False	False	False	False	False	False
1002	1000	False	False	False	False	False	True
1003	1001	False	False	False	False	False	False
1004	1002	False	False	False	True	False	True
1005	1003	False	False	False	False	False	False
1006	1004	False	False	False	False	False	False
1007	1005	False	False	False	False	False	False
1008	1006	False	False	False	False	False	True
1009	1007	False	False	False	False	False	False
1010	1008	False	True	False	False	True	False
1011	1009	False	True	False	False	False	True
1012	1010	False	False	False	False	False	True
1013	1011	False	False	False	False	False	False
1014	1012	False	False	False	False	False	True
1015	1013	False	False	False	False	False	False
1016	1014	False	True	False	False	False	True
1017	1015	False	True	False	False	False	False
1018	1016	False	False	False	False	False	False
1019	1017	False	False	False	False	False	True
1020	1018	False	False	False	False	False	False
1021	1019	False	True	False	False	False	False
1022	1020	False	True	False	True	False	True
1023	1021	False	True	False	False	False	False
1024	1022	False	False	False	False	False	False
1025	1023	False	True	False	False	False	False
1026	1024	False	True	False	True	False	True
1027	1025	False	True	False	True	False	True
1028	1026	False	True	True	False	False	False
1029	1027	False	True	False	False	False	False
1030	1028	False	False	False	False	False	False
1031	1029	False	False	False	False	False	True
1032	1030	False	False	False	False	False	True
1033	1031	False	True	False	False	False	False
1034	1032	False	False	False	False	False	True
1035	1033	False	True	False	False	False	True
1036	1034	False	True	False	False	False	True
1037	1035	False	False	False	False	False	False
1038	1036	False	False	False	False	False	True
1039	1037	False	False	False	False	False	False
1040	1038	False	True	False	False	False	False
1041	1039	False	False	False	False	False	True
1042	1040	False	False	False	False	False	True
1043	1041	False	True	False	True	False	True
1044	1042	False	True	False	False	False	False
1045	1043	False	True	False	False	False	True
1046	1044	False	True	False	True	False	False
1047	1045	False	True	False	False	False	True
1048	1046	False	False	False	False	False	True
1049	1047	False	False	False	True	False	True
1050	1048	False	False	False	False	False	False
1051	1049	False	True	False	False	False	True
1052	1050	False	True	False	True	False	True
1053	1051	False	False	False	False	True	False
1054	1052	False	False	False	False	False	True
1055	1053	False	False	True	False	False	False
1056	1054	False	False	False	False	False	False
1057	1055	False	False	False	False	False	False
1058	1056	False	False	False	False	False	True
1059	1057	False	False	False	False	False	False
1060	1058	False	False	False	False	True	False
1061	1059	False	False	False	False	False	True
1062	1060	False	False	False	False	False	False
1063	1061	False	True	False	True	False	False
1064	1062	False	True	False	False	False	True
1065	1063	False	False	False	False	False	False
1066	1064	False	True	False	False	False	False
1067	1065	False	True	False	False	False	True
1068	1066	False	False	False	False	False	False
1069	1067	False	False	True	False	False	False
1070	1068	False	False	False	False	False	False
1071	1069	False	False	False	False	False	False
1072	1070	False	False	False	False	False	False
1073	1071	False	True	True	False	False	False
1074	1072	False	False	False	True	False	True
1075	1073	False	False	False	False	False	True
1076	1074	False	True	False	False	False	True
1077	1075	False	True	False	True	False	True
1078	1076	False	True	False	True	False	True
1079	1077	False	True	True	False	False	False
1080	1078	False	False	False	False	False	True
1081	1079	False	True	False	False	False	True
1082	1080	False	True	False	False	False	False
1083	1081	False	False	False	False	False	True
1084	1082	False	False	False	True	False	True
1085	1083	False	True	False	True	False	True
1086	1084	False	False	False	False	False	False
1087	1085	False	True	False	False	False	False
1088	1086	False	False	False	True	False	False
1089	1087	False	True	False	False	False	True
1090	1088	False	True	False	False	False	False
1091	1089	False	False	False	False	False	False
1092	1090	False	True	True	False	False	True
1093	1091	False	False	False	True	False	True
1094	1092	False	True	False	False	False	False
1095	1093	False	False	False	True	False	True
1096	1094	False	True	True	False	False	False
1097	1095	False	True	False	True	True	False
1098	1096	False	True	False	False	False	False
1099	1097	False	True	False	False	False	False
1100	1098	False	True	False	True	False	True
1101	1099	False	False	False	False	False	False
1102	1100	False	False	True	False	False	False
1103	1101	False	False	False	False	False	False
1104	1102	False	False	False	False	False	False
1105	1103	False	False	False	True	False	True
1106	1104	False	True	False	False	False	False
1107	1105	False	True	False	False	False	False
1108	1106	False	True	False	True	False	False
1109	1107	False	True	False	False	False	False
1110	1108	False	True	False	False	False	False
1111	1109	False	True	False	False	False	False
1112	1110	False	True	True	False	False	False
1113	1111	False	True	False	True	True	False
1114	1112	False	False	False	False	False	False
1115	1113	False	False	False	True	False	False
1116	1114	False	False	False	False	False	False
1117	1115	False	True	False	False	False	False
1118	1116	False	True	False	False	True	False
1119	1117	False	False	False	True	False	False
1120	1118	False	True	False	False	False	False
1121	1119	False	True	False	False	False	False
1122	1120	False	False	False	False	False	False
1123	1121	False	False	False	False	False	False
1124	1122	False	True	False	True	False	True
1125	1123	False	False	False	True	False	False
1126	1124	False	True	False	False	False	True
1127	1125	False	False	False	False	False	False
1128	1126	False	True	False	False	False	True
1129	1127	False	False	False	False	False	False
1130	1128	False	False	False	False	False	False
1131	1129	True	False	False	False	False	True
1132	1130	False	False	False	False	False	True
1133	1131	False	False	False	False	False	False
1134	1132	False	True	False	False	False	False
1135	1133	False	False	False	True	False	False
1136	1134	False	False	False	False	False	False
1137	1135	False	False	False	False	False	False
1138	1136	False	True	False	False	True	False
1139	1137	False	True	False	False	True	False
1140	1138	False	False	False	False	False	True
1141	1139	False	True	False	True	False	False
1142	1140	False	True	False	False	False	True
1143	1141	False	True	False	False	False	True
1144	1142	False	False	False	False	True	False
1145	1143	False	True	False	False	False	True
1146	1144	False	False	False	False	False	True
1147	1145	False	False	False	False	False	False
1148	1146	False	False	False	False	False	True
1149	1147	False	False	False	False	False	False
1150	1148	False	False	False	True	False	False
1151	1149	False	False	False	True	False	True
1152	1150	False	False	False	False	False	False
1153	1151	False	True	False	False	False	False
1154	1152	False	False	False	True	False	True
1155	1153	False	True	False	False	False	False
1156	1154	False	False	False	False	False	True
1157	1155	False	True	False	False	False	True
1158	1156	False	True	False	True	False	True
1159	1157	False	True	False	False	True	False
1160	1158	False	True	False	False	False	False
1161	1159	False	True	False	False	False	True
1162	1160	False	False	False	True	False	True
1163	1161	False	True	False	False	False	False
1164	1162	False	True	False	False	True	False
1165	1163	False	False	False	False	False	False
1166	1164	False	True	False	False	False	True
1167	1165	False	False	False	False	False	False
1168	1166	False	True	False	False	False	False
1169	1167	False	True	False	True	False	False
1170	1168	False	True	True	False	True	False
1171	1169	False	True	False	False	False	False
1172	1170	False	False	False	False	False	False
1173	1171	False	True	True	False	False	False
1174	1172	False	False	False	False	False	False
1175	1173	False	False	False	False	False	False
1176	1174	False	True	False	False	False	True
1177	1175	False	False	False	False	False	False
1178	1176	False	False	False	False	False	False
1179	1177	False	False	False	False	False	False
1180	1178	False	True	False	True	False	True
1181	1179	False	False	False	False	True	False
1182	1180	False	True	False	False	False	False
1183	1181	False	False	False	False	False	False
1184	1182	False	False	False	False	False	False
1185	1183	False	True	False	True	True	False
1186	1184	False	True	False	False	False	False
1187	1185	False	True	False	False	False	True
1188	1186	False	True	False	False	True	False
1189	1187	False	True	False	True	False	True
1190	1188	False	True	False	False	False	True
1191	1189	False	False	False	False	False	False
1192	1190	False	False	False	False	False	False
1193	1191	False	False	False	False	False	True
1194	1192	False	True	False	False	False	True
1195	1193	False	True	False	True	False	True
1196	1194	False	True	False	False	False	False
1197	1195	False	False	False	True	False	True
1198	1196	False	True	False	True	False	True
1199	1197	False	False	False	False	False	False
1200	1198	False	True	False	True	False	True
1201	1199	False	True	False	False	False	False
1202	1200	False	False	False	False	False	True
1203	1201	False	True	True	False	False	False
1204	1202	False	False	False	False	False	False
1205	1203	False	True	False	False	False	True
1206	1204	False	True	False	True	False	True
1207	1205	False	False	False	False	False	True
1208	1206	False	True	False	False	False	True
1209	1207	False	False	False	False	False	True
1210	1208	False	False	False	False	False	False
1211	1209	False	True	True	False	False	False
1212	1210	False	False	False	False	False	True
1213	1211	False	False	False	True	False	True
1214	1212	False	False	False	False	False	False
1215	1213	False	True	False	True	False	True
1216	1214	False	True	True	False	False	False
1217	1215	False	False	False	False	False	False
1218	1216	False	True	False	False	False	False
1219	1217	False	True	False	True	False	True
1220	1218	False	False	False	False	False	False
1221	1219	False	False	False	False	False	False
1222	1220	False	False	False	False	False	False
1223	1221	False	False	False	False	False	False
1224	1222	False	False	False	False	False	False
1225	1223	False	True	False	True	False	True
1226	1224	False	True	False	False	False	True
1227	1225	False	False	False	False	False	True
1228	1226	False	False	False	False	False	True
1229	1227	False	False	False	False	False	False
1230	1228	False	False	False	False	True	False
1231	1229	False	True	False	True	False	True
1232	1230	False	True	False	True	False	True
1233	1231	False	True	False	True	False	True
1234	1232	False	True	False	False	False	False
1235	1233	False	True	False	False	False	True
1236	1234	False	True	False	False	False	True
1237	1235	False	False	False	True	False	True
1238	1236	False	False	False	False	False	False
1239	1237	False	False	False	False	False	False
1240	1238	False	False	False	False	False	True
1241	1239	False	False	False	True	False	False
1242	1240	False	False	False	False	False	True
1243	1241	False	True	False	False	False	False
1244	1242	False	False	False	False	False	True
1245	1243	False	True	False	True	False	False
1246	1244	False	False	False	False	False	False
1247	1245	False	True	False	False	False	False
1248	1246	False	False	False	False	False	True
1249	1247	True	False	False	False	False	False
1250	1248	False	False	False	False	False	False
1251	1249	False	False	False	False	False	True
1252	1250	False	False	False	False	False	False
1253	1251	False	False	False	False	False	True
1254	1252	False	True	False	False	False	False
1255	1253	False	False	False	True	False	True
1256	1254	False	True	True	False	False	False
1257	1255	False	False	False	False	False	False
1258	1256	False	True	True	False	False	True
1259	1257	False	False	False	True	False	True
1260	1258	False	False	False	False	False	False
1261	1259	False	False	False	False	False	True
1262	1260	False	False	False	False	False	True
1263	1261	False	False	False	False	False	True
1264	1262	False	False	False	False	False	True
1265	1263	False	True	False	False	False	False
1266	1264	True	False	False	False	False	True
1267	1265	False	False	False	False	False	False
1268	1266	False	False	False	False	False	False
1269	1267	False	True	False	True	False	False
1270	1268	False	False	False	False	False	False
1271	1269	False	False	False	False	False	False
1272	1270	False	False	False	False	False	False
1273	1271	False	False	False	False	False	True
1274	1272	False	False	False	False	False	True
1275	1273	False	False	False	False	False	False
1276	1274	False	True	False	False	False	False
1277	1275	False	True	False	False	False	False
1278	1276	False	False	False	False	False	True
1279	1277	False	True	False	False	False	False
1280	1278	False	True	True	False	True	False
1281	1279	False	False	False	True	False	True
1282	1280	False	False	False	False	True	False
1283	1281	False	True	False	False	False	True
1284	1282	False	True	False	True	False	True
1285	1283	False	True	False	False	False	True
1286	1284	False	False	False	False	False	True
1287	1285	False	False	False	False	False	False
1288	1286	False	True	False	False	False	False
1289	1287	False	False	False	False	False	True
1290	1288	False	True	True	False	False	False
1291	1289	False	True	False	False	False	True
1292	1290	False	True	False	True	False	True
1293	1291	False	False	False	False	False	False
1294	1292	False	True	True	False	False	True
1295	1293	False	False	False	False	False	True
1296	1294	False	True	False	False	False	True
1297	1295	False	True	False	False	True	False
1298	1296	False	False	False	False	False	True
1299	1297	False	False	False	False	False	True
1300	1298	False	False	False	False	False	True
1301	1299	False	False	False	False	False	False
1302	1300	False	False	True	False	False	False
1303	1301	False	True	False	False	False	False
1304	1302	False	True	False	False	False	False
1305	1303	False	False	False	False	False	False
1306	1304	False	False	False	False	False	True
1307	1305	False	True	False	False	False	False
1308	1306	False	True	False	False	False	False
1309	1307	False	True	False	True	False	True
1310	1308	False	True	False	False	False	False
1311	1309	False	False	False	False	False	True
1312	1310	False	True	False	False	False	False
1313	1311	False	False	False	False	False	False
1314	1312	True	False	False	False	True	False
1315	1313	False	True	False	True	False	True
1316	1314	False	False	True	False	False	False
1317	1315	False	True	False	False	False	False
1318	1316	False	False	False	False	False	False
1319	1317	False	False	False	False	False	False
1320	1318	False	False	False	False	False	True
1321	1319	False	True	False	False	True	False
1322	1320	False	True	False	False	False	False
1323	1321	False	False	False	False	False	False
1324	1322	False	False	False	False	False	True
1325	1323	False	False	False	False	False	False
1326	1324	False	False	False	False	False	False
1327	1325	False	False	False	False	False	False
1328	1326	False	False	False	False	False	True
1329	1327	False	False	False	False	False	True
1330	1328	False	False	False	False	False	True
1331	1329	False	True	False	False	False	False
1332	1330	True	False	False	False	False	False
1333	1331	False	False	False	False	False	True
1334	1332	False	False	False	False	False	True
1335	1333	False	False	False	False	False	True
1336	1334	True	False	False	False	False	True
1337	1335	False	False	False	False	False	False
1338	1336	False	False	False	False	False	True
1339	1337	False	True	True	False	False	False
1340	1338	False	False	False	True	False	True
1341	1339	False	False	False	False	False	False
1342	1340	False	False	False	False	True	False
1343	1341	False	False	False	False	False	False
1344	1342	False	True	True	False	False	False
1345	1343	False	False	False	False	False	False
1346	1344	True	False	False	False	False	True
1347	1345	False	False	False	False	False	True
1348	1346	False	True	False	False	False	False
1349	1347	False	True	False	True	False	True
1350	1348	False	False	False	False	False	True
1351	1349	False	False	False	False	False	True
1352	1350	False	True	True	False	False	False
1353	1351	False	True	False	False	False	False
1354	1352	False	True	False	False	False	False
1355	1353	True	False	False	False	False	False
1356	1354	False	False	False	False	False	True
1357	1355	False	False	False	False	False	True
1358	1356	False	True	False	False	False	False
1359	1357	False	False	False	True	False	False
1360	1358	False	False	False	False	False	True
1361	1359	False	False	False	False	False	True
1362	1360	False	False	False	False	False	True
1363	1361	False	False	False	False	False	True
1364	1362	False	False	False	False	False	False
1365	1363	True	False	False	False	False	True
1366	1364	False	True	False	False	False	False
1367	1365	False	False	False	False	False	True
1368	1366	False	True	False	False	False	False
1369	1367	False	True	True	False	False	False
1370	1368	False	True	False	False	False	False
1371	1369	False	False	False	False	False	True
1372	1370	False	False	False	False	False	False
1373	1371	False	False	False	False	False	False
1374	1372	True	False	False	False	False	False
1375	1373	False	False	False	False	False	False
1376	1374	False	False	False	True	False	False
1377	1375	False	False	False	False	False	True
1378	1376	False	False	False	False	False	False
1379	1377	False	True	False	False	False	True
1380	1378	False	True	True	False	True	False
1381	1379	False	False	False	False	True	False
1382	1380	False	False	False	False	False	True
1383	1381	False	False	False	False	False	False
1384	1382	False	True	False	False	False	False
1385	1383	False	False	True	False	False	True
1386	1384	True	True	False	False	False	False
1387	1385	False	False	False	False	False	False
1388	1386	False	False	False	False	False	False
1389	1387	False	False	False	False	True	False
1390	1388	False	False	False	False	False	True
1391	1389	False	False	False	False	True	False
1392	1390	False	True	False	False	False	False
1393	1391	False	False	False	False	False	True
1394	1392	False	True	False	False	False	False
1395	1393	False	False	False	False	False	True
1396	1394	False	False	False	False	False	True
1397	1395	False	False	False	True	False	False
1398	1396	False	False	False	False	False	False
1399	1397	False	False	False	False	False	True
1400	1398	False	True	True	False	False	False
1401	1399	False	False	False	False	False	False
1402	1400	False	False	False	False	False	True
1403	1401	False	True	True	False	False	False
1404	1402	False	False	False	False	False	False
1405	1403	True	True	False	False	False	True
1406	1404	False	False	False	False	False	False
1407	1405	False	False	False	False	False	True
1408	1406	False	False	False	False	False	False
1409	1407	False	True	True	False	False	False
1410	1408	True	False	False	False	False	True
1411	1409	False	False	False	False	False	False
1412	1410	False	False	False	False	False	False
1413	1411	False	False	False	False	False	False
1414	1412	False	False	False	False	False	False
1415	1413	False	True	False	False	True	False
1416	1414	False	False	False	False	False	False
1417	1415	False	False	False	False	False	False
1418	1416	False	False	False	False	False	False
1419	1417	False	False	False	False	False	True
1420	1418	False	True	False	False	True	False
1421	1419	False	False	False	False	False	True
1422	1420	False	False	False	False	False	False
1423	1421	False	False	False	True	False	True
1424	1422	False	False	False	False	False	True
1425	1423	True	True	False	False	False	False
1426	1424	False	True	False	False	False	False
1427	1425	False	False	False	False	False	False
1428	1426	False	False	False	False	False	False
1429	1427	False	False	False	False	False	False
1430	1428	False	False	False	False	False	True
1431	1429	False	True	False	False	False	False
1432	1430	False	False	False	False	False	True
1433	1431	False	False	False	False	False	False
1434	1432	False	False	False	False	False	True
1435	1433	False	True	True	False	False	False
1436	1434	False	True	False	False	False	False
1437	1435	False	False	False	False	False	True
1438	1436	False	False	False	True	False	True
1439	1437	False	False	False	False	False	False
1440	1438	False	True	False	False	False	True
1441	1439	False	True	False	False	False	False
1442	1440	False	False	False	False	False	True
1443	1441	False	False	False	False	False	True
1444	1442	False	False	False	False	False	False
1445	1443	False	True	False	False	False	False
1446	1444	False	False	False	False	False	False
1447	1445	False	True	True	False	False	False
1448	1446	False	False	False	False	False	True
1449	1447	False	False	False	True	False	True
1450	1448	False	True	True	False	False	False
1451	1449	False	True	True	False	True	False
1452	1450	False	False	False	False	False	False
1453	1451	False	False	False	False	False	False
1454	1452	False	False	False	False	False	False
1455	1453	False	False	False	False	False	False
1456	1454	False	False	False	False	False	False
1457	1455	False	False	False	False	False	False
1458	1456	False	False	False	False	False	False
1459	1457	False	False	False	False	True	False
1460	1458	False	False	False	False	False	True
1461	1459	False	False	False	False	False	True
1462	1460	False	False	False	False	False	True
1463	1461	False	False	False	False	False	False
1464	1462	False	False	False	False	False	False
1465	1463	False	False	False	False	False	False
1466	1464	False	False	True	False	False	False
1467	1465	True	False	False	False	False	False
1468	1466	False	False	False	False	False	False
1469	1467	False	False	True	False	False	False
1470	1468	False	False	False	False	False	False
1471	1469	True	False	False	False	True	False
1472	1470	False	False	False	False	False	True
1473	1471	False	False	False	False	False	True
1474	1472	False	True	False	False	False	False
1475	1473	False	False	False	False	False	False
1476	1474	False	False	False	False	False	False
1477	1475	False	False	False	False	False	False
1478	1476	True	False	False	False	False	False
1479	1477	False	False	False	True	False	True
1480	1478	False	True	True	False	False	False
1481	1479	True	False	False	False	False	False
1482	1480	False	True	False	False	True	False
1483	1481	False	False	False	False	False	False
1484	1482	False	False	False	False	False	True
1485	1483	False	False	True	False	False	False
1486	1484	False	False	False	False	False	False
1487	1485	False	False	False	False	False	False
1488	1486	False	False	False	True	False	True
1489	1487	False	False	False	False	False	False
1490	1488	False	False	False	False	False	True
1491	1489	False	False	False	True	False	True
1492	1490	False	True	True	False	False	False
1493	1491	False	True	True	False	False	False
1494	1492	False	False	False	False	False	True
1495	1493	False	False	False	False	False	False
1496	1494	False	False	False	False	False	False
1497	1495	True	False	False	False	False	False
1498	1496	False	False	False	False	False	True
1499	1497	False	False	False	False	False	False
1500	1498	False	True	False	False	False	False
1501	1499	False	False	False	False	False	True
1502	1500	False	False	False	False	False	False
1503	1501	False	False	False	False	False	False
1504	1502	False	True	False	False	False	False
1505	1503	False	False	False	False	False	True
1506	1504	False	False	False	False	False	False
1507	1505	False	False	False	False	False	True
1508	1506	False	False	True	False	False	False
1509	1507	False	True	False	False	False	False
1510	1508	False	False	False	True	False	True
1511	1509	False	True	False	False	False	False
1512	1510	False	False	False	False	False	True
1513	1511	False	True	True	False	False	False
1514	1512	False	False	False	False	False	False
1515	1513	False	False	False	False	False	False
1516	1514	False	False	False	False	False	True
1517	1515	False	False	False	False	False	False
1518	1516	False	False	False	False	False	False
1519	1517	False	False	False	False	False	False
1520	1518	False	False	False	False	False	False
1521	1519	False	False	False	False	False	False
1522	1520	False	False	True	False	False	False
1523	1521	False	False	False	False	False	True
1524	1522	False	True	True	False	False	False
1525	1523	False	True	False	False	False	False
1526	1524	False	True	True	False	False	False
1527	1525	False	False	False	False	False	False
1528	1526	False	True	False	False	False	False
1529	1527	True	False	False	True	False	False
1530	1528	False	False	False	False	False	True
1531	1529	False	False	True	False	False	False
1532	1530	False	False	False	True	False	False
1533	1531	False	True	False	False	False	False
1534	1532	False	True	True	False	False	False
1535	1533	False	True	False	True	False	False
1536	1534	False	False	False	False	False	False
1537	1535	False	True	False	False	False	False
1538	1536	False	True	True	False	True	False
1539	1537	False	True	False	False	False	True
1540	1538	True	True	False	False	False	False
1541	1539	False	False	False	False	False	False
1542	1540	False	False	False	False	False	False
1543	1541	False	True	True	False	False	False
1544	1542	False	True	False	False	False	False
1545	1543	False	True	True	False	False	False
1546	1544	False	False	True	False	False	False
1547	1545	False	True	False	False	False	False
1548	1546	False	True	False	False	False	False
1549	1547	False	False	False	False	False	False
1550	1548	False	True	True	False	False	True
1551	1549	False	True	False	False	False	False
1552	1550	False	True	False	False	False	False
1553	1551	True	True	False	False	False	False
1554	1552	False	False	False	False	False	False
1555	1553	False	False	False	False	False	False
1556	1554	False	False	False	False	False	False
1557	1555	False	True	True	False	False	False
1558	1556	False	True	False	False	False	False
1559	1557	False	False	True	False	False	False
1560	1558	False	False	False	False	False	False
1561	1559	False	False	False	False	False	False
1562	1560	False	False	False	False	False	True
1563	1561	True	True	True	False	False	False
1564	1562	False	False	False	False	False	False
1565	1563	False	False	False	False	False	False
1566	1564	False	False	False	False	False	False
1567	1565	False	False	False	False	False	False
1568	1566	False	False	False	False	False	False
1569	1567	False	True	True	False	False	False
1570	1568	True	True	False	False	False	False
1571	1569	True	False	False	True	False	False
1572	1570	False	True	False	False	False	False
1573	1571	False	False	True	False	False	False
1574	1572	False	True	False	False	False	True
1575	1573	False	True	False	False	False	False
1576	1574	False	False	False	False	False	False
1577	1575	False	False	False	False	False	False
1578	1576	False	True	False	False	False	False
1579	1577	False	True	True	False	False	False
1580	1578	False	True	True	False	False	False
1581	1579	False	True	False	True	False	False
1582	1580	False	False	False	False	False	False
1583	1581	False	False	False	False	False	False
1584	1582	False	True	False	True	False	False
1585	1583	False	False	False	False	False	False
1586	1584	False	False	False	False	False	False
1587	1585	False	True	True	False	False	False
1588	1586	False	True	True	False	False	False
1589	1587	True	True	False	False	False	False
1590	1588	False	False	False	False	False	False
1591	1589	False	False	False	False	False	False
1592	1590	False	True	False	False	False	False
1593	1591	False	False	True	False	False	False
1594	1592	False	True	False	False	False	False
1595	1593	False	False	False	False	False	False
1596	1594	False	False	False	False	False	False
1597	1595	False	False	False	False	False	False
1598	1596	False	False	False	True	False	False
1599	1597	False	False	False	False	False	False
1600	1598	False	True	False	False	False	False
1601	1599	False	True	False	False	False	False
1602	1600	False	True	False	False	False	False
1603	1601	False	True	False	False	False	False
1604	1602	False	True	True	False	False	False
1605	1603	True	False	False	False	True	False
1606	1604	False	True	False	False	False	False
1607	1605	True	False	False	False	False	False
1608	1606	False	False	False	False	False	False
1609	1607	False	True	False	True	False	False
1610	1608	True	True	False	False	False	False
1611	1609	False	True	True	False	False	True
1612	1610	False	True	False	True	False	False
1613	1611	False	True	False	False	True	False
1614	1612	False	True	True	False	False	False
1615	1613	False	False	False	False	False	False
1616	1614	False	True	True	False	False	False
1617	1615	False	False	False	False	False	False
1618	1616	False	False	False	False	False	False
1619	1617	False	True	False	False	False	False
1620	1618	True	False	False	False	False	False
1621	1619	True	False	False	False	False	False
1622	1620	False	True	True	False	False	False
1623	1621	False	False	False	True	False	False
1624	1622	False	False	False	False	False	True
1625	1623	False	True	True	False	False	True
1626	1624	False	False	False	False	False	False
1627	1625	False	False	False	True	False	False
1628	1626	False	False	False	True	False	False
1629	1627	True	True	False	False	False	False
1630	1628	True	True	False	False	False	False
1631	1629	False	False	False	False	False	False
1632	1630	False	True	False	False	False	False
1633	1631	False	False	False	False	False	False
1634	1632	True	True	True	False	False	False
1635	1633	True	False	False	False	False	False
1636	1634	False	False	False	True	False	False
1637	1635	True	True	True	False	False	False
1638	1636	False	True	False	False	False	False
1639	1637	False	False	False	False	False	False
1640	1638	False	True	False	True	False	False
1641	1639	False	True	True	False	False	False
1642	1640	False	False	False	False	False	False
1643	1641	False	True	False	False	False	False
1644	1642	False	True	False	True	False	False
1645	1643	False	False	False	True	False	False
1646	1644	False	True	False	False	False	False
1647	1645	False	False	False	False	False	False
1648	1646	False	True	True	False	False	False
1649	1647	True	True	False	False	False	False
1650	1648	False	True	False	False	False	False
1651	1649	False	False	False	True	False	False
1652	1650	False	False	False	False	False	False
1653	1651	False	True	True	False	False	False
1654	1652	False	False	False	False	False	False
1655	1653	True	True	False	True	False	True
1656	1654	False	True	False	False	False	False
1657	1655	True	False	False	False	False	False
1658	1656	False	True	False	False	False	False
1659	1657	False	False	False	False	False	False
1660	1658	False	True	False	False	False	False
1661	1659	False	True	False	False	False	False
1662	1660	True	False	False	False	False	False
1663	1661	False	False	False	False	False	False
1664	1662	False	True	True	False	False	False
1665	1663	False	True	True	False	False	False
1666	1664	False	True	False	True	False	True
1667	1665	False	False	False	False	False	False
1668	1666	True	False	False	True	False	False
1669	1667	False	True	False	False	False	False
1670	1668	True	False	False	False	False	False
1671	1669	False	False	False	False	True	False
1672	1670	False	False	False	False	False	False
1673	1671	True	False	False	False	False	False
1674	1672	False	True	False	False	False	False
1675	1673	False	False	False	False	False	True
1676	1674	True	True	True	False	False	False
1677	1675	False	True	False	False	False	False
1678	1676	False	False	False	False	False	False
1679	1677	True	False	False	False	False	False
1680	1678	False	True	False	False	False	False
1681	1679	False	False	False	False	False	False
1682	1680	True	True	True	False	False	False
1683	1681	True	True	False	False	False	False
1684	1682	True	True	False	False	True	False
1685	1683	True	False	True	False	False	False
1686	1684	True	True	True	False	False	False
1687	1685	True	False	False	True	False	False
1688	1686	False	False	False	True	False	False
1689	1687	False	True	False	False	False	False
1690	1688	True	True	False	False	False	False
1691	1689	False	True	False	False	False	True
1692	1690	False	True	False	False	False	True
1693	1691	True	True	True	False	False	False
1694	1692	True	True	True	False	False	True
1695	1693	True	True	False	False	False	False
1696	1694	False	True	False	True	False	False
1697	1695	False	True	False	False	False	False
1698	1696	False	False	False	False	False	False
1699	1697	False	False	False	True	False	False
1700	1698	True	True	False	False	False	False
1701	1699	False	False	False	False	False	False
1702	1700	False	False	False	False	False	False
1703	1701	False	True	True	False	False	False
1704	1702	False	False	False	False	False	False
1705	1703	False	False	False	True	False	False
1706	1704	False	True	True	False	False	False
1707	1705	False	True	True	False	False	False
1708	1706	False	False	False	False	False	False
1709	1707	True	False	False	False	False	False
1710	1708	False	True	False	True	False	False
1711	1709	True	True	False	False	False	False
1712	1710	False	True	False	False	False	False
1713	1711	False	False	False	False	False	False
1714	1712	False	False	False	False	False	True
1715	1713	False	True	False	False	False	False
1716	1714	False	False	False	False	False	False
1717	1715	True	True	False	True	False	False
1718	1716	True	False	False	True	False	False
1719	1717	True	True	True	False	False	False
1720	1718	False	False	False	False	False	False
1721	1719	False	True	False	False	False	True
1722	1720	False	True	True	False	False	False
1723	1721	False	True	False	False	False	False
1724	1722	False	False	False	False	False	False
1725	1723	False	False	False	False	False	False
1726	1724	False	True	True	False	False	False
1727	1725	True	False	False	True	False	True
1728	1726	False	False	False	False	False	False
1729	1727	False	False	True	False	False	False
1730	1728	False	True	True	False	False	False
1731	1729	False	True	True	False	False	False
1732	1730	True	False	False	True	False	False
1733	1731	True	True	False	False	False	False
1734	1732	True	True	True	False	False	False
1735	1733	True	True	False	False	False	False
1736	1734	False	True	True	False	False	False
1737	1735	False	True	False	True	False	True
1738	1736	False	True	True	False	False	False
1739	1737	False	False	False	False	False	False
1740	1738	False	True	False	False	False	False
1741	1739	True	True	False	False	False	False
1742	1740	True	True	True	False	False	False
1743	1741	True	False	False	False	False	False
1744	1742	False	True	True	False	False	True
1745	1743	False	True	True	False	False	False
1746	1744	False	True	True	False	False	False
1747	1745	False	False	True	False	False	False
1748	1746	True	True	False	False	False	False
1749	1747	False	True	False	False	False	False
1750	1748	False	False	False	False	False	False
1751	1749	False	True	False	False	False	False
1752	1750	False	True	True	False	False	True
1753	1751	True	True	True	False	False	True
1754	1752	True	True	False	True	False	False
1755	1753	False	False	False	False	False	False
1756	1754	False	True	False	False	False	False
1757	1755	False	False	False	False	False	False
1758	1756	True	True	False	False	False	False
1759	1757	False	False	False	False	False	False
1760	1758	False	False	False	False	False	False
1761	1759	True	True	True	False	False	False
1762	1760	False	False	False	False	False	False
1763	1761	True	True	True	False	False	False
1764	1762	False	False	True	False	False	False
1765	1763	True	False	False	True	False	False
1766	1764	False	False	False	False	False	False
1767	1765	False	False	False	True	False	False
1768	1766	True	True	True	False	False	False
1769	1767	False	False	False	False	False	False
1770	1768	False	True	True	False	False	False
1771	1769	False	False	False	False	False	False
1772	1770	False	False	True	False	False	False
1773	1771	True	True	False	False	False	False
1774	1772	False	False	False	False	False	False
1775	1773	False	True	False	False	False	False
1776	1774	True	True	False	False	False	False
1777	1775	True	True	False	True	False	False
1778	1776	False	True	True	False	False	False
1779	1777	True	True	False	False	False	True
1780	1778	True	True	True	False	False	False
1781	1779	False	False	False	True	False	False
1782	1780	True	False	False	True	False	False
1783	1781	True	True	False	True	False	True
1784	1782	False	True	True	False	False	False
1785	1783	False	False	False	True	False	False
1786	1784	False	True	False	True	False	True
1787	1785	False	False	False	True	False	False
1788	1786	False	True	False	True	False	False
1789	1787	True	False	False	True	False	False
1790	1788	False	True	False	False	False	True
1791	1789	False	True	False	False	False	False
1792	1790	False	True	False	True	False	False
1793	1791	True	False	False	True	False	False
1794	1792	False	False	False	True	False	False
1795	1793	False	True	False	False	False	False
1796	1794	True	True	True	False	False	False
1797	1795	True	True	False	False	False	False
1798	1796	False	False	False	True	False	False
1799	1797	False	False	False	False	False	False
1800	1798	True	True	True	False	False	False
1801	1799	True	True	True	False	False	False
1802	1800	False	True	False	False	False	True
1803	1801	False	True	True	False	False	False
1804	1802	False	False	False	False	False	False
1805	1803	False	False	False	True	False	False
1806	1804	False	False	False	False	False	False
1807	1805	False	True	False	False	False	False
1808	1806	False	False	False	False	False	False
1809	1807	False	False	False	True	False	False
1810	1808	True	False	False	False	False	True
1811	1809	False	False	False	False	False	False
1812	1810	False	True	False	True	False	False
1813	1811	False	False	False	False	False	False
1814	1812	False	False	False	False	False	False
1815	1813	False	True	False	False	False	False
1816	1814	False	False	False	False	False	False
1817	1815	False	True	False	False	False	False
1818	1816	False	True	False	False	False	False
1819	1817	False	False	False	False	False	False
1820	1818	False	False	False	False	False	False
1821	1819	False	False	False	False	False	False
1822	1820	False	False	False	False	False	False
1823	1821	False	False	False	False	False	False
1824	1822	False	False	False	False	False	False
1825	1823	False	False	False	False	False	False
1826	1824	False	True	False	False	False	False
1827	1825	False	False	False	False	False	False
1828	1826	False	False	False	False	False	False
1829	1827	False	True	False	False	False	False
1830	1828	False	True	False	False	False	False
1831	1829	False	False	False	False	False	False
1832	1830	False	False	False	False	False	False
1833	1831	False	True	False	False	False	False
1834	1832	False	True	False	False	False	False
1835	1833	False	False	False	False	False	False
1836	1834	False	True	False	False	False	False
1837	1835	True	False	False	False	False	True
1838	1836	False	True	False	False	False	False
1839	1837	False	False	False	False	False	False
1840	1838	False	False	False	False	False	False
1841	1839	False	False	False	False	False	False
1842	1840	False	True	False	False	False	False
1843	1841	False	False	False	False	False	False
1844	1842	False	True	False	False	False	False
1845	1843	False	False	False	False	False	False
1846	1844	False	True	False	False	False	False
1847	1845	False	False	False	False	False	True
1848	1846	False	False	False	False	False	False
1849	1847	False	True	False	False	False	False
1850	1848	False	False	False	False	False	False
1851	1849	False	False	False	False	False	False
1852	1850	True	False	False	False	False	False
1853	1851	False	False	False	False	False	False
1854	1852	False	True	False	False	False	False
1855	1853	False	False	False	False	False	False
1856	1854	False	False	False	False	False	False
1857	1855	False	False	False	False	False	False
1858	1856	False	False	False	False	False	False
1859	1857	False	False	False	False	False	False
1860	1858	False	False	False	False	False	False
1861	1859	False	True	False	False	False	False
1862	1860	False	False	False	False	False	False
1863	1861	False	False	False	False	False	False
1864	1862	False	False	False	False	False	False
1865	1863	False	False	False	False	False	False
1866	1864	False	False	False	False	False	False
1867	1865	False	True	False	False	False	False
1868	1866	False	False	False	False	False	False
1869	1867	False	True	False	False	False	False
1870	1868	False	False	False	False	False	False
1871	1869	False	True	False	False	False	False
1872	1870	False	True	False	False	False	False
1873	1871	False	False	False	False	False	False
1874	1872	False	False	False	False	False	False
1875	1873	False	False	False	False	False	True
1876	1874	False	False	False	False	False	False
1877	1875	False	False	False	False	False	False
1878	1876	False	False	False	False	False	False
1879	1877	True	True	False	False	False	False
1880	1878	False	False	False	False	False	False
1881	1879	False	False	False	False	False	False
1882	1880	False	False	False	False	False	False
1883	1881	False	True	False	False	False	False
1884	1882	False	False	False	False	False	False
1885	1883	False	True	False	False	False	False
1886	1884	False	False	False	False	False	False
1887	1885	False	False	False	False	False	True
1888	1886	False	False	False	False	False	False
1889	1887	True	False	False	False	False	False
1890	1888	False	False	False	False	False	True
1891	1889	False	True	False	False	False	False
1892	1890	True	False	False	False	False	False
1893	1891	False	False	False	False	False	False
1894	1892	False	True	False	False	False	False
1895	1893	False	True	False	False	False	False
1896	1894	False	False	False	False	False	False
1897	1895	False	False	False	False	False	False
1898	1896	False	False	False	False	False	False
1899	1897	False	False	False	False	False	False
1900	1898	False	False	False	False	False	True
1901	1899	False	False	False	False	False	False
1902	1900	False	False	False	False	False	True
1903	1901	False	False	False	False	False	False
1904	1902	False	True	False	False	False	False
1905	1903	False	False	False	False	False	False
1906	1904	False	False	False	False	False	False
1907	1905	False	False	False	False	False	False
1908	1906	False	True	False	False	False	False
1909	1907	False	False	False	False	False	False
1910	1908	False	False	False	False	False	False
1911	1909	False	False	False	False	False	False
1912	1910	False	False	False	False	False	False
1913	1911	False	False	False	False	False	False
1914	1912	False	True	False	False	False	False
1915	1913	False	False	False	False	False	False
1916	1914	False	False	False	False	False	False
1917	1915	True	False	False	False	False	False
1918	1916	False	False	False	False	False	False
1919	1917	False	True	False	False	False	False
1920	1918	False	False	False	False	False	False
1921	1919	False	False	False	False	False	False
1922	1920	False	False	False	False	False	False
1923	1921	False	False	False	False	False	False
1924	1922	False	False	False	False	False	False
1925	1923	False	False	False	False	False	False
1926	1924	False	False	False	False	False	False
1927	1925	False	False	False	False	False	True
1928	1926	False	False	False	False	False	False
1929	1927	False	False	False	False	False	False
1930	1928	False	False	False	False	False	False
1931	1929	False	False	False	False	False	False
1932	1930	False	False	False	False	False	False
1933	1931	False	False	False	False	False	True
1934	1932	False	False	False	False	False	False
1935	1933	False	False	False	False	False	False
1936	1934	False	False	False	False	False	False
1937	1935	True	True	False	False	False	False
1938	1936	False	True	False	False	False	False
1939	1937	False	False	False	False	False	False
1940	1938	False	False	False	False	False	False
1941	1939	False	False	False	False	False	True
1942	1940	False	False	False	False	False	False
1943	1941	False	False	False	False	False	False
1944	1942	True	False	False	False	False	False
1945	1943	False	False	False	False	False	True
1946	1944	False	False	False	False	False	False
1947	1945	True	False	False	False	False	False
1948	1946	True	False	False	False	False	False
1949	1947	False	False	False	False	False	False
1950	1948	False	False	False	False	False	False
1951	1949	False	True	False	False	False	False
1952	1950	False	True	False	False	False	False
1953	1951	True	True	False	False	False	False
1954	1952	False	False	False	False	False	False
1955	1953	False	False	False	False	True	False
1956	1954	False	False	False	False	False	False
1957	1955	False	False	False	False	False	False
1958	1956	True	False	False	False	False	False
1959	1957	False	False	False	False	False	False
1960	1958	False	False	False	False	False	False
1961	1959	False	False	False	False	False	False
1962	1960	False	False	False	False	False	False
1963	1961	False	False	False	False	False	False
1964	1962	False	False	False	False	False	False
1965	1963	False	False	False	False	False	False
1966	1964	False	True	False	False	False	False
1967	1965	False	False	False	False	False	False
1968	1966	False	True	False	False	False	False
1969	1967	False	False	False	False	False	False
1970	1968	True	True	False	False	False	False
1971	1969	False	False	False	False	False	True
1972	1970	False	False	False	False	False	False
1973	1971	False	False	False	False	False	False
1974	1972	False	True	False	False	False	False
1975	1973	True	True	False	False	True	False
1976	1974	False	False	False	False	False	False
1977	1975	False	False	False	False	False	False
1978	1976	False	True	False	False	False	False
1979	1977	False	True	False	False	False	False
1980	1978	False	False	False	False	False	False
1981	1979	False	False	False	False	False	False
1982	1980	False	False	False	False	False	False
1983	1981	False	False	False	False	False	False
1984	1982	False	False	False	False	False	False
1985	1983	True	False	False	False	False	False
1986	1984	False	False	False	False	False	True
1987	1985	False	True	False	False	False	False
1988	1986	False	False	False	False	False	False
1989	1987	True	False	False	False	False	False
1990	1988	False	False	False	False	False	False
1991	1989	False	False	False	False	False	False
1992	1990	False	False	False	False	False	False
1993	1991	False	False	False	False	True	False
1994	1992	False	True	False	False	False	False
1995	1993	False	False	False	False	False	True
1996	1994	False	False	False	False	False	True
1997	1995	False	False	False	False	False	False
1998	1996	False	False	False	False	False	False
[truncated: 3,375 more rows]
