# Supplementary material for: A hippocampus-accumbens code guides goal-directed appetitive behavior
Source: Nat Commun. 2024 Apr 12;15:3196. doi: 10.1038/s41467-024-47361-x (PMC11015045; doi:10.1038/s41467-024-47361-x)
Supplement: Supplementary file 8 — Source Data [file 41467_2024_47361_MOESM8_ESM.zip › S11.csv]

	Figure S11	Unnamed: 1	Unnamed: 2	Unnamed: 3	Unnamed: 4	Unnamed: 5	Unnamed: 6	Unnamed: 7	Unnamed: 8	Unnamed: 9	Unnamed: 10	Unnamed: 11	Unnamed: 12	Unnamed: 13	Unnamed: 14	Unnamed: 15
0
1	Cell	dHPC-->NAc	R2_full	ScaledImp_Position	ScaledImp_Velocity	ScaledImp_Licking	deltaR2_Position_mean	deltaR2_Velocity_mean	deltaR2_Lick_mean	GLM_Position	GLM_Velocity	GLM_Licking	GLM_pos_speed	GLM_pos_lick	GLM_speed_lick	GLM_pos_speed_lick
2	0	False	0.0821506312026518	9.88880017286256	0.320167540836484	0.165593999213592	-0.00125577032515101	0.0132433609444821	-0.00258406049482098	False	True	False	0	0	0	0
3	1	False	0.999999999999999	10.4871976577364	1.22092838130703	0.572466622445905	0.216284944139139	0.418765914693999	0.041776109188967	True	True	True	1	1	1	1
4	2	False	1	18.9366104102073	0.924385684164887	1.09930462770308	0.162127579314443	0.640468116859812	7.93774760365906e-09	True	True	False	1	0	0	0
5	3	False	0.999999999998761	12.3130218815788	0.944370219445554	0.840305943537773	1.69316761347459e-06	0.006435045159906	9.96448269674488e-09	False	False	False	0	0	0	0
6	4	False	0.999999999996459	17.9232844046113	1.30618702260186	1.10985219671989	0.180597094532491	0.387990915776925	0.110858356797169	False	True	False	0	0	0	0
7	5	False	0.56099382841603	12.7375345322599	0.550995435013828	0.27601108940412	0.227236567141226	0.309294215136638	0.194866482864562	True	True	True	1	1	1	1
8	6	False	0.157193631176024	9.52293505938112	0.372553528535749	0.225063872401222	0.0661625963032051	0.0728750594863021	0.059015446740925	True	True	True	1	1	1	1
9	7	False	0.219444995376003	7.44594202574376	0.274526195039253	0.220056023928551	0.0811609025302471	0.142861095445685	0.0309993160505055	True	True	True	1	1	1	1
10	8	False	0.170903125833367	7.49500452251312	0.169605200470525	0.106941181224959	0.0500887351898474	0.111325132481346	0.0108309878310146	True	True	False	1	0	0	0
11	9	True	0.999999999999941	15.8624353501043	1.15462540556812	1.35319035328301	5.86700396274508e-07	0.197481305120301	1.70794400511375e-09	False	False	False	0	0	0	0
12	10	False	0.451469648304503	13.0171820307506	1.8884873910937	1.6391153613175	0.280825086890922	0.279303543433711	0.190092891878645	True	True	True	1	1	1	1
13	11	False	0.444571939879697	16.1785020305271	0.400436439370697	0.275307272150103	0.10862836717751	0.246510610592935	0.124849807023004	True	True	False	1	0	0	0
14	12	True	0.978151750863658	12.5084042473719	1.40429659923388	0.712222907694133	0.691745549806335	0.73046245804605	0.620447021942777	True	True	True	1	1	1	1
15	13	False	0.57654991148074	12.7133490242982	2.15684320679018	1.71315668056659	0.0707066679913709	0.402042633258527	0.0752527662403919	False	True	False	0	0	0	0
16	14	False	0.17005783674928	18.4657974503121	0.427691779224649	0.290579006419347	0.0339499753320481	0.101399967105342	0.0221190891914487	True	True	True	1	1	1	1
17	15	False	0.139867509117906	16.7744481146444	0.459906086777615	0.184599702756981	0.0205008114763692	0.0605776177668306	0.00444493009580391	False	True	False	0	0	0	0
18	16	False	0.131159557191634	23.1132445642052	0.368873344925825	0.283508254718977	0.0234799198836041	0.0329003389038976	0.00646662549783042	False	False	False	0	0	0	0
19	17	False	0.144018288748791	16.5613122285807	1.01643777879005	0.404990295507964	-0.00139460464011761	-0.0341700604345459	-0.00998688663029303	False	False	False	0	0	0	0
20	18	False	0.151248380152867	20.9069227185469	0.519174326934753	0.233913203141722	-0.00772697946422722	0.0463148972916965	0.00718280748819067	False	True	False	0	0	0	0
21	19	False	0.238744894222872	21.798309898718	0.455019603774383	0.330160234536318	0.0554110220617705	0.138712214217704	0.0731599646608995	True	True	True	1	1	1	1
22	20	True	0.135254933881441	14.7485482278999	0.369930629980696	0.220682644018971	-0.00497857722768085	0.0595592355104284	-0.00486393115412472	False	True	False	0	0	0	0
23	21	False	0.204410027460583	18.80489824571	0.587696892461624	0.380817318321534	-0.00131621270006911	-0.0608612962373435	0.0268124158461217	False	False	False	0	0	0	0
24	22	False	0.76579909987139	17.7967216674201	3.06902994883123	1.3841222617896	-0.0698964458235877	0.254888855123715	0.0865602923317308	False	False	False	0	0	0	0
25	23	True	0.160581363234067	20.9546422906164	0.32529154711092	0.301845305158267	0.0114299532227044	0.0629264167527716	0.0129035779694271	False	True	False	0	0	0	0
26	24	False	0.186941505858796	22.2142930532249	0.585193025813183	0.45605606275947	0.0467227077526527	0.0703668914039177	-0.0159300291371767	False	True	False	0	0	0	0
27	25	False	0.85434464289829	14.4663046859232	2.37604347329685	1.15004340255904	-0.00134878433240425	0.554197735937279	0.0216815164982078	False	True	False	0	0	0	0
28	26	False	0.203874832232883	15.9650675672114	0.548744770298335	0.444756001662699	0.0260995931303612	0.115544090167948	0.0164938511148097	False	True	False	0	0	0	0
29	27	False	0.190305181062198	19.708516934262	0.814633912768474	0.623775046176885	-0.0277910194271566	0.0554809415682649	0.0245401698348713	False	False	False	0	0	0	0
30	28	False	0.198026296703778	21.1830065551752	0.667786412773622	0.382143969839882	-0.0332048578651932	0.0915726342935643	-0.021585004491253	False	True	False	0	0	0	0
31	29	False	0.322867541615716	14.8700536483531	0.596540823612922	0.299070243914131	0.0343258132619019	0.245836664139816	0.0191334819558634	False	True	False	0	0	0	0
32	30	False	0.150886395938967	17.6021238072111	0.412830452532959	0.317306124865469	0.0207941992423746	0.0297560338303979	0.0166298843394402	False	False	False	0	0	0	0
33	31	False	0.233914644688816	12.7247524907159	0.865138641050933	0.374103785534714	-0.0948943087472696	-0.0114347931198418	-0.0271266570403601	False	False	False	0	0	0	0
34	32	False	0.106293332975936	33.8910703763044	0.63290645907669	0.340732371444322	-0.0331854765377313	0.0197582932188204	-0.0219014228055472	False	False	False	0	0	0	0
35	33	False	0.473443738639565	15.2852261223987	2.43889661110206	0.922753198014504	-0.340974283645107	-0.52402825699198	-0.223067334575361	False	False	False	0	0	0	0
36	34	False	0.215433592436409	11.2163150334588	0.379900585380751	0.194888056299494	0.0260332315675828	0.124382923276525	0.0124730354841189	False	True	False	0	0	0	0
37	35	False	0.116852641826972	23.0044725035392	0.349953259314547	0.220463809824722	-0.0131404502857693	0.0363432895931731	-0.0105956503241267	False	True	False	0	0	0	0
38	36	False	0.185103168987788	29.7521042907647	0.266517567887608	0.240710167001415	0.021911866427503	0.0979573359191723	0.02110702339002	False	True	False	0	0	0	0
39	37	False	0.239057432250619	23.7798066555316	0.758822383701356	0.587319633053634	0.0383009607150197	0.0255505650795047	0.0275689065653	False	False	False	0	0	0	0
40	38	False	0.354101603638652	21.0289580144175	0.357374345070628	0.184956813670628	0.0419828769824423	0.264983605244555	0.0116918428247486	True	True	False	1	0	0	0
41	39	False	0.14987006755572	20.1328415064038	0.329229646505056	0.289149884017612	0.0493740730594155	0.0245281350156192	0.0157804265640767	True	False	False	0	0	0	0
42	40	False	0.311954854449241	11.4580489613366	1.29647096268504	1.19677367171359	-0.0339946558042459	-0.0384090540105901	0.0146962098491626	False	False	False	0	0	0	0
43	41	False	0.120745259287447	20.5191067859809	0.771231168892577	0.486884578024411	-0.0744032880519819	0.00268197062364704	-0.0287550568510774	False	False	False	0	0	0	0
44	42	True	0.396832970886925	25.209927183033	0.360427483038324	0.188732324419942	0.0208994499007638	0.27138081733654	0.0233373225508869	False	True	True	0	0	1	0
45	43	False	0.376549135262031	20.5852647493724	1.62391670753584	0.87207274699459	0.0867950773393112	0.259761564741035	0.0504880290262408	True	True	True	1	1	1	1
46	44	True	0.179654571347919	8.48448582166942	0.424146267156885	0.242270803064087	0.056047745579167	0.106080296500544	-0.00777939639170048	True	True	False	1	0	0	0
47	45	False	0.370613566825339	11.5013661158833	0.341963078643262	0.151498406390171	0.207981385147459	0.287465855832777	0.0137054722553344	True	True	True	1	1	1	1
48	46	True	0.180016043370733	8.35557412854903	0.313450454519476	0.149223918482929	0.0125305457027605	0.0829808016548921	-0.0197370536652791	False	True	False	0	0	0	0
49	47	False	0.0586822042332986	27.5117964837928	0.575287291747408	0.345194528892357	-0.0277333938305093	-0.0362370181391867	-0.0295792707143353	False	False	False	0	0	0	0
50	48	True	0.38248885767053	33.7324482736077	0.202521806684625	0.153499736923387	0.0528821831839016	0.272205956465974	0.0229762618167823	True	True	True	1	1	1	1
51	49	False	0.286487442623553	20.2573034421694	0.382351577654394	0.245952798411744	0.0939549548131818	0.138304098616456	0.0904202751318099	True	True	True	1	1	1	1
52	50	False	0.113956309726668	14.3013864291906	0.326686579825702	0.160738489192633	0.0130005241959706	0.0218953781315846	0.00167173875152512	False	True	False	0	0	0	0
53	51	False	0.372859277298803	19.2418163959586	1.28238130123796	0.647370370931926	0.0473346345895386	0.178613361625873	0.081940811035132	False	True	True	0	0	1	0
54	52	False	0.337962441506494	20.7042693025637	3.26310762928581	1.86693297768014	-0.0904930772000563	0.019522250809691	-0.0392673252064967	False	False	False	0	0	0	0
55	53	False	0.336267760739605	19.3559721584373	0.996180816533082	1.0498034718755	-0.103502468825935	-0.00394258811174134	-0.0329587530111161	False	False	False	0	0	0	0
56	54	False	0.338600164939509	14.0129819483183	2.08998727936424	1.46943546648231	-0.0223049291312207	-0.212849948136842	-0.0364730902317013	False	False	False	0	0	0	0
57	55	False	0.181906626206659	22.1213841933159	0.480912700504086	0.518614846823823	0.0915941603151963	0.0574068488118917	0.000325919699175927	True	False	False	0	0	0	0
58	56	False	0.445343263680906	26.6095290739083	0.493410141117592	0.451766992560944	0.268598940169364	0.251074384370731	0.0466948158537149	True	True	False	1	0	0	0
59	57	False	0.172763464152552	19.9823989710789	0.663539515548995	0.426865023116863	0.0701602165718535	0.0357729206142034	-0.0207761219583608	True	False	False	0	0	0	0
60	58	False	0.165998706725737	26.1248891183987	0.424802609610868	0.277384800054826	0.0541804356746506	0.0645548685490872	0.0142018616032312	True	True	False	1	0	0	0
61	59	False	0.0969092568249978	32.299407626229	0.378073620327195	0.239693391401039	0.0108596385341677	0.0208826505305876	0.00341323453872042	False	True	False	0	0	0	0
62	60	False	0.236507967907173	28.604256130435	0.485876267326609	0.273335595646212	-0.0770755539525747	0.0926291273005472	-0.0158199800933908	False	True	False	0	0	0	0
63	61	False	0.999999999986346	26.4006167116102	1.66254662031671	1.15022336864172	0.0340074957265964	0.00839436252464895	0.0335251040728197	False	False	False	0	0	0	0
64	62	True	0.21475181027674	16.3086967735099	0.512913597193213	0.346931769345025	-0.0724552182734764	0.03440372842763	-0.0359594338599785	False	False	False	0	0	0	0
65	63	False	0.223356829624291	20.7832624297013	0.350891051120121	0.20834567124106	0.0177440318820145	0.154010437164245	-0.00481623068856787	False	True	False	0	0	0	0
66	64	False	0.374399844325819	12.5195843299945	0.422450859085143	0.96056311053922	0.0157280090336902	0.190940904287771	0.0180627993205034	False	True	False	0	0	0	0
67	65	False	0.144299482249113	9.25281985309675	0.796702671546409	0.382721564217923	-0.2397713162269	-0.0121561150442562	-0.0947304978239284	False	False	False	0	0	0	0
68	66	False	0.999999999999869	9.87964562166798	2.1779036128038	1.41529565303917	-8.18600742746866e-14	0.00740882885918366	-2.99760216648792e-16	False	False	False	0	0	0	0
69	67	False	0.999999999999951	15.5961847495826	3.45076685864241	2.40275800637464	2.31061725308734e-12	0.0794067774335348	8.94873064538614e-14	False	False	False	0	0	0	0
70	68	False	0.193779728374431	7.69476834453488	0.229439249013364	0.142931224222556	-0.0106390459760425	0.06099856537366	0.0120214479000357	False	True	False	0	0	0	0
71	69	False	0.186609305713894	10.811055424507	0.379795190563483	0.251009943551046	0.067937410217089	0.0946524513871442	0.00348952168419395	True	True	False	1	0	0	0
72	70	False	0.230936071372357	18.9806732362123	0.436127622627358	0.27835299262456	-0.0315392054123357	0.114350248103184	-0.0181927583975575	False	True	False	0	0	0	0
73	71	False	0.10499421298514	4.71431198440762	0.319430915225266	0.164126140036867	0.0202436456098943	0.022007820284695	0.00138843954076938	True	True	False	1	0	0	0
74	72	False	0.253277122545457	17.8309386247425	2.4618186572354	1.67111303690314	-0.127828093041994	-0.165393842570722	-0.0456912632340923	False	False	False	0	0	0	0
75	73	False	0.393525321872774	17.2370944481791	3.76820759655525	1.83441986466377	-0.453835971170115	0.0543125399084605	-0.11426550166523	False	False	False	0	0	0	0
76	74	False	0.359624960296871	13.2853347163101	2.71626525982194	1.61506688447558	-0.0905467938174048	0.212104293554483	-0.0451034631639789	False	True	False	0	0	0	0
77	75	False	0.507126899242577	14.0154684337845	2.99017830444245	2.14961221988215	-0.204133246804698	-0.00103492750596583	-0.11493277077492	False	False	False	0	0	0	0
78	76	False	0.180432087436504	14.0660277754609	0.871062833105707	0.714757531264225	-0.166772041027791	-0.0652835957620917	-0.045931078629277	False	False	False	0	0	0	0
79	77	False	0.133415103094127	33.4259140396069	0.364525159294348	0.260786638587038	0.00498028497330034	0.0379947797643953	-0.00491074513188483	False	True	False	0	0	0	0
80	78	False	0.547900922437441	13.0150314618519	5.9752518909078	3.35898642026448	-0.325357937695116	-0.423023284621509	-0.244923655122971	False	False	False	0	0	0	0
81	79	False	0.262355254786559	26.7448078110777	0.350965474421503	0.29514615798318	0.0983372237532163	0.144454583194192	0.0263831753117507	True	True	False	1	0	0	0
82	80	False	0.173897396206046	25.6399167847446	0.865753016454969	0.417107384790337	0.00113711860204279	0.0192421594410035	-0.0773973708015775	False	False	False	0	0	0	0
83	81	False	0.46297193201625	20.5555064975771	1.24867940240993	0.751465478262003	0.0695059280768351	0.128797687193906	0.045571231126788	False	False	False	0	0	0	0
84	82	False	0.0772136679986348	7.46411355422924	0.354609540512802	0.179906823895074	0.00229208679612523	0.0098109656896859	-0.00369308107715493	False	False	False	0	0	0	0
85	83	False	0.545057495824334	19.3275710411096	1.39346196236811	2.25649718212843	-0.18268674811366	0.0370207118490457	-0.0373780997604448	False	False	False	0	0	0	0
86	84	False	0.999999994600822	15.8791658525472	1.74441492650086	1.54485236327441	2.02042198804619e-05	0.540718498548583	0.00180483268507081	False	True	False	0	0	0	0
87	85	False	0.346954057921616	15.9129066881568	1.91250967287941	1.15476308743106	-0.0271025804742564	0.0605738618298566	-0.0403166896446377	False	False	False	0	0	0	0
88	86	False	0.206300800917264	21.7565686996886	0.833164602422155	0.532047540829993	-0.0169367880689395	0.084557189605993	0.0160447590946402	False	True	False	0	0	0	0
89	87	False	0.423030513711423	18.2351473132059	0.321227217685361	0.20022917851379	0.0685408966921471	0.305465978757623	0.0301312086520706	True	True	False	1	0	0	0
90	88	True	0.206467772949773	15.3603929576511	4.57916599476676	2.87958484631193	-0.171097003383986	-0.250833631209053	-0.120589300043145	False	False	False	0	0	0	0
91	89	True	0.222758746508902	23.9293193687047	1.00750347892304	0.513086047516699	0.0124403712967827	0.108376176183886	0.0141903331044475	False	True	False	0	0	0	0
92	90	False	0.270317048876511	16.0719236160291	0.39544092521378	0.336595217989218	0.106325294554304	0.190156379743957	0.0124354029119301	True	True	False	1	0	0	0
93	91	False	0.55916510451224	14.331903844445	0.432596802510996	0.623103136207995	-0.0343752944497736	0.410543853608766	-0.0183921124992058	False	True	False	0	0	0	0
94	92	False	0.390993167286243	17.4496891294349	5.00575010510893	1.86663853352919	-0.00947174080488514	-0.195357945939603	0.133045626785628	False	False	False	0	0	0	0
95	93	True	0.24820174490378	14.0619867319067	0.713814287619395	0.762089893112259	-0.041793586746584	0.0886570136311187	-0.0230518214315738	False	True	False	0	0	0	0
96	94	False	0.105309021125521	14.2823726559533	0.328629822218153	0.236679903349733	-0.0221027391997826	0.0220410574406934	-0.00404719712899032	False	False	False	0	0	0	0
97	95	False	0.243085429708666	22.7788162802814	0.995973789075493	0.739169323476048	-0.15391292281117	-0.0601675939575057	-0.0816750343047945	False	False	False	0	0	0	0
98	96	False	0.328378788165941	19.8316708426283	1.94243946545019	1.78603758043766	-0.023635840801946	0.00387542491468603	-0.00212249202362997	False	False	False	0	0	0	0
99	97	False	0.1822060856082	17.9786900114892	0.656420522185382	0.352807427615183	-0.079620174888879	0.0684270535381672	0.0019713597451537	False	True	False	0	0	0	0
100	98	False	0.748095736348504	14.7319582226896	5.77010072667464	2.77845890664238	-0.251904263651358	-0.20659475104589	-0.175005607503209	False	False	False	0	0	0	0
101	99	True	0.37167395971519	10.5492590308224	2.71363375809315	1.38027142216947	-0.143173708283944	0.176891466235271	0.0137952978869624	False	True	False	0	0	0	0
102	100	False	0.199474699777316	26.4110003316954	0.386343066947609	0.31410409669534	0.0732229460213875	0.113685613794543	0.00878427346908542	True	True	False	1	0	0	0
103	101	False	0.376444280480041	14.9850119822603	1.90072368373485	1.35408416773528	-0.0288732352363926	0.0627062776547815	-0.0206892028643	False	False	False	0	0	0	0
104	102	True	0.159757945466719	8.40428061294867	0.339997934901594	0.847082484953253	0.0143196638013928	0.0136414426177241	-0.0291833645234876	False	False	False	0	0	0	0
105	103	False	0.132167872404571	25.037688914467	0.61047728473754	0.439421909957712	-0.000301117014909759	-0.00200582293979639	0.0184483113982187	False	False	False	0	0	0	0
106	104	True	0.185798122055662	24.9490257331732	0.492792010971448	0.282542501754243	0.0459740072825853	0.102578595608468	0.00761344787991126	True	True	False	1	0	0	0
107	105	False	0.347604752726264	16.9675527561936	0.936650065374441	0.888715273965555	-0.0711028253468894	0.225740752497345	-0.0826976430848053	False	True	False	0	0	0	0
108	106	False	0.155774540892531	17.4829837751402	0.863580853639502	0.685242840827837	-0.0641630875317665	-0.045380749086603	-0.0574206413120974	False	False	False	0	0	0	0
109	107	True	0.410311304705244	24.5247561124023	0.807361485718852	1.00266553647194	0.232574363576954	0.220650920062284	0.107906078678899	True	True	False	1	0	0	0
110	108	False	0.254874163103709	17.3511246268751	0.25058252579348	0.185560725320359	-0.00195549333960971	0.128999588243455	0.00446458684224678	False	True	False	0	0	0	0
111	109	True	0.254973787260761	19.8321343634676	1.87208835744127	1.73138422437421	0.0610534926949185	-0.0349408579828098	0.0442418385948124	False	False	False	0	0	0	0
112	110	False	0.412592835697535	25.2062279846874	1.35305561703224	0.885163864554802	-0.451312467961887	-0.52485211639814	-0.229555595593712	False	False	False	0	0	0	0
113	111	False	0.387064693915661	15.9239479533229	3.50128468445211	1.82350380732053	-0.0272158570978017	0.0593316374175649	-0.0517563094892517	False	False	False	0	0	0	0
114	112	False	0.316670626184439	19.2674395336674	0.634355448111389	1.24692234298394	-0.0706048204255016	0.202064643145257	-0.0217449045771777	False	True	False	0	0	0	0
115	113	False	0.373297156265068	15.2162817347802	1.9481063679725	1.57271611046212	0.0385047589814176	0.162266354969895	-0.0195275364812157	False	True	False	0	0	0	0
116	114	False	0.591137253965712	17.128161613102	3.856833252387	1.27361474823861	-0.404963291288211	0.115482366602485	-0.370141955373755	False	False	False	0	0	0	0
117	115	False	0.50447833317181	8.72446918584275	3.27178052701493	1.55292660422514	0.102132919702601	0.323632953367569	-0.0551951983330377	False	True	False	0	0	0	0
118	116	False	0.618259271847379	16.3700943177466	3.29860453200838	2.68542095666622	-0.0132521844886941	-0.128375997715215	-0.0364677717410278	False	False	False	0	0	0	0
119	117	True	0.199833136770722	16.3197558111278	3.8136988363223	1.52637364301668	-0.405743191155074	-0.522360192846141	-0.147371023592993	False	False	False	0	0	0	0
120	118	False	0.217625198467235	20.1539235552013	1.75323360998867	0.855221018713383	-0.129576247568593	-0.0166955911709452	-0.0248094754024951	False	False	False	0	0	0	0
121	119	True	0.499105782795739	38.3627582449619	0.261094114147163	0.172995710530949	0.0376299778406278	0.406359834367384	0.0322908601894977	True	True	True	1	1	1	1
122	120	False	0.524526302945505	17.6297325814328	4.77291174890481	2.43593686846815	0.227999420934242	0.276480938626516	-0.015292348815388	True	True	False	1	0	0	0
123	121	False	0.227586150859942	20.5316295906248	0.260824920614789	0.243894420688567	0.0185851401298029	0.10737164782169	-0.0091843494539988	False	True	False	0	0	0	0
124	122	False	0.33525226735293	28.658593606752	1.01853146948526	0.626089671897423	0.0524141807349009	0.136499351572274	-0.00157449360560186	False	True	False	0	0	0	0
125	123	False	0.131851767364697	25.2080253572374	0.292934786135183	0.243548877956421	0.0245312311872423	0.0419446366916458	-0.0105886151508309	False	True	False	0	0	0	0
126	124	True	0.676761008094976	7.34804374328497	0.253859285148257	0.14614847322268	0.0505886051825291	0.573370914290499	0.015511953666809	True	True	True	1	1	1	1
127	125	False	0.115199099017251	18.1595792346822	0.600435990287778	0.356065738585036	-0.0154924009995921	-0.112742340046255	0.0072484866665425	False	False	False	0	0	0	0
128	126	False	0.36048816672583	11.9202473292173	3.1010152063932	1.7720169397679	-0.0228961989306434	-0.0538492394591991	0.0519786954066651	False	False	False	0	0	0	0
129	127	True	0.342521854301329	20.4209122217323	1.82672967601708	1.47774957456834	-0.119033133910005	0.186555608038769	-0.062641449315458	False	True	False	0	0	0	0
130	128	False	0.371424589133003	24.0766192885187	0.354972259601504	0.276418854980698	0.148242104319671	0.237570323821793	0.0330744942889362	True	True	False	1	0	0	0
131	129	False	0.11854723736306	16.9960911442437	0.728057728294001	0.624852317436015	-0.114600591054893	-0.0820609170509052	-0.0716574648720728	False	False	False	0	0	0	0
132	130	False	0.473391047049413	25.4021227800758	0.521866515427304	0.275063172057475	-0.0748427997752346	0.382687740105394	-0.042022432418249	False	True	False	0	0	0	0
133	131	True	0.326309321893601	12.5817223372877	1.33329957714587	0.759343090949674	0.00455060031638059	-0.0859510003629148	-0.0946531153183049	False	False	False	0	0	0	0
134	132	True	0.464364714577815	30.2547815471183	1.14400561638375	1.44414077451427	-0.123992085445963	0.178935715554469	0.0283528023995117	False	False	False	0	0	0	0
135	133	True	0.19789292045744	17.4131809396561	1.50818550856796	0.597521784781431	-0.112754338425634	0.0458882275458946	-0.0533935328740658	False	False	False	0	0	0	0
136	134	False	0.211405569890643	27.0404899910275	0.302117747375353	0.182733784387832	0.0876450692830099	0.133161208097811	0.0468577772985704	True	True	True	1	1	1	1
137	135	False	0.280337385001022	21.8811255330361	0.742067379807944	0.485827003320812	-0.0313402936141447	0.160926568916247	0.038022121676147	False	True	False	0	0	0	0
138	136	False	0.412423105475754	16.1819889961485	2.03468825755816	2.3044655193669	-0.152520508939292	0.0833416025483848	-0.240256404438467	False	False	False	0	0	0	0
139	137	False	0.184749975964601	14.5309600726529	0.811367886509973	0.478783035627523	0.0174259862484286	0.0168265881334315	0.0464852761038594	False	False	False	0	0	0	0
140	138	False	0.247597340146471	14.8417958408813	0.564064847770122	0.37058197139478	-0.099734900505866	0.130761195406471	-0.0429971082854645	False	True	False	0	0	0	0
141	139	True	0.167611745260823	15.6263846943701	0.370276942283887	0.258932642185885	-0.0404256128698917	0.0617167421405338	-0.0347679818026051	False	True	False	0	0	0	0
142	140	False	0.568653624855206	16.3291612548003	0.433403903032664	0.495082460742149	0.100834249756883	0.391157995488824	0.0990958734819676	True	True	True	1	1	1	1
143	141	False	0.393135275831582	19.8653470443784	0.936666166083898	0.703514298296239	0.19493394763782	0.234354935862119	0.0478967098491402	True	True	False	1	0	0	0
144	142	True	0.182536769612278	14.8017863467595	0.404635475538303	0.277502509019939	0.0481938705966125	0.0990511777480754	0.0103627039348692	True	True	False	1	0	0	0
145	143	False	0.48892144710571	14.3061087911056	4.21125914690653	1.58167771225439	0.178955698530117	0.297988515364779	-0.0686670431674267	True	True	False	1	0	0	0
146	144	False	0.172281573621133	22.8777859695967	0.441984931362963	0.327915011474108	-0.0254863051095519	0.0455237606038058	-0.026655220072835	False	True	False	0	0	0	0
147	145	False	0.193045260928437	24.0102882399922	0.564081082249224	0.320364782764498	-0.0169128303239689	0.0342414453348566	-0.00524736556624192	False	False	False	0	0	0	0
148	146	False	0.285987087204931	15.7192424578881	1.25042249224299	0.624823536694997	0.181138352240386	0.174281931599078	0.06947742383258	True	True	False	1	0	0	0
149	147	False	0.225130310258775	23.9014115682557	0.499458898678716	0.304889005817718	-0.00857500086494558	0.115124318951836	0.0285154648787732	False	True	False	0	0	0	0
150	148	False	0.31272025804698	23.6268138227924	0.565964163354268	0.284578285908047	0.0501874591599735	0.222013268250627	0.00057845582631161	False	True	False	0	0	0	0
151	149	False	0.695673976143097	15.8306513948659	2.25490551205993	1.5635324691661	0.41908238832985	0.420635052562215	0.260139234509767	True	True	True	1	1	1	1
152	150	False	0.363328373956701	18.3834109797636	0.802853097043689	0.562537840345411	0.0703327363564724	0.243038486779163	-0.0106585961649549	True	True	False	1	0	0	0
153	151	False	0.174749398200352	12.7814197940892	0.495119381502455	0.310810185680358	-0.0577343800178477	0.00875478066013697	-0.0251114997294818	False	False	False	0	0	0	0
154	152	False	0.999780698626397	15.4801525945677	2.26359699325448	3.34626436355824	0.0564286316188978	0.115419712055462	0.0182761463503268	False	False	False	0	0	0	0
155	153	False	0.345893954266903	16.8826107558235	1.12510271909405	0.738524679756941	0.125746530873924	0.239963556768195	0.0916427413808824	True	True	False	1	0	0	0
156	154	False	0.625522835455959	16.9510101208985	3.10922434300227	2.05360420794377	-0.0545775537047924	0.0436019008912121	0.00301540679174932	False	False	False	0	0	0	0
157	155	False	0.229930741236343	15.5175425990275	3.63890148131647	1.69782483753565	-0.0899570493269556	-0.0169057402095876	-0.0519217274076112	False	False	False	0	0	0	0
158	156	False	0.127348458217344	17.6096820572498	0.45880274622662	0.256085655068897	-0.000220841928063809	0.0170915456792776	-0.0100752812930506	False	False	False	0	0	0	0
159	157	False	0.404033021921652	23.3770439851224	1.31469262480321	1.12859243903229	-0.230947893439662	0.190812394730993	-0.0454351083819096	False	True	False	0	0	0	0
160	158	False	0.4806307618297	14.5994877910082	0.316532800506413	0.137717246677386	0.119833950058923	0.388908551738336	0.0145401189870041	True	True	True	1	1	1	1
161	159	False	0.143183262330973	17.9851565690466	4.26146545922035	2.93934820857065	-0.343063998538987	-0.219879630506442	-0.113969160208829	False	False	False	0	0	0	0
162	160	False	0.261636247812307	17.2924453854619	0.421996000240916	0.211516683754446	0.0161568727073901	0.189614768746746	-0.00479375829943486	False	True	False	0	0	0	0
163	161	True	0.612472662663594	35.1283057802307	0.208576355565365	0.156221796350646	0.0824117590575967	0.521659917270639	-0.00580651127579662	True	True	False	1	0	0	0
164	162	False	0.177352072776366	22.5722661635105	0.562637619286383	0.470685238231549	0.0443781526675081	-0.0171448070458379	0.0650077478095263	False	False	True	0	0	0	0
165	163	False	0.388969181811023	28.7412858924465	0.417254716422241	0.287357344653928	0.0828027554367627	0.283511258287342	0.0165993591448444	True	True	False	1	0	0	0
166	164	False	0.617574091987763	12.2355542513971	2.34348227635155	1.993352551207	0.121875689165134	0.208334363610361	0.101451723390621	False	True	False	0	0	0	0
167	165	False	0.231626489046146	20.8460835331611	0.477665517942795	0.315159596302909	-0.0496679003931414	0.109635909191374	-0.0138197990774568	False	True	False	0	0	0	0
168	166	False	0.0963047354968168	22.9358436999507	0.664801919368532	0.339355188748138	-0.0266219029778992	-0.0312858739536507	-0.0244609951446135	False	False	False	0	0	0	0
169	167	False	0.940529605964375	21.9837639170736	2.49572161688617	1.28286817231136	0.431712851734893	0.44203187641909	0.135179555876902	True	True	False	1	0	0	0
170	168	True	0.315833948272342	15.0991140750561	1.20664206263739	0.953868833050053	0.120406596023484	0.079636832846437	0.0689485370151422	False	False	False	0	0	0	0
171	169	False	0.242573781216587	14.2122071192998	1.33992457061227	0.921942292016162	-0.104004143474023	-0.141952542155661	-0.00993982709948026	False	False	False	0	0	0	0
172	170	True	0.241376788249756	14.8601219367648	1.21962137923011	0.452139049353466	0.112125966311266	0.126565309379845	0.0251504089717484	True	True	False	1	0	0	0
173	171	True	0.148667540799507	10.3013078978743	0.300409698868854	0.203439479373447	0.0223084913942153	0.0747232491897962	6.82562578942036e-05	False	True	False	0	0	0	0
174	172	False	0.223069226287995	23.7863894395855	0.379350571243212	0.25115889888676	0.0362685051301603	0.0952793202525605	-0.0010678581400576	False	True	False	0	0	0	0
175	173	False	0.732192731110135	26.1336630998937	2.23957269244914	0.993083718196816	0.224924655461178	0.0630924792184923	0.283365479090636	True	False	False	0	0	0	0
176	174	False	0.962263406359444	17.6185194547622	3.17161004501001	1.87747822414826	-0.0363890780519288	-0.0377365936242746	-0.0144522214782741	False	False	False	0	0	0	0
177	175	False	0.108647589984016	20.9666880751498	0.569480037047502	0.391206749212965	-0.0326605463938503	0.0053120688647924	-0.0417572252538145	False	False	False	0	0	0	0
178	176	False	0.405166292384916	21.5280330587857	2.67029719802697	1.59311569546865	-0.0770076692681687	0.112428295410448	-0.0120543178485489	False	True	False	0	0	0	0
179	177	False	0.74182639963719	17.9596782491014	3.13040562355725	2.73965929636935	0.21515494140077	0.210746813387578	0.141902615846949	True	False	False	0	0	0	0
180	178	False	0.16259298472941	22.4177895141862	1.8501326853577	1.12903829133098	-0.092840547271209	0.0671405793067669	-0.069671604943789	False	True	False	0	0	0	0
181	179	True	0.328610718367271	23.2342139290612	0.330843414293023	0.188337457499658	0.0800151224688431	0.235241471722925	0.00299654205037791	True	True	False	1	0	0	0
182	180	False	0.333970651555523	14.2893979286922	0.50261291936568	0.854084139919489	-0.130157057764041	-0.0240227967174821	-0.123953907475939	False	False	False	0	0	0	0
183	181	False	0.333299131276063	25.5325999165991	0.450778775838915	0.282345918141917	0.0482908787865121	0.219306063662558	0.00341415173002566	False	True	False	0	0	0	0
184	182	False	0.706512121300491	17.1246717704856	4.24246756639789	1.87018559115027	0.0478188386623142	0.217467020254415	0.117783631441398	False	False	False	0	0	0	0
185	183	True	0.545296915459039	18.0752511276732	1.56225598930787	0.92529331346987	-0.0747228393123284	0.145920941583368	-0.113241100448502	False	False	False	0	0	0	0
186	184	False	0.400261565305806	17.6686392504144	2.24136689303597	1.9597844695051	0.113323433667064	0.118730863764226	-0.143350056733227	True	False	False	0	0	0	0
187	185	False	0.424265934133616	15.8492575508767	3.01069693645174	1.35740348298782	-0.347154517738441	0.150997176537691	-0.129567646296784	False	True	False	0	0	0	0
188	186	False	0.196767434999354	20.8469193674855	0.860933922198934	0.716936609781934	-0.0635857860229744	-0.0468562696461278	-0.034155901469924	False	False	False	0	0	0	0
189	187	False	0.561092522534315	13.7268808201507	0.826882563517876	0.618170832489785	0.180388450528897	0.312948686592323	0.05350957526086	True	True	False	1	0	0	0
190	188	False	0.758529438571562	24.5359436618848	3.59484686884579	1.43426823030791	-0.145208215914966	0.0800808115567669	-0.18355706438312	False	False	False	0	0	0	0
191	189	False	0.130064473077436	22.7614244036582	0.792341000545536	0.332317043792519	-0.0165262406065091	-0.0894170466020471	-0.000235136095578539	False	False	False	0	0	0	0
192	190	False	0.380537287127068	24.8596724387525	0.351578004081522	0.141390962203248	0.130057758569289	0.2872489994059	0.0243462679161086	True	True	False	1	0	0	0
193	191	False	0.182960514316479	22.7357218031387	0.418977944550467	0.23648804986451	0.0513976119993746	0.0642807650704423	-0.00172164251190531	True	True	False	1	0	0	0
194	192	False	0.39448688857531	21.1506879496215	1.83873628574915	1.35850854235824	0.0270362757300886	0.247678210998343	0.0653390429377556	False	True	False	0	0	0	0
195	193	False	1	15.9782082237096	1.72527732459814	1.75393538775024	5.65913982342181e-14	1.19084468555019e-07	1.19173559909313e-13	False	False	False	0	0	0	0
196	194	False	0.171389598557506	15.314058500257	0.52482438166299	0.213344953922797	-0.00166601370079897	0.0216968329503992	-0.0421407867988602	False	False	False	0	0	0	0
197	195	False	0.100753792990924	27.6020304647887	0.489412804517874	0.388026171825579	-0.0527796415828317	-0.0813906074803432	-0.0265429949585721	False	False	False	0	0	0	0
198	196	False	0.664320582035417	16.256963388475	2.90001283269989	1.93712660097497	0.177284673411307	0.192065375949391	0.0988071172494002	False	False	False	0	0	0	0
199	197	False	0.483055961235094	21.9320784284252	0.897529301095279	0.652146456588116	0.105364066655812	0.29200375836752	0.142650328402081	True	True	True	1	1	1	1
200	198	False	0.214482153119087	16.9082341297501	1.1012225194488	0.535529209507997	-0.0122496752237289	0.0836721770376986	-0.0161450328283554	False	True	False	0	0	0	0
201	199	False	0.752764240313107	17.0435987188221	2.99528920328425	2.08095451672699	-0.230193591159272	-0.231381068008745	-0.0987733417113498	False	False	False	0	0	0	0
202	200	True	0.178722578052516	26.2487277127446	0.305879954829828	0.268782538701921	0.0389070283662855	0.066899761864552	0.046886090397555	False	True	True	0	0	1	0
203	201	False	0.229373424223406	9.87072854855627	0.557721483957462	0.344027628650016	-0.0446858015574845	0.093731278302417	0.00506785122688786	False	True	False	0	0	0	0
204	202	False	0.16380030970589	18.3063027972565	0.398031243982014	0.216390808539217	0.0553522431209771	0.0302939747908326	0.00821698040971274	True	True	False	1	0	0	0
205	203	False	0.32575449053567	22.185796385416	0.284507180669833	0.204243119891753	0.0380524154706612	0.190810489557566	0.0366654546870575	False	True	True	0	0	1	0
206	204	False	0.659699119487194	18.9686053127946	3.40619048064208	1.53199908735282	0.191333808149664	0.380287537177636	-0.0597424143535949	False	True	False	0	0	0	0
207	205	False	0.166306658755765	25.3912737616499	0.869063667797935	0.62864947718907	-0.0525613659162653	0.0468108465205958	-0.107640167645219	False	False	False	0	0	0	0
208	206	False	0.210005633781063	18.8644186947385	0.417731851348564	0.228279637686081	-0.0946754304862371	0.107104501575614	-0.0358077471422556	False	True	False	0	0	0	0
209	207	False	0.3191106613008	22.1703557077648	0.538200018135006	0.597481795067639	-0.0665074553707247	0.193813572931257	0.000562856248293242	False	True	False	0	0	0	0
210	208	False	0.999999999999877	21.8914995430548	2.08878517815102	1.3292967077487	-6.47115694363265e-14	-5.25945953455675e-14	-7.83506592938465e-14	False	False	False	0	0	0	0
211	209	False	0.999999958509395	19.173280376626	2.13326009630802	1.6785084010757	0.429349249808764	0.0608195543702602	0.00644037581350669	False	False	False	0	0	0	0
212	210	False	0.171921640810146	13.6243429619856	2.57643167000332	1.17124569140341	-0.559654394882514	-0.322832085317332	-0.0848084470898959	False	False	False	0	0	0	0
213	211	False	0.563201826961264	14.3893060060147	4.48419270028606	2.28075401289548	-0.310379986415808	0.0272196720756263	-0.140162518730832	False	False	False	0	0	0	0
214	212	True	0.335258246637899	23.907699414403	0.47535513156875	0.573042965056853	-0.137075509998731	0.11343154724322	-0.0221529864975942	False	False	False	0	0	0	0
215	213	False	0.162922933956037	19.8861714706	0.36434766026875	0.319162770781236	-0.0361532747208079	-0.0233509312480882	0.0163406697806037	False	False	False	0	0	0	0
216	214	False	0.538501688560993	24.0176351814938	1.82150593726092	1.05846170525707	-0.145530558844582	-0.260586642750383	-0.0953682983670427	False	False	False	0	0	0	0
217	215	True	0.286839309070247	22.5679801191624	0.571170387154878	0.272190025403006	0.115952535500573	0.200262360993072	-0.01340356909733	True	True	False	1	0	0	0
218	216	False	0.790303389444551	17.5002555805297	2.37222423568463	1.06177811792424	0.370465644350944	0.339168388216762	0.07492936170858	True	True	False	1	0	0	0
219	217	False	0.237404521995817	9.57320293642373	0.320041590366304	0.207122014853484	0.0247188105393191	0.130328489612886	-0.0187780543757139	False	True	False	0	0	0	0
220	218	False	0.317104875797366	24.5434641098897	0.772333689063842	0.467191228521181	0.0441411546231244	0.175411066775708	0.0284822053359751	False	True	False	0	0	0	0
221	219	False	0.999999999999153	14.7726403655545	4.32577685859439	1.88891277265344	-7.52459206054823e-13	-6.69557742583037e-13	0.00226939037753767	False	False	False	0	0	0	0
222	220	False	0.386894105729007	24.3398964360262	1.17941540789589	1.91940562166754	0.0720725434115061	0.261751326893922	-0.067459466747086	False	True	False	0	0	0	0
223	221	False	0.272854587011672	15.9773803352243	1.5505098730942	1.62270109685183	-0.137201070554819	-0.11636667831168	-0.0440305080543419	False	False	False	0	0	0	0
224	222	False	0.147533922295631	14.0122392765115	0.293337486591524	0.227299800010221	0.0240092667120993	0.0769116404913061	-0.00835205410346839	False	True	False	0	0	0	0
225	223	False	0.999999999998625	19.3521583341291	2.8686815985368	1.09268396342169	3.66745754037522e-05	0.0657772470782662	0.0782099812375238	False	False	False	0	0	0	0
226	224	False	0.130537205051602	19.5827002903493	0.991363557773436	0.762482604995264	-0.280656853013428	-0.191910722677396	-0.0589280863406497	False	False	False	0	0	0	0
227	225	False	0.283354504964581	25.8422382833914	1.1078584328896	0.592215491561375	0.0456088643361655	0.17072146830662	-0.00204368323207803	False	True	False	0	0	0	0
228	226	False	0.285235243539597	23.3186940754204	0.58900021976433	0.255044881495355	0.158815688520847	0.183623088822542	0.0336020458838347	True	True	False	1	0	0	0
229	227	True	0.356723292723511	22.6357688874027	0.397780973835693	0.298416492171923	0.208171534953117	0.252681327451952	0.0469233292006577	True	True	False	1	0	0	0
230	228	False	0.999999999999996	18.9576589357449	1.90988737237096	1.0801245548364	0.156476140218068	1.74316117096395e-13	0.112081467408715	False	False	False	0	0	0	0
231	229	False	0.288544284645959	21.4284246801728	0.917924380007238	0.707817109016053	0.00735162605446637	0.121819425311079	0.0522331734618606	False	True	False	0	0	0	0
232	230	False	0.999999999999996	12.756637686439	3.57630888236425	1.91423606946253	2.25688356891851e-13	2.22309948227916e-13	1.67366120962242e-13	False	False	False	0	0	0	0
233	231	False	0.523849558558761	17.6534999848627	2.41875663878768	1.67850614124324	-0.105445104158719	0.303345163169132	0.000593581523323117	False	True	False	0	0	0	0
234	232	False	0.269444183124302	17.9882131869846	0.752486110867644	0.628514635308567	0.0695396681514445	0.164083343839358	-0.0144527924588617	True	True	False	1	0	0	0
235	233	False	0.273758670010161	24.2671778227568	0.377715498261177	0.285968402348508	-0.0723699091847948	0.140341877843388	-0.0490373840682078	False	True	False	0	0	0	0
236	234	True	0.414314702918362	23.5191968636224	0.613666399459749	0.450175678387515	0.140911634926273	0.315273325412642	0.0387119763444185	True	True	False	1	0	0	0
237	235	False	0.999999999999986	21.7481230572355	1.37297101046519	0.697757753983168	7.66986474332043e-14	5.54967183319377e-14	1.04974917647382e-13	False	False	False	0	0	0	0
238	236	False	0.357624974698735	20.2067227841656	0.428515338698611	0.27831208981283	0.0523852355477932	0.201381245767902	0.00177104617750132	True	True	False	1	0	0	0
239	237	False	0.999825867257352	15.0999294909386	3.53231248999641	1.47998858844587	0.235702532728932	0.0652784286898113	0.138048182487179	False	False	False	0	0	0	0
240	238	False	0.619746789292114	25.2882536634876	1.39282295846818	0.690583140650255	-0.125784014841317	0.286455214069692	-0.0195404149815227	False	True	False	0	0	0	0
241	239	False	0.365403414424402	13.2382612384128	1.0771507448748	0.43477893634681	-0.0398778100188115	0.119903419900412	0.0121890925164991	False	False	False	0	0	0	0
242	240	True	0.323564483496998	18.4981286498413	0.376642515320019	0.223167495183178	0.158822141779492	0.228826417249519	0.0198903076018799	True	True	False	1	0	0	0
243	241	True	0.21639549848696	30.8140070939714	0.327979384903159	0.308575808007367	-0.0513099704373284	0.114118002297055	-0.0189307655999549	False	True	False	0	0	0	0
244	242	False	0.348600659595856	14.9815913108701	0.561736625699406	0.562193837570769	0.0971759667035021	0.222058849992623	-0.0692539613623489	False	True	False	0	0	0	0
245	243	False	0.147769734789349	27.0254046457475	0.353183327737696	0.246950041578322	-0.00126588604314557	0.0639093762397699	-0.033617654473252	False	True	False	0	0	0	0
246	244	False	0.179162779305549	13.2796337563809	3.47183272124639	2.07499991070167	-0.205766845849643	-0.103312866529315	-0.0656986529105961	False	False	False	0	0	0	0
247	245	False	0.461312854850934	18.7848780229389	0.238984727185837	0.161735332757926	0.0531802435974795	0.353843449460384	-0.0142915315368254	True	True	False	1	0	0	0
248	246	False	0.137511889758128	16.4467546279606	0.369900537278164	0.193045892796824	-0.015361863599903	-0.0371995927431427	-0.00380086491981622	False	False	False	0	0	0	0
249	247	False	0.155212789140273	10.2230716424818	1.07709390504146	0.717085601485371	-0.0745148282374992	-0.208238436771361	-0.0197989128229747	False	False	False	0	0	0	0
250	248	False	0.31076062310949	13.6402730607851	3.32610433116487	2.32709393435586	-0.130426453508378	-0.0878114893105186	-0.0896760829572533	False	False	False	0	0	0	0
251	249	False	0.403664323475888	23.387871924859	0.382895320865941	0.250099204619474	0.0198469605436308	0.275777223155502	0.00212219882247902	False	True	False	0	0	0	0
252	250	False	0.999999999995506	18.411575824337	2.13243327365806	1.21646540773142	-4.42131553590741e-12	0.029641388752915	1.5792751669752e-06	False	False	False	0	0	0	0
253	251	False	0.201994764207064	19.5097553285303	0.382835839276172	0.373560053567579	0.0227108901985016	0.105348481950362	0.0110186783135714	False	True	False	0	0	0	0
254	252	False	0.171807170045006	23.0518539260001	0.312685876457049	1.19663804569572	0.0313432782529997	0.0343644084443155	-0.0153255919456467	False	False	False	0	0	0	0
255	253	False	0.261547679136459	27.1560754395542	0.247300407488261	0.68810768736275	0.0038671372441912	0.123047594805739	-0.00941302457173602	False	True	False	0	0	0	0
256	254	False	0.146138161509202	22.8308594923233	0.486063959500708	1.215182839616	-0.00909520861011927	-0.0110957716944318	-0.0241087936378867	False	False	False	0	0	0	0
257	255	False	0.27175084949354	25.7139778097267	0.15096009920877	0.210144779839522	0.0861980307655038	0.159110422774107	0.0113694566554787	True	True	True	1	1	1	1
258	256	False	0.1803526628141	17.880093302563	0.593004411149324	0.622272992118912	0.0387396752968561	0.0768531634328017	-0.0131487846249111	False	True	False	0	0	0	0
259	257	False	0.247700866660595	18.5640475970357	0.29637429247732	1.04674777725215	0.141345545461608	0.122001528207404	0.0313285460927149	True	True	True	1	1	1	1
260	258	False	0.578850081403734	13.3884631732045	1.5970036050473	0.863257404790946	0.364852614086373	0.32280537203842	0.0956425868601923	True	True	False	1	0	0	0
261	259	True	0.36458881410002	9.17790195329252	0.341010121282508	0.380209130706375	0.157356983097243	0.259356989105279	0.0394422352692649	True	True	True	1	1	1	1
262	260	False	0.237777596785555	19.4737902358693	0.613400953298455	0.423587350397762	0.0472193444519483	0.0148856350483699	-0.0550001345272027	False	False	False	0	0	0	0
263	261	False	0.257067135015379	15.7622674391399	0.56736343749644	0.365423187052106	0.0790437524032002	0.161100194824266	-0.00796774076855452	True	True	False	1	0	0	0
264	262	False	0.169234179578956	14.5390741335844	0.325593797331308	0.451471592815635	0.0428759198486668	0.0743734648847147	0.0193602637436503	False	True	False	0	0	0	0
265	263	False	0.174884926842009	26.0040871197397	1.05639076027612	0.82828697135098	0.018965713817462	-0.00393080923330153	0.0414111489707202	False	False	True	0	0	0	0
266	264	False	0.113152331300481	13.0374969667077	0.591637683686359	1.04209587317174	-0.0118526264719534	-0.0138727324965116	-0.0265037079771367	False	False	False	0	0	0	0
267	265	False	0.220932183323794	21.1537548635464	0.362690135059359	0.483951167050606	0.03153789909694	0.0924258617452072	0.00299075100396101	False	True	False	0	0	0	0
268	266	False	0.999999999999973	17.4815285639465	1.76019444155832	0.285802295583285	0.618361576178492	0.775669556505792	2.11335858313344e-08	False	True	False	0	0	0	0
269	267	False	0.268464071165389	4.29886946679159	0.221801030023168	0.119069242842923	0.0206827797750886	0.195129398264575	0.0286573498086343	False	True	True	0	0	1	0
270	268	False	0.31797073753139	8.71379445155568	0.548540410611712	0.632657532001654	0.0592165995907494	0.201774580144137	-0.0205310554408127	False	True	False	0	0	0	0
271	269	True	0.382886883355325	33.9985703700759	0.404189218891759	0.157482424098284	0.0183069207012474	0.252881927716401	0.00467767535390489	True	True	False	1	0	0	0
272	270	False	0.37624626649873	19.9186807047575	0.860705789346167	0.271656585866493	0.094768705535889	0.267087936178694	-0.000933342205192614	True	True	False	1	0	0	0
273	271	False	0.252235921820067	13.4982741040006	0.387575401902275	0.138631893178188	-0.0498763542339504	0.156647258626379	0.0022280073884253	False	True	False	0	0	0	0
274	272	False	0.52579971048177	5.16712198746017	0.259831094860921	0.0825400489399432	0.106180094063994	0.436740952322087	0.0224004463750822	True	True	True	1	1	1	1
275	273	False	0.214781984990574	19.781709807823	1.2543217693949	0.543087299577576	-0.130350399761087	0.03833895281767	-0.0531512829274999	False	False	False	0	0	0	0
276	274	False	0.466363234566012	7.29766202525228	0.269387545193915	0.100325787731926	0.0241633264225123	0.369881125461688	0.0111905020550427	True	True	True	1	1	1	1
277	275	True	0.416984777921528	4.1442478453851	0.284326839526047	0.0908179487780385	0.0489708740275544	0.303905637139099	-0.0123757075400529	True	True	False	1	0	0	0
278	276	False	0.554015901951661	39.3075311009511	0.290427031476915	0.0908569560744526	0.118537930205507	0.450120314937774	0.00325647587022482	True	True	False	1	0	0	0
279	277	False	0.459505172289368	14.3079761089491	0.775813681938634	0.298793480624858	0.132590036453679	0.384235792439029	0.012465942025251	True	True	True	1	1	1	1
280	278	False	0.137672585830104	16.6056529075326	0.510681467278163	0.831907762555246	-0.0278042959849835	0.0156595746375416	-0.0123408688425328	False	False	False	0	0	0	0
281	279	False	0.309792864270646	4.56698119279825	0.376713823709641	0.107017551992911	0.019932491986052	0.220072526800714	-0.0215201118080491	False	True	False	0	0	0	0
282	280	False	0.279179277489743	3.31612710115282	0.434740672333825	0.131792067269338	0.00605053148991622	0.20612248578526	0.00918484672093009	False	True	False	0	0	0	0
283	281	False	0.171019722555587	15.8417814160429	0.79232760176336	0.254983838691726	0.0312128311997855	0.0893657083592814	0.0233645720429929	True	True	False	1	0	0	0
284	282	False	0.496940687624935	10.8543850816202	0.281528810784428	0.0756575070191415	0.207298069278219	0.390641530477332	0.0404158825483444	True	True	True	1	1	1	1
285	283	False	0.543241751711443	11.8761832563204	1.04138701296002	0.382025594609002	0.0926996526839214	0.429984267991438	-0.00448405491326232	True	True	False	1	0	0	0
286	284	True	0.490549682285686	15.2371943263103	0.31199701532806	0.131513340263886	0.0477221986787533	0.38453319140901	0.0161672852341952	True	True	True	1	1	1	1
287	285	True	0.142600835194301	6.70811647957549	0.419145364973821	0.171406480360539	0.0167473145958112	0.0545700023596602	0.00625771820693453	False	True	False	0	0	0	0
288	286	False	0.414348704699035	15.1329360699758	2.55013371331679	0.56988346434985	0.0256379408571176	0.319244910532567	-0.000739299195040377	True	True	False	1	0	0	0
289	287	False	0.193090106915242	8.10984680231927	0.425221195005634	0.133891777100629	0.0542851414347365	0.109290405533225	0.0154604445151619	True	True	True	1	1	1	1
290	288	False	0.572558708500463	20.5701904032433	2.3863883593508	0.85227729691841	0.0665785693531193	0.476033564288373	0.00276611827961928	True	True	False	1	0	0	0
291	289	True	0.226923068234649	22.069971389891	0.481701994160588	0.56144746276124	0.00578435978212181	0.135136713845811	0.00198860754527212	False	True	False	0	0	0	0
292	290	False	0.515838131647299	38.014102194811	0.244664842847424	0.109016379702932	0.21138197482283	0.430928890820137	0.00626695735287277	True	True	False	1	0	0	0
293	291	False	0.242864657574662	26.4134587822841	0.525301957074912	1.19301390425142	0.0626616830439013	0.152191517800113	0.074959913773818	True	True	True	1	1	1	1
294	292	False	0.215737270031737	6.84912865372486	0.261502715570061	0.119029947561598	0.0117847886697694	0.1261859980606	-0.00691252990354698	False	True	False	0	0	0	0
295	293	True	0.267608247756409	10.4983823308662	0.217956776120932	0.0539923430152022	0.0561080906877016	0.162702646993411	0.00786161634037452	True	True	False	1	0	0	0
296	294	True	0.245850305505668	14.0742791310822	0.509603635958082	0.163727835012679	0.129564096090595	0.191501166658024	0.0156261481773875	True	True	False	1	0	0	0
297	295	False	0.131391867894525	23.1118500928076	0.534164655066617	0.463618028456273	-0.00314723993697109	0.0284600641392364	0.00415955620480342	False	False	False	0	0	0	0
298	296	False	0.380966287554045	5.2356121944669	0.463371564716568	0.0826586774273968	0.0349416929686437	0.295979579634088	-0.00345523394810962	True	True	False	1	0	0	0
299	297	False	0.596158205598138	4.69939401201437	0.254857076565082	0.0720343636656995	0.0586052624257577	0.490910728741948	0.000228175204772487	True	True	False	1	0	0	0
300	298	False	0.274070794181272	7.51620749331102	0.235979482252462	0.0918976288835761	0.0347963099097814	0.189378874026836	0.0226879396435404	True	True	True	1	1	1	1
301	299	False	0.464298257918323	27.5659334856481	0.363600468507438	0.191715263213011	0.15803824391998	0.374762893863667	0.0074130019910259	True	True	False	1	0	0	0
302	300	True	0.304540789540838	27.6109106965244	0.381339435528826	0.126652971621775	0.0384239084402255	0.197330069299541	0.0424633224135926	True	True	True	1	1	1	1
303	301	True	0.233011646946661	24.5170840823161	0.454507747888436	0.191032769788198	0.064125931118089	0.154440308890072	-4.84023629656615e-05	True	True	False	1	0	0	0
304	302	False	0.486679974889981	18.110509284746	2.53551984953673	0.53212341408445	0.0588294760705208	0.378587077345082	-0.00591295404910844	True	True	False	1	0	0	0
305	303	False	0.47667752336379	6.28494561735628	0.243178483896778	0.0751030717195224	0.0866344658961118	0.407664236650913	0.0136257322118622	True	True	True	1	1	1	1
306	304	False	0.595432818298833	9.85860142463174	1.67864036124943	0.416350390193495	0.0617648023692334	0.439184252944271	0.00193589096310667	True	True	False	1	0	0	0
307	305	False	0.52282023248184	3.30641502409518	0.328195528026214	0.0901346361930007	0.115672490397667	0.395528964460358	-0.00647970246068464	True	True	False	1	0	0	0
308	306	False	0.317916516545171	27.1667874205076	0.646487188721663	0.797677232178759	0.00440617293624654	0.142760532096928	-0.00764944001008926	False	True	False	0	0	0	0
309	307	False	0.0923200978043055	27.0549612487956	0.404018689595901	0.18350628570414	0.00170845141046972	0.00424865398670134	-0.00841181410862825	False	False	False	0	0	0	0
310	308	False	0.399259634228081	9.06684098565502	0.874712502041425	0.142335756484341	0.057912371509179	0.355938194173871	-0.00461001662357783	True	True	False	1	0	0	0
311	309	False	0.614172835248776	14.1115519390994	1.41436242304385	0.571402966739336	0.0686926125815707	0.494661812469264	-0.00851012088437033	True	True	False	1	0	0	0
312	310	False	0.397651443165894	14.3543623425427	0.722143839770448	0.227701314984495	0.193623734671876	0.3294744520618	0.0450529189694503	True	True	True	1	1	1	1
313	311	False	0.490381274646417	29.0100509193577	0.363055947480676	0.196464870146198	0.167413365654961	0.379699756376281	0.09627553278345	True	True	True	1	1	1	1
314	312	False	0.307331383320222	35.1153824010415	0.396845704264646	0.125512181510186	0.0479974714580864	0.217541333113773	-0.00548441573802824	True	True	False	1	0	0	0
315	313	True	0.260430354510836	19.3839881703469	0.714038160082499	0.181587704986265	0.0375038182237897	0.165897871562614	0.010116219482341	False	True	False	0	0	0	0
316	314	False	0.14635735066839	18.6322973770042	0.728506413175181	0.561878515041551	-0.00971044826538217	-0.0604710234062223	0.0125445291043946	False	False	False	0	0	0	0
317	315	False	0.303041407141043	4.16424435360976	0.285455722300027	0.0580721144614498	0.0574446667963385	0.208184966507832	6.30751695311992e-05	True	True	False	1	0	0	0
318	316	False	0.639396212957445	6.00898737070263	0.210288394617586	0.0548786599901358	0.109966568493234	0.524633699278618	0.000109434091081972	True	True	False	1	0	0	0
319	317	True	0.231990715352269	15.7089598697997	0.586016299127165	0.446896557944008	-0.0580112281326815	0.141517388915681	-0.00308897009922978	False	True	False	0	0	0	0
320	318	False	0.120653215752143	24.3820550980016	0.644365755281568	0.224459510291899	0.0270068118721882	0.0533745247151814	0.00147305658646641	False	True	False	0	0	0	0
321	319	False	0.540243830609347	12.6215278592445	1.7972309353626	0.524988925094295	0.0500408167217576	0.440253434363801	0.00735255298478415	True	True	False	1	0	0	0
322	320	False	0.148577089553099	24.5194354269115	0.470680977611989	0.188071224085255	0.038212628905701	0.0556634958779731	0.0138612062053428	True	True	False	1	0	0	0
323	321	False	0.180059977673865	22.4923201031387	1.02240813413212	0.54843285196447	-0.0268342607911816	0.0564727469174246	0.0364136304805996	False	True	False	0	0	0	0
324	322	False	0.51461687375226	16.3623299857386	0.839261244286955	0.294082034919914	0.167185192959302	0.451845669327891	0.00926387219756851	True	True	True	1	1	1	1
325	323	False	0.378390261340614	30.0323879856967	0.43572838989025	0.138413958840879	0.068190746032809	0.270397517834062	-0.0141287972934462	True	True	False	1	0	0	0
326	324	True	0.244035785733448	28.7814657339366	0.672922689583888	0.521789254265803	0.0515383601848873	0.133376379642712	-0.00604450424310255	True	True	False	1	0	0	0
327	325	False	0.309245515179447	23.026727978461	0.318210496958714	0.141250134613501	0.0124274889241042	0.206907713302563	0.000205788268780252	False	True	False	0	0	0	0
328	326	True	0.512972738026621	38.8554870339256	0.285696674260114	0.0719304341110049	0.0810012521663946	0.39621050348885	-0.00658533293343207	True	True	False	1	0	0	0
329	327	False	0.126898102919233	19.8691525186557	0.435363999128701	0.212568209968813	-0.00542942255080627	0.0262761398462645	-0.0124380805332635	False	True	False	0	0	0	0
330	328	False	0.343224601389295	10.0884136614895	0.220232819432628	0.0878475712680487	0.0873120402527935	0.235624513393049	-0.00799548916215054	True	True	False	1	0	0	0
331	329	False	0.364879137772764	25.0589075218786	0.608485186956015	1.29265552468265	0.02777849271986	0.259556263007863	0.0281216237512312	False	True	False	0	0	0	0
332	330	True	0.21422501275527	22.4076868014173	0.544608189159754	0.186241894971545	0.013314183889458	0.147154029392368	0.00953526307338635	False	True	False	0	0	0	0
333	331	False	0.258308371281823	17.015321501707	0.442803245028906	0.469779486366667	0.0390503292556696	0.145952014813386	0.0392257265800785	False	True	True	0	0	1	0
334	332	False	0.238298782449471	3.92132127713125	0.494360313752848	0.145953373735002	-0.00762384006673812	0.15860050262033	-0.0146844120466982	False	True	False	0	0	0	0
335	333	False	0.123552190674489	18.1596782628896	0.762781432128332	0.247396698456372	0.0271391891814098	0.0204284855089118	-0.00268663058501473	False	False	False	0	0	0	0
336	334	True	0.54148761827781	7.07037292147911	1.06139301724322	0.251738839469376	0.100067186020242	0.431161580299975	-0.00369121769915274	True	True	False	1	0	0	0
337	335	False	0.524580530356573	19.8486559242562	0.416423133673777	0.202711958521596	0.123535459188992	0.435754085615906	0.0510405073978766	True	True	True	1	1	1	1
338	336	False	0.499792470039262	9.52653802840994	1.4514254295261	0.400715267711495	0.0836715779837827	0.380236680286568	0.0202906530288852	True	True	True	1	1	1	1
339	337	True	0.566642898044297	12.3067469383567	0.362732731516701	0.123181190359806	0.0775080122707247	0.494149186989788	0.0261577688034837	True	True	True	1	1	1	1
340	338	False	0.220518575977466	29.2262637085573	0.239699809826229	0.358668997005579	0.0495580041823995	0.149189300725162	-0.0187082864069047	True	True	False	1	0	0	0
341	339	True	0.366423757590864	36.7465625374155	0.297204202482983	0.163848703375198	-0.0146798432871617	0.282574467509656	-0.00508063278277071	False	True	False	0	0	0	0
342	340	False	0.214040436454534	7.23742968404802	0.15937650376276	0.141308191997004	0.0797980636189263	0.132933047837304	-0.00522248164917593	True	True	False	1	0	0	0
343	341	False	0.183163015681096	23.5686391744469	0.659226849550139	0.941659051359447	-0.0542016284984215	0.0588238723480783	-0.051499056933748	False	False	False	0	0	0	0
344	342	False	0.321583973913148	32.2925243455385	0.712859088248554	0.44942099211904	0.145651656834286	0.233677239263755	0.00727396559422107	True	True	False	1	0	0	0
345	343	False	0.14808035580731	9.55274316775421	0.166753988526014	0.119345328189118	0.0584255884714644	0.0814452273252754	-0.0112678857973956	True	True	False	1	0	0	0
346	344	False	0.159604255541076	9.9027741089639	0.385282255059566	0.138871030956041	0.065325232780712	0.0561753478815227	0.00895542873318691	True	True	False	1	0	0	0
347	345	False	0.398882921877617	30.0732018981983	0.754719826993946	0.222602669825641	0.106214196220305	0.321839122443954	0.0108652463388514	True	True	True	1	1	1	1
348	346	False	0.12586140207078	28.6537006394727	0.444599733285038	0.103826673268333	0.0268403204584304	0.0210016883427528	0.0122939903485961	False	False	False	0	0	0	0
349	347	False	0.308490884365513	33.3914364752908	0.37694584098558	0.19400135436717	0.122038042093994	0.238021175334991	0.0059330648206208	True	True	False	1	0	0	0
350	348	True	0.140886820128442	11.2460715104998	0.225488814938617	0.117515318264041	0.0621732790650675	0.0617260880807509	0.0280588055285833	True	True	True	1	1	1	1
351	349	True	0.135915866600572	11.9883690220772	0.763522418821223	0.21069760938361	0.0178866263302671	0.0446432026724653	-0.000109238594897943	False	True	False	0	0	0	0
352	350	True	0.210755334591707	27.2793100144562	0.500720362823912	0.159980641476948	0.0491652313358393	0.122881169042148	0.00734308554702427	True	True	False	1	0	0	0
353	351	False	0.280889068754914	11.2497831821882	0.249863308586464	0.0891794600781418	0.0604586083990455	0.204688246051614	0.00808685354066748	True	True	False	1	0	0	0
354	352	False	0.264736564315134	10.113340300751	0.435197957655635	0.21393739864536299	0.0390771438760644	0.178166303382372	-0.0178768312060361	True	True	False	1	0	0	0
355	353	False	0.0937107734068213	4.44431458890594	0.280904180902471	0.142967320929378	0.0137638897718162	0.0208588699757109	-0.00721382197077345	False	True	False	0	0	0	0
356	354	True	0.164792944845489	11.5016032883435	0.345636230907313	0.157021889865731	0.0371954437366436	0.0958162990120295	-0.00916508670040888	True	True	False	1	0	0	0
357	355	True	0.371820282442247	20.295347539948	0.613925133385499	0.984977882877432	0.118544074316067	0.219687905105349	-0.000818944703112285	True	True	False	1	0	0	0
358	356	False	0.182953615766008	35.9040734018549	0.187049604117891	0.0939189724989165	0.0981741425398204	0.121115611964771	-0.00878553923619823	True	True	False	1	0	0	0
359	357	False	0.200177540486253	4.33002428219117	0.168280425403208	0.172033300177194	0.0455143352003889	0.15126490117649	-0.00514991949450754	True	True	False	1	0	0	0
360	358	False	0.147965036372737	38.9713760516574	0.26438865834268	0.106501322831184	0.00618233731973521	0.0622903636354634	0.00575321574434145	False	True	False	0	0	0	0
361	359	True	0.365885689251448	6.67588852839011	0.297745222548837	0.122361918880487	0.0207236434535976	0.285053605445658	-0.0102402201560392	True	True	False	1	0	0	0
362	360	False	0.228195779305658	22.5645633563995	0.426266005801319	0.63297628995106	0.0456403965974219	0.0423237277048267	0.0122134891003534	False	True	False	0	0	0	0
363	361	False	0.196574142728261	36.2419710225314	0.293219652465919	0.152562617160387	0.0569977894399079	0.115029514411757	-0.00275266182223609	True	True	False	1	0	0	0
364	362	False	0.125398729871009	11.1211330755333	0.356784718136981	0.13866331840052	-0.00350729905589682	0.0405229569921009	-0.00147589808017348	False	True	False	0	0	0	0
365	363	False	0.116148246718291	20.0625873873968	0.489305542154808	0.188044461860276	-0.01235912185397	-0.0118165516494625	-0.0159133055199604	False	False	False	0	0	0	0
366	364	False	0.590616303025883	29.4887995558069	0.132024977955685	0.142076259897074	0.310625498675512	0.49119895687365	-0.000811655886913075	True	True	False	1	0	0	0
367	365	False	0.24240832384043	5.38281326841635	0.355000161463647	0.136774998494211	0.0204823806487678	0.149321614465056	-0.0151345697167406	False	True	False	0	0	0	0
368	366	False	0.158250529054613	9.68092122582042	0.496923475548003	0.147978073768737	0.0164215803595499	0.0700434447167439	-0.0155248405427901	False	True	False	0	0	0	0
369	367	False	0.23678372768708	10.7473838991023	0.250650728087193	0.226120138903072	0.0689488740519564	0.160041648025699	-0.00212281728073766	True	True	False	1	0	0	0
370	368	False	0.283133801229959	24.3150220328208	0.376145888070819	0.98144662558255	0.0840299528092494	0.163209448421637	0.0802283310163385	True	True	True	1	1	1	1
371	369	False	0.923403982802117	16.4647567768049	3.67009027309717	1.76824100554154	-0.0548543181303047	-0.0718295613522997	-0.0385632969003729	False	False	False	0	0	0	0
372	370	False	0.156578772842568	15.6766668692524	0.519912957419809	0.171216974676186	0.0569479712683641	0.0837732421587836	0.00933310012580921	True	True	False	1	0	0	0
373	371	True	0.184769930432991	5.57276222899538	0.249381179452771	0.100449116467916	0.0286853349016709	0.124032950128763	-0.00432398376815995	True	True	False	1	0	0	0
374	372	True	0.19627316794653	7.49240097622593	0.267192877971777	0.122585924320398	0.0303661972808435	0.130018196803309	0.0165237242756998	True	True	False	1	0	0	0
375	373	False	0.331778047684346	36.3693497495776	0.231164510336434	0.0846010326524622	0.152809275165871	0.248892694108793	-0.00433323494647699	True	True	False	1	0	0	0
376	374	False	0.166360027100863	14.873760376865	0.923264389934875	0.61745816208049	0.0462332959521037	-0.00599412717538465	0.00137663588527182	True	False	False	0	0	0	0
377	375	False	0.202410961020611	18.7012309204188	0.445213789677167	1.1524694745476	0.0140358180371554	0.0941881832397804	0.00588025505865238	False	True	False	0	0	0	0
378	376	False	0.197034895467505	23.2647004317649	0.908896758841639	1.02589447473202	-0.0183036219968565	0.05768869285968	-0.0580154728565667	False	False	False	0	0	0	0
379	377	False	0.13363895833569	5.71817672962525	0.353220488739164	0.106870768020225	0.0171365221858744	0.0603957981445379	0.00928070153065611	False	True	False	0	0	0	0
380	378	False	0.483287993613347	39.3262274892787	0.207672184604145	0.0617197508181173	0.165026181634755	0.392030529136628	-0.00449883919434636	True	True	False	1	0	0	0
381	379	False	0.4084058601053	19.3998975322673	1.11956163191292	0.577214211619524	0.192190028738936	0.287386989373226	0.000232039366703654	True	True	False	1	0	0	0
382	380	False	0.16184531374223	3.82185188607062	0.38419688740735	0.21990201562511	0.00296602339780297	0.0818799094466236	0.00429076768218743	False	True	False	0	0	0	0
383	381	False	0.164281620624802	22.4611446486302	0.391459395267829	0.253019599101422	0.0272301475112646	0.0500812618964739	0.0191815340085272	True	True	False	1	0	0	0
384	382	False	0.249793721717822	5.60639738710738	0.174968748488455	0.187768937890174	0.130577917696534	0.182609372741228	0.00241536121752979	True	True	False	1	0	0	0
385	383	False	0.191567606688874	8.85883349816656	0.309137487919409	0.154016673039092	0.0579319302327768	0.092246852211974	0.00919591288584265	True	True	False	1	0	0	0
386	384	False	0.262474625396953	34.9767910609756	0.388692372092438	0.226186722279208	0.0509465213751483	0.150924267406259	-0.00909134306794864	True	True	False	1	0	0	0
387	385	False	0.118283037088662	14.2890901962198	0.425191540327042	0.225707823648014	0.0132813178974247	0.0222128578551281	0.0156725248599224	False	True	False	0	0	0	0
388	386	False	0.285476695450832	14.3811467293747	0.393279003062233	0.272518138625401	0.093403940517644	0.204350254076553	0.0126216064726968	True	True	False	1	0	0	0
389	387	False	0.253323089475958	19.2410759668879	0.448300671054485	0.807428794638486	0.0830122367653913	0.175592597079055	-0.0282496619460353	True	True	False	1	0	0	0
390	388	False	0.181826719375278	12.0210195294354	0.203924911449931	0.111869836626156	0.0569079681941536	0.0873178004624471	-0.00817695143791307	True	True	False	1	0	0	0
391	389	False	0.214082458020103	18.7804438623571	0.571924279385089	0.335830050225207	0.100565007734352	0.135551567013177	0.0147537357576885	True	True	False	1	0	0	0
392	390	False	0.167923543792619	17.1639987143903	0.336683511885032	0.174743468355006	0.0114627199436539	0.0677388794610871	-0.00724673821887057	False	True	False	0	0	0	0
393	391	False	0.22696560576278	5.99860863824424	0.486354077983504	0.212401242490708	0.0275521334144282	0.163860465229479	-0.00106519255250391	False	True	False	0	0	0	0
394	392	False	0.190772211578909	20.6771317823418	0.569516707536777	1.28754390199822	-0.115710651004695	0.00728139618213358	-0.0330288555711288	False	False	False	0	0	0	0
395	393	False	0.262495605890686	4.67148343543511	0.280844782167219	0.149864399659258	0.0477131952730953	0.18831195822188	0.00666183992766744	True	True	False	1	0	0	0
396	394	False	0.122466836693224	31.5964993409891	0.784399439653853	0.260168534139676	-0.000561522774915838	0.00675082561063149	0.0304956872908374	False	False	False	0	0	0	0
397	395	False	0.143065537624955	19.2049499192372	0.557790419369262	0.305321204058241	0.0356550468243961	0.00232420262459048	0.0371775845106662	False	False	False	0	0	0	0
398	396	False	0.394645295326811	25.7037372697471	0.347145519852739	0.569363144255861	0.126144043691642	0.270449086257066	-0.00484767338927914	True	True	False	1	0	0	0
399	397	True	0.252393927580176	4.60559844158767	0.400303204162295	0.138065870142663	0.0648597398573289	0.164546015648275	0.0291687829142714	True	True	True	1	1	1	1
400	398	False	0.167651389167673	17.0051476649151	0.323606279842851	0.212161768801427	0.0171868278103071	0.0870694464663979	-0.016302042905901	False	True	False	0	0	0	0
401	399	False	0.21304258705009	11.4697265408023	0.364940234103962	0.182117909468026	0.0481866602227647	0.141613076711759	-0.0130719463039371	True	True	False	1	0	0	0
402	400	False	0.199334980654729	31.2110672668244	0.489037344576109	0.154037914296409	0.00409305634044158	0.114860944377114	-0.0137833992532091	False	True	False	0	0	0	0
403	401	True	0.556479482074747	9.19204630286819	0.3242280215315	0.0976063081409311	0.0769611679328309	0.484610631178592	0.0278997188740718	True	True	True	1	1	1	1
404	402	False	0.406706390337477	14.8548581464937	2.07558928804479	0.740768221107443	0.0443084122432749	0.331605743831051	0.0006892405783519	True	True	False	1	0	0	0
405	403	False	0.175343217631614	19.5241817124192	0.432586668552615	0.268366312442566	0.0472958721987285	0.0471253779247097	0.0152479492696132	True	False	False	0	0	0	0
406	404	True	0.0746656405394562	3.67212879393329	0.3881671071417	0.261916276860941	-0.00864433200048298	0.000614361047017446	-0.00585592026831776	False	False	False	0	0	0	0
407	405	False	0.528994069081333	26.7887181461459	2.74935014455796	0.909710335650308	0.0180999344871807	0.448142712795887	0.00727164243728412	True	True	False	1	0	0	0
408	406	False	0.477975070445793	12.3065820384188	0.347282663811129	0.136043087284217	0.0432117549887899	0.37571117451696	0.0271734028668329	True	True	True	1	1	1	1
409	407	False	0.350163809781189	16.1448398730965	2.35951688458985	1.30409950799334	0.128517065453467	0.290071598311597	0.0310998517447629	True	True	True	1	1	1	1
410	408	False	0.503342838329024	3.84532914764803	0.379394161468318	0.108494527038087	0.0272772571250247	0.431606523881846	0.0146389653040887	True	True	True	1	1	1	1
411	409	False	0.280586774207909	11.0731786853591	2.1978108340204	0.612629570201528	0.0881203185044567	0.209990679071228	0.0387057468831874	True	True	True	1	1	1	1
412	410	False	0.494643110692327	9.54717180704838	3.16927682005059	0.932852923485464	0.0429130417906382	0.418964074214382	-0.00678030322857189	True	True	False	1	0	0	0
413	411	False	0.647865285721678	12.6193154119967	2.73104674366597	0.928564029258826	0.0313751797980178	0.554817420817334	0.0241668496760299	True	True	True	1	1	1	1
414	412	False	0.722528309207291	16.0628217800648	0.338848448692703	0.102666533680428	0.0627044677871901	0.615265158571224	0.00862660751810265	True	True	True	1	1	1	1
415	413	False	0.377240844049153	4.39859930900054	0.387487935186787	0.184538481572965	0.0274100652550011	0.300113559784872	-0.000788189539164706	True	True	False	1	0	0	0
416	414	False	0.398041613954388	11.1289121145809	2.27732349180859	0.562001992403905	0.037506433257287	0.312096251165939	0.0036640399244373	True	True	False	1	0	0	0
417	415	False	0.446897005386042	12.9754836599778	0.312317912807058	0.101528144731849	0.0215982951861884	0.350123663574409	0.0145026856538382	True	True	True	1	1	1	1
418	416	False	0.524738410051882	12.6920008567631	1.49447934248555	0.542738128619201	0.0443368970736117	0.442758738838505	0.0196259074070135	True	True	True	1	1	1	1
419	417	False	0.56752207363884	3.92820411807579	0.438297580170071	0.117457279598075	0.0349683959000581	0.475484211640781	0.00440812837908185	True	True	False	1	0	0	0
420	418	False	0.280201730205646	13.234008261697	2.76257122572124	0.908866557456496	0.0952381846180488	0.191468918371845	0.0215520531840653	True	True	True	1	1	1	1
421	419	False	0.508229850427662	12.989701593867	0.37851866288042	0.165278960728219	0.0207115292505916	0.417246214891038	0.00398805888718553	True	True	False	1	0	0	0
422	420	False	0.386947450825921	15.728437148248	0.275960352436093	0.112804155792168	0.0317004148806993	0.275285140886161	0.0293783928466315	True	True	True	1	1	1	1
423	421	False	0.60137209796696	21.2373211729552	2.64207632655559	1.02219932820829	0.117371461548534	0.517909082888239	0.0509833732446352	True	True	True	1	1	1	1
424	422	True	0.450129942048242	16.1144516992105	2.0534181752633	0.649559496728454	0.073230870079344	0.378890283849694	0.0283977649991637	True	True	True	1	1	1	1
425	423	False	0.192076470373153	6.43681468847625	0.518891197668576	0.136797071281854	-0.0137367236327551	0.11483099205618	-0.0148238957479738	False	True	False	0	0	0	0
426	424	False	0.505863331508165	10.1902867304608	0.51831340028657	0.183917323642072	-0.0041012378883008	0.423897730773641	-0.00170564776687178	False	True	False	0	0	0	0
427	425	False	0.61385787214016	11.5428534399686	0.283164484496604	0.147379060283743	0.0481471755089957	0.516456195058999	0.000303844764745976	True	True	False	1	0	0	0
428	426	False	0.3620214545182	18.7196653445019	0.456009161709338	0.156952208196991	0.0213709444285303	0.28457711645081	0.00539812604889764	True	True	False	1	0	0	0
429	427	False	0.625939454971696	36.4545980708145	0.316213294174949	0.0947980370105225	0.157609430271699	0.536273804528053	0.0275701357051311	True	True	True	1	1	1	1
430	428	False	0.214489195949185	16.0717133619321	0.640782044103209	0.289515329191631	-0.00745022904423091	0.144899550365412	-0.000320725602009025	False	True	False	0	0	0	0
431	429	False	0.466872244939197	12.3892669326668	2.25275626681732	1.25109876698099	0.0971288145763107	0.403370292841739	0.049857101453937	True	True	True	1	1	1	1
432	430	False	0.28415136836945	5.99047009788436	0.310688233717668	0.132107384565382	0.0481895162206029	0.19541739167322	0.010973895351632	True	True	True	1	1	1	1
433	431	False	0.577124924107377	20.8105152365924	0.465235843491827	0.13181256844646	0.0414551995099829	0.460995021894917	0.0193156976222611	True	True	True	1	1	1	1
434	432	False	0.226445920196022	30.2715756550585	0.598453402334061	0.212737668179666	0.00483146502988653	0.0948103227051639	-0.00400573890095233	False	True	False	0	0	0	0
435	433	False	0.528864340147907	15.1610298701229	3.00852929051859	1.17051826444676	0.0437862262286466	0.441505313936863	-0.000296610989289527	True	True	False	1	0	0	0
436	434	False	0.322016901982283	14.6547948482627	2.28298570972623	1.00902692379901	0.0308165786356714	0.254590701042059	0.00444948084686259	True	True	False	1	0	0	0
437	435	False	0.325082976165748	11.9433098688789	1.58811397947376	0.616621931293728	0.133340633339005	0.264492150113413	0.0479815285131348	True	True	True	1	1	1	1
438	436	False	0.426422804478438	14.0336024293837	0.477033076885217	0.167200151224817	-0.00872810943499921	0.348718632922787	0.00284664368002573	False	True	False	0	0	0	0
439	437	False	0.263584205464854	22.4576487973083	0.681777219515559	0.263476474133193	-0.0140277381595441	0.16932511241711	0.028161318687835	False	True	False	0	0	0	0
440	438	False	0.595955096137646	10.6353295243361	0.391343828521384	0.100716427553315	0.0309631108570515	0.518759190941837	0.00605715953186432	True	True	False	1	0	0	0
441	439	False	0.293627601532412	16.3617041139037	0.511845224216672	0.173070488956614	0.0777581201034801	0.209466839510156	0.00116117372094628	True	True	False	1	0	0	0
442	440	False	0.288561027769625	4.13663580923313	0.667257245291286	0.202261044564895	0.0378204960205805	0.211832298903652	0.000468384343891771	True	True	False	1	0	0	0
443	441	False	0.239348936021449	13.1535435191103	3.8086582407021	1.43485930685328	0.0318695916828166	0.175413736401481	0.00875348655177461	True	True	False	1	0	0	0
444	442	False	0.727488084952265	16.0595521867978	0.260872059593679	0.115482971664663	0.0250533957154644	0.61543446619173	0.00191340797886149	True	True	False	1	0	0	0
445	443	False	0.173458957494084	17.5285350320395	0.569633943435282	0.250347176373268	0.0142431023553662	0.0732735590350067	-0.0169967077666353	False	True	False	0	0	0	0
446	444	False	0.439956174368087	13.2019590725315	3.16169976956164	0.836142522098748	0.0445728949275632	0.359053154166512	0.00134170980623404	True	True	False	1	0	0	0
447	445	False	0.144889159738558	20.3949976517376	0.972163285954508	0.276156507476231	0.022180582115108	0.0879092553916083	0.00142501054097466	False	True	False	0	0	0	0
448	446	False	0.538694247319894	5.0796665277338	0.334954643720562	0.11513730459139	0.147175667098674	0.459691127753053	0.0132255010793942	True	True	True	1	1	1	1
449	447	False	0.611126639170112	37.2457092152621	0.361602935274448	0.103277376562426	0.0424053151362667	0.513825278762976	0.00886086085105983	True	True	True	1	1	1	1
450	448	False	0.148799724677329	3.688873367132	0.423363951178893	0.142591946566565	-0.00288367468959047	0.0764284733483452	-0.0017905038417257	False	True	False	0	0	0	0
451	449	False	0.517998260999323	12.012198390772	0.326100178264596	0.115382167217116	0.200819136074021	0.420301723383496	0.0348514061328539	True	True	True	1	1	1	1
452	450	False	0.330031947197036	3.37150234161186	0.482266398273227	0.177361520411012	0.0381588263322677	0.24298685974969	0.0188783553910194	True	True	True	1	1	1	1
453	451	False	0.384348936444254	22.1710051085122	0.540340172686976	0.204215330145452	0.025608956413744	0.275797195978876	0.0141839012486229	False	True	True	0	0	1	0
454	452	False	0.502894801025622	5.1270527967342	0.276132944197303	1.0268476315754	0.025928111712729	0.397147911368583	-0.00351734122295527	True	True	False	1	0	0	0
455	453	False	0.332372262142165	16.3749385922077	2.3436419131285	0.631520880883915	0.0667486193454828	0.240309283072744	0.0276637248220396	True	True	True	1	1	1	1
456	454	False	0.757438155884607	31.1176948112163	0.381616956564669	0.136437316179258	0.0765820675855924	0.674058615024574	0.0417462436864367	True	True	True	1	1	1	1
457	455	False	0.724044346906112	20.16102971669	0.30351036147159	0.0808851258289386	0.0278052835821628	0.618299826579473	0.0101822911379549	True	True	True	1	1	1	1
458	456	False	0.48842654389459	15.4819408633142	2.62213905284513	0.536949247801193	0.224148231340616	0.385624241537101	0.0545683892377315	True	True	True	1	1	1	1
459	457	False	0.173246022678726	14.432649931427	2.54627250191769	0.957346232814509	0.0209296127524016	0.102367308541402	0.0102996295883042	True	True	True	1	1	1	1
460	458	False	0.120997729336622	12.2178718696987	0.740068594958697	0.178736338105654	-0.0484386247670602	0.0168051514237417	-0.0199914191156416	False	False	False	0	0	0	0
461	459	False	0.432297893922556	4.94092329482103	0.44083199772	0.638836250466893	0.0108707371164194	0.348816188186122	0.0017996965201989	False	True	False	0	0	0	0
462	460	False	0.653815115044718	20.9579317928801	1.75068684352159	0.505345721963135	0.0650413855589312	0.560051778216319	0.00163336764317375	True	True	False	1	0	0	0
463	461	False	0.489838195773127	2.59756011196939	0.335821906394961	0.107247550407269	0.0195150362107279	0.407149089381098	0.00744926984265596	True	True	False	1	0	0	0
464	462	False	0.305921853360811	22.5364552370178	0.510656654045007	0.367474597009626	-0.0202682430667961	0.216534951506787	-0.0115109113978899	False	True	False	0	0	0	0
465	463	False	0.504718373613133	16.2620127420785	0.325554376250444	0.127919386230997	-0.000282397339508894	0.416383363749567	-0.00187645887088487	False	True	False	0	0	0	0
466	464	False	0.767281709032337	12.0095863068752	0.329873255422735	0.0881385946884258	0.0273843344987736	0.643145617051354	0.00145447950179148	True	True	False	1	0	0	0
467	465	False	0.35602225594177	4.5782926860753	0.339105467851849	0.171526146632916	0.00269038574034825	0.271812254638402	-0.000529580204801211	False	True	False	0	0	0	0
468	466	False	0.484308738571804	3.52732113022791	0.266997449093313	0.108908896781264	0.0622524847089902	0.41347341032414	0.0315120135209408	True	True	True	1	1	1	1
469	467	False	0.162920717613366	8.61156845471467	0.511556348756789	0.173517656241757	0.0209864887293821	0.0832361085487642	0.00156081844067373	True	True	False	1	0	0	0
470	468	False	0.707076303911199	15.4681059777325	0.344190035724027	0.118033550719851	-0.00133089899961012	0.612676685560793	0.00265330330900964	False	True	False	0	0	0	0
471	469	False	0.165072613655925	7.40819627030596	0.850228938718173	0.241618121120238	-0.00645397424643414	0.109246067981244	-0.00397615825463842	False	True	False	0	0	0	0
472	470	False	0.243897128631131	20.5007168164084	1.03689404513264	0.167249528454447	0.0321958160607473	0.166213521533744	-0.0147903669101092	False	True	False	0	0	0	0
473	471	False	0.253761063854306	6.52888992344039	0.574242235348219	0.259822357246075	0.0261100542903458	0.181169679636984	-0.00351241870773537	True	True	False	1	0	0	0
474	472	False	0.374924356937974	7.91511597436046	0.360551436772163	0.135323539786337	0.135352068149815	0.280212538790401	0.0909266973661797	True	True	True	1	1	1	1
475	473	False	0.124715553914574	5.25243385622561	0.390073309189714	0.237001285936464	0.0351018967169248	0.0292162009478991	0.00546780262474653	True	True	False	1	0	0	0
476	474	False	0.77579995273223	16.0059913761722	0.319376155177861	0.0751418966504501	0.0124912844881321	0.661227713877635	0.0109182259560341	True	True	True	1	1	1	1
477	475	False	0.428214176960265	3.50517617214116	0.509646688631464	0.237988245409897	0.0172755267959663	0.354452092054305	0.00880553037933626	True	True	False	1	0	0	0
478	476	False	0.423486056708863	26.0290568604005	0.322705246730077	0.126093284469436	-0.0189021667332939	0.316032497638781	0.000135232083307719	False	True	False	0	0	0	0
479	477	False	0.632688286801858	24.2416450957926	3.01392174726519	0.601751595874029	0.0326126523520424	0.547324902640986	0.00525670093038996	True	True	False	1	0	0	0
480	478	False	0.202662375087234	6.80856195236694	0.681003155647455	0.227731032117385	0.00667040389639637	0.130118090220461	-0.0104330999564531	False	True	False	0	0	0	0
481	479	False	0.199290962841367	14.3328211369817	0.349921470288989	0.257036777176019	-0.0540568911154092	0.0217404290946159	0.00769672958718378	False	False	False	0	0	0	0
482	480	False	0.121594117744917	6.72609176348544	0.276799881385062	0.141452935895067	0.0206350758359669	0.020823897024302	-0.0160778155823875	False	False	False	0	0	0	0
483	481	False	0.244056846893716	20.0056541544596	0.366483365177657	0.153641370313283	0.107819062981386	0.0425160747992229	-0.00673498264671767	True	False	False	0	0	0	0
484	482	False	0.213200713375407	10.6502251816812	0.285149747951425	0.0994007820385922	0.0983829405398596	-0.0101748563866845	-0.00761769673228362	True	False	False	0	0	0	0
485	483	False	0.14324167591312	4.6487779382108	0.348346255751515	0.217752378583717	0.00576333939305255	0.00690492630407379	0.0355924288560981	False	False	True	0	0	0	0
486	484	False	0.0938981491647698	3.35045385671538	0.305202070814527	0.109799868627786	-0.00629118050283362	0.01356704103181	-0.0121810014031465	False	False	False	0	0	0	0
487	485	False	0.184288949884399	16.5374271714776	0.89687604883971	0.446102391254932	0.029064293858808	0.0258526796603082	-0.0237615060036653	False	False	False	0	0	0	0
488	486	False	0.19409060714361	18.1830465802767	0.379569013491755	0.257474385155898	0.0562017808947335	-0.0186427170329388	0.0458869999735421	True	False	False	0	0	0	0
489	487	False	0.186425171021413	13.8122958959984	0.354449201637412	0.195657866821774	0.0324021477362041	-0.00394330482007968	-0.00535120584206704	False	False	False	0	0	0	0
490	488	False	0.176554965606035	22.848783612002	0.688307422542464	0.333185126469853	0.0381236436595979	-0.0290538695626644	0.0162831383819667	False	False	False	0	0	0	0
491	489	False	0.0994862713303812	35.1044920106384	0.324712587856722	0.189136420757605	0.000284818757359249	-0.00111419645138933	0.00763975280190712	False	False	False	0	0	0	0
492	490	False	0.184470268891356	12.75398419361	0.387878988663504	0.235807742912637	0.0189336834710721	0.0567812414775154	-0.0254292818507162	False	True	False	0	0	0	0
493	491	False	0.266101759031627	6.67164264176449	0.290282045746757	0.207621091704086	0.0455885027751891	0.101825407289098	0.00138712867710237	True	True	False	1	0	0	0
494	492	False	0.231524574202325	13.4694541489559	3.11879489089219	2.87729422065835	-0.185129995866229	-0.0971115539947344	-0.0448906022842267	False	False	False	0	0	0	0
495	493	False	0.320255264755956	10.7742495454005	0.409227735927627	0.188530057488375	0.0403524313831449	0.0591163598882789	0.0513593947238961	True	True	True	1	1	1	1
496	494	False	0.230571319944747	9.06255948668059	0.298988028391578	0.131958595289646	0.0464554101142271	0.0570165916687937	0.0134253322718196	True	True	False	1	0	0	0
497	495	False	0.107415103267477	21.8112146263997	0.771585307811651	0.336215223978835	-0.0261094040015699	-0.0297023181840623	0.0112463180028249	False	False	False	0	0	0	0
498	496	False	0.350148904101251	22.0974140244379	0.702721660510975	0.383666604741346	0.166352505193262	0.0339180379863869	0.0500067296552823	True	False	True	0	1	0	0
499	497	False	0.156730831473275	16.9888224046767	0.448443362606236	0.219780888946574	-0.0500881223228104	0.0458265847251867	0.0108257033003368	False	True	False	0	0	0	0
500	498	False	0.386104895269577	24.8242798436413	0.767773004938579	0.541652806267789	-0.0527171865290147	0.193278640766463	0.0223978351367299	False	True	False	0	0	0	0
501	499	False	0.180409842886349	12.5703706869929	0.250672704436903	0.192757985133266	0.0409719091835182	-0.000929015015009471	0.0323356225823385	False	False	False	0	0	0	0
502	500	False	0.207390243860644	6.90713118472536	0.260160667772223	0.102530991109497	0.0619692641054344	0.0112759166218297	0.00326291788802111	True	False	False	0	0	0	0
503	501	False	0.446224757836766	12.7476276547164	0.210714760905009	0.140917672846351	0.275125028710047	0.00741735253025056	0.0197318156947489	True	False	True	0	1	0	0
504	502	False	0.0989918847432743	12.7387162034961	0.431447346046285	0.213151005282109	-0.0200100823994397	-0.00930324302503813	-0.000664827781943488	False	False	False	0	0	0	0
505	503	False	0.134994717526971	26.9918803508556	0.339552927502759	0.177332955738739	0.0454692504516368	0.00134298949132922	-0.0039900283238547	True	False	False	0	0	0	0
506	504	False	0.166183973946951	6.82654256093408	0.261726918080508	0.143140647357721	0.0684760849686466	0.00642398012456967	0.0056112344372188	True	False	False	0	0	0	0
507	505	False	0.100316743091192	8.72962332482548	0.286640677668648	0.254741838640928	0.0318174272068329	-0.000975809277322151	0.0170802413582096	True	False	False	0	0	0	0
508	506	False	0.195878902801951	26.6181990610985	0.710599087163803	0.678301541741066	-0.114118508231659	-0.0119450804111657	-0.0986470751415789	False	False	False	0	0	0	0
509	507	False	0.359054712682057	22.78799957168	0.477281389998968	0.312288045283431	0.181062434406924	0.0507102002663521	-0.0030200512045099	True	True	False	1	0	0	0
510	508	False	0.161244407130815	29.5828776326895	0.280144018996489	0.191310536336938	0.0340971306343806	0.00941969014187842	0.0095713736165805	True	False	False	0	0	0	0
511	509	False	0.205125029518202	20.9899848871614	0.414371044513823	0.166423935959286	0.0647108845663203	0.0466219696675461	-0.0049339923662899	True	False	False	0	0	0	0
512	510	False	0.205538035495788	12.5558043215949	1.25089986403327	0.475607327330591	0.0882606722421537	-0.000672412212018056	0.0029152862503169	True	False	False	0	0	0	0
513	511	False	0.145632700294364	38.9174743291255	0.250963758533562	0.182973366296054	0.0250559804753677	-0.0120997567091562	0.0168595008982381	False	False	True	0	0	0	0
514	512	False	0.177650919420204	8.82832293574532	0.1268874316021	0.148859330311874	0.0339807613295236	0.0455090049686051	-0.00107440896959467	True	True	False	1	0	0	0
515	513	False	0.244333914577892	20.5485044947498	0.650687140275208	0.416573424803643	0.0707435121629522	-0.0329371870826531	-0.0336680520595358	True	False	False	0	0	0	0
516	514	False	0.537432573405597	29.289662184377	0.173248469500673	0.0879000421443719	0.345012270688445	-0.00590476961783578	0.0186015260096681	True	False	True	0	1	0	0
517	515	False	0.181703331578647	10.8609652064828	0.467271414814736	0.213030360025224	0.0593876996976159	-0.00736659397983568	-0.00379445878737889	True	False	False	0	0	0	0
518	516	False	0.121381833448667	6.86058475950132	0.294685427054501	0.158694549257599	0.0141033684102095	0.00133060899301622	0.00999937698449375	False	False	False	0	0	0	0
519	517	False	0.11501747540857	4.08330793293532	0.196911235748105	0.0973649487947554	0.0318727595418314	-0.0122444570852118	-0.00553047633890454	True	False	False	0	0	0	0
520	518	False	0.194407774173986	20.0029313985032	0.732746076188565	0.713415913774488	0.0316063233468337	-0.0192768617465573	-0.0230049781319521	False	False	False	0	0	0	0
521	519	False	0.228676178064526	10.5281339600991	0.204197214721359	0.163355232750351	0.0989391289225363	0.0376888142399266	0.033755513185808	True	True	True	1	1	1	1
522	520	False	0.123074554817772	15.2600950304046	0.506763055981737	0.298251846258564	0.0071940342941935	0.0305753218716411	0.0169371005017861	False	False	False	0	0	0	0
523	521	False	0.747349386666681	17.0745888231402	2.32998752222873	0.974042432046098	0.121251606370834	0.15902431226054	0.0841921617032822	False	False	False	0	0	0	0
524	522	False	0.284978101376694	25.0261999167154	0.361597665771945	0.256976601301314	0.0810059668940571	0.112793951932527	0.0234985795176366	True	True	False	1	0	0	0
525	523	False	0.175686496685236	25.6233742994524	0.364260248447513	0.218391562198695	0.0423943294446211	0.00370378013563057	0.0073986311484603	False	False	False	0	0	0	0
526	524	False	0.250019670309072	14.6253402408956	1.01380538058605	0.446601255042377	0.109375433918333	0.000316458165329212	0.000462647459709882	True	False	False	0	0	0	0
527	525	False	0.253655902675109	21.1860508021946	0.468833775836235	0.290588579505589	0.105308343143938	0.0155287668470114	0.0143123294565391	True	False	False	0	0	0	0
528	526	False	0.209686864936616	37.0069346324768	0.252941311259986	0.136338049199177	0.0389092514570253	0.0185435369075094	-0.026196384426954	True	False	False	0	0	0	0
529	527	False	0.113989635586413	9.66301518632345	0.369574257640758	0.174163500516294	0.0217753012224534	0.0410563540110603	0.00929794541025681	False	True	False	0	0	0	0
530	528	False	0.410649364384537	8.16632607690385	0.157634830050232	0.0956355182107648	0.275270615699935	0.00269268890704899	0.0143381973278808	True	False	True	0	1	0	0
531	529	False	0.234940561750104	6.11413824571514	0.191516035624356	0.10744736547581	0.0983872165137389	0.0234423896421596	0.0165545161308411	True	True	False	1	0	0	0
532	530	False	0.17387313481064	20.4987755460674	0.538138589295655	0.255234629174205	0.0939540241479161	0.031385048474191	0.00165532555637282	True	False	False	0	0	0	0
533	531	False	0.0995925025329826	5.02004039987523	0.273236762929145	0.174727316478345	0.0101682995638872	-0.0139927035050773	-0.00180122772290011	False	False	False	0	0	0	0
534	532	False	0.148548740298128	4.27210308770406	0.181581298833146	0.0827491310633178	0.0324845795583859	0.0183516290596779	-0.0121645181848622	True	True	False	1	0	0	0
535	533	False	0.248006077983059	12.0357192393091	0.188785977818384	0.145001477997964	0.00392679301974418	0.0284948649241695	0.00602738757383921	False	True	False	0	0	0	0
536	534	False	0.194433265840434	22.4971082273906	0.715109903579568	0.366439637354111	0.057651858491761	0.0211467663903927	-0.0306216192538183	True	False	False	0	0	0	0
537	535	False	0.112802646349517	37.8316072380769	0.365365230178836	0.1343183128915	-0.0116212294924372	0.0381441283354306	-0.0136706924370528	False	True	False	0	0	0	0
538	536	False	0.0967471166759792	6.29433718083583	0.24032488393731	0.114657089779614	0.0103546909785421	-0.00855114843539548	-0.00534488028005601	False	False	False	0	0	0	0
539	537	False	0.14200011024446	20.923942105358	0.526051427680985	0.317132381811203	-0.0417772433906564	-0.0313804176929911	0.0184568127652821	False	False	False	0	0	0	0
540	538	False	0.19671749173229	20.4812015650356	1.42532456058752	0.580291982350365	0.108165533499467	0.0103889638689556	-0.00759643461594756	True	False	False	0	0	0	0
541	539	False	0.0771089399579925	12.2683320306884	0.452003280797646	0.146050126633547	0.00403664267110346	-0.0196300612335194	-0.0137875644365391	False	False	False	0	0	0	0
542	540	False	0.134041852280928	15.872254452198	0.371705854940228	0.172987697715659	-0.00471936569228425	0.00797751035328139	0.00275732585424694	False	False	False	0	0	0	0
543	541	False	0.112492797172536	15.6735406345239	1.84906894460056	0.704931861873593	0.0301654165991552	0.0017020652665411	-0.000596339906944572	True	False	False	0	0	0	0
544	542	False	0.286441959460546	22.5481330912975	0.375183450244298	0.260007090860716	-0.0602676800190747	0.0386726802614586	-0.0132317862358097	False	False	False	0	0	0	0
545	543	False	0.160675322456768	5.63901156501877	0.200721296560483	0.167159769263393	0.023963598513026	-0.00913956391694958	0.0157601654281338	False	False	False	0	0	0	0
546	544	False	0.316515760198476	17.7928472433681	2.0608081799088	0.821955587245306	0.0204830848753161	0.0166904828372293	-0.0297912382253973	False	False	False	0	0	0	0
547	545	False	0.115592148484315	17.2623364333232	0.54257588542322	0.254575353756134	0.0131687440200255	-0.016039083179634	-0.0243950949330762	False	False	False	0	0	0	0
548	546	False	0.096030322404352	17.7366151049471	0.518733660861636	0.279968875307394	-0.0109795685039179	0.0117521562605566	-0.00845000569114649	False	False	False	0	0	0	0
549	547	False	0.303306137042498	18.1807373587657	0.584415880855729	0.291567409929435	0.100307404488396	0.141502213575117	0.00861217446735377	True	True	False	1	0	0	0
550	548	False	0.1240558532962	12.9955581113822	0.351927017296085	0.349589533916757	-0.0371542449117968	-0.00970141565031789	-0.0291646707376285	False	False	False	0	0	0	0
551	549	False	0.136406940338498	3.00724410953938	0.254739654566151	0.160023001510066	0.023309062679446	-0.00395064658727937	0.00495377162338348	True	False	False	0	0	0	0
552	550	False	0.115997331669034	23.4158404918743	0.496325802600959	0.474298878671906	-0.124602731078986	-0.0610192061530911	-0.0175646295853171	False	False	False	0	0	0	0
553	551	False	0.230022561356192	13.7637786989859	0.400676742980703	0.216331968657498	-0.00587848398787147	-0.00606579793912564	0.0667296419870752	False	False	True	0	0	0	0
554	552	False	0.264308328011142	19.6851193151889	1.48103460135286	1.3968157001815	-0.107688443870008	0.0872445187197249	-0.089124517093246	False	False	False	0	0	0	0
555	553	False	0.331508839574636	14.1523110023933	0.455579170758575	0.184302681026096	0.166412699245908	0.0540850010524845	-0.0177391362069089	True	True	False	1	0	0	0
556	554	False	0.173992553262987	22.4980191767636	0.362111378605347	0.284711190829292	0.0226928862763192	0.0616460645688689	-0.00691346075190827	False	True	False	0	0	0	0
557	555	False	0.259177072572015	9.94877243994799	0.252176707842327	0.127036199198729	0.0849178909344646	0.0449924319321887	-0.0174998379724191	True	True	False	1	0	0	0
558	556	False	0.35613694245068	26.2678520865061	0.197618269567845	0.199744603408652	0.163091522324423	-0.00670954922635256	0.0167762291628564	True	False	False	0	0	0	0
559	557	False	0.350920822457127	22.0354124715234	0.466432573886194	0.314042877030372	-0.0619860380811259	0.0743535516132004	0.0151888750723018	False	True	False	0	0	0	0
560	558	False	0.197572149365423	33.9683568122129	0.246471996339482	0.0970120993699992	0.11444987496269	-0.0114224996972611	-0.0164367756221755	True	False	False	0	0	0	0
561	559	False	0.178389434974272	20.1703111904947	0.417275635242939	0.255968051841282	0.00143951899621684	0.00217144057802248	0.0233831312159761	False	False	False	0	0	0	0
562	560	False	0.165070990487093	20.6229788201934	0.444844309735101	0.278723879912261	-0.039568464386202	-0.0178082710853421	-0.00271530081606362	False	False	False	0	0	0	0
563	561	False	0.120778942713329	14.1486854420751	0.279472477698634	0.17985101025987	0.0200725413964329	-0.00691410877723577	-0.00377401557062334	False	False	False	0	0	0	0
564	562	False	0.136891277310394	19.633109926449	0.573286963041401	0.388249527364867	-0.00641719736493049	0.0470107863587264	0.00386100642242934	False	False	False	0	0	0	0
565	563	False	0.11824122257633	10.5327076661031	0.540787276182936	0.272090470490679	-0.00513659414461799	0.0206772821363224	0.0242890310413955	False	False	False	0	0	0	0
566	564	False	0.113967441975567	6.20696845000746	0.301521759708025	0.190967062080063	0.00883324889896706	0.00401447828270135	-0.0048968473126245	False	False	False	0	0	0	0
567	565	False	0.0876547388782029	25.4971378220331	1.26647634737953	0.705455554313444	0.00619148883160455	0.00307823663896048	0.0087035784024673	False	False	False	0	0	0	0
568	566	False	0.116033138449121	22.3229086659726	0.389198819335801	0.285736565874486	-0.0113571960628083	0.00736030092253454	-0.0288247821344547	False	False	False	0	0	0	0
569	567	False	0.567585695483442	24.7165084966099	0.836772255462201	0.468359706086906	0.360003294362376	0.111429920000776	0.0330350684948772	True	True	False	1	0	0	0
570	568	False	0.177294933742143	17.2989314997945	0.640510398716835	0.459051204010488	-0.0202961550345218	0.0173776515694925	-0.0193036162882362	False	False	False	0	0	0	0
571	569	False	0.134737962240818	4.566473247657	0.251905578052042	0.119274117023071	-0.00269393477271987	0.0177609037014121	0.00668952262239539	False	False	False	0	0	0	0
572	570	False	0.19782314755526	22.7433582110959	0.46499843761795	0.254055027057858	0.0177799785265773	0.0410879383420292	0.0221355374681582	False	True	False	0	0	0	0
573	571	False	0.198093043336622	22.9487711741984	0.756816181774535	0.395451215549939	0.0338471230798356	-0.0163460082283745	0.0450063641100643	False	False	False	0	0	0	0
574	572	False	0.0944047767578498	30.6968003558117	0.449188266584063	0.263033350890939	-0.00862670677583039	-0.00319503348881116	-0.00888300418942839	False	False	False	0	0	0	0
575	573	False	0.170401294641914	6.16294378012789	0.250133979791213	0.148867337090209	0.0643894214698934	0.0283923602808662	-0.00641069911823518	True	True	False	1	0	0	0
576	574	False	0.280129063018665	12.3464668051934	0.354546411905731	0.187040474584071	0.136364864600754	0.0628748392588849	-0.000161162776534844	True	True	False	1	0	0	0
577	575	False	0.140873809559457	8.2577986073388	0.427723489385029	0.182265543958501	0.0318261126248081	0.0302763662855546	-0.0152302951519167	False	False	False	0	0	0	0
578	576	False	0.267935701275293	3.53464048768851	0.245894929946629	0.118398436453119	0.0759914428275201	0.0118475124771627	0.0165616345539427	True	False	False	0	0	0	0
579	577	False	0.407981081187626	15.2549588626853	3.39468935845388	1.29208528197635	-0.358572467969295	-0.113452111893647	-0.0888998790050329	False	False	False	0	0	0	0
580	578	False	0.126279505811849	23.3597363931903	0.449782771406127	0.188878101614389	-0.0333366393029375	-0.00116908556392478	0.0200914186739727	False	False	False	0	0	0	0
581	579	False	0.118512533331978	15.069417803505	1.32113325542536	0.922579499458349	0.0234312803160374	-0.00570317570007743	-0.00176312090563205	True	False	False	0	0	0	0
582	580	False	0.377587222457029	14.7881593365714	3.01003852713224	1.9596922170908	0.0151898658140326	0.0589233353867299	0.00433359027176465	False	False	False	0	0	0	0
583	581	False	0.0936226004288534	28.8477238638272	0.332427373269796	0.258622379649177	-0.0240558459077651	-0.0275975375351823	-0.0105796058915062	False	False	False	0	0	0	0
584	582	False	0.275079221846553	8.19858327193619	0.450537006130176	0.135441358020831	0.0360112697499814	0.0299549254268776	-0.0185132765884714	True	False	False	0	0	0	0
585	583	False	0.165715833807544	13.8164736601931	0.339125620094557	0.176942673504864	0.0597406611000439	-0.0109706777812496	-0.0108654203356947	True	False	False	0	0	0	0
586	584	False	0.198407477466167	12.7856186050587	0.435939069110795	0.255498092240653	0.0544207967060833	0.0503867388919532	-0.005703501046192	True	True	False	1	0	0	0
587	585	False	0.274066567806846	21.3109367591784	0.368678636140154	0.246684656742275	0.118432852611992	0.084152673705031	0.0714200833772211	True	True	True	1	1	1	1
588	586	False	0.40195538165193	16.1763929080428	2.22397600387475	1.47519924542966	-0.0416435391203539	-0.233218557582467	-0.0749421954156481	False	False	False	0	0	0	0
589	587	False	0.163689032367037	6.90105130654454	0.353895551757232	0.176311422217888	0.0655607663154879	0.0423120477162297	0.00341640056991617	True	True	False	1	0	0	0
590	588	False	0.0955434153780366	4.20057191191696	0.326218596887708	0.189802106625842	0.0075500726659067	0.000811370011404858	-0.00729035018085155	False	False	False	0	0	0	0
591	589	False	0.114122026193257	20.2786708602932	0.682706392890785	0.38660984026415	0.0153149605163749	-0.0217773636085102	0.012389978492509	False	False	False	0	0	0	0
592	590	False	0.116350147007272	5.92289831447108	0.333540160701024	0.175462389079417	0.0207849635228182	0.00432388285844319	0.00542428416128443	False	False	False	0	0	0	0
593	591	False	0.143871539467526	24.9706467873092	0.526611100500386	0.211148684804618	-0.0200390437506627	-0.0457657905605156	-0.00420247006388466	False	False	False	0	0	0	0
594	592	False	0.122007317636382	27.2817839196772	0.352172091886663	0.142368768483057	0.0451252825570738	-0.00133078011968079	-0.0112422908398216	True	False	False	0	0	0	0
595	593	False	0.137172141794159	6.62055502118056	0.254467363708586	0.163991872523928	0.052350560450359	1.06080190813406e-05	0.0206080577661554	True	False	True	0	1	0	0
596	594	False	0.107218739190027	13.7279218777122	0.407094036222787	0.26080050893834	0.0114928735995714	-0.00173407530295065	0.00474782415044525	False	False	False	0	0	0	0
597	595	False	0.0958223873787228	14.4633763751214	0.232465170684849	0.203723928808215	-0.0179257657383229	-0.00868173946095664	0.0031091709643923	False	False	False	0	0	0	0
598	596	False	0.149725219458004	20.3779242629669	0.432092364653064	0.277186161838891	0.0282102566507135	0.00461366456668931	0.0130144479885654	False	False	False	0	0	0	0
599	597	False	0.140044089530851	16.5542916242463	0.385326133328304	0.284992536508267	0.0530315162983891	0.00770954749511824	0.0086753570512583	True	False	False	0	0	0	0
600	598	False	0.305977488461505	16.2346765238075	0.45003264995013	0.260705462214352	0.000341999995197281	0.100608783921929	0.00452796569068052	False	True	False	0	0	0	0
601	599	False	0.100012623000552	7.16628723811174	0.255350196383399	0.132802397742095	0.0123487778817761	-0.003169083178438	0.00848729685698077	False	False	False	0	0	0	0
602	600	False	0.213639147519833	8.79472776514515	0.220699655383773	0.145069396302649	0.0335456165716833	0.0431271692255462	0.0114897406889501	True	True	False	1	0	0	0
603	601	False	0.224798011888166	25.8621713770968	0.312882604539762	0.171033828479225	0.123839680058003	0.0527030567326333	0.0527676515305043	True	False	True	0	1	0	0
604	602	False	0.231517675085811	26.7649815361965	0.646180665347516	0.387933080290999	-0.0168227262607605	-0.037431220504702	-0.00296864345237267	False	False	False	0	0	0	0
605	603	False	0.0497965519590202	17.1850065902267	0.504289289082978	0.219706421713084	-0.00770597792727024	-0.034266066817701	-0.0515949274989523	False	False	False	0	0	0	0
606	604	False	0.265150848994329	9.92852419965651	0.330564002669382	0.133329587353019	0.166485441109168	0.00495265759402072	-0.00632478956225885	True	False	False	0	0	0	0
607	605	False	0.176281118128211	14.1703982301448	0.263379781354719	0.242557140069066	-0.0190393097149044	0.0346720393524371	0.00978583043023677	False	True	False	0	0	0	0
608	606	False	0.191861522241597	15.600920048353	0.849196912633338	0.359064317527681	-0.00785764186131578	-0.0302637379753035	0.0102360731818356	False	False	False	0	0	0	0
609	607	False	0.181005878385392	15.5773359643231	3.92609930240782	1.51223956298545	-0.2134992735782	-0.0695317107567067	-0.0421864518016903	False	False	False	0	0	0	0
610	608	False	0.206091585932141	10.3675654407206	2.70291018929593	1.43254699663729	-0.0785418110679185	-0.0773965932944711	-0.0937240532912569	False	False	False	0	0	0	0
611	609	False	0.500525526566579	13.7741978200615	2.54445412577347	0.860089058109727	-0.00629082972619958	0.0908877383337491	-0.0908478036878893	False	False	False	0	0	0	0
612	610	False	0.199267380761377	17.5231475565261	0.306925117363168	0.133654896584818	0.0569423642500819	0.0212022762213988	0.031189336542404	True	False	True	0	1	0	0
613	611	False	0.101806328176457	17.7448732766208	0.501365665033306	0.271380682104417	-0.00721269316045479	0.0180444865402767	-0.0172558640885222	False	False	False	0	0	0	0
614	612	False	0.202736161625101	11.129325990879	0.319268971510378	0.147114208313429	0.101018234066331	0.0386995331821222	-0.000854817886760475	True	True	False	1	0	0	0
615	613	False	0.112668637904145	6.24046481237391	0.226486786297877	0.107982775375512	0.0331833702162885	-0.0106183061381767	-0.00778619909416465	True	False	False	0	0	0	0
616	614	False	0.193150861015622	32.3359293001109	0.186024719051162	0.162318535737794	0.0701906253513484	-0.00213400913898414	0.0146985602205894	True	False	False	0	0	0	0
617	615	False	0.243377695739783	8.55309122673564	0.362238383655701	0.116894587881002	0.0914531274988866	0.0327245934113865	0.000915392799687596	True	True	False	1	0	0	0
618	616	False	0.203724032798112	26.1691711293178	0.363082459193959	0.240274506429894	0.0416974357520136	0.0628791235138445	0.0257983564095008	False	True	False	0	0	0	0
619	617	False	0.110371402865869	8.03237840706421	0.290922335123756	0.169406303696555	0.00285507723406642	-0.00881350234357632	0.000442988717457493	False	False	False	0	0	0	0
620	618	False	0.163964870769053	4.62806262055049	0.512437606419061	0.275651335973037	0.0395716999114397	0.0519231116073323	0.0130963622817443	True	True	False	1	0	0	0
621	619	False	0.441309572279124	21.3191487226101	1.04903712460449	1.12773696233734	-0.0566499371113534	0.169219274556584	-0.0375565399672991	False	True	False	0	0	0	0
622	620	False	0.266666264569332	11.325977008122	0.304390867201365	0.127686577275736	0.0480849088416977	0.0720654164122262	-0.0213699954242951	True	True	False	1	0	0	0
623	621	False	0.220026521649909	12.6159285022787	0.293836072526157	0.151459878560603	0.00731219412718893	0.0289304947949047	0.0100795940574647	False	True	False	0	0	0	0
624	622	False	0.104231673141627	35.3002396898449	0.381370646675144	0.234412843937457	0.0153134440903152	-0.00575943205483739	-0.00566202250041853	False	False	False	0	0	0	0
625	623	False	0.260876994378875	23.3523658736161	0.382333772883387	0.247851441766141	0.0936841773345122	0.0642286512082801	-0.0416287617884437	True	True	False	1	0	0	0
626	624	False	0.521187668213114	12.3715841741009	1.28568633832869	1.14754714795261	0.194734205698763	0.22374431661689	0.0125718138426168	True	True	False	1	0	0	0
627	625	False	0.150639728936524	8.49324470345664	0.207061806643174	0.161579638846202	-0.00113460028544715	0.0226792235248911	0.00430915582263881	False	True	False	0	0	0	0
628	626	False	0.118059732048379	16.0343206502471	0.429807226222571	0.232974312819669	0.0121514942704911	0.00612966523654107	0.000978659486445108	False	False	False	0	0	0	0
629	627	False	0.159162179692108	29.7982081893563	0.314596890689844	0.196235909993063	0.0612518705604384	0.019634585068916	0.0282713883706338	True	False	False	0	0	0	0
630	628	False	0.206872778719619	16.3036692662752	0.40372973928809	0.219528073638685	0.0207949861591515	0.0561366870588072	0.0276321898951249	False	False	False	0	0	0	0
631	629	False	0.30033167563158	31.1596488426022	0.241047885823438	0.165939296322858	0.115144811470959	0.0056565632745993	0.0138618027648566	True	False	False	0	0	0	0
632	630	False	0.999999999999007	13.9166670135536	3.2408294247042	1.45392403080416	0.0669790763463777	0.0288413349088479	0.156657626542637	False	False	True	0	0	0	0
633	631	False	0.316979896790288	17.3902400508588	1.61246823883732	0.811147824283741	0.00180348039381141	-0.0828326404590312	0.015527817732908	False	False	False	0	0	0	0
634	632	False	0.150733713999573	6.06104089205792	0.281877134334069	0.136885935280549	0.0349441889943733	0.031111601751386	-0.00492168368749986	True	True	False	1	0	0	0
635	633	False	0.117847984907801	9.83084587672506	0.337540264709234	0.120696154488942	0.0147481386224337	0.00847121930729349	-0.000373592808509118	False	False	False	0	0	0	0
636	634	False	0.200298177567431	25.0037435531423	0.413210660489001	0.20021747504522	-0.0161045793362415	-0.00112734927571031	0.0239638057319628	False	False	False	0	0	0	0
637	635	False	0.232429819556179	5.67608261312305	0.33461687488446	0.19119424192063	0.0676925406054918	0.028210691596749	0.017957392581112	True	False	False	0	0	0	0
638	636	False	0.107534915472649	12.3531690889791	0.251408304594735	0.182560441371741	-0.0021326606021255	0.00772849926248041	0.00842206836463249	False	False	False	0	0	0	0
639	637	False	0.132696210069197	6.41827011650468	0.30281433068083	0.11570020267251	0.0372830260954296	0.0110293239055199	-0.0129339767912974	True	False	False	0	0	0	0
640	638	False	0.165379735159076	24.5898361940618	0.480543333981369	0.257120946737952	0.0361736958369073	0.0424236193769038	0.0122298746155142	False	False	False	0	0	0	0
641	639	False	0.10229056703159	4.95336847512959	0.136028689265746	0.151672363276423	0.000761786674985655	-0.00530487825477061	0.0190166548803652	False	False	True	0	0	0	0
642	640	False	0.224630021657123	7.55529088517853	0.238311204315662	0.131505650437956	0.066821642917738	0.0179644222603236	0.00970821324471859	True	False	False	0	0	0	0
643	641	False	0.376469630574947	19.0675149707997	0.557156049613458	0.432589125934838	0.136562418424892	0.172381715753195	-0.0132729817699403	True	True	False	1	0	0	0
644	642	False	0.423810960771677	17.5375893452974	0.405812238366338	0.345497430187291	0.092328586943659	0.123963412300471	0.0439770083000545	True	True	False	1	0	0	0
645	643	False	0.105420872303556	8.48860553918227	0.350804219073955	0.146384154666367	-0.0107797853868559	0.00534033306789729	-0.00723373551434313	False	False	False	0	0	0	0
646	644	False	0.147363172868845	6.39820634300398	0.241100609902602	0.144133865512327	0.0338574869383504	-0.000272663980436247	-0.0140189799309869	True	False	False	0	0	0	0
647	645	False	0.266089097240214	10.2739686628785	0.376163425615333	0.139403505271529	0.0272563723194707	0.0189058010358322	-0.0179075276907493	False	False	False	0	0	0	0
648	646	False	0.176951380943547	6.25052618613377	0.332994405322992	0.146887489209974	0.0274812240791257	0.0157121347257211	-0.00762066011447855	False	False	False	0	0	0	0
649	647	False	0.281290542826777	18.98408185006	0.341611343530875	0.207179362903285	0.0526497275517173	0.0708887394442692	0.01897926686878	True	False	False	0	0	0	0
650	648	False	0.186182675514401	11.0233862399102	0.466290097376857	0.195517560114883	0.0570490996579474	0.0328666586471093	0.0303775515335031	True	True	True	1	1	1	1
651	649	False	0.585177699210519	20.1066073658798	1.44879808786675	1.26734915546685	-0.0832808985834182	0.190709236462167	-0.030131647654059	False	True	False	0	0	0	0
652	650	False	0.101746783177161	19.3428995110079	0.456655584673173	0.213354582685253	0.0102543516299708	0.00833303132463487	-0.0462187388704104	False	False	False	0	0	0	0
653	651	False	0.99998976694857	13.9429828710176	2.58012541687499	1.89360366303989	0.0153404582320773	0.0194971519110287	0.0342856843404321	False	False	False	0	0	0	0
654	652	False	0.164333533056899	16.6954602067975	0.455643439934013	0.307280020942066	0.00731544448972046	0.0408154466558288	-0.0125935728525098	False	True	False	0	0	0	0
655	653	False	0.171003605160085	24.2636042869652	0.331633523454204	0.291621259363256	0.0281078999385209	0.0195065081989254	-0.0292699127207406	False	False	False	0	0	0	0
656	654	False	0.0792900590346943	35.7280375262161	0.351856663357793	0.169289863482935	0.0101921817769589	0.00142621461535436	0.00151527324867534	False	False	False	0	0	0	0
657	655	False	0.375175169732045	23.7178490849247	0.563847828440682	0.203499748841375	-0.00797912857275815	0.0806878463696234	-0.00413146750569988	False	True	False	0	0	0	0
658	656	False	0.314382523384462	15.2394907322016	1.76400742757964	0.921286319456244	-0.0570070985634158	-0.050052130724888	0.00463909283461785	False	False	False	0	0	0	0
659	657	False	0.127645307714568	4.09675984963182	0.287109115450738	0.185384306794499	0.00870776957042759	0.0254061446140187	0.00647487800117582	False	True	False	0	0	0	0
660	658	False	0.135655396138839	19.8357913056457	0.454950249369265	0.3455107376277	-0.0598717736771989	-0.0333468391578069	-0.0439503190331542	False	False	False	0	0	0	0
661	659	False	0.999941089281651	21.6396222584799	2.77048651667533	1.61533667789506	0.370640015249486	0.0352914028591791	0.360835236498264	True	False	False	0	0	0	0
662	660	False	0.274629796334445	17.3847489290722	0.431865372082089	0.275012164642828	-0.00354007207108194	0.129289624446858	-0.00712909553358772	False	True	False	0	0	0	0
663	661	False	0.817817567376489	13.0631995634989	3.19578810660468	1.38716100525503	0.405216139424529	0.276993561834236	0.164269357492602	True	True	True	1	1	1	1
664	662	False	0.278708870446395	25.7902084293981	0.350446542910751	0.215010233540569	0.0794648879881482	0.0294059975194174	0.0177916135072969	True	False	False	0	0	0	0
665	663	False	0.0984018993415919	20.0712855860993	0.393164547259957	0.240276733948616	-0.0192367391218068	0.00119905738134438	-0.0344047578580248	False	False	False	0	0	0	0
666	664	False	0.0738805099217885	13.8496471203417	0.372860916712129	0.163945793510938	-0.0152720406542454	-0.00665197296083956	-0.0287425482262994	False	False	False	0	0	0	0
667	665	False	0.103623813004373	7.44652996470833	0.430554992831382	0.178555623945981	0.0103055415508984	0.00838952086312228	0.00921293736244252	False	False	False	0	0	0	0
668	666	False	0.129994405214819	24.8647392431498	0.494206221115767	0.366871708663459	0.00120005488505512	-0.00645931078762505	0.0190458569591495	False	False	False	0	0	0	0
669	667	False	0.138896689106678	4.01074453203291	0.302311664549153	0.235946024663496	0.00884049124907564	0.0132484392872841	0.0420681444478528	False	False	True	0	0	0	0
670	668	False	0.284777007333318	25.6177998711344	0.35446701173893	0.252191460244812	0.0271764150446399	0.0484168089374546	0.0321373819821119	False	True	False	0	0	0	0
671	669	False	0.125194987467406	6.20095795813532	0.2893312530757	0.135510187784333	0.0342352214596963	0.0110613958066352	-0.00120112390700069	True	False	False	0	0	0	0
672	670	False	0.189131511793253	22.6914594939828	0.453917504577616	0.25248745799918	0.0338049119205603	0.0460787622987273	-0.00689636317870204	False	True	False	0	0	0	0
673	671	False	0.247547468281451	6.75042740939032	0.20547284476296	0.173562163966252	0.0160797454130365	0.0854920344364617	0.000657779441085585	False	True	False	0	0	0	0
674	672	False	0.200023835734801	15.5703853775712	0.407501211000754	0.204998728167524	0.0490407714180267	0.04239545298145	-0.0211374330251898	True	False	False	0	0	0	0
675	673	False	0.255309885165061	9.80018505391726	0.25418915171822	0.117898508924828	0.0312345547553784	0.0666799192826989	-0.00796266155842034	True	True	False	1	0	0	0
676	674	False	0.399235980624007	20.5558873228385	2.31353911484047	1.6631094922596	-0.110301999765636	-0.0821902609358363	-0.189297943938249	False	False	False	0	0	0	0
677	675	False	0.144369108393961	16.8921212771333	0.392212787442328	0.210612543746708	0.0449861442006125	-0.0176610831628688	0.0231179177802372	False	False	False	0	0	0	0
678	676	False	0.488496973238678	15.4848742350878	2.92407705755749	1.14647769264632	0.00507890849978173	0.293439728580603	-0.084376886568363	False	True	False	0	0	0	0
679	677	False	0.0936324681823056	18.5277252441085	1.18433021657935	0.65198969544295	0.0101131616492455	0.00641272240115793	-0.00942868072333879	False	False	False	0	0	0	0
680	678	False	0.327398970440307	17.2981303666584	0.307258712644393	0.171007747710526	0.0799183985182915	0.0782600017346529	0.00943363964865853	True	True	False	1	0	0	0
681	679	False	0.304668476908258	16.1176965110607	0.900642239140519	1.09503012767305	-0.0164219646963435	0.0677410586977214	0.0928207698671502	False	False	True	0	0	0	0
682	680	False	0.200713834710601	19.9620072585488	0.315560482308085	0.274735750344728	-0.0837050360218698	-0.0218420139813591	-0.0465225820319879	False	False	False	0	0	0	0
683	681	False	0.134949430451895	8.45247529135049	0.251670978740389	0.178797102639747	0.0317333965026685	-0.0110800579462818	0.0312478375128016	True	False	True	0	1	0	0
684	682	False	0.240114653593116	27.3668357639475	0.322564927117972	0.18542690242584	0.113226828849131	-0.00775715095821324	-0.00654929530577753	True	False	False	0	0	0	0
685	683	False	0.258072036938065	16.4641351508643	0.734738688988794	0.452899383951641	0.00891793714497544	-0.0666232815600118	0.0819162087670744	False	False	True	0	0	0	0
686	684	False	0.191877082122989	12.5468310738932	1.10538377228097	0.491986424432517	0.0445073320435742	0.0282125233513852	0.016184274517949	True	True	False	1	0	0	0
687	685	False	0.126009914467977	12.3594195272216	0.325820162118646	0.155586401671634	0.0209017126494853	0.00562812145091374	-0.00880959502438295	False	False	False	0	0	0	0
688	686	False	0.0878798086913755	32.2535155692866	0.257721695402912	0.167050546819512	-0.0139255433581922	-0.0125493718184301	-0.00732538412051349	False	False	False	0	0	0	0
689	687	False	0.171410244937094	14.6504957044862	0.336956969081074	0.199936995214051	-0.0457767364511179	0.0158973327960749	-0.0334186961390629	False	False	False	0	0	0	0
690	688	False	0.333359802220406	22.9554967984871	0.329149208059987	0.285669524423006	-0.0633714713471704	0.0567669950036489	-0.0119831763590705	False	False	False	0	0	0	0
691	689	False	0.0902404916980066	33.2647021515669	0.335536731483236	0.167887505331874	0.00913589911694043	-0.0115534214650109	-0.00513567364045811	False	False	False	0	0	0	0
692	690	False	0.120105430427757	23.1286776068502	0.434828717567844	0.294992380932414	0.0115412093180601	-0.0222062100112908	0.00792392669602714	False	False	False	0	0	0	0
693	691	False	0.0814433434162905	15.6537685686633	0.407463794887614	0.264224729639214	-0.0166052880194508	-0.00235571970570195	-0.00207333634900086	False	False	False	0	0	0	0
694	692	False	0.075294221731976	16.4244170243662	1.51646533053447	0.7523878380367	-0.00687296703075044	0.00908028992517264	-0.00122027944887611	False	False	False	0	0	0	0
695	693	False	0.274079891417905	16.4676460371085	2.08385424989419	1.01334025217278	-0.034001263418516	-0.0604690120107882	-0.100445584639799	False	False	False	0	0	0	0
696	694	False	0.182021762498005	17.7236637959473	1.49427984137124	1.04800544499326	-0.0192543290461102	0.0141989489464438	-0.100226728070938	False	False	False	0	0	0	0
697	695	False	0.24463868509695	12.935127303327	0.468409209130244	0.170762442452427	0.0437525550433219	0.148926382104119	0.0191429003486672	False	True	False	0	0	0	0
698	696	False	0.214207753921172	17.2667251430226	0.575035143514842	0.288797775556029	-0.0128171237240273	0.0294654881827136	-0.0191542071416392	False	False	False	0	0	0	0
699	697	False	0.0839387694463039	33.4635856552298	0.196920447974113	0.128775298955709	0.0206854617893754	-0.00939741645848264	-0.00947686527120198	False	False	False	0	0	0	0
700	698	False	0.126507059150123	24.7480691659621	0.832822332173528	0.508163054819331	-0.0480477176140909	0.000771134513899964	-0.0167885891186141	False	False	False	0	0	0	0
701	699	False	0.119513409154754	6.66632050743941	0.252164435368552	0.125581031237416	0.0390793473673731	-0.00974570699687037	-0.00514062493542283	True	False	False	0	0	0	0
702	700	False	0.0861811323112394	33.6827835886592	0.281974428216659	0.220441991575479	-0.00441112985663002	-0.00307913158172325	0.00738176352927494	False	False	False	0	0	0	0
703	701	False	0.0884867698358951	33.7464325360553	0.297543820336493	0.180083159673566	-0.00803677701460157	0.00389984353405935	-0.0120458737858573	False	False	False	0	0	0	0
704	702	False	0.182367870979441	26.2418357899795	0.391502176815547	0.220717775760226	0.0465592401292597	-0.0203611629058046	0.0525347774985983	True	False	False	0	0	0	0
705	703	False	0.241738465713691	12.2844382471723	0.234110957506457	0.149195598275883	0.126849089774618	0.0274368970623075	0.00444696084635089	True	False	False	0	0	0	0
706	704	False	0.114064823723196	6.3352197578514	0.24610310516298	0.157436703065821	-0.0034240858754311	-0.0096120754106069	-0.00604423763581573	False	False	False	0	0	0	0
707	705	False	0.174103122085965	12.6500200930096	0.452671387810996	0.262757284946705	-0.00255634975455814	0.00441662893335112	0.0106260908733184	False	False	False	0	0	0	0
708	706	False	0.145436721875962	12.8745301223859	0.877809303430636	0.418311076418375	-0.00451373266028351	-0.0161924958164816	-0.0987451399659164	False	False	False	0	0	0	0
709	707	False	0.109233461040441	19.5094259481904	0.437573368841559	0.212574605169536	-0.0103048870768256	-0.0214484722172793	-0.056723776975882	False	False	False	0	0	0	0
710	708	False	0.262493082224386	8.8921666527601	0.944999314778292	0.485746784951538	0.0445063541077536	0.0976514490948149	-0.0043787222310941	True	True	False	1	0	0	0
711	709	False	0.122191161237063	20.7276925501434	0.580282606488108	0.346951573524198	0.00771172151574639	-0.0479216514822708	-0.0113149762847672	False	False	False	0	0	0	0
712	710	False	0.297401298007705	9.67281911836732	0.162881702793016	0.11546314160978	0.0734132851054912	0.0401681406869503	0.00718449264085556	True	True	False	1	0	0	0
713	711	False	0.0984236880408088	9.28671736430136	0.204566602550606	0.124233901370544	-0.0228128462187032	-0.0105355925519961	0.0021268144212037	False	False	False	0	0	0	0
714	712	False	0.455161699997805	23.9093262288623	0.391264287875822	0.226672871426825	0.0612116374865162	0.177029368365082	0.0587889552063509	False	True	True	0	0	1	0
715	713	False	0.173917706238104	22.5906322227634	0.270224508414854	0.156249559258462	0.0300740919516461	-0.00171528531688741	-0.00769156970045421	False	False	False	0	0	0	0
716	714	False	0.233217561326249	4.50490038836557	0.323120274092359	0.158763045858252	0.0347609784312357	0.0250640040132619	0.0256393853472542	True	True	True	1	1	1	1
717	715	False	0.164833596270031	33.5718594785411	0.24620130283626	0.187486210599319	-0.0205518650356679	-0.00783146677918824	-0.0103262442692869	False	False	False	0	0	0	0
718	716	False	0.114271503022927	9.67165518301677	0.19065398664442	0.15766838161688	-0.00443522182052101	-0.00407700754506946	0.0034750319896	False	False	False	0	0	0	0
719	717	False	0.290693111702408	29.6182924736081	0.193679534765998	0.0980306756101296	0.194096903856874	0.0252301834290572	0.000278478716455644	True	True	False	1	0	0	0
720	718	False	0.117080884303842	10.1781377464135	0.402509553358523	0.206428780403753	0.0113240610041141	0.00661329681733144	-0.00538964705717881	False	False	False	0	0	0	0
721	719	False	0.0876243390609264	6.36342357474753	0.429415308858686	0.187212650325461	0.0144296575891996	-0.00319809078527311	-0.0130951233582267	False	False	False	0	0	0	0
722	720	False	0.116957232316898	24.5382938440821	0.644326792482783	0.334771053775419	-0.0401080770504169	-0.0214430892079322	-0.00502245439636391	False	False	False	0	0	0	0
723	721	False	0.23742269184842	24.975874158421	0.33963477583769	0.25242467599926	0.122304280151749	0.0328301044462108	0.017524061671982	True	False	False	0	0	0	0
724	722	False	0.270940036050402	15.6183125119122	0.369844764579562	0.242859772687411	-0.0306949795662604	0.0215593767362018	0.00372881701835471	False	False	False	0	0	0	0
725	723	False	0.154357865309933	17.3469229120906	0.770887478652906	0.503423607062893	0.0111651582073842	0.0192556569356756	-0.0259805997360858	False	False	False	0	0	0	0
726	724	False	0.072879413768078	28.6286290664531	0.349324227337893	0.240236609060802	-0.017475639626087	-0.0158088837694662	-0.00282445186712304	False	False	False	0	0	0	0
727	725	False	0.0850143630455732	7.64026393227499	0.350612789669429	0.156002125220888	-0.0090862648150158	0.00190541798329548	-0.010830007434809	False	False	False	0	0	0	0
728	726	False	0.192866666009204	19.9183637531672	0.454431084200384	0.334351488497776	-0.0186243850941788	0.0672920691987806	-0.0267998152320936	False	True	False	0	0	0	0
729	727	False	0.339384348352692	3.04984274934658	0.165356786345646	0.160690322614128	0.043069031393154	0.13102744647755	0.0012002865423512	True	True	False	1	0	0	0
730	728	False	0.198264330350303	4.62924727275817	0.253610456925758	0.130036333100446	0.101952561665755	0.00525732645446358	0.00863813229244406	True	False	False	0	0	0	0
731	729	False	0.315009943996701	14.4919804747007	0.360569727176434	0.25549187103082	-0.0192330546483493	0.134086387902356	0.00555456247370128	False	True	False	0	0	0	0
732	730	False	0.114646047783695	16.437648691164	0.780843165371329	0.504321520956751	0.0146589266255178	-0.00670721890111495	-0.000506963950702739	False	False	False	0	0	0	0
733	731	False	0.298102810241997	7.0573738249666	0.385502188328796	0.124255609920201	0.10459094577159	0.0290803194154391	0.0127662052122577	True	True	False	1	0	0	0
734	732	False	0.226575476585989	4.55353524844897	0.275253020314609	0.141594495304457	0.0906206401694221	0.0617039276653712	0.00468576095314425	True	True	False	1	0	0	0
735	733	False	0.082901094762447	25.3330038909006	0.743076922254092	0.289128623052631	-0.0656538678489864	-0.0372426675795019	-0.0248394740432479	False	False	False	0	0	0	0
736	734	False	0.303286352006004	7.47017239140084	0.236651699404998	0.0927951781942756	0.064558072318257	0.0865986100267883	-0.00632914883234194	True	True	False	1	0	0	0
737	735	False	0.233482342927538	13.2193679788296	0.465506354134108	0.132697234846001	0.0742958946019167	0.0821370672378018	-0.0228630754047083	True	True	False	1	0	0	0
738	736	False	0.111283083161102	23.1118771458477	0.583211199717201	0.316738328534137	-0.005369156800814	-0.00172028391693797	-0.00794005184469912	False	False	False	0	0	0	0
739	737	False	0.580533058931629	14.5316989038385	2.97660835952795	2.62579452966117	-0.141876582682334	0.0814370210418792	-0.063725728732483	False	False	False	0	0	0	0
740	738	False	0.282781229114851	24.5095927182354	0.306584841953888	0.178384133523988	0.0239700938703945	0.00625765308558293	-0.000270991421364699	False	False	False	0	0	0	0
741	739	False	0.129373788891544	11.7152505292775	0.558183760457704	0.269769707434485	0.0183807155901411	-0.0391721777361451	0.000285074501804751	False	False	False	0	0	0	0
742	740	False	0.139053852642095	4.25519153410128	0.34369928201544	0.177064339019845	0.0208789250147377	0.0175652981030357	-0.00878666781731631	False	False	False	0	0	0	0
743	741	False	0.216683484298725	26.8120921016733	0.312917385627747	0.148110487474754	-0.0115867721499329	-0.025318893420892	-0.0239775034348301	False	False	False	0	0	0	0
744	742	False	0.395963050535162	15.6816852386077	7.15954479931977	1.73635794246353	-0.0587175650232928	-0.118761486925965	0.0680436200948031	False	False	False	0	0	0	0
745	743	False	0.0935358150691461	21.4029815374744	0.775508217798331	0.325746390031574	-0.0136572782363147	-0.0314127474610927	-0.0297633910920189	False	False	False	0	0	0	0
746	744	False	0.140207665640743	10.5156467435798	0.22156350109719	0.131831255077087	0.043827881958627	-0.0165437627214541	-0.0156020263342992	True	False	False	0	0	0	0
747	745	False	0.143995219057034	21.5237639526095	0.645373833969277	0.426357125646109	-0.0271181106684235	-0.00232183751368449	-0.0138923525607125	False	False	False	0	0	0	0
748	746	False	0.35922573147173	21.6727733314161	1.35092287014575	0.4996121419005	0.0578380811525143	0.11878588759036	0.0135941306680937	True	True	True	1	1	1	1
749	747	False	0.242293474495742	20.8830704140211	0.387133968224083	0.209193854037568	0.134055958580318	0.0142217008813036	-0.00855472861487643	True	False	False	0	0	0	0
750	748	False	0.625562331242921	21.9610452916762	1.52070928675556	1.05125254240208	0.214553506389643	-0.0210743856954046	-0.154334945049977	True	False	False	0	0	0	0
751	749	False	0.13331073274556	17.4909113321223	1.678517342287	1.03218973272002	0.0190744120242638	0.0164277152362656	0.00809952327949841	True	False	False	0	0	0	0
752	750	False	0.187784873647726	22.6760142502291	0.709748796866201	0.351985139319416	-0.0497566942534238	0.0153854252508214	0.0389635145244606	False	False	False	0	0	0	0
753	751	False	0.136695477720874	18.412039512241	0.413821310733203	0.345358321943527	0.0219276422990537	0.00660171228388699	0.0410476171595461	False	False	False	0	0	0	0
754	752	False	0.22760716535175	2.92543972286765	0.15926685601883	0.0965446215532069	0.0249333323136836	0.0419411045150006	0.0241921057138993	True	True	True	1	1	1	1
755	753	False	0.13810985753704	3.97361113621572	0.309592842238881	0.12576994849398	0.0303737792621039	0.00647245791492132	0.000385161175619059	True	False	False	0	0	0	0
756	754	False	0.125968245776128	8.08835963783432	0.323620228170919	0.10554651795089	0.0458491945566446	-0.000555249176510988	0.0112594028482349	True	False	False	0	0	0	0
757	755	False	0.20327144916854	21.3159786091188	0.817891487523308	0.402989296462762	0.081103318164588	0.0746969701099396	-0.0170075221768875	True	True	False	1	0	0	0
758	756	False	0.199189878869039	4.35524545124137	0.269919178378336	0.123392563427523	0.0359052384288445	0.0214334461946102	0.0165357396421896	True	True	False	1	0	0	0
759	757	False	0.278998586519601	18.0375283507453	0.873038964442813	0.361415949473147	0.104643278538772	0.0311679507690565	0.0256353111810462	True	False	False	0	0	0	0
760	758	False	0.536840179212185	21.7399499381822	0.207729507638184	0.176999818292894	-0.00282703970325427	0.128519820771479	0.0329150526111896	False	True	True	0	0	1	0
761	759	False	0.162216729080906	23.6451308460631	0.329910804412412	0.267495920515256	0.00850276769463996	0.0122337823746608	0.0324739883917922	False	False	False	0	0	0	0
762	760	False	0.0879494144468668	31.1243690462013	0.375949165161163	0.236813015593616	-0.0142954600793352	-0.0354457730959275	0.00272173339810881	False	False	False	0	0	0	0
763	761	False	0.80321458451738	28.3516873757703	1.57711157399339	0.797450943906499	0.000751371981490858	-0.0664562894524206	-0.0357844895497055	False	False	False	0	0	0	0
764	762	True	0.208833947947856	23.2828588086298	0.515073018953798	0.224915511546931	0.0145089369590131	0.0305497676571841	-0.0491035204471708	False	False	False	0	0	0	0
765	763	False	0.44391628723697	13.8420460255181	0.293956108505972	0.131940684234002	0.14381424174577	0.0588189841285639	-0.00488498858528389	True	True	False	1	0	0	0
766	764	False	0.0813085672532739	21.1374483156708	0.553299217280236	0.251914026217493	-0.0220417347016774	-0.0343742898832458	-0.0529253065486375	False	False	False	0	0	0	0
767	765	False	0.0893866622249344	9.26421540967387	0.375049789183515	0.241522221277763	0.003566302721162	-0.0180492855062325	0.000688879433663752	False	False	False	0	0	0	0
768	766	False	0.0925859158913497	8.58760438678301	0.346478813908573	0.163501915551412	-0.00694239640498734	0.000176203696461472	-0.0154567437748213	False	False	False	0	0	0	0
769	767	False	0.150760276986224	13.6465830496986	0.387267924397541	0.200733971135167	0.0310714067443201	-0.00827283316586907	0.0173392663865903	False	False	False	0	0	0	0
770	768	False	0.172796233112457	10.2698519547861	0.279577844211827	0.167056375408745	0.073358774114951	0.0132855778554859	-0.00690029645339448	True	False	False	0	0	0	0
771	769	False	0.151581284988321	11.7223145340916	0.292048017017836	0.131685066123824	0.0122217530115363	0.00363987138024555	-0.00605132524363456	False	False	False	0	0	0	0
772	770	False	0.254900989254349	37.3812814824083	0.214011372723939	0.106568380463629	0.131809261270606	0.0161907023405633	0.0256234633672421	True	False	True	0	1	0	0
773	771	False	0.120052049565513	29.0942099313226	0.427695259297171	0.189245841128171	-0.00527165543766402	-0.00277219973698844	0.00979334330777496	False	False	False	0	0	0	0
774	772	False	0.282725824616144	16.544425778157	0.285197842223091	0.234553686360321	0.10792745119537	-0.0109876836289815	0.100668666620502	True	False	True	0	1	0	0
775	773	False	0.104668623610376	30.5217783540995	0.329781966542736	0.242435935350984	0.00954557539998342	-0.0230995828161068	0.0167911023024929	False	False	False	0	0	0	0
776	774	False	0.822981049630222	24.6231779480059	2.23436396762649	0.779522119352304	0.0373166755692209	0.219275087749533	0.0251886354674377	False	False	False	0	0	0	0
777	775	False	0.131890600140013	28.6272623247816	0.414829015716132	0.260345642384434	0.0129132269311354	0.0176756757627002	-0.00255683621162184	False	False	False	0	0	0	0
778	776	False	0.328234726202324	12.6165096387219	0.347612528195912	0.267765523540607	0.054834702613731	0.0296160516458594	0.0429354839785812	True	True	True	1	1	1	1
779	777	False	0.274097973965775	15.2203126116976	0.940178296863077	0.542022118076637	0.0748511731180333	-0.01313362469817	0.0802821268667481	True	False	False	0	0	0	0
780	778	False	0.999999999999999	20.339229360888	2.9128096672657	1.27979364740257	0.0465316983347705	1.29854528951867e-08	0.00125805175114808	False	False	False	0	0	0	0
781	779	False	0.186684829193948	7.42391932594795	0.325707351180806	0.140499199064909	0.0105910926586397	0.0697302429138814	0.0235116832799457	False	True	True	0	0	1	0
782	780	False	0.0909500616872938	13.078591925171	0.318329417199315	0.132009116542075	-0.00746174231424139	0.00486600693435775	-0.0104732099415356	False	False	False	0	0	0	0
783	781	False	0.236183376192499	31.8302946748544	0.289646543653805	0.140089857983118	0.0609437465632997	-0.0293167712514386	-0.00656795983952169	True	False	False	0	0	0	0
784	782	False	0.188887892703477	21.1193151517817	0.465570171732842	0.251670880060208	0.0310110353857873	0.0223686759125933	0.0223803224432295	False	False	False	0	0	0	0
785	783	False	0.103155835524133	11.8108694911332	0.615073400817487	0.254065865354226	0.00983923863285185	0.0275638044670282	-0.00166659098155497	False	True	False	0	0	0	0
786	784	False	0.178152910716426	20.1807985729034	0.700168968478653	0.315773851572174	0.0674240453616282	-0.00875973938359046	0.00630087955187222	True	False	False	0	0	0	0
787	785	False	0.999999479225732	20.8464429619881	1.76383086135326	1.23620475182826	0.00992280474087822	0.154496227175921	0.0987687513513306	False	False	False	0	0	0	0
788	786	False	0.239181955122024	30.962005487558	0.31678285484622	0.208605705856267	0.0403615725002318	-0.00414770500323515	0.00208091404786059	False	False	False	0	0	0	0
789	787	False	0.283345840028894	20.2925156242772	0.63285502826	0.440174622955963	0.00886401043101489	0.0759139742317094	0.0261711756340677	False	False	False	0	0	0	0
790	788	False	0.101124342164422	12.242838395087	0.283842269116422	0.184177177304341	-0.0314002211335159	0.0152603788830991	-0.00207723613397654	False	False	False	0	0	0	0
791	789	False	0.215748843184078	4.73081247413446	0.222050905108407	0.131731662138436	0.114326183084652	0.0248846776048936	0.00638175597494375	True	True	False	1	0	0	0
792	790	False	0.399355114746593	26.8784704241263	0.882139445358252	0.473824717164684	0.0097792064905429	0.203955538188779	-0.0131745294318927	False	True	False	0	0	0	0
793	791	False	0.101301154181685	24.0397657938823	0.405738237300826	0.224584268636515	-0.0141499339156757	-0.0241896512143914	0.00382735691183716	False	False	False	0	0	0	0
794	792	False	0.154935981298069	31.3224843472129	0.297604851631213	0.127511716179518	0.0171029630788529	-0.0146531647782292	-0.0015173446655355	False	False	False	0	0	0	0
795	793	False	0.0898919743945815	34.9142086180217	0.31416546499524	0.143714780042794	-0.0579016788644514	-0.0152820668288543	0.00864500854130341	False	False	False	0	0	0	0
796	794	False	0.233298918637322	8.72892226464492	0.753646089663506	0.33804438088639	0.0414588969196857	0.0567924758078459	0.0309106428715052	True	True	True	1	1	1	1
797	795	False	0.223612212820722	14.2241214663202	0.284019961486894	0.144580848456918	0.042543353872148	0.0317325670045925	-0.00327309135185899	True	True	False	1	0	0	0
798	796	False	0.135812050828756	12.764718040006	0.368864671284971	0.262792919654318	-0.0023864661455785	-0.0256527570828463	0.0289178624959961	False	False	False	0	0	0	0
799	797	False	0.127357970303112	10.1749638476788	0.395736133282116	0.16864521574139	0.0205211893447467	-0.00592963080035624	0.00989491954835654	False	False	False	0	0	0	0
800	798	False	0.165898170921265	11.0521204429588	0.417443032740564	0.16758475545526	0.00871179907591119	0.0223032540116689	-0.00430694141050925	False	False	False	0	0	0	0
801	799	False	0.069576489961854	11.4021554591265	0.4285282674547	0.187276261894879	-0.0200590226550434	-0.015872982195657	-0.00912938225506863	False	False	False	0	0	0	0
802	800	False	0.129457885923865	9.61782455613214	0.205714890205624	0.199788467965703	0.0400253966819435	-0.00279570730126308	-0.0223432432812158	True	False	False	0	0	0	0
803	801	False	0.283392172033264	22.6018585689072	0.635095226346936	0.566155982120023	0.0844991714494301	0.065938698364158	-0.0143752547995925	True	False	False	0	0	0	0
804	802	False	0.159643054321953	15.8382034127501	0.39219246823888	0.225719046260537	0.0154256846818651	0.0190055846237031	0.0192802316211424	False	False	False	0	0	0	0
805	803	False	0.538300752500938	27.7961458137411	0.956134448047017	0.513410041603835	-0.0701856681280467	0.146223343546626	0.0186959849271803	False	True	False	0	0	0	0
806	804	False	0.213185526295358	13.2209535144719	1.54151952673303	0.758929994703177	0.0237613177957553	0.0952123360364669	-0.00664005925549517	True	True	False	1	0	0	0
807	805	False	0.148081488619284	17.2213553255458	0.571876818947339	0.264895277664046	0.0180073897818062	0.0369358266887823	-0.0373790810055505	False	False	False	0	0	0	0
808	806	False	0.115624824570878	16.8535617664192	1.79053758916624	1.21862810400721	0.0202060117008083	-0.00853256980469712	0.0214926165955077	False	False	True	0	0	0	0
809	807	False	0.403686500820834	14.7679248172305	4.90111570226186	2.07424889199151	0.108101683215263	-0.0254663916830106	0.1643743805261	True	False	True	0	1	0	0
810	808	False	0.199279557884602	20.4005691105207	0.386047616375484	0.363733668390707	0.0394114785650647	0.0353108293987203	0.0121948054790571	False	False	False	0	0	0	0
811	809	False	0.0774078707468465	22.6358948939354	0.324171764813495	0.258340428858305	-0.0219664747690673	-0.0186268017042693	-0.037247255218353	False	False	False	0	0	0	0
812	810	False	0.245822862920273	19.6456579769961	0.610264957739568	0.615203012886827	0.0846018880672606	-0.0677650706647709	0.0695824773812297	True	False	False	0	0	0	0
813	811	False	0.443234059742259	21.4288737970736	3.14071976046143	1.25799497229862	-0.210398391596833	0.0768076191276338	-0.0537579603394374	False	False	False	0	0	0	0
814	812	False	0.158298285654042	9.76229449977098	0.42823638794434	0.123280390452038	0.0152874009735802	0.0315476828638958	-0.0179488975961245	False	True	False	0	0	0	0
815	813	False	0.366794486204318	19.2744421632057	1.23253549471537	1.95684129721262	-0.297130630467937	0.116196569426397	-0.108786321227562	False	False	False	0	0	0	0
816	814	False	0.10101622839229	21.2867419566739	0.448355858909547	0.295209145385967	-0.0233716316762436	-0.0112608463668541	0.0135983379952836	False	False	False	0	0	0	0
817	815	False	0.364768684040259	22.9517935526733	3.96917533212005	1.49490659591857	-0.379349881950711	-0.231529075133861	-0.119216381644819	False	False	False	0	0	0	0
818	816	False	0.205633682428928	16.4363747004316	0.404500086364798	0.23700345000871	-0.00440006474036783	0.075296965883409	0.006054231492359	False	True	False	0	0	0	0
819	817	False	0.394410303426253	26.5024508431287	0.351588289448864	0.213567472844941	0.215924811567234	0.0111498274452488	0.0160448696643572	True	False	False	0	0	0	0
820	818	False	0.162013926499704	20.6365720390237	0.773055146983267	0.345847430972375	-0.00205121228249217	0.0515921715129431	-0.00475014366961664	False	False	False	0	0	0	0
821	819	False	0.717057550669901	16.4237128917703	2.79237619953687	1.72342327781098	0.0404960942781283	0.144098003756177	0.0979973136517034	False	False	False	0	0	0	0
822	820	False	0.458958776356978	17.5606319821888	1.63670802620729	0.719399557012546	0.264828527159134	0.00660381071043147	-0.00813072172148293	True	False	False	0	0	0	0
823	821	False	0.356104994791051	16.1142297453296	2.02797434587304	2.24030232840783	-0.491340717662653	-0.0552116686119398	-0.370651072288442	False	False	False	0	0	0	0
824	822	False	0.247756821497624	6.24043109646664	0.163638821375657	0.135804365889818	0.0728069555446368	0.0212591182436562	-0.00378087996895548	True	False	False	0	0	0	0
825	823	False	0.202511898010725	26.0060814571275	0.345121832307104	0.280081505273994	0.0223625612437594	0.0516005839753923	-0.0202403202054432	False	False	False	0	0	0	0
826	824	False	0.426752246463801	20.9470368968874	0.460565004495631	0.296215541464166	0.167236905544232	-0.0193570423130683	0.00686798254275615	True	False	False	0	0	0	0
827	825	False	0.141437437333392	6.00260414322804	0.38374935641405	0.147828328267146	0.0404543587286293	0.0380796689264958	0.0102596653024585	True	True	False	1	0	0	0
828	826	False	0.762066851901365	15.335579120572	2.45485256222072	1.03111641974171	-0.226018989804229	0.163310083906263	-0.21557637713626	False	False	False	0	0	0	0
829	827	False	0.123144905759939	12.9960130405725	0.452505987534525	0.297099233741924	0.0184017513983065	0.00683705227725117	0.0271551213584508	False	False	True	0	0	0	0
830	828	False	0.0859310560365199	19.0267336117016	1.0756978401	0.461917857755748	-0.0142889549623428	-0.0603320824532444	-0.0874359437970331	False	False	False	0	0	0	0
831	829	False	0.376278084156891	19.0207027035279	0.833886002777563	0.437923708357518	0.108025668211251	0.0450373272797959	0.149906553612487	True	False	True	0	1	0	0
832	830	False	0.174303519319354	14.8776689876253	0.338568396564396	0.239658382050792	0.0182660267563004	0.0281345343950643	0.0225759993607144	False	False	False	0	0	0	0
833	831	False	0.371555243459609	21.8524659349502	0.743274427623795	0.432956051184584	0.041627132779183	-0.0190882107958767	0.197985032134923	False	False	True	0	0	0	0
834	832	False	0.510551278699005	18.008597774358	1.48426031453862	0.885411660588732	0.213107738360215	0.106979887598475	-0.116765080473603	True	False	False	0	0	0	0
835	833	False	0.378611969610602	15.1709492152892	0.619328746979154	0.427760509911672	0.0618982227147253	0.128407602672647	0.130517183755088	True	True	True	1	1	1	1
836	834	False	0.291399520702411	21.9021340204341	0.532081663045303	0.234112364906127	0.0135929885266366	0.0668603620859799	0.0144073839536435	False	True	False	0	0	0	0
837	835	False	0.153463261295691	9.84406616150439	0.271955343400978	0.152709589441229	0.018119961312849	-0.0134019930579389	0.0484928102951817	False	False	True	0	0	0	0
838	836	False	0.434492520295584	20.4857578739118	0.455033872322416	0.12034161835494	0.261004190994716	0.0643889258253501	0.0114110284804583	True	True	False	1	0	0	0
839	837	False	0.147177959203389	11.2861184587977	0.468055851336331	0.22495777781103	0.0276857262252201	0.0297537056232936	0.0234346073375663	False	True	False	0	0	0	0
840	838	False	0.216910862178727	16.2366368270045	0.732858907527731	0.454376277804515	0.00949381575369097	-0.0272726620501014	0.00393244181805041	False	False	False	0	0	0	0
841	839	False	0.195277523726345	27.3601859811136	0.564310001705163	0.311064336616086	0.00623178383681737	0.0431953039039675	0.0120761522509991	False	False	False	0	0	0	0
842	840	False	0.15270190981829	18.3617593242322	0.428022637527709	0.185151772373946	0.0199016415028694	0.0104859126624805	-0.0247181544361107	False	False	False	0	0	0	0
843	841	False	0.216241813965752	18.2613167794681	0.448309272471042	0.388301718500303	0.0356084728015006	0.0484303295477296	-0.0158182117933199	False	False	False	0	0	0	0
844	842	False	0.215662178684391	4.8736779919965	0.230620459227855	0.113248716939356	0.0917610757982773	0.04518389040589	-0.0167207143207494	True	True	False	1	0	0	0
845	843	False	0.186990241977263	11.1299424304917	0.1947579880703	0.121774109753784	0.06696768254958	0.020308183509177	0.021786874091747	True	False	True	0	1	0	0
846	844	False	0.172169037311467	32.6977648727713	0.439173866537279	0.260651609498202	0.0184706373895914	0.0167956276613282	0.0111291877010206	False	False	False	0	0	0	0
847	845	False	0.235140876795325	22.497967109938	0.538970747683538	0.257653791555739	0.0754461781730161	-0.0256660912627166	-0.0222185158064426	True	False	False	0	0	0	0
848	846	False	0.110904239298957	34.2050492683789	0.298462407861326	0.200116855717092	-0.00671200333450273	-0.028956610053084	-0.0323560557943268	False	False	False	0	0	0	0
849	847	False	0.117374593868659	6.02742025556811	0.310403057944263	0.168896449140238	-0.0194889414519864	0.0215518941369751	0.00587461689978299	False	True	False	0	0	0	0
850	848	False	0.139354619767342	5.17127957025575	0.300899686970034	0.186030935374082	0.0314412735828824	0.00401552256398637	0.00426156956696632	True	False	False	0	0	0	0
851	849	False	0.13440930968107	9.07093802908084	0.36037814051505	0.127965989427067	0.0275587610235716	0.00260068590224638	0.0168947342901664	False	False	False	0	0	0	0
852	850	False	0.402926000816184	13.2061414468798	0.253478542511517	0.134533172164857	0.0383944601364511	0.147888209568205	0.00967610640058212	False	True	False	0	0	0	0
853	851	False	0.196128915580756	14.5358606014032	1.0467063246535	0.439347126737554	-0.0773551853645783	-0.0305714268790205	-0.082680921501225	False	False	False	0	0	0	0
854	852	False	0.157933376543315	22.7626466451677	0.708472761082833	0.387130384561165	-0.0598002224789971	0.0381485627847909	-0.013675520751804	False	True	False	0	0	0	0
855	853	False	0.295340333552176	20.4975548730357	0.391162515922856	0.234927493229355	0.0193971177338222	0.0951699801571625	-0.00306438280030009	False	True	False	0	0	0	0
856	854	False	0.324308591766358	11.3230203902814	1.7582726443521	1.39358097737789	0.0204561340009844	0.00314785847145234	0.0303854908940808	False	False	False	0	0	0	0
857	855	False	0.0994367027467296	17.4277846250291	0.511549932375825	0.226940803838476	-0.0129355174800513	-0.00690582084800814	-0.0255578871035922	False	False	False	0	0	0	0
858	856	False	0.0957656304258681	16.8088461915202	0.550367256070238	0.35398944586027	-0.0241887317571775	-0.0288862673789826	-0.0524447066102193	False	False	False	0	0	0	0
859	857	False	0.148913037889773	21.7773412833672	0.504166126224789	0.344870085502881	-0.044580769616851	0.017316190109273	-0.0508298933057818	False	False	False	0	0	0	0
860	858	False	0.206052724965469	10.4658686366997	0.246656454424308	0.164344817779329	0.0400910341391843	-0.0118922582819945	-0.00217484379482143	False	False	False	0	0	0	0
861	859	False	0.491254173710083	25.2271969819664	1.18896173831917	0.544608813746717	0.0235015116311802	-0.0965923501200827	0.108348916217852	False	False	False	0	0	0	0
862	860	False	0.132738379783669	10.2957886257018	0.246772530520527	0.182104934853866	0.0225216466423793	-0.000768681680633351	-0.0133415134857132	False	False	False	0	0	0	0
863	861	False	0.368173496987074	9.73239587369541	0.20444727952302	0.0966427558455531	0.0270151045923459	0.126864702182337	-0.00535728496588032	True	True	False	1	0	0	0
864	862	False	0.135061894394217	10.3657057423477	0.386727079290995	0.260158523064981	-0.00749565293267656	-0.0174844774586965	-0.00275517419172965	False	False	False	0	0	0	0
865	863	False	0.401806798548826	10.2092932726822	0.234042708183122	0.112441078951734	0.136945542593953	0.0699837655911326	0.00222207353992825	True	True	False	1	0	0	0
866	864	False	0.245831991258841	19.5894639493511	0.603049164037998	1.2538511231568	-0.0124131751663233	-0.112244172262147	0.00632575150412698	False	False	False	0	0	0	0
867	865	False	0.253296867354974	15.809402927657	3.45274972280086	1.93162288670421	-0.110029383966203	0.0349704386094329	-0.0598424761203856	False	False	False	0	0	0	0
868	866	False	0.555391902392638	18.1253504612581	2.50259729433756	1.42373328851702	0.0177605495319714	-0.0429962812656195	-0.0280688607043754	False	False	False	0	0	0	0
869	867	False	0.260333180108514	35.7627016874271	0.177685959736067	0.108788628647555	0.161484927667899	0.00135447167913682	0.000708231712646413	True	False	False	0	0	0	0
870	868	False	0.343038482423756	22.0509243902476	0.349553170627667	0.236954159695684	0.177054786380021	0.0195146486354419	-0.0277090837250688	True	False	False	0	0	0	0
871	869	False	0.999999999999995	12.6156095813885	3.9091581902467	1.86962902232417	4.66452765301994e-12	1.55191242435515e-05	4.29093886378018e-06	False	False	False	0	0	0	0
872	870	False	0.183925401820275	11.2076496525133	0.263736695188263	0.122145631959056	0.0342702597693106	0.0109096670360516	0.00469653764774866	True	False	False	0	0	0	0
873	871	False	0.173948616312507	10.8119126006138	0.208794182348537	0.164379787419365	0.0388869753241189	0.00457090926782573	-0.0141422707638191	True	False	False	0	0	0	0
874	872	False	0.201013064455154	21.4313913531247	0.715746919297743	0.409079951061224	0.0732466790483021	0.00608940344134875	0.0706329696272557	True	False	True	0	1	0	0
875	873	False	0.0997884287459415	7.56745122887803	0.439860237933859	0.133834495474794	-0.0169685377728112	0.00842873389872228	0.0139373715242522	False	False	False	0	0	0	0
876	874	False	0.133907472608427	15.6923557338229	0.334773806083871	0.166698361642524	0.0213807473161615	-0.016773803587464	0.0116189183768921	False	False	False	0	0	0	0
877	875	False	0.172693388963286	24.7592958461444	0.547501308515515	0.39236128060106	0.0141799723002677	0.0109117547454021	-0.0104244459692034	False	False	False	0	0	0	0
878	876	False	0.280542588016442	22.9731604731479	0.483455785129828	0.339264468407539	-0.0251766035949158	0.0374452784361104	-0.00321864429801122	False	False	False	0	0	0	0
879	877	False	0.121996167154949	10.4988505348755	0.282299208197898	0.152154772045898	-0.0150603684710717	0.00393155638084528	-0.0141001920671131	False	False	False	0	0	0	0
880	878	False	0.111516491676423	15.7402106613023	0.370706603074289	0.199388231321201	-0.0246727788809085	-0.0134954868426	-0.000523282646204942	False	False	False	0	0	0	0
881	879	False	0.396661446900907	13.8311028318001	3.5324296919562	2.03441676908036	-0.158455364296561	0.0519334099146143	-0.0372845147996858	False	False	False	0	0	0	0
882	880	False	0.182897666469414	13.4902856552821	0.377447725104947	0.293912848233607	0.0888991698865577	-0.0240727961676182	0.00719761269878575	True	False	False	0	0	0	0
883	881	False	0.112104560043057	31.3898692123828	0.32755466892402	0.166827030812726	-0.0179772940788679	0.0032492411963988	0.00318039613657713	False	False	False	0	0	0	0
884	882	False	1	16.3546188351624	2.27860679417036	1.13153591912516	5.794809077031e-14	0.000805294392311561	1.67061919853495e-13	False	False	False	0	0	0	0
885	883	False	0.11753040132178	29.9516028109083	0.270863880799195	0.172406472128286	-0.0208847004665083	-0.0117468005304466	-0.0121883932091137	False	False	False	0	0	0	0
886	884	False	0.210582494712251	16.3575232470401	0.542929366982157	0.5256525200106	0.0104956179940777	0.00108995801124012	0.0715592509827917	False	False	True	0	0	0	0
887	885	False	0.118923730054226	26.0976242183888	0.309910111557774	0.129785011936244	0.012571231741735	-0.0232490312556465	0.0262326865021519	False	False	False	0	0	0	0
888	886	False	0.322188441095883	28.7653663764457	0.28687136324071	0.186778760530756	0.172917348745888	0.00569658523170307	0.0433466324212069	True	False	True	0	1	0	0
889	887	False	0.106148216749638	17.7326698330325	0.397852433001094	0.21371516399777	0.00833616943104055	-0.00356032190360411	0.0122074875011152	False	False	False	0	0	0	0
890	888	False	0.414287504194556	14.2327395460881	2.59588755747836	1.42417805913679	-0.0632582557775584	-0.0870490435191719	-0.110717529442217	False	False	False	0	0	0	0
891	889	False	0.259839668095303	16.9089493962294	3.18468486380658	2.30400862861691	0.119504153930043	-0.103143371006695	-0.0656514784627513	True	False	False	0	0	0	0
892	890	False	0.458242549874485	24.2934448409602	0.552714645594331	0.240333158401532	0.166559808499085	0.0212965586990041	0.0348242763130874	True	False	False	0	0	0	0
893	891	False	0.224368788144312	3.69525350465021	0.252843938224451	0.112800501645805	0.0910595248731161	-0.000563835356541524	0.0167435513925709	True	False	False	0	0	0	0
894	892	False	0.329826542661347	25.0945994916618	0.340721815192091	0.163498829858758	0.111372693713386	0.171995201741676	0.149967886005228	True	True	True	1	1	1	1
895	893	False	0.118784304131882	12.2228272953345	0.253937509389902	0.164329197801737	0.0237156171226457	0.0104762424007244	-0.0020742077296302	False	False	False	0	0	0	0
896	894	False	0.100299373913024	8.10984681142626	0.411495146242781	0.195556768191477	0.0162681409476734	0.00493544392726047	-0.00198134396294961	False	False	False	0	0	0	0
897	895	False	0.34037855905194	13.9179695753843	0.31860244745511	0.149366529480862	-0.00771166016173536	0.0467541515978946	0.0408315315151023	False	False	True	0	0	0	0
898	896	False	0.183369454675398	3.9322709125438	0.351279744475348	0.13693931543408	0.0106609148854785	0.0681328471904844	-0.0177151778064577	False	True	False	0	0	0	0
899	897	False	0.254111630036117	21.5222520681533	0.516670877817704	0.511278904708103	-0.0511324550689122	0.0825714621658991	-0.0443907117217265	False	True	False	0	0	0	0
900	898	False	0.191840094349916	19.6111612097138	0.634183472066591	0.403205979712965	0.0299706246764376	0.0240323178400456	0.0116279636503884	False	False	False	0	0	0	0
901	899	False	0.189397910663021	16.4930720316035	0.833773651556346	0.52790023197039	-0.102485648176837	-0.0639081891504169	-0.0998437113747642	False	False	False	0	0	0	0
902	900	False	0.480731087224986	15.8861261515045	0.728765371192823	0.480765443563913	-0.0385066643011652	0.119977676076266	-0.0758051848017843	False	True	False	0	0	0	0
903	901	False	0.213964357172532	19.8752293594026	0.614967174742917	0.350598877882362	-0.0377672967407625	-0.0303717393068245	0.0213859581015648	False	False	False	0	0	0	0
904	902	False	0.800499205433171	15.4715575661312	5.13663179513953	1.98343993694556	-0.168613149900203	0.10628701922025	0.0515419045994818	False	False	False	0	0	0	0
905	903	False	0.168562189393584	21.3244566772807	0.402582599912912	0.377217929779527	-0.00867811811190577	-0.027101964361758	0.0238214770325599	False	False	False	0	0	0	0
906	904	False	0.143875831110679	17.8097418249911	0.380767051017395	0.181788589481545	0.0472650938939122	0.0393024537809055	0.00348932985780612	True	False	False	0	0	0	0
907	905	False	0.274139855432289	12.928489882171	1.08262657184836	1.16412325862376	-0.0361588616425861	-0.0141602078482252	0.0508019926301549	False	False	False	0	0	0	0
908	906	False	0.177833562366969	15.6997741545688	0.384093994628781	0.173902492802552	0.0611103550450865	0.0198943965730834	-0.0106201548758954	True	False	False	0	0	0	0
909	907	False	0.268840069426053	19.3180408994972	2.0166955148156	1.37058293768574	-0.0299478224196101	-0.0817438439034646	0.026800193369337	False	False	False	0	0	0	0
910	908	False	0.27425650375644	21.532970827826	0.448344131643163	0.200264247239133	0.0905342145885043	0.00425881782335438	-0.0500935886328049	True	False	False	0	0	0	0
911	909	False	0.101959481534915	5.42893602913856	0.344683035672873	0.13861835766022	0.0143557286310957	0.0272655793463274	0.00201273818906528	False	True	False	0	0	0	0
912	910	False	0.156442687403277	34.8307835481556	0.296593883308821	0.184651401194419	0.0659464878009607	-0.00649247874858486	0.00063009755466332	True	False	False	0	0	0	0
913	911	False	0.1171989177171	23.1042058442927	0.293057898084034	0.153596966419131	-0.00805857434195837	0.000782615570190136	-0.0128359798743485	False	False	False	0	0	0	0
914	912	False	0.256659853320544	22.3773484875982	2.47023859729822	2.27435183167762	-0.0628271180866979	0.0528932685974223	-0.0719590255195117	False	False	False	0	0	0	0
915	913	False	0.127895858674735	19.4151855088656	0.384959392231542	0.157010798678527	-0.0242470066050855	-0.0133743895645785	-0.0190725266530367	False	False	False	0	0	0	0
916	914	False	0.175776597791533	13.7735562336971	0.470249254502386	0.217659914868439	0.047153527204708	0.0351367792184702	0.00941628135918627	True	True	False	1	0	0	0
917	915	False	0.39318992528981	16.3992399288227	1.63063007179449	1.00601181823354	-0.207489733912788	0.0773879995818041	-0.260513589470229	False	False	False	0	0	0	0
918	916	False	0.132257056418233	10.6631659096199	0.3866513426368	0.254327256613103	-0.00842705195461516	-0.0249054366442855	-0.00106086298595847	False	False	False	0	0	0	0
919	917	False	0.253760857137433	25.585275028083	0.360972064663294	0.181282368978108	0.113328051332031	0.0615830376899625	0.0722241038710723	True	True	True	1	1	1	1
920	918	False	0.145468242440943	6.57048614870559	0.285444143598035	0.199319108520412	0.0199669127746172	0.0502728409058112	0.0263973790698102	False	True	True	0	0	1	0
921	919	False	0.163463007405288	5.45233924092487	0.218830639498627	0.118522140116613	0.0143518985382752	0.0135982800954641	0.0197691066758333	False	False	True	0	0	0	0
922	920	False	0.161764200314822	26.1986305251939	0.387124978407918	0.247283249381415	-0.00586415759981298	0.0120333528097335	0.00121355762910668	False	False	False	0	0	0	0
923	921	False	0.164374798009868	8.19653848032222	0.231233036838261	0.215580544304252	0.0562019876624125	-0.0316834221782285	-0.0191484308956484	True	False	False	0	0	0	0
924	922	False	0.0858011415040231	7.53008617679044	0.429066915362884	0.244458034321132	-0.0188215978102279	0.0068326709647214	-0.0137637947292818	False	False	False	0	0	0	0
925	923	False	0.181355746774009	19.7113280293313	1.23712657537507	0.526379484763872	0.0279584903940893	-0.0306391301852911	-0.0337551665831883	False	False	False	0	0	0	0
926	924	False	0.312018203718175	22.4864132281173	0.448466659712208	0.166650563787471	0.135130607884549	-0.00735349411962623	-0.0291573845717576	True	False	False	0	0	0	0
927	925	False	0.186419088631261	21.7357450449754	0.552589097065048	1.54906569295997	-0.0835075022831357	0.0106100382689422	-0.0280587891602531	False	False	False	0	0	0	0
928	926	False	0.129371076633999	11.6129563856209	0.250443416054602	0.19821026214256	0.000332664188895464	0.0179831957810015	0.00116343009667327	False	False	False	0	0	0	0
929	927	False	0.150160210425109	4.04308091845164	0.308238920921187	0.13867669642393	0.0492897436916906	0.0155568508869263	-0.0152860484858868	True	False	False	0	0	0	0
930	928	False	0.159299796335715	13.123146613186	0.350032528407463	0.18860045225403	0.0375054710360006	0.0182400920876873	0.0383080511455148	True	False	True	0	1	0	0
931	929	False	0.163507653937758	12.6354344393995	1.1274980900116	0.400932175528416	0.0698957802529221	0.0143119246619073	0.00178056145468645	True	True	False	1	0	0	0
932	930	False	0.29103426982171	12.6259686975472	3.79825025607064	1.5286219088339	-0.0507448869979346	-0.0579218984280053	-0.0999705655792978	False	False	False	0	0	0	0
933	931	False	0.31357673397024	5.65664218735794	0.287347837246271	0.122728723277298	0.0206496690820064	0.0859088976645569	0.00241252460403041	False	True	False	0	0	0	0
934	932	False	0.99925523258556	21.2596823576299	2.2401069381149	0.800615626587484	0.0178223305386639	0.119456087122905	0.00193357984679357	False	False	False	0	0	0	0
935	933	False	0.107201581150321	15.7426390926524	0.426450547786362	0.232238060669695	-0.000539443443431618	0.0254863629595326	-0.0111045266341092	False	False	False	0	0	0	0
936	934	False	0.246771057142159	30.9725433981181	0.285592987248096	0.207477779618051	0.0102502832907251	0.0605142683757522	-0.0352675819809448	False	True	False	0	0	0	0
937	935	False	0.0991327826717349	24.6997909513021	0.367409432241606	0.222756835334659	-0.0258316664390177	-0.00247815297401486	-0.0433837908073008	False	False	False	0	0	0	0
938	936	False	0.249327773075104	18.6565725761578	2.09990890487562	1.11839109213598	-0.0572874096757038	-0.0196862430789713	-0.0195102838670431	False	False	False	0	0	0	0
939	937	False	0.401092214097151	18.7632262373657	1.17629231923388	0.766981199032174	0.00831631208152493	0.12539627799873	0.0304530023219316	False	False	False	0	0	0	0
940	938	False	0.0672323537375243	15.2528367805742	0.183720549000076	0.222869917329171	-0.0234452456815913	-0.0363120320893369	-0.0111803372436611	False	False	False	0	0	0	0
941	939	False	0.265092333096796	7.50825927761568	0.168679156766585	0.0675021026091464	0.0591420132775311	0.0654092716814117	-0.0107565508707385	True	True	False	1	0	0	0
942	940	False	1	12.6035693237869	4.48827144465264	2.34412911130086	0.000430456557253489	1.00929566220864e-05	0.000377521327254956	False	False	False	0	0	0	0
943	941	False	0.290123865412238	28.1224640096544	0.254872410625874	0.159941872840412	0.102327205702038	0.00266185082388151	0.0202200168404103	True	False	False	0	0	0	0
944	942	False	0.193691263943636	21.494276917015	0.69434802371295	0.286276111385477	0.0540314245812826	0.0582465769079275	-0.023054141846829	True	True	False	1	0	0	0
945	943	False	0.082752710683811	12.1311637366242	0.301789022708952	0.125300586072476	-0.0227584028667347	-0.0109284831662223	0.00304838876699807	False	False	False	0	0	0	0
946	944	False	0.146539514885211	28.863297812621	0.313342918574422	0.151301841456241	0.0116328269493557	-0.0115368924282216	-0.0134075005853721	False	False	False	0	0	0	0
947	945	False	0.0834439991355039	21.2735808768093	0.413759794103705	0.273321774851863	-0.0386426365395369	-0.0128708675434764	-0.0417293309958037	False	False	False	0	0	0	0
948	946	False	0.0823030995199135	8.77977488734164	0.301874470362992	0.225586859289695	-0.0210818831678143	-0.00151246890487304	-0.00314393779833649	False	False	False	0	0	0	0
949	947	False	0.264204210324028	25.9633138312046	0.26570293638228	0.143372654637266	0.174142488886534	0.0476659840396962	-0.0210732705238142	True	False	False	0	0	0	0
950	948	False	0.684731258087864	11.9247987440891	4.18707616501487	1.74263307925556	0.133010445037339	0.127623074546843	0.115420328860688	False	False	False	0	0	0	0
951	949	False	0.275534124241188	17.0890749153776	0.854446187197658	1.09141179539384	-0.0438979247853157	0.00433378178603333	-0.0145580026305309	False	False	False	0	0	0	0
952	950	False	0.135693670763029	18.0885343873287	1.84144809510342	0.675310390529524	-0.103679342005971	-0.101079469147485	-0.0832876392582222	False	False	False	0	0	0	0
953	951	False	0.499065636976191	20.7743079184499	1.77646504758733	0.977067118784243	0.164854565954066	0.0147991411470471	0.192566314463938	False	False	True	0	0	0	0
954	952	False	0.204635851515351	35.0885323909351	0.243450468187903	0.167325256230485	0.0290470577663758	0.0383820632345262	-0.000701938055174139	False	False	False	0	0	0	0
955	953	False	0.114615829746717	16.4198339495737	0.638570332458209	0.358451815926365	0.00753596780291273	0.000802960219374858	0.00523325255400086	False	False	False	0	0	0	0
956	954	False	0.185268937496108	13.3149104323937	0.343809739163532	0.186110690993198	0.00191810826704521	0.000802940584684744	-0.0482915239250953	False	False	False	0	0	0	0
957	955	False	0.302862275614446	6.39513277093473	0.371785793576173	0.0990426566562768	0.00231918143634342	0.136508831354929	-0.0101020868725273	False	True	False	0	0	0	0
958	956	False	0.399372012330698	19.9944913760626	0.731289767197644	0.483767655947832	0.12205132619764	0.0396232479116118	0.0408000586872068	True	False	False	0	0	0	0
959	957	False	0.131704681089175	16.916671078642	0.402936656474104	0.147961332075832	-0.0654725875137413	-0.0210588053794552	-0.0331888372182044	False	False	False	0	0	0	0
960	958	False	0.0939036964565736	18.1810387983122	0.545361674813469	0.297574237441409	-0.00898498162914527	0.00392296991650624	-0.00862245169820383	False	False	False	0	0	0	0
961	959	False	0.347025979050691	19.7587169874473	2.02123673378935	1.42530891426857	0.0790789062004456	0.0535207947797614	-0.00804051764755677	False	False	False	0	0	0	0
962	960	False	0.236127689288858	15.9753824819787	0.399282879266364	0.191148545581687	0.0563610816933935	0.0393074866805499	-0.0171670209552799	True	False	False	0	0	0	0
963	961	False	0.110761569543876	25.8053341211171	0.339458461715571	0.173602826287617	0.011058365576726	-0.0261801221843594	-0.0178984063503549	False	False	False	0	0	0	0
964	962	False	0.554984414093931	23.3697180037655	0.529556262164277	0.249096306374139	-0.00649239973085879	0.148599244099853	0.00285302434848195	False	True	False	0	0	0	0
965	963	False	0.382767672734189	23.3808953596749	0.8799242516871	1.62260256279777	0.0310288255010198	0.071285690434479	-0.00236276682360836	False	False	False	0	0	0	0
966	964	False	0.354333093544029	10.6894332357783	0.314719705105363	0.0955230031424905	0.057013028338083	0.082660213307265	-0.00231092160390046	True	True	False	1	0	0	0
967	965	False	0.193057619757184	3.74354069584828	0.248991738532775	0.117697360370268	0.0592242172837482	0.0261405535482245	0.0155397812910787	True	True	False	1	0	0	0
968	966	False	0.392557325405175	15.4902909512457	1.28399205879387	0.781553403286226	-0.0544061294198303	0.0928087647231548	-0.0598678261934817	False	False	False	0	0	0	0
969	967	False	0.220218349157089	18.2423585960248	0.643921183868783	0.370080833022138	-0.0491805821084306	0.0671584546999371	0.0137185466857859	False	False	False	0	0	0	0
970	968	False	0.170754111002905	7.31271602993951	0.247134538939076	0.119831932586345	0.032009130032691	0.0384325503573567	-0.0111898384036783	True	True	False	1	0	0	0
971	969	False	0.203447058031623	22.2918011930964	0.692199022352482	0.315755678668039	0.00854161312411193	0.0213402515620586	0.0423192500949826	False	False	False	0	0	0	0
972	970	False	0.342518188820296	23.3957528619048	0.529641401475781	0.326611719528746	0.143825788079485	-0.031541479147033	0.0420942172255369	True	False	False	0	0	0	0
973	971	False	0.120167415180942	17.9939899168939	0.459072259627731	0.370544419550702	-0.0469048749391686	0.00728535500441818	0.0184778233270752	False	False	False	0	0	0	0
974	972	False	0.313644316123062	16.8568238644574	4.72517589520708	2.96085048001468	0.0353661412172332	-0.0091638761445338	0.0332003092058314	False	False	False	0	0	0	0
975	973	False	0.378719546328255	13.8411085432633	2.54243593133825	1.13192851195431	-0.186446342718999	-0.149962998207887	0.0169789761997554	False	False	False	0	0	0	0
976	974	False	0.159283932771074	5.2385416721605	0.231083356598668	0.0912220328845401	0.0445017626036731	0.0122974234675469	0.00631338412608023	True	False	False	0	0	0	0
977	975	False	0.128651082443321	6.99441840820161	0.296144955711625	0.116715563582589	0.0388325220837351	0.0176428719222227	-0.0140976918345059	True	False	False	0	0	0	0
978	976	False	0.209132466236744	20.0178036836104	0.424009851474352	0.203173133745637	0.0576492851034111	0.0310953422522175	-0.0448242543824848	False	False	False	0	0	0	0
979	977	False	0.33794928672728	7.79143973772765	0.125967082145005	0.0921091377638852	0.147962230654911	-0.0202725909529251	-0.0075801372304297	True	False	False	0	0	0	0
980	978	False	0.329703944445942	24.3604501632681	0.486760877107824	0.344112765994117	-0.0167844571151509	0.0999579512857552	-0.0231498374219689	False	True	False	0	0	0	0
981	979	False	0.177844579208723	22.9852265850963	1.10885719654988	0.275990787029849	0.0134492757693991	0.0139977770562602	-0.0262680030575712	False	False	False	0	0	0	0
982	980	False	0.10376227031991	9.31786973765012	0.370092795573208	0.14150960148744	0.00909966998128261	-0.00800905741903986	-0.0155027815291815	False	False	False	0	0	0	0
983	981	False	0.115259386272703	18.7286297246741	0.480087674035355	0.235644186279749	0.0283614106580829	-0.048840956073588	-0.023452497926538	False	False	False	0	0	0	0
984	982	False	0.795771873714264	23.3933211401322	1.65222111804444	0.990321165938294	0.0516248631333419	-0.0973076254892514	0.30520480874328	False	False	False	0	0	0	0
985	983	False	0.726350015300234	21.099736518481	4.88818640197522	1.31615128531409	0.372773569157111	0.124656950788649	0.0122620477861789	True	False	False	0	0	0	0
986	984	False	0.0719378469427923	4.96704329465606	0.4156072799883	0.154725533253408	-0.0044119407160771	-0.00327276697851599	-0.00076673884291979	False	False	False	0	0	0	0
987	985	False	0.0960776220802382	11.8074706777726	0.298058605180894	0.187160596470304	0.00224608296135364	-0.00242482864767759	-0.0158285642310176	False	False	False	0	0	0	0
988	986	False	0.444495856207028	26.7240995035605	0.530739795645687	0.186336871746757	0.138543892106899	0.104799258282313	0.02120053574545	True	True	False	1	0	0	0
989	987	False	0.214851761976707	21.8841573264613	0.7563081692265	0.399982786415891	0.0377055068485468	0.0297144501178123	0.00775066322325989	False	False	False	0	0	0	0
990	988	False	0.747412208471505	18.9991904460484	2.34096389470408	1.82996258308512	0.418457746052776	0.266663701559523	0.236519936320859	True	True	True	1	1	1	1
991	989	False	0.401977246624308	15.1310717908907	2.3948639438529	1.74133717021592	0.0603874895669439	0.0704291047743805	0.0325752256096269	False	False	False	0	0	0	0
992	990	False	0.21044721310207	14.3518057453112	0.262644431230209	0.171776797782529	0.110029187375656	0.0469495780116267	-0.0110163315498087	True	True	False	1	0	0	0
993	991	False	0.164022321184107	23.2077744011914	0.297764710378405	0.131266611488122	-0.00692858730031711	-0.0247606575641081	-0.0299080930301045	False	False	False	0	0	0	0
994	992	True	0.20305154891124	22.4285728623046	0.580889273623501	0.159253171066464	-0.0361446058688982	-0.0197484781506861	-0.0387928307201063	False	False	False	0	0	0	0
995	993	False	0.312585533785035	18.2848663692932	2.79797580405358	1.34218563586502	-0.0999499536028235	0.100857841019717	-0.0294204732918408	False	True	False	0	0	0	0
996	994	False	0.384833067755165	29.4417571830488	1.32023424422135	0.83526801902492	0.172011520673458	-0.0614347132820865	0.0592708102056323	True	False	False	0	0	0	0
997	995	False	0.538010352578917	19.8782128147168	1.9355324090905	0.789078939083569	0.239552723514975	0.225420653406618	-0.0596976215783187	True	True	False	1	0	0	0
998	996	False	0.157982342539768	11.8286046124102	0.284472909315656	0.182718992666971	0.0406478547923616	0.0274382960222548	-0.00490565491274589	True	True	False	1	0	0	0
999	997	False	0.202907999156893	14.1471728449667	0.35916518578619	0.199297051109444	0.0295275521662952	0.0246162447864077	0.0195177071739004	False	False	False	0	0	0	0
1000	998	False	0.0691448953399282	16.862468919898	0.463295144030021	0.302634892955452	-0.00563262153418145	-0.0284142264143819	-0.033897648550434	False	False	False	0	0	0	0
1001	999	False	0.683405400209177	19.7171732363043	2.12513902834583	1.12487100264093	0.132392134501489	0.035945680039849	-0.168907776624046	False	False	False	0	0	0	0
1002	1000	False	0.141323252812553	7.40422626992927	0.386596807884053	0.211380210646634	0.0372220538470654	0.0446114274234089	0.0238288309969139	True	True	True	1	1	1	1
1003	1001	False	0.180946941696384	20.1003688866019	0.440902769403256	0.409806508435974	0.0714295366759728	-0.030689877788495	0.0266797737266269	True	False	False	0	0	0	0
1004	1002	False	0.213521702758491	21.6047313411415	0.545777195666785	0.33680596138978	-0.024505759894112	-0.0437282563368895	-0.0446152143736232	False	False	False	0	0	0	0
1005	1003	False	0.19582126028904	20.2541244114934	0.444398260546713	0.252571920676058	0.0717244453785319	0.0745494288119341	0.101110807663505	True	False	True	0	1	0	0
1006	1004	False	0.99999901848005	16.4043868981207	2.58167934844813	1.69480796973072	0.0124918584247938	0.164480426018714	0.0177770383399991	False	False	False	0	0	0	0
1007	1005	False	0.0887695080379218	20.8003226192679	0.689346676590803	0.201229744762253	-0.0338884953147076	-0.033074779531903	-0.0575206986491325	False	False	False	0	0	0	0
1008	1006	False	0.228535213361756	26.4388629377006	0.73794182651696	0.40668059838986	0.056349815980637	0.00886295341196626	0.0921462918455689	False	False	True	0	0	0	0
1009	1007	False	0.203240961616124	19.8251448057763	0.337500540185374	0.170096490707854	0.0139064615250505	0.016020284615611	0.0219927888346846	False	False	False	0	0	0	0
1010	1008	False	0.173454947032923	26.6163979118343	0.72973196295156	0.493624001125755	-0.0545224491045861	-0.0428855887145497	-0.0342871321080722	False	False	False	0	0	0	0
1011	1009	False	0.197724063635147	11.2890005511659	0.233677814821622	0.174283968726061	0.098056030431981	-0.00257146966337584	-0.00883743916826855	True	False	False	0	0	0	0
1012	1010	False	0.199047582042403	27.9480973727047	0.284432353468568	0.207447207151233	0.0784453154612948	0.0352866994902527	0.0342231370763089	True	False	False	0	0	0	0
1013	1011	False	0.0535624932399457	10.7393273430173	0.376477575632068	0.221380490835303	-0.0270390906894103	-0.0248091438044493	-0.00589827787211008	False	False	False	0	0	0	0
1014	1012	False	0.428911566812572	15.6209701267111	2.54602061635606	1.90166973542032	0.0341226152990846	0.0501480971603528	-0.113637166612912	False	False	False	0	0	0	0
1015	1013	False	0.483764285804195	18.6603878355113	3.00800280709959	1.23508630482463	0.257248888313572	-0.0225869954813025	0.0336095485442698	True	False	False	0	0	0	0
1016	1014	False	0.276305059124698	22.1816742630356	0.446270704150098	0.21597339596596	0.113739796815546	0.0176622917179043	-0.0237520939436415	True	False	False	0	0	0	0
1017	1015	False	0.194071679194013	7.51441443795386	0.29652059576516	0.123152553220685	0.0470802368415789	0.0396804013603494	-0.0107115899430046	True	True	False	1	0	0	0
1018	1016	False	0.23058732752484	19.1042026079554	0.810484107203894	0.287754497192412	0.0271324920707288	-0.00455939211176433	0.015227767244258	False	False	False	0	0	0	0
1019	1017	False	0.281191168220596	22.5784848577382	0.552202501728065	0.386761660725445	0.0443841311030284	-0.00293418821879571	0.0542711328434135	False	False	False	0	0	0	0
1020	1018	False	0.185168811612989	22.4212870253093	0.556465838252928	0.301461002317283	0.0144809996463805	0.0358398369104222	-0.0381942328802793	False	False	False	0	0	0	0
1021	1019	False	0.205984566768108	6.32966030429762	0.257512226682987	0.128565185466318	0.0392313091720198	0.0646999826573615	-0.0199225350517966	True	True	False	1	0	0	0
1022	1020	False	0.59213224905125	22.3995869865889	0.181530174486677	0.103614400704948	0.399283731565295	0.0381109209723626	0.012013424571758	True	True	False	1	0	0	0
1023	1021	False	0.152697552956674	29.823521872897	0.27476813297427	0.20598965195195	0.0148760184217811	0.00810675216027748	5.39881952605836e-05	False	False	False	0	0	0	0
1024	1022	False	0.333888608506487	17.1466028705633	2.20278901452987	0.709725252486646	0.014968826822334	0.0522553627907302	-0.00569523449786733	False	False	False	0	0	0	0
1025	1023	False	0.282777014376672	27.4762053327071	0.372936414555967	0.212164095494948	0.100687655066393	0.0312121971072214	-0.0251786309569883	True	False	False	0	0	0	0
1026	1024	False	0.182159064133013	5.0050162408598	0.147021091978514	0.0970834453288116	0.0360146598689756	-4.84198707425442e-05	0.00453350532992592	True	False	False	0	0	0	0
1027	1025	False	0.182919841822186	4.99588404083253	0.227363980090247	0.150903023229903	0.0549014802848901	0.00713693777837474	-0.00345156848541597	True	False	False	0	0	0	0
1028	1026	False	0.47770018445085	20.9125352844171	0.238745577942709	0.130902592617095	0.0267941356614402	0.135493494890071	0.0473849229272244	False	True	True	0	0	1	0
1029	1027	False	0.468751566304716	23.1874126985297	0.706475095546561	0.306604895087594	0.236979829276231	0.113124433699157	0.0668281208210474	True	True	False	1	0	0	0
1030	1028	False	0.376535189317281	18.1130112591129	0.83262634937443	0.362840274305187	0.0937022969918902	0.112571819600975	0.138214559485745	False	False	True	0	0	0	0
1031	1029	False	0.116191808466491	20.6819206496749	0.462464791857315	0.232188705043234	-0.00513201101681105	0.0141474047449391	-0.0466732084103656	False	False	False	0	0	0	0
1032	1030	False	0.159839956523398	35.7394536585146	0.361164688727298	0.197874473527714	-2.26510020644743e-05	0.0112980472607051	-0.0133757544384346	False	False	False	0	0	0	0
1033	1031	False	0.216442580170554	12.5103070368397	0.317946211961242	0.263504352395422	0.099431852782034	0.0412750701948443	-0.0130258042297356	True	True	False	1	0	0	0
1034	1032	False	0.13604050424791	6.2326966042219	0.211213078139524	0.196015929007764	0.0471613224641464	0.0202241117817159	0.040721823505572	True	True	True	1	1	1	1
1035	1033	False	0.398643260854115	14.472013142388	1.6830709694654	1.3177947761125	0.0508840095975554	-0.0449004693796364	0.166279806521844	False	False	False	0	0	0	0
1036	1034	False	0.100174598336746	5.15185535499513	0.182486360409919	0.163041568249886	0.0161884301019168	0.00756977545396752	-0.000926216266773407	False	False	False	0	0	0	0
1037	1035	False	0.330803408481954	23.7780994303533	0.606127360609963	0.382543254094066	0.112856597937963	0.0320238566089285	0.0664404152433922	True	False	False	0	0	0	0
1038	1036	False	0.525143623189182	11.3294886437979	4.1110613716873	2.3954741723043	-0.131703855153715	0.0106428167087979	-0.0130835134743866	False	False	False	0	0	0	0
1039	1037	False	0.224979066594147	14.4264612058098	0.767972003124992	0.436773755295627	0.0605596045831126	0.102923741298517	0.0153446211956976	True	True	False	1	0	0	0
1040	1038	False	0.461524146310108	15.6602403839047	0.599933213986861	0.357078500551157	0.235822233040436	-0.0451298152768176	0.150380451821566	True	False	True	0	1	0	0
1041	1039	False	0.286720684070462	22.7271443513422	1.76384951603542	0.919170708230256	-0.100795783797411	-0.0088320717158573	0.0901334685164112	False	False	False	0	0	0	0
1042	1040	False	0.293480024916601	14.0099530933922	1.15910288101355	1.32675588275404	0.0376554912317793	-0.00798999424219398	-0.0819185636268778	False	False	False	0	0	0	0
1043	1041	False	0.432850738549253	10.7668609733359	0.173900778264251	0.176485769024752	0.0136305980797109	0.0774180931719376	0.0716255082028636	False	True	True	0	0	1	0
1044	1042	False	0.159672298086364	19.4042585824477	0.424302794440594	0.28264387254978	-0.109903285082085	-0.0881251482353959	-0.0122565904808682	False	False	False	0	0	0	0
1045	1043	False	0.279867408496365	26.413997553671	0.255712367891477	0.120679702206234	0.0443914297551863	0.0290061136580111	-0.00798658888960936	True	False	False	0	0	0	0
1046	1044	False	0.323935277683042	9.84144385853707	0.163774366434963	0.0803428108000219	0.128882864906532	0.0829057058083841	0.00392369685193717	True	True	False	1	0	0	0
1047	1045	False	0.191967524793183	9.57170951713381	0.239818973735945	0.113568881104554	0.0605351727262245	0.0184376465790449	0.0136396535482825	True	False	False	0	0	0	0
1048	1046	False	0.345330000315696	16.4967716295502	1.46174952402093	1.90638738767863	-0.0314994319895106	0.030578264882859	0.00973702001603268	False	False	False	0	0	0	0
1049	1047	False	0.160347254585403	16.9363273341486	0.336860282718418	0.283913766430304	-0.0220417593700503	0.00563964998300085	0.012855453237449	False	False	False	0	0	0	0
1050	1048	False	0.155139978733344	18.1738330541328	0.637599174883925	0.362727992195076	0.0136334922278624	-0.000594640706835991	0.0514269405031689	False	False	False	0	0	0	0
1051	1049	False	0.340179293698746	13.6996436840045	0.325802067303361	0.160289590496016	0.134233943993589	0.0446559128643779	0.0122082482207207	True	True	False	1	0	0	0
1052	1050	False	0.591091238869542	17.3199396589142	0.316266354454591	0.217851530665252	0.363957721802046	0.0637847670018775	-0.0135908618512954	True	True	False	1	0	0	0
1053	1051	False	0.207176160789715	13.5919551406752	0.588358488687014	0.234549197218529	0.103737772573529	0.0269136201307264	-0.0161512976755767	True	False	False	0	0	0	0
1054	1052	False	0.13860663103506	35.7969686109271	0.23079033303609	0.144361590897957	0.026062007612884	0.0234090976380112	-0.00407348338169061	False	False	False	0	0	0	0
1055	1053	False	0.0822382996735056	34.7965618217126	0.334632703071978	0.119756653709526	-0.0199979534026189	-0.00337377798914192	-0.0074023806220209	False	False	False	0	0	0	0
1056	1054	False	0.158210710597446	17.0369718857052	0.36713172246773	0.257068273390545	-0.00728504801353679	-0.0269587576269743	0.0718245451523328	False	False	True	0	0	0	0
1057	1055	False	0.150141198509293	16.1171827160329	0.593316774704463	0.352897384880859	-0.0444088299595837	-0.0885125596013615	-0.022448812381674	False	False	False	0	0	0	0
1058	1056	False	0.0735328643298456	20.3297597595683	0.47921108097061	0.299323043138116	-0.0249711605999127	-0.0498216263656371	-0.046147851562307	False	False	False	0	0	0	0
1059	1057	False	0.251343546639944	15.9286546327303	0.671668363959865	0.356020693120421	-0.0562207196580386	0.0662966172912906	0.00998272158616663	False	False	False	0	0	0	0
1060	1058	False	0.307880548383452	21.1790390441867	0.636696076376337	0.47454110621858	0.0253286878069565	0.092807982312776	-0.0034001142181434	False	True	False	0	0	0	0
1061	1059	False	0.191496094676918	23.7732554772172	0.496791457157493	0.307265022910236	-0.0127772482849801	0.0898056616266093	-0.0162839725143592	False	True	False	0	0	0	0
1062	1060	False	0.191316512459781	20.9461877719581	0.41547107629762	0.259593406579589	0.0705738934631054	0.00454201143150185	-0.00349102565853831	True	False	False	0	0	0	0
1063	1061	False	0.156111936798439	9.577766636978	0.339525074457223	0.126829796315171	0.024029928492061	0.00918737333237497	-0.0111961323665844	True	False	False	0	0	0	0
1064	1062	False	0.207469397275011	20.3490814319891	0.96789060371766	0.430316584737439	0.0211771976585785	0.00642841527525047	-0.0181405262219453	False	False	False	0	0	0	0
1065	1063	False	0.152593823475979	22.4258311651544	0.397367831311802	0.253171726665914	0.00747013033120564	-0.0108927819175314	-0.00939319450461646	False	False	False	0	0	0	0
1066	1064	False	0.171285688950553	20.7486055860081	0.381023813672893	0.209668909131209	-0.0274686324792431	0.0201416077201174	-0.00638847773245185	False	False	False	0	0	0	0
1067	1065	False	0.167561311715087	13.1805411068953	0.398049134511703	0.204702055350731	0.0264961585707694	-0.0199029415752072	-0.0116764524887515	False	False	False	0	0	0	0
1068	1066	False	0.0820815535672856	5.20593973219079	0.271612952217348	0.122780542102848	-0.0180887778647837	0.000593681183196493	-0.00263558523747233	False	False	False	0	0	0	0
1069	1067	False	0.0923015439607626	25.3668867196309	0.389170036667409	0.151132398657839	-0.0308850542507067	-0.0330791183306134	-0.00582748446666906	False	False	False	0	0	0	0
1070	1068	False	0.196798320739643	32.8944351219255	0.465757315762689	0.205358934420272	0.0912370830530108	0.0100172208582847	0.0267789038709784	True	False	False	0	0	0	0
1071	1069	False	0.0983667647109867	4.53765135146904	0.208269725253317	0.138589993902849	0.00292848088534252	-0.000268121440676831	0.0212516481890511	False	False	True	0	0	0	0
1072	1070	False	0.266660281436705	25.5732433601557	0.856116185146025	0.355842768747294	0.17828896092412	0.0335781660727022	-0.0389927563526542	True	False	False	0	0	0	0
1073	1071	False	0.112800413998105	19.7306664412433	0.341784141482325	0.212535490231751	0.0020633575453929	-0.000738931124120473	-0.0335046154343407	False	False	False	0	0	0	0
1074	1072	False	0.114555216902871	35.0896642893751	0.309050303017205	0.162612660716644	0.0253763029034103	-0.00256843110736163	-0.019371412932777	True	False	False	0	0	0	0
1075	1073	False	0.38478589508461	19.9072297427427	1.83093297159077	0.816963368767495	-0.112970119542608	-0.0595738537825613	0.184240494248277	False	False	True	0	0	0	0
1076	1074	False	0.340569088076668	22.6651028757239	0.404628233140845	0.261592482866309	-0.0469162153619733	0.127427728483516	-0.0308256376910328	False	True	False	0	0	0	0
1077	1075	False	0.160392360155623	13.9455613553288	0.350886339943355	0.269284497343185	-0.0268400570053553	0.011354049495685	0.00920435273010577	False	False	False	0	0	0	0
1078	1076	False	0.30907472687521	6.66697919642418	0.180784054732047	0.0943715294914814	0.160776390790061	0.00413344834832061	0.00451608841320695	True	False	False	0	0	0	0
1079	1077	False	0.43809712693798	25.8347366583599	0.826643031005533	1.07006886948888	-0.138174820188065	0.0198539305000361	0.00453814684460446	False	False	False	0	0	0	0
1080	1078	False	0.985403453673596	18.5374613652549	3.02991169687035	2.11226055838522	0.457455036610916	0.417169697953531	0.358996182433361	True	False	True	0	1	0	0
1081	1079	False	0.301291194337651	15.7658968270553	1.3223426157981	0.706945503048608	0.0429289565524848	0.0779856113274008	-0.046122622698322	False	False	False	0	0	0	0
1082	1080	False	0.258364137568442	19.6981877348479	0.329027986607572	0.353278467691986	-0.0550068057725872	0.0187509028701234	0.060918067778815	False	False	True	0	0	0	0
1083	1081	False	0.134427863788327	11.9390448035896	0.252615370838014	0.21123058681274	0.0159566755444812	0.0100400906956775	0.0108383392966341	False	False	False	0	0	0	0
1084	1082	False	0.199733602596007	5.34674960787873	0.316813200054745	0.136557406580209	-0.0069371893436814	0.0558505739959524	-0.0122024199999713	False	True	False	0	0	0	0
1085	1083	False	0.271093424886221	4.87987773501957	0.345047969833722	0.18371651734313	0.0160668715292661	0.0651983655298289	0.000963523697026446	False	True	False	0	0	0	0
1086	1084	False	0.140508494518923	10.8590698195796	0.374246331125249	0.140706468574245	-0.0029388820773079	0.0180488339554101	-0.0152432208814813	False	False	False	0	0	0	0
1087	1085	False	0.241007959564749	10.8650010892051	0.153069503878555	0.0718484248704774	0.0804012632164661	0.050054826702383	-0.005052358739875	True	True	False	1	0	0	0
1088	1086	False	0.138025497536992	24.6699594495162	0.460292558740572	0.280564775925448	-0.00634708389822416	-0.0190620552253254	0.0161472813770863	False	False	False	0	0	0	0
1089	1087	False	0.728981509769292	23.0580899338207	2.03508366508431	0.989360075912166	0.319751570063441	0.0388304265238136	0.0590543297585217	True	False	False	0	0	0	0
1090	1088	False	0.292069891275251	26.0131538064517	0.412971176571473	1.01629960547519	-0.0997558136583047	-0.0115724137292729	-0.0119573065419953	False	False	False	0	0	0	0
1091	1089	False	0.564949760652793	15.6745504809253	2.46282061378558	1.20064882254733	0.1669030181421	0.0847883773337208	-0.180349701467828	False	False	False	0	0	0	0
1092	1090	False	0.226482914987654	8.12587610382268	0.261110154743948	0.0938414579084589	0.00416507573560332	0.084283251413049	-0.0243027015027929	False	True	False	0	0	0	0
1093	1091	False	0.128456055162915	34.0926955358566	0.269563267176852	0.20786862313526	-0.0382485755505401	0.0105235459816894	-0.00550125445135926	False	False	False	0	0	0	0
1094	1092	False	0.382649853652469	14.6980285228177	0.308535511349069	0.14144654018512	0.18165365468499	0.0836974695457797	0.0203120489697268	True	True	False	1	0	0	0
1095	1093	False	0.124724784648139	15.9594013914847	0.308353807417012	0.227723620248779	0.000847765339938166	-0.0160663973436081	0.0167668406308351	False	False	False	0	0	0	0
1096	1094	False	0.166141741648134	17.5016135459725	0.310481143867114	0.218926489953285	-0.000428069869904518	-0.0517430311992597	-0.0186122330463445	False	False	False	0	0	0	0
1097	1095	False	0.42543836327967	23.8505784833726	0.472858278240208	0.197552423998573	0.215061906495693	-0.0374516466304722	0.0736236279576353	True	False	True	0	1	0	0
1098	1096	False	0.138775607741201	4.18300493636283	0.252611994014702	0.111957705765236	0.0600522364751476	-0.00904992807311839	-0.0144744137351478	True	False	False	0	0	0	0
1099	1097	False	0.169846074426665	21.3844546808123	0.306230725232694	0.152190992321597	-0.00762971113155388	0.000432510012726613	0.0261175034505725	False	False	False	0	0	0	0
1100	1098	False	0.365389621452386	3.80852216590859	0.243573436702275	0.0953206018368091	0.158002036048441	0.0821265792832658	0.0109978709899322	True	True	False	1	0	0	0
1101	1099	False	0.263128541050697	21.9124347596816	0.727433519454602	0.349871069458813	0.0335854851637186	0.0779566447910013	0.0770401527439038	False	False	False	0	0	0	0
1102	1100	False	0.192209380451014	27.8437932908889	0.383399126607662	0.16035692116135	0.0373136744353635	0.0848747274627537	0.000211200176028641	False	True	False	0	0	0	0
1103	1101	False	0.140965391485307	9.82632477845673	0.363491349923888	0.213380975028243	-0.00745541067912346	0.011064904296931	-0.0145628296481501	False	False	False	0	0	0	0
1104	1102	False	0.169279835592442	22.5581664850227	0.521108297798991	0.207947790316819	-0.0298471184645421	0.00106058017534435	-0.0103299736303784	False	False	False	0	0	0	0
1105	1103	False	0.207097007796202	6.54413893327658	0.319494221106144	0.341593375565765	0.00129561008009237	0.000190451268312182	0.0254371212243164	False	False	False	0	0	0	0
1106	1104	False	0.215488031331912	12.9944915619696	0.326042583045756	0.15795728117204	0.0872877275037343	-0.00340971274060065	-0.0138420231449973	True	False	False	0	0	0	0
1107	1105	False	0.205327022631125	27.7633115379455	0.275732063861486	0.198436923646353	0.0447340355741209	0.0778095828910669	0.0397625130723253	True	True	True	1	1	1	1
1108	1106	False	0.56565864394612	17.5268428084965	1.07233463388568	0.517512390325869	0.255530153335755	-0.0135273732612156	0.0771111290126077	True	False	False	0	0	0	0
1109	1107	False	0.181829408473513	27.2661794227621	0.335707049726782	0.220059915486974	-0.0214463744514329	-0.0126639598210564	0.00252485445930563	False	False	False	0	0	0	0
1110	1108	False	0.178119090169936	17.9114553697495	0.585825233705512	0.273617858970542	-0.0143597764083729	0.00573507994874176	0.0146122711667218	False	False	False	0	0	0	0
1111	1109	False	0.126732243761871	19.8368201216446	0.618997169861258	0.299114488328572	0.0419237362136498	-0.0109441299844512	-0.0021343532539035	True	False	False	0	0	0	0
1112	1110	False	0.274276279279595	19.9100282538159	0.301482388375044	0.183521191338798	-0.0035390432423086	0.0726936465478307	-0.00114084563086778	False	True	False	0	0	0	0
1113	1111	False	0.414114678594892	22.2347083381907	0.601916527599353	1.3607755492717	-0.102161655711983	0.0595564591691261	-0.00196198010061989	False	False	False	0	0	0	0
1114	1112	False	0.241093154024018	10.0636029534798	0.297954595375292	0.148223809585029	0.0863194895440322	-0.0113074224732946	0.0116874516864504	True	False	False	0	0	0	0
1115	1113	False	0.129213676193958	15.3780528282299	0.416254832140777	0.20503488887354	-0.00813588984346152	0.0114349563828971	-0.0185412175550847	False	False	False	0	0	0	0
1116	1114	False	0.67692410918488	20.5254562016244	1.85944449854456	1.73946148499411	0.348731492805341	-0.0715833354464919	0.414342002862314	False	False	True	0	0	0	0
1117	1115	False	0.336519646656937	11.4495109379503	0.233422570871197	0.128789881922774	0.0364617189472704	0.0373878323255739	0.0416999064014669	True	True	True	1	1	1	1
1118	1116	False	0.178975284246461	29.6493835184856	0.256446943009078	0.131118628138142	0.018870405846523	-0.021098026479593	0.0291814447151346	False	False	False	0	0	0	0
1119	1117	False	0.116767821620065	10.635850757564	0.358457648255799	0.124422554854968	0.0177732854526305	0.0279407523163571	0.0214784903539917	False	False	False	0	0	0	0
1120	1118	False	0.999999999999998	20.6420304038424	5.12408110980813	2.15070701365731	1.23245857963638e-14	6.16493522898053e-13	0.0260010565011546	False	False	False	0	0	0	0
1121	1119	False	0.108236259117786	29.9643328145957	0.247062274546802	0.152790403803926	-0.0189450800960507	0.00183910710178103	-0.00625116156643974	False	False	False	0	0	0	0
1122	1120	False	0.52725462537474	13.0412215719596	4.46736861391681	1.3721160391892	0.00232708065432665	0.0532963244662545	0.095927951237716	False	False	False	0	0	0	0
1123	1121	False	0.231346112599771	21.1728110572391	0.539170509599832	0.325898773231357	-0.00179295465109498	-0.0475290767644419	0.0501253688843375	False	False	False	0	0	0	0
1124	1122	False	0.251610290061459	7.4699612717574	0.276829563273292	0.140861492161018	0.0294439966606067	0.049862395358333	0.0255380187535756	False	True	False	0	0	0	0
1125	1123	False	0.204302657388017	8.5760723408184	0.325550079254696	0.186806277062535	0.000316988534703176	0.0703146913633102	-0.0226479499875841	False	True	False	0	0	0	0
1126	1124	False	0.297753228206401	9.72447148336205	0.248309217758739	0.166154273295285	0.0980454996184808	0.0269192554176451	0.0126754063613468	True	False	False	0	0	0	0
1127	1125	False	0.22297532565353	26.4852514372729	0.55500123092266	0.451507125709289	-0.0632137090442491	-0.063928426941539	-0.00413039956633323	False	False	False	0	0	0	0
1128	1126	False	0.339126335257352	17.9190229432458	0.290903063830565	0.151097899309425	0.209379175779285	0.0926854451052362	0.00942731855396525	True	True	False	1	0	0	0
1129	1127	False	0.117609401133656	8.42867358880227	0.212439521935509	0.154700041782091	0.00846221853780055	0.0356876313055225	0.00332582547852367	False	True	False	0	0	0	0
1130	1128	False	0.18026746623957	36.5031475249237	0.285207842386519	0.155622422582878	0.0362132897468722	0.0270413693882581	0.0241291807006395	False	False	False	0	0	0	0
1131	1129	True	0.156230874062535	13.8910707082651	2.4028915953183	2.15700927788091	-0.0515001823914536	-0.0244776195231109	-0.0380702203766135	False	False	False	0	0	0	0
1132	1130	False	0.140660661750642	24.2801871191252	0.266482706202041	0.194364355486955	0.0279429559831506	-0.0424012481263512	0.0147062428582739	False	False	False	0	0	0	0
1133	1131	False	0.529641128780746	13.5823996257597	2.52493407991073	1.60326929378379	-0.184509774736753	-0.182856014377521	-0.0608869161807261	False	False	False	0	0	0	0
1134	1132	False	0.140763378871475	13.5718212348345	0.282278197780391	0.152384603684856	-0.0169872938794525	-0.022287210976161	-0.011257597409034	False	False	False	0	0	0	0
1135	1133	False	0.180094242070748	5.27525170436027	0.272868817969542	0.123156575801024	0.0567262601454886	0.0036414478556869	5.13862511607021e-05	True	False	False	0	0	0	0
1136	1134	False	0.238208566446169	27.3249663424927	0.411821096870589	0.185428992686508	0.145446903618979	0.0824021031811723	-0.00875948716711296	True	True	False	1	0	0	0
1137	1135	False	0.415486878136995	16.9874708155082	2.23249463422038	1.08991740359298	0.17173157259938	-0.0207549389112465	-0.00281911286959623	True	False	False	0	0	0	0
1138	1136	False	0.472758778957102	7.91109644458055	0.310815587835094	0.15211231025122	0.029866537332012	0.117793378452421	0.0461360086973702	False	True	True	0	0	1	0
1139	1137	False	0.43144493576241	15.2301510689489	0.910008879155484	0.426771321610607	0.0809098414964535	-0.0439359091133297	0.0352366357547188	True	False	False	0	0	0	0
1140	1138	False	0.146960975229873	12.5483137223582	0.467014397409755	0.242262383285834	0.00210887388163625	0.0149663037908974	-0.0133482689940698	False	False	False	0	0	0	0
1141	1139	False	0.322353441229284	29.9826478909838	0.204420722332194	0.0920901881029151	0.145273470706647	0.0149354807830085	-0.0152133045050343	True	False	False	0	0	0	0
1142	1140	False	0.199097979769661	10.7628109919927	0.242608736950298	0.197993152584569	0.0730232723130473	-0.0139612195113114	-0.0145364726077121	True	False	False	0	0	0	0
1143	1141	False	0.103262765677231	4.20469848259385	0.299640801438554	0.1101620946202	0.00682283945219804	0.0223407108649052	-0.00780399659171195	False	True	False	0	0	0	0
1144	1142	False	0.138226829916909	11.93243416963	0.263177354763841	0.124140994251572	0.0291087301743334	0.00771962263614388	0.0545399042665098	False	False	True	0	0	0	0
1145	1143	False	0.333994107455138	29.7129153885425	0.174982434019365	0.120120882726097	0.21482382281918	0.0210214928875135	-0.00315153194119295	True	False	False	0	0	0	0
1146	1144	False	0.162614498268084	16.6920968853542	0.441281743339367	0.161609290233988	-0.0398715343201346	0.0279089852615672	-0.00494663678530892	False	False	False	0	0	0	0
1147	1145	False	0.365716059605798	15.6487361707269	1.02748439826779	0.508116780849185	0.0764617899499385	0.125869965304391	0.0345922881393135	True	True	False	1	0	0	0
1148	1146	False	0.22881559173718	15.8848373581031	3.37718876316882	1.71433168873916	0.113078694947551	-0.0470055498252049	-0.0469861739537461	True	False	False	0	0	0	0
1149	1147	False	0.105980923075357	13.0125942196538	0.401146306675723	0.201434769692608	-0.0377410418855392	-0.0286594688093504	0.00635383123332661	False	False	False	0	0	0	0
1150	1148	False	0.130651237325895	5.79439767102034	0.28966114976796	0.173771412083859	0.0210489601756947	0.00202678363908084	-0.00732364167283724	False	False	False	0	0	0	0
1151	1149	False	0.219983409331309	37.4012148716097	0.295219931049922	0.116443727275446	0.00795512119815328	0.039491909594461	-0.00428496069200313	False	True	False	0	0	0	0
1152	1150	False	0.99999999999996	13.8875071926793	3.54106907255992	1.18838928696599	-3.02802227736265e-14	-4.6473935810809e-15	-2.06890060638897e-14	False	False	False	0	0	0	0
1153	1151	False	0.179034697485114	24.7272016460906	0.279091434418044	0.234145287707846	-0.0241229491498801	-0.0297401989763935	-0.0275637645607451	False	False	False	0	0	0	0
1154	1152	False	0.164679324595142	5.03112309615696	0.276293906945875	0.119084569794275	0.0250116448240308	0.0158612785748339	-0.0132158652262855	False	False	False	0	0	0	0
1155	1153	False	0.173878347439251	13.383939495491	0.312114430328401	0.232914191871827	0.0573663133816778	-0.00783325021228201	0.00471066707210771	True	False	False	0	0	0	0
1156	1154	False	0.444534072579935	18.1387439221405	0.56506781041353	0.214713305377786	0.333068912638649	0.0526068440578605	0.0665133051833775	True	False	False	0	0	0	0
1157	1155	False	0.664522430042683	17.0800208574228	1.4187074764392	0.681547265752882	0.430791377256776	0.0726899795490862	0.0625662792254697	True	False	False	0	0	0	0
1158	1156	False	0.24968605442304	7.46279847337403	0.301754036382604	0.124204679473428	0.0155194460942415	0.0568542035950943	0.0152828164337732	False	True	True	0	0	1	0
1159	1157	False	0.350569856623321	14.3784635291296	0.254195306822709	0.176450708563651	0.231098370104942	0.0278407299005997	0.0170445465168954	True	False	False	0	0	0	0
1160	1158	False	0.281931164882156	20.6716213703263	0.454732613704531	0.18666831235673	0.130994817969856	0.0560405371646511	-0.0410474358974686	True	False	False	0	0	0	0
1161	1159	False	0.109711557792118	15.930482160208	0.347965436744972	0.194065320742539	-0.00922348130339	0.000404731943566987	0.00164148879676401	False	False	False	0	0	0	0
1162	1160	False	0.12048048219505	3.17943683004719	0.199325015128398	0.133222327418316	0.0379802746547098	0.00683899973394889	0.000129294752868164	True	False	False	0	0	0	0
1163	1161	False	0.178892227308596	31.536848006837	0.345928479239673	0.169052220812285	0.0700060808554321	0.0132564395496772	-0.00548959252473232	True	False	False	0	0	0	0
1164	1162	False	0.251086282161954	5.29894679177929	0.306023820231662	0.148180968268104	0.102344292177451	0.0370035120976373	0.0188194415486093	True	True	False	1	0	0	0
1165	1163	False	0.592668944266834	21.5404754639875	1.59313261522783	0.715461464229166	0.100072980657387	0.113712293523598	0.265501049831397	False	False	True	0	0	0	0
1166	1164	False	0.310383615425144	33.1633942679383	0.17339739422232	0.120648610299564	0.17678373401702	0.0380002439544107	-0.00401211979904463	True	True	False	1	0	0	0
1167	1165	False	0.146617136010825	12.1388571644446	0.311637153976565	0.197898675204311	0.00109178928068276	0.0192759088903798	0.00206063780903965	False	False	False	0	0	0	0
1168	1166	False	0.507170448627508	20.9927873051808	1.03826042712161	1.06645182318286	-0.0486355986777548	0.115879218112656	-0.0438746100732623	False	False	False	0	0	0	0
1169	1167	False	0.122924848125045	11.4562633354183	0.293953990828914	0.133815731107542	-0.00142344086268369	0.0215295231437362	-0.0139955847934712	False	False	False	0	0	0	0
1170	1168	False	0.175044811142745	19.6044316950807	0.440753160736974	0.296330126152345	0.0393807437723647	0.0281761720639231	0.0260140715730007	False	False	False	0	0	0	0
1171	1169	False	0.313282687828303	14.2478510896047	0.857468668830513	0.402343915645283	-0.0733789946959261	0.0556879541569097	-0.0630357348104571	False	False	False	0	0	0	0
1172	1170	False	0.152792855288741	13.3008716822445	2.60594022040417	0.880954548516784	-0.107029962985104	-0.0798560821380936	-0.0600983953827697	False	False	False	0	0	0	0
1173	1171	False	0.183561446944441	19.7153777229607	0.374294541445236	0.229233735847457	0.0186944264252187	0.0746166648616578	-0.0223689677908905	False	True	False	0	0	0	0
1174	1172	False	0.953876936866865	20.4604324579777	2.34936421311014	0.846807963268285	0.0967212771467525	-0.0106424076919153	-0.0427887159607104	False	False	False	0	0	0	0
1175	1173	False	0.44197593934874	19.8484806272161	0.643014741452088	0.233029951350773	0.196809925061516	0.0475985692167595	0.0243744007366722	True	False	False	0	0	0	0
1176	1174	False	0.351250519014854	10.6041780968751	0.241887512070198	0.116573364289012	0.0178304585490803	0.0847701385029857	0.00282834798285735	False	True	False	0	0	0	0
1177	1175	False	0.0956368264819188	7.63409076190197	0.298565712329319	0.150371266284208	0.027912353961113	0.00105451537835596	0.000243052626522077	True	False	False	0	0	0	0
1178	1176	False	0.139343205668859	8.56583230259403	0.333680627172733	0.14316611304509	0.020901723491302	0.0170180928844441	-0.0216531548022731	False	False	False	0	0	0	0
1179	1177	False	0.285435403802266	16.2037109438693	0.738421813384874	0.499504765344528	0.146586451424461	0.00717237660223266	-0.0370049647080013	True	False	False	0	0	0	0
1180	1178	False	0.398399219341379	13.7714073240908	0.277264433882481	0.146650191427176	0.017493148956178	0.0845655784259526	0.042871677163066	False	True	True	0	0	1	0
1181	1179	False	0.114163652783953	24.4841562928	0.436034817091748	0.222896601366197	0.0158802320034763	-0.0207657010962692	0.00725732261620902	False	False	False	0	0	0	0
1182	1180	False	0.289256961589278	9.7891694991335	0.230797206916873	0.164882865043472	0.144479920720719	0.0346362950676403	-0.0123033365910371	True	True	False	1	0	0	0
1183	1181	False	1	19.3749920170362	1.23531807459432	1.09550175724344	0.204477032508097	0.2656580280372	0.00155018475977219	True	True	False	1	0	0	0
1184	1182	False	0.0739050205727989	16.7026522454326	0.497824447057172	0.25127427769083	-0.0029111253863986	-0.00675198020799965	-0.0140715087016575	False	False	False	0	0	0	0
1185	1183	False	0.342329159574146	15.5599055676825	0.30080596595222	0.156135467859946	-0.0158740118230681	0.0991035166210073	0.0135106821857475	False	True	False	0	0	0	0
1186	1184	False	0.126055901108597	8.1055687213961	0.26167023363149	0.131728026139128	0.0329569544828722	-0.00689420628907374	-0.00436853985465047	True	False	False	0	0	0	0
1187	1185	False	0.423435725487262	19.062565353591	0.366861212591543	0.159561006916614	0.307311724916952	0.0894689093848848	-0.0210207905854638	True	True	False	1	0	0	0
1188	1186	False	0.541624827257341	23.1828302333804	0.656791757642569	1.49647605828506	-0.0901740387395707	0.108822219225908	-0.0158265748470112	False	True	False	0	0	0	0
1189	1187	False	0.583203486776944	21.7882749854658	0.512888957287341	0.248909148573563	0.313927223766933	0.0634085188100826	0.00902633195942592	True	True	False	1	0	0	0
1190	1188	False	0.0999812549416447	6.14777263548904	0.334022522990265	0.18351232407931	0.027247231733521	-0.0213978302649404	-0.0144309170076403	True	False	False	0	0	0	0
1191	1189	False	0.999999999999999	10.3388176640495	2.09267152452875	1.61263533679024	1.38866695920114e-14	2.5907054279628e-14	1.92679205923695e-14	False	False	False	0	0	0	0
1192	1190	False	0.185821993456387	18.8611047010361	0.434187834262291	0.20291742077936	0.0545793703877754	-0.0333111284423861	-0.0678012216532625	True	False	False	0	0	0	0
1193	1191	False	0.239646241775848	21.931290430623	0.761048228118329	0.493354491753118	0.013469655484964	-0.0181416265411243	0.0742307033080094	False	False	False	0	0	0	0
1194	1192	False	0.130638204725186	29.9841939843456	0.393218834673802	0.22546549615694	-0.00483106050648304	0.0126011778854521	-0.0052939122964397	False	False	False	0	0	0	0
1195	1193	False	0.317555645270224	13.7994951128232	0.286791605882884	0.163299952540959	0.00289537348024823	0.132178026444594	-0.0132695898242358	False	True	False	0	0	0	0
1196	1194	False	0.0885427040290641	17.3161293658361	0.492793780011266	0.173743123656485	0.00587297675646655	-0.0193886234707184	-0.0297109748078937	False	False	False	0	0	0	0
1197	1195	False	0.239853842590836	8.39393376572606	0.565796401592181	0.172274375224299	-0.0496380477589773	0.0896351592940627	-0.0265325660803404	False	True	False	0	0	0	0
1198	1196	False	0.692350391026513	18.0801019581656	0.211552860751515	0.101543995922499	0.426723050722571	-0.00554897954850205	0.00993077808135567	True	False	False	0	0	0	0
1199	1197	False	0.184151939514987	24.5221390210364	0.428468631494372	0.20560630597323	0.00658711373070656	0.0135082991752413	-0.0310944122001071	False	False	False	0	0	0	0
1200	1198	False	0.274772618924741	16.1215680063016	1.64040205003626	0.677685336880995	0.0802888321421587	0.00985014466491578	0.00337343219962946	True	False	False	0	0	0	0
1201	1199	False	0.287235720982041	15.8708049114872	0.663387929402317	0.361342972934682	-0.0507463813298681	0.054948481579434	0.0761337023209108	False	False	False	0	0	0	0
1202	1200	False	0.173661312180927	16.0612468394241	0.523862518140296	0.206425970004624	0.0560422529488157	-0.00173352558267862	-0.00205372944396615	True	False	False	0	0	0	0
1203	1201	False	0.379550876170484	22.4816946405712	0.517684168829038	0.291143648973551	0.183021907619987	0.17267160714338	-0.0337176720819932	True	True	False	1	0	0	0
1204	1202	False	0.115997888952093	21.6781141567146	2.06991426976537	1.0626054530968	-0.0307125180297917	-0.130824312138874	-0.135782168572019	False	False	False	0	0	0	0
1205	1203	False	0.171403909107248	12.8125296106083	0.490803892281207	0.260265330421928	0.046853444608044	0.00744205411721581	-0.0230779864960812	True	False	False	0	0	0	0
1206	1204	False	0.610793466274937	26.6765003215767	0.241550001119771	0.12597766044221	0.360511954539083	-0.00777790654173428	0.017393730496447	True	False	False	0	0	0	0
1207	1205	False	0.129050294426182	15.9618177037143	0.452210968938543	0.225365454670598	-0.0387314297177929	0.00394999964786442	-0.0179745291560801	False	False	False	0	0	0	0
1208	1206	False	0.463977380499672	17.9170724677905	0.687838059168515	0.356254068731436	0.270423023667043	0.0955659108048664	0.0231170503215107	True	True	False	1	0	0	0
1209	1207	False	0.178611691603761	23.8246624115549	0.711695265981976	0.45221619495159	-0.0189976402909857	0.0555261388281579	0.0377789730221663	False	False	False	0	0	0	0
1210	1208	False	0.147391855376309	7.75094295072208	0.276403499024563	0.146140425272533	0.053150249471169	-0.000330179889967884	0.0434977306136034	True	False	True	0	1	0	0
1211	1209	False	0.321113026222218	21.2259218312972	0.56096417685986	0.204990115277415	-0.0304488151646282	0.158263467550996	-0.00912232806035154	False	True	False	0	0	0	0
1212	1210	False	0.583628577216503	19.7710005477018	1.20756799429663	0.747495482656011	0.165025371701878	-0.0274842111588612	0.0674434418702127	True	False	False	0	0	0	0
1213	1211	False	0.105173145920782	6.11413928971757	0.248916167445205	0.134299202767876	0.0187402996240253	-0.0187079488239789	0.00304741205036837	False	False	False	0	0	0	0
1214	1212	False	0.838774988648035	17.8719043120399	2.11195545125148	0.977098073944233	0.465878762779115	0.521408299853661	0.0977805881537777	True	True	False	1	0	0	0
1215	1213	False	0.262414800719494	7.63775224259352	0.207016201836553	0.101692058484713	0.0890414192433682	0.00855953226246253	0.00303104331480556	True	False	False	0	0	0	0
1216	1214	False	0.181135345637234	14.8517869880295	0.310330115812956	0.148661337107	0.0227606186352628	0.0258638719128073	0.00107832443254272	False	False	False	0	0	0	0
1217	1215	False	0.145914787263397	16.1510443570971	0.258445418076827	0.168752115794747	0.0245802121009525	0.0623479953661047	-0.0209990035774014	False	True	False	0	0	0	0
1218	1216	False	0.115870484135407	4.28229684938718	0.303802033609403	0.139178698796114	0.00613519178300322	-0.0118554374024264	-0.0101442813448641	False	False	False	0	0	0	0
1219	1217	False	0.266177168642717	5.94508418823566	0.209369086307436	0.0914784311251462	0.0894367872094146	0.0247155867998597	-0.00919468329341091	True	True	False	1	0	0	0
1220	1218	False	0.999999999728423	17.3244152029423	5.24476709350871	1.98943641861255	0.00865976685698452	0.228591181881559	1.24063912755534e-05	False	False	False	0	0	0	0
1221	1219	False	0.116958918339738	30.1388511143931	0.468531369812448	0.237460147007113	0.0135083690413461	-0.0367225469133181	-0.00104636057945251	False	False	False	0	0	0	0
1222	1220	False	0.261201681873975	14.6824779943088	0.970429773930309	0.471593140052517	0.00133370187717333	0.107638921480693	-0.0911240328948171	False	True	False	0	0	0	0
1223	1221	False	0.0870143318386331	27.5973339307784	0.568756360051137	0.27888058551216	-0.00833958847244329	0.00738880711831666	-0.0231051937480131	False	False	False	0	0	0	0
1224	1222	False	0.125897096306771	22.8174280225907	0.448589160047398	0.25656961623568	0.0255084491768817	-0.0181207563444958	0.00329206026403544	False	False	False	0	0	0	0
1225	1223	False	0.393211184809015	20.7174113929955	0.412410856405452	0.154572931855745	0.168615256833559	-0.00690286697014745	0.00245793954306694	True	False	False	0	0	0	0
1226	1224	False	0.531942122573631	24.8510430463698	0.22301051852181	0.1548290211435	0.342320791397559	0.0421433182637626	0.0182611399884359	True	True	False	1	0	0	0
1227	1225	False	0.444711956488177	21.7515822829702	0.402505801851756	0.250295020993499	0.0563441086905378	0.0600781920264773	-0.023698237563745	False	False	False	0	0	0	0
1228	1226	False	0.245107296464977	18.0270861461709	0.528073444446751	0.211709637366197	-0.0640537804441401	0.0720283966897603	-0.00796669504328115	False	True	False	0	0	0	0
1229	1227	False	0.100106821326829	8.94589676921856	0.408279490466692	0.224683451822031	0.00381338384772128	-0.00325265147422397	0.00167874360484805	False	False	False	0	0	0	0
1230	1228	False	0.136036865424111	19.0382929920928	0.313653657413253	0.182642660826006	0.0370880156062248	-0.00169009164059942	-0.00319678865837734	True	False	False	0	0	0	0
1231	1229	False	0.427261019702444	9.9734407623795	0.229798740162348	0.0920796274965621	0.220233370127359	-0.00959121906009501	0.00805926094698736	True	False	False	0	0	0	0
1232	1230	False	0.127570560697186	6.93100651582488	0.239060262462204	0.138376170027877	0.0394332632295009	0.00155658691232538	0.0069516057459444	True	False	False	0	0	0	0
1233	1231	False	0.496067961308945	35.0584190098446	0.196058931004249	0.0769761752769773	0.315611590798187	0.0165945425971375	-0.00278016690732978	True	True	False	1	0	0	0
1234	1232	False	0.23508396389207	18.215541835007	0.317647052445932	0.235297876627637	0.0682732631952389	-0.00346557538066764	0.0725727436887801	True	False	True	0	1	0	0
1235	1233	False	0.282921192953629	12.2584112927452	0.288922555790136	0.115609558447335	0.161425378539308	0.0831820361292115	-0.0140189379076095	True	True	False	1	0	0	0
1236	1234	False	0.45227844337431	23.8359766095612	0.893534408693601	1.17642702704137	-0.0957030479713445	0.0329216519238233	0.0406826752983756	False	False	False	0	0	0	0
1237	1235	False	0.176753055257257	37.3179533995185	0.268253849200265	0.141597285959918	0.0335174298654124	0.00980485461633947	0.041996364875182	True	False	True	0	1	0	0
1238	1236	False	0.220738904243669	9.53786048497222	0.321672536354354	0.208003159084683	0.102902777493279	-0.000190649541603327	0.0221743855474572	True	False	False	0	0	0	0
1239	1237	False	0.114614288257843	7.92176636688	0.176983934753342	0.143525046199058	0.0346097518197072	-0.0115808303404957	-0.020832965729888	True	False	False	0	0	0	0
1240	1238	False	0.11445172482693	34.710291171642	0.24487474120942	0.145455434753401	0.0142142973962476	0.0170445126939595	-0.00790452088820927	False	False	False	0	0	0	0
1241	1239	False	0.440714505089093	14.5219425009852	3.62602666126171	1.60784482832524	0.0209772084127681	-0.100772608377797	-0.04705253899437	False	False	False	0	0	0	0
1242	1240	False	0.281093121939229	29.877131864235	0.520246345143552	0.203931315410606	0.0606023230160767	0.00922604775701471	0.0238781466675593	True	False	False	0	0	0	0
1243	1241	False	0.329478714258169	18.7923831589682	0.555649093101003	0.266190772418455	-0.0146532810131834	-0.0350223306283837	0.0461938868250819	False	False	False	0	0	0	0
1244	1242	False	0.251546277663147	32.0744012402465	0.379495650866993	0.214749266227272	0.0236095012436407	-0.0165587378516495	-0.00706177473045536	False	False	False	0	0	0	0
1245	1243	False	0.202409631515199	13.7159481364882	0.27875047583558	0.141881271791651	0.0179072913243215	0.0152526911284603	0.000411039750168734	False	False	False	0	0	0	0
1246	1244	False	0.204071591387804	13.4419574546433	0.381078198024274	0.209787172543446	-0.0220269402220999	0.00891096877255758	-0.0134664119124988	False	False	False	0	0	0	0
1247	1245	False	0.269717870110185	17.3492624546839	0.428321662309721	0.16066624109735	-0.0377363355404207	0.0136508122526333	0.00353576388440734	False	False	False	0	0	0	0
1248	1246	False	0.17942778126206	10.3147406324564	0.324720870004757	0.14589193586614	-0.00446966128881413	0.0163078280590451	0.000967609551631795	False	False	False	0	0	0	0
1249	1247	True	0.23082625398587	27.1945669998535	0.239711160091693	0.213623631721799	0.0264694635315131	-0.0345825639393568	0.0386813035450509	False	False	False	0	0	0	0
1250	1248	False	0.147193444254104	10.8263665725365	0.451855958230152	0.145046198796106	-0.0257037893981461	0.00816462699117761	-0.00450642778242463	False	False	False	0	0	0	0
1251	1249	False	0.231728873334799	25.4160275846012	0.33147552626043	0.24643758167688	-0.0251490326309512	-0.062727063792833	-0.0139990256159502	False	False	False	0	0	0	0
1252	1250	False	0.283274487424357	24.4884738292857	0.543804292854601	0.272642278523958	0.027495004974976	-0.0136193867415555	0.0103713369874336	False	False	False	0	0	0	0
1253	1251	False	0.233251264827152	7.44289123096882	0.30321049160173	0.150746591041334	-0.0228238041443492	0.016102551150099	-0.00773060158732109	False	False	False	0	0	0	0
1254	1252	False	0.177543275725152	11.8766817342973	0.370491333026391	0.10981741671254	-0.00209335538368599	0.0186467560005079	-0.00707280724828347	False	False	False	0	0	0	0
1255	1253	False	0.242316691153652	6.00469191415025	0.382199324950987	0.161212885821247	-0.0411800446273884	-0.00862642623161411	-0.0388701455953922	False	False	False	0	0	0	0
1256	1254	False	0.33234319990913	20.0882625225218	0.412869284974353	0.160461347278732	0.0522396979925741	0.0497581856006396	0.0147253628544154	True	True	False	1	0	0	0
1257	1255	False	0.340382810044573	23.2813429602371	0.528630507777718	0.317220297300621	0.0222362206002088	-0.0336512777028591	0.0770350553564814	False	False	True	0	0	0	0
1258	1256	False	0.266810122191753	12.0577510781443	0.306274894945391	0.145581713847337	0.00303892814554158	-0.0125441606926369	0.0239758677227622	False	False	False	0	0	0	0
1259	1257	False	0.315843341175454	21.1836911485919	0.55557663028797	0.255223383407399	-0.0165420586426117	0.0761363908038302	0.00857947751144112	False	True	False	0	0	0	0
1260	1258	False	0.169297091739749	23.5911369265459	0.388529413829576	0.192092621779801	0.0292827992033914	-0.0524368024044695	-0.0404419479350433	False	False	False	0	0	0	0
1261	1259	False	0.288286376333813	8.45497355032855	0.400249443541351	0.186508901775189	0.0876163485826052	0.0538695119076174	0.00176501646036387	True	False	False	0	0	0	0
1262	1260	False	0.28316331871685	11.3566155067904	0.316264851802886	0.201611232370634	0.00931490784610762	0.00853834518749261	0.0121799397141493	False	False	False	0	0	0	0
1263	1261	False	0.215872855216996	7.072620419619	0.615881662484688	0.205440368605366	-0.0339891811218718	0.027491740200497	-0.0244249349221698	False	False	False	0	0	0	0
1264	1262	False	0.192681525170273	32.0393114189229	0.33239836688927	0.197856359030565	-0.0014259755472991	-0.0153165785644695	0.017529580185672	False	False	False	0	0	0	0
1265	1263	False	0.26712104619691	21.9505671097731	0.335213171857719	0.20985687484776	0.0405380737885439	5.33598944273139e-05	0.0258291778024931	False	False	False	0	0	0	0
1266	1264	True	0.220311737317833	13.8407105758257	0.413486878032806	0.216914190400302	-0.0310989144801944	-0.0156393505200602	-0.0262194774432172	False	False	False	0	0	0	0
1267	1265	False	0.605863129763978	16.430326925483	0.808456401805177	0.494150768182126	0.0533276566488521	0.0585007849449358	0.126276509600439	False	False	False	0	0	0	0
1268	1266	False	0.134336888722519	13.06552962542	0.499423527284034	0.161792098610721	-0.00513489599962318	-0.0181276752090551	-0.0141145507457558	False	False	False	0	0	0	0
1269	1267	False	0.195090362596881	10.0488283973746	0.294473961136093	0.163194601031272	-0.0375689817871651	0.0191721254353223	0.0223906450560681	False	False	False	0	0	0	0
1270	1268	False	0.299205008683871	21.8197285192868	0.575356597930763	0.297196833341977	0.0409005565065554	0.0413216371947563	0.0456369074267947	False	False	False	0	0	0	0
1271	1269	False	0.183031930329538	11.9667077460207	0.405904849204936	0.188610204162449	-0.010805796110755	-0.0618320270967307	-0.00704106630690146	False	False	False	0	0	0	0
1272	1270	False	0.18112601182322	6.01889792576306	0.339125015027788	0.170855922855028	0.0238923738931007	0.0126226858090544	0.00557350446096249	False	False	False	0	0	0	0
1273	1271	False	0.292729953143951	29.5554097605057	0.425039326305051	0.225972370575686	-0.00571688550851979	0.0142909868261147	0.0352217092708959	False	False	False	0	0	0	0
1274	1272	False	0.742631881948303	19.8941748501372	2.19968511238606	1.11226301476142	0.283333377954423	0.320371971121366	0.172851168059922	True	True	True	1	1	1	1
1275	1273	False	0.190026327684953	20.1431388747369	0.488232608954572	0.204604601256477	-0.126454817688543	-0.03966888839466	-0.0592947378982468	False	False	False	0	0	0	0
1276	1274	False	0.218506115489375	15.2559466295202	0.373233445784256	0.222593397488374	-0.0485982941078831	-0.0194763538620922	-0.0321275513106269	False	False	False	0	0	0	0
1277	1275	False	0.198211871046276	12.951166804874	0.455211050865574	0.158872610660441	0.00859330372670997	0.0228192348127364	0.00355261975477243	False	False	False	0	0	0	0
1278	1276	False	0.320362585860412	17.1268838795138	0.444354613842823	0.181160082368758	0.080020757283239	0.0027204210451476	0.00213990990822146	True	False	False	0	0	0	0
1279	1277	False	0.999999999999754	15.274638688771	5.49090755098799	2.31944534583741	-6.28452845319316e-14	-1.26065824446186e-13	-1.31987754059537e-13	False	False	False	0	0	0	0
1280	1278	False	0.295829168735957	14.7107784910967	0.285109393487011	0.176999949981035	-0.0239923583454248	0.0440626329849057	0.00399111733957852	False	True	False	0	0	0	0
1281	1279	False	0.261596284980244	10.2485903950234	0.349496027589827	0.124218300775502	0.0286776978610782	0.00337578710616784	-0.0224807109098851	False	False	False	0	0	0	0
1282	1280	False	0.225679991534003	4.99713762874017	0.272363344286441	0.0949135406570631	0.0138252676200587	0.00871179235865495	-0.018186342428185	False	False	False	0	0	0	0
1283	1281	False	0.305549123913231	12.2184935607422	0.339433648803557	0.246852159147873	0.0164519726282828	-0.0175754012613879	0.0284338205217401	False	False	False	0	0	0	0
1284	1282	False	0.531634292446732	22.745192275612	0.478029542499689	0.180478265307378	0.0611096043502032	0.0111271005227483	-0.0232752037986393	False	False	False	0	0	0	0
1285	1283	False	0.161820214564443	13.9604399427071	0.276179499299763	0.105249091960177	-0.000840601479619276	-0.00576577227753757	-0.0220225397926051	False	False	False	0	0	0	0
1286	1284	False	0.437941323209231	18.7033887266601	0.706758845783223	0.45006835575988	0.0323281173277496	-0.00436707998053503	0.0813427709774602	False	False	False	0	0	0	0
1287	1285	False	0.106988086411681	7.9624801804892	0.236330669379979	0.166436549314561	-0.0264163064957601	-0.0302165946789833	-0.0144803517158245	False	False	False	0	0	0	0
1288	1286	False	0.132613370184817	6.01679440573746	0.328703543866101	0.138075952256106	-0.0237836627900287	0.00539343053579035	0.00258737298794496	False	False	False	0	0	0	0
1289	1287	False	0.361154924705815	25.4048480593723	1.47884104289667	0.358479808161788	0.0341237700731261	0.0805548629673743	-0.00358126271610627	True	True	False	1	0	0	0
1290	1288	False	0.470172826131002	29.1003414584131	0.495887356550158	0.254503435629522	-0.0259145752364354	0.133011196829618	0.0608617433253358	False	True	True	0	0	1	0
1291	1289	False	0.256145001091096	7.76677138879163	0.332686347100872	0.151272785944106	0.0688181318766931	0.0287710572291436	0.0162729219130645	True	True	False	1	0	0	0
1292	1290	False	0.427371615732827	19.0375851205434	1.93250448310615	0.757180398428266	0.0769587177994179	0.020623421917263	0.00694251104090186	True	True	False	1	0	0	0
1293	1291	False	0.755356418956922	15.0798623532171	2.01163874080114	0.838416377868867	-0.131313176094535	0.288849333487871	0.0136960497730049	False	True	False	0	0	0	0
1294	1292	False	0.28037703354925	15.5546566624673	0.322866868743086	0.255158026843091	-0.00717087841882087	-0.0015312531227885	0.0473711883812633	False	False	True	0	0	0	0
1295	1293	False	0.217205519624113	31.4591845581432	0.32352779359603	0.194719059500391	0.00139400037947298	0.00469827954202846	-0.0258707244687468	False	False	False	0	0	0	0
1296	1294	False	0.395648485113505	15.0069552835419	0.353100116276605	0.196895915204808	-0.0123722253039595	0.114357161256234	0.00664354691075958	False	True	False	0	0	0	0
1297	1295	False	0.402694651992397	16.391154721922	0.389787576637901	0.18857899143989099	-0.0581539185087351	0.0894461372475181	-0.000291526156211503	False	True	False	0	0	0	0
1298	1296	False	0.245351450189044	20.8778969631515	0.413968706062017	0.297257887525491	-0.0234786309246776	-0.0618149048141904	-0.0537262189745397	False	False	False	0	0	0	0
1299	1297	False	0.382796923756461	32.4148255353149	0.384859360149435	0.210205597899068	0.0344700165330787	0.0309143901150273	0.0337036148077393	False	False	False	0	0	0	0
1300	1298	False	0.126900135044778	16.8747000546328	0.462019477221999	0.357503294680161	-0.0566534079243492	-0.085432159355281	-0.0744752606215371	False	False	False	0	0	0	0
1301	1299	False	0.999999999999861	16.310121847368	2.588080263649	1.22102538855031	-8.6449736258487e-14	7.62461715986262e-10	-9.89441861776185e-14	False	False	False	0	0	0	0
1302	1300	False	0.348249929500194	13.4703348289175	0.69783087158501	0.436298696039923	0.0161803874302534	-0.0950884275674165	0.00909177127602955	False	False	False	0	0	0	0
1303	1301	False	0.380768709876012	24.5771902816223	0.594517575063212	0.270022806981814	0.0493707721937136	0.116064407264434	0.0407933630536489	False	True	False	0	0	0	0
1304	1302	False	0.270010906301086	10.5489888118321	0.199673688509266	0.146408522280803	-0.00613224409227649	-0.0212536876872287	-0.0221097828260234	False	False	False	0	0	0	0
1305	1303	False	0.357107983549225	20.4332018578688	0.401063558423953	0.260875531324136	-0.04693046244069	0.0250583951466852	0.0555339719258669	False	False	False	0	0	0	0
1306	1304	False	0.300092259840769	17.9862395751226	0.546230304151081	0.205292211028926	-0.00390466658183687	0.062107352570983	-0.00466393692701812	False	True	False	0	0	0	0
1307	1305	False	0.292449258168025	24.8367127444065	0.828420024254483	0.476585105430533	0.0486658954258945	0.0350036001801821	0.010911542698084	True	True	False	1	0	0	0
1308	1306	False	0.268867538117147	23.8917098720398	0.587890121688613	0.254718161645365	-0.157458971369302	0.0335762949885731	-0.0806006136655433	False	False	False	0	0	0	0
1309	1307	False	0.263710222855483	17.3167693078684	0.452954811227668	0.192307419824678	-0.0411240571146567	0.00574038504961175	-0.0205996400886259	False	False	False	0	0	0	0
1310	1308	False	0.32661228177239	18.1681774643842	0.296154579010813	0.141429035320829	-0.0174049161644373	0.0820221653751981	-0.000165960808383083	False	True	False	0	0	0	0
1311	1309	False	0.419461645756259	20.7922651827291	0.64972197796407	0.809516432983804	-0.00227966455016915	0.0828712308085586	0.0263833488557933	False	False	False	0	0	0	0
1312	1310	False	0.211918827960172	17.2938963073708	0.536770716598935	0.176899048599168	-0.103094349372195	-0.109876111769695	-0.1832855425933	False	False	False	0	0	0	0
1313	1311	False	0.325380588272047	20.8657439051407	0.614451159380043	0.238019199311218	0.0364840965423974	0.0394052477541441	0.0687088712540414	False	False	True	0	0	0	0
1314	1312	True	0.420743776551281	20.8340626071053	0.525424166331247	1.08932832937214	-0.103920948040023	0.0337196117648939	-0.0382544364553332	False	False	False	0	0	0	0
1315	1313	False	0.356536210213958	18.3273071753416	0.412928912632942	0.21921782429597	-0.0584689758544888	0.0405969170745243	-0.0106869650349876	False	False	False	0	0	0	0
1316	1314	False	0.372491177574303	21.9843319481029	0.87106707609961	0.32372272949475	-0.0554822708889776	0.0198645320566459	-0.0200996540527327	False	False	False	0	0	0	0
1317	1315	False	0.157103880174212	8.99089461206621	0.311744038757335	0.159912979814998	0.0166249128610034	-0.00119044804691751	-0.0123695092339122	False	False	False	0	0	0	0
1318	1316	False	0.992429234700265	9.87603322875559	3.62836800484081	1.4899645137186	-0.00626766271360655	0.0530014019986081	0.067950151986074	False	False	False	0	0	0	0
1319	1317	False	0.506507745567965	17.4959635447627	1.31711609805356	0.752700727378842	0.00552860463352504	-0.0239995748900034	0.0872111528471151	False	False	False	0	0	0	0
1320	1318	False	0.470028204844034	17.2635856279738	0.520301623673538	0.981784455377612	-0.0406967747317959	-0.0465428416374669	-0.0357590390988204	False	False	False	0	0	0	0
1321	1319	False	0.392498976442141	13.6678487454215	0.232679693324583	0.119462902817473	0.0301047972570876	0.0573150051577131	0.03046192844768	True	True	True	1	1	1	1
1322	1320	False	0.29925382035897	29.733994947565	0.621110057831492	0.392427042639401	-0.138361299558791	0.0662026095885224	-0.0226291309305861	False	False	False	0	0	0	0
1323	1321	False	0.139689271837964	12.2926407719306	0.58641759877762	0.269147379654175	-0.0805949123814651	-0.0632991558005691	-0.0927348233663353	False	False	False	0	0	0	0
1324	1322	False	0.825857024015636	13.9187707270643	1.74913410782904	1.79050966853031	0.130832735395106	0.027680530593341	-0.0360783758914551	False	False	False	0	0	0	0
1325	1323	False	0.513809987302819	20.1066980071249	0.540369729272273	0.219789569018438	0.0209107156539543	0.112214389723031	0.0885910461035464	False	True	False	0	0	0	0
1326	1324	False	0.41327403842159	22.4129859056513	1.05313346344251	0.610742027516119	-0.0754446273563578	0.111670691931703	-0.01639273710657	False	False	False	0	0	0	0
1327	1325	False	0.999999999999999	15.9602215482684	3.65841845781945	0.778381900943856	8.78785932911796e-14	2.97428748297079e-14	3.7292391397159e-14	False	False	False	0	0	0	0
1328	1326	False	0.307129292471592	12.7679857418049	0.665163774025379	0.291412813830464	0.0164580867369212	0.00370313192479457	0.021620084482994	False	False	False	0	0	0	0
1329	1327	False	0.32425703566006	16.2821459326824	1.74552270600319	0.577287082993752	0.0471821379002749	0.0305647059403674	-0.00729440435399574	True	True	False	1	0	0	0
1330	1328	False	1	18.6011082486873	2.12800796270786	0.870778518259375	1.53507206945846e-13	6.32160990221564e-14	1.09277031867804e-13	False	False	False	0	0	0	0
1331	1329	False	0.199844152856044	15.8561740474035	0.385968917782146	0.23791626537964	-0.0100779423861736	-0.00500546352814705	0.00588771920778996	False	False	False	0	0	0	0
1332	1330	True	0.633116495115183	27.0800849680718	0.781369511678379	0.552834437679984	-0.0313754379752282	-2.58124516235036e-05	0.0845950341139775	False	False	False	0	0	0	0
1333	1331	False	0.413974387715582	11.4115288416921	1.02742236469951	1.20280815993961	-0.26486961670415	-0.379499465374456	-0.281084122884005	False	False	False	0	0	0	0
1334	1332	False	0.190612292685661	12.0045407863775	0.379694670439457	0.165952517668636	-0.0288418064956343	-0.00715329320712189	-0.0362090687288479	False	False	False	0	0	0	0
1335	1333	False	0.364869058270029	19.6431498820855	0.721582943218436	0.264279476253261	-0.035922176689928	-0.000483035619247732	-0.079685438179616	False	False	False	0	0	0	0
1336	1334	True	0.523485687350769	18.0747684860863	0.581942052241465	0.411040998510542	0.131789011356924	0.0133148193563114	-0.0385714208742346	False	False	False	0	0	0	0
1337	1335	False	0.23993674570295	21.2945850339736	0.722818431899263	0.304807095562369	-0.107539177482982	-0.0998731766165408	-0.167251055548459	False	False	False	0	0	0	0
1338	1336	False	0.1247997215089	35.5401390764435	0.325850680576087	0.158764709809781	-0.0322370686302285	-0.0217638439127449	-0.0143435509647272	False	False	False	0	0	0	0
1339	1337	False	0.486224855142172	27.1381777776082	0.529667970747326	0.341631028295495	0.00257541699356387	0.0213008972385476	0.135931785539812	False	False	True	0	0	0	0
1340	1338	False	0.306342240386772	6.91490567607684	0.242526013758573	0.160813719554843	0.00141795978445771	-0.0277983070306831	-0.0188266335341907	False	False	False	0	0	0	0
1341	1339	False	0.646161578368555	24.4961806373056	1.49196793695368	0.733883278810508	0.133273581148223	0.143617520278063	0.094586038043435	False	False	False	0	0	0	0
1342	1340	False	0.185057424148753	12.4447620592411	0.423891148723821	0.150627235687603	-0.0268465079729671	-0.00369599820211988	-0.0369427010266322	False	False	False	0	0	0	0
1343	1341	False	0.32854339727692	18.7248012897924	0.839279940306667	0.207945243416827	0.0306637718214243	-0.0617748497627401	-0.102681366967627	False	False	False	0	0	0	0
1344	1342	False	0.263513474490324	18.7065114795243	0.26573201041441	0.164989909363327	-0.0484864709513848	-0.0124295490054968	-0.00903577891029126	False	False	False	0	0	0	0
1345	1343	False	0.169835000480313	6.46770088575358	0.372788034424745	0.144380278087797	0.00930364770082058	-0.00204342278059217	-0.0129852645957326	False	False	False	0	0	0	0
1346	1344	True	0.344714428680091	20.2699061830602	0.519682886176644	0.237734007326575	-0.129194167492123	-0.0373024350129282	-0.00526942077292931	False	False	False	0	0	0	0
1347	1345	False	0.398538523091022	22.4793549014206	0.904802395672474	0.386710531584052	-0.0449716977055572	0.157165472695197	-0.0259786366976171	False	True	False	0	0	0	0
1348	1346	False	0.38242518266861	15.6129244228277	0.82817191105561	0.399049867328529	-0.2549773604462	-0.0106834525236446	-0.0555815745894938	False	False	False	0	0	0	0
1349	1347	False	0.274805772931736	4.793831436971	0.36755572465588	0.170375427642467	0.0333077801358723	0.0717440492232233	0.0258407143001298	False	True	False	0	0	0	0
1350	1348	False	0.345922913218674	22.786650751041	0.668740042734214	0.38221746052817	-0.0302270153639602	0.0567352686587776	-0.0406704348909108	False	False	False	0	0	0	0
1351	1349	False	0.236547733018152	23.6737147055917	0.413507559796611	0.244678662513803	0.0195704639489447	-0.0736969425828899	-0.0318435822237152	False	False	False	0	0	0	0
1352	1350	False	0.473518066410145	23.8589113228724	0.612330433033986	0.151128539033934	-0.0699649914680764	0.201575999547815	-0.00798073155602261	False	True	False	0	0	0	0
1353	1351	False	0.473161907798804	20.7351023458858	0.286378986128747	0.136885912070457	0.0186266525125091	0.0586321578392766	0.0115620783671137	False	True	False	0	0	0	0
1354	1352	False	0.743475436792855	15.3671884924537	1.86631320958495	1.67896975194202	-0.176389316627882	0.0687741846435557	0.0353940683584757	False	False	False	0	0	0	0
1355	1353	True	0.999999999223809	16.4952389750869	4.67882261592402	2.1972258320345	-1.02706100291172e-10	0.0123161662452312	0.0204215673622396	False	False	False	0	0	0	0
1356	1354	False	0.364637575175364	16.8055890236799	0.515859195341083	0.25745143653802	0.0493803698692815	-0.028749317534423	0.0659702047155315	False	False	False	0	0	0	0
1357	1355	False	0.999989692853811	16.5035449098622	3.00746117702497	1.12041815419488	2.47752192170946e-05	0.00681462240040921	-1.01995844910862e-05	False	False	False	0	0	0	0
1358	1356	False	0.354926651352641	28.1178984204856	0.895485380623138	0.376570153233466	-0.158507367610144	0.00201538154902945	-0.0479146569118628	False	False	False	0	0	0	0
1359	1357	False	0.718951937075774	15.8170295986877	1.65353586486289	1.67592888227029	-0.0369728904373406	0.0708618683438248	-0.0243173444606058	False	False	False	0	0	0	0
1360	1358	False	0.341060980049578	24.0519472564444	0.381731350863325	0.314068154325772	-0.00836590241150456	-0.0192651301324266	0.0871448753744799	False	False	True	0	0	0	0
1361	1359	False	0.5363112522173	20.06308623224	1.07095834595189	0.503774236796176	-0.0332741674783434	0.00314881300853828	-0.0282223304361814	False	False	False	0	0	0	0
1362	1360	False	0.349929271304848	25.3862923298936	0.770446421100662	0.329277826006118	-0.0623259770430507	0.0113494784112531	-0.0461120354078619	False	False	False	0	0	0	0
1363	1361	False	0.312386104916261	29.4510966911571	0.59212275454999	1.47707639958445	-0.116335733669734	-0.00434797849616013	-0.0666868035407754	False	False	False	0	0	0	0
1364	1362	False	0.534196087886076	18.652522066999	1.27823559239578	0.699694896432749	0.148789366105741	0.220161469606159	0.107837939334177	True	True	False	1	0	0	0
1365	1363	True	0.507790049825973	21.0421681481126	0.737458966052166	0.437289657890743	0.0157287557071661	0.0675699256399719	0.0393780778241441	False	False	False	0	0	0	0
1366	1364	False	0.436439896526938	14.9731749904883	0.33355989899055	0.117867385996616	-0.00797411109216562	0.135972350934741	-0.000794116810234235	False	True	False	0	0	0	0
1367	1365	False	0.202715447953587	21.3313129626669	0.473485626945474	0.164433050965006	-0.0647591922693219	0.0311709921801672	-0.0671383256447644	False	False	False	0	0	0	0
1368	1366	False	0.272622554171697	26.9769056030438	0.585191466044712	0.20363708599909	-0.0166874619471612	-0.0168812762021962	-0.0083421898983577	False	False	False	0	0	0	0
1369	1367	False	0.380102653540402	15.3091184839153	0.49847708565388	0.955753107859403	-0.172122427571112	-0.0145858153943686	0.0325225397331963	False	False	False	0	0	0	0
1370	1368	False	0.297399314486681	14.5240659288836	0.229415027400994	0.113912058044731	0.072394025186642	0.0230019128507556	0.0132945661310403	True	False	False	0	0	0	0
1371	1369	False	0.301380442538871	18.0277803130256	0.825131325594602	0.56439963046431	-0.0520800507583236	0.00560099375582491	-0.0319463128208276	False	False	False	0	0	0	0
1372	1370	False	0.501375667717414	24.3027140700809	0.800567179342799	0.421230785764805	0.0534719844287942	0.0189601585553017	0.0614487209605836	False	False	False	0	0	0	0
1373	1371	False	0.392470170039255	15.3305163553786	0.810867333463412	0.291001069987832	0.0533665471585439	-0.0476420806808367	-0.0487418681783907	False	False	False	0	0	0	0
1374	1372	True	0.999999999999996	17.5316671758327	2.67207053292549	1.53150493058372	1.84019466331619e-13	8.63731308697879e-14	9.41313693658685e-14	False	False	False	0	0	0	0
1375	1373	False	0.999999999999123	14.3847830390941	2.4824790213861	1.35079007071835	5.13181516170746e-10	-6.26754204091639e-13	-7.86829490451168e-13	False	False	False	0	0	0	0
1376	1374	False	0.303413519328305	15.9052691191733	0.716707671422976	0.269989609386102	-0.0195623508331829	-0.0295440138176778	-0.0121232070542055	False	False	False	0	0	0	0
1377	1375	False	0.365501706821941	6.14518702304704	0.482697436377274	0.325750015956128	-0.030781803901094	0.0437907136110222	0.0443485658542094	False	False	False	0	0	0	0
1378	1376	False	0.174068755583284	15.0285831440907	0.568732692161347	0.312344538042796	-0.0456089270938499	-0.0181275624863639	-0.000526559055974273	False	False	False	0	0	0	0
1379	1377	False	0.38099006898703	22.5268603755842	0.887430001105792	0.304937314325079	-0.0171721838377236	0.104618211213099	-0.059912492273897	False	False	False	0	0	0	0
1380	1378	False	0.299435789880741	20.8578539979712	0.506379612179421	0.274075238567563	-0.0810597619616078	0.0742517825695465	0.0168549546137316	False	False	False	0	0	0	0
1381	1379	False	0.565940807500487	16.8604326591709	1.35532047846528	0.879885327970197	-0.0467807367313061	0.101349567298883	0.0951402659267328	False	False	False	0	0	0	0
1382	1380	False	0.355855746013618	9.91705798569682	0.427515103560265	0.186265111552865	-0.0520200557470307	0.04665262473173	-0.0147636907991669	False	False	False	0	0	0	0
1383	1381	False	0.288975846571871	17.0102778440726	0.687476053415455	0.270808231756354	0.0102480285719248	0.0228338106619622	0.00394311754291563	False	False	False	0	0	0	0
1384	1382	False	0.186740403228375	4.93313473787723	0.310053412297594	0.150666805291144	0.00981591520108326	0.00281732969178264	0.00680875666958254	False	False	False	0	0	0	0
1385	1383	False	0.372273741479289	11.1866072408194	0.360213981118077	0.194407764429305	0.018662000718993	0.0427930060131853	0.0526949448929001	False	False	False	0	0	0	0
1386	1384	True	0.190170059845955	17.3359012701409	0.316657115848491	0.185437615495412	-0.0506742630522303	-0.0010873121420219	-0.0190794544647875	False	False	False	0	0	0	0
1387	1385	False	0.392043109579637	17.9345497883813	0.544735985009664	0.300164711061633	-0.0247534100160495	-0.0343147132479784	0.0813845942432946	False	False	False	0	0	0	0
1388	1386	False	0.999999999999999	14.1626685697247	3.07959534501799	1.80391422199694	8.33955127177432e-14	7.13412739994368e-10	0.0223398598740416	False	False	False	0	0	0	0
1389	1387	False	0.284216809535615	20.0057312227373	0.61807160199084	0.261523412158703	0.00312850363454032	-0.0111764293094247	0.00202372122120649	False	False	False	0	0	0	0
1390	1388	False	0.668330336253036	14.0340906344129	1.22412028895077	0.676932287132464	-0.181154453044083	-0.0702202665888819	-0.110008846096304	False	False	False	0	0	0	0
1391	1389	False	0.276237533481895	22.8425164891328	0.411719040582071	0.228267658937868	-0.0508454728864847	-0.0608858637173181	-0.0279615728040274	False	False	False	0	0	0	0
1392	1390	False	0.182800232848595	30.2278954578346	0.224622109396591	0.194013739046819	-0.0226902142072375	-0.0145440176158699	0.0181011594119564	False	False	False	0	0	0	0
1393	1391	False	0.516074919912892	22.1699689070639	1.69740500255241	0.626127206286936	-0.161040559601619	0.0347749280923823	-0.0908880810698849	False	False	False	0	0	0	0
1394	1392	False	0.372736681020407	25.7519986605605	0.48946978786422	0.656667508138426	-0.0579226194057648	0.0571653199807912	0.05892937741132	False	False	False	0	0	0	0
1395	1393	False	0.999935997043512	18.6315252681562	1.80375686176295	0.928381211720716	0.00895280895387588	0.152583137453142	0.00046808197371755	False	False	False	0	0	0	0
1396	1394	False	0.551065334722373	12.000602927459	0.504061311923113	1.21567965366368	-0.171219636040647	-0.125491200707525	-0.101517323955658	False	False	False	0	0	0	0
1397	1395	False	0.580928597436146	19.0563035943478	0.808761684395184	0.366252122168262	0.0990460504425749	0.086195454536522	0.0755856514375037	True	False	False	0	0	0	0
1398	1396	False	0.255344234018204	14.2190557665813	0.484578811216213	0.151476069946411	-0.00230889920246781	0.0657119834217562	-0.0603839270910733	False	False	False	0	0	0	0
1399	1397	False	0.999999999999999	20.4985965576424	2.58369237027817	1.09168057382418	0.0122522604270763	0.124011963962546	0.063689328457353	False	True	True	0	0	1	0
1400	1398	False	0.783140824636027	18.6914996785274	1.70643472025722	1.96831974512733	-0.211625390114596	0.0697407497752556	-0.136198647859934	False	False	False	0	0	0	0
1401	1399	False	0.999999999999823	21.18944192993	1.82254736565519	0.898413654844899	1.44662060108657e-14	0.0221125816227009	0.00187235242653164	False	False	False	0	0	0	0
1402	1400	False	0.187687292726091	17.4219764254	0.470423726230768	0.19880055621093	-0.000282164505337068	-0.0360503430027852	-0.0652238890498904	False	False	False	0	0	0	0
1403	1401	False	0.337807248673074	14.8193646062216	0.342209626198295	0.166135750933404	-0.104726658993229	-0.0356607532980718	-0.0185032253639081	False	False	False	0	0	0	0
1404	1402	False	0.680203490427873	18.5357273066119	0.765624912224003	0.394907243059453	0.0315067916953514	0.0605981060454725	0.0322060089530027	False	False	False	0	0	0	0
1405	1403	True	0.728761912411987	26.7895384158611	1.07064633781469	1.34304439351607	-0.260441858671367	0.167433996846492	-0.214169720094077	False	False	False	0	0	0	0
1406	1404	False	0.999999999999996	17.8420349263533	4.68195608719491	1.38659771341768	0.0238079743194173	0.0966671010960092	0.0115734255651984	False	False	False	0	0	0	0
1407	1405	False	0.189106043122458	11.5881383943551	0.380541162967584	0.144047082219196	-0.0111785212870045	-0.0396199498276632	-0.0678099752036951	False	False	False	0	0	0	0
1408	1406	False	0.627793793498205	22.3706004917463	1.17962450076659	0.713697372082264	0.0919999279230686	-0.080537588474884	-0.041238521317096	False	False	False	0	0	0	0
1409	1407	False	0.168159107090396	15.6474295644673	0.260371617415565	0.128717788907668	-0.0399960354104042	-0.0262425660583514	-0.02075128295647	False	False	False	0	0	0	0
1410	1408	True	0.465634527501448	23.4347854174766	0.73908558555249	1.72730089645386	-0.224437926250958	0.0239603349382345	-0.11500774288324	False	False	False	0	0	0	0
1411	1409	False	0.773564499629613	15.8093555093398	1.40233228010584	1.05264006477646	0.0405550498807936	-0.155820992686156	-0.153789813279936	False	False	False	0	0	0	0
1412	1410	False	1	12.7487367677404	2.85497747126238	1.00252578121624	0.002628883596878	0.0547488707472196	2.07371897431585e-13	False	True	False	0	0	0	0
1413	1411	False	0.468470080974088	15.1065616611941	1.69217428974598	0.754176491924546	-0.0974188613698425	-0.188009306842044	-0.144017730024574	False	False	False	0	0	0	0
1414	1412	False	0.535482026315897	26.7527862063982	0.842581317286057	0.522628558699397	-0.107255967601765	-0.236765585379994	-0.0616892673204141	False	False	False	0	0	0	0
1415	1413	False	0.334516765536734	23.8908351674235	0.567954906673468	0.281149799158767	0.00683097203749987	0.0391689056392835	-0.0603602752026588	False	False	False	0	0	0	0
1416	1414	False	0.167504321733417	6.16232045035472	0.340142865466169	0.145493052694923	0.0149523168607403	-0.00418592271071858	-0.00532861681634957	False	False	False	0	0	0	0
1417	1415	False	0.800527316376942	13.1090588322819	3.79476321538438	1.34696206994528	-0.157534194531589	-0.153428688043001	0.100318154334596	False	False	False	0	0	0	0
1418	1416	False	0.339017482647543	15.9570028424406	0.650501477199331	0.293383995672593	0.0505209741652725	0.035143908161473	0.0399820118591205	True	False	False	0	0	0	0
1419	1417	False	0.999999999999999	32.2750963037034	1.82877062134267	0.948266000612436	0.00629396958800086	0.0240845719109575	0.0427601819264876	False	True	True	0	0	1	0
1420	1418	False	0.283614988329704	24.1011197121277	0.334878423108208	0.160261092320597	0.0303614561740709	-0.0137999485147146	-0.000592323736015055	False	False	False	0	0	0	0
1421	1419	False	0.226707673331859	22.6689873910815	0.780224910728361	0.416382491864312	-0.193873853754094	-0.104463263909731	-0.18042156652312	False	False	False	0	0	0	0
1422	1420	False	0.655360955202757	13.9169122250335	1.39383198910293	0.990243691161831	-0.0859595976150581	-0.0858818619075953	0.124878969654611	False	False	False	0	0	0	0
1423	1421	False	0.284871314835517	27.669774672414	0.431761810962854	0.267067500724769	-0.0196274625722212	-0.060701470781917	-0.0181691563094236	False	False	False	0	0	0	0
1424	1422	False	0.222115509966361	10.8993575941928	0.515143989984754	0.257407444618152	-0.0223874742748519	0.061126650648523	0.0352354796647813	False	True	False	0	0	0	0
1425	1423	True	0.405560978982548	20.73114562115	0.541371372711996	0.244009519647192	0.0158280692295526	0.061737161984059	-0.0332118795089218	False	False	False	0	0	0	0
1426	1424	False	0.411361134586929	16.8714753734118	0.428372200784917	0.30171164705371	-0.00413405696320464	0.101382303086329	0.0668439501071652	False	False	False	0	0	0	0
1427	1425	False	0.999965705715768	10.7163628726691	2.10110680574535	1.30516378430374	0.0318008408804382	0.110239407161066	0.00939006110497971	False	False	False	0	0	0	0
1428	1426	False	0.999999999999947	14.808774449346	2.88384139161471	0.556709231085926	0.0131644296132387	0.00232303363328045	6.01318994597477e-14	False	False	False	0	0	0	0
1429	1427	False	0.999999999634593	14.8519676021229	1.83392289728191	1.08878726516543	0.00845578831059241	0.0358138907552045	0.015835467312628	False	False	False	0	0	0	0
1430	1428	False	0.464386428525416	19.5466935931016	0.740729708209484	0.382378068462432	0.0589095932896233	-0.0130428560745889	0.0541459738176079	False	False	False	0	0	0	0
1431	1429	False	0.29609737900648	17.7627938733918	0.479207626920392	0.207137706027996	-0.0518790366576022	0.0787750123060345	0.00259628489603439	False	True	False	0	0	0	0
1432	1430	False	0.816347165035224	14.0376073536925	1.96313913946196	0.947942288862901	-0.0702282029025861	0.235974471715613	0.0613978001170635	False	False	False	0	0	0	0
1433	1431	False	0.378954251708957	20.971076905285	0.766334084343962	0.289549558023856	0.0600074362134743	-0.0369655776322754	-0.0627781800428991	False	False	False	0	0	0	0
1434	1432	False	0.358312159763484	22.6809497305828	0.556850284837776	1.50902358559443	0.0326013110098296	-0.11710053508624	-0.067402682473031	False	False	False	0	0	0	0
1435	1433	False	0.240875419925682	15.26957217023	0.578035917985971	0.227359781000043	-0.10906964827338	0.00595334518148555	-0.0676649695037944	False	False	False	0	0	0	0
1436	1434	False	0.16693592256739	17.5356891321394	0.404966390424098	0.184665640339249	-0.0497507016039996	0.0071465253588049	-0.0389907090751035	False	False	False	0	0	0	0
1437	1435	False	0.435760806247233	23.1548795456315	0.728627856096718	0.604102658883916	0.116057785783552	0.0124761598367667	0.0194261291282639	True	False	False	0	0	0	0
1438	1436	False	0.710714054693399	19.4927460674621	1.68222549995275	1.18017819020488	0.161111078038987	0.13237495370295	0.0613108012695467	False	False	False	0	0	0	0
1439	1437	False	0.805028231625607	14.7327320609136	2.28175581287851	1.56532134019073	-0.148130255492708	-0.0400351968668727	0.0024905281759452	False	False	False	0	0	0	0
1440	1438	False	0.258086278778335	14.0185445784894	0.51252913118041	0.207800831020836	-0.0744524589509558	-0.0542171144135437	-0.0519873736104983	False	False	False	0	0	0	0
1441	1439	False	1	14.0298349929512	4.04161370320942	2.03848835900219	9.2752472369284e-14	1.3521961328422e-13	1.30818689214606e-13	False	False	False	0	0	0	0
1442	1440	False	0.391370777576892	24.8831710096703	0.552281654231006	0.28198061561145	0.0580893600284369	0.0192774633473736	0.0805855299070292	False	False	False	0	0	0	0
1443	1441	False	0.209596891435673	29.8240155662292	0.336565725853006	0.226987031241946	0.00510029525733342	-0.0476835319459938	-0.0196760087476372	False	False	False	0	0	0	0
1444	1442	False	0.500563502748212	24.9534004172504	1.4549174337697	1.02654643161691	-0.0685827910769139	-0.03678408440846	-0.0923249667768371	False	False	False	0	0	0	0
1445	1443	False	0.458013305977198	27.6156490136719	0.667382189352467	0.314714360720345	-0.108941566634482	0.116734635851244	0.0132080001315819	False	False	False	0	0	0	0
1446	1444	False	0.999999999999885	21.9972536484896	2.35935904881458	1.40520892695768	-1.71040959173751e-14	3.23419069303554e-14	1.65312208366685e-15	False	False	False	0	0	0	0
1447	1445	False	0.207977653205055	16.4996489959069	0.541734504195761	0.214752610863764	-0.0412476732241778	-0.0237148923861614	-0.0620996603471923	False	False	False	0	0	0	0
1448	1446	False	0.698879022178862	22.3218655112589	1.49660235409481	0.742348742862604	0.163972701683231	0.193466966866005	0.129760629982077	False	False	False	0	0	0	0
1449	1447	False	0.27017527432762	11.2276982196355	0.294127990773981	0.154253232731666	0.00302259017971956	-0.00626228279763053	-0.0245204889075494	False	False	False	0	0	0	0
1450	1448	False	0.51520324691433	17.0828949860928	0.782920431563918	0.421155301138026	-0.146004979896977	0.0929970258954156	-0.00483500285856988	False	False	False	0	0	0	0
1451	1449	False	0.387670806735765	16.5732626092618	0.332785176724516	0.499938695469886	-0.148805369889886	-0.0394223925815914	-0.0575184889804617	False	False	False	0	0	0	0
1452	1450	False	0.999999999999975	17.2803532225299	4.77060396616116	1.22950787690162	0.000465092528877971	0.0160352413636174	1.6783675196863e-07	False	False	False	0	0	0	0
1453	1451	False	0.999999999999992	15.6507872423011	2.86193574004622	1.49162236946569	0.115294764351516	0.0459516351418199	0.00415405234826267	True	False	False	0	0	0	0
1454	1452	False	0.879104205708527	15.1109115506671	1.17639259714248	0.533145822581168	0.138869586245069	0.211378808510356	-0.0289384768640623	True	True	False	1	0	0	0
1455	1453	False	0.999999999999983	16.9611592375964	5.40186879088455	1.78727018480045	1.67249547544656e-13	7.42073069659454e-14	9.59177182124904e-14	False	False	False	0	0	0	0
1456	1454	False	0.292660895837121	14.9688370217248	0.670623825537848	0.245808345483886	0.0511812974888664	0.00460532796132751	0.055054283490497	False	False	True	0	0	0	0
1457	1455	False	0.605889458384082	21.5367364035355	0.980785794314584	1.69911185920171	0.0172943548019124	0.11023526373987	0.168776085018478	False	False	True	0	0	0	0
1458	1456	False	0.999999999999999	19.4119199770449	3.66929675468647	0.719312408802396	1.0540901485001e-13	1.12112541472697e-13	2.05688799326253e-13	False	False	False	0	0	0	0
1459	1457	False	0.330146092686832	22.2075178685723	0.808934584065805	0.414379475701674	0.0816360683759814	-0.0636844463004268	0.0354494131733127	True	False	False	0	0	0	0
1460	1458	False	0.540414005587443	19.3906464133791	0.57006405156339	1.58504313871536	-0.123200346287004	-0.233106762718096	-0.225487111373276	False	False	False	0	0	0	0
1461	1459	False	0.443947774045505	19.2070926980055	0.615234930081926	1.24439276648311	-0.027935164283768	0.0200459813272392	-0.0337572145714111	False	False	False	0	0	0	0
1462	1460	False	0.767194713111592	20.8434409133919	0.999094743319546	0.624825945652841	0.0992569437617059	-0.0334561096350291	0.144757198394255	False	False	False	0	0	0	0
1463	1461	False	0.999999994342097	19.5297910451256	2.67714945720074	0.996027241310822	0.0217391727186202	0.00290028330543547	6.01088129636306e-05	False	False	False	0	0	0	0
1464	1462	False	0.48336077427557	22.8576999770161	0.79566474405832	1.61181355380733	-0.0399241162172218	0.0588680665605127	-0.0548957282612837	False	False	False	0	0	0	0
1465	1463	False	0.345995053667355	23.2695472188809	0.658372850683486	0.261253376181451	-0.06358316524321	-0.045216534461866	-0.0494874408453188	False	False	False	0	0	0	0
1466	1464	False	0.814370493234029	21.3779245370806	0.913754278622182	0.404001335948161	0.0483034328837914	0.0953533819901267	0.0156395094143864	False	False	False	0	0	0	0
1467	1465	True	0.272313874993046	27.6849418666092	0.694612464481595	0.463866285111441	-0.10028086314416	-0.0735828508208454	0.00576709231837296	False	False	False	0	0	0	0
1468	1466	False	0.999999603029747	15.1703635990686	1.84070693513812	0.978793698556758	0.138504571577103	0.0996621038126495	0.240917005231085	True	False	True	0	1	0	0
1469	1467	False	0.267698993606499	22.7805291674638	0.458611093967034	0.23931829506222	-0.00322893027091644	0.0128448328712075	0.0683665763818574	False	False	True	0	0	0	0
1470	1468	False	0.318666783751859	18.0518556852924	0.644760739294359	0.325339004238935	0.000148396388125066	-0.107049713292259	-0.0746274960929213	False	False	False	0	0	0	0
1471	1469	True	0.551082501420422	21.345889912058	0.480850124554403	0.39058936879835	0.127962169983076	-0.00271466263592177	0.0213915857755182	True	False	False	0	0	0	0
1472	1470	False	0.333452076439417	19.1472312944224	0.600449752609464	0.285217313800507	0.0345077282580718	-0.102060639259811	-0.0275903533273504	False	False	False	0	0	0	0
1473	1471	False	0.918928063761762	18.8706970617918	3.58575680805684	1.77904270509856	-0.053017000275516	0.00199393516946405	-0.00540705193916014	False	False	False	0	0	0	0
1474	1472	False	0.549222464944994	12.7443506476205	0.290459787470395	0.193349283425559	0.0276941179795793	0.125352464010302	0.0362239075010714	False	True	True	0	0	1	0
1475	1473	False	0.285976376790489	15.8546985941905	0.813864796850419	0.593344718752257	-0.0621310291356129	-0.00123666722249822	-0.108983722610495	False	False	False	0	0	0	0
1476	1474	False	0.320730507304389	20.7281588267645	0.66262695261209	0.235307584976356	-0.173430736970685	-0.0734227158875319	-0.0576644921431616	False	False	False	0	0	0	0
1477	1475	False	0.768011974957195	17.45333311706	1.95395263403371	1.41355775303994	0.0264527480993483	0.209719104350659	0.185354898739656	False	True	True	0	0	1	0
1478	1476	True	0.870988157070727	18.438301828002	2.35750241363536	1.51142110100487	-0.0513057903201538	-0.0886332463131466	-0.0548655618323072	False	False	False	0	0	0	0
1479	1477	False	0.332675815470622	11.4790925991656	0.573574901299043	0.234882427609418	0.00272631081720143	0.0523533595428147	-0.0171543332116322	False	True	False	0	0	0	0
1480	1478	False	0.687393052868013	32.1824096854207	0.52521128353443	0.243767803260361	-0.0358189456430874	0.151221863576	0.0126813269669163	False	True	False	0	0	0	0
1481	1479	True	0.359540103907768	16.9341953099231	0.389933405881625	0.194324840302863	0.007571726026343	0.0441205428293004	0.071952454860854	False	False	True	0	0	0	0
1482	1480	False	0.697511257722747	29.4916951966196	0.622529166325561	0.777211090649744	-0.0685206972241798	0.164501343873452	0.0238723819927425	False	True	False	0	0	0	0
1483	1481	False	0.999999999999999	21.3795721635737	3.34068015307445	1.57788551738237	5.55711032745875e-14	0.000922500171231082	3.00146604104156e-08	False	False	False	0	0	0	0
1484	1482	False	0.440074149657354	20.8284135944265	0.854901992261183	0.458325504208797	-0.102049726817036	0.0959594207202764	-0.0480372535870029	False	False	False	0	0	0	0
1485	1483	False	0.544352412078703	17.7565789465699	0.824482729794325	0.952300438621343	-0.197192585699436	-0.0407912843170778	0.0256161357928193	False	False	False	0	0	0	0
1486	1484	False	0.936166250388178	13.2654696595039	2.63523331141136	0.948621430211618	-0.000896703721573716	-0.0110712497577458	-0.0423290574754159	False	False	False	0	0	0	0
1487	1485	False	0.783120962000096	15.7792236808449	1.11893892716629	0.540720966811088	0.254033048258657	0.10418762941756	-0.0128286140631909	True	False	False	0	0	0	0
1488	1486	False	0.561790097382812	23.577081500696	0.362240362316883	0.336648878429022	0.0600357776770029	0.0308595600400455	0.0187734309660952	False	False	False	0	0	0	0
1489	1487	False	0.999999999999915	22.4522577230759	2.192283242787	0.89268922007023	5.70532510124621e-14	-3.40349970429088e-14	-3.28292948381658e-15	False	False	False	0	0	0	0
1490	1488	False	0.200307979884668	29.792558670239	0.366084649542583	0.163323338102141	-0.0983764230276708	-0.0392901813116627	-0.0952627802465142	False	False	False	0	0	0	0
1491	1489	False	0.308627079558667	13.469629444245	0.499746504543056	0.306071828662705	-0.0312350011918744	-0.00803131968809472	-0.00276955889578356	False	False	False	0	0	0	0
1492	1490	False	0.261682868559108	12.827422841817	0.422655706615727	0.161837636663883	0.0103073699885531	-0.0149046045086855	0.0149568453732274	False	False	False	0	0	0	0
1493	1491	False	0.999999999999997	23.3837051933246	1.15213593215724	0.817382180044213	6.6987526636808e-14	8.01414490325669e-14	8.16857692598205e-14	False	False	False	0	0	0	0
1494	1492	False	0.287171092449579	30.1487540392619	0.370698171659246	0.174176510032947	-0.0487260330823947	-0.0141480542646091	-0.0549131154968672	False	False	False	0	0	0	0
1495	1493	False	0.999999999999902	17.1331997315946	3.24498126551309	1.44655703992372	4.12909129110516e-11	-5.61339863480725e-14	9.94204718551827e-15	False	False	False	0	0	0	0
1496	1494	False	0.870345757289601	17.4257919180151	3.14227798279703	1.41329507608849	-0.113347798165604	-0.0814971245941867	0.127358100786232	False	False	False	0	0	0	0
1497	1495	True	0.619007606553357	24.2047910059348	1.3869555806937	0.613031430562697	-0.0596014364514299	0.11295829087507	0.0133963556092318	False	False	False	0	0	0	0
1498	1496	False	0.67641168983794	21.3489484873898	1.47661993633902	0.697010794994441	-0.0245048615214017	0.0393027961481229	0.0951851460152855	False	False	True	0	0	0	0
1499	1497	False	0.333909065215982	24.0825434809817	0.538559798098163	0.666606977467233	-0.289855254941145	-0.30569142245713	-0.199531824418481	False	False	False	0	0	0	0
1500	1498	False	0.519528267195856	16.5757219221246	1.05134212875715	1.61265143123834	-0.303313145279996	-0.0421827070884048	0.00551308151637819	False	False	False	0	0	0	0
1501	1499	False	0.696913517248906	23.3641247813192	0.921564214387152	1.06638393038523	0.120076517796006	0.210395708929745	0.191542631117981	True	True	True	1	1	1	1
1502	1500	False	0.999966370483616	20.0265301692372	3.89213473977523	1.33368767581866	0.00966095318739921	0.00141205340039996	0.000809447772561851	False	False	False	0	0	0	0
1503	1501	False	0.999999999999996	13.2469974581154	2.21338766692216	0.958526886878157	7.02182756384672e-14	1.60838009577446e-14	4.9649173661237e-15	False	False	False	0	0	0	0
1504	1502	False	0.111467666441611	15.8516493171538	0.633656905685934	0.239602506063867	-0.110874391871437	-0.0882496292411019	-0.0981336247253619	False	False	False	0	0	0	0
1505	1503	False	0.401621111178626	25.120672327543	0.489090654140156	0.254356596393688	0.0807509067714793	0.0520014480153337	0.044416766237679	False	False	False	0	0	0	0
1506	1504	False	0.314189507318802	18.6613284854103	0.65938898091572	0.326152968856799	-0.113040640974423	-0.115248826304503	-0.0264851983193989	False	False	False	0	0	0	0
1507	1505	False	0.707105990666985	19.2952874528469	1.5304122459662	0.619868798974874	-0.10780085696161	-0.0635139960764639	-0.136040052548418	False	False	False	0	0	0	0
1508	1506	False	0.707816203262149	18.2186404439483	1.72990692247146	0.721217830073024	0.0850441811878841	0.0827135819871582	0.179484643931739	False	False	True	0	0	0	0
1509	1507	False	0.404034094832101	13.6050315520335	0.613169005208473	0.236532630866769	-0.138552597142946	-0.0174173011439837	-0.0151269257771628	False	False	False	0	0	0	0
1510	1508	False	0.26147499610185	15.2721739408138	0.561898968128859	0.286483589824754	0.0239121030515087	-0.0605792813765452	0.01736836887017	False	False	False	0	0	0	0
1511	1509	False	0.664606216392399	18.7375317553477	0.556217211610841	1.17687831265443	-0.211196961320351	-0.000522766947898572	0.0916025106456764	False	False	False	0	0	0	0
1512	1510	False	0.350320028244481	22.5504117108753	0.627823977006504	1.3933490151485	-0.0501433803347434	-0.0670459288113796	-0.0765418721106786	False	False	False	0	0	0	0
1513	1511	False	0.473881346579633	15.6615544727999	0.545011369194629	0.2490154992638	0.00357343484993861	0.0746518886488087	0.0275883520521324	False	True	False	0	0	0	0
1514	1512	False	1	20.7243729068971	1.73362547910992	1.08180126053405	1.00648145373583e-11	6.45627995510267e-14	5.5051518899063e-14	False	False	False	0	0	0	0
1515	1513	False	0.999999999999961	23.7567153976567	0.939214681704385	1.3948935903915	-9.62785406954935e-15	1.54654067330284e-14	1.71829217521235e-14	False	False	False	0	0	0	0
1516	1514	False	0.271839354924299	26.6163961159826	0.222150284963072	0.198067847764502	0.0182521796052139	0.0683813735045508	-0.0487291458255412	False	False	False	0	0	0	0
1517	1515	False	0.36564613645002	12.880574245662	0.271535229032876	0.172456198681219	0.071052963723125	0.0709870432165649	0.0275572834174919	True	True	False	1	0	0	0
1518	1516	False	0.184731415059884	9.7694040264677	0.156566435975189	0.205264947780247	0.025822770300141	-0.039538976360569	-0.0136349074330924	False	False	False	0	0	0	0
1519	1517	False	0.279014953367395	10.4948142170647	0.176838783118936	0.209700878134075	0.0311732381295236	0.0575541687858571	0.0455691820399721	False	True	False	0	0	0	0
1520	1518	False	0.249946278782773	10.9405354556915	0.159554376060652	0.182416218367039	0.0129462467805922	0.0565070183971505	-0.00835730060726396	False	True	False	0	0	0	0
1521	1519	False	0.469997715061731	13.8050457453812	0.446120806228298	0.634896477637384	-0.0528258885636212	0.125551631464897	-0.092514408892812	False	False	False	0	0	0	0
1522	1520	False	0.270364535469665	30.9581751257223	0.192644152492992	0.229846457829343	0.0545422969640946	0.0668893190283487	0.011790716502951	True	True	False	1	0	0	0
1523	1521	False	0.360087124614336	19.2988094249865	0.224599541515407	0.264954402582728	0.0588947558213768	0.0877033356332992	0.0552183640246646	False	True	False	0	0	0	0
1524	1522	False	0.393660585477003	22.4719400118224	0.193397491189786	0.152307617640761	0.118455273287349	0.0285213855113427	-0.0207436584307741	True	False	False	0	0	0	0
1525	1523	False	0.223110462570695	32.2372040313388	0.144440945290866	0.191755603829689	0.0213377437347989	-0.0131237294892887	-0.00927714817559055	False	False	False	0	0	0	0
1526	1524	False	0.259778358265803	13.8394367017427	0.188258807290961	0.203087594414545	-0.029369515326752	0.0130036416993336	-0.00681231380557016	False	False	False	0	0	0	0
1527	1525	False	0.999999999999945	13.5940598780054	2.39382115646248	3.09197640605161	4.39714931133039e-14	-1.89104287784402e-14	9.62896429257398e-15	False	False	False	0	0	0	0
1528	1526	False	0.317127240598299	7.94098736308469	0.125668150580952	0.120524269154251	0.0822703029914648	0.0355099440813181	-0.00808902206542838	True	True	False	1	0	0	0
1529	1527	True	0.358897655716951	4.54034003205769	0.165386238217144	0.110638261696901	0.0312293136552852	0.0824069392290006	0.0161573313232708	False	True	False	0	0	0	0
1530	1528	False	0.20072570460095	9.6000502642274	0.150902369398086	0.19880299967372	0.00208907242108778	0.00415790291194564	0.00522249043113098	False	False	False	0	0	0	0
1531	1529	False	0.281457602464085	5.99744751121089	0.162064921754651	0.129739441202429	0.0589119156906711	0.076447943629467	-0.00143493810879199	True	True	False	1	0	0	0
1532	1530	False	0.999999999999999	11.0193155753018	1.2396953192057	1.45686576916759	0.00655952093708161	0.00238885277581811	0.00040096844242296	False	False	False	0	0	0	0
1533	1531	False	0.194958819105579	6.4597416224797	0.151004206665163	0.193016204002592	-0.00890218700963552	0.0200729867920873	0.00347222065992546	False	False	False	0	0	0	0
1534	1532	False	0.249708774276346	5.68864013107484	0.133008492759299	0.134217361627628	0.072818940300857	0.000668247328843749	0.00389409309992766	True	False	False	0	0	0	0
1535	1533	False	0.555840209994725	14.4343072816545	0.153530820469535	0.104792895261111	0.142722746613552	0.0883023329195955	0.0353168707583311	True	True	True	1	1	1	1
1536	1534	False	0.999999999999992	24.0492082040972	1.24182912783235	1.79779066361125	4.66487719563701e-10	0.00650745672434731	0.00293478551279025	False	False	False	0	0	0	0
1537	1535	False	0.24605632641254	9.38474984590425	0.154310856818956	0.181110649103158	0.0115352958645289	0.0352512830887876	0.00992147241485885	False	False	False	0	0	0	0
1538	1536	False	0.411597788790046	6.74246166110091	0.14589225879504	0.0754960275374412	0.0733162028890451	0.0634319482014222	0.0090474715392548	True	True	False	1	0	0	0
1539	1537	False	0.415545002608304	6.1587830781904	0.159491182255474	0.139977942586123	0.133104858423992	0.0584863723467604	0.00778209165307692	True	True	False	1	0	0	0
1540	1538	True	0.405517777474997	5.71252992698249	0.15135768732475	0.112728046974078	0.153003517532667	0.0537220057241457	0.00167462590747545	True	True	False	1	0	0	0
1541	1539	False	0.126772183679092	22.4682725613691	0.336890513695091	0.367128619965394	-0.131685114501262	-0.114453462712732	-0.157826473202802	False	False	False	0	0	0	0
1542	1540	False	0.236875880116402	5.89730102454326	0.135919652737955	0.137153696433837	0.000114729819478336	0.0288612411594421	-0.00558756863966418	False	True	False	0	0	0	0
1543	1541	False	0.347953915374829	30.0833784098447	0.132780165482622	0.119535335546016	0.0930141535783062	0.0119302937425538	0.00967589066529696	True	False	False	0	0	0	0
1544	1542	False	0.350145354908308	9.77403712338011	0.114046987939372	0.0763748992326925	0.0526907441505889	0.00575697596465263	-0.0270246004698373	False	False	False	0	0	0	0
1545	1543	False	0.407120605451602	21.8516771726109	0.213850525595648	0.215986405803683	0.0474442822161606	0.0336445320385608	0.00787941459989062	False	False	False	0	0	0	0
1546	1544	False	0.557102127766026	11.7767328730494	0.544785620983802	0.668684942910515	-0.0671201850098457	-0.217043490704324	-0.365971720993859	False	False	False	0	0	0	0
1547	1545	False	0.301451784712794	23.2302931585201	0.186598467299804	0.162266393785893	0.0882986310763664	0.0132174171147222	-0.0490762856216605	True	False	False	0	0	0	0
1548	1546	False	0.373736660678998	14.9726771630359	0.212514075242518	0.245712851162068	0.00310368152106018	0.0633711385242292	-0.000356301345726312	False	True	False	0	0	0	0
1549	1547	False	0.526655895743427	16.8107869199334	0.392978705295239	0.465561557983232	-0.0452042751425398	0.147315747376613	-0.0418125754429342	False	False	False	0	0	0	0
1550	1548	False	0.456233817058773	8.05459297057619	0.103384916843056	0.132545360469815	0.155682451881343	0.0230950987136112	0.00455531542360266	True	True	False	1	0	0	0
1551	1549	False	0.504158864610418	22.1276148023428	0.184971931609063	0.186338957643369	0.204269174422517	-0.0170232698826778	0.0204185908007523	True	False	False	0	0	0	0
1552	1550	False	0.269432128517451	8.88050541076654	0.201248913321996	0.190481033358941	0.0788517052707903	0.0214101652013052	0.0082630408468941	True	True	False	1	0	0	0
1553	1551	True	0.251356212741311	12.171215598422	0.151982199624139	0.243839743690318	0.0564586916687623	-0.0255547686715177	-0.00552161677357611	False	False	False	0	0	0	0
1554	1552	False	0.999999999266352	21.9011184220172	1.40890872169291	1.41872915658597	0.00871886742508221	0.00808193764875367	1.1711449499363e-06	False	False	False	0	0	0	0
1555	1553	False	0.216586385407436	8.44663650638182	0.244724862480712	0.249614737334427	0.00680133638786288	-0.00178602762380323	-0.0225936274611354	False	False	False	0	0	0	0
1556	1554	False	0.152807801749033	12.9742434271408	0.196008630688684	0.161414084351513	-0.0304735703052239	-0.00639843960570133	-0.0347392404905022	False	False	False	0	0	0	0
1557	1555	False	0.328250909090004	5.47871370697962	0.142969078925344	0.122759487482822	0.112116409794923	0.0186140132106028	0.0038266607446551	True	True	False	1	0	0	0
1558	1556	False	0.374087084797066	29.0083417502473	0.167204447374422	0.163742196604705	0.126739889453406	0.0152474499990211	0.0262665822532315	True	False	False	0	0	0	0
1559	1557	False	0.290531083783733	29.1082658149687	0.211776488987298	0.152758324294355	0.00571909357659102	0.0744891132350981	0.00323600354613064	False	True	False	0	0	0	0
1560	1558	False	0.824346527058445	15.4301140542672	1.10757115861866	1.22559202240556	0.341517840796891	0.320373435433951	0.167857963199627	True	True	True	1	1	1	1
1561	1559	False	0.310548638061633	15.752055323566	0.252466314981287	0.232513546448555	0.096470234088517	0.0421213676260295	0.00410079758967586	True	True	False	1	0	0	0
1562	1560	False	0.193730506858047	12.0444968717425	0.196421715460569	0.209627594703719	-0.0226634887967024	-0.0144161776844458	-0.00902198107262753	False	False	False	0	0	0	0
1563	1561	True	0.306670327837508	5.57542381688335	0.265842145937668	0.152992360974809	-0.00777876289937186	0.0839361832263831	-0.0209379818717161	False	True	False	0	0	0	0
1564	1562	False	0.359637876388992	18.9616821265635	0.366154826437443	0.423846862873852	-0.0941308273695545	-0.0381373601196004	-0.0614233887199614	False	False	False	0	0	0	0
1565	1563	False	0.942316737144379	15.9372669030833	1.1431782052451	1.6931835872286	0.0827117940202559	0.205979801733935	0.098645235157625	False	True	True	0	0	1	0
1566	1564	False	0.288753942542643	22.5963116406131	0.279341764726131	0.252865098192405	0.0244225402616115	0.00711827276153141	-0.0282904749000328	False	False	False	0	0	0	0
1567	1565	False	0.839047445474815	13.6027056598447	0.775417071953534	0.389883779799198	-0.102212965528552	-0.129611790339869	-0.158164323368994	False	False	False	0	0	0	0
1568	1566	False	0.550976005924741	14.2184941462757	0.739634830305215	0.661908610664596	-0.188850537463417	0.0861986496490032	-0.131161946674341	False	False	False	0	0	0	0
1569	1567	False	0.263970066417682	22.3043903782923	0.294308988620985	0.338844662911582	-0.0111211319442393	-0.0175521467173484	-0.00695033886448029	False	False	False	0	0	0	0
1570	1568	True	0.207737221501332	12.2787314239327	0.166828427051618	0.260159575104464	-0.00855905669686926	0.0216382118660549	-0.00973777287764657	False	False	False	0	0	0	0
1571	1569	True	0.324670787378154	24.3148319688066	0.251978326472335	0.284646672447161	-0.0229708346994102	0.0358967622789374	-0.0738312457150936	False	False	False	0	0	0	0
1572	1570	False	0.350590885978463	14.21412330073	0.252855634931801	0.219468777356779	-0.0315911422658548	0.126799661910548	-0.00506539307755936	False	True	False	0	0	0	0
1573	1571	False	0.312772722044082	8.93980604368964	0.168986801481786	0.135581296468049	0.077039529593347	0.0660855734562086	0.0153748190913637	True	True	False	1	0	0	0
1574	1572	False	0.509287968924637	10.8830250135956	0.0909248165167117	0.120213510983535	0.278356467991311	0.0102658813559527	0.0166551175858742	True	False	True	0	1	0	0
1575	1573	False	0.277972230778667	34.9467361480844	0.185593056674798	0.18220403792173	0.0100273827283658	0.0631273449138816	0.0142622052625676	False	True	False	0	0	0	0
1576	1574	False	0.415524284070182	16.5869884427126	0.315549899907137	0.239274989375587	0.029390718791549	-0.0665233859843019	-0.0832443543280214	False	False	False	0	0	0	0
1577	1575	False	0.999999999999536	21.8467513214599	1.39630048063717	1.516645226535	-4.06324973667437e-13	-4.14420719963004e-13	-3.85804721503291e-13	False	False	False	0	0	0	0
1578	1576	False	0.49036933124037	17.4162230580664	0.279424666948438	0.236309746895641	0.141891882985431	0.0768128013294385	0.0151207341810108	True	True	False	1	0	0	0
1579	1577	False	0.999999691209549	18.1017493549325	2.59759622455056	1.32290922549677	0.0199817883446122	0.220045046042915	0.000821212322257436	False	False	False	0	0	0	0
1580	1578	False	0.346327922344731	15.9784144604423	0.547904042135917	0.687358003281636	0.158041231195406	0.0475533055124544	0.0386393269646927	True	True	True	1	1	1	1
1581	1579	False	0.400183059309369	16.7169812011097	0.199201366363269	0.197663075526707	0.0336739814637306	-0.0400062340890023	-0.0224858957491962	False	False	False	0	0	0	0
1582	1580	False	1	15.0718096107452	1.58202290733511	1.61852150479411	3.06821235085408e-14	1.57518442733817e-14	6.74127420552395e-15	False	False	False	0	0	0	0
1583	1581	False	0.351199397778269	16.1978670273452	0.201297737021384	0.206304544242661	0.0620316280528575	0.0531538164084173	0.0118168878817791	False	False	False	0	0	0	0
1584	1582	False	0.459537571220001	8.11499006262475	0.155100976890743	0.117056457864438	0.143352808340479	0.0525521994747623	0.00487060878142838	True	True	False	1	0	0	0
1585	1583	False	0.232785057105859	11.4544116010485	0.226728967741378	0.219148966325578	0.000561261012146292	0.0136717276720506	-0.00172661344219445	False	False	False	0	0	0	0
1586	1584	False	0.239161127018228	5.66007171549483	0.18954464995004	0.193832914098957	0.00316113963917103	0.0399633683644336	-0.0185160229718883	False	True	False	0	0	0	0
1587	1585	False	0.99999999999922	12.5150046899577	2.12656836259689	1.14413719733357	-6.59886589815528e-13	0.00712415527955095	-7.13151759867969e-13	False	False	False	0	0	0	0
1588	1586	False	0.384248049323243	32.007891960631	0.200774052349564	0.123252440432569	0.0485505051856816	0.0458246562303247	-0.027672798204748	True	True	False	1	0	0	0
1589	1587	True	0.233944302239702	22.6462271963129	0.227929480345609	0.217485836087287	-0.0731556669711832	0.00224078978253901	-0.0530384099740011	False	False	False	0	0	0	0
1590	1588	False	0.372460699355888	21.0001971924991	0.233377678227521	0.255208412925434	0.127299273748674	-0.018252207889094	0.019679416482881	True	False	False	0	0	0	0
1591	1589	False	0.403632949348144	16.3140684457846	0.323239219024653	0.304041143059702	-0.0451942769231777	-0.0640965220445975	-0.122212841375582	False	False	False	0	0	0	0
1592	1590	False	0.520927662563342	18.0503552510729	0.293867335638611	0.184051038516356	0.208455273489262	0.0565002263491699	0.0591057774749378	True	True	True	1	1	1	1
1593	1591	False	0.235164944129747	15.9375923454589	0.236020495303924	0.342783550263596	-0.0453150118417911	0.015426486549635	0.0174467887284423	False	False	False	0	0	0	0
1594	1592	False	0.598693454012849	7.35101524893943	0.0887346875030782	0.124055495066828	0.335723712152449	-0.00078079598869837	0.00170231871724668	True	False	False	0	0	0	0
1595	1593	False	0.386432042604685	15.5757752556627	0.342301704673616	0.246438942684678	-0.00359469993943184	0.0302890304749685	-0.101460074780351	False	False	False	0	0	0	0
1596	1594	False	0.265135094136882	3.64309161358703	0.32613639878441	0.192648135062056	-0.0100710352882208	0.0635535424024153	-0.0217124834518913	False	True	False	0	0	0	0
1597	1595	False	0.20511581101504	17.8326679842085	0.333057529282103	0.232409051797138	-0.00415988453311995	0.00485009721846941	-0.0515766887229041	False	False	False	0	0	0	0
1598	1596	False	0.371525494080773	24.5053725571914	0.177424129743511	0.21990307985829	0.0862477955079602	0.0380214593477943	0.0175747836529318	True	False	False	0	0	0	0
1599	1597	False	0.332383973930224	23.0342966229008	0.385340874200172	0.348768565117416	-0.00121533976522288	0.112819671180065	0.0035557936584325	False	True	False	0	0	0	0
1600	1598	False	0.542367470713272	34.0735888569648	0.0669711940813901	0.0698025690617182	0.276137023956493	0.0150300285397991	0.012713661471107	True	False	False	0	0	0	0
1601	1599	False	0.40925784486566	20.4146886237244	0.379762474495532	0.293429154409959	0.0901435227847831	0.133393369105627	-0.0159991039991678	True	True	False	1	0	0	0
1602	1600	False	0.318064118191891	8.39622228409738	0.152964960403547	0.14582129350463	0.0852662898965463	0.00885472788834323	-0.000679737831115735	True	False	False	0	0	0	0
1603	1601	False	0.29036877987822	20.5628675367873	0.313498151143538	0.467097543402299	-0.0377536441275103	-0.0663184471277967	-0.00638414314762767	False	False	False	0	0	0	0
1604	1602	False	0.761066073509621	12.0707602777432	0.609867233869033	1.06202551960758	0.0300515987761742	0.0671381289379449	0.132106698300313	False	False	False	0	0	0	0
1605	1603	True	0.248130500829911	11.0938317302687	0.137936880928636	0.209103043060361	0.0583365787927982	-0.0133072631249212	-0.00738971401470934	True	False	False	0	0	0	0
1606	1604	False	1	20.3129187209383	2.64794350051604	2.08758947023652	1.63635771599501e-14	6.0551563763056e-14	5.23203702584851e-14	False	False	False	0	0	0	0
1607	1605	True	0.20738593455082	14.8030907063962	1.09710491154509	1.41553145913111	-0.00215112515607863	-0.010687651686815	-0.0101248092230909	False	False	False	0	0	0	0
1608	1606	False	0.426881446909894	19.0506044958578	0.247454799380805	0.22746496946895	0.0616583495231998	0.0614293186375773	0.0234659179102757	False	False	False	0	0	0	0
1609	1607	False	0.415483476373807	16.6007068281547	0.542233038846171	0.567815603064411	0.148978730437851	0.0245933700543719	0.00620789907858903	True	True	False	1	0	0	0
1610	1608	True	0.248194306045433	27.8576460079339	0.188141243660591	0.167006160564757	0.0232042324772462	-0.0203202258726421	0.00530366197960317	False	False	False	0	0	0	0
1611	1609	False	0.592271453185611	24.0286041133705	0.102338082079068	0.111377612944303	0.22925396948443	0.0115440948860909	0.0131894065882578	True	False	False	0	0	0	0
1612	1610	False	0.461376482119702	7.85885161422131	0.109710518714927	0.094893759800986	0.161404622148865	0.0531888617664072	0.00960314780861964	True	True	False	1	0	0	0
1613	1611	False	0.382664039913852	6.27434885715052	0.107722695983038	0.111869145043765	0.113264184817052	0.0118511919852518	0.02150869369467	True	False	False	0	0	0	0
1614	1612	False	0.676697209139584	26.1501119537645	0.199333347230636	0.182678278510673	0.0831488199192134	0.187285019900732	0.0192566995478656	True	True	False	1	0	0	0
1615	1613	False	0.839422724713604	28.4470299689159	0.483244957145057	0.882513655156271	-0.0436214622006052	0.130861414882149	0.0438469495398587	False	False	False	0	0	0	0
1616	1614	False	0.425376622780359	10.4553401681958	0.184037477808298	0.158513120524844	0.0435909257153015	0.0536165726207716	-0.00535028889989634	True	True	False	1	0	0	0
1617	1615	False	0.359048668703233	16.5156450926746	0.40919531226118	0.526944441923572	-0.235426744168014	-0.0984744499595117	-0.219424450383287	False	False	False	0	0	0	0
1618	1616	False	0.328016842106145	17.5319803776085	0.244289158275848	0.251421502613701	0.0463448134835269	-0.00103543243712444	0.0202111718143573	False	False	False	0	0	0	0
1619	1617	False	0.347034426811216	8.64221269225413	0.115376907101821	0.125744030297132	0.143841245733071	0.0125909981072697	0.035199834124705	True	False	True	0	1	0	0
1620	1618	True	0.999994493924582	19.3575062203638	1.72331635282791	2.20238992880345	0.00617602729720135	0.00888915982270836	0.115207958754867	False	False	False	0	0	0	0
1621	1619	True	0.297965657295147	14.7646720859283	0.749886698953129	0.580696505714781	0.0130590698637814	0.042637399776597	0.00602732419817813	False	True	False	0	0	0	0
1622	1620	False	0.283444340243029	18.6683006545304	0.27016757668119	0.164837452396016	-0.0258304890076641	0.0608197871682325	-0.0382484274303561	False	True	False	0	0	0	0
1623	1621	False	0.377927885588594	24.3171475567434	0.262889297848919	0.227087292528401	-0.0324160139974587	0.0715383884803811	-0.00123083782742983	False	False	False	0	0	0	0
1624	1622	False	0.340002778778263	16.8049553170386	0.266853336242571	0.295745365411126	0.0453705921568087	0.0401661226753738	0.00407474294414063	False	False	False	0	0	0	0
1625	1623	False	0.633608743745966	9.1322079920038	0.324341745215956	0.238622668801557	0.12869188429751	0.129093187671188	0.0166628792188854	True	True	False	1	0	0	0
1626	1624	False	1	26.0073872451764	2.18124351394678	1.3132995362986	2.82052159406021e-14	1.59772195473806e-14	1.54654067330284e-14	False	False	False	0	0	0	0
1627	1625	False	0.35810503773738	3.37271820853123	0.2120923882738	0.219986775624378	0.0160701382447197	0.0922702476223316	0.0147317169002508	False	True	False	0	0	0	0
1628	1626	False	0.67501092705842	17.5362757383709	0.565298288384721	0.446859151701236	0.109853239806403	0.0919829739525975	0.0532980229095517	False	False	False	0	0	0	0
1629	1627	True	0.242412885352548	33.9908902983004	0.19600919798375	0.180068212031324	0.0333168039403913	0.0455492640402261	-0.00510102390990948	False	True	False	0	0	0	0
1630	1628	True	0.454359363020823	18.2783657761014	0.258595752807328	0.29425916803525	0.205556139704146	0.0757215567498928	0.0109191655892042	True	False	False	0	0	0	0
1631	1629	False	0.305028981286462	31.366236087451	0.21072308280465	0.163225623868483	0.0493748800697655	0.0371276129030421	-0.0351047883923393	False	False	False	0	0	0	0
1632	1630	False	0.360740715547481	20.548225500813	0.163658612976318	0.217051753764001	0.0434742454900247	-0.0515391284517309	-0.0245584854882003	False	False	False	0	0	0	0
1633	1631	False	0.784786666554836	17.3783643262766	0.841824654553373	1.03550319202883	0.13988311707085	0.104158303496329	0.105228063222262	False	False	False	0	0	0	0
1634	1632	True	0.318524781779477	7.17997761213896	0.109083118897196	0.114778024612515	0.057258169133391	0.0212142012637042	0.00767916250160581	True	False	False	0	0	0	0
1635	1633	True	0.180564357553142	12.570334257978	0.170234227516982	0.290244172906837	-0.0115598224229753	-0.0207383934440503	0.00209459394760347	False	False	False	0	0	0	0
1636	1634	False	0.360587697645471	17.1530748734311	1.19454565599213	1.27520178357461	0.0136101293026083	0.104666083245905	-0.0189409074306288	False	True	False	0	0	0	0
1637	1635	True	0.426434290182349	10.0491478274129	0.540080816065167	0.471771156354794	-0.130474629003208	0.0336780179716237	-0.184016451406713	False	False	False	0	0	0	0
1638	1636	False	0.384380142349406	9.84107896923194	0.10870783981728	0.130785678352713	0.164938090483191	-0.00692984595108978	-0.00309134032852835	True	False	False	0	0	0	0
1639	1637	False	0.224900188337111	21.6993286923635	0.270111096934323	0.279752697324696	-0.0460411014200239	-0.0137924903385259	-0.0275249741424263	False	False	False	0	0	0	0
1640	1638	False	0.527942192081849	6.19078819710418	0.139104938209101	0.109041114106258	0.194931534187631	0.070616934559723	0.00958271326405724	True	True	False	1	0	0	0
1641	1639	False	0.451803876140869	13.5401802326601	0.0899339633426629	0.115849688687846	0.131613427483607	0.0422507444293445	0.0046296560322247	True	True	False	1	0	0	0
1642	1640	False	0.426483680579528	28.2830015776334	0.663622880159284	0.555310148555357	-0.041213141751297	-0.0648324424875034	-0.129630434778423	False	False	False	0	0	0	0
1643	1641	False	0.242745810214363	4.60008548423214	0.1672848184745	0.148830980857007	0.059210778299446	0.0233603137948489	0.00466828752731529	True	False	False	0	0	0	0
1644	1642	False	0.204014628096575	4.20408866824204	0.120946626919276	0.195667275536123	0.0410431170322423	-0.00530229990111032	0.0487839173306375	True	False	True	0	1	0	0
1645	1643	False	0.810676935656446	12.5800767507483	0.633820619217837	0.636537687870506	0.020698791674309	-0.0055215314919834	-0.00486834249590136	False	False	False	0	0	0	0
1646	1644	False	0.311624838365301	7.41158502425216	0.131121103614214	0.159114100075216	0.0807470332449827	0.0210696444659683	-0.00253900196136968	True	False	False	0	0	0	0
1647	1645	False	0.893901155518606	26.8546404481472	0.524180481728475	0.770070930844557	0.0597833891162838	-0.0278777911227177	0.0815038240957956	False	False	False	0	0	0	0
1648	1646	False	0.999999979058711	16.8973544425848	2.58115360108052	2.84683293627285	0.0226729329334084	0.0852834537429699	0.0188984362414069	False	False	False	0	0	0	0
1649	1647	True	0.376084761224861	14.8199744258594	0.152827110376446	0.192045453397019	0.141058228121576	0.0355258528758152	0.0508426259790412	True	True	True	1	1	1	1
1650	1648	False	0.477694582175995	9.93769480786844	0.100833563702531	0.160079392765192	0.169597620251082	0.0340421102140021	-0.000579628755282598	True	True	False	1	0	0	0
1651	1649	False	0.442916947942838	18.5975852580501	0.377330863163153	0.37865332743678	0.0256600994225926	0.0253655819075932	-0.0759385994824164	False	False	False	0	0	0	0
1652	1650	False	0.223738087709208	7.6882950902216	0.129753413880253	0.189795686048283	0.0163465277768664	-0.00894210424825321	0.0155336273922104	False	False	False	0	0	0	0
1653	1651	False	0.602733824239157	20.6970023223691	0.119046882511092	0.100164365777669	0.217603425987265	0.011609246215814	0.0211293880628539	True	False	False	0	0	0	0
1654	1652	False	0.999999984389223	18.4153232292723	1.26046514095553	1.36208995062653	0.00314456966444193	0.00583124697969845	0.0146016110838416	False	False	False	0	0	0	0
1655	1653	True	0.453790396059209	8.20685146852804	0.144742864904057	0.0860796660587485	0.071880357622031	0.105814945231252	-0.01073586519737	True	True	False	1	0	0	0
1656	1654	False	0.512125464113269	28.0003404478221	0.219498818622623	0.311934332247736	0.0800512534356013	0.00382498769903746	-0.0363808957090167	False	False	False	0	0	0	0
1657	1655	True	0.349560400015235	23.8859280774557	0.345475648681133	0.375447947926036	0.0446595051385186	-0.0374619857114036	0.0250087370074934	False	False	False	0	0	0	0
1658	1656	False	0.645011854466652	29.4648125143499	0.255467053197594	0.239302132277705	0.0877356564140221	0.136668357444592	-0.0149245291368293	False	True	False	0	0	0	0
1659	1657	False	0.31025505316831	13.3196391189851	0.217022801781715	0.459670937493271	-0.0668281431317381	0.0151861164164774	0.0130547894620978	False	False	False	0	0	0	0
1660	1658	False	0.527095673750472	36.4083866773524	0.0840851428535001	0.0999356342628234	0.25878962811571	0.0154721021330634	0.00780319302812643	True	False	False	0	0	0	0
1661	1659	False	0.26656551637817	29.9623641512422	0.172285402222495	0.175513610151791	0.0782531050960312	0.0425613026594106	0.00885751989922312	True	True	False	1	0	0	0
1662	1660	True	0.303982382037229	28.6184085314149	0.176914951669362	0.265054800873623	0.0739081874706668	-0.0460919512536662	0.0343727496354965	True	False	False	0	0	0	0
1663	1661	False	0.503655459903339	19.0701773905391	0.391417752212735	0.588791708911074	-0.119162098653219	0.0403727277401575	0.0368432337469559	False	False	False	0	0	0	0
1664	1662	False	0.601097683516327	30.2642621405718	0.066839318912483	0.0468096297634943	0.258126859130007	0.0142178997574674	0.0131300942480672	True	False	False	0	0	0	0
1665	1663	False	0.275512526166789	19.1020204451215	0.284009405431799	0.156328439791497	-0.070256410710585	0.0369827095597345	-0.0358929993527718	False	False	False	0	0	0	0
1666	1664	False	0.548450933610292	5.05586141398849	0.109857097427473	0.0792573502026549	0.23545444644285	0.0450434780637849	0.00885504442220793	True	True	False	1	0	0	0
1667	1665	False	0.2577912947929	10.6432684485855	0.155519861877538	0.221630791094825	0.035603367929514	-0.00856462650957679	-0.00788560806651257	False	False	False	0	0	0	0
1668	1666	True	0.252300026404123	19.5965112917409	0.635758571534285	0.513293184458488	0.0470190540785232	0.0324233950820921	0.0144718238529639	False	False	False	0	0	0	0
1669	1667	False	0.389195090057332	7.64496189522046	0.124789106390653	0.130723084916149	0.102457898818061	0.0463401436307014	0.000114423745322422	True	True	False	1	0	0	0
1670	1668	True	0.274678347160386	6.59288400429392	0.119203803496861	0.127500137167427	0.0804704098342894	0.0371830312256445	-0.0080049692598995	True	True	False	1	0	0	0
1671	1669	False	0.246267270646469	6.40996416376719	0.151535212539227	0.162381401573786	0.0442138710046884	0.0355687293652213	-0.011194186132793	True	True	False	1	0	0	0
1672	1670	False	0.274550700157894	26.0356628965226	0.133471705144734	0.241588198282539	0.017325264895493	-0.0294789544177987	-0.0262029800923319	False	False	False	0	0	0	0
1673	1671	True	0.303630514992816	20.063528564286	0.102754558556371	0.177404936792313	0.0695831122666033	-0.048380065468572	-0.0388829896486318	True	False	False	0	0	0	0
1674	1672	False	0.374856805519006	34.3015619109639	0.133532033320133	0.142567795602058	0.124468256928451	-0.00592276743625016	-0.0080671576916973	True	False	False	0	0	0	0
1675	1673	False	0.193762939680273	34.2619595373229	0.162266043427459	0.162560458032503	0.00652039072855864	0.0149618684970095	-0.0338515635451146	False	False	False	0	0	0	0
1676	1674	True	0.409264312306042	11.9051094563283	0.116871455951509	0.0922701984585274	0.0871471075197968	0.0105575974776862	-0.0293473429611763	True	False	False	0	0	0	0
1677	1675	False	0.293950340399381	14.3075922977	0.355838091362634	0.3177469364525	-0.00220048491798226	0.0951870514816481	0.000729028062942425	False	True	False	0	0	0	0
1678	1676	False	0.336642072624832	22.4130882239105	0.180962603997407	0.176640067698618	0.0630711191744701	0.0284916299662627	-0.0237756731760248	False	False	False	0	0	0	0
1679	1677	True	0.191052589594996	9.48588874090004	0.208067350142782	0.211624417320653	0.00344785127257623	0.015050367097789	-0.0239670613042672	False	False	False	0	0	0	0
1680	1678	False	0.999999999998224	17.0390191466546	2.6016447620656	2.19041830458973	0.0413028748661314	0.0789214425816293	0.0334110628010271	False	False	False	0	0	0	0
1681	1679	False	0.206503117062391	30.3037154352583	0.175923391125592	0.225627698717514	0.0181149448608123	-0.00107310025148499	-0.0187412736367246	False	False	False	0	0	0	0
1682	1680	True	0.389581596874853	23.9910513841088	0.148632844867298	0.144481032297885	0.0241090260237326	-0.0162712714411807	-0.0360879738442498	False	False	False	0	0	0	0
1683	1681	True	0.485391294242223	14.5995695683643	0.090808344258526	0.110355750512086	0.178505628483421	0.0246033053311094	-0.0172904032114079	True	True	False	1	0	0	0
1684	1682	True	0.435815105347557	9.03370497797769	0.108314771171643	0.0966301454056473	0.180752273966915	0.0071689496575932	-0.0136303110233218	True	False	False	0	0	0	0
1685	1683	True	0.335963279617161	9.44943077374529	0.1853986147911	0.175700609173008	0.0751089093730659	0.0624232035499582	0.0154507163658851	True	True	False	1	0	0	0
1686	1684	True	0.220541668087282	29.6610746991414	0.160307281848503	0.230877202139653	0.00983917695554193	-0.0115410401924049	-0.0118690465211242	False	False	False	0	0	0	0
1687	1685	True	0.305466415813993	9.06884377849355	0.200906318560842	0.180246508079582	-0.0169724975895595	0.0550542443195313	-0.0170628465078515	False	False	False	0	0	0	0
1688	1686	False	0.395306526012112	19.1778297804265	0.224496128942372	0.207910586622669	0.0291855377616506	-0.0251999818521442	-0.076579207576596	False	False	False	0	0	0	0
1689	1687	False	0.54359429336143	6.99632838011231	0.107970659165388	0.103564070114405	0.253296327761344	0.00871583980154457	0.00560385162338655	True	False	False	0	0	0	0
1690	1688	True	0.470161465275346	8.14056516843881	0.118470492251171	0.1240099732856	0.239794645241211	0.0144499175166681	0.0221646494179018	True	True	True	1	1	1	1
1691	1689	False	0.683867744769128	11.0476827445827	0.205671889401957	0.274531422532165	0.27061472803358	0.0134912933931291	-0.023813148572521	True	False	False	0	0	0	0
1692	1690	False	0.52787479011181	12.4669418733485	0.413752461455406	0.462824900734476	0.272886691352133	0.0133275595956255	0.00844031787962665	True	False	False	0	0	0	0
1693	1691	True	0.504815987327397	21.0448737402886	0.258370342310618	0.254687627394833	0.0944910452673905	0.149686829378217	-0.0126342178007554	True	True	False	1	0	0	0
1694	1692	True	0.410575474008583	17.3493248449067	0.230944812166581	0.360863811525817	-0.0200192288959067	0.0157286784386993	0.00533895517625339	False	False	False	0	0	0	0
1695	1693	True	0.334520884413897	5.49147468427812	0.134090190678257	0.122775672381744	0.09484998927796	0.0766850286038305	0.00735799395852847	True	True	False	1	0	0	0
1696	1694	False	0.331678615053986	4.69309591435148	0.129135105211454	0.138482372378227	0.0861282013869401	0.0492979927661869	0.0157294420887066	True	True	False	1	0	0	0
1697	1695	False	0.223184004057223	24.8980961150643	0.234410351557059	0.125579679741491	-0.0194025606040701	0.01057842861062	-0.0636615201840759	False	False	False	0	0	0	0
1698	1696	False	0.218544656019356	14.1754659131234	0.177371747375199	0.172203080313473	-0.0435520336763297	-0.0225814273853836	-0.0484831891278269	False	False	False	0	0	0	0
1699	1697	False	0.999999999999993	18.9103215180743	1.05702817876022	0.691241372310838	7.31403826392806e-14	1.0733414157471e-13	1.29141142224398e-13	False	False	True	0	0	0	0
1700	1698	True	0.413936934237212	28.8678594271506	0.108320614745477	0.158115446434284	0.169162091146146	-0.00781999151331308	0.0173523433153204	True	False	False	0	0	0	0
1701	1699	False	0.999999997599134	12.3641784465727	1.83469432193768	1.42279221053288	-2.3710015839562e-09	2.20757401692139e-09	-2.37829168359127e-09	False	False	False	0	0	0	0
1702	1700	False	0.26451419545016	23.2708023843999	0.219059911974746	0.22311059717038	-0.0470741230081086	-0.0184966034361732	-0.0551197058821175	False	False	False	0	0	0	0
1703	1701	False	0.538694786883177	5.67026346568836	0.0716422530067973	0.078582976363851	0.271531081750594	0.00118265618725137	0.00935616751842449	True	False	False	0	0	0	0
1704	1702	False	0.22345746811054	31.2921753048564	0.179609846408163	0.18731413306452	-0.00124278323352253	-0.00509804709403983	-0.0239541189704748	False	False	False	0	0	0	0
1705	1703	False	0.329737311364635	6.03917394558526	0.192188634190324	0.221043193768311	0.024655259198559	0.0608190716057257	0.0264101631111928	False	True	False	0	0	0	0
1706	1704	False	0.597977176532578	24.5719479917288	0.283026288654719	0.212747476226685	0.0233871566251951	0.221900232190239	0.0278049024288965	False	True	False	0	0	0	0
1707	1705	False	0.273043734368017	13.5871861169792	0.16038499763538	0.165906795370603	0.0775363769256874	0.00439027177961553	-0.0103767472227197	True	False	False	0	0	0	0
1708	1706	False	0.535197500199274	19.7788083487685	0.403538331144904	0.325328580304243	-0.0205784892600694	0.257593094145138	0.0607091836928203	False	True	False	0	0	0	0
1709	1707	True	0.256618186707236	14.9182825509696	0.286950491000755	0.196166308649237	-0.00423986646673794	0.0214538552386432	-0.0738896925467519	False	False	False	0	0	0	0
1710	1708	False	0.471881401748526	4.57824425903515	0.151060719296657	0.115371546075906	0.076214969968239	0.110980247927788	0.0119709726105386	True	True	False	1	0	0	0
1711	1709	True	0.27665518450087	12.3358728320856	0.116800172477228	0.153800114942843	0.108563444398288	-0.00580382750205958	-0.00164271663251773	True	False	False	0	0	0	0
1712	1710	False	0.581731609155633	9.79233713035452	0.123523659533627	0.152827689565199	0.314052810956938	0.00707066125416201	0.00399393573217132	True	False	False	0	0	0	0
1713	1711	False	0.379910221516056	20.7503894507009	0.424233873997564	0.34346645284534	0.0282894626543659	-0.0508175419009901	0.0298117571001269	False	False	False	0	0	0	0
1714	1712	False	0.398986704352012	24.2899625399249	0.251176867520358	0.328406481295521	-0.0402868727957372	0.0215846279549733	0.0204051501073908	False	False	False	0	0	0	0
1715	1713	False	0.572625009436587	18.5060738250852	0.174070623156903	0.17272138469516	0.264406539309355	-0.0213043114654626	-0.0126038672961116	True	False	False	0	0	0	0
1716	1714	False	0.445494729701521	28.2191483887435	0.281486476780434	0.329065985730657	0.0122320405376932	0.0490492154133763	0.0607436822971184	False	False	False	0	0	0	0
1717	1715	True	0.287504617085753	39.9545184264317	0.08966271319932	0.105147271750593	0.0410181226840971	0.00902417300414094	0.0219777383601847	False	False	True	0	0	0	0
1718	1716	True	0.507350234356006	14.4385400872825	0.34293945207186	0.25709680590083	0.0282476227006039	0.230705436244761	-0.0128906980873699	False	True	False	0	0	0	0
1719	1717	True	0.259573775621894	11.390636731097	0.147025612651173	0.146467674121427	0.0283972400491887	0.00939700249797939	-0.0193321426368989	False	False	False	0	0	0	0
1720	1718	False	0.999999999999999	18.05519877894	1.20898043705166	1.26696265483496	0.0532718581628792	0.0869256714201279	0.0198169025886015	False	True	False	0	0	0	0
1721	1719	False	0.546376798007425	14.9057949924518	0.171004522063359	0.142793170219552	0.204813294689426	0.0233020120015534	0.00200656896667931	True	False	False	0	0	0	0
1722	1720	False	0.259034030929119	27.124677793345	0.159721937006006	0.189643697537768	0.0847159293947266	0.0213001562748841	-0.023198839414448	True	False	False	0	0	0	0
1723	1721	False	0.469386414148728	23.4361974296913	0.173593228937102	0.203858678006339	0.0979716327001535	-0.0101537611989756	-0.00901544558240231	False	False	False	0	0	0	0
1724	1722	False	0.510354629281376	24.5967281246293	0.396542439547632	0.511177412656403	0.178994617256891	0.133653337940651	0.136425873464591	True	True	True	1	1	1	1
1725	1723	False	0.989404107229284	13.8400444894674	1.11155407622489	1.59478346627836	0.00211580732416726	0.115790329109195	-0.00187141710430859	False	False	False	0	0	0	0
1726	1724	False	0.239374139320787	14.8096312908492	0.2889028992978	0.242695276369638	-0.0689603129214167	-0.0425499016940622	-0.0536930187227932	False	False	False	0	0	0	0
1727	1725	True	0.44883094495356	32.3719062232959	0.241456568684298	0.22276295281572	0.00935764950081877	0.036887771986156	-0.0275288264686476	False	False	False	0	0	0	0
1728	1726	False	0.999999999999854	11.5381713842758	1.33617610452239	1.7915493073794	8.9204022282141e-06	7.46743558099893e-10	1.72691468689478e-07	False	False	False	0	0	0	0
1729	1727	False	0.565930825099495	16.9592771553241	0.407910111050314	0.485760387667886	0.0375452408808525	0.246347129708339	0.0347529905460639	False	True	False	0	0	0	0
1730	1728	False	0.331821294000917	6.85061418773771	0.136830714615036	0.0893385614865758	0.0305092596533776	0.0381223575438415	0.0217934009340959	False	True	False	0	0	0	0
1731	1729	False	0.695368478440137	24.5707964445345	0.0805441986148031	0.0700813737203394	0.348308213245361	0.0270642541055564	0.00204956538285717	True	True	False	1	0	0	0
1732	1730	True	0.314461673980503	24.683267225213	0.228077257908477	0.474212688149096	-0.100465361032126	-0.101031835135072	-0.0257484699058802	False	False	False	0	0	0	0
1733	1731	True	0.615203857594356	33.6474097217006	0.0847574749310657	0.103262266708822	0.386746803207133	0.0216324829031772	0.000366090413978655	True	True	False	1	0	0	0
1734	1732	True	0.334986847187083	13.8322795099888	0.224514346191976	0.205704202998422	0.010518852801277	0.0920220446706602	-0.0226688653340395	False	True	False	0	0	0	0
1735	1733	True	0.524268076779821	3.80213220921464	0.0894654916418065	0.069897449184781	0.245375931444582	0.0117790471161695	-0.0060968934939535	True	False	False	0	0	0	0
1736	1734	False	0.458678968272334	13.5817368827406	0.25802514970073	0.201813663725872	0.0748590937037373	0.114877543506125	-0.00243682747477394	True	True	False	1	0	0	0
1737	1735	False	0.473200757870809	4.45059661402375	0.166332422600124	0.0881590893255652	0.115400013721088	0.0539829112976247	0.011611237069753	True	True	False	1	0	0	0
1738	1736	False	0.28221045898746	21.7836344486769	0.146617438862584	0.246772297182173	-0.0374531483315994	-0.00593646716400104	0.000165658075569757	False	False	False	0	0	0	0
1739	1737	False	0.425801822365671	19.6274523240269	0.209941671970112	0.280444905818206	0.173859782579507	0.0261417330804256	-0.0203379499622622	True	False	False	0	0	0	0
1740	1738	False	0.352026316661024	8.38290777532713	0.108184743042602	0.101459459365924	0.162115766192785	0.0109189458346012	-0.000347693148797688	True	False	False	0	0	0	0
1741	1739	True	0.385475780969545	8.1661029168774	0.0836036928835106	0.102037345634567	0.115917366657528	0.046844312678689	-0.0073065864455969	True	True	False	1	0	0	0
1742	1740	True	0.477276350521757	9.7565562780824	0.120802479668412	0.116615872461208	0.199487468953894	0.00403780872187186	0.0151858893648339	True	False	False	0	0	0	0
1743	1741	True	0.291570610154929	13.0766804839989	0.147640332387328	0.194860274546305	0.100406192135447	0.00449902209435254	-0.0225657805700755	True	False	False	0	0	0	0
1744	1742	False	0.581237999632371	12.6903253492989	0.265712927076688	0.274472884979777	0.0747446231595237	0.0722181174325728	0.0363804096011437	False	True	False	0	0	0	0
1745	1743	False	0.601585130898817	24.1836186135521	0.125016709159325	0.176548577750011	0.185926244502005	0.00408978535145588	-0.0310626209730376	True	False	False	0	0	0	0
1746	1744	False	0.355180828050133	17.1799223681701	0.149756572084716	0.160117080432812	0.0122318451963639	0.0516323260435765	-0.0114813624927205	False	True	False	0	0	0	0
1747	1745	False	0.999999999999979	25.0194856961596	0.826789412772475	0.774943846032813	9.78928049732985e-14	1.04581898696665e-13	5.951794612713e-14	False	False	False	0	0	0	0
1748	1746	True	0.31455307140557	10.4838610181837	0.122076054977186	0.15460404851744	0.0754752404033515	-0.0137480136812043	-0.00713677683570626	True	False	False	0	0	0	0
1749	1747	False	0.255810786002119	6.97191693960835	0.103167613770639	0.129433827718491	0.0444690969412203	0.0229261635032177	0.00133405080476846	True	False	False	0	0	0	0
1750	1748	False	0.280947551012946	38.4462562914902	0.127430874949775	0.173402198776421	0.0657017663632485	0.0025399695196823	0.00589861707872705	True	False	False	0	0	0	0
1751	1749	False	0.350932526589024	13.6013596579489	0.106783641658596	0.204251569156853	0.126983512832753	-0.0265555151914357	-0.0246273132640443	True	False	False	0	0	0	0
1752	1750	False	0.516813533748264	14.5648751541344	0.14166320633139	0.0983712297721366	0.22420755427507	0.0276473415905346	3.07430068572611e-05	True	True	False	1	0	0	0
1753	1751	True	0.698741923686878	27.7093785625349	0.0590589524154917	0.0956432409492893	0.308437804242768	0.0017735182145224	0.010568694546129	True	False	False	0	0	0	0
1754	1752	True	0.577095137348196	4.63399533357454	0.122455752328494	0.154624290493005	0.231354702026274	0.00108890269981201	0.00702536173724757	True	False	False	0	0	0	0
1755	1753	False	0.467659994756233	15.2765231223274	0.333150089325893	0.236399155628298	0.0433000504538719	0.0536219367981378	-0.0302640440912966	False	False	False	0	0	0	0
1756	1754	False	1	16.0867080384504	1.26419360751402	1.12743785819391	6.76498856932994e-13	1.04071196105337e-13	4.68658445385017e-14	False	False	False	0	0	0	0
1757	1755	False	0.65441356227246	26.0936478063373	0.632101786312951	0.461006917077018	-0.000576572091838472	0.119429978267264	-0.170287379146893	False	False	False	0	0	0	0
1758	1756	True	0.352045094493407	27.3292768599829	0.121592721269068	0.149152488759568	0.101941192832239	-0.0200786901249871	-0.0173766398956742	True	False	False	0	0	0	0
1759	1757	False	0.502447543096575	15.8968448129964	0.175796110377787	0.156052823132907	0.0858357826953021	0.041479094688438	0.00576335216091149	True	False	False	0	0	0	0
1760	1758	False	1	14.0629551892714	1.44396219648185	1.4927819041307	3.00603986147507e-14	9.54356800588562e-05	2.98139291032839e-14	False	False	False	0	0	0	0
1761	1759	True	0.233791941428965	14.1350235766708	0.231023374290858	0.170513907422932	0.000212674739658697	0.00965496502726239	-0.0241568867715063	False	False	False	0	0	0	0
1762	1760	False	0.999999999999943	17.2922237165006	1.95005888568333	0.990101177216895	-8.31446023141779e-15	7.49067474714593e-15	-6.72129019108069e-15	False	False	False	0	0	0	0
1763	1761	True	0.825162367502377	10.0729401491713	0.276174929567099	0.2499516483375	0.0600733246789329	-0.0327655157398496	-0.0430896215422907	False	False	False	0	0	0	0
1764	1762	False	0.999997092294998	14.8847430892264	3.13140416306197	1.42495573744236	0.00595767702983608	0.166789284800647	0.00490434906377879	False	False	False	0	0	0	0
1765	1763	True	0.339450645215932	15.2361660532643	0.216826996559613	0.182035027339979	0.0445932437286556	0.00281380658435235	-0.0600982415755648	False	False	False	0	0	0	0
1766	1764	False	1	10.3127009206492	1.68271526598894	1.31905900180742	5.24424947911939e-13	3.30073808074704e-08	6.62503385484569e-14	False	False	False	0	0	0	0
1767	1765	False	0.442196652435803	18.0172612975227	0.319359703379465	0.301308278584588	-0.115872137520107	0.111018874330276	0.0327888791678191	False	False	False	0	0	0	0
1768	1766	True	0.382506999072948	7.00996568994893	0.0868067262319668	0.119678475587968	0.126508165043984	0.0154967112748279	0.0130090678887768	True	False	False	0	0	0	0
1769	1767	False	0.31956823921251	19.2040548610854	0.271322111354505	0.393795569674456	-0.0428522100311015	-0.0448329035872743	0.00464430021352525	False	False	False	0	0	0	0
1770	1768	False	0.663758467861687	12.978557003457	0.042542461259907	0.0607125031929049	0.323029770505524	8.62538843855664e-05	-0.0028429193237816	True	False	False	0	0	0	0
1771	1769	False	0.856888662123052	10.2960613717519	0.763745481863285	0.988785491964273	0.0885601499572329	0.0762234305220365	-0.0793585639206483	False	False	False	0	0	0	0
1772	1770	False	0.286680559710627	31.6901113584379	0.193140098331324	0.144633900188009	0.0345822227232611	0.0355002078397381	0.00653795547751364	False	False	False	0	0	0	0
1773	1771	True	0.47080399423719	7.82338042226044	0.0905148276659705	0.102436166580463	0.246649476578574	-0.00215793566243767	-0.00768693708505388	True	False	False	0	0	0	0
1774	1772	False	0.254173656146659	23.042170952718	0.384384360227623	0.243076872339058	-0.0459935291201089	-0.0224056407509723	-0.069880962678975	False	False	False	0	0	0	0
1775	1773	False	0.407831295930013	14.7863663982356	0.159075052113992	0.130743922411652	0.0690102006379307	0.0915244034664643	0.0349302411094922	True	True	False	1	0	0	0
1776	1774	True	0.385478355383233	10.0821285061693	0.188342747947333	0.129728589893496	0.0634453090481288	0.0654167962208885	0.0264210829333424	True	True	True	1	1	1	1
1777	1775	True	0.467130470019188	27.4989296972149	0.559322771164	0.405737926668558	0.17306930329245	0.0622952241002033	0.00385374974745648	True	True	False	1	0	0	0
1778	1776	False	0.455906595219697	15.6493603151782	0.168585764657447	0.126808268371059	0.142026311235289	0.113009944970334	0.00628682417090946	True	True	False	1	0	0	0
1779	1777	True	0.648881747426358	29.7412811330505	0.073846869057333	0.103485797699668	0.322526658827313	-0.000269116383074012	0.00920661724103806	True	False	False	0	0	0	0
1780	1778	True	0.430620188815376	8.36562020813914	0.187754038654316	0.11820975061945	0.0751380477435493	0.0646111893351537	-0.0160901436097248	True	True	False	1	0	0	0
1781	1779	False	0.389831500311796	12.6329133185084	0.147318552685096	0.13210052406798	0.0526737258888248	0.0810556530370407	0.0206362554483807	True	True	False	1	0	0	0
1782	1780	True	0.429628070713721	14.7040235091534	0.194251033044679	0.178378579098522	0.0198746767010829	0.084700409776611	0.0126151254374997	False	True	False	0	0	0	0
1783	1781	True	0.620093325604362	13.6239179184447	0.167128723429535	0.146721525441434	0.199802967292722	0.0294663126560087	-0.023174417583344	True	False	False	0	0	0	0
1784	1782	False	0.271871644672276	37.0413863719972	0.10272117314179	0.151434790984765	0.0932896736105561	0.0334069429089693	0.0235387325880789	True	True	True	1	1	1	1
1785	1783	False	0.491182231820497	19.2290031056697	0.281095635222318	0.472714204491451	0.0248797120665529	0.0125174255979138	0.0143928249712373	False	False	False	0	0	0	0
1786	1784	False	0.479897010332737	38.3446248466974	0.118429777967982	0.159540642633081	0.0813755381919023	0.0866980450519851	0.0107758066257137	True	True	False	1	0	0	0
1787	1785	False	0.330980179771537	11.4569167651285	0.279610834031659	0.261427066074191	-0.00272949560451241	0.0404928493367904	0.00304569166030376	False	False	False	0	0	0	0
1788	1786	False	0.33848786551674	8.00909625131746	0.148325060219107	0.144987061349594	0.0414848437911394	0.0154752933386637	-0.00205212118139524	False	False	False	0	0	0	0
1789	1787	True	0.303998669288286	7.02086774102138	0.18772283516656	0.154237040883558	0.012262424144548	0.0543809921156745	0.0129245520676156	False	True	False	0	0	0	0
1790	1788	False	0.558910619888118	37.0142776730789	0.0847542631117297	0.0735258081793336	0.317654254011395	0.0279276548479078	0.00463052963906985	True	True	False	1	0	0	0
1791	1789	False	0.214815313280698	17.9487204660177	0.23988777005652	0.153603941276131	0.00314636367180038	0.0125990347418276	-0.062672991715437	False	False	False	0	0	0	0
1792	1790	False	0.350156279631046	11.1320341666092	0.101930787227487	0.143565903122634	0.121339588641167	-0.00183811847837867	-0.0121884763678001	True	False	False	0	0	0	0
1793	1791	True	0.398572574009973	7.55118896413978	0.151056155609943	0.144106909039312	0.0821816206395476	0.0836812697673679	0.0129699533816311	True	True	False	1	0	0	0
1794	1792	False	0.22595580066835	30.2197748430337	0.206513816359168	0.126214881176607	-0.0218040044204913	-0.00473609565849201	-0.0487341924881214	False	False	False	0	0	0	0
1795	1793	False	0.669373730689765	13.6959651177507	0.320353645230493	0.243210689783351	0.240687193967544	0.049489705185518	-0.0030895547799828	True	False	False	0	0	0	0
1796	1794	True	0.401387234082813	4.37370351714135	0.117648859771184	0.121359079418662	0.137340228688723	0.0163015226630052	-0.00948334435469626	True	True	False	1	0	0	0
1797	1795	True	0.560481855799925	13.0905555881114	0.115944239136379	0.0625694660104746	0.306487167878567	0.00489414531530932	-0.00370182193770014	True	False	False	0	0	0	0
1798	1796	False	0.299803508452041	14.5317233670583	0.161516701148377	0.229140912924333	-0.0264707732679454	0.00311989927669559	-0.00111563387969219	False	False	False	0	0	0	0
1799	1797	False	0.823202720972261	18.5030293392391	0.436439903581054	0.555742665762898	0.0639611075055282	0.229757813737853	-0.0595524443383862	False	True	False	0	0	0	0
1800	1798	True	0.617383008430834	12.9414242480517	0.0946213051617657	0.0775287960462982	0.33719975704044	0.0355557637787996	0.00392997592658404	True	True	False	1	0	0	0
1801	1799	True	0.43860357506063	33.6352752753953	0.106789724612229	0.117993353144489	0.156141380031486	0.0181836637232464	0.00186131074570753	True	False	False	0	0	0	0
1802	1800	False	0.817288327298552	21.2501425492444	0.0608974356135137	0.0792011703462266	0.407532474099296	0.00183838728518791	-0.0142363662452452	True	False	False	0	0	0	0
1803	1801	False	0.534736873105579	15.2659165829847	0.150774221942849	0.151206802545776	0.0812795294389547	0.1888511583961	0.0173691207500285	True	True	False	1	0	0	0
1804	1802	False	0.999999999999982	17.9669648956327	1.35002879819146	1.3430271626169	3.23496784915278e-14	2.0549117962787e-14	2.11486383960846e-14	False	False	False	0	0	0	0
1805	1803	False	0.278976200239322	5.14945116901301	0.176356684180929	0.14713580759859	0.0267192423827787	0.0350327599365942	-0.0205044022758066	False	True	False	0	0	0	0
1806	1804	False	0.320508557267211	22.4057358575718	0.118907610491464	0.319854025442926	0.0501762246391827	-0.114019473410829	-0.063813452804261	False	False	False	0	0	0	0
1807	1805	False	0.480278148286599	15.7535193127692	0.0997619900035583	0.194474980620253	0.0925834233735176	0.0360165411525796	-0.00750193825354208	True	True	False	1	0	0	0
1808	1806	False	0.444439195309663	25.5317832319433	0.24051046670874	0.31527623084835	0.0914090072390483	0.0452122109245429	0.0555646329995001	True	False	False	0	0	0	0
1809	1807	False	0.317628302567619	8.80104793382062	0.178110749065271	0.129888581553	0.0577299717519156	0.0575493217954221	-0.00341523948994533	True	True	False	1	0	0	0
1810	1808	True	0.335311013916295	41.3259214253325	0.0980300077150846	0.102825217750578	0.0440551128850135	0.0306279570202487	0.0154582257985286	True	True	False	1	0	0	0
1811	1809	False	0.336569586881005	21.5569604658204	0.208949114259323	0.193001549146375	0.027565518682546	-0.00472630202661955	-0.0591786691221926	False	False	False	0	0	0	0
1812	1810	False	0.623402129189926	33.7557973623356	0.106633278350621	0.101591943196364	0.223418181990663	0.0570205432652402	0.0185915281181616	True	True	True	1	1	1	1
1813	1811	False	0.999999999999999	17.6184299060282	1.74081636511667	2.22141733170958	6.97208957234352e-14	1.91202609300944e-14	3.2041036490682e-15	False	False	False	0	0	0	0
1814	1812	False	0.693613004882842	27.9005356880512	0.388704621120241	0.311719824163648	0.0287120309105165	0.120346511499845	-0.0610706489513894	False	True	False	0	0	0	0
1815	1813	False	0.156040408697964	22.0147441674096	0.474485536323539	0.258527903437511	-0.144067488277502	-0.112630847711186	-0.151131646013077	False	False	False	0	0	0	0
1816	1814	False	0.176291681856524	15.7994247068106	0.408270644878222	0.370180225573773	-0.00777032385642198	-0.00977387849363291	0.0112738300785985	False	False	False	0	0	0	0
1817	1815	False	0.242421246897394	10.8512918725876	0.22219094946294	0.737801881883251	-0.0606828310765382	0.0138214060915934	0.075235550123135	False	False	True	0	0	0	0
1818	1816	False	0.181458461440401	28.2245418721434	0.4432490996568	0.295520348934776	-0.0285556348217246	0.0234057079755815	0.00825369272126806	False	False	False	0	0	0	0
1819	1817	False	0.325987710734599	13.6802850758052	0.448338909551665	0.324763473975227	0.0463747581806655	0.0816364442535909	0.0877736797364965	False	True	True	0	0	1	0
1820	1818	False	0.185440846724619	15.1434415182334	0.255488341264161	0.168913635466803	0.0476549064649018	-0.0041269005802281	0.00686354899725989	True	False	False	0	0	0	0
1821	1819	False	0.245271728869414	18.0956445920724	0.363366472207804	0.315331969379484	0.0126676939313257	0.015396815613554	0.0312664677077334	False	False	False	0	0	0	0
1822	1820	False	0.181259047655406	27.131622967776998	0.743984300750437	0.474485603618045	-0.017698145809416	0.0187617893724548	0.0197387154571122	False	False	False	0	0	0	0
1823	1821	False	0.447840865365265	26.2005886962739	0.3904288758052	0.254446493062369	0.0872584247214275	0.100385760914472	-0.0242345978485971	True	True	False	1	0	0	0
1824	1822	False	0.634190346315483	12.8371203420247	0.208881890873016	0.331076086326188	0.14610644869384	0.0235812104944043	0.0413391216496128	True	False	True	0	1	0	0
1825	1823	False	0.345231401113181	10.9801023790467	0.148612367757745	0.102509839545805	0.0910161138006598	0.0406285476840925	0.00875612478437627	True	True	False	1	0	0	0
1826	1824	False	0.151513116990172	18.5406008507853	0.339123139442672	0.211447712063272	-0.0228577805459994	0.00883328147991842	-0.0237688238077121	False	False	False	0	0	0	0
1827	1825	False	0.419918017203317	23.6687254656713	0.492827964629419	0.402691050438218	0.109434592794841	0.0475975367108369	0.0567361230819258	True	False	False	0	0	0	0
1828	1826	False	0.445689877881195	16.5911291862624	0.21413721277233	0.166810533527999	0.0719705640311188	0.0467335668237264	-0.0135677730975326	True	True	False	1	0	0	0
1829	1827	False	0.337548991512492	23.8585928583746	0.538418549214839	0.224191267327821	0.0662553602531533	0.102251700774242	-0.0250961818749249	False	True	False	0	0	0	0
1830	1828	False	0.252522232529904	27.0730592238477	0.474336666571609	0.323765463929165	-0.0194945935778886	0.0380559076029019	0.0501661886949139	False	True	False	0	0	0	0
1831	1829	False	0.424911356455357	24.1868835095285	0.442778912227694	0.270167903739053	0.154909819784739	0.177095141852618	0.0944527219508829	True	True	True	1	1	1	1
1832	1830	False	0.59204889159142	23.1196375719252	0.250576973887692	0.296544848713688	0.135258882167117	-0.0463370837838396	-0.0295752114588899	False	False	False	0	0	0	0
1833	1831	False	0.544979463041642	10.0543692502323	0.623121818502947	0.364792011544224	0.0885845981213003	0.0635918781859592	0.193231198469979	True	False	True	0	1	0	0
1834	1832	False	0.396778550125844	18.9626151125688	0.211702621276765	0.1308173205359	0.0832442015739102	0.0634416492481024	-0.0128111854768394	True	True	False	1	0	0	0
1835	1833	False	0.456054336401042	25.065601767335	0.334274061943004	0.400097136218135	0.0881549531533116	0.0358018392198516	0.0278423616529532	True	False	False	0	0	0	0
1836	1834	False	0.146436152955644	17.9270432918413	0.514407773421911	0.297122406702239	-0.128161131617768	0.00738286774344023	-0.0277489358404597	False	False	False	0	0	0	0
1837	1835	True	0.385619241611123	19.9692099467632	0.304949690841154	0.248908102511128	0.112179312450113	0.0406691176817357	-0.0162540563080423	True	False	False	0	0	0	0
1838	1836	False	0.269607941886266	21.7000342682427	0.275090181896941	0.259836680726794	0.049266587992731	0.00707728623519166	0.0657457136351479	True	False	True	0	1	0	0
1839	1837	False	0.168373498093965	22.8736547513415	0.649155064573819	0.640282210285513	0.00583390638024101	0.0323777555011929	0.00988418240129916	False	False	False	0	0	0	0
1840	1838	False	0.388818825215318	15.8213532039511	0.267948904330166	0.160019850132426	0.143735705585919	0.0286454122831145	-0.021752648347855	True	False	False	0	0	0	0
1841	1839	False	0.406548715962929	18.9899141181982	0.230270301545355	0.166410516161505	0.0544969433747743	0.0669533449137141	0.0631589911562474	False	True	True	0	0	1	0
1842	1840	False	0.235800771761502	14.683841698464	0.256358043733422	0.241525980694212	0.0363069131475221	-0.00450238828404043	-0.00807878882133552	False	False	False	0	0	0	0
1843	1841	False	0.238325239703407	18.6143339393713	0.371671762850713	0.396486222507862	0.0525385411434404	0.0211748642647737	0.0470124665965613	True	False	False	0	0	0	0
1844	1842	False	0.195598157700726	27.2447346984864	0.889007307738654	0.742443618198066	0.016285950453446	0.0364414229293178	0.0328931268290898	False	False	False	0	0	0	0
1845	1843	False	0.176017840930305	15.7762051285666	0.266516307003096	0.230618586002353	-0.0242145934418148	0.00495802010549577	-0.00280359585209093	False	False	False	0	0	0	0
1846	1844	False	0.266169640362103	26.8023974457505	0.424979658326825	0.207405504507834	0.0534008877447893	0.0270653746459899	0.0173931515121935	False	False	False	0	0	0	0
1847	1845	False	0.159606802817064	15.9484116163921	0.383169491767958	0.361770621555892	0.000223411071183673	0.0171207112217088	0.00773078172367395	False	False	False	0	0	0	0
1848	1846	False	0.327233124939795	16.8671374519074	0.274226074906474	0.217451436356775	0.0964085213214619	0.0517877680670395	0.025101646573133	True	True	False	1	0	0	0
1849	1847	False	0.435553934574361	13.4227463579534	1.08337565223889	0.717410746789425	0.111411720777957	0.0942424680802759	0.107267053823684	False	True	True	0	0	1	0
1850	1848	False	0.267922515550181	29.5407923267686	0.189923581463215	0.0985476410573408	0.0344376228520862	0.00359259276739245	-0.021459840938713	False	False	False	0	0	0	0
1851	1849	False	0.353519896751206	23.6218383682679	0.508557397703527	0.210134963442253	-0.14295328141148	0.013601253630952	-0.0519570817287377	False	False	False	0	0	0	0
1852	1850	True	0.659031363920032	20.3119409162868	0.414523782726429	0.264546064095289	0.185026022431267	0.0763807962017485	0.0609268188510061	True	True	True	1	1	1	1
1853	1851	False	0.283290790053149	21.7376655490504	0.16212861557142	0.167652846965437	0.0837982061387363	-0.0194824728778826	0.00891446597374658	True	False	False	0	0	0	0
1854	1852	False	0.217823894051047	20.6366765432874	0.324784560370447	0.237230473650371	-0.0129456076441129	0.0192958937532752	0.0331746998659281	False	True	False	0	0	0	0
1855	1853	False	0.311872233728469	9.29435017609063	0.212809044961917	0.174013865892595	0.097691616689168	0.0285757649475264	0.01635779284184	True	True	False	1	0	0	0
1856	1854	False	0.197012213237842	13.4149832352718	0.225635695675639	0.201407826592327	0.0434174166201524	-0.0291904972549282	-0.0244403647165787	True	False	False	0	0	0	0
1857	1855	False	0.138363547253992	4.67775219886804	0.230905004802502	0.240177494817737	-0.00393264237368916	0.00886889982765882	0.00597002464007517	False	False	False	0	0	0	0
1858	1856	False	0.180566555742713	21.7307516495214	0.428849939905591	0.250674775635737	-0.0579329226049563	0.0323993767121144	-0.00354901002421389	False	False	False	0	0	0	0
1859	1857	False	0.22142080609104	28.2576597526088	0.644621739702752	0.34660901337968	0.0203756667214073	0.0200202153796484	-0.00479070677828657	False	False	False	0	0	0	0
1860	1858	False	0.407916213684606	16.7146396309876	0.22841042214166	0.214499714885488	0.122442648826046	0.0147287333779671	0.00876347777972799	True	False	False	0	0	0	0
1861	1859	False	0.225931992545513	24.8880377273131	0.455976485240045	0.256802159467656	-0.0137358839288283	0.0529771284677239	0.0406122313317666	False	False	False	0	0	0	0
1862	1860	False	0.220802727597478	25.8126508400347	0.557898933366225	0.28480281183014	0.0321269374642278	0.0473847686945898	0.0287215941103163	False	True	False	0	0	0	0
1863	1861	False	0.223103038845802	12.7773745825983	0.547567500635416	1.12581455635205	-0.057543073088126	-0.00715412949208634	-0.0153339604908347	False	False	False	0	0	0	0
1864	1862	False	0.166064208044053	16.7343974173247	0.37649461172573	0.282889554337915	-0.0237563805257955	-0.00305555791792874	-0.0110033613569341	False	False	False	0	0	0	0
1865	1863	False	0.305139437245529	18.9325116282081	0.259424318702833	0.300825920965438	0.0801149833716942	0.0160075946568472	0.068443709780166	True	False	True	0	1	0	0
1866	1864	False	0.230353966517404	16.1926720083323	0.497516949824719	0.481816221526228	-0.00181996125065795	-0.0158214653876561	-0.0385564999766595	False	False	False	0	0	0	0
1867	1865	False	0.194079119516642	16.3145280394669	0.19271400035774	0.157818413775395	-0.0179503771355124	-0.0171295009059449	0.0382028317727427	False	False	True	0	0	0	0
1868	1866	False	0.198128584621814	19.2399045938408	0.369530350136234	0.205557360227382	-0.00441033376356622	-0.00803303035757541	-0.00369113699999298	False	False	False	0	0	0	0
1869	1867	False	0.159084234614425	14.9657824284113	0.338020057873908	0.147575381191147	-0.0484179858929254	-0.0135320709348113	-0.0174788351187033	False	False	False	0	0	0	0
1870	1868	False	0.17308048517997	13.5256375467037	0.483154847263435	0.328668953913781	-0.0542499303967281	-0.0277070065254492	-0.00642398030644527	False	False	False	0	0	0	0
1871	1869	False	0.276698825357533	24.2582023527216	0.376994502139945	0.199863964298026	0.0315008102301283	0.0328622002132568	0.0631967430913963	False	True	True	0	0	1	0
1872	1870	False	0.277535454889732	26.98316674865	0.182436637763736	0.168456927809387	0.0525870277565598	0.0148705829084788	0.0400591784397967	True	False	True	0	1	0	0
1873	1871	False	0.326397544717123	25.7917901901204	0.572531061770307	0.364176824665046	0.0422838944707898	0.06221760125311	0.0583299920108517	False	True	False	0	0	0	0
1874	1872	False	0.53870392801237	12.7422759814803	0.412597713211508	0.526081229634306	0.0286452508624576	0.0102385471781008	0.00962656029153146	False	False	False	0	0	0	0
1875	1873	False	0.187309006524813	13.2675657479026	0.385571937948646	0.841443066964148	-0.0409317195442408	-0.00061797959113089	0.0124848186596588	False	False	False	0	0	0	0
1876	1874	False	0.392976268590467	23.3164024360556	0.327680743137442	0.265759694610893	0.134430128587048	0.0402576945462256	0.0435495699001653	True	False	False	0	0	0	0
1877	1875	False	0.0283740373052225	28.3259061707668	0.653045628296743	0.287025548703075	-0.182492417210666	-0.21115603437278	-0.191330721050961	False	False	False	0	0	0	0
1878	1876	False	0.373846191168197	23.4370863322629	0.787263611251574	0.38945228366676	0.0247404694668947	0.0808332509039218	-0.0355131545048694	False	False	False	0	0	0	0
1879	1877	True	0.225656602359662	22.1528970393748	0.298893221094939	0.184589900302035	0.018116931088021	0.0489789277213432	0.00519152112325754	False	True	False	0	0	0	0
1880	1878	False	0.447135958852734	24.7241848539918	0.429456318340946	0.287916502012853	0.142261257860075	0.0728695641945887	0.0171487402017851	True	True	False	1	0	0	0
1881	1879	False	0.528928864832511	25.6706826474093	0.208965619332589	0.150205968961553	0.0954718727718319	0.0150361571049719	-0.00305108970485968	True	False	False	0	0	0	0
1882	1880	False	0.428687041684761	7.91108149088542	0.228882389954758	0.741954735998225	-0.024389181983313	-0.0287253847750953	0.0183231476766771	False	False	False	0	0	0	0
1883	1881	False	0.297181945788599	25.7360902643998	0.126992914095309	0.145522427169739	0.016313893121148	-0.0133235191885176	0.0317784988368515	False	False	True	0	0	0	0
1884	1882	False	0.300567052851217	27.4694803779348	0.564721985773982	0.447313243253531	0.0531428442930927	0.012710196306401	0.0545482432165893	False	False	True	0	0	0	0
1885	1883	False	0.286470434749453	28.2944092384463	0.370040015632991	0.356878570398451	-0.0471984441802687	0.00359381488410505	0.0410901411396615	False	False	False	0	0	0	0
1886	1884	False	0.276537960597452	16.198711672895	0.243924198988961	0.192485037252624	0.0713435851483035	0.00871817617364012	0.0209247963070205	True	False	False	0	0	0	0
1887	1885	False	0.284757206027605	20.8362030907807	0.389887110537041	0.321799870518062	0.0822293670908092	0.00908595097534689	-0.00209137483933594	False	False	False	0	0	0	0
1888	1886	False	0.287298825315607	32.301759423283	0.145642812875768	0.138284920287279	0.0586076541203037	0.0101249824158389	0.0195241195513542	True	False	False	0	0	0	0
1889	1887	True	0.478589474955665	10.0161953397304	0.249361574848349	1.34684426739722	0.0665945749848628	0.0878838646575593	0.125993300335017	False	False	True	0	0	0	0
1890	1888	False	0.200358416229796	14.7438082256931	0.387477928519939	2.2340917144231	-0.0192479527212829	0.0163336415743467	0.0163018784175931	False	False	False	0	0	0	0
1891	1889	False	0.250384967658604	11.7201052432727	0.158813319237724	0.130983684529327	0.0471354179547577	0.0368745733782562	-0.011542473380858	False	False	False	0	0	0	0
1892	1890	True	0.324704307563673	18.0444936227792	0.259134869705094	0.123546042979729	0.122155511079066	0.0373566722572414	-0.00855521752101893	True	True	False	1	0	0	0
1893	1891	False	0.246524891443676	20.189428569822	0.442218363231482	0.711109943889128	-0.0310328548404807	0.0855061147795172	0.0168296825678753	False	True	False	0	0	0	0
1894	1892	False	0.304327814137805	14.7934021430824	0.793774577473536	0.350656072000016	0.0125165785238523	0.0403592076820289	0.00572834060875658	False	False	False	0	0	0	0
1895	1893	False	0.22701834784674	21.9875186000697	0.176146503954392	0.199163803822119	0.0404527720908706	0.0149232914887943	0.0440957173245937	False	False	True	0	0	0	0
1896	1894	False	0.528395544673699	19.1458683654544	0.35206902224645	0.436268224123453	0.121068633855531	0.0845050708205194	0.0558182749849381	True	True	True	1	1	1	1
1897	1895	False	0.189676549777735	15.1578004837431	0.246718190376626	0.213548489275073	0.0440252539119998	0.00223936325452312	-0.0108291738060864	True	False	False	0	0	0	0
1898	1896	False	0.269366576178601	22.6003299014591	0.212710042826282	0.282096465006394	0.0553045318596023	0.00170630085580723	0.0492194954172728	False	False	False	0	0	0	0
1899	1897	False	0.170415392199956	14.1787475019064	0.303445320232141	0.205726904699175	-0.0219032706556523	0.0196523445362833	-0.00127319026576855	False	False	False	0	0	0	0
1900	1898	False	0.346748911861854	19.1017896103981	0.246840527105813	0.387330847284222	0.0709072665887533	0.00876014246589703	0.0285650896547504	True	False	True	0	1	0	0
1901	1899	False	0.415815122036538	29.3303501728737	0.164935526087327	0.1336372282732	0.0947455527207526	0.0511776526078771	-0.00538994488531381	True	True	False	1	0	0	0
1902	1900	False	0.189626614803784	25.2988271817287	0.782201986625148	0.569341386162175	-0.000852538787511709	-0.00883967467450094	-0.00617026209467547	False	False	False	0	0	0	0
1903	1901	False	0.48914949356959	17.1734275875576	0.702902417933021	0.496363055781325	0.0248025215123219	0.00268333304518915	0.063859646382883	False	False	False	0	0	0	0
1904	1902	False	0.274066680445819	24.4441965882572	0.212448775923389	0.144245408609519	0.0518524495665181	-0.00544592435441171	0.0111201325152552	True	False	False	0	0	0	0
1905	1903	False	0.400083328061214	10.8762566636385	0.201827660948145	0.168421986916042	0.0562109008973266	0.0244870362691699	-1.94301227873749e-05	False	True	False	0	0	0	0
1906	1904	False	0.303907622481161	15.6989059357085	0.274530482811255	0.205348762508653	0.0591373199517851	0.0432956709863857	-0.0148573852961089	True	True	False	1	0	0	0
1907	1905	False	0.467854735333584	21.7246953010101	0.357482333644395	0.297900277691159	0.127441214594431	0.0304184716050333	0.105198034269553	True	False	True	0	1	0	0
1908	1906	False	0.226823826339467	26.6680614777705	0.246570999007034	0.20975812910864	0.027998848077824	0.00664610590697839	0.0427453623097246	False	False	True	0	0	0	0
1909	1907	False	0.313463238098122	19.6597692040859	0.478064290729072	0.166189949584292	0.07521963006837	0.0613211648644952	0.0457610165240999	False	False	False	0	0	0	0
1910	1908	False	0.151289449591016	27.569833353522	0.546534142085415	0.231710323967598	-0.151110209955528	-0.0843646724303458	-0.129010205632289	False	False	False	0	0	0	0
1911	1909	False	0.299004305626108	25.3723272189443	0.449407467093059	0.431895044728269	0.0760583168176666	0.0999069473313941	0.0598341700061438	True	True	True	1	1	1	1
1912	1910	False	0.14374074647289	10.4729228893121	0.224008797771106	0.219315549216865	-0.00534314838370647	-0.00112865156815495	-0.00294720625893392	False	False	False	0	0	0	0
1913	1911	False	0.411890407703123	29.2829837731113	0.288300432834389	0.211576054812603	0.0517092999755319	-0.0163393581338452	-0.00996385201816429	False	False	False	0	0	0	0
1914	1912	False	0.351901582616695	12.9935436942584	0.454814655985006	0.445865622935944	0.0349379020449495	0.0137378373757371	0.111189144632019	False	False	False	0	0	0	0
1915	1913	False	0.158252319712465	11.9247084550521	0.727052766508828	0.324308923367227	-0.0656020210567138	0.00655422792199743	-0.0436859044987971	False	False	False	0	0	0	0
1916	1914	False	0.130175451844834	13.999303397908	0.364291139286784	0.232690223018929	-0.0328234340720989	-0.0158656075558159	-0.0265974116566432	False	False	False	0	0	0	0
1917	1915	True	0.486656304427119	18.9393777920981	0.334062151342115	0.300510797758886	0.165768059576969	0.0767059273266136	0.0973696192813546	True	True	True	1	1	1	1
1918	1916	False	0.297408125601453	11.001487781675	0.181522625727855	0.156852643185461	0.00520431104238972	0.00189482947463263	-0.00678634729339181	False	False	False	0	0	0	0
1919	1917	False	0.189244013912352	9.2336388522017	0.576600803526584	0.871099794134253	-0.143208339147145	0.00321577680394539	-0.0681700473785693	False	False	False	0	0	0	0
1920	1918	False	0.411062122004923	19.8097275787407	0.432415710603205	0.321725627347065	0.0727178993988622	0.0447492578966233	0.0342285627638486	False	False	False	0	0	0	0
1921	1919	False	0.521607590254203	26.5598796777156	0.190136192472168	0.176041888078326	0.126657745452614	0.0158913487799256	-0.00828648343762768	True	False	False	0	0	0	0
1922	1920	False	0.195008454626714	13.0858600214632	1.71024947561567	0.912904074891797	-0.0792826030198216	-0.0605421739520936	-0.0885670684278425	False	False	False	0	0	0	0
1923	1921	False	0.221697249115062	19.3242549510251	0.213788348280401	0.369576321492176	-0.00630073769824212	-0.0233922340767756	-0.0131898514546756	False	False	False	0	0	0	0
1924	1922	False	0.26542776338914	17.3576450337955	0.487684282308385	0.524296383754729	0.0381687066924639	-0.00593973529231503	0.014320787037272	False	False	False	0	0	0	0
1925	1923	False	0.220569867237036	26.1386323841092	0.175958002435437	0.202428565650939	0.0422625832865931	-0.021588114889582	0.00797639093642698	False	False	False	0	0	0	0
1926	1924	False	0.279336006554471	17.6036515196398	0.185755864064975	0.164681141934628	0.0474892613109514	-0.00636051473396367	0.0181109345029193	False	False	False	0	0	0	0
1927	1925	False	0.415340235989515	13.1010121943795	0.172980167670024	0.0839146864803818	0.0915058455110366	0.0100099044115316	-0.0116924100631718	True	False	False	0	0	0	0
1928	1926	False	0.252038270976213	16.0630986113338	0.22853564660334	0.135191216453311	0.0239953080941442	-0.0142938130421748	0.013518077122491	False	False	False	0	0	0	0
1929	1927	False	0.371176122912055	17.4969955048617	0.231754498680405	0.18044202529915	0.16976573781894	0.065447222671811	0.0450153773502415	True	True	True	1	1	1	1
1930	1928	False	0.678008238099054	17.6985290340306	0.327020529936864	0.334973751967082	0.321603650909783	0.0321750463025706	0.0254979423930982	True	False	False	0	0	0	0
1931	1929	False	0.381038233432114	23.6028382726256	0.409358413228361	0.378526601100693	0.145660023335432	0.0517814566737743	0.0807972930603188	True	False	True	0	1	0	0
1932	1930	False	0.430283638615122	19.1001215447822	0.409240876386096	0.307452103090307	0.174277721301526	0.0468535756756693	0.00975209139185134	True	False	False	0	0	0	0
1933	1931	False	0.339471135727441	26.049763282851	0.556444444814785	0.480925638749184	0.0702754000689176	0.0351888650798431	0.113664615445509	False	False	True	0	0	0	0
1934	1932	False	0.591743433449834	21.4658508821796	0.403588810744946	0.295509637900005	0.223301662501884	0.0461813923737694	0.0462410197047857	True	False	False	0	0	0	0
1935	1933	False	0.228927215343013	14.1069325686971	1.2586122766254	1.1488665397054	-0.103202490466293	0.0449246526142371	0.0015804794451323	False	False	False	0	0	0	0
1936	1934	False	0.0592942667927781	20.6747467206456	0.834320996885652	0.308911401871851	-0.198432011461579	-0.139234548451271	-0.173809467017461	False	False	False	0	0	0	0
1937	1935	True	0.279587709850049	10.7646974759321	0.159644853216689	0.171535396304516	0.0464153253272755	0.0327053861284542	0.0413198094145152	True	True	True	1	1	1	1
1938	1936	False	0.345962447660804	16.0012132682148	0.173159435325008	0.169472910372672	0.147135987356949	0.0340739290316493	0.0200193675005829	True	True	True	1	1	1	1
1939	1937	False	0.316182220084123	23.3213537709218	0.489433364028574	0.39038707504693	-0.0418110224439437	0.0611005870838555	0.0470080416324142	False	False	False	0	0	0	0
1940	1938	False	0.194129431797123	17.5663754592754	0.396498137622889	0.40398968286275	0.0199969931800166	0.0175371349712741	0.0252254429100725	False	False	False	0	0	0	0
1941	1939	False	0.158061863813406	20.0215341629588	0.427966223173762	0.379277520103071	0.00174113617223195	0.0174131893584402	-0.00702988821812054	False	False	False	0	0	0	0
1942	1940	False	0.504306815713357	17.4079834949116	0.163716740522951	0.133515393380558	0.127715444744673	0.0132893318058554	0.0169022167739357	True	False	False	0	0	0	0
1943	1941	False	0.203404114826901	14.6875886043484	0.674706486353929	0.418191120457173	-0.0876567695176116	0.017853363765731	0.0374050491790114	False	False	False	0	0	0	0
1944	1942	True	0.129937187732477	10.729159985401	0.184257780466785	0.137383492011485	-0.0195299722971764	-0.00346108305549186	-0.008362137905304	False	False	False	0	0	0	0
1945	1943	False	0.13707080623834	17.4005137875012	0.441360772146192	0.211413094623571	-0.0750329481548257	-0.015756249613081	-0.0101440111301608	False	False	False	0	0	0	0
1946	1944	False	0.251011392034567	26.965963676008	0.899885082108834	0.826680028450085	0.038910971501572	-0.0112633484914839	0.0327436429460496	False	False	False	0	0	0	0
1947	1945	True	0.492453074679342	11.7403358385602	0.162955998171415	0.138375044899488	0.165477246610841	0.0357643929960837	0.0319692752850091	True	True	True	1	1	1	1
1948	1946	True	0.348282090656297	22.8596314807416	0.317494572845933	0.204307682868189	0.0248556584418378	0.0403751348926141	0.0179764581775402	False	False	False	0	0	0	0
1949	1947	False	0.223190440575485	17.0659434304233	0.34657460757881	0.32791447935247	-0.0015488264968565	-0.0208735463257125	-0.0308917764843712	False	False	False	0	0	0	0
1950	1948	False	0.225852223242803	24.9913431821484	0.248657181753018	0.204713669759884	0.0323737577202183	-0.000665725250557017	0.0284692555369911	False	False	False	0	0	0	0
1951	1949	False	0.764403159478002	21.5552034775371	0.684303952809615	0.615873657077737	-0.0877824386725917	-0.0727212719039578	-0.0324268341909582	False	False	False	0	0	0	0
1952	1950	False	0.431630199004388	19.2432136243647	0.770203825321697	0.884162037003348	-0.0302216141609264	0.0713355023412839	0.106966319351521	False	True	True	0	0	1	0
1953	1951	True	0.428044843459355	23.0884908483477	0.258283298371429	0.161846468874431	0.117573646683765	0.120959582525267	-0.00140358122492487	True	True	False	1	0	0	0
1954	1952	False	0.612758658296211	24.5118195378686	0.555987514901061	0.568521755771264	0.163148506194106	0.249271625689343	0.0714230725915543	False	True	False	0	0	0	0
1955	1953	False	0.3281286002993	20.3643737969364	0.151212838403643	0.175941436631444	0.0983624037544584	-0.00771441039441893	0.0575239090863993	True	False	True	0	1	0	0
1956	1954	False	0.306044280664116	17.9499551939518	0.315013420049627	0.301138938482738	0.0261932198835407	-0.00193402372159329	-0.00221720870860192	False	False	False	0	0	0	0
1957	1955	False	0.200344965034785	26.1689208469228	0.193955745862264	0.212567314977031	0.0239418851811762	0.0271279237183432	0.0136395012558438	False	False	False	0	0	0	0
1958	1956	True	0.530502664058871	13.0383873815982	0.145249927887191	0.140455167741251	0.117495009236145	0.0293844115724416	-0.00400932299731805	True	True	False	1	0	0	0
1959	1957	False	0.606493454697212	14.6135977096489	0.250274146760299	0.25349038937415	0.185380536715319	0.0218616657682983	0.04262739215376	True	False	False	0	0	0	0
1960	1958	False	0.49237927415161997	13.6670900067303	0.555494613975233	1.30798352764212	-0.00646780504490232	0.0608260476133404	0.0614796580633074	False	False	False	0	0	0	0
1961	1959	False	0.476817666682412	19.5003973959483	0.586432183415546	0.451409512951313	0.135372243543407	0.088187181239665	0.0779698142853082	True	True	True	1	1	1	1
1962	1960	False	0.522142461378695	9.94345071173732	0.20242598997798	0.166802448285596	0.174893139675677	0.0290238439364523	0.0311043433014506	True	True	True	1	1	1	1
1963	1961	False	0.17237159891791	14.3347886094393	0.228642430322882	0.232141968672916	0.0109668734846541	-0.0206604793909044	0.00767051133188415	False	False	False	0	0	0	0
1964	1962	False	0.209530521746695	23.1645279539281	0.430026752269452	0.351365375383285	0.00610616219728908	0.0136878402496629	0.00475727957549433	False	False	False	0	0	0	0
1965	1963	False	0.326486634489018	14.2777143338615	0.261642929081735	0.193537881171535	0.0726443784908699	0.0343936000870003	0.0316534367191135	True	True	True	1	1	1	1
1966	1964	False	0.430534353829605	26.5644031906694	0.262822630154317	0.196052047245865	0.150327685251317	0.0368461299907995	0.0227206453587663	True	True	False	1	0	0	0
1967	1965	False	0.266195992747158	26.8339555082106	0.696972562690333	0.227969380166804	-0.044958787207061	-0.324526385410095	-0.16011065779394	False	False	False	0	0	0	0
1968	1966	False	0.226251034503752	24.3349590625884	0.457736360860286	0.360649761453579	-0.0658322850921917	0.0507298015799886	0.0322072191954734	False	True	False	0	0	0	0
1969	1967	False	0.407650206236274	17.9822980838632	0.255538031931024	0.232243784408307	0.15781319761477	0.0328821434308933	0.0251890811561546	True	False	False	0	0	0	0
1970	1968	True	0.30011206364129	19.8928442506877	0.19476613682621	0.116611998123846	0.0484690601065229	0.0211497846147685	0.0236835934808178	False	False	True	0	0	0	0
1971	1969	False	0.320405574067053	11.2115320491653	0.240089034989118	0.214235369089523	0.0497836112368455	0.0280077664972953	0.00495915548813541	True	False	False	0	0	0	0
1972	1970	False	0.591507764240967	18.2371321761025	0.275740483909381	0.255253781306318	0.17780635956971	0.0858611989100464	0.0266343951818484	True	True	False	1	0	0	0
1973	1971	False	0.398822033173428	13.4826437913048	0.241506771787687	0.145080391179357	0.062831315468773	0.0450215422049482	0.0573350057669526	True	True	True	1	1	1	1
1974	1972	False	0.252528319042367	26.5206688971199	0.62214371525007	0.352280514684371	-0.0607838852870112	0.0564105909245786	0.0448343844899057	False	True	True	0	0	1	0
1975	1973	True	0.30189460793252	21.68434673664	0.229817859140337	0.224720481305951	0.0822741351783263	-0.00138847886230004	0.0206202879866919	False	False	False	0	0	0	0
1976	1974	False	0.232653904793299	20.2035268254969	0.480994327356334	1.0823320778647	-0.060508360014332	0.056093888837571	0.0659096656478156	False	True	False	0	0	0	0
1977	1975	False	0.119463838799212	25.8022599219274	0.654367772091382	0.552587765195055	-0.173756281262199	-0.0684559616825654	-0.0592386581312298	False	False	False	0	0	0	0
1978	1976	False	0.235449483027935	10.519948625137	0.569516133319647	0.537121172725755	-0.0228374327643076	0.0139573882017732	0.0543239205406439	False	False	False	0	0	0	0
1979	1977	False	0.314157965279263	15.8087089481992	0.348223735782249	0.162628763745494	0.136427052715059	0.0750473076119563	0.0148157726475488	True	True	False	1	0	0	0
1980	1978	False	0.114300572008521	13.3483325272763	0.493632429338005	0.5491682750383	-0.085196631548521	-0.0426950741016962	-0.0325313682154417	False	False	False	0	0	0	0
1981	1979	False	0.155891602246339	12.6325217724869	0.262835193841645	0.173708301484156	-0.0329741053423097	-0.00340825885193917	0.0130890927647383	False	False	False	0	0	0	0
1982	1980	False	0.484912165947878	16.2903587698966	0.395567581510331	0.3563674766407	0.138793818839817	0.0725910657501327	0.047579077319695	True	True	False	1	0	0	0
1983	1981	False	0.223210218050908	19.7616972535564	0.378427973204354	0.17644631672267	0.0316256239971092	0.00610011911808871	-0.00581262880738802	False	False	False	0	0	0	0
1984	1982	False	0.482035870356455	14.1403115088604	0.235081224005086	0.184785230229537	0.120844851856967	0.0173274524693352	-0.00279924330852535	True	False	False	0	0	0	0
1985	1983	True	0.173314314968843	21.2360509395133	0.970463175146534	0.482802807740705	-0.0986982526063676	0.019038794123047	-0.01385598006885	False	False	False	0	0	0	0
1986	1984	False	0.340138662442978	23.4460704245344	0.250985536900609	0.241660111771249	0.0932492117455589	0.0147096731946257	0.0138358941918921	True	False	False	0	0	0	0
1987	1985	False	0.219781147741005	33.3636983065826	0.473252801484625	0.325227760762022	-0.0588062960735663	0.0614806147683546	-0.0219760076365915	False	True	False	0	0	0	0
1988	1986	False	0.482943451025007	18.3479228730824	0.326968944585185	0.33231420440364	0.150096635134293	0.0478174648130014	0.0186457147139576	True	False	False	0	0	0	0
1989	1987	True	0.408454238096072	17.8237575204448	0.197630887679315	0.116574887296914	0.11473477471165	0.0103964483063396	0.0325756538249611	True	False	True	0	1	0	0
1990	1988	False	0.113282794833238	13.8995715735125	2.02310846895413	1.28147602405815	-0.193128047041825	-0.309377380340207	-0.23428834228814	False	False	False	0	0	0	0
1991	1989	False	0.590092260090632	22.7552469092232	1.14402840604483	1.4315818254654	0.0808039531453672	0.0814340377310605	0.131226178347692	False	False	True	0	0	0	0
1992	1990	False	0.369698058391842	16.6342863653546	0.233491283827186	0.193073890477633	0.0954812931969898	0.0626514683287655	0.0454625031581976	True	True	True	1	1	1	1
1993	1991	False	0.338909735403042	19.3207138013971	0.200869748012285	0.220202409438651	0.107472562647862	-0.0131483403652915	0.035733135745957	True	False	True	0	1	0	0
1994	1992	False	0.255750069021077	12.3396488261606	0.305016898328175	0.265153870845395	-0.0222791031524495	-0.0124209470375549	0.0688819875451491	False	False	False	0	0	0	0
1995	1993	False	0.17564157968423	17.692920683834	0.523531036320531	0.372489219257221	-0.0519142018310417	0.011765137053612	-0.00323403400652267	False	False	False	0	0	0	0
1996	1994	False	0.441313042951264	15.633726878465	0.23784770169099	0.374774225872673	0.0932575242333319	2.4115181252543e-05	0.0370319111564945	True	False	True	0	1	0	0
1997	1995	False	0.283509807171549	24.3508390988153	0.666432328761742	0.267636572990337	-0.0813270925615381	0.00759802429042735	-0.012555765495281	False	False	False	0	0	0	0
1998	1996	False	0.425854831566733	16.7853585183722	0.242964972288306	0.170770851364099	0.109094032126022	0.122686014471752	0.0102377082507589	True	True	False	1	0	0	0
[truncated: 3,375 more rows]
